# Supplementary material for: Exploring Aromatic Cage Flexibility Using Cosolvent Molecular Dynamics Simulations—An In-Silico Case Study of Tudor Domains
Source: J Chem Inf Model. 2024 May 21;64(11):4553–69. doi: 10.1021/acs.jcim.4c00298 (PMC11167732; doi:10.1021/acs.jcim.4c00298)
Supplement: Supplementary file 2 — ci4c00298_si_002.zip [file ci4c00298_si_002.zip › SPIN1/cluster_representatives/domain2/05_ACN_rep_c0.pdb]

TITLE     rep06.c0
REMARK   4      COMPLIES WITH FORMAT V. 3.0, 1-DEC-2006
REMARK 888
REMARK 888 WRITTEN BY MAESTRO (A PRODUCT OF SCHRODINGER, LLC)
CRYST1   81.885   81.885   81.885 109.47 109.47 109.47 P 1           1
ATOM      1  CH3 ACE     1      39.980  17.486  65.104  1.00  0.00           C  
ATOM      2  C   ACE     1      39.956  18.961  64.704  1.00  0.00           C  
ATOM      3  O   ACE     1      39.705  19.738  65.588  1.00  0.00           O  
ATOM      4  H1  ACE     1      39.329  16.994  64.381  1.00  0.00           H  
ATOM      5  H2  ACE     1      40.961  17.012  65.066  1.00  0.00           H  
ATOM      6  H3  ACE     1      39.600  17.382  66.121  1.00  0.00           H  
ATOM      7  N   ARG     2      40.174  19.333  63.437  1.00  0.00           N  
ATOM      8  CA  ARG     2      40.160  20.680  62.892  1.00  0.00           C  
ATOM      9  C   ARG     2      39.207  20.852  61.691  1.00  0.00           C  
ATOM     10  O   ARG     2      39.190  20.114  60.711  1.00  0.00           O  
ATOM     11  CB  ARG     2      41.599  21.109  62.516  1.00  0.00           C  
ATOM     12  CG  ARG     2      42.743  20.761  63.503  1.00  0.00           C  
ATOM     13  CD  ARG     2      42.628  21.614  64.766  1.00  0.00           C  
ATOM     14  NE  ARG     2      43.111  22.998  64.481  1.00  0.00           N  
ATOM     15  CZ  ARG     2      43.086  24.012  65.279  1.00  0.00           C  
ATOM     16  NH1 ARG     2      42.660  23.807  66.503  1.00  0.00           N  
ATOM     17  NH2 ARG     2      43.439  25.220  65.011  1.00  0.00           N1+
ATOM     18  H   ARG     2      40.423  18.550  62.850  1.00  0.00           H  
ATOM     19  HA  ARG     2      39.811  21.375  63.656  1.00  0.00           H  
ATOM     20  HB2 ARG     2      41.791  20.769  61.498  1.00  0.00           H  
ATOM     21  HB3 ARG     2      41.600  22.199  62.476  1.00  0.00           H  
ATOM     22  HG2 ARG     2      42.570  19.735  63.825  1.00  0.00           H  
ATOM     23  HG3 ARG     2      43.719  20.769  63.018  1.00  0.00           H  
ATOM     24  HD2 ARG     2      41.623  21.525  65.179  1.00  0.00           H  
ATOM     25  HD3 ARG     2      43.239  21.252  65.594  1.00  0.00           H  
ATOM     26  HE  ARG     2      43.300  23.238  63.518  1.00  0.00           H  
ATOM     27 HH11 ARG     2      42.059  23.019  66.700  1.00  0.00           H  
ATOM     28 HH12 ARG     2      42.645  24.628  67.091  1.00  0.00           H  
ATOM     29 HH21 ARG     2      44.003  25.322  64.180  1.00  0.00           H  
ATOM     30 HH22 ARG     2      43.315  25.889  65.758  1.00  0.00           H  
ATOM     31  N   ARG     3      38.438  21.933  61.744  1.00  0.00           N  
ATOM     32  CA  ARG     3      37.326  22.263  60.823  1.00  0.00           C  
ATOM     33  C   ARG     3      37.888  22.687  59.469  1.00  0.00           C  
ATOM     34  O   ARG     3      39.063  22.991  59.288  1.00  0.00           O  
ATOM     35  CB  ARG     3      36.495  23.405  61.490  1.00  0.00           C  
ATOM     36  CG  ARG     3      35.375  23.048  62.497  1.00  0.00           C  
ATOM     37  CD  ARG     3      34.627  24.216  63.079  1.00  0.00           C  
ATOM     38  NE  ARG     3      34.102  25.150  61.996  1.00  0.00           N  
ATOM     39  CZ  ARG     3      33.400  26.190  62.116  1.00  0.00           C  
ATOM     40  NH1 ARG     3      32.894  26.465  63.269  1.00  0.00           N  
ATOM     41  NH2 ARG     3      33.029  26.965  61.152  1.00  0.00           N1+
ATOM     42  H   ARG     3      38.412  22.465  62.603  1.00  0.00           H  
ATOM     43  HA  ARG     3      36.660  21.421  60.635  1.00  0.00           H  
ATOM     44  HB2 ARG     3      37.175  24.163  61.879  1.00  0.00           H  
ATOM     45  HB3 ARG     3      36.013  23.910  60.652  1.00  0.00           H  
ATOM     46  HG2 ARG     3      34.634  22.414  62.010  1.00  0.00           H  
ATOM     47  HG3 ARG     3      35.825  22.418  63.264  1.00  0.00           H  
ATOM     48  HD2 ARG     3      33.823  23.834  63.709  1.00  0.00           H  
ATOM     49  HD3 ARG     3      35.230  24.830  63.748  1.00  0.00           H  
ATOM     50  HE  ARG     3      34.372  24.980  61.038  1.00  0.00           H  
ATOM     51 HH11 ARG     3      33.413  26.143  64.074  1.00  0.00           H  
ATOM     52 HH12 ARG     3      32.135  27.123  63.374  1.00  0.00           H  
ATOM     53 HH21 ARG     3      33.250  26.764  60.187  1.00  0.00           H  
ATOM     54 HH22 ARG     3      32.495  27.801  61.341  1.00  0.00           H  
ATOM     55  N   ASN     4      37.033  22.644  58.468  1.00  0.00           N  
ATOM     56  CA  ASN     4      37.378  23.179  57.145  1.00  0.00           C  
ATOM     57  C   ASN     4      37.318  24.711  57.190  1.00  0.00           C  
ATOM     58  O   ASN     4      36.449  25.317  57.805  1.00  0.00           O  
ATOM     59  CB  ASN     4      36.534  22.577  55.967  1.00  0.00           C  
ATOM     60  CG  ASN     4      37.134  22.918  54.580  1.00  0.00           C  
ATOM     61  OD1 ASN     4      38.151  23.563  54.358  1.00  0.00           O  
ATOM     62  ND2 ASN     4      36.551  22.587  53.501  1.00  0.00           N  
ATOM     63  H   ASN     4      36.165  22.143  58.589  1.00  0.00           H  
ATOM     64  HA  ASN     4      38.426  22.937  56.973  1.00  0.00           H  
ATOM     65  HB2 ASN     4      36.496  21.498  56.117  1.00  0.00           H  
ATOM     66  HB3 ASN     4      35.483  22.861  55.928  1.00  0.00           H  
ATOM     67 HD21 ASN     4      35.640  22.152  53.534  1.00  0.00           H  
ATOM     68 HD22 ASN     4      36.876  23.009  52.643  1.00  0.00           H  
ATOM     69  N   ILE     5      38.275  25.431  56.541  1.00  0.00           N  
ATOM     70  CA  ILE     5      38.470  26.884  56.692  1.00  0.00           C  
ATOM     71  C   ILE     5      37.749  27.707  55.639  1.00  0.00           C  
ATOM     72  O   ILE     5      37.509  28.926  55.819  1.00  0.00           O  
ATOM     73  CB  ILE     5      40.038  27.319  56.768  1.00  0.00           C  
ATOM     74  CG2 ILE     5      40.709  26.567  57.873  1.00  0.00           C  
ATOM     75  CG1 ILE     5      40.628  27.049  55.381  1.00  0.00           C  
ATOM     76  CD1 ILE     5      42.176  26.982  55.346  1.00  0.00           C  
ATOM     77  H   ILE     5      38.941  24.887  56.010  1.00  0.00           H  
ATOM     78  HA  ILE     5      38.049  27.231  57.636  1.00  0.00           H  
ATOM     79  HB  ILE     5      40.036  28.398  56.927  1.00  0.00           H  
ATOM     80 HG21 ILE     5      40.144  26.623  58.804  1.00  0.00           H  
ATOM     81 HG22 ILE     5      40.670  25.510  57.607  1.00  0.00           H  
ATOM     82 HG23 ILE     5      41.709  26.942  58.091  1.00  0.00           H  
ATOM     83 HG12 ILE     5      40.131  26.297  54.767  1.00  0.00           H  
ATOM     84 HG13 ILE     5      40.434  27.897  54.724  1.00  0.00           H  
ATOM     85 HD11 ILE     5      42.436  25.996  55.732  1.00  0.00           H  
ATOM     86 HD12 ILE     5      42.574  27.129  54.342  1.00  0.00           H  
ATOM     87 HD13 ILE     5      42.601  27.772  55.965  1.00  0.00           H  
ATOM     88  N   VAL     6      37.213  27.053  54.575  1.00  0.00           N  
ATOM     89  CA  VAL     6      36.518  27.820  53.508  1.00  0.00           C  
ATOM     90  C   VAL     6      35.328  28.686  54.006  1.00  0.00           C  
ATOM     91  O   VAL     6      34.394  28.031  54.529  1.00  0.00           O  
ATOM     92  CB  VAL     6      36.236  26.904  52.214  1.00  0.00           C  
ATOM     93  CG1 VAL     6      35.753  27.740  51.043  1.00  0.00           C  
ATOM     94  CG2 VAL     6      37.453  26.018  51.818  1.00  0.00           C  
ATOM     95  H   VAL     6      37.465  26.077  54.517  1.00  0.00           H  
ATOM     96  HA  VAL     6      37.234  28.565  53.161  1.00  0.00           H  
ATOM     97  HB  VAL     6      35.409  26.248  52.487  1.00  0.00           H  
ATOM     98 HG11 VAL     6      35.376  27.193  50.180  1.00  0.00           H  
ATOM     99 HG12 VAL     6      35.005  28.474  51.342  1.00  0.00           H  
ATOM    100 HG13 VAL     6      36.533  28.380  50.630  1.00  0.00           H  
ATOM    101 HG21 VAL     6      37.597  25.156  52.469  1.00  0.00           H  
ATOM    102 HG22 VAL     6      37.405  25.664  50.789  1.00  0.00           H  
ATOM    103 HG23 VAL     6      38.359  26.614  51.926  1.00  0.00           H  
ATOM    104  N   GLY     7      35.440  30.004  53.774  1.00  0.00           N  
ATOM    105  CA  GLY     7      34.313  30.853  54.150  1.00  0.00           C  
ATOM    106  C   GLY     7      34.308  31.255  55.666  1.00  0.00           C  
ATOM    107  O   GLY     7      33.313  31.826  56.110  1.00  0.00           O  
ATOM    108  H   GLY     7      36.267  30.459  53.415  1.00  0.00           H  
ATOM    109  HA2 GLY     7      34.315  31.726  53.497  1.00  0.00           H  
ATOM    110  HA3 GLY     7      33.364  30.412  53.844  1.00  0.00           H  
ATOM    111  N   CYS     8      35.347  30.963  56.452  1.00  0.00           N  
ATOM    112  CA  CYS     8      35.466  31.186  57.886  1.00  0.00           C  
ATOM    113  C   CYS     8      36.377  32.426  58.267  1.00  0.00           C  
ATOM    114  O   CYS     8      37.328  32.904  57.637  1.00  0.00           O  
ATOM    115  CB  CYS     8      36.061  30.006  58.645  1.00  0.00           C  
ATOM    116  SG  CYS     8      35.230  28.427  58.180  1.00  0.00           S  
ATOM    117  H   CYS     8      36.173  30.646  55.964  1.00  0.00           H  
ATOM    118  HA  CYS     8      34.453  31.318  58.266  1.00  0.00           H  
ATOM    119  HB2 CYS     8      37.065  29.795  58.276  1.00  0.00           H  
ATOM    120  HB3 CYS     8      36.084  30.112  59.730  1.00  0.00           H  
ATOM    121  HG  CYS     8      35.668  28.486  56.919  1.00  0.00           H  
ATOM    122  N   ARG     9      36.181  32.872  59.495  1.00  0.00           N  
ATOM    123  CA  ARG     9      37.034  33.856  60.170  1.00  0.00           C  
ATOM    124  C   ARG     9      38.169  33.005  60.753  1.00  0.00           C  
ATOM    125  O   ARG     9      37.951  31.944  61.321  1.00  0.00           O  
ATOM    126  CB  ARG     9      36.286  34.522  61.358  1.00  0.00           C  
ATOM    127  CG  ARG     9      35.231  35.471  60.877  1.00  0.00           C  
ATOM    128  CD  ARG     9      35.749  36.759  60.216  1.00  0.00           C  
ATOM    129  NE  ARG     9      36.719  37.413  61.059  1.00  0.00           N  
ATOM    130  CZ  ARG     9      37.731  38.205  60.839  1.00  0.00           C  
ATOM    131  NH1 ARG     9      38.157  38.524  59.652  1.00  0.00           N  
ATOM    132  NH2 ARG     9      38.438  38.689  61.797  1.00  0.00           N1+
ATOM    133  H   ARG     9      35.469  32.476  60.092  1.00  0.00           H  
ATOM    134  HA  ARG     9      37.486  34.583  59.495  1.00  0.00           H  
ATOM    135  HB2 ARG     9      35.936  33.683  61.960  1.00  0.00           H  
ATOM    136  HB3 ARG     9      37.023  34.991  62.009  1.00  0.00           H  
ATOM    137  HG2 ARG     9      34.497  34.917  60.291  1.00  0.00           H  
ATOM    138  HG3 ARG     9      34.690  35.713  61.792  1.00  0.00           H  
ATOM    139  HD2 ARG     9      36.240  36.541  59.267  1.00  0.00           H  
ATOM    140  HD3 ARG     9      34.923  37.448  60.041  1.00  0.00           H  
ATOM    141  HE  ARG     9      36.607  37.222  62.044  1.00  0.00           H  
ATOM    142 HH11 ARG     9      37.702  38.120  58.845  1.00  0.00           H  
ATOM    143 HH12 ARG     9      38.925  39.136  59.417  1.00  0.00           H  
ATOM    144 HH21 ARG     9      38.092  38.814  62.737  1.00  0.00           H  
ATOM    145 HH22 ARG     9      39.254  39.211  61.512  1.00  0.00           H  
ATOM    146  N   ILE    10      39.381  33.475  60.547  1.00  0.00           N  
ATOM    147  CA  ILE    10      40.693  32.782  60.942  1.00  0.00           C  
ATOM    148  C   ILE    10      41.793  33.634  61.643  1.00  0.00           C  
ATOM    149  O   ILE    10      41.725  34.856  61.432  1.00  0.00           O  
ATOM    150  CB  ILE    10      41.364  32.127  59.618  1.00  0.00           C  
ATOM    151  CG2 ILE    10      40.501  30.916  59.208  1.00  0.00           C  
ATOM    152  CG1 ILE    10      41.471  33.202  58.494  1.00  0.00           C  
ATOM    153  CD1 ILE    10      42.783  32.915  57.719  1.00  0.00           C  
ATOM    154  H   ILE    10      39.485  34.266  59.927  1.00  0.00           H  
ATOM    155  HA  ILE    10      40.455  31.979  61.640  1.00  0.00           H  
ATOM    156  HB  ILE    10      42.368  31.766  59.842  1.00  0.00           H  
ATOM    157 HG21 ILE    10      39.580  31.310  58.777  1.00  0.00           H  
ATOM    158 HG22 ILE    10      41.083  30.261  58.560  1.00  0.00           H  
ATOM    159 HG23 ILE    10      40.281  30.247  60.040  1.00  0.00           H  
ATOM    160 HG12 ILE    10      40.538  33.116  57.938  1.00  0.00           H  
ATOM    161 HG13 ILE    10      41.499  34.262  58.745  1.00  0.00           H  
ATOM    162 HD11 ILE    10      42.822  33.510  56.807  1.00  0.00           H  
ATOM    163 HD12 ILE    10      43.643  33.216  58.319  1.00  0.00           H  
ATOM    164 HD13 ILE    10      42.837  31.894  57.342  1.00  0.00           H  
ATOM    165  N   GLN    11      42.874  33.045  62.125  1.00  0.00           N  
ATOM    166  CA  GLN    11      44.044  33.589  62.873  1.00  0.00           C  
ATOM    167  C   GLN    11      45.256  32.702  62.573  1.00  0.00           C  
ATOM    168  O   GLN    11      45.036  31.508  62.619  1.00  0.00           O  
ATOM    169  CB  GLN    11      43.677  33.707  64.326  1.00  0.00           C  
ATOM    170  CG  GLN    11      44.774  34.229  65.299  1.00  0.00           C  
ATOM    171  CD  GLN    11      44.224  34.356  66.721  1.00  0.00           C  
ATOM    172  OE1 GLN    11      43.098  34.169  67.039  1.00  0.00           O  
ATOM    173  NE2 GLN    11      45.024  34.827  67.623  1.00  0.00           N  
ATOM    174  H   GLN    11      42.848  32.038  62.047  1.00  0.00           H  
ATOM    175  HA  GLN    11      44.259  34.604  62.538  1.00  0.00           H  
ATOM    176  HB2 GLN    11      42.850  34.414  64.389  1.00  0.00           H  
ATOM    177  HB3 GLN    11      43.373  32.707  64.635  1.00  0.00           H  
ATOM    178  HG2 GLN    11      45.742  33.730  65.255  1.00  0.00           H  
ATOM    179  HG3 GLN    11      45.054  35.218  64.936  1.00  0.00           H  
ATOM    180 HE21 GLN    11      45.843  35.246  67.206  1.00  0.00           H  
ATOM    181 HE22 GLN    11      44.659  34.953  68.556  1.00  0.00           H  
ATOM    182  N   HIS    12      46.400  33.120  62.090  1.00  0.00           N  
ATOM    183  CA  HIS    12      47.607  32.157  62.079  1.00  0.00           C  
ATOM    184  C   HIS    12      48.909  32.881  62.416  1.00  0.00           C  
ATOM    185  O   HIS    12      49.024  34.087  62.317  1.00  0.00           O  
ATOM    186  CB  HIS    12      47.763  31.457  60.778  1.00  0.00           C  
ATOM    187  CG  HIS    12      47.966  32.447  59.576  1.00  0.00           C  
ATOM    188  ND1 HIS    12      49.108  33.079  59.251  1.00  0.00           N  
ATOM    189  CE1 HIS    12      48.797  33.777  58.161  1.00  0.00           C  
ATOM    190  NE2 HIS    12      47.559  33.643  57.822  1.00  0.00           N  
ATOM    191  CD2 HIS    12      46.997  32.737  58.657  1.00  0.00           C  
ATOM    192  H   HIS    12      46.483  34.119  61.970  1.00  0.00           H  
ATOM    193  HA  HIS    12      47.496  31.358  62.812  1.00  0.00           H  
ATOM    194  HB2 HIS    12      48.506  30.672  60.918  1.00  0.00           H  
ATOM    195  HB3 HIS    12      46.823  30.939  60.591  1.00  0.00           H  
ATOM    196  HD1 HIS    12      49.997  32.850  59.671  1.00  0.00           H  
ATOM    197  HE1 HIS    12      49.557  34.198  57.519  1.00  0.00           H  
ATOM    198  HD2 HIS    12      45.992  32.369  58.519  1.00  0.00           H  
ATOM    199  N   GLY    13      49.949  32.170  62.805  1.00  0.00           N  
ATOM    200  CA  GLY    13      51.295  32.608  62.798  1.00  0.00           C  
ATOM    201  C   GLY    13      51.940  32.795  61.423  1.00  0.00           C  
ATOM    202  O   GLY    13      51.480  32.321  60.398  1.00  0.00           O  
ATOM    203  H   GLY    13      49.827  31.174  62.920  1.00  0.00           H  
ATOM    204  HA2 GLY    13      51.237  33.537  63.365  1.00  0.00           H  
ATOM    205  HA3 GLY    13      51.817  31.887  63.427  1.00  0.00           H  
ATOM    206  N   TRP    14      52.890  33.763  61.391  1.00  0.00           N  
ATOM    207  CA  TRP    14      53.657  34.137  60.212  1.00  0.00           C  
ATOM    208  C   TRP    14      55.145  34.460  60.372  1.00  0.00           C  
ATOM    209  O   TRP    14      55.539  35.293  61.203  1.00  0.00           O  
ATOM    210  CB  TRP    14      52.850  35.372  59.707  1.00  0.00           C  
ATOM    211  CG  TRP    14      53.293  35.794  58.359  1.00  0.00           C  
ATOM    212  CD1 TRP    14      54.015  36.911  58.084  1.00  0.00           C  
ATOM    213  NE1 TRP    14      54.354  37.031  56.757  1.00  0.00           N  
ATOM    214  CE2 TRP    14      53.896  35.937  56.044  1.00  0.00           C  
ATOM    215  CZ2 TRP    14      53.989  35.586  54.714  1.00  0.00           C  
ATOM    216  CH2 TRP    14      53.511  34.295  54.443  1.00  0.00           C  
ATOM    217  CZ3 TRP    14      53.012  33.399  55.374  1.00  0.00           C  
ATOM    218  CE3 TRP    14      52.996  33.798  56.732  1.00  0.00           C  
ATOM    219  CD2 TRP    14      53.313  35.121  57.061  1.00  0.00           C  
ATOM    220  H   TRP    14      53.001  34.421  62.149  1.00  0.00           H  
ATOM    221  HA  TRP    14      53.605  33.399  59.411  1.00  0.00           H  
ATOM    222  HB2 TRP    14      51.788  35.133  59.656  1.00  0.00           H  
ATOM    223  HB3 TRP    14      53.026  36.154  60.446  1.00  0.00           H  
ATOM    224  HD1 TRP    14      54.151  37.732  58.772  1.00  0.00           H  
ATOM    225  HE1 TRP    14      54.658  37.893  56.328  1.00  0.00           H  
ATOM    226  HZ2 TRP    14      54.406  36.194  53.925  1.00  0.00           H  
ATOM    227  HH2 TRP    14      53.359  33.948  53.431  1.00  0.00           H  
ATOM    228  HZ3 TRP    14      52.587  32.432  55.152  1.00  0.00           H  
ATOM    229  HE3 TRP    14      52.609  33.196  57.541  1.00  0.00           H  
ATOM    230  N   LYS    15      55.944  33.699  59.605  1.00  0.00           N  
ATOM    231  CA  LYS    15      57.366  34.049  59.401  1.00  0.00           C  
ATOM    232  C   LYS    15      57.628  34.249  57.923  1.00  0.00           C  
ATOM    233  O   LYS    15      57.915  33.293  57.203  1.00  0.00           O  
ATOM    234  CB  LYS    15      58.309  33.008  59.921  1.00  0.00           C  
ATOM    235  CG  LYS    15      58.259  32.967  61.460  1.00  0.00           C  
ATOM    236  CD  LYS    15      59.051  31.813  61.973  1.00  0.00           C  
ATOM    237  CE  LYS    15      60.514  31.893  61.588  1.00  0.00           C  
ATOM    238  NZ  LYS    15      61.265  30.694  62.127  1.00  0.00           N1+
ATOM    239  H   LYS    15      55.540  33.014  58.983  1.00  0.00           H  
ATOM    240  HA  LYS    15      57.610  35.002  59.870  1.00  0.00           H  
ATOM    241  HB2 LYS    15      58.033  32.028  59.530  1.00  0.00           H  
ATOM    242  HB3 LYS    15      59.300  33.261  59.544  1.00  0.00           H  
ATOM    243  HG2 LYS    15      58.652  33.852  61.959  1.00  0.00           H  
ATOM    244  HG3 LYS    15      57.227  32.737  61.724  1.00  0.00           H  
ATOM    245  HD2 LYS    15      58.865  31.921  63.042  1.00  0.00           H  
ATOM    246  HD3 LYS    15      58.572  30.886  61.659  1.00  0.00           H  
ATOM    247  HE2 LYS    15      60.486  31.912  60.499  1.00  0.00           H  
ATOM    248  HE3 LYS    15      60.857  32.844  61.995  1.00  0.00           H  
ATOM    249  HZ1 LYS    15      60.728  29.844  62.029  1.00  0.00           H  
ATOM    250  HZ2 LYS    15      62.178  30.598  61.707  1.00  0.00           H  
ATOM    251  HZ3 LYS    15      61.366  30.785  63.127  1.00  0.00           H  
ATOM    252  N   GLU    16      57.658  35.513  57.559  1.00  0.00           N  
ATOM    253  CA  GLU    16      58.003  35.928  56.187  1.00  0.00           C  
ATOM    254  C   GLU    16      59.527  35.856  56.012  1.00  0.00           C  
ATOM    255  O   GLU    16      59.985  35.664  54.911  1.00  0.00           O  
ATOM    256  CB  GLU    16      57.623  37.369  55.994  1.00  0.00           C  
ATOM    257  CG  GLU    16      57.300  37.799  54.520  1.00  0.00           C  
ATOM    258  CD  GLU    16      57.226  39.351  54.425  1.00  0.00           C  
ATOM    259  OE1 GLU    16      56.748  39.813  53.400  1.00  0.00           O  
ATOM    260  OE2 GLU    16      57.567  40.131  55.347  1.00  0.00           O1-
ATOM    261  H   GLU    16      57.399  36.276  58.167  1.00  0.00           H  
ATOM    262  HA  GLU    16      57.439  35.269  55.526  1.00  0.00           H  
ATOM    263  HB2 GLU    16      56.675  37.530  56.507  1.00  0.00           H  
ATOM    264  HB3 GLU    16      58.393  38.052  56.353  1.00  0.00           H  
ATOM    265  HG2 GLU    16      58.154  37.471  53.926  1.00  0.00           H  
ATOM    266  HG3 GLU    16      56.398  37.330  54.129  1.00  0.00           H  
ATOM    267  N   GLY    17      60.268  35.923  57.088  1.00  0.00           N  
ATOM    268  CA  GLY    17      61.754  36.068  57.004  1.00  0.00           C  
ATOM    269  C   GLY    17      62.493  35.722  58.313  1.00  0.00           C  
ATOM    270  O   GLY    17      61.932  35.034  59.146  1.00  0.00           O  
ATOM    271  H   GLY    17      59.704  36.143  57.896  1.00  0.00           H  
ATOM    272  HA2 GLY    17      62.142  35.487  56.167  1.00  0.00           H  
ATOM    273  HA3 GLY    17      61.938  37.100  56.704  1.00  0.00           H  
ATOM    274  N   ASN    18      63.804  36.120  58.425  1.00  0.00           N  
ATOM    275  CA  ASN    18      64.605  35.966  59.645  1.00  0.00           C  
ATOM    276  C   ASN    18      63.834  36.732  60.773  1.00  0.00           C  
ATOM    277  O   ASN    18      63.861  37.950  60.738  1.00  0.00           O  
ATOM    278  CB  ASN    18      65.951  36.619  59.386  1.00  0.00           C  
ATOM    279  CG  ASN    18      66.811  35.816  58.461  1.00  0.00           C  
ATOM    280  OD1 ASN    18      66.416  35.472  57.379  1.00  0.00           O  
ATOM    281  ND2 ASN    18      68.010  35.563  58.945  1.00  0.00           N  
ATOM    282  H   ASN    18      64.226  36.615  57.652  1.00  0.00           H  
ATOM    283  HA  ASN    18      64.728  34.957  60.039  1.00  0.00           H  
ATOM    284  HB2 ASN    18      65.762  37.580  58.908  1.00  0.00           H  
ATOM    285  HB3 ASN    18      66.517  36.828  60.294  1.00  0.00           H  
ATOM    286 HD21 ASN    18      68.249  35.980  59.833  1.00  0.00           H  
ATOM    287 HD22 ASN    18      68.726  35.389  58.255  1.00  0.00           H  
ATOM    288  N   GLY    19      63.288  36.023  61.737  1.00  0.00           N  
ATOM    289  CA  GLY    19      62.380  36.619  62.660  1.00  0.00           C  
ATOM    290  C   GLY    19      61.686  35.543  63.424  1.00  0.00           C  
ATOM    291  O   GLY    19      61.645  34.327  63.078  1.00  0.00           O  
ATOM    292  H   GLY    19      63.280  35.016  61.665  1.00  0.00           H  
ATOM    293  HA2 GLY    19      62.875  37.303  63.349  1.00  0.00           H  
ATOM    294  HA3 GLY    19      61.624  37.212  62.147  1.00  0.00           H  
ATOM    295  N   PRO    20      61.060  35.962  64.465  1.00  0.00           N  
ATOM    296  CA  PRO    20      60.085  35.213  65.106  1.00  0.00           C  
ATOM    297  C   PRO    20      58.673  35.368  64.413  1.00  0.00           C  
ATOM    298  O   PRO    20      58.434  36.185  63.552  1.00  0.00           O  
ATOM    299  CD  PRO    20      61.399  37.094  65.237  1.00  0.00           C  
ATOM    300  CG  PRO    20      60.632  37.095  66.505  1.00  0.00           C  
ATOM    301  CB  PRO    20      60.066  35.691  66.562  1.00  0.00           C  
ATOM    302  HD2 PRO    20      60.942  37.940  64.723  1.00  0.00           H  
ATOM    303  HD3 PRO    20      62.471  37.162  65.426  1.00  0.00           H  
ATOM    304  HG2 PRO    20      59.767  37.758  66.531  1.00  0.00           H  
ATOM    305  HG3 PRO    20      61.216  37.262  67.410  1.00  0.00           H  
ATOM    306  HB2 PRO    20      59.059  35.642  66.977  1.00  0.00           H  
ATOM    307  HB3 PRO    20      60.781  35.060  67.090  1.00  0.00           H  
ATOM    308  HA  PRO    20      60.288  34.147  65.008  1.00  0.00           H  
ATOM    309  N   VAL    21      57.775  34.508  64.846  1.00  0.00           N  
ATOM    310  CA  VAL    21      56.341  34.337  64.406  1.00  0.00           C  
ATOM    311  C   VAL    21      55.481  35.603  64.796  1.00  0.00           C  
ATOM    312  O   VAL    21      55.308  36.006  65.940  1.00  0.00           O  
ATOM    313  CB  VAL    21      55.696  33.101  64.929  1.00  0.00           C  
ATOM    314  CG1 VAL    21      54.318  32.797  64.404  1.00  0.00           C  
ATOM    315  CG2 VAL    21      56.409  31.850  64.648  1.00  0.00           C  
ATOM    316  H   VAL    21      58.174  33.972  65.603  1.00  0.00           H  
ATOM    317  HA  VAL    21      56.397  34.246  63.321  1.00  0.00           H  
ATOM    318  HB  VAL    21      55.606  33.111  66.016  1.00  0.00           H  
ATOM    319 HG11 VAL    21      54.423  32.672  63.327  1.00  0.00           H  
ATOM    320 HG12 VAL    21      53.837  31.920  64.838  1.00  0.00           H  
ATOM    321 HG13 VAL    21      53.755  33.719  64.548  1.00  0.00           H  
ATOM    322 HG21 VAL    21      57.443  31.964  64.976  1.00  0.00           H  
ATOM    323 HG22 VAL    21      56.038  30.951  65.139  1.00  0.00           H  
ATOM    324 HG23 VAL    21      56.497  31.611  63.589  1.00  0.00           H  
ATOM    325  N   THR    22      54.983  36.395  63.835  1.00  0.00           N  
ATOM    326  CA  THR    22      53.927  37.451  64.032  1.00  0.00           C  
ATOM    327  C   THR    22      52.552  36.859  63.751  1.00  0.00           C  
ATOM    328  O   THR    22      52.481  35.889  63.074  1.00  0.00           O  
ATOM    329  CB  THR    22      54.273  38.682  63.131  1.00  0.00           C  
ATOM    330  CG2 THR    22      54.153  38.489  61.608  1.00  0.00           C  
ATOM    331  OG1 THR    22      53.426  39.742  63.371  1.00  0.00           O  
ATOM    332  H   THR    22      55.134  36.110  62.877  1.00  0.00           H  
ATOM    333  HA  THR    22      53.881  37.749  65.080  1.00  0.00           H  
ATOM    334  HB  THR    22      55.316  38.968  63.273  1.00  0.00           H  
ATOM    335 HG21 THR    22      53.124  38.309  61.296  1.00  0.00           H  
ATOM    336 HG22 THR    22      54.526  39.363  61.075  1.00  0.00           H  
ATOM    337 HG23 THR    22      54.739  37.583  61.451  1.00  0.00           H  
ATOM    338  HG1 THR    22      53.763  40.138  64.179  1.00  0.00           H  
ATOM    339  N   GLN    23      51.438  37.380  64.351  1.00  0.00           N  
ATOM    340  CA  GLN    23      50.077  36.836  63.940  1.00  0.00           C  
ATOM    341  C   GLN    23      49.446  37.671  62.832  1.00  0.00           C  
ATOM    342  O   GLN    23      49.142  38.874  63.043  1.00  0.00           O  
ATOM    343  CB  GLN    23      49.088  36.746  65.171  1.00  0.00           C  
ATOM    344  CG  GLN    23      49.606  36.334  66.530  1.00  0.00           C  
ATOM    345  CD  GLN    23      48.452  36.187  67.565  1.00  0.00           C  
ATOM    346  OE1 GLN    23      47.310  36.593  67.374  1.00  0.00           O  
ATOM    347  NE2 GLN    23      48.650  35.532  68.694  1.00  0.00           N  
ATOM    348  H   GLN    23      51.581  38.253  64.839  1.00  0.00           H  
ATOM    349  HA  GLN    23      50.140  35.779  63.681  1.00  0.00           H  
ATOM    350  HB2 GLN    23      48.664  37.746  65.268  1.00  0.00           H  
ATOM    351  HB3 GLN    23      48.334  36.007  64.901  1.00  0.00           H  
ATOM    352  HG2 GLN    23      50.158  35.394  66.511  1.00  0.00           H  
ATOM    353  HG3 GLN    23      50.267  37.152  66.815  1.00  0.00           H  
ATOM    354 HE21 GLN    23      49.556  35.116  68.860  1.00  0.00           H  
ATOM    355 HE22 GLN    23      48.032  35.660  69.482  1.00  0.00           H  
ATOM    356  N   TRP    24      48.976  36.976  61.757  1.00  0.00           N  
ATOM    357  CA  TRP    24      47.888  37.482  60.972  1.00  0.00           C  
ATOM    358  C   TRP    24      46.511  36.956  61.283  1.00  0.00           C  
ATOM    359  O   TRP    24      46.415  36.012  62.028  1.00  0.00           O  
ATOM    360  CB  TRP    24      48.219  37.315  59.491  1.00  0.00           C  
ATOM    361  CG  TRP    24      49.128  38.389  58.932  1.00  0.00           C  
ATOM    362  CD1 TRP    24      50.473  38.459  58.879  1.00  0.00           C  
ATOM    363  NE1 TRP    24      50.851  39.639  58.270  1.00  0.00           N  
ATOM    364  CE2 TRP    24      49.841  40.482  57.968  1.00  0.00           C  
ATOM    365  CZ2 TRP    24      49.760  41.801  57.452  1.00  0.00           C  
ATOM    366  CH2 TRP    24      48.468  42.348  57.159  1.00  0.00           C  
ATOM    367  CZ3 TRP    24      47.371  41.574  57.597  1.00  0.00           C  
ATOM    368  CE3 TRP    24      47.434  40.319  58.170  1.00  0.00           C  
ATOM    369  CD2 TRP    24      48.703  39.698  58.446  1.00  0.00           C  
ATOM    370  H   TRP    24      49.010  35.967  61.776  1.00  0.00           H  
ATOM    371  HA  TRP    24      47.804  38.555  61.147  1.00  0.00           H  
ATOM    372  HB2 TRP    24      48.791  36.389  59.425  1.00  0.00           H  
ATOM    373  HB3 TRP    24      47.353  37.261  58.831  1.00  0.00           H  
ATOM    374  HD1 TRP    24      51.120  37.663  59.218  1.00  0.00           H  
ATOM    375  HE1 TRP    24      51.821  39.921  58.243  1.00  0.00           H  
ATOM    376  HZ2 TRP    24      50.617  42.418  57.225  1.00  0.00           H  
ATOM    377  HH2 TRP    24      48.309  43.347  56.780  1.00  0.00           H  
ATOM    378  HZ3 TRP    24      46.415  42.074  57.541  1.00  0.00           H  
ATOM    379  HE3 TRP    24      46.510  39.832  58.444  1.00  0.00           H  
ATOM    380  N   LYS    25      45.398  37.540  60.747  1.00  0.00           N  
ATOM    381  CA  LYS    25      43.954  37.292  60.965  1.00  0.00           C  
ATOM    382  C   LYS    25      43.219  37.709  59.648  1.00  0.00           C  
ATOM    383  O   LYS    25      43.560  38.727  59.003  1.00  0.00           O  
ATOM    384  CB  LYS    25      43.523  38.164  62.161  1.00  0.00           C  
ATOM    385  CG  LYS    25      42.277  37.804  62.931  1.00  0.00           C  
ATOM    386  CD  LYS    25      42.083  38.675  64.177  1.00  0.00           C  
ATOM    387  CE  LYS    25      40.573  38.743  64.515  1.00  0.00           C  
ATOM    388  NZ  LYS    25      40.099  39.727  65.534  1.00  0.00           N1+
ATOM    389  H   LYS    25      45.569  38.377  60.208  1.00  0.00           H  
ATOM    390  HA  LYS    25      43.628  36.295  61.262  1.00  0.00           H  
ATOM    391  HB2 LYS    25      44.300  38.330  62.907  1.00  0.00           H  
ATOM    392  HB3 LYS    25      43.341  39.165  61.768  1.00  0.00           H  
ATOM    393  HG2 LYS    25      41.372  37.854  62.325  1.00  0.00           H  
ATOM    394  HG3 LYS    25      42.248  36.808  63.374  1.00  0.00           H  
ATOM    395  HD2 LYS    25      42.630  38.307  65.045  1.00  0.00           H  
ATOM    396  HD3 LYS    25      42.421  39.688  63.958  1.00  0.00           H  
ATOM    397  HE2 LYS    25      40.135  38.951  63.539  1.00  0.00           H  
ATOM    398  HE3 LYS    25      40.243  37.739  64.780  1.00  0.00           H  
ATOM    399  HZ1 LYS    25      40.735  40.511  65.566  1.00  0.00           H  
ATOM    400  HZ2 LYS    25      39.253  40.132  65.160  1.00  0.00           H  
ATOM    401  HZ3 LYS    25      39.924  39.309  66.437  1.00  0.00           H  
ATOM    402  N   GLY    26      42.073  37.070  59.428  1.00  0.00           N  
ATOM    403  CA  GLY    26      41.229  37.357  58.244  1.00  0.00           C  
ATOM    404  C   GLY    26      39.882  36.563  58.104  1.00  0.00           C  
ATOM    405  O   GLY    26      39.538  35.672  58.961  1.00  0.00           O  
ATOM    406  H   GLY    26      41.809  36.385  60.122  1.00  0.00           H  
ATOM    407  HA2 GLY    26      41.016  38.422  58.153  1.00  0.00           H  
ATOM    408  HA3 GLY    26      41.835  37.063  57.387  1.00  0.00           H  
ATOM    409  N   THR    27      39.223  36.702  56.980  1.00  0.00           N  
ATOM    410  CA  THR    27      38.138  35.872  56.505  1.00  0.00           C  
ATOM    411  C   THR    27      38.575  35.158  55.209  1.00  0.00           C  
ATOM    412  O   THR    27      38.844  35.793  54.190  1.00  0.00           O  
ATOM    413  CB  THR    27      36.906  36.773  56.151  1.00  0.00           C  
ATOM    414  CG2 THR    27      35.559  36.023  56.426  1.00  0.00           C  
ATOM    415  OG1 THR    27      36.923  37.862  57.120  1.00  0.00           O  
ATOM    416  H   THR    27      39.671  37.348  56.346  1.00  0.00           H  
ATOM    417  HA  THR    27      37.790  35.128  57.222  1.00  0.00           H  
ATOM    418  HB  THR    27      37.009  37.130  55.126  1.00  0.00           H  
ATOM    419 HG21 THR    27      35.445  35.158  55.773  1.00  0.00           H  
ATOM    420 HG22 THR    27      35.450  35.648  57.444  1.00  0.00           H  
ATOM    421 HG23 THR    27      34.783  36.778  56.305  1.00  0.00           H  
ATOM    422  HG1 THR    27      36.073  38.294  57.227  1.00  0.00           H  
ATOM    423  N   VAL    28      38.619  33.856  55.221  1.00  0.00           N  
ATOM    424  CA  VAL    28      38.801  33.032  54.025  1.00  0.00           C  
ATOM    425  C   VAL    28      37.499  33.099  53.187  1.00  0.00           C  
ATOM    426  O   VAL    28      36.404  33.088  53.838  1.00  0.00           O  
ATOM    427  CB  VAL    28      39.101  31.561  54.373  1.00  0.00           C  
ATOM    428  CG1 VAL    28      39.412  30.620  53.178  1.00  0.00           C  
ATOM    429  CG2 VAL    28      40.444  31.404  55.144  1.00  0.00           C  
ATOM    430  H   VAL    28      38.274  33.443  56.075  1.00  0.00           H  
ATOM    431  HA  VAL    28      39.625  33.394  53.410  1.00  0.00           H  
ATOM    432  HB  VAL    28      38.336  31.130  55.019  1.00  0.00           H  
ATOM    433 HG11 VAL    28      39.533  29.575  53.460  1.00  0.00           H  
ATOM    434 HG12 VAL    28      38.576  30.575  52.479  1.00  0.00           H  
ATOM    435 HG13 VAL    28      40.271  31.015  52.635  1.00  0.00           H  
ATOM    436 HG21 VAL    28      40.510  30.325  55.284  1.00  0.00           H  
ATOM    437 HG22 VAL    28      41.300  31.723  54.549  1.00  0.00           H  
ATOM    438 HG23 VAL    28      40.401  31.861  56.133  1.00  0.00           H  
ATOM    439  N   LEU    29      37.600  33.319  51.897  1.00  0.00           N  
ATOM    440  CA  LEU    29      36.456  33.574  50.992  1.00  0.00           C  
ATOM    441  C   LEU    29      36.011  32.344  50.210  1.00  0.00           C  
ATOM    442  O   LEU    29      34.830  31.868  50.217  1.00  0.00           O  
ATOM    443  CB  LEU    29      36.596  34.831  50.132  1.00  0.00           C  
ATOM    444  CG  LEU    29      37.064  36.018  50.974  1.00  0.00           C  
ATOM    445  CD1 LEU    29      37.584  37.101  49.985  1.00  0.00           C  
ATOM    446  CD2 LEU    29      35.923  36.605  51.787  1.00  0.00           C  
ATOM    447  H   LEU    29      38.530  33.444  51.524  1.00  0.00           H  
ATOM    448  HA  LEU    29      35.647  33.612  51.721  1.00  0.00           H  
ATOM    449  HB2 LEU    29      37.404  34.589  49.441  1.00  0.00           H  
ATOM    450  HB3 LEU    29      35.678  35.026  49.578  1.00  0.00           H  
ATOM    451  HG  LEU    29      37.927  35.767  51.591  1.00  0.00           H  
ATOM    452 HD11 LEU    29      36.782  37.345  49.288  1.00  0.00           H  
ATOM    453 HD12 LEU    29      37.870  38.047  50.444  1.00  0.00           H  
ATOM    454 HD13 LEU    29      38.512  36.715  49.564  1.00  0.00           H  
ATOM    455 HD21 LEU    29      36.133  37.561  52.265  1.00  0.00           H  
ATOM    456 HD22 LEU    29      35.022  36.860  51.229  1.00  0.00           H  
ATOM    457 HD23 LEU    29      35.604  35.988  52.627  1.00  0.00           H  
ATOM    458  N   ASP    30      36.979  31.775  49.490  1.00  0.00           N  
ATOM    459  CA  ASP    30      36.925  30.548  48.652  1.00  0.00           C  
ATOM    460  C   ASP    30      38.275  29.791  48.621  1.00  0.00           C  
ATOM    461  O   ASP    30      39.274  30.133  49.192  1.00  0.00           O  
ATOM    462  CB  ASP    30      36.494  30.985  47.188  1.00  0.00           C  
ATOM    463  CG  ASP    30      34.997  31.421  47.234  1.00  0.00           C  
ATOM    464  OD1 ASP    30      34.155  30.501  47.464  1.00  0.00           O  
ATOM    465  OD2 ASP    30      34.602  32.624  47.035  1.00  0.00           O1-
ATOM    466  H   ASP    30      37.904  32.116  49.708  1.00  0.00           H  
ATOM    467  HA  ASP    30      36.087  29.957  49.024  1.00  0.00           H  
ATOM    468  HB2 ASP    30      37.135  31.831  46.938  1.00  0.00           H  
ATOM    469  HB3 ASP    30      36.465  30.076  46.586  1.00  0.00           H  
ATOM    470  N   GLN    31      38.171  28.703  47.822  1.00  0.00           N  
ATOM    471  CA  GLN    31      39.237  27.759  47.421  1.00  0.00           C  
ATOM    472  C   GLN    31      39.413  27.813  45.893  1.00  0.00           C  
ATOM    473  O   GLN    31      38.470  27.713  45.170  1.00  0.00           O  
ATOM    474  CB  GLN    31      38.822  26.380  48.042  1.00  0.00           C  
ATOM    475  CG  GLN    31      40.062  25.443  48.111  1.00  0.00           C  
ATOM    476  CD  GLN    31      39.654  24.089  48.700  1.00  0.00           C  
ATOM    477  OE1 GLN    31      38.512  23.701  48.805  1.00  0.00           O  
ATOM    478  NE2 GLN    31      40.585  23.368  49.257  1.00  0.00           N  
ATOM    479  H   GLN    31      37.293  28.513  47.361  1.00  0.00           H  
ATOM    480  HA  GLN    31      40.179  28.042  47.890  1.00  0.00           H  
ATOM    481  HB2 GLN    31      38.457  26.512  49.061  1.00  0.00           H  
ATOM    482  HB3 GLN    31      38.057  26.009  47.361  1.00  0.00           H  
ATOM    483  HG2 GLN    31      40.445  25.299  47.100  1.00  0.00           H  
ATOM    484  HG3 GLN    31      40.872  25.934  48.650  1.00  0.00           H  
ATOM    485 HE21 GLN    31      41.540  23.682  49.362  1.00  0.00           H  
ATOM    486 HE22 GLN    31      40.229  22.616  49.829  1.00  0.00           H  
ATOM    487  N   VAL    32      40.701  27.760  45.459  1.00  0.00           N  
ATOM    488  CA  VAL    32      41.180  27.804  44.101  1.00  0.00           C  
ATOM    489  C   VAL    32      41.064  26.374  43.426  1.00  0.00           C  
ATOM    490  O   VAL    32      41.816  25.501  43.836  1.00  0.00           O  
ATOM    491  CB  VAL    32      42.646  28.326  43.979  1.00  0.00           C  
ATOM    492  CG1 VAL    32      43.308  27.996  42.655  1.00  0.00           C  
ATOM    493  CG2 VAL    32      42.527  29.831  44.058  1.00  0.00           C  
ATOM    494  H   VAL    32      41.460  27.806  46.125  1.00  0.00           H  
ATOM    495  HA  VAL    32      40.466  28.440  43.578  1.00  0.00           H  
ATOM    496  HB  VAL    32      43.264  27.922  44.780  1.00  0.00           H  
ATOM    497 HG11 VAL    32      44.283  28.484  42.661  1.00  0.00           H  
ATOM    498 HG12 VAL    32      43.407  26.922  42.501  1.00  0.00           H  
ATOM    499 HG13 VAL    32      42.814  28.447  41.795  1.00  0.00           H  
ATOM    500 HG21 VAL    32      42.298  30.048  45.101  1.00  0.00           H  
ATOM    501 HG22 VAL    32      43.470  30.225  43.678  1.00  0.00           H  
ATOM    502 HG23 VAL    32      41.762  30.280  43.425  1.00  0.00           H  
ATOM    503  N   PRO    33      40.160  26.163  42.489  1.00  0.00           N  
ATOM    504  CA  PRO    33      39.927  24.776  42.026  1.00  0.00           C  
ATOM    505  C   PRO    33      41.101  24.062  41.389  1.00  0.00           C  
ATOM    506  O   PRO    33      41.247  22.844  41.523  1.00  0.00           O  
ATOM    507  CD  PRO    33      39.009  27.063  42.047  1.00  0.00           C  
ATOM    508  CG  PRO    33      37.913  26.089  41.592  1.00  0.00           C  
ATOM    509  CB  PRO    33      38.683  24.827  41.139  1.00  0.00           C  
ATOM    510  HD2 PRO    33      39.364  27.686  41.226  1.00  0.00           H  
ATOM    511  HD3 PRO    33      38.610  27.691  42.843  1.00  0.00           H  
ATOM    512  HG2 PRO    33      37.258  26.493  40.820  1.00  0.00           H  
ATOM    513  HG3 PRO    33      37.303  25.672  42.394  1.00  0.00           H  
ATOM    514  HB2 PRO    33      38.892  25.044  40.091  1.00  0.00           H  
ATOM    515  HB3 PRO    33      38.088  23.916  41.195  1.00  0.00           H  
ATOM    516  HA  PRO    33      39.668  24.200  42.914  1.00  0.00           H  
ATOM    517  N   VAL    34      41.989  24.737  40.756  1.00  0.00           N  
ATOM    518  CA  VAL    34      43.175  24.081  40.146  1.00  0.00           C  
ATOM    519  C   VAL    34      44.216  23.665  41.092  1.00  0.00           C  
ATOM    520  O   VAL    34      44.932  22.772  40.709  1.00  0.00           O  
ATOM    521  CB  VAL    34      43.823  24.979  39.081  1.00  0.00           C  
ATOM    522  CG1 VAL    34      44.451  26.242  39.644  1.00  0.00           C  
ATOM    523  CG2 VAL    34      44.856  24.312  38.154  1.00  0.00           C  
ATOM    524  H   VAL    34      41.731  25.636  40.375  1.00  0.00           H  
ATOM    525  HA  VAL    34      42.842  23.186  39.620  1.00  0.00           H  
ATOM    526  HB  VAL    34      43.003  25.319  38.448  1.00  0.00           H  
ATOM    527 HG11 VAL    34      45.395  26.019  40.141  1.00  0.00           H  
ATOM    528 HG12 VAL    34      44.575  26.881  38.770  1.00  0.00           H  
ATOM    529 HG13 VAL    34      43.822  26.615  40.452  1.00  0.00           H  
ATOM    530 HG21 VAL    34      44.729  24.781  37.178  1.00  0.00           H  
ATOM    531 HG22 VAL    34      45.877  24.462  38.506  1.00  0.00           H  
ATOM    532 HG23 VAL    34      44.532  23.272  38.149  1.00  0.00           H  
ATOM    533  N   ASN    35      44.154  24.150  42.340  1.00  0.00           N  
ATOM    534  CA  ASN    35      45.012  23.810  43.429  1.00  0.00           C  
ATOM    535  C   ASN    35      44.257  23.933  44.794  1.00  0.00           C  
ATOM    536  O   ASN    35      44.265  25.027  45.356  1.00  0.00           O  
ATOM    537  CB  ASN    35      46.201  24.743  43.402  1.00  0.00           C  
ATOM    538  CG  ASN    35      47.162  24.521  44.530  1.00  0.00           C  
ATOM    539  OD1 ASN    35      47.128  23.621  45.349  1.00  0.00           O  
ATOM    540  ND2 ASN    35      48.102  25.421  44.746  1.00  0.00           N  
ATOM    541  H   ASN    35      43.351  24.726  42.546  1.00  0.00           H  
ATOM    542  HA  ASN    35      45.413  22.797  43.401  1.00  0.00           H  
ATOM    543  HB2 ASN    35      46.708  24.602  42.447  1.00  0.00           H  
ATOM    544  HB3 ASN    35      45.913  25.794  43.423  1.00  0.00           H  
ATOM    545 HD21 ASN    35      48.210  26.205  44.119  1.00  0.00           H  
ATOM    546 HD22 ASN    35      48.669  25.251  45.564  1.00  0.00           H  
ATOM    547  N   PRO    36      43.633  22.871  45.343  1.00  0.00           N  
ATOM    548  CA  PRO    36      42.971  23.015  46.632  1.00  0.00           C  
ATOM    549  C   PRO    36      43.865  23.450  47.788  1.00  0.00           C  
ATOM    550  O   PRO    36      43.277  23.629  48.893  1.00  0.00           O  
ATOM    551  CD  PRO    36      43.612  21.507  44.835  1.00  0.00           C  
ATOM    552  CG  PRO    36      43.155  20.684  46.077  1.00  0.00           C  
ATOM    553  CB  PRO    36      42.272  21.686  46.876  1.00  0.00           C  
ATOM    554  HD2 PRO    36      44.612  21.185  44.545  1.00  0.00           H  
ATOM    555  HD3 PRO    36      42.932  21.384  43.992  1.00  0.00           H  
ATOM    556  HG2 PRO    36      44.060  20.513  46.661  1.00  0.00           H  
ATOM    557  HG3 PRO    36      42.664  19.737  45.855  1.00  0.00           H  
ATOM    558  HB2 PRO    36      42.182  21.364  47.913  1.00  0.00           H  
ATOM    559  HB3 PRO    36      41.316  21.829  46.372  1.00  0.00           H  
ATOM    560  HA  PRO    36      42.296  23.852  46.452  1.00  0.00           H  
ATOM    561  N   SER    37      45.200  23.547  47.690  1.00  0.00           N  
ATOM    562  CA  SER    37      45.989  24.041  48.765  1.00  0.00           C  
ATOM    563  C   SER    37      45.961  25.587  48.738  1.00  0.00           C  
ATOM    564  O   SER    37      46.528  26.152  49.675  1.00  0.00           O  
ATOM    565  CB  SER    37      47.425  23.520  48.733  1.00  0.00           C  
ATOM    566  OG  SER    37      47.327  22.157  49.055  1.00  0.00           O  
ATOM    567  H   SER    37      45.662  23.370  46.810  1.00  0.00           H  
ATOM    568  HA  SER    37      45.622  23.857  49.775  1.00  0.00           H  
ATOM    569  HB2 SER    37      48.015  23.630  47.824  1.00  0.00           H  
ATOM    570  HB3 SER    37      47.989  24.027  49.516  1.00  0.00           H  
ATOM    571  HG  SER    37      47.227  21.740  48.196  1.00  0.00           H  
ATOM    572  N   LEU    38      45.405  26.197  47.763  1.00  0.00           N  
ATOM    573  CA  LEU    38      45.380  27.643  47.584  1.00  0.00           C  
ATOM    574  C   LEU    38      43.999  28.217  47.858  1.00  0.00           C  
ATOM    575  O   LEU    38      43.037  27.625  47.384  1.00  0.00           O  
ATOM    576  CB  LEU    38      46.006  28.037  46.246  1.00  0.00           C  
ATOM    577  CG  LEU    38      46.019  29.499  45.895  1.00  0.00           C  
ATOM    578  CD1 LEU    38      46.809  30.275  46.933  1.00  0.00           C  
ATOM    579  CD2 LEU    38      46.772  29.659  44.527  1.00  0.00           C  
ATOM    580  H   LEU    38      44.952  25.558  47.125  1.00  0.00           H  
ATOM    581  HA  LEU    38      46.021  28.101  48.337  1.00  0.00           H  
ATOM    582  HB2 LEU    38      47.050  27.734  46.168  1.00  0.00           H  
ATOM    583  HB3 LEU    38      45.446  27.561  45.441  1.00  0.00           H  
ATOM    584  HG  LEU    38      45.012  29.881  45.729  1.00  0.00           H  
ATOM    585 HD11 LEU    38      46.150  30.299  47.801  1.00  0.00           H  
ATOM    586 HD12 LEU    38      47.824  29.917  47.107  1.00  0.00           H  
ATOM    587 HD13 LEU    38      46.810  31.317  46.612  1.00  0.00           H  
ATOM    588 HD21 LEU    38      47.034  30.712  44.420  1.00  0.00           H  
ATOM    589 HD22 LEU    38      47.744  29.175  44.621  1.00  0.00           H  
ATOM    590 HD23 LEU    38      46.120  29.276  43.743  1.00  0.00           H  
ATOM    591  N   TYR    39      43.931  29.317  48.559  1.00  0.00           N  
ATOM    592  CA  TYR    39      42.667  29.955  49.104  1.00  0.00           C  
ATOM    593  C   TYR    39      42.491  31.458  48.747  1.00  0.00           C  
ATOM    594  O   TYR    39      43.493  32.097  48.499  1.00  0.00           O  
ATOM    595  CB  TYR    39      42.578  29.789  50.664  1.00  0.00           C  
ATOM    596  CG  TYR    39      42.510  28.330  51.114  1.00  0.00           C  
ATOM    597  CD1 TYR    39      43.740  27.713  51.475  1.00  0.00           C  
ATOM    598  CE1 TYR    39      43.745  26.387  51.877  1.00  0.00           C  
ATOM    599  CZ  TYR    39      42.526  25.640  51.828  1.00  0.00           C  
ATOM    600  OH  TYR    39      42.456  24.321  52.080  1.00  0.00           O  
ATOM    601  CE2 TYR    39      41.318  26.281  51.377  1.00  0.00           C  
ATOM    602  CD2 TYR    39      41.293  27.624  51.031  1.00  0.00           C  
ATOM    603  H   TYR    39      44.769  29.741  48.931  1.00  0.00           H  
ATOM    604  HA  TYR    39      41.900  29.373  48.593  1.00  0.00           H  
ATOM    605  HB2 TYR    39      43.501  30.197  51.076  1.00  0.00           H  
ATOM    606  HB3 TYR    39      41.683  30.303  51.015  1.00  0.00           H  
ATOM    607  HD1 TYR    39      44.640  28.310  51.513  1.00  0.00           H  
ATOM    608  HE1 TYR    39      44.641  25.852  52.157  1.00  0.00           H  
ATOM    609  HH  TYR    39      41.564  23.975  51.998  1.00  0.00           H  
ATOM    610  HE2 TYR    39      40.393  25.736  51.254  1.00  0.00           H  
ATOM    611  HD2 TYR    39      40.398  28.123  50.690  1.00  0.00           H  
ATOM    612  N   LEU    40      41.319  31.992  48.733  1.00  0.00           N  
ATOM    613  CA  LEU    40      41.072  33.413  48.619  1.00  0.00           C  
ATOM    614  C   LEU    40      40.807  34.050  50.012  1.00  0.00           C  
ATOM    615  O   LEU    40      40.027  33.425  50.748  1.00  0.00           O  
ATOM    616  CB  LEU    40      39.946  33.648  47.655  1.00  0.00           C  
ATOM    617  CG  LEU    40      40.245  33.282  46.175  1.00  0.00           C  
ATOM    618  CD1 LEU    40      39.289  33.997  45.108  1.00  0.00           C  
ATOM    619  CD2 LEU    40      41.616  33.695  45.663  1.00  0.00           C  
ATOM    620  H   LEU    40      40.464  31.486  48.914  1.00  0.00           H  
ATOM    621  HA  LEU    40      41.857  34.013  48.158  1.00  0.00           H  
ATOM    622  HB2 LEU    40      39.016  33.178  47.976  1.00  0.00           H  
ATOM    623  HB3 LEU    40      39.662  34.701  47.658  1.00  0.00           H  
ATOM    624  HG  LEU    40      40.038  32.220  46.043  1.00  0.00           H  
ATOM    625 HD11 LEU    40      39.565  35.045  44.984  1.00  0.00           H  
ATOM    626 HD12 LEU    40      39.532  33.512  44.163  1.00  0.00           H  
ATOM    627 HD13 LEU    40      38.251  33.805  45.383  1.00  0.00           H  
ATOM    628 HD21 LEU    40      41.790  34.725  45.972  1.00  0.00           H  
ATOM    629 HD22 LEU    40      42.273  33.000  46.186  1.00  0.00           H  
ATOM    630 HD23 LEU    40      41.721  33.468  44.602  1.00  0.00           H  
ATOM    631  N   ILE    41      41.536  35.073  50.510  1.00  0.00           N  
ATOM    632  CA  ILE    41      41.612  35.541  51.906  1.00  0.00           C  
ATOM    633  C   ILE    41      41.607  37.108  51.907  1.00  0.00           C  
ATOM    634  O   ILE    41      42.577  37.720  51.487  1.00  0.00           O  
ATOM    635  CB  ILE    41      42.746  34.960  52.749  1.00  0.00           C  
ATOM    636  CG2 ILE    41      42.612  35.297  54.294  1.00  0.00           C  
ATOM    637  CG1 ILE    41      42.951  33.429  52.520  1.00  0.00           C  
ATOM    638  CD1 ILE    41      44.427  32.992  52.722  1.00  0.00           C  
ATOM    639  H   ILE    41      42.155  35.496  49.833  1.00  0.00           H  
ATOM    640  HA  ILE    41      40.667  35.311  52.398  1.00  0.00           H  
ATOM    641  HB  ILE    41      43.648  35.469  52.409  1.00  0.00           H  
ATOM    642 HG21 ILE    41      41.893  34.609  54.741  1.00  0.00           H  
ATOM    643 HG22 ILE    41      43.579  35.173  54.781  1.00  0.00           H  
ATOM    644 HG23 ILE    41      42.245  36.317  54.406  1.00  0.00           H  
ATOM    645 HG12 ILE    41      42.267  32.828  53.120  1.00  0.00           H  
ATOM    646 HG13 ILE    41      42.775  33.186  51.473  1.00  0.00           H  
ATOM    647 HD11 ILE    41      44.684  32.985  53.782  1.00  0.00           H  
ATOM    648 HD12 ILE    41      44.504  31.972  52.346  1.00  0.00           H  
ATOM    649 HD13 ILE    41      45.076  33.643  52.136  1.00  0.00           H  
ATOM    650  N   LYS    42      40.532  37.693  52.508  1.00  0.00           N  
ATOM    651  CA  LYS    42      40.535  39.044  53.050  1.00  0.00           C  
ATOM    652  C   LYS    42      41.069  39.155  54.519  1.00  0.00           C  
ATOM    653  O   LYS    42      40.395  38.848  55.500  1.00  0.00           O  
ATOM    654  CB  LYS    42      39.107  39.552  52.955  1.00  0.00           C  
ATOM    655  CG  LYS    42      38.851  40.975  53.425  1.00  0.00           C  
ATOM    656  CD  LYS    42      39.808  41.962  52.675  1.00  0.00           C  
ATOM    657  CE  LYS    42      39.398  43.462  52.916  1.00  0.00           C  
ATOM    658  NZ  LYS    42      39.622  43.787  54.363  1.00  0.00           N1+
ATOM    659  H   LYS    42      39.899  37.033  52.936  1.00  0.00           H  
ATOM    660  HA  LYS    42      41.141  39.671  52.396  1.00  0.00           H  
ATOM    661  HB2 LYS    42      38.929  39.596  51.881  1.00  0.00           H  
ATOM    662  HB3 LYS    42      38.443  38.860  53.472  1.00  0.00           H  
ATOM    663  HG2 LYS    42      37.822  41.163  53.117  1.00  0.00           H  
ATOM    664  HG3 LYS    42      38.928  41.024  54.511  1.00  0.00           H  
ATOM    665  HD2 LYS    42      40.785  41.648  53.044  1.00  0.00           H  
ATOM    666  HD3 LYS    42      39.926  41.808  51.603  1.00  0.00           H  
ATOM    667  HE2 LYS    42      40.063  44.121  52.358  1.00  0.00           H  
ATOM    668  HE3 LYS    42      38.442  43.719  52.457  1.00  0.00           H  
ATOM    669  HZ1 LYS    42      40.618  43.793  54.531  1.00  0.00           H  
ATOM    670  HZ2 LYS    42      39.206  44.672  54.613  1.00  0.00           H  
ATOM    671  HZ3 LYS    42      39.185  43.171  55.034  1.00  0.00           H  
ATOM    672  N   TYR    43      42.409  39.404  54.584  1.00  0.00           N  
ATOM    673  CA  TYR    43      43.079  39.687  55.854  1.00  0.00           C  
ATOM    674  C   TYR    43      42.641  40.985  56.489  1.00  0.00           C  
ATOM    675  O   TYR    43      42.331  41.885  55.765  1.00  0.00           O  
ATOM    676  CB  TYR    43      44.667  39.620  55.624  1.00  0.00           C  
ATOM    677  CG  TYR    43      45.169  38.200  55.482  1.00  0.00           C  
ATOM    678  CD1 TYR    43      45.254  37.704  54.238  1.00  0.00           C  
ATOM    679  CE1 TYR    43      45.804  36.417  54.099  1.00  0.00           C  
ATOM    680  CZ  TYR    43      46.306  35.664  55.239  1.00  0.00           C  
ATOM    681  OH  TYR    43      46.837  34.423  55.174  1.00  0.00           O  
ATOM    682  CE2 TYR    43      46.097  36.226  56.509  1.00  0.00           C  
ATOM    683  CD2 TYR    43      45.487  37.461  56.697  1.00  0.00           C  
ATOM    684  H   TYR    43      42.994  39.433  53.761  1.00  0.00           H  
ATOM    685  HA  TYR    43      42.802  38.889  56.543  1.00  0.00           H  
ATOM    686  HB2 TYR    43      44.946  40.197  54.742  1.00  0.00           H  
ATOM    687  HB3 TYR    43      45.153  40.155  56.439  1.00  0.00           H  
ATOM    688  HD1 TYR    43      44.961  38.315  53.397  1.00  0.00           H  
ATOM    689  HE1 TYR    43      45.991  35.931  53.154  1.00  0.00           H  
ATOM    690  HH  TYR    43      46.855  34.018  56.045  1.00  0.00           H  
ATOM    691  HE2 TYR    43      46.663  35.765  57.305  1.00  0.00           H  
ATOM    692  HD2 TYR    43      45.313  37.838  57.694  1.00  0.00           H  
ATOM    693  N   ASP    44      42.518  41.015  57.785  1.00  0.00           N  
ATOM    694  CA  ASP    44      42.084  42.172  58.545  1.00  0.00           C  
ATOM    695  C   ASP    44      42.921  43.455  58.516  1.00  0.00           C  
ATOM    696  O   ASP    44      44.104  43.405  58.656  1.00  0.00           O  
ATOM    697  CB  ASP    44      41.917  41.821  60.045  1.00  0.00           C  
ATOM    698  CG  ASP    44      40.823  40.808  60.358  1.00  0.00           C  
ATOM    699  OD1 ASP    44      40.728  40.264  61.486  1.00  0.00           O  
ATOM    700  OD2 ASP    44      40.025  40.485  59.429  1.00  0.00           O1-
ATOM    701  H   ASP    44      42.822  40.229  58.342  1.00  0.00           H  
ATOM    702  HA  ASP    44      41.116  42.388  58.094  1.00  0.00           H  
ATOM    703  HB2 ASP    44      42.811  41.341  60.442  1.00  0.00           H  
ATOM    704  HB3 ASP    44      41.746  42.777  60.540  1.00  0.00           H  
ATOM    705  N   GLY    45      42.272  44.612  58.387  1.00  0.00           N  
ATOM    706  CA  GLY    45      43.011  45.897  58.473  1.00  0.00           C  
ATOM    707  C   GLY    45      43.441  46.469  57.112  1.00  0.00           C  
ATOM    708  O   GLY    45      43.703  47.664  57.045  1.00  0.00           O  
ATOM    709  H   GLY    45      41.264  44.568  58.366  1.00  0.00           H  
ATOM    710  HA2 GLY    45      42.230  46.619  58.713  1.00  0.00           H  
ATOM    711  HA3 GLY    45      43.798  45.994  59.220  1.00  0.00           H  
ATOM    712  N   PHE    46      43.328  45.654  56.042  1.00  0.00           N  
ATOM    713  CA  PHE    46      43.762  45.971  54.662  1.00  0.00           C  
ATOM    714  C   PHE    46      42.693  45.525  53.619  1.00  0.00           C  
ATOM    715  O   PHE    46      42.213  44.435  53.639  1.00  0.00           O  
ATOM    716  CB  PHE    46      45.076  45.302  54.391  1.00  0.00           C  
ATOM    717  CG  PHE    46      46.343  45.779  55.089  1.00  0.00           C  
ATOM    718  CD1 PHE    46      47.150  46.741  54.416  1.00  0.00           C  
ATOM    719  CE1 PHE    46      48.256  47.340  55.068  1.00  0.00           C  
ATOM    720  CZ  PHE    46      48.609  46.877  56.346  1.00  0.00           C  
ATOM    721  CE2 PHE    46      47.847  45.866  56.995  1.00  0.00           C  
ATOM    722  CD2 PHE    46      46.651  45.395  56.405  1.00  0.00           C  
ATOM    723  H   PHE    46      42.979  44.729  56.247  1.00  0.00           H  
ATOM    724  HA  PHE    46      43.859  47.057  54.658  1.00  0.00           H  
ATOM    725  HB2 PHE    46      44.950  44.242  54.611  1.00  0.00           H  
ATOM    726  HB3 PHE    46      45.336  45.288  53.332  1.00  0.00           H  
ATOM    727  HD1 PHE    46      46.793  47.040  53.441  1.00  0.00           H  
ATOM    728  HE1 PHE    46      48.840  48.137  54.631  1.00  0.00           H  
ATOM    729  HZ  PHE    46      49.506  47.230  56.832  1.00  0.00           H  
ATOM    730  HE2 PHE    46      48.181  45.555  57.974  1.00  0.00           H  
ATOM    731  HD2 PHE    46      46.010  44.610  56.779  1.00  0.00           H  
ATOM    732  N   ASP    47      42.492  46.320  52.580  1.00  0.00           N  
ATOM    733  CA  ASP    47      41.259  46.122  51.811  1.00  0.00           C  
ATOM    734  C   ASP    47      41.214  45.102  50.597  1.00  0.00           C  
ATOM    735  O   ASP    47      40.166  44.765  50.062  1.00  0.00           O  
ATOM    736  CB  ASP    47      40.915  47.478  51.237  1.00  0.00           C  
ATOM    737  CG  ASP    47      40.577  48.671  52.149  1.00  0.00           C  
ATOM    738  OD1 ASP    47      40.826  48.671  53.368  1.00  0.00           O  
ATOM    739  OD2 ASP    47      40.098  49.696  51.596  1.00  0.00           O1-
ATOM    740  H   ASP    47      42.889  47.243  52.481  1.00  0.00           H  
ATOM    741  HA  ASP    47      40.446  45.940  52.512  1.00  0.00           H  
ATOM    742  HB2 ASP    47      41.710  47.745  50.540  1.00  0.00           H  
ATOM    743  HB3 ASP    47      40.023  47.301  50.635  1.00  0.00           H  
ATOM    744  N   CYS    48      42.373  44.607  50.153  1.00  0.00           N  
ATOM    745  CA  CYS    48      42.571  43.725  49.021  1.00  0.00           C  
ATOM    746  C   CYS    48      42.398  42.161  49.248  1.00  0.00           C  
ATOM    747  O   CYS    48      42.412  41.714  50.415  1.00  0.00           O  
ATOM    748  CB  CYS    48      43.868  44.039  48.347  1.00  0.00           C  
ATOM    749  SG  CYS    48      44.625  45.565  48.785  1.00  0.00           S  
ATOM    750  H   CYS    48      43.204  44.836  50.681  1.00  0.00           H  
ATOM    751  HA  CYS    48      41.757  43.929  48.325  1.00  0.00           H  
ATOM    752  HB2 CYS    48      44.575  43.277  48.675  1.00  0.00           H  
ATOM    753  HB3 CYS    48      43.730  43.781  47.297  1.00  0.00           H  
ATOM    754  HG  CYS    48      43.968  46.303  47.887  1.00  0.00           H  
ATOM    755  N   VAL    49      42.245  41.367  48.240  1.00  0.00           N  
ATOM    756  CA  VAL    49      42.190  39.895  48.402  1.00  0.00           C  
ATOM    757  C   VAL    49      43.580  39.279  48.148  1.00  0.00           C  
ATOM    758  O   VAL    49      44.281  39.567  47.183  1.00  0.00           O  
ATOM    759  CB  VAL    49      41.024  39.265  47.528  1.00  0.00           C  
ATOM    760  CG1 VAL    49      40.974  37.726  47.539  1.00  0.00           C  
ATOM    761  CG2 VAL    49      39.685  39.721  48.019  1.00  0.00           C  
ATOM    762  H   VAL    49      42.361  41.784  47.328  1.00  0.00           H  
ATOM    763  HA  VAL    49      41.936  39.663  49.436  1.00  0.00           H  
ATOM    764  HB  VAL    49      41.272  39.531  46.500  1.00  0.00           H  
ATOM    765 HG11 VAL    49      40.155  37.359  46.921  1.00  0.00           H  
ATOM    766 HG12 VAL    49      41.866  37.359  47.030  1.00  0.00           H  
ATOM    767 HG13 VAL    49      40.961  37.283  48.534  1.00  0.00           H  
ATOM    768 HG21 VAL    49      39.531  39.482  49.071  1.00  0.00           H  
ATOM    769 HG22 VAL    49      39.620  40.808  48.045  1.00  0.00           H  
ATOM    770 HG23 VAL    49      38.887  39.360  47.370  1.00  0.00           H  
ATOM    771  N   TYR    50      44.064  38.413  49.067  1.00  0.00           N  
ATOM    772  CA  TYR    50      45.357  37.742  49.074  1.00  0.00           C  
ATOM    773  C   TYR    50      45.295  36.188  48.746  1.00  0.00           C  
ATOM    774  O   TYR    50      44.382  35.482  49.187  1.00  0.00           O  
ATOM    775  CB  TYR    50      45.897  37.991  50.442  1.00  0.00           C  
ATOM    776  CG  TYR    50      46.051  39.434  50.776  1.00  0.00           C  
ATOM    777  CD1 TYR    50      45.054  40.262  51.376  1.00  0.00           C  
ATOM    778  CE1 TYR    50      45.296  41.618  51.520  1.00  0.00           C  
ATOM    779  CZ  TYR    50      46.478  42.180  51.011  1.00  0.00           C  
ATOM    780  OH  TYR    50      46.721  43.528  51.188  1.00  0.00           O  
ATOM    781  CE2 TYR    50      47.523  41.400  50.504  1.00  0.00           C  
ATOM    782  CD2 TYR    50      47.308  40.017  50.371  1.00  0.00           C  
ATOM    783  H   TYR    50      43.537  38.207  49.904  1.00  0.00           H  
ATOM    784  HA  TYR    50      46.067  38.305  48.469  1.00  0.00           H  
ATOM    785  HB2 TYR    50      45.094  37.662  51.101  1.00  0.00           H  
ATOM    786  HB3 TYR    50      46.804  37.402  50.576  1.00  0.00           H  
ATOM    787  HD1 TYR    50      44.087  39.827  51.583  1.00  0.00           H  
ATOM    788  HE1 TYR    50      44.634  42.232  52.113  1.00  0.00           H  
ATOM    789  HH  TYR    50      47.653  43.711  51.052  1.00  0.00           H  
ATOM    790  HE2 TYR    50      48.506  41.776  50.262  1.00  0.00           H  
ATOM    791  HD2 TYR    50      48.122  39.460  49.929  1.00  0.00           H  
ATOM    792  N   GLY    51      46.198  35.703  47.905  1.00  0.00           N  
ATOM    793  CA  GLY    51      46.329  34.248  47.615  1.00  0.00           C  
ATOM    794  C   GLY    51      47.575  33.712  48.218  1.00  0.00           C  
ATOM    795  O   GLY    51      48.713  33.857  47.732  1.00  0.00           O  
ATOM    796  H   GLY    51      46.930  36.361  47.679  1.00  0.00           H  
ATOM    797  HA2 GLY    51      45.446  33.711  47.962  1.00  0.00           H  
ATOM    798  HA3 GLY    51      46.485  34.111  46.545  1.00  0.00           H  
ATOM    799  N   LEU    52      47.317  32.892  49.255  1.00  0.00           N  
ATOM    800  CA  LEU    52      48.311  32.157  50.023  1.00  0.00           C  
ATOM    801  C   LEU    52      48.017  30.627  50.025  1.00  0.00           C  
ATOM    802  O   LEU    52      46.959  30.141  50.397  1.00  0.00           O  
ATOM    803  CB  LEU    52      48.419  32.776  51.385  1.00  0.00           C  
ATOM    804  CG  LEU    52      49.259  34.089  51.418  1.00  0.00           C  
ATOM    805  CD1 LEU    52      48.803  34.810  52.690  1.00  0.00           C  
ATOM    806  CD2 LEU    52      50.778  33.833  51.424  1.00  0.00           C  
ATOM    807  H   LEU    52      46.376  32.918  49.620  1.00  0.00           H  
ATOM    808  HA  LEU    52      49.234  32.224  49.448  1.00  0.00           H  
ATOM    809  HB2 LEU    52      47.397  33.032  51.667  1.00  0.00           H  
ATOM    810  HB3 LEU    52      48.779  32.056  52.119  1.00  0.00           H  
ATOM    811  HG  LEU    52      49.014  34.783  50.615  1.00  0.00           H  
ATOM    812 HD11 LEU    52      49.411  35.711  52.774  1.00  0.00           H  
ATOM    813 HD12 LEU    52      47.734  35.019  52.674  1.00  0.00           H  
ATOM    814 HD13 LEU    52      49.043  34.251  53.594  1.00  0.00           H  
ATOM    815 HD21 LEU    52      51.122  33.325  50.523  1.00  0.00           H  
ATOM    816 HD22 LEU    52      51.190  34.842  51.440  1.00  0.00           H  
ATOM    817 HD23 LEU    52      51.110  33.322  52.328  1.00  0.00           H  
ATOM    818  N   GLU    53      49.069  29.865  49.796  1.00  0.00           N  
ATOM    819  CA  GLU    53      48.947  28.417  49.774  1.00  0.00           C  
ATOM    820  C   GLU    53      49.025  27.719  51.158  1.00  0.00           C  
ATOM    821  O   GLU    53      49.942  26.925  51.390  1.00  0.00           O  
ATOM    822  CB  GLU    53      49.941  27.739  48.755  1.00  0.00           C  
ATOM    823  CG  GLU    53      49.614  26.370  48.285  1.00  0.00           C  
ATOM    824  CD  GLU    53      50.675  25.790  47.364  1.00  0.00           C  
ATOM    825  OE1 GLU    53      50.287  25.124  46.424  1.00  0.00           O  
ATOM    826  OE2 GLU    53      51.895  25.977  47.603  1.00  0.00           O1-
ATOM    827  H   GLU    53      49.993  30.228  49.610  1.00  0.00           H  
ATOM    828  HA  GLU    53      47.995  28.192  49.292  1.00  0.00           H  
ATOM    829  HB2 GLU    53      50.001  28.385  47.879  1.00  0.00           H  
ATOM    830  HB3 GLU    53      50.906  27.718  49.261  1.00  0.00           H  
ATOM    831  HG2 GLU    53      49.556  25.748  49.178  1.00  0.00           H  
ATOM    832  HG3 GLU    53      48.665  26.421  47.750  1.00  0.00           H  
ATOM    833  N   LEU    54      48.205  28.184  52.071  1.00  0.00           N  
ATOM    834  CA  LEU    54      48.269  27.916  53.529  1.00  0.00           C  
ATOM    835  C   LEU    54      48.514  26.426  53.855  1.00  0.00           C  
ATOM    836  O   LEU    54      49.169  26.134  54.864  1.00  0.00           O  
ATOM    837  CB  LEU    54      46.869  28.208  54.130  1.00  0.00           C  
ATOM    838  CG  LEU    54      46.406  29.635  54.198  1.00  0.00           C  
ATOM    839  CD1 LEU    54      44.936  29.612  54.622  1.00  0.00           C  
ATOM    840  CD2 LEU    54      47.070  30.572  55.277  1.00  0.00           C  
ATOM    841  H   LEU    54      47.596  28.935  51.781  1.00  0.00           H  
ATOM    842  HA  LEU    54      48.975  28.594  54.008  1.00  0.00           H  
ATOM    843  HB2 LEU    54      46.242  27.603  53.476  1.00  0.00           H  
ATOM    844  HB3 LEU    54      46.819  27.613  55.042  1.00  0.00           H  
ATOM    845  HG  LEU    54      46.419  30.067  53.198  1.00  0.00           H  
ATOM    846 HD11 LEU    54      44.862  29.280  55.657  1.00  0.00           H  
ATOM    847 HD12 LEU    54      44.588  30.638  54.508  1.00  0.00           H  
ATOM    848 HD13 LEU    54      44.352  28.993  53.940  1.00  0.00           H  
ATOM    849 HD21 LEU    54      47.001  30.068  56.241  1.00  0.00           H  
ATOM    850 HD22 LEU    54      48.109  30.809  55.044  1.00  0.00           H  
ATOM    851 HD23 LEU    54      46.508  31.505  55.232  1.00  0.00           H  
ATOM    852  N   ASN    55      47.938  25.473  53.116  1.00  0.00           N  
ATOM    853  CA  ASN    55      48.054  24.011  53.308  1.00  0.00           C  
ATOM    854  C   ASN    55      49.411  23.453  53.013  1.00  0.00           C  
ATOM    855  O   ASN    55      49.607  22.276  53.313  1.00  0.00           O  
ATOM    856  CB  ASN    55      46.907  23.415  52.459  1.00  0.00           C  
ATOM    857  CG  ASN    55      46.595  22.010  52.831  1.00  0.00           C  
ATOM    858  OD1 ASN    55      46.026  21.806  53.847  1.00  0.00           O  
ATOM    859  ND2 ASN    55      46.572  21.056  51.959  1.00  0.00           N  
ATOM    860  H   ASN    55      47.486  25.784  52.268  1.00  0.00           H  
ATOM    861  HA  ASN    55      47.761  23.831  54.343  1.00  0.00           H  
ATOM    862  HB2 ASN    55      46.030  24.044  52.615  1.00  0.00           H  
ATOM    863  HB3 ASN    55      47.094  23.369  51.386  1.00  0.00           H  
ATOM    864 HD21 ASN    55      46.556  21.349  50.993  1.00  0.00           H  
ATOM    865 HD22 ASN    55      45.981  20.283  52.231  1.00  0.00           H  
ATOM    866  N   LYS    56      50.404  24.179  52.426  1.00  0.00           N  
ATOM    867  CA  LYS    56      51.776  23.723  52.169  1.00  0.00           C  
ATOM    868  C   LYS    56      52.804  24.772  52.509  1.00  0.00           C  
ATOM    869  O   LYS    56      53.961  24.435  52.738  1.00  0.00           O  
ATOM    870  CB  LYS    56      51.928  23.439  50.683  1.00  0.00           C  
ATOM    871  CG  LYS    56      50.894  22.289  50.349  1.00  0.00           C  
ATOM    872  CD  LYS    56      51.159  21.787  48.921  1.00  0.00           C  
ATOM    873  CE  LYS    56      50.117  20.743  48.509  1.00  0.00           C  
ATOM    874  NZ  LYS    56      50.359  20.102  47.205  1.00  0.00           N1+
ATOM    875  H   LYS    56      50.094  25.023  51.965  1.00  0.00           H  
ATOM    876  HA  LYS    56      51.965  22.828  52.762  1.00  0.00           H  
ATOM    877  HB2 LYS    56      51.719  24.374  50.164  1.00  0.00           H  
ATOM    878  HB3 LYS    56      52.949  23.117  50.480  1.00  0.00           H  
ATOM    879  HG2 LYS    56      50.799  21.481  51.075  1.00  0.00           H  
ATOM    880  HG3 LYS    56      49.869  22.662  50.359  1.00  0.00           H  
ATOM    881  HD2 LYS    56      50.951  22.541  48.162  1.00  0.00           H  
ATOM    882  HD3 LYS    56      52.170  21.383  48.853  1.00  0.00           H  
ATOM    883  HE2 LYS    56      50.031  20.010  49.311  1.00  0.00           H  
ATOM    884  HE3 LYS    56      49.159  21.262  48.479  1.00  0.00           H  
ATOM    885  HZ1 LYS    56      51.284  19.697  47.190  1.00  0.00           H  
ATOM    886  HZ2 LYS    56      49.737  19.377  46.878  1.00  0.00           H  
ATOM    887  HZ3 LYS    56      50.442  20.762  46.445  1.00  0.00           H  
ATOM    888  N   ASP    57      52.540  26.093  52.444  1.00  0.00           N  
ATOM    889  CA  ASP    57      53.498  27.129  52.515  1.00  0.00           C  
ATOM    890  C   ASP    57      54.182  27.099  53.906  1.00  0.00           C  
ATOM    891  O   ASP    57      53.589  27.158  54.978  1.00  0.00           O  
ATOM    892  CB  ASP    57      52.945  28.527  52.183  1.00  0.00           C  
ATOM    893  CG  ASP    57      53.983  29.640  51.954  1.00  0.00           C  
ATOM    894  OD1 ASP    57      55.149  29.556  52.371  1.00  0.00           O  
ATOM    895  OD2 ASP    57      53.504  30.615  51.338  1.00  0.00           O1-
ATOM    896  H   ASP    57      51.644  26.329  52.040  1.00  0.00           H  
ATOM    897  HA  ASP    57      54.207  26.948  51.707  1.00  0.00           H  
ATOM    898  HB2 ASP    57      52.276  28.418  51.330  1.00  0.00           H  
ATOM    899  HB3 ASP    57      52.269  28.874  52.964  1.00  0.00           H  
ATOM    900  N   GLU    58      55.488  27.021  53.961  1.00  0.00           N  
ATOM    901  CA  GLU    58      56.309  26.933  55.180  1.00  0.00           C  
ATOM    902  C   GLU    58      56.468  28.273  55.889  1.00  0.00           C  
ATOM    903  O   GLU    58      57.112  28.351  56.926  1.00  0.00           O  
ATOM    904  CB  GLU    58      57.731  26.505  54.857  1.00  0.00           C  
ATOM    905  CG  GLU    58      57.773  25.260  53.918  1.00  0.00           C  
ATOM    906  CD  GLU    58      58.102  25.604  52.469  1.00  0.00           C  
ATOM    907  OE1 GLU    58      57.717  26.702  52.085  1.00  0.00           O  
ATOM    908  OE2 GLU    58      58.768  24.819  51.690  1.00  0.00           O1-
ATOM    909  H   GLU    58      55.976  26.998  53.077  1.00  0.00           H  
ATOM    910  HA  GLU    58      55.943  26.150  55.845  1.00  0.00           H  
ATOM    911  HB2 GLU    58      58.321  27.327  54.453  1.00  0.00           H  
ATOM    912  HB3 GLU    58      58.305  26.248  55.748  1.00  0.00           H  
ATOM    913  HG2 GLU    58      58.443  24.473  54.264  1.00  0.00           H  
ATOM    914  HG3 GLU    58      56.830  24.716  53.957  1.00  0.00           H  
ATOM    915  N   ARG    59      55.961  29.345  55.316  1.00  0.00           N  
ATOM    916  CA  ARG    59      55.891  30.598  56.033  1.00  0.00           C  
ATOM    917  C   ARG    59      54.690  30.758  57.078  1.00  0.00           C  
ATOM    918  O   ARG    59      54.734  31.601  58.010  1.00  0.00           O  
ATOM    919  CB  ARG    59      55.756  31.757  55.095  1.00  0.00           C  
ATOM    920  CG  ARG    59      57.083  31.922  54.350  1.00  0.00           C  
ATOM    921  CD  ARG    59      56.922  32.899  53.198  1.00  0.00           C  
ATOM    922  NE  ARG    59      56.005  32.348  52.119  1.00  0.00           N  
ATOM    923  CZ  ARG    59      56.011  32.718  50.864  1.00  0.00           C  
ATOM    924  NH1 ARG    59      56.589  33.810  50.426  1.00  0.00           N  
ATOM    925  NH2 ARG    59      55.292  32.084  50.010  1.00  0.00           N1+
ATOM    926  H   ARG    59      55.450  29.228  54.452  1.00  0.00           H  
ATOM    927  HA  ARG    59      56.837  30.833  56.522  1.00  0.00           H  
ATOM    928  HB2 ARG    59      54.919  31.627  54.410  1.00  0.00           H  
ATOM    929  HB3 ARG    59      55.558  32.696  55.612  1.00  0.00           H  
ATOM    930  HG2 ARG    59      57.852  32.227  55.060  1.00  0.00           H  
ATOM    931  HG3 ARG    59      57.467  30.965  53.992  1.00  0.00           H  
ATOM    932  HD2 ARG    59      56.587  33.864  53.580  1.00  0.00           H  
ATOM    933  HD3 ARG    59      57.895  33.100  52.750  1.00  0.00           H  
ATOM    934  HE  ARG    59      55.381  31.593  52.360  1.00  0.00           H  
ATOM    935 HH11 ARG    59      57.269  34.278  51.008  1.00  0.00           H  
ATOM    936 HH12 ARG    59      56.592  34.017  49.437  1.00  0.00           H  
ATOM    937 HH21 ARG    59      54.673  31.353  50.332  1.00  0.00           H  
ATOM    938 HH22 ARG    59      55.403  32.251  49.020  1.00  0.00           H  
ATOM    939  N   VAL    60      53.758  29.825  57.064  1.00  0.00           N  
ATOM    940  CA  VAL    60      52.592  29.732  57.913  1.00  0.00           C  
ATOM    941  C   VAL    60      52.868  28.903  59.174  1.00  0.00           C  
ATOM    942  O   VAL    60      53.553  27.879  59.030  1.00  0.00           O  
ATOM    943  CB  VAL    60      51.365  29.310  57.119  1.00  0.00           C  
ATOM    944  CG1 VAL    60      50.065  29.128  57.946  1.00  0.00           C  
ATOM    945  CG2 VAL    60      51.079  30.353  56.062  1.00  0.00           C  
ATOM    946  H   VAL    60      53.895  29.016  56.475  1.00  0.00           H  
ATOM    947  HA  VAL    60      52.322  30.714  58.300  1.00  0.00           H  
ATOM    948  HB  VAL    60      51.579  28.360  56.629  1.00  0.00           H  
ATOM    949 HG11 VAL    60      49.337  28.740  57.234  1.00  0.00           H  
ATOM    950 HG12 VAL    60      50.240  28.442  58.774  1.00  0.00           H  
ATOM    951 HG13 VAL    60      49.820  30.076  58.425  1.00  0.00           H  
ATOM    952 HG21 VAL    60      50.122  30.096  55.608  1.00  0.00           H  
ATOM    953 HG22 VAL    60      50.964  31.296  56.597  1.00  0.00           H  
ATOM    954 HG23 VAL    60      51.877  30.396  55.321  1.00  0.00           H  
ATOM    955  N   SER    61      52.310  29.279  60.294  1.00  0.00           N  
ATOM    956  CA  SER    61      52.277  28.407  61.460  1.00  0.00           C  
ATOM    957  C   SER    61      50.996  28.438  62.281  1.00  0.00           C  
ATOM    958  O   SER    61      50.270  29.412  62.153  1.00  0.00           O  
ATOM    959  CB  SER    61      53.435  28.616  62.392  1.00  0.00           C  
ATOM    960  OG  SER    61      53.460  29.984  62.774  1.00  0.00           O  
ATOM    961  H   SER    61      51.738  30.110  60.264  1.00  0.00           H  
ATOM    962  HA  SER    61      52.344  27.345  61.222  1.00  0.00           H  
ATOM    963  HB2 SER    61      53.411  28.098  63.352  1.00  0.00           H  
ATOM    964  HB3 SER    61      54.296  28.292  61.808  1.00  0.00           H  
ATOM    965  HG  SER    61      54.041  30.524  62.233  1.00  0.00           H  
ATOM    966  N   ALA    62      50.559  27.304  62.847  1.00  0.00           N  
ATOM    967  CA  ALA    62      49.380  27.161  63.724  1.00  0.00           C  
ATOM    968  C   ALA    62      48.146  28.026  63.508  1.00  0.00           C  
ATOM    969  O   ALA    62      47.753  28.699  64.439  1.00  0.00           O  
ATOM    970  CB  ALA    62      49.958  27.212  65.139  1.00  0.00           C  
ATOM    971  H   ALA    62      51.157  26.560  62.514  1.00  0.00           H  
ATOM    972  HA  ALA    62      49.094  26.117  63.597  1.00  0.00           H  
ATOM    973  HB1 ALA    62      50.731  26.451  65.247  1.00  0.00           H  
ATOM    974  HB2 ALA    62      50.330  28.202  65.400  1.00  0.00           H  
ATOM    975  HB3 ALA    62      49.128  26.859  65.751  1.00  0.00           H  
ATOM    976  N   LEU    63      47.494  27.957  62.357  1.00  0.00           N  
ATOM    977  CA  LEU    63      46.135  28.520  62.173  1.00  0.00           C  
ATOM    978  C   LEU    63      45.051  28.033  63.164  1.00  0.00           C  
ATOM    979  O   LEU    63      45.052  26.898  63.550  1.00  0.00           O  
ATOM    980  CB  LEU    63      45.734  28.061  60.746  1.00  0.00           C  
ATOM    981  CG  LEU    63      44.456  28.688  60.186  1.00  0.00           C  
ATOM    982  CD1 LEU    63      44.502  28.963  58.650  1.00  0.00           C  
ATOM    983  CD2 LEU    63      43.277  27.772  60.554  1.00  0.00           C  
ATOM    984  H   LEU    63      47.862  27.334  61.653  1.00  0.00           H  
ATOM    985  HA  LEU    63      46.287  29.599  62.150  1.00  0.00           H  
ATOM    986  HB2 LEU    63      46.521  28.188  60.002  1.00  0.00           H  
ATOM    987  HB3 LEU    63      45.658  26.974  60.764  1.00  0.00           H  
ATOM    988  HG  LEU    63      44.291  29.699  60.557  1.00  0.00           H  
ATOM    989 HD11 LEU    63      45.309  29.671  58.462  1.00  0.00           H  
ATOM    990 HD12 LEU    63      44.613  28.027  58.102  1.00  0.00           H  
ATOM    991 HD13 LEU    63      43.589  29.440  58.293  1.00  0.00           H  
ATOM    992 HD21 LEU    63      43.345  26.858  59.964  1.00  0.00           H  
ATOM    993 HD22 LEU    63      43.196  27.502  61.607  1.00  0.00           H  
ATOM    994 HD23 LEU    63      42.359  28.212  60.165  1.00  0.00           H  
ATOM    995  N   GLU    64      44.069  28.872  63.380  1.00  0.00           N  
ATOM    996  CA  GLU    64      42.871  28.619  64.112  1.00  0.00           C  
ATOM    997  C   GLU    64      41.718  29.031  63.139  1.00  0.00           C  
ATOM    998  O   GLU    64      41.704  30.097  62.518  1.00  0.00           O  
ATOM    999  CB  GLU    64      42.874  29.404  65.444  1.00  0.00           C  
ATOM   1000  CG  GLU    64      44.186  29.202  66.215  1.00  0.00           C  
ATOM   1001  CD  GLU    64      44.338  27.928  66.970  1.00  0.00           C  
ATOM   1002  OE1 GLU    64      45.428  27.696  67.519  1.00  0.00           O  
ATOM   1003  OE2 GLU    64      43.411  27.105  66.943  1.00  0.00           O1-
ATOM   1004  H   GLU    64      44.347  29.839  63.296  1.00  0.00           H  
ATOM   1005  HA  GLU    64      42.814  27.555  64.341  1.00  0.00           H  
ATOM   1006  HB2 GLU    64      42.845  30.457  65.164  1.00  0.00           H  
ATOM   1007  HB3 GLU    64      42.013  29.226  66.088  1.00  0.00           H  
ATOM   1008  HG2 GLU    64      45.014  29.334  65.518  1.00  0.00           H  
ATOM   1009  HG3 GLU    64      44.236  29.989  66.967  1.00  0.00           H  
ATOM   1010  N   VAL    65      40.541  28.356  63.316  1.00  0.00           N  
ATOM   1011  CA  VAL    65      39.129  28.815  62.957  1.00  0.00           C  
ATOM   1012  C   VAL    65      38.637  29.513  64.208  1.00  0.00           C  
ATOM   1013  O   VAL    65      38.749  28.963  65.349  1.00  0.00           O  
ATOM   1014  CB  VAL    65      38.258  27.659  62.446  1.00  0.00           C  
ATOM   1015  CG1 VAL    65      36.775  27.931  62.340  1.00  0.00           C  
ATOM   1016  CG2 VAL    65      38.760  27.536  61.024  1.00  0.00           C  
ATOM   1017  H   VAL    65      40.550  27.481  63.821  1.00  0.00           H  
ATOM   1018  HA  VAL    65      39.225  29.626  62.236  1.00  0.00           H  
ATOM   1019  HB  VAL    65      38.441  26.792  63.081  1.00  0.00           H  
ATOM   1020 HG11 VAL    65      36.587  28.864  61.809  1.00  0.00           H  
ATOM   1021 HG12 VAL    65      36.227  27.128  61.848  1.00  0.00           H  
ATOM   1022 HG13 VAL    65      36.302  28.102  63.307  1.00  0.00           H  
ATOM   1023 HG21 VAL    65      38.436  26.535  60.738  1.00  0.00           H  
ATOM   1024 HG22 VAL    65      38.435  28.253  60.269  1.00  0.00           H  
ATOM   1025 HG23 VAL    65      39.848  27.585  61.015  1.00  0.00           H  
ATOM   1026  N   LEU    66      37.989  30.666  64.008  1.00  0.00           N  
ATOM   1027  CA  LEU    66      37.416  31.533  64.913  1.00  0.00           C  
ATOM   1028  C   LEU    66      35.896  31.288  64.936  1.00  0.00           C  
ATOM   1029  O   LEU    66      35.249  31.043  63.879  1.00  0.00           O  
ATOM   1030  CB  LEU    66      37.809  33.005  64.602  1.00  0.00           C  
ATOM   1031  CG  LEU    66      39.325  33.307  64.587  1.00  0.00           C  
ATOM   1032  CD1 LEU    66      39.636  34.773  64.080  1.00  0.00           C  
ATOM   1033  CD2 LEU    66      39.952  33.153  65.991  1.00  0.00           C  
ATOM   1034  H   LEU    66      37.928  30.864  63.019  1.00  0.00           H  
ATOM   1035  HA  LEU    66      37.749  31.288  65.921  1.00  0.00           H  
ATOM   1036  HB2 LEU    66      37.339  33.301  63.664  1.00  0.00           H  
ATOM   1037  HB3 LEU    66      37.297  33.551  65.394  1.00  0.00           H  
ATOM   1038  HG  LEU    66      39.786  32.543  63.960  1.00  0.00           H  
ATOM   1039 HD11 LEU    66      39.493  34.701  63.002  1.00  0.00           H  
ATOM   1040 HD12 LEU    66      39.066  35.527  64.624  1.00  0.00           H  
ATOM   1041 HD13 LEU    66      40.717  34.838  64.201  1.00  0.00           H  
ATOM   1042 HD21 LEU    66      39.597  32.286  66.548  1.00  0.00           H  
ATOM   1043 HD22 LEU    66      41.030  33.142  65.830  1.00  0.00           H  
ATOM   1044 HD23 LEU    66      39.854  34.017  66.649  1.00  0.00           H  
ATOM   1045  N   PRO    67      35.183  31.358  66.021  1.00  0.00           N  
ATOM   1046  CA  PRO    67      33.700  31.092  66.134  1.00  0.00           C  
ATOM   1047  C   PRO    67      32.765  31.738  65.021  1.00  0.00           C  
ATOM   1048  O   PRO    67      33.038  32.858  64.538  1.00  0.00           O  
ATOM   1049  CD  PRO    67      35.674  31.589  67.364  1.00  0.00           C  
ATOM   1050  CG  PRO    67      34.624  30.963  68.280  1.00  0.00           C  
ATOM   1051  CB  PRO    67      33.314  31.429  67.565  1.00  0.00           C  
ATOM   1052  HD2 PRO    67      35.577  32.659  67.550  1.00  0.00           H  
ATOM   1053  HD3 PRO    67      36.673  31.223  67.599  1.00  0.00           H  
ATOM   1054  HG2 PRO    67      34.638  31.364  69.294  1.00  0.00           H  
ATOM   1055  HG3 PRO    67      34.758  29.884  68.211  1.00  0.00           H  
ATOM   1056  HB2 PRO    67      33.124  32.501  67.611  1.00  0.00           H  
ATOM   1057  HB3 PRO    67      32.401  30.941  67.908  1.00  0.00           H  
ATOM   1058  HA  PRO    67      33.572  30.016  66.016  1.00  0.00           H  
ATOM   1059  N   ASP    68      31.717  30.987  64.553  1.00  0.00           N  
ATOM   1060  CA  ASP    68      30.842  31.425  63.521  1.00  0.00           C  
ATOM   1061  C   ASP    68      29.959  32.688  63.873  1.00  0.00           C  
ATOM   1062  O   ASP    68      29.556  32.894  65.020  1.00  0.00           O  
ATOM   1063  CB  ASP    68      29.923  30.301  63.053  1.00  0.00           C  
ATOM   1064  CG  ASP    68      30.672  29.169  62.354  1.00  0.00           C  
ATOM   1065  OD1 ASP    68      30.786  28.067  62.968  1.00  0.00           O  
ATOM   1066  OD2 ASP    68      31.307  29.438  61.293  1.00  0.00           O1-
ATOM   1067  H   ASP    68      31.557  30.083  64.972  1.00  0.00           H  
ATOM   1068  HA  ASP    68      31.576  31.627  62.741  1.00  0.00           H  
ATOM   1069  HB2 ASP    68      29.396  29.963  63.945  1.00  0.00           H  
ATOM   1070  HB3 ASP    68      29.216  30.696  62.324  1.00  0.00           H  
ATOM   1071  N   ARG    69      29.540  33.479  62.883  1.00  0.00           N  
ATOM   1072  CA  ARG    69      28.787  34.718  63.084  1.00  0.00           C  
ATOM   1073  C   ARG    69      27.368  34.444  63.652  1.00  0.00           C  
ATOM   1074  O   ARG    69      26.548  33.792  62.983  1.00  0.00           O  
ATOM   1075  CB  ARG    69      28.919  35.487  61.743  1.00  0.00           C  
ATOM   1076  CG  ARG    69      28.229  36.888  61.836  1.00  0.00           C  
ATOM   1077  CD  ARG    69      28.164  37.396  60.379  1.00  0.00           C  
ATOM   1078  NE  ARG    69      27.815  38.820  60.358  1.00  0.00           N  
ATOM   1079  CZ  ARG    69      26.831  39.411  59.765  1.00  0.00           C  
ATOM   1080  NH1 ARG    69      25.824  38.785  59.289  1.00  0.00           N  
ATOM   1081  NH2 ARG    69      26.931  40.683  59.483  1.00  0.00           N1+
ATOM   1082  H   ARG    69      29.881  33.192  61.976  1.00  0.00           H  
ATOM   1083  HA  ARG    69      29.275  35.246  63.903  1.00  0.00           H  
ATOM   1084  HB2 ARG    69      29.951  35.636  61.423  1.00  0.00           H  
ATOM   1085  HB3 ARG    69      28.360  34.917  61.001  1.00  0.00           H  
ATOM   1086  HG2 ARG    69      27.241  36.843  62.295  1.00  0.00           H  
ATOM   1087  HG3 ARG    69      28.856  37.589  62.388  1.00  0.00           H  
ATOM   1088  HD2 ARG    69      29.133  37.273  59.896  1.00  0.00           H  
ATOM   1089  HD3 ARG    69      27.335  36.873  59.902  1.00  0.00           H  
ATOM   1090  HE  ARG    69      28.569  39.404  60.688  1.00  0.00           H  
ATOM   1091 HH11 ARG    69      25.747  37.793  59.463  1.00  0.00           H  
ATOM   1092 HH12 ARG    69      25.145  39.306  58.751  1.00  0.00           H  
ATOM   1093 HH21 ARG    69      27.801  41.173  59.634  1.00  0.00           H  
ATOM   1094 HH22 ARG    69      26.369  41.031  58.718  1.00  0.00           H  
ATOM   1095  N   VAL    70      27.100  34.973  64.815  1.00  0.00           N  
ATOM   1096  CA  VAL    70      25.736  34.786  65.508  1.00  0.00           C  
ATOM   1097  C   VAL    70      24.566  35.430  64.801  1.00  0.00           C  
ATOM   1098  O   VAL    70      23.460  34.957  65.021  1.00  0.00           O  
ATOM   1099  CB  VAL    70      25.833  35.387  66.907  1.00  0.00           C  
ATOM   1100  CG1 VAL    70      26.909  34.790  67.792  1.00  0.00           C  
ATOM   1101  CG2 VAL    70      26.032  36.949  66.979  1.00  0.00           C  
ATOM   1102  H   VAL    70      27.887  35.310  65.350  1.00  0.00           H  
ATOM   1103  HA  VAL    70      25.499  33.723  65.553  1.00  0.00           H  
ATOM   1104  HB  VAL    70      24.981  35.045  67.495  1.00  0.00           H  
ATOM   1105 HG11 VAL    70      27.868  34.941  67.295  1.00  0.00           H  
ATOM   1106 HG12 VAL    70      26.921  35.101  68.836  1.00  0.00           H  
ATOM   1107 HG13 VAL    70      26.666  33.728  67.768  1.00  0.00           H  
ATOM   1108 HG21 VAL    70      25.901  37.320  67.996  1.00  0.00           H  
ATOM   1109 HG22 VAL    70      27.048  37.189  66.661  1.00  0.00           H  
ATOM   1110 HG23 VAL    70      25.235  37.473  66.453  1.00  0.00           H  
ATOM   1111  N   ALA    71      24.775  36.562  64.080  1.00  0.00           N  
ATOM   1112  CA  ALA    71      23.738  37.433  63.519  1.00  0.00           C  
ATOM   1113  C   ALA    71      23.081  36.700  62.346  1.00  0.00           C  
ATOM   1114  O   ALA    71      23.677  35.896  61.693  1.00  0.00           O  
ATOM   1115  CB  ALA    71      24.431  38.771  63.105  1.00  0.00           C  
ATOM   1116  H   ALA    71      25.714  36.934  64.092  1.00  0.00           H  
ATOM   1117  HA  ALA    71      22.927  37.664  64.209  1.00  0.00           H  
ATOM   1118  HB1 ALA    71      23.882  39.127  62.234  1.00  0.00           H  
ATOM   1119  HB2 ALA    71      24.491  39.426  63.975  1.00  0.00           H  
ATOM   1120  HB3 ALA    71      25.408  38.483  62.716  1.00  0.00           H  
ATOM   1121  N   THR    72      21.775  36.947  62.201  1.00  0.00           N  
ATOM   1122  CA  THR    72      20.854  36.305  61.235  1.00  0.00           C  
ATOM   1123  C   THR    72      20.670  37.194  60.037  1.00  0.00           C  
ATOM   1124  O   THR    72      20.640  38.449  60.141  1.00  0.00           O  
ATOM   1125  CB  THR    72      19.429  36.162  61.864  1.00  0.00           C  
ATOM   1126  CG2 THR    72      18.738  37.396  62.347  1.00  0.00           C  
ATOM   1127  OG1 THR    72      18.600  35.501  61.015  1.00  0.00           O  
ATOM   1128  H   THR    72      21.333  37.588  62.846  1.00  0.00           H  
ATOM   1129  HA  THR    72      21.277  35.362  60.889  1.00  0.00           H  
ATOM   1130  HB  THR    72      19.440  35.455  62.694  1.00  0.00           H  
ATOM   1131 HG21 THR    72      19.381  38.033  62.953  1.00  0.00           H  
ATOM   1132 HG22 THR    72      18.365  37.992  61.514  1.00  0.00           H  
ATOM   1133 HG23 THR    72      17.848  37.110  62.908  1.00  0.00           H  
ATOM   1134  HG1 THR    72      19.074  34.721  60.717  1.00  0.00           H  
ATOM   1135  N   SER    73      20.242  36.470  58.935  1.00  0.00           N  
ATOM   1136  CA  SER    73      20.095  36.909  57.602  1.00  0.00           C  
ATOM   1137  C   SER    73      18.770  37.703  57.385  1.00  0.00           C  
ATOM   1138  O   SER    73      17.706  37.180  57.098  1.00  0.00           O  
ATOM   1139  CB  SER    73      20.094  35.639  56.711  1.00  0.00           C  
ATOM   1140  OG  SER    73      21.460  35.134  56.624  1.00  0.00           O  
ATOM   1141  H   SER    73      20.256  35.476  59.115  1.00  0.00           H  
ATOM   1142  HA  SER    73      21.007  37.456  57.360  1.00  0.00           H  
ATOM   1143  HB2 SER    73      19.425  34.811  56.945  1.00  0.00           H  
ATOM   1144  HB3 SER    73      19.752  35.999  55.741  1.00  0.00           H  
ATOM   1145  HG  SER    73      21.291  34.414  56.012  1.00  0.00           H  
ATOM   1146  N   ARG    74      18.887  39.029  57.597  1.00  0.00           N  
ATOM   1147  CA  ARG    74      17.682  39.908  57.582  1.00  0.00           C  
ATOM   1148  C   ARG    74      17.936  41.270  56.827  1.00  0.00           C  
ATOM   1149  O   ARG    74      17.334  42.266  57.245  1.00  0.00           O  
ATOM   1150  CB  ARG    74      17.097  40.223  59.011  1.00  0.00           C  
ATOM   1151  CG  ARG    74      16.230  39.076  59.512  1.00  0.00           C  
ATOM   1152  CD  ARG    74      15.610  39.337  60.921  1.00  0.00           C  
ATOM   1153  NE  ARG    74      14.979  38.129  61.510  1.00  0.00           N  
ATOM   1154  CZ  ARG    74      13.971  38.111  62.368  1.00  0.00           C  
ATOM   1155  NH1 ARG    74      13.363  39.122  62.907  1.00  0.00           N  
ATOM   1156  NH2 ARG    74      13.643  36.909  62.697  1.00  0.00           N1+
ATOM   1157  H   ARG    74      19.717  39.397  58.038  1.00  0.00           H  
ATOM   1158  HA  ARG    74      16.832  39.524  57.019  1.00  0.00           H  
ATOM   1159  HB2 ARG    74      17.928  40.470  59.673  1.00  0.00           H  
ATOM   1160  HB3 ARG    74      16.394  41.056  59.006  1.00  0.00           H  
ATOM   1161  HG2 ARG    74      15.573  38.822  58.681  1.00  0.00           H  
ATOM   1162  HG3 ARG    74      16.779  38.137  59.593  1.00  0.00           H  
ATOM   1163  HD2 ARG    74      16.362  39.559  61.678  1.00  0.00           H  
ATOM   1164  HD3 ARG    74      14.887  40.144  60.799  1.00  0.00           H  
ATOM   1165  HE  ARG    74      15.369  37.205  61.387  1.00  0.00           H  
ATOM   1166 HH11 ARG    74      13.619  40.095  62.818  1.00  0.00           H  
ATOM   1167 HH12 ARG    74      12.827  38.921  63.740  1.00  0.00           H  
ATOM   1168 HH21 ARG    74      14.087  36.157  62.190  1.00  0.00           H  
ATOM   1169 HH22 ARG    74      12.958  36.687  63.406  1.00  0.00           H  
ATOM   1170  N   ILE    75      18.740  41.222  55.763  1.00  0.00           N  
ATOM   1171  CA  ILE    75      19.229  42.371  54.978  1.00  0.00           C  
ATOM   1172  C   ILE    75      18.226  42.739  53.861  1.00  0.00           C  
ATOM   1173  O   ILE    75      17.810  41.836  53.146  1.00  0.00           O  
ATOM   1174  CB  ILE    75      20.534  42.095  54.282  1.00  0.00           C  
ATOM   1175  CG2 ILE    75      20.943  43.349  53.451  1.00  0.00           C  
ATOM   1176  CG1 ILE    75      21.590  41.675  55.281  1.00  0.00           C  
ATOM   1177  CD1 ILE    75      21.869  42.803  56.237  1.00  0.00           C  
ATOM   1178  H   ILE    75      19.127  40.328  55.496  1.00  0.00           H  
ATOM   1179  HA  ILE    75      19.431  43.195  55.663  1.00  0.00           H  
ATOM   1180  HB  ILE    75      20.413  41.250  53.604  1.00  0.00           H  
ATOM   1181 HG21 ILE    75      20.251  43.489  52.621  1.00  0.00           H  
ATOM   1182 HG22 ILE    75      20.961  44.244  54.073  1.00  0.00           H  
ATOM   1183 HG23 ILE    75      21.959  43.076  53.164  1.00  0.00           H  
ATOM   1184 HG12 ILE    75      21.222  40.750  55.725  1.00  0.00           H  
ATOM   1185 HG13 ILE    75      22.486  41.574  54.668  1.00  0.00           H  
ATOM   1186 HD11 ILE    75      22.596  42.472  56.979  1.00  0.00           H  
ATOM   1187 HD12 ILE    75      22.247  43.782  55.941  1.00  0.00           H  
ATOM   1188 HD13 ILE    75      21.046  42.930  56.941  1.00  0.00           H  
ATOM   1189  N   SER    76      17.772  44.008  53.893  1.00  0.00           N  
ATOM   1190  CA  SER    76      16.832  44.533  52.854  1.00  0.00           C  
ATOM   1191  C   SER    76      17.436  44.694  51.490  1.00  0.00           C  
ATOM   1192  O   SER    76      18.619  44.950  51.310  1.00  0.00           O  
ATOM   1193  CB  SER    76      16.338  45.924  53.247  1.00  0.00           C  
ATOM   1194  OG  SER    76      17.369  46.903  53.382  1.00  0.00           O  
ATOM   1195  H   SER    76      18.132  44.615  54.615  1.00  0.00           H  
ATOM   1196  HA  SER    76      15.975  43.860  52.845  1.00  0.00           H  
ATOM   1197  HB2 SER    76      15.622  46.282  52.507  1.00  0.00           H  
ATOM   1198  HB3 SER    76      15.815  46.047  54.195  1.00  0.00           H  
ATOM   1199  HG  SER    76      16.906  47.649  53.771  1.00  0.00           H  
ATOM   1200  N   ASP    77      16.548  44.580  50.510  1.00  0.00           N  
ATOM   1201  CA  ASP    77      16.785  44.613  49.080  1.00  0.00           C  
ATOM   1202  C   ASP    77      17.767  43.496  48.542  1.00  0.00           C  
ATOM   1203  O   ASP    77      18.678  43.726  47.736  1.00  0.00           O  
ATOM   1204  CB  ASP    77      17.230  46.067  48.597  1.00  0.00           C  
ATOM   1205  CG  ASP    77      16.305  47.191  48.961  1.00  0.00           C  
ATOM   1206  OD1 ASP    77      16.751  48.370  49.077  1.00  0.00           O  
ATOM   1207  OD2 ASP    77      15.097  46.965  49.140  1.00  0.00           O1-
ATOM   1208  H   ASP    77      15.575  44.456  50.750  1.00  0.00           H  
ATOM   1209  HA  ASP    77      15.837  44.447  48.568  1.00  0.00           H  
ATOM   1210  HB2 ASP    77      18.154  46.311  49.122  1.00  0.00           H  
ATOM   1211  HB3 ASP    77      17.447  46.041  47.529  1.00  0.00           H  
ATOM   1212  N   ALA    78      17.482  42.229  48.955  1.00  0.00           N  
ATOM   1213  CA  ALA    78      18.156  40.968  48.658  1.00  0.00           C  
ATOM   1214  C   ALA    78      17.798  40.466  47.245  1.00  0.00           C  
ATOM   1215  O   ALA    78      18.456  39.629  46.747  1.00  0.00           O  
ATOM   1216  CB  ALA    78      17.908  39.825  49.704  1.00  0.00           C  
ATOM   1217  H   ALA    78      16.659  42.227  49.541  1.00  0.00           H  
ATOM   1218  HA  ALA    78      19.212  41.237  48.629  1.00  0.00           H  
ATOM   1219  HB1 ALA    78      16.862  39.527  49.766  1.00  0.00           H  
ATOM   1220  HB2 ALA    78      18.639  39.052  49.462  1.00  0.00           H  
ATOM   1221  HB3 ALA    78      18.289  40.229  50.642  1.00  0.00           H  
ATOM   1222  N   HIS    79      16.804  41.107  46.641  1.00  0.00           N  
ATOM   1223  CA  HIS    79      16.492  41.017  45.212  1.00  0.00           C  
ATOM   1224  C   HIS    79      17.730  41.637  44.472  1.00  0.00           C  
ATOM   1225  O   HIS    79      18.275  41.001  43.512  1.00  0.00           O  
ATOM   1226  CB  HIS    79      15.134  41.607  44.861  1.00  0.00           C  
ATOM   1227  CG  HIS    79      14.953  43.109  45.085  1.00  0.00           C  
ATOM   1228  ND1 HIS    79      14.751  43.706  46.334  1.00  0.00           N  
ATOM   1229  CE1 HIS    79      14.838  45.048  46.097  1.00  0.00           C  
ATOM   1230  NE2 HIS    79      15.464  45.281  44.950  1.00  0.00           N  
ATOM   1231  CD2 HIS    79      15.490  44.091  44.247  1.00  0.00           C  
ATOM   1232  H   HIS    79      16.153  41.618  47.219  1.00  0.00           H  
ATOM   1233  HA  HIS    79      16.374  39.952  45.015  1.00  0.00           H  
ATOM   1234  HB2 HIS    79      14.936  41.423  43.805  1.00  0.00           H  
ATOM   1235  HB3 HIS    79      14.410  41.062  45.466  1.00  0.00           H  
ATOM   1236  HE1 HIS    79      14.748  45.798  46.868  1.00  0.00           H  
ATOM   1237  HE2 HIS    79      15.680  46.183  44.551  1.00  0.00           H  
ATOM   1238  HD2 HIS    79      15.753  43.916  43.214  1.00  0.00           H  
ATOM   1239  N   LEU    80      18.204  42.820  44.856  1.00  0.00           N  
ATOM   1240  CA  LEU    80      19.377  43.466  44.180  1.00  0.00           C  
ATOM   1241  C   LEU    80      20.692  42.810  44.658  1.00  0.00           C  
ATOM   1242  O   LEU    80      21.680  42.987  43.947  1.00  0.00           O  
ATOM   1243  CB  LEU    80      19.212  44.999  44.502  1.00  0.00           C  
ATOM   1244  CG  LEU    80      20.373  45.911  44.006  1.00  0.00           C  
ATOM   1245  CD1 LEU    80      20.583  45.691  42.470  1.00  0.00           C  
ATOM   1246  CD2 LEU    80      19.980  47.384  44.230  1.00  0.00           C  
ATOM   1247  H   LEU    80      17.792  43.356  45.606  1.00  0.00           H  
ATOM   1248  HA  LEU    80      19.306  43.184  43.129  1.00  0.00           H  
ATOM   1249  HB2 LEU    80      18.301  45.257  43.962  1.00  0.00           H  
ATOM   1250  HB3 LEU    80      19.084  45.180  45.569  1.00  0.00           H  
ATOM   1251  HG  LEU    80      21.298  45.680  44.535  1.00  0.00           H  
ATOM   1252 HD11 LEU    80      19.662  45.672  41.889  1.00  0.00           H  
ATOM   1253 HD12 LEU    80      21.093  46.539  42.013  1.00  0.00           H  
ATOM   1254 HD13 LEU    80      21.139  44.760  42.356  1.00  0.00           H  
ATOM   1255 HD21 LEU    80      19.190  47.594  43.509  1.00  0.00           H  
ATOM   1256 HD22 LEU    80      19.500  47.450  45.206  1.00  0.00           H  
ATOM   1257 HD23 LEU    80      20.899  47.936  44.035  1.00  0.00           H  
ATOM   1258  N   ALA    81      20.760  42.117  45.850  1.00  0.00           N  
ATOM   1259  CA  ALA    81      21.865  41.234  46.238  1.00  0.00           C  
ATOM   1260  C   ALA    81      22.184  40.013  45.350  1.00  0.00           C  
ATOM   1261  O   ALA    81      23.289  39.452  45.361  1.00  0.00           O  
ATOM   1262  CB  ALA    81      21.651  40.783  47.720  1.00  0.00           C  
ATOM   1263  H   ALA    81      19.953  42.217  46.449  1.00  0.00           H  
ATOM   1264  HA  ALA    81      22.770  41.840  46.209  1.00  0.00           H  
ATOM   1265  HB1 ALA    81      20.855  40.040  47.658  1.00  0.00           H  
ATOM   1266  HB2 ALA    81      22.430  40.111  48.081  1.00  0.00           H  
ATOM   1267  HB3 ALA    81      21.382  41.581  48.412  1.00  0.00           H  
ATOM   1268  N   ASP    82      21.178  39.499  44.695  1.00  0.00           N  
ATOM   1269  CA  ASP    82      21.184  38.506  43.701  1.00  0.00           C  
ATOM   1270  C   ASP    82      21.512  39.056  42.310  1.00  0.00           C  
ATOM   1271  O   ASP    82      22.322  38.473  41.559  1.00  0.00           O  
ATOM   1272  CB  ASP    82      19.850  37.715  43.731  1.00  0.00           C  
ATOM   1273  CG  ASP    82      19.880  36.613  44.785  1.00  0.00           C  
ATOM   1274  OD1 ASP    82      18.766  36.152  45.142  1.00  0.00           O  
ATOM   1275  OD2 ASP    82      20.938  36.174  45.342  1.00  0.00           O1-
ATOM   1276  H   ASP    82      20.301  39.983  44.821  1.00  0.00           H  
ATOM   1277  HA  ASP    82      21.980  37.792  43.908  1.00  0.00           H  
ATOM   1278  HB2 ASP    82      18.960  38.310  43.935  1.00  0.00           H  
ATOM   1279  HB3 ASP    82      19.783  37.221  42.762  1.00  0.00           H  
ATOM   1280  N   THR    83      20.958  40.246  41.971  1.00  0.00           N  
ATOM   1281  CA  THR    83      21.017  40.791  40.609  1.00  0.00           C  
ATOM   1282  C   THR    83      22.280  41.622  40.354  1.00  0.00           C  
ATOM   1283  O   THR    83      22.722  41.783  39.200  1.00  0.00           O  
ATOM   1284  CB  THR    83      19.779  41.743  40.368  1.00  0.00           C  
ATOM   1285  CG2 THR    83      19.603  42.317  38.932  1.00  0.00           C  
ATOM   1286  OG1 THR    83      18.620  41.037  40.738  1.00  0.00           O  
ATOM   1287  H   THR    83      20.413  40.800  42.617  1.00  0.00           H  
ATOM   1288  HA  THR    83      20.994  39.970  39.893  1.00  0.00           H  
ATOM   1289  HB  THR    83      19.826  42.526  41.125  1.00  0.00           H  
ATOM   1290 HG21 THR    83      18.542  42.499  38.758  1.00  0.00           H  
ATOM   1291 HG22 THR    83      20.118  43.278  38.959  1.00  0.00           H  
ATOM   1292 HG23 THR    83      20.018  41.607  38.217  1.00  0.00           H  
ATOM   1293  HG1 THR    83      18.811  40.724  41.625  1.00  0.00           H  
ATOM   1294  N   MET    84      22.882  42.264  41.391  1.00  0.00           N  
ATOM   1295  CA  MET    84      24.132  43.016  41.299  1.00  0.00           C  
ATOM   1296  C   MET    84      25.371  42.220  40.801  1.00  0.00           C  
ATOM   1297  O   MET    84      26.323  42.788  40.246  1.00  0.00           O  
ATOM   1298  CB  MET    84      24.429  43.636  42.631  1.00  0.00           C  
ATOM   1299  CG  MET    84      25.724  44.525  42.530  1.00  0.00           C  
ATOM   1300  SD  MET    84      25.981  45.743  43.899  1.00  0.00           S  
ATOM   1301  CE  MET    84      25.209  45.092  45.340  1.00  0.00           C  
ATOM   1302  H   MET    84      22.480  42.122  42.306  1.00  0.00           H  
ATOM   1303  HA  MET    84      23.984  43.871  40.640  1.00  0.00           H  
ATOM   1304  HB2 MET    84      23.690  44.382  42.923  1.00  0.00           H  
ATOM   1305  HB3 MET    84      24.670  42.843  43.338  1.00  0.00           H  
ATOM   1306  HG2 MET    84      26.620  43.907  42.482  1.00  0.00           H  
ATOM   1307  HG3 MET    84      25.572  45.103  41.618  1.00  0.00           H  
ATOM   1308  HE1 MET    84      25.551  44.059  45.407  1.00  0.00           H  
ATOM   1309  HE2 MET    84      25.331  45.679  46.250  1.00  0.00           H  
ATOM   1310  HE3 MET    84      24.146  45.022  45.109  1.00  0.00           H  
ATOM   1311  N   ILE    85      25.386  40.867  40.908  1.00  0.00           N  
ATOM   1312  CA  ILE    85      26.397  39.983  40.557  1.00  0.00           C  
ATOM   1313  C   ILE    85      26.606  39.989  39.051  1.00  0.00           C  
ATOM   1314  O   ILE    85      25.658  39.749  38.302  1.00  0.00           O  
ATOM   1315  CB  ILE    85      25.970  38.654  41.132  1.00  0.00           C  
ATOM   1316  CG2 ILE    85      27.009  37.564  40.842  1.00  0.00           C  
ATOM   1317  CG1 ILE    85      25.673  38.699  42.621  1.00  0.00           C  
ATOM   1318  CD1 ILE    85      25.232  37.368  43.254  1.00  0.00           C  
ATOM   1319  H   ILE    85      24.511  40.486  41.238  1.00  0.00           H  
ATOM   1320  HA  ILE    85      27.348  40.280  40.998  1.00  0.00           H  
ATOM   1321  HB  ILE    85      25.057  38.317  40.641  1.00  0.00           H  
ATOM   1322 HG21 ILE    85      27.963  37.823  41.301  1.00  0.00           H  
ATOM   1323 HG22 ILE    85      26.757  36.580  41.237  1.00  0.00           H  
ATOM   1324 HG23 ILE    85      27.187  37.462  39.771  1.00  0.00           H  
ATOM   1325 HG12 ILE    85      26.610  38.981  43.102  1.00  0.00           H  
ATOM   1326 HG13 ILE    85      24.916  39.441  42.874  1.00  0.00           H  
ATOM   1327 HD11 ILE    85      26.112  36.747  43.419  1.00  0.00           H  
ATOM   1328 HD12 ILE    85      24.780  37.619  44.214  1.00  0.00           H  
ATOM   1329 HD13 ILE    85      24.438  36.927  42.651  1.00  0.00           H  
ATOM   1330  N   GLY    86      27.769  40.286  38.585  1.00  0.00           N  
ATOM   1331  CA  GLY    86      28.199  40.374  37.178  1.00  0.00           C  
ATOM   1332  C   GLY    86      28.176  41.771  36.643  1.00  0.00           C  
ATOM   1333  O   GLY    86      28.669  41.996  35.484  1.00  0.00           O  
ATOM   1334  H   GLY    86      28.434  40.620  39.267  1.00  0.00           H  
ATOM   1335  HA2 GLY    86      29.211  39.970  37.195  1.00  0.00           H  
ATOM   1336  HA3 GLY    86      27.550  39.745  36.567  1.00  0.00           H  
ATOM   1337  N   LYS    87      27.634  42.794  37.407  1.00  0.00           N  
ATOM   1338  CA  LYS    87      27.385  44.137  36.846  1.00  0.00           C  
ATOM   1339  C   LYS    87      28.697  45.025  36.937  1.00  0.00           C  
ATOM   1340  O   LYS    87      29.559  44.976  37.814  1.00  0.00           O  
ATOM   1341  CB  LYS    87      26.320  44.818  37.716  1.00  0.00           C  
ATOM   1342  CG  LYS    87      24.997  44.033  37.668  1.00  0.00           C  
ATOM   1343  CD  LYS    87      24.194  44.386  36.415  1.00  0.00           C  
ATOM   1344  CE  LYS    87      22.672  44.100  36.525  1.00  0.00           C  
ATOM   1345  NZ  LYS    87      22.360  42.688  36.388  1.00  0.00           N1+
ATOM   1346  H   LYS    87      27.266  42.629  38.333  1.00  0.00           H  
ATOM   1347  HA  LYS    87      27.105  44.039  35.797  1.00  0.00           H  
ATOM   1348  HB2 LYS    87      26.620  44.780  38.763  1.00  0.00           H  
ATOM   1349  HB3 LYS    87      26.150  45.812  37.302  1.00  0.00           H  
ATOM   1350  HG2 LYS    87      25.258  42.987  37.833  1.00  0.00           H  
ATOM   1351  HG3 LYS    87      24.418  44.293  38.554  1.00  0.00           H  
ATOM   1352  HD2 LYS    87      24.296  45.430  36.118  1.00  0.00           H  
ATOM   1353  HD3 LYS    87      24.649  43.812  35.607  1.00  0.00           H  
ATOM   1354  HE2 LYS    87      22.284  44.497  37.463  1.00  0.00           H  
ATOM   1355  HE3 LYS    87      22.076  44.761  35.895  1.00  0.00           H  
ATOM   1356  HZ1 LYS    87      22.838  42.252  35.613  1.00  0.00           H  
ATOM   1357  HZ2 LYS    87      22.693  42.141  37.170  1.00  0.00           H  
ATOM   1358  HZ3 LYS    87      21.361  42.594  36.269  1.00  0.00           H  
ATOM   1359  N   ALA    88      28.744  45.985  35.949  1.00  0.00           N  
ATOM   1360  CA  ALA    88      29.680  47.153  36.061  1.00  0.00           C  
ATOM   1361  C   ALA    88      29.145  48.208  37.125  1.00  0.00           C  
ATOM   1362  O   ALA    88      27.928  48.435  37.186  1.00  0.00           O  
ATOM   1363  CB  ALA    88      29.875  47.672  34.627  1.00  0.00           C  
ATOM   1364  H   ALA    88      28.055  45.907  35.215  1.00  0.00           H  
ATOM   1365  HA  ALA    88      30.591  46.689  36.439  1.00  0.00           H  
ATOM   1366  HB1 ALA    88      30.627  48.457  34.545  1.00  0.00           H  
ATOM   1367  HB2 ALA    88      30.237  46.839  34.026  1.00  0.00           H  
ATOM   1368  HB3 ALA    88      28.978  48.115  34.195  1.00  0.00           H  
ATOM   1369  N   VAL    89      30.046  48.878  37.746  1.00  0.00           N  
ATOM   1370  CA  VAL    89      29.676  49.894  38.765  1.00  0.00           C  
ATOM   1371  C   VAL    89      30.504  51.166  38.775  1.00  0.00           C  
ATOM   1372  O   VAL    89      31.578  51.132  38.222  1.00  0.00           O  
ATOM   1373  CB  VAL    89      29.612  49.229  40.168  1.00  0.00           C  
ATOM   1374  CG1 VAL    89      28.596  48.092  40.204  1.00  0.00           C  
ATOM   1375  CG2 VAL    89      30.894  48.779  40.687  1.00  0.00           C  
ATOM   1376  H   VAL    89      30.995  48.600  37.543  1.00  0.00           H  
ATOM   1377  HA  VAL    89      28.661  50.226  38.546  1.00  0.00           H  
ATOM   1378  HB  VAL    89      29.184  49.923  40.890  1.00  0.00           H  
ATOM   1379 HG11 VAL    89      28.881  47.213  39.626  1.00  0.00           H  
ATOM   1380 HG12 VAL    89      28.520  47.793  41.249  1.00  0.00           H  
ATOM   1381 HG13 VAL    89      27.649  48.451  39.802  1.00  0.00           H  
ATOM   1382 HG21 VAL    89      31.605  49.595  40.817  1.00  0.00           H  
ATOM   1383 HG22 VAL    89      30.823  48.269  41.648  1.00  0.00           H  
ATOM   1384 HG23 VAL    89      31.363  48.078  39.997  1.00  0.00           H  
ATOM   1385  N   GLU    90      30.136  52.063  39.592  1.00  0.00           N  
ATOM   1386  CA  GLU    90      30.956  53.278  39.950  1.00  0.00           C  
ATOM   1387  C   GLU    90      30.854  53.530  41.445  1.00  0.00           C  
ATOM   1388  O   GLU    90      29.766  53.728  41.941  1.00  0.00           O  
ATOM   1389  CB  GLU    90      30.501  54.563  39.216  1.00  0.00           C  
ATOM   1390  CG  GLU    90      30.743  54.717  37.750  1.00  0.00           C  
ATOM   1391  CD  GLU    90      30.427  56.139  37.254  1.00  0.00           C  
ATOM   1392  OE1 GLU    90      29.271  56.567  37.423  1.00  0.00           O  
ATOM   1393  OE2 GLU    90      31.244  56.672  36.515  1.00  0.00           O1-
ATOM   1394  H   GLU    90      29.202  51.973  39.968  1.00  0.00           H  
ATOM   1395  HA  GLU    90      32.019  53.134  39.756  1.00  0.00           H  
ATOM   1396  HB2 GLU    90      29.412  54.549  39.265  1.00  0.00           H  
ATOM   1397  HB3 GLU    90      30.794  55.443  39.788  1.00  0.00           H  
ATOM   1398  HG2 GLU    90      31.811  54.608  37.558  1.00  0.00           H  
ATOM   1399  HG3 GLU    90      30.183  53.970  37.188  1.00  0.00           H  
ATOM   1400  N   HIS    91      31.991  53.601  42.127  1.00  0.00           N  
ATOM   1401  CA  HIS    91      32.065  53.436  43.628  1.00  0.00           C  
ATOM   1402  C   HIS    91      32.975  54.491  44.219  1.00  0.00           C  
ATOM   1403  O   HIS    91      34.120  54.666  43.737  1.00  0.00           O  
ATOM   1404  CB  HIS    91      32.492  51.953  43.889  1.00  0.00           C  
ATOM   1405  CG  HIS    91      32.606  51.468  45.302  1.00  0.00           C  
ATOM   1406  ND1 HIS    91      33.543  50.571  45.736  1.00  0.00           N  
ATOM   1407  CE1 HIS    91      33.269  50.301  47.038  1.00  0.00           C  
ATOM   1408  NE2 HIS    91      32.144  51.024  47.351  1.00  0.00           N  
ATOM   1409  CD2 HIS    91      31.686  51.733  46.233  1.00  0.00           C  
ATOM   1410  H   HIS    91      32.870  53.455  41.653  1.00  0.00           H  
ATOM   1411  HA  HIS    91      31.076  53.497  44.081  1.00  0.00           H  
ATOM   1412  HB2 HIS    91      31.723  51.368  43.386  1.00  0.00           H  
ATOM   1413  HB3 HIS    91      33.474  51.745  43.464  1.00  0.00           H  
ATOM   1414  HE1 HIS    91      33.815  49.645  47.701  1.00  0.00           H  
ATOM   1415  HE2 HIS    91      31.729  50.910  48.264  1.00  0.00           H  
ATOM   1416  HD2 HIS    91      30.812  52.344  46.060  1.00  0.00           H  
ATOM   1417  N   MET    92      32.541  55.139  45.273  1.00  0.00           N  
ATOM   1418  CA  MET    92      33.190  56.313  45.794  1.00  0.00           C  
ATOM   1419  C   MET    92      34.402  56.111  46.717  1.00  0.00           C  
ATOM   1420  O   MET    92      34.454  55.227  47.637  1.00  0.00           O  
ATOM   1421  CB  MET    92      32.008  57.150  46.361  1.00  0.00           C  
ATOM   1422  CG  MET    92      32.416  58.602  46.561  1.00  0.00           C  
ATOM   1423  SD  MET    92      32.867  59.665  45.215  1.00  0.00           S  
ATOM   1424  CE  MET    92      31.141  60.291  44.845  1.00  0.00           C  
ATOM   1425  H   MET    92      31.573  55.133  45.561  1.00  0.00           H  
ATOM   1426  HA  MET    92      33.580  56.877  44.946  1.00  0.00           H  
ATOM   1427  HB2 MET    92      31.166  57.057  45.674  1.00  0.00           H  
ATOM   1428  HB3 MET    92      31.776  56.615  47.282  1.00  0.00           H  
ATOM   1429  HG2 MET    92      31.726  59.130  47.218  1.00  0.00           H  
ATOM   1430  HG3 MET    92      33.379  58.605  47.072  1.00  0.00           H  
ATOM   1431  HE1 MET    92      30.459  59.718  45.472  1.00  0.00           H  
ATOM   1432  HE2 MET    92      30.857  61.301  45.140  1.00  0.00           H  
ATOM   1433  HE3 MET    92      30.885  60.235  43.787  1.00  0.00           H  
ATOM   1434  N   PHE    93      35.420  56.933  46.583  1.00  0.00           N  
ATOM   1435  CA  PHE    93      36.648  56.923  47.266  1.00  0.00           C  
ATOM   1436  C   PHE    93      37.044  58.320  47.740  1.00  0.00           C  
ATOM   1437  O   PHE    93      36.789  59.324  47.051  1.00  0.00           O  
ATOM   1438  CB  PHE    93      37.804  56.234  46.366  1.00  0.00           C  
ATOM   1439  CG  PHE    93      37.775  54.725  46.437  1.00  0.00           C  
ATOM   1440  CD1 PHE    93      36.990  54.023  45.614  1.00  0.00           C  
ATOM   1441  CE1 PHE    93      36.749  52.627  45.801  1.00  0.00           C  
ATOM   1442  CZ  PHE    93      37.361  51.949  46.832  1.00  0.00           C  
ATOM   1443  CE2 PHE    93      38.167  52.673  47.699  1.00  0.00           C  
ATOM   1444  CD2 PHE    93      38.390  54.081  47.513  1.00  0.00           C  
ATOM   1445  H   PHE    93      35.290  57.530  45.779  1.00  0.00           H  
ATOM   1446  HA  PHE    93      36.679  56.270  48.138  1.00  0.00           H  
ATOM   1447  HB2 PHE    93      37.878  56.564  45.330  1.00  0.00           H  
ATOM   1448  HB3 PHE    93      38.751  56.643  46.720  1.00  0.00           H  
ATOM   1449  HD1 PHE    93      36.553  54.533  44.769  1.00  0.00           H  
ATOM   1450  HE1 PHE    93      36.238  52.065  45.034  1.00  0.00           H  
ATOM   1451  HZ  PHE    93      37.291  50.873  46.889  1.00  0.00           H  
ATOM   1452  HE2 PHE    93      38.703  52.146  48.475  1.00  0.00           H  
ATOM   1453  HD2 PHE    93      38.998  54.606  48.235  1.00  0.00           H  
ATOM   1454  N   GLU    94      37.549  58.351  48.953  1.00  0.00           N  
ATOM   1455  CA  GLU    94      37.527  59.578  49.713  1.00  0.00           C  
ATOM   1456  C   GLU    94      38.873  59.764  50.464  1.00  0.00           C  
ATOM   1457  O   GLU    94      39.297  58.862  51.190  1.00  0.00           O  
ATOM   1458  CB  GLU    94      36.348  59.404  50.697  1.00  0.00           C  
ATOM   1459  CG  GLU    94      34.980  59.255  50.007  1.00  0.00           C  
ATOM   1460  CD  GLU    94      33.874  58.809  50.898  1.00  0.00           C  
ATOM   1461  OE1 GLU    94      32.724  59.069  50.444  1.00  0.00           O  
ATOM   1462  OE2 GLU    94      33.909  58.363  52.093  1.00  0.00           O1-
ATOM   1463  H   GLU    94      37.688  57.486  49.455  1.00  0.00           H  
ATOM   1464  HA  GLU    94      37.500  60.433  49.037  1.00  0.00           H  
ATOM   1465  HB2 GLU    94      36.522  58.498  51.278  1.00  0.00           H  
ATOM   1466  HB3 GLU    94      36.347  60.265  51.366  1.00  0.00           H  
ATOM   1467  HG2 GLU    94      34.900  60.264  49.601  1.00  0.00           H  
ATOM   1468  HG3 GLU    94      35.000  58.637  49.109  1.00  0.00           H  
ATOM   1469  N   THR    95      39.518  60.895  50.363  1.00  0.00           N  
ATOM   1470  CA  THR    95      40.840  61.156  51.028  1.00  0.00           C  
ATOM   1471  C   THR    95      40.680  62.054  52.228  1.00  0.00           C  
ATOM   1472  O   THR    95      39.758  62.863  52.210  1.00  0.00           O  
ATOM   1473  CB  THR    95      41.928  61.818  50.154  1.00  0.00           C  
ATOM   1474  CG2 THR    95      42.245  61.043  48.925  1.00  0.00           C  
ATOM   1475  OG1 THR    95      41.522  63.104  49.742  1.00  0.00           O  
ATOM   1476  H   THR    95      39.137  61.618  49.770  1.00  0.00           H  
ATOM   1477  HA  THR    95      41.203  60.157  51.273  1.00  0.00           H  
ATOM   1478  HB  THR    95      42.883  61.955  50.662  1.00  0.00           H  
ATOM   1479 HG21 THR    95      41.383  61.040  48.258  1.00  0.00           H  
ATOM   1480 HG22 THR    95      43.164  61.419  48.474  1.00  0.00           H  
ATOM   1481 HG23 THR    95      42.317  59.990  49.194  1.00  0.00           H  
ATOM   1482  HG1 THR    95      41.636  63.766  50.428  1.00  0.00           H  
ATOM   1483  N   GLU    96      41.488  61.940  53.257  1.00  0.00           N  
ATOM   1484  CA  GLU    96      41.279  62.477  54.609  1.00  0.00           C  
ATOM   1485  C   GLU    96      41.443  63.959  54.786  1.00  0.00           C  
ATOM   1486  O   GLU    96      40.811  64.559  55.702  1.00  0.00           O  
ATOM   1487  CB  GLU    96      42.211  61.706  55.534  1.00  0.00           C  
ATOM   1488  CG  GLU    96      41.686  61.836  56.977  1.00  0.00           C  
ATOM   1489  CD  GLU    96      42.507  62.811  57.872  1.00  0.00           C  
ATOM   1490  OE1 GLU    96      41.947  63.243  58.882  1.00  0.00           O  
ATOM   1491  OE2 GLU    96      43.680  63.243  57.588  1.00  0.00           O1-
ATOM   1492  H   GLU    96      42.306  61.372  53.089  1.00  0.00           H  
ATOM   1493  HA  GLU    96      40.228  62.308  54.843  1.00  0.00           H  
ATOM   1494  HB2 GLU    96      42.194  60.644  55.289  1.00  0.00           H  
ATOM   1495  HB3 GLU    96      43.187  62.168  55.383  1.00  0.00           H  
ATOM   1496  HG2 GLU    96      40.674  62.220  56.851  1.00  0.00           H  
ATOM   1497  HG3 GLU    96      41.653  60.893  57.522  1.00  0.00           H  
ATOM   1498  N   ASP    97      42.153  64.629  53.867  1.00  0.00           N  
ATOM   1499  CA  ASP    97      42.238  66.117  53.828  1.00  0.00           C  
ATOM   1500  C   ASP    97      41.022  66.849  53.271  1.00  0.00           C  
ATOM   1501  O   ASP    97      40.815  68.045  53.439  1.00  0.00           O  
ATOM   1502  CB  ASP    97      43.562  66.552  53.134  1.00  0.00           C  
ATOM   1503  CG  ASP    97      43.415  66.076  51.634  1.00  0.00           C  
ATOM   1504  OD1 ASP    97      43.523  66.929  50.727  1.00  0.00           O  
ATOM   1505  OD2 ASP    97      43.329  64.801  51.423  1.00  0.00           O1-
ATOM   1506  H   ASP    97      42.493  64.179  53.029  1.00  0.00           H  
ATOM   1507  HA  ASP    97      42.318  66.439  54.866  1.00  0.00           H  
ATOM   1508  HB2 ASP    97      43.692  67.633  53.187  1.00  0.00           H  
ATOM   1509  HB3 ASP    97      44.441  66.066  53.559  1.00  0.00           H  
ATOM   1510  N   GLY    98      40.200  66.119  52.464  1.00  0.00           N  
ATOM   1511  CA  GLY    98      38.889  66.584  51.943  1.00  0.00           C  
ATOM   1512  C   GLY    98      38.677  66.145  50.485  1.00  0.00           C  
ATOM   1513  O   GLY    98      39.503  65.515  49.842  1.00  0.00           O  
ATOM   1514  H   GLY    98      40.354  65.128  52.343  1.00  0.00           H  
ATOM   1515  HA2 GLY    98      38.120  66.114  52.555  1.00  0.00           H  
ATOM   1516  HA3 GLY    98      38.841  67.673  51.969  1.00  0.00           H  
ATOM   1517  N   SER    99      37.481  66.397  49.994  1.00  0.00           N  
ATOM   1518  CA  SER    99      37.046  66.051  48.651  1.00  0.00           C  
ATOM   1519  C   SER    99      37.007  64.523  48.286  1.00  0.00           C  
ATOM   1520  O   SER    99      37.487  63.697  49.067  1.00  0.00           O  
ATOM   1521  CB  SER    99      37.883  66.777  47.557  1.00  0.00           C  
ATOM   1522  OG  SER    99      37.159  66.842  46.279  1.00  0.00           O  
ATOM   1523  H   SER    99      36.781  66.908  50.513  1.00  0.00           H  
ATOM   1524  HA  SER    99      35.983  66.291  48.633  1.00  0.00           H  
ATOM   1525  HB2 SER    99      38.183  67.790  47.827  1.00  0.00           H  
ATOM   1526  HB3 SER    99      38.852  66.305  47.394  1.00  0.00           H  
ATOM   1527  HG  SER    99      36.463  67.502  46.315  1.00  0.00           H  
ATOM   1528  N   LYS   100      36.313  64.120  47.224  1.00  0.00           N  
ATOM   1529  CA  LYS   100      36.154  62.736  46.747  1.00  0.00           C  
ATOM   1530  C   LYS   100      36.086  62.544  45.258  1.00  0.00           C  
ATOM   1531  O   LYS   100      35.754  63.504  44.577  1.00  0.00           O  
ATOM   1532  CB  LYS   100      35.031  62.061  47.463  1.00  0.00           C  
ATOM   1533  CG  LYS   100      33.709  62.787  47.309  1.00  0.00           C  
ATOM   1534  CD  LYS   100      32.566  61.956  47.955  1.00  0.00           C  
ATOM   1535  CE  LYS   100      32.541  62.280  49.395  1.00  0.00           C  
ATOM   1536  NZ  LYS   100      31.505  61.495  50.080  1.00  0.00           N1+
ATOM   1537  H   LYS   100      36.038  64.801  46.531  1.00  0.00           H  
ATOM   1538  HA  LYS   100      37.053  62.263  47.142  1.00  0.00           H  
ATOM   1539  HB2 LYS   100      34.910  61.036  47.110  1.00  0.00           H  
ATOM   1540  HB3 LYS   100      35.327  62.042  48.511  1.00  0.00           H  
ATOM   1541  HG2 LYS   100      33.803  63.756  47.801  1.00  0.00           H  
ATOM   1542  HG3 LYS   100      33.451  63.052  46.284  1.00  0.00           H  
ATOM   1543  HD2 LYS   100      31.615  62.285  47.537  1.00  0.00           H  
ATOM   1544  HD3 LYS   100      32.712  60.885  47.815  1.00  0.00           H  
ATOM   1545  HE2 LYS   100      33.516  62.009  49.800  1.00  0.00           H  
ATOM   1546  HE3 LYS   100      32.251  63.327  49.482  1.00  0.00           H  
ATOM   1547  HZ1 LYS   100      30.624  61.537  49.588  1.00  0.00           H  
ATOM   1548  HZ2 LYS   100      31.817  60.534  50.092  1.00  0.00           H  
ATOM   1549  HZ3 LYS   100      31.337  61.648  51.064  1.00  0.00           H  
ATOM   1550  N   ASP   101      36.498  61.409  44.770  1.00  0.00           N  
ATOM   1551  CA  ASP   101      36.300  61.009  43.363  1.00  0.00           C  
ATOM   1552  C   ASP   101      36.006  59.496  43.231  1.00  0.00           C  
ATOM   1553  O   ASP   101      36.569  58.716  44.003  1.00  0.00           O  
ATOM   1554  CB  ASP   101      37.547  61.581  42.623  1.00  0.00           C  
ATOM   1555  CG  ASP   101      37.539  61.368  41.106  1.00  0.00           C  
ATOM   1556  OD1 ASP   101      38.610  61.344  40.483  1.00  0.00           O  
ATOM   1557  OD2 ASP   101      36.427  61.092  40.534  1.00  0.00           O1-
ATOM   1558  H   ASP   101      36.827  60.662  45.366  1.00  0.00           H  
ATOM   1559  HA  ASP   101      35.440  61.525  42.936  1.00  0.00           H  
ATOM   1560  HB2 ASP   101      37.475  62.661  42.752  1.00  0.00           H  
ATOM   1561  HB3 ASP   101      38.351  61.026  43.107  1.00  0.00           H  
ATOM   1562  N   GLU   102      35.060  59.131  42.365  1.00  0.00           N  
ATOM   1563  CA  GLU   102      34.596  57.677  42.322  1.00  0.00           C  
ATOM   1564  C   GLU   102      35.369  56.793  41.327  1.00  0.00           C  
ATOM   1565  O   GLU   102      35.832  57.381  40.350  1.00  0.00           O  
ATOM   1566  CB  GLU   102      33.106  57.578  41.979  1.00  0.00           C  
ATOM   1567  CG  GLU   102      32.599  57.744  40.584  1.00  0.00           C  
ATOM   1568  CD  GLU   102      32.872  59.164  39.900  1.00  0.00           C  
ATOM   1569  OE1 GLU   102      32.571  60.213  40.491  1.00  0.00           O  
ATOM   1570  OE2 GLU   102      33.243  59.161  38.706  1.00  0.00           O1-
ATOM   1571  H   GLU   102      34.602  59.843  41.814  1.00  0.00           H  
ATOM   1572  HA  GLU   102      34.808  57.239  43.297  1.00  0.00           H  
ATOM   1573  HB2 GLU   102      32.809  56.545  42.158  1.00  0.00           H  
ATOM   1574  HB3 GLU   102      32.582  58.287  42.620  1.00  0.00           H  
ATOM   1575  HG2 GLU   102      32.997  56.941  39.963  1.00  0.00           H  
ATOM   1576  HG3 GLU   102      31.519  57.766  40.731  1.00  0.00           H  
ATOM   1577  N   TRP   103      35.699  55.516  41.585  1.00  0.00           N  
ATOM   1578  CA  TRP   103      36.384  54.608  40.725  1.00  0.00           C  
ATOM   1579  C   TRP   103      35.393  53.732  39.989  1.00  0.00           C  
ATOM   1580  O   TRP   103      34.498  53.269  40.624  1.00  0.00           O  
ATOM   1581  CB  TRP   103      37.481  53.825  41.528  1.00  0.00           C  
ATOM   1582  CG  TRP   103      38.687  54.575  41.994  1.00  0.00           C  
ATOM   1583  CD1 TRP   103      38.805  55.878  42.339  1.00  0.00           C  
ATOM   1584  NE1 TRP   103      40.104  56.007  42.824  1.00  0.00           N  
ATOM   1585  CE2 TRP   103      40.869  54.897  42.746  1.00  0.00           C  
ATOM   1586  CZ2 TRP   103      42.190  54.639  43.039  1.00  0.00           C  
ATOM   1587  CH2 TRP   103      42.696  53.358  42.849  1.00  0.00           C  
ATOM   1588  CZ3 TRP   103      41.913  52.400  42.239  1.00  0.00           C  
ATOM   1589  CE3 TRP   103      40.555  52.678  41.872  1.00  0.00           C  
ATOM   1590  CD2 TRP   103      40.014  53.964  42.182  1.00  0.00           C  
ATOM   1591  H   TRP   103      35.149  55.124  42.337  1.00  0.00           H  
ATOM   1592  HA  TRP   103      36.909  55.216  39.989  1.00  0.00           H  
ATOM   1593  HB2 TRP   103      37.064  53.283  42.376  1.00  0.00           H  
ATOM   1594  HB3 TRP   103      37.864  53.072  40.839  1.00  0.00           H  
ATOM   1595  HD1 TRP   103      38.068  56.667  42.366  1.00  0.00           H  
ATOM   1596  HE1 TRP   103      40.336  56.833  43.357  1.00  0.00           H  
ATOM   1597  HZ2 TRP   103      42.774  55.490  43.358  1.00  0.00           H  
ATOM   1598  HH2 TRP   103      43.721  53.086  43.053  1.00  0.00           H  
ATOM   1599  HZ3 TRP   103      42.331  51.425  42.032  1.00  0.00           H  
ATOM   1600  HE3 TRP   103      39.924  51.906  41.456  1.00  0.00           H  
ATOM   1601  N   ARG   104      35.677  53.520  38.682  1.00  0.00           N  
ATOM   1602  CA  ARG   104      34.968  52.621  37.787  1.00  0.00           C  
ATOM   1603  C   ARG   104      35.345  51.159  37.976  1.00  0.00           C  
ATOM   1604  O   ARG   104      36.494  50.833  37.890  1.00  0.00           O  
ATOM   1605  CB  ARG   104      35.312  53.038  36.304  1.00  0.00           C  
ATOM   1606  CG  ARG   104      34.620  54.357  35.895  1.00  0.00           C  
ATOM   1607  CD  ARG   104      35.197  54.890  34.555  1.00  0.00           C  
ATOM   1608  NE  ARG   104      35.120  53.948  33.425  1.00  0.00           N  
ATOM   1609  CZ  ARG   104      34.643  54.082  32.256  1.00  0.00           C  
ATOM   1610  NH1 ARG   104      33.802  55.011  31.921  1.00  0.00           N  
ATOM   1611  NH2 ARG   104      34.940  53.140  31.419  1.00  0.00           N1+
ATOM   1612  H   ARG   104      36.315  54.225  38.342  1.00  0.00           H  
ATOM   1613  HA  ARG   104      33.886  52.749  37.800  1.00  0.00           H  
ATOM   1614  HB2 ARG   104      36.395  53.101  36.201  1.00  0.00           H  
ATOM   1615  HB3 ARG   104      34.804  52.258  35.736  1.00  0.00           H  
ATOM   1616  HG2 ARG   104      33.537  54.304  35.785  1.00  0.00           H  
ATOM   1617  HG3 ARG   104      34.849  55.142  36.615  1.00  0.00           H  
ATOM   1618  HD2 ARG   104      34.667  55.821  34.355  1.00  0.00           H  
ATOM   1619  HD3 ARG   104      36.199  55.311  34.634  1.00  0.00           H  
ATOM   1620  HE  ARG   104      35.667  53.102  33.503  1.00  0.00           H  
ATOM   1621 HH11 ARG   104      33.339  55.544  32.643  1.00  0.00           H  
ATOM   1622 HH12 ARG   104      33.574  55.108  30.942  1.00  0.00           H  
ATOM   1623 HH21 ARG   104      35.612  52.470  31.766  1.00  0.00           H  
ATOM   1624 HH22 ARG   104      34.469  53.088  30.527  1.00  0.00           H  
ATOM   1625  N   GLY   105      34.344  50.292  38.065  1.00  0.00           N  
ATOM   1626  CA  GLY   105      34.654  48.930  38.563  1.00  0.00           C  
ATOM   1627  C   GLY   105      33.806  47.747  37.962  1.00  0.00           C  
ATOM   1628  O   GLY   105      32.800  48.053  37.298  1.00  0.00           O  
ATOM   1629  H   GLY   105      33.377  50.565  37.962  1.00  0.00           H  
ATOM   1630  HA2 GLY   105      35.691  48.648  38.383  1.00  0.00           H  
ATOM   1631  HA3 GLY   105      34.432  48.924  39.630  1.00  0.00           H  
ATOM   1632  N   MET   106      34.135  46.482  38.207  1.00  0.00           N  
ATOM   1633  CA  MET   106      33.198  45.357  37.958  1.00  0.00           C  
ATOM   1634  C   MET   106      32.908  44.470  39.221  1.00  0.00           C  
ATOM   1635  O   MET   106      33.866  44.031  39.882  1.00  0.00           O  
ATOM   1636  CB  MET   106      33.856  44.419  36.891  1.00  0.00           C  
ATOM   1637  CG  MET   106      34.136  45.030  35.578  1.00  0.00           C  
ATOM   1638  SD  MET   106      32.753  45.735  34.688  1.00  0.00           S  
ATOM   1639  CE  MET   106      32.000  44.223  34.096  1.00  0.00           C  
ATOM   1640  H   MET   106      34.911  46.245  38.809  1.00  0.00           H  
ATOM   1641  HA  MET   106      32.240  45.689  37.559  1.00  0.00           H  
ATOM   1642  HB2 MET   106      34.845  44.089  37.209  1.00  0.00           H  
ATOM   1643  HB3 MET   106      33.297  43.498  36.721  1.00  0.00           H  
ATOM   1644  HG2 MET   106      34.922  45.781  35.647  1.00  0.00           H  
ATOM   1645  HG3 MET   106      34.541  44.245  34.939  1.00  0.00           H  
ATOM   1646  HE1 MET   106      32.749  43.441  33.974  1.00  0.00           H  
ATOM   1647  HE2 MET   106      31.282  43.935  34.864  1.00  0.00           H  
ATOM   1648  HE3 MET   106      31.264  44.440  33.322  1.00  0.00           H  
ATOM   1649  N   VAL   107      31.675  44.136  39.595  1.00  0.00           N  
ATOM   1650  CA  VAL   107      31.320  43.151  40.603  1.00  0.00           C  
ATOM   1651  C   VAL   107      31.274  41.759  39.969  1.00  0.00           C  
ATOM   1652  O   VAL   107      30.600  41.576  38.935  1.00  0.00           O  
ATOM   1653  CB  VAL   107      29.925  43.479  41.168  1.00  0.00           C  
ATOM   1654  CG1 VAL   107      29.504  42.622  42.348  1.00  0.00           C  
ATOM   1655  CG2 VAL   107      29.867  44.946  41.661  1.00  0.00           C  
ATOM   1656  H   VAL   107      30.930  44.520  39.031  1.00  0.00           H  
ATOM   1657  HA  VAL   107      32.021  43.205  41.435  1.00  0.00           H  
ATOM   1658  HB  VAL   107      29.141  43.245  40.448  1.00  0.00           H  
ATOM   1659 HG11 VAL   107      29.577  41.540  42.232  1.00  0.00           H  
ATOM   1660 HG12 VAL   107      30.132  42.702  43.235  1.00  0.00           H  
ATOM   1661 HG13 VAL   107      28.466  42.845  42.592  1.00  0.00           H  
ATOM   1662 HG21 VAL   107      30.567  45.024  42.493  1.00  0.00           H  
ATOM   1663 HG22 VAL   107      30.136  45.684  40.906  1.00  0.00           H  
ATOM   1664 HG23 VAL   107      28.830  45.150  41.926  1.00  0.00           H  
ATOM   1665  N   LEU   108      31.988  40.829  40.571  1.00  0.00           N  
ATOM   1666  CA  LEU   108      32.329  39.527  40.052  1.00  0.00           C  
ATOM   1667  C   LEU   108      31.484  38.383  40.602  1.00  0.00           C  
ATOM   1668  O   LEU   108      30.899  37.550  39.871  1.00  0.00           O  
ATOM   1669  CB  LEU   108      33.820  39.331  40.405  1.00  0.00           C  
ATOM   1670  CG  LEU   108      34.760  40.331  39.619  1.00  0.00           C  
ATOM   1671  CD1 LEU   108      35.889  40.798  40.520  1.00  0.00           C  
ATOM   1672  CD2 LEU   108      35.407  39.560  38.446  1.00  0.00           C  
ATOM   1673  H   LEU   108      32.375  41.035  41.481  1.00  0.00           H  
ATOM   1674  HA  LEU   108      32.348  39.443  38.965  1.00  0.00           H  
ATOM   1675  HB2 LEU   108      33.928  39.474  41.480  1.00  0.00           H  
ATOM   1676  HB3 LEU   108      34.165  38.313  40.227  1.00  0.00           H  
ATOM   1677  HG  LEU   108      34.171  41.199  39.322  1.00  0.00           H  
ATOM   1678 HD11 LEU   108      36.407  39.938  40.944  1.00  0.00           H  
ATOM   1679 HD12 LEU   108      36.558  41.427  39.932  1.00  0.00           H  
ATOM   1680 HD13 LEU   108      35.398  41.438  41.253  1.00  0.00           H  
ATOM   1681 HD21 LEU   108      36.267  39.067  38.899  1.00  0.00           H  
ATOM   1682 HD22 LEU   108      34.805  38.694  38.171  1.00  0.00           H  
ATOM   1683 HD23 LEU   108      35.636  40.310  37.689  1.00  0.00           H  
ATOM   1684  N   ALA   109      31.313  38.398  41.928  1.00  0.00           N  
ATOM   1685  CA  ALA   109      30.559  37.474  42.743  1.00  0.00           C  
ATOM   1686  C   ALA   109      30.313  38.054  44.141  1.00  0.00           C  
ATOM   1687  O   ALA   109      30.917  39.060  44.519  1.00  0.00           O  
ATOM   1688  CB  ALA   109      31.460  36.246  42.894  1.00  0.00           C  
ATOM   1689  H   ALA   109      31.784  39.126  42.445  1.00  0.00           H  
ATOM   1690  HA  ALA   109      29.621  37.219  42.250  1.00  0.00           H  
ATOM   1691  HB1 ALA   109      32.503  36.523  43.050  1.00  0.00           H  
ATOM   1692  HB2 ALA   109      31.040  35.620  43.681  1.00  0.00           H  
ATOM   1693  HB3 ALA   109      31.483  35.759  41.919  1.00  0.00           H  
ATOM   1694  N   ARG   110      29.329  37.488  44.981  1.00  0.00           N  
ATOM   1695  CA  ARG   110      29.125  37.948  46.336  1.00  0.00           C  
ATOM   1696  C   ARG   110      30.147  37.288  47.352  1.00  0.00           C  
ATOM   1697  O   ARG   110      30.654  36.271  47.058  1.00  0.00           O  
ATOM   1698  CB  ARG   110      27.639  37.625  46.580  1.00  0.00           C  
ATOM   1699  CG  ARG   110      26.973  38.256  47.774  1.00  0.00           C  
ATOM   1700  CD  ARG   110      25.429  38.353  47.753  1.00  0.00           C  
ATOM   1701  NE  ARG   110      24.928  37.016  48.031  1.00  0.00           N  
ATOM   1702  CZ  ARG   110      23.848  36.396  47.611  1.00  0.00           C  
ATOM   1703  NH1 ARG   110      22.981  36.967  46.842  1.00  0.00           N  
ATOM   1704  NH2 ARG   110      23.665  35.187  48.040  1.00  0.00           N1+
ATOM   1705  H   ARG   110      28.962  36.603  44.661  1.00  0.00           H  
ATOM   1706  HA  ARG   110      29.241  39.015  46.527  1.00  0.00           H  
ATOM   1707  HB2 ARG   110      26.951  37.739  45.742  1.00  0.00           H  
ATOM   1708  HB3 ARG   110      27.557  36.539  46.611  1.00  0.00           H  
ATOM   1709  HG2 ARG   110      27.427  37.821  48.665  1.00  0.00           H  
ATOM   1710  HG3 ARG   110      27.313  39.290  47.847  1.00  0.00           H  
ATOM   1711  HD2 ARG   110      25.056  39.017  48.533  1.00  0.00           H  
ATOM   1712  HD3 ARG   110      25.052  38.676  46.783  1.00  0.00           H  
ATOM   1713  HE  ARG   110      25.390  36.655  48.854  1.00  0.00           H  
ATOM   1714 HH11 ARG   110      23.278  37.870  46.502  1.00  0.00           H  
ATOM   1715 HH12 ARG   110      22.044  36.636  46.660  1.00  0.00           H  
ATOM   1716 HH21 ARG   110      24.194  34.716  48.760  1.00  0.00           H  
ATOM   1717 HH22 ARG   110      23.040  34.613  47.491  1.00  0.00           H  
ATOM   1718  N   ALA   111      30.279  37.818  48.583  1.00  0.00           N  
ATOM   1719  CA  ALA   111      31.038  37.182  49.705  1.00  0.00           C  
ATOM   1720  C   ALA   111      30.308  35.980  50.282  1.00  0.00           C  
ATOM   1721  O   ALA   111      29.167  35.763  50.005  1.00  0.00           O  
ATOM   1722  CB  ALA   111      31.468  38.211  50.751  1.00  0.00           C  
ATOM   1723  H   ALA   111      29.709  38.609  48.846  1.00  0.00           H  
ATOM   1724  HA  ALA   111      31.962  36.828  49.247  1.00  0.00           H  
ATOM   1725  HB1 ALA   111      32.445  37.937  51.149  1.00  0.00           H  
ATOM   1726  HB2 ALA   111      31.611  39.200  50.317  1.00  0.00           H  
ATOM   1727  HB3 ALA   111      30.715  38.176  51.538  1.00  0.00           H  
ATOM   1728  N   PRO   112      31.000  35.104  51.027  1.00  0.00           N  
ATOM   1729  CA  PRO   112      30.294  34.094  51.836  1.00  0.00           C  
ATOM   1730  C   PRO   112      29.550  34.771  52.978  1.00  0.00           C  
ATOM   1731  O   PRO   112      29.897  35.916  53.316  1.00  0.00           O  
ATOM   1732  CD  PRO   112      32.387  35.132  51.413  1.00  0.00           C  
ATOM   1733  CG  PRO   112      32.627  34.061  52.441  1.00  0.00           C  
ATOM   1734  CB  PRO   112      31.409  33.198  52.375  1.00  0.00           C  
ATOM   1735  HD2 PRO   112      32.672  36.078  51.871  1.00  0.00           H  
ATOM   1736  HD3 PRO   112      33.048  34.911  50.575  1.00  0.00           H  
ATOM   1737  HG2 PRO   112      32.535  34.500  53.435  1.00  0.00           H  
ATOM   1738  HG3 PRO   112      33.563  33.563  52.187  1.00  0.00           H  
ATOM   1739  HB2 PRO   112      31.273  32.740  53.354  1.00  0.00           H  
ATOM   1740  HB3 PRO   112      31.535  32.423  51.619  1.00  0.00           H  
ATOM   1741  HA  PRO   112      29.642  33.519  51.179  1.00  0.00           H  
ATOM   1742  N   VAL   113      28.572  34.149  53.650  1.00  0.00           N  
ATOM   1743  CA  VAL   113      27.811  34.513  54.871  1.00  0.00           C  
ATOM   1744  C   VAL   113      27.021  35.906  54.777  1.00  0.00           C  
ATOM   1745  O   VAL   113      25.873  35.964  55.193  1.00  0.00           O  
ATOM   1746  CB  VAL   113      28.731  34.443  56.137  1.00  0.00           C  
ATOM   1747  CG1 VAL   113      28.044  34.587  57.537  1.00  0.00           C  
ATOM   1748  CG2 VAL   113      29.526  33.056  56.247  1.00  0.00           C  
ATOM   1749  H   VAL   113      28.421  33.178  53.419  1.00  0.00           H  
ATOM   1750  HA  VAL   113      27.122  33.708  55.128  1.00  0.00           H  
ATOM   1751  HB  VAL   113      29.440  35.264  56.026  1.00  0.00           H  
ATOM   1752 HG11 VAL   113      27.520  35.539  57.453  1.00  0.00           H  
ATOM   1753 HG12 VAL   113      27.318  33.787  57.682  1.00  0.00           H  
ATOM   1754 HG13 VAL   113      28.721  34.613  58.391  1.00  0.00           H  
ATOM   1755 HG21 VAL   113      29.982  32.781  55.297  1.00  0.00           H  
ATOM   1756 HG22 VAL   113      30.255  32.903  57.043  1.00  0.00           H  
ATOM   1757 HG23 VAL   113      28.738  32.339  56.474  1.00  0.00           H  
ATOM   1758  N   MET   114      27.523  36.908  54.087  1.00  0.00           N  
ATOM   1759  CA  MET   114      26.947  38.237  54.067  1.00  0.00           C  
ATOM   1760  C   MET   114      26.363  38.591  52.710  1.00  0.00           C  
ATOM   1761  O   MET   114      27.040  38.420  51.715  1.00  0.00           O  
ATOM   1762  CB  MET   114      27.964  39.276  54.482  1.00  0.00           C  
ATOM   1763  CG  MET   114      27.977  39.295  56.023  1.00  0.00           C  
ATOM   1764  SD  MET   114      29.028  40.578  56.761  1.00  0.00           S  
ATOM   1765  CE  MET   114      30.675  39.876  56.682  1.00  0.00           C  
ATOM   1766  H   MET   114      28.374  36.786  53.559  1.00  0.00           H  
ATOM   1767  HA  MET   114      26.060  38.283  54.699  1.00  0.00           H  
ATOM   1768  HB2 MET   114      28.955  38.899  54.230  1.00  0.00           H  
ATOM   1769  HB3 MET   114      27.716  40.304  54.216  1.00  0.00           H  
ATOM   1770  HG2 MET   114      26.935  39.260  56.340  1.00  0.00           H  
ATOM   1771  HG3 MET   114      28.323  38.292  56.273  1.00  0.00           H  
ATOM   1772  HE1 MET   114      30.706  39.041  57.381  1.00  0.00           H  
ATOM   1773  HE2 MET   114      30.917  39.592  55.657  1.00  0.00           H  
ATOM   1774  HE3 MET   114      31.414  40.644  56.912  1.00  0.00           H  
ATOM   1775  N   ASN   115      25.084  39.012  52.636  1.00  0.00           N  
ATOM   1776  CA  ASN   115      24.449  39.367  51.368  1.00  0.00           C  
ATOM   1777  C   ASN   115      24.952  40.742  50.890  1.00  0.00           C  
ATOM   1778  O   ASN   115      24.773  41.036  49.725  1.00  0.00           O  
ATOM   1779  CB  ASN   115      22.958  39.382  51.467  1.00  0.00           C  
ATOM   1780  CG  ASN   115      22.571  37.937  51.487  1.00  0.00           C  
ATOM   1781  OD1 ASN   115      22.432  37.319  50.413  1.00  0.00           O  
ATOM   1782  ND2 ASN   115      22.361  37.286  52.582  1.00  0.00           N  
ATOM   1783  H   ASN   115      24.536  39.036  53.484  1.00  0.00           H  
ATOM   1784  HA  ASN   115      24.801  38.665  50.612  1.00  0.00           H  
ATOM   1785  HB2 ASN   115      22.692  39.945  52.361  1.00  0.00           H  
ATOM   1786  HB3 ASN   115      22.522  39.899  50.612  1.00  0.00           H  
ATOM   1787 HD21 ASN   115      22.192  37.830  53.417  1.00  0.00           H  
ATOM   1788 HD22 ASN   115      21.992  36.346  52.582  1.00  0.00           H  
ATOM   1789  N   THR   116      25.541  41.509  51.829  1.00  0.00           N  
ATOM   1790  CA  THR   116      26.012  42.959  51.518  1.00  0.00           C  
ATOM   1791  C   THR   116      27.359  43.089  50.941  1.00  0.00           C  
ATOM   1792  O   THR   116      27.627  44.029  50.190  1.00  0.00           O  
ATOM   1793  CB  THR   116      25.973  43.864  52.791  1.00  0.00           C  
ATOM   1794  CG2 THR   116      24.632  44.002  53.359  1.00  0.00           C  
ATOM   1795  OG1 THR   116      26.795  43.271  53.818  1.00  0.00           O  
ATOM   1796  H   THR   116      25.548  41.235  52.801  1.00  0.00           H  
ATOM   1797  HA  THR   116      25.257  43.358  50.840  1.00  0.00           H  
ATOM   1798  HB  THR   116      26.189  44.877  52.452  1.00  0.00           H  
ATOM   1799 HG21 THR   116      24.432  44.983  53.790  1.00  0.00           H  
ATOM   1800 HG22 THR   116      23.964  43.906  52.502  1.00  0.00           H  
ATOM   1801 HG23 THR   116      24.336  43.186  54.018  1.00  0.00           H  
ATOM   1802  HG1 THR   116      26.882  43.952  54.489  1.00  0.00           H  
ATOM   1803  N   TRP   117      28.334  42.238  51.311  1.00  0.00           N  
ATOM   1804  CA  TRP   117      29.792  42.179  50.852  1.00  0.00           C  
ATOM   1805  C   TRP   117      29.975  41.470  49.487  1.00  0.00           C  
ATOM   1806  O   TRP   117      29.408  40.401  49.362  1.00  0.00           O  
ATOM   1807  CB  TRP   117      30.642  41.511  51.936  1.00  0.00           C  
ATOM   1808  CG  TRP   117      30.745  42.333  53.223  1.00  0.00           C  
ATOM   1809  CD1 TRP   117      29.953  42.455  54.320  1.00  0.00           C  
ATOM   1810  NE1 TRP   117      30.560  43.266  55.231  1.00  0.00           N  
ATOM   1811  CE2 TRP   117      31.684  43.803  54.727  1.00  0.00           C  
ATOM   1812  CZ2 TRP   117      32.602  44.715  55.324  1.00  0.00           C  
ATOM   1813  CH2 TRP   117      33.754  45.026  54.640  1.00  0.00           C  
ATOM   1814  CZ3 TRP   117      33.970  44.522  53.353  1.00  0.00           C  
ATOM   1815  CE3 TRP   117      33.051  43.596  52.792  1.00  0.00           C  
ATOM   1816  CD2 TRP   117      31.878  43.196  53.459  1.00  0.00           C  
ATOM   1817  H   TRP   117      28.121  41.730  52.157  1.00  0.00           H  
ATOM   1818  HA  TRP   117      30.269  43.151  50.721  1.00  0.00           H  
ATOM   1819  HB2 TRP   117      30.215  40.528  52.135  1.00  0.00           H  
ATOM   1820  HB3 TRP   117      31.639  41.383  51.514  1.00  0.00           H  
ATOM   1821  HD1 TRP   117      29.043  41.879  54.401  1.00  0.00           H  
ATOM   1822  HE1 TRP   117      30.126  43.418  56.130  1.00  0.00           H  
ATOM   1823  HZ2 TRP   117      32.425  45.040  56.339  1.00  0.00           H  
ATOM   1824  HH2 TRP   117      34.498  45.632  55.135  1.00  0.00           H  
ATOM   1825  HZ3 TRP   117      34.946  44.700  52.925  1.00  0.00           H  
ATOM   1826  HE3 TRP   117      33.254  43.241  51.792  1.00  0.00           H  
ATOM   1827  N   PHE   118      30.868  41.864  48.590  1.00  0.00           N  
ATOM   1828  CA  PHE   118      31.185  41.374  47.222  1.00  0.00           C  
ATOM   1829  C   PHE   118      32.702  41.354  46.821  1.00  0.00           C  
ATOM   1830  O   PHE   118      33.390  42.188  47.320  1.00  0.00           O  
ATOM   1831  CB  PHE   118      30.352  42.127  46.158  1.00  0.00           C  
ATOM   1832  CG  PHE   118      28.797  42.079  46.254  1.00  0.00           C  
ATOM   1833  CD1 PHE   118      28.096  42.922  47.249  1.00  0.00           C  
ATOM   1834  CE1 PHE   118      26.732  42.672  47.445  1.00  0.00           C  
ATOM   1835  CZ  PHE   118      26.000  41.787  46.630  1.00  0.00           C  
ATOM   1836  CE2 PHE   118      26.641  41.067  45.618  1.00  0.00           C  
ATOM   1837  CD2 PHE   118      28.016  41.217  45.465  1.00  0.00           C  
ATOM   1838  H   PHE   118      31.320  42.715  48.891  1.00  0.00           H  
ATOM   1839  HA  PHE   118      30.786  40.360  47.200  1.00  0.00           H  
ATOM   1840  HB2 PHE   118      30.640  43.178  46.121  1.00  0.00           H  
ATOM   1841  HB3 PHE   118      30.717  41.815  45.179  1.00  0.00           H  
ATOM   1842  HD1 PHE   118      28.664  43.473  47.984  1.00  0.00           H  
ATOM   1843  HE1 PHE   118      26.286  43.165  48.295  1.00  0.00           H  
ATOM   1844  HZ  PHE   118      24.985  41.547  46.910  1.00  0.00           H  
ATOM   1845  HE2 PHE   118      26.095  40.267  45.141  1.00  0.00           H  
ATOM   1846  HD2 PHE   118      28.595  40.594  44.798  1.00  0.00           H  
ATOM   1847  N   TYR   119      33.070  40.526  45.811  1.00  0.00           N  
ATOM   1848  CA  TYR   119      34.312  40.642  45.082  1.00  0.00           C  
ATOM   1849  C   TYR   119      34.162  41.701  44.011  1.00  0.00           C  
ATOM   1850  O   TYR   119      33.140  41.776  43.287  1.00  0.00           O  
ATOM   1851  CB  TYR   119      34.627  39.254  44.420  1.00  0.00           C  
ATOM   1852  CG  TYR   119      34.985  38.114  45.282  1.00  0.00           C  
ATOM   1853  CD1 TYR   119      36.301  38.042  45.811  1.00  0.00           C  
ATOM   1854  CE1 TYR   119      36.673  36.853  46.427  1.00  0.00           C  
ATOM   1855  CZ  TYR   119      35.802  35.731  46.508  1.00  0.00           C  
ATOM   1856  OH  TYR   119      36.175  34.626  47.099  1.00  0.00           O  
ATOM   1857  CE2 TYR   119      34.434  35.974  46.168  1.00  0.00           C  
ATOM   1858  CD2 TYR   119      34.004  37.172  45.549  1.00  0.00           C  
ATOM   1859  H   TYR   119      32.451  39.787  45.509  1.00  0.00           H  
ATOM   1860  HA  TYR   119      35.094  40.773  45.830  1.00  0.00           H  
ATOM   1861  HB2 TYR   119      33.713  39.051  43.861  1.00  0.00           H  
ATOM   1862  HB3 TYR   119      35.494  39.362  43.769  1.00  0.00           H  
ATOM   1863  HD1 TYR   119      37.021  38.826  45.628  1.00  0.00           H  
ATOM   1864  HE1 TYR   119      37.651  36.795  46.881  1.00  0.00           H  
ATOM   1865  HH  TYR   119      35.399  34.062  47.149  1.00  0.00           H  
ATOM   1866  HE2 TYR   119      33.760  35.164  46.405  1.00  0.00           H  
ATOM   1867  HD2 TYR   119      32.974  37.393  45.308  1.00  0.00           H  
ATOM   1868  N   ILE   120      35.127  42.592  43.890  1.00  0.00           N  
ATOM   1869  CA  ILE   120      35.183  43.648  42.852  1.00  0.00           C  
ATOM   1870  C   ILE   120      36.617  43.857  42.396  1.00  0.00           C  
ATOM   1871  O   ILE   120      37.512  43.624  43.253  1.00  0.00           O  
ATOM   1872  CB  ILE   120      34.575  45.002  43.405  1.00  0.00           C  
ATOM   1873  CG2 ILE   120      35.213  45.501  44.736  1.00  0.00           C  
ATOM   1874  CG1 ILE   120      34.555  46.235  42.407  1.00  0.00           C  
ATOM   1875  CD1 ILE   120      33.632  47.272  43.019  1.00  0.00           C  
ATOM   1876  H   ILE   120      35.820  42.507  44.620  1.00  0.00           H  
ATOM   1877  HA  ILE   120      34.550  43.352  42.016  1.00  0.00           H  
ATOM   1878  HB  ILE   120      33.573  44.626  43.613  1.00  0.00           H  
ATOM   1879 HG21 ILE   120      34.515  46.073  45.348  1.00  0.00           H  
ATOM   1880 HG22 ILE   120      35.542  44.594  45.243  1.00  0.00           H  
ATOM   1881 HG23 ILE   120      36.076  46.113  44.472  1.00  0.00           H  
ATOM   1882 HG12 ILE   120      35.522  46.719  42.270  1.00  0.00           H  
ATOM   1883 HG13 ILE   120      34.173  45.897  41.443  1.00  0.00           H  
ATOM   1884 HD11 ILE   120      34.085  47.696  43.915  1.00  0.00           H  
ATOM   1885 HD12 ILE   120      33.439  48.114  42.353  1.00  0.00           H  
ATOM   1886 HD13 ILE   120      32.669  46.898  43.366  1.00  0.00           H  
ATOM   1887  N   THR   121      36.925  44.397  41.239  1.00  0.00           N  
ATOM   1888  CA  THR   121      38.229  44.932  40.789  1.00  0.00           C  
ATOM   1889  C   THR   121      38.001  46.148  39.939  1.00  0.00           C  
ATOM   1890  O   THR   121      36.832  46.245  39.509  1.00  0.00           O  
ATOM   1891  CB  THR   121      39.054  43.954  39.996  1.00  0.00           C  
ATOM   1892  CG2 THR   121      38.506  43.746  38.627  1.00  0.00           C  
ATOM   1893  OG1 THR   121      40.408  44.445  39.723  1.00  0.00           O  
ATOM   1894  H   THR   121      36.171  44.756  40.671  1.00  0.00           H  
ATOM   1895  HA  THR   121      38.741  45.209  41.711  1.00  0.00           H  
ATOM   1896  HB  THR   121      39.172  42.974  40.460  1.00  0.00           H  
ATOM   1897 HG21 THR   121      39.216  43.224  37.987  1.00  0.00           H  
ATOM   1898 HG22 THR   121      37.663  43.055  38.615  1.00  0.00           H  
ATOM   1899 HG23 THR   121      38.277  44.668  38.092  1.00  0.00           H  
ATOM   1900  HG1 THR   121      40.810  44.625  40.577  1.00  0.00           H  
ATOM   1901  N   TYR   122      38.955  47.119  39.821  1.00  0.00           N  
ATOM   1902  CA  TYR   122      38.750  48.469  39.242  1.00  0.00           C  
ATOM   1903  C   TYR   122      39.529  48.787  37.945  1.00  0.00           C  
ATOM   1904  O   TYR   122      40.692  48.320  37.817  1.00  0.00           O  
ATOM   1905  CB  TYR   122      39.145  49.463  40.331  1.00  0.00           C  
ATOM   1906  CG  TYR   122      38.419  49.377  41.611  1.00  0.00           C  
ATOM   1907  CD1 TYR   122      38.858  48.507  42.621  1.00  0.00           C  
ATOM   1908  CE1 TYR   122      38.120  48.492  43.825  1.00  0.00           C  
ATOM   1909  CZ  TYR   122      36.857  49.172  43.996  1.00  0.00           C  
ATOM   1910  OH  TYR   122      36.198  49.137  45.144  1.00  0.00           O  
ATOM   1911  CE2 TYR   122      36.409  49.892  42.826  1.00  0.00           C  
ATOM   1912  CD2 TYR   122      37.229  50.132  41.704  1.00  0.00           C  
ATOM   1913  H   TYR   122      39.916  46.881  40.022  1.00  0.00           H  
ATOM   1914  HA  TYR   122      37.698  48.696  39.073  1.00  0.00           H  
ATOM   1915  HB2 TYR   122      40.228  49.465  40.459  1.00  0.00           H  
ATOM   1916  HB3 TYR   122      38.881  50.455  39.966  1.00  0.00           H  
ATOM   1917  HD1 TYR   122      39.812  48.011  42.517  1.00  0.00           H  
ATOM   1918  HE1 TYR   122      38.455  47.926  44.681  1.00  0.00           H  
ATOM   1919  HH  TYR   122      35.324  49.530  45.079  1.00  0.00           H  
ATOM   1920  HE2 TYR   122      35.462  50.393  42.960  1.00  0.00           H  
ATOM   1921  HD2 TYR   122      36.928  50.909  41.018  1.00  0.00           H  
ATOM   1922  N   GLU   123      39.030  49.731  37.173  1.00  0.00           N  
ATOM   1923  CA  GLU   123      39.669  50.104  35.899  1.00  0.00           C  
ATOM   1924  C   GLU   123      41.061  50.775  36.179  1.00  0.00           C  
ATOM   1925  O   GLU   123      41.972  50.563  35.352  1.00  0.00           O  
ATOM   1926  CB  GLU   123      38.743  51.017  35.050  1.00  0.00           C  
ATOM   1927  CG  GLU   123      37.588  50.202  34.396  1.00  0.00           C  
ATOM   1928  CD  GLU   123      36.773  51.051  33.459  1.00  0.00           C  
ATOM   1929  OE1 GLU   123      35.662  50.522  33.088  1.00  0.00           O  
ATOM   1930  OE2 GLU   123      37.168  52.101  32.996  1.00  0.00           O1-
ATOM   1931  H   GLU   123      38.200  50.231  37.459  1.00  0.00           H  
ATOM   1932  HA  GLU   123      39.912  49.178  35.377  1.00  0.00           H  
ATOM   1933  HB2 GLU   123      38.377  51.912  35.555  1.00  0.00           H  
ATOM   1934  HB3 GLU   123      39.343  51.522  34.293  1.00  0.00           H  
ATOM   1935  HG2 GLU   123      38.025  49.332  33.905  1.00  0.00           H  
ATOM   1936  HG3 GLU   123      36.912  49.911  35.200  1.00  0.00           H  
ATOM   1937  N   LYS   124      41.216  51.452  37.313  1.00  0.00           N  
ATOM   1938  CA  LYS   124      42.507  52.028  37.686  1.00  0.00           C  
ATOM   1939  C   LYS   124      43.496  51.002  38.283  1.00  0.00           C  
ATOM   1940  O   LYS   124      44.678  51.362  38.359  1.00  0.00           O  
ATOM   1941  CB  LYS   124      42.321  53.206  38.658  1.00  0.00           C  
ATOM   1942  CG  LYS   124      41.785  54.480  38.091  1.00  0.00           C  
ATOM   1943  CD  LYS   124      41.373  55.508  39.160  1.00  0.00           C  
ATOM   1944  CE  LYS   124      41.142  56.835  38.457  1.00  0.00           C  
ATOM   1945  NZ  LYS   124      40.991  57.907  39.445  1.00  0.00           N1+
ATOM   1946  H   LYS   124      40.423  51.589  37.924  1.00  0.00           H  
ATOM   1947  HA  LYS   124      43.021  52.321  36.771  1.00  0.00           H  
ATOM   1948  HB2 LYS   124      41.696  52.781  39.443  1.00  0.00           H  
ATOM   1949  HB3 LYS   124      43.263  53.515  39.112  1.00  0.00           H  
ATOM   1950  HG2 LYS   124      42.540  54.862  37.403  1.00  0.00           H  
ATOM   1951  HG3 LYS   124      40.888  54.223  37.528  1.00  0.00           H  
ATOM   1952  HD2 LYS   124      40.488  55.112  39.659  1.00  0.00           H  
ATOM   1953  HD3 LYS   124      42.200  55.568  39.867  1.00  0.00           H  
ATOM   1954  HE2 LYS   124      41.937  56.983  37.727  1.00  0.00           H  
ATOM   1955  HE3 LYS   124      40.223  56.698  37.886  1.00  0.00           H  
ATOM   1956  HZ1 LYS   124      40.208  57.798  40.074  1.00  0.00           H  
ATOM   1957  HZ2 LYS   124      41.802  57.883  40.046  1.00  0.00           H  
ATOM   1958  HZ3 LYS   124      40.728  58.802  39.060  1.00  0.00           H  
ATOM   1959  N   ASP   125      43.034  49.828  38.806  1.00  0.00           N  
ATOM   1960  CA  ASP   125      43.822  48.927  39.569  1.00  0.00           C  
ATOM   1961  C   ASP   125      43.407  47.479  39.400  1.00  0.00           C  
ATOM   1962  O   ASP   125      42.336  47.035  39.963  1.00  0.00           O  
ATOM   1963  CB  ASP   125      43.773  49.379  41.020  1.00  0.00           C  
ATOM   1964  CG  ASP   125      44.726  48.645  41.912  1.00  0.00           C  
ATOM   1965  OD1 ASP   125      44.722  48.832  43.149  1.00  0.00           O  
ATOM   1966  OD2 ASP   125      45.544  47.872  41.392  1.00  0.00           O1-
ATOM   1967  H   ASP   125      42.064  49.655  38.584  1.00  0.00           H  
ATOM   1968  HA  ASP   125      44.807  49.079  39.128  1.00  0.00           H  
ATOM   1969  HB2 ASP   125      43.924  50.455  41.111  1.00  0.00           H  
ATOM   1970  HB3 ASP   125      42.758  49.220  41.383  1.00  0.00           H  
ATOM   1971  N   PRO   126      44.288  46.678  38.784  1.00  0.00           N  
ATOM   1972  CA  PRO   126      44.041  45.316  38.452  1.00  0.00           C  
ATOM   1973  C   PRO   126      43.853  44.374  39.679  1.00  0.00           C  
ATOM   1974  O   PRO   126      43.572  43.198  39.397  1.00  0.00           O  
ATOM   1975  CD  PRO   126      45.687  46.991  38.322  1.00  0.00           C  
ATOM   1976  CG  PRO   126      46.396  45.695  38.050  1.00  0.00           C  
ATOM   1977  CB  PRO   126      45.222  44.835  37.527  1.00  0.00           C  
ATOM   1978  HD2 PRO   126      46.254  47.663  38.966  1.00  0.00           H  
ATOM   1979  HD3 PRO   126      45.512  47.443  37.346  1.00  0.00           H  
ATOM   1980  HG2 PRO   126      46.762  45.367  39.023  1.00  0.00           H  
ATOM   1981  HG3 PRO   126      47.228  45.758  37.350  1.00  0.00           H  
ATOM   1982  HB2 PRO   126      45.431  43.766  37.550  1.00  0.00           H  
ATOM   1983  HB3 PRO   126      45.004  44.961  36.466  1.00  0.00           H  
ATOM   1984  HA  PRO   126      43.140  45.314  37.838  1.00  0.00           H  
ATOM   1985  N   VAL   127      44.233  44.854  40.868  1.00  0.00           N  
ATOM   1986  CA  VAL   127      44.115  44.043  42.079  1.00  0.00           C  
ATOM   1987  C   VAL   127      42.661  43.736  42.407  1.00  0.00           C  
ATOM   1988  O   VAL   127      41.743  44.505  42.165  1.00  0.00           O  
ATOM   1989  CB  VAL   127      44.973  44.691  43.219  1.00  0.00           C  
ATOM   1990  CG1 VAL   127      44.671  44.318  44.658  1.00  0.00           C  
ATOM   1991  CG2 VAL   127      46.396  44.232  42.976  1.00  0.00           C  
ATOM   1992  H   VAL   127      44.657  45.771  40.879  1.00  0.00           H  
ATOM   1993  HA  VAL   127      44.548  43.062  41.884  1.00  0.00           H  
ATOM   1994  HB  VAL   127      44.859  45.775  43.183  1.00  0.00           H  
ATOM   1995 HG11 VAL   127      43.622  44.483  44.903  1.00  0.00           H  
ATOM   1996 HG12 VAL   127      44.885  43.264  44.830  1.00  0.00           H  
ATOM   1997 HG13 VAL   127      45.382  44.881  45.262  1.00  0.00           H  
ATOM   1998 HG21 VAL   127      46.668  44.595  41.985  1.00  0.00           H  
ATOM   1999 HG22 VAL   127      47.062  44.720  43.688  1.00  0.00           H  
ATOM   2000 HG23 VAL   127      46.509  43.148  43.014  1.00  0.00           H  
ATOM   2001  N   LEU   128      42.433  42.631  43.101  1.00  0.00           N  
ATOM   2002  CA  LEU   128      41.165  42.054  43.646  1.00  0.00           C  
ATOM   2003  C   LEU   128      40.798  42.580  45.029  1.00  0.00           C  
ATOM   2004  O   LEU   128      41.638  42.589  45.887  1.00  0.00           O  
ATOM   2005  CB  LEU   128      41.199  40.515  43.558  1.00  0.00           C  
ATOM   2006  CG  LEU   128      39.869  39.875  43.963  1.00  0.00           C  
ATOM   2007  CD1 LEU   128      38.665  40.403  43.168  1.00  0.00           C  
ATOM   2008  CD2 LEU   128      39.958  38.338  43.912  1.00  0.00           C  
ATOM   2009  H   LEU   128      43.258  42.052  43.164  1.00  0.00           H  
ATOM   2010  HA  LEU   128      40.368  42.402  42.990  1.00  0.00           H  
ATOM   2011  HB2 LEU   128      41.495  40.168  42.568  1.00  0.00           H  
ATOM   2012  HB3 LEU   128      42.017  40.127  44.165  1.00  0.00           H  
ATOM   2013  HG  LEU   128      39.715  40.110  45.015  1.00  0.00           H  
ATOM   2014 HD11 LEU   128      37.761  39.795  43.196  1.00  0.00           H  
ATOM   2015 HD12 LEU   128      38.395  41.322  43.689  1.00  0.00           H  
ATOM   2016 HD13 LEU   128      38.955  40.559  42.129  1.00  0.00           H  
ATOM   2017 HD21 LEU   128      39.892  37.968  42.889  1.00  0.00           H  
ATOM   2018 HD22 LEU   128      40.931  37.991  44.260  1.00  0.00           H  
ATOM   2019 HD23 LEU   128      39.101  37.858  44.386  1.00  0.00           H  
ATOM   2020  N   TYR   129      39.578  43.014  45.252  1.00  0.00           N  
ATOM   2021  CA  TYR   129      39.109  43.737  46.432  1.00  0.00           C  
ATOM   2022  C   TYR   129      37.783  43.187  46.954  1.00  0.00           C  
ATOM   2023  O   TYR   129      37.074  42.497  46.262  1.00  0.00           O  
ATOM   2024  CB  TYR   129      38.924  45.191  46.031  1.00  0.00           C  
ATOM   2025  CG  TYR   129      40.241  46.020  45.872  1.00  0.00           C  
ATOM   2026  CD1 TYR   129      40.683  46.276  44.614  1.00  0.00           C  
ATOM   2027  CE1 TYR   129      41.835  47.020  44.508  1.00  0.00           C  
ATOM   2028  CZ  TYR   129      42.621  47.385  45.616  1.00  0.00           C  
ATOM   2029  OH  TYR   129      43.842  47.990  45.510  1.00  0.00           O  
ATOM   2030  CE2 TYR   129      42.103  47.117  46.908  1.00  0.00           C  
ATOM   2031  CD2 TYR   129      40.810  46.546  47.024  1.00  0.00           C  
ATOM   2032  H   TYR   129      38.888  42.994  44.515  1.00  0.00           H  
ATOM   2033  HA  TYR   129      39.704  43.676  47.343  1.00  0.00           H  
ATOM   2034  HB2 TYR   129      38.549  45.211  45.008  1.00  0.00           H  
ATOM   2035  HB3 TYR   129      38.302  45.627  46.813  1.00  0.00           H  
ATOM   2036  HD1 TYR   129      40.177  45.888  43.742  1.00  0.00           H  
ATOM   2037  HE1 TYR   129      42.385  47.068  43.579  1.00  0.00           H  
ATOM   2038  HH  TYR   129      44.001  48.303  44.616  1.00  0.00           H  
ATOM   2039  HE2 TYR   129      42.608  47.558  47.755  1.00  0.00           H  
ATOM   2040  HD2 TYR   129      40.392  46.349  48.001  1.00  0.00           H  
ATOM   2041  N   MET   130      37.466  43.406  48.226  1.00  0.00           N  
ATOM   2042  CA  MET   130      36.295  42.948  48.942  1.00  0.00           C  
ATOM   2043  C   MET   130      35.607  44.102  49.701  1.00  0.00           C  
ATOM   2044  O   MET   130      36.295  44.599  50.595  1.00  0.00           O  
ATOM   2045  CB  MET   130      36.575  41.600  49.619  1.00  0.00           C  
ATOM   2046  CG  MET   130      35.542  41.198  50.680  1.00  0.00           C  
ATOM   2047  SD  MET   130      33.893  40.739  50.115  1.00  0.00           S  
ATOM   2048  CE  MET   130      34.126  39.171  49.299  1.00  0.00           C  
ATOM   2049  H   MET   130      38.021  44.116  48.683  1.00  0.00           H  
ATOM   2050  HA  MET   130      35.566  42.696  48.172  1.00  0.00           H  
ATOM   2051  HB2 MET   130      36.553  40.847  48.832  1.00  0.00           H  
ATOM   2052  HB3 MET   130      37.553  41.390  50.052  1.00  0.00           H  
ATOM   2053  HG2 MET   130      35.892  40.374  51.302  1.00  0.00           H  
ATOM   2054  HG3 MET   130      35.435  42.053  51.348  1.00  0.00           H  
ATOM   2055  HE1 MET   130      33.236  38.836  48.766  1.00  0.00           H  
ATOM   2056  HE2 MET   130      34.907  39.292  48.548  1.00  0.00           H  
ATOM   2057  HE3 MET   130      34.402  38.526  50.133  1.00  0.00           H  
ATOM   2058  N   TYR   131      34.357  44.501  49.365  1.00  0.00           N  
ATOM   2059  CA  TYR   131      33.649  45.637  49.945  1.00  0.00           C  
ATOM   2060  C   TYR   131      32.071  45.370  50.122  1.00  0.00           C  
ATOM   2061  O   TYR   131      31.416  44.703  49.327  1.00  0.00           O  
ATOM   2062  CB  TYR   131      33.998  46.898  49.111  1.00  0.00           C  
ATOM   2063  CG  TYR   131      35.387  47.559  49.105  1.00  0.00           C  
ATOM   2064  CD1 TYR   131      35.928  47.654  47.890  1.00  0.00           C  
ATOM   2065  CE1 TYR   131      37.286  48.093  47.826  1.00  0.00           C  
ATOM   2066  CZ  TYR   131      37.953  48.564  48.943  1.00  0.00           C  
ATOM   2067  OH  TYR   131      39.227  48.981  48.863  1.00  0.00           O  
ATOM   2068  CE2 TYR   131      37.237  48.707  50.154  1.00  0.00           C  
ATOM   2069  CD2 TYR   131      36.065  48.008  50.290  1.00  0.00           C  
ATOM   2070  H   TYR   131      33.835  43.993  48.665  1.00  0.00           H  
ATOM   2071  HA  TYR   131      34.059  45.877  50.926  1.00  0.00           H  
ATOM   2072  HB2 TYR   131      33.753  46.520  48.118  1.00  0.00           H  
ATOM   2073  HB3 TYR   131      33.269  47.673  49.347  1.00  0.00           H  
ATOM   2074  HD1 TYR   131      35.420  47.282  47.014  1.00  0.00           H  
ATOM   2075  HE1 TYR   131      37.820  48.100  46.888  1.00  0.00           H  
ATOM   2076  HH  TYR   131      39.632  49.108  49.724  1.00  0.00           H  
ATOM   2077  HE2 TYR   131      37.689  49.230  50.984  1.00  0.00           H  
ATOM   2078  HD2 TYR   131      35.499  48.025  51.210  1.00  0.00           H  
ATOM   2079  N   GLN   132      31.603  45.966  51.206  1.00  0.00           N  
ATOM   2080  CA  GLN   132      30.142  45.992  51.665  1.00  0.00           C  
ATOM   2081  C   GLN   132      29.130  46.658  50.703  1.00  0.00           C  
ATOM   2082  O   GLN   132      28.094  47.185  51.147  1.00  0.00           O  
ATOM   2083  CB  GLN   132      30.181  46.712  53.017  1.00  0.00           C  
ATOM   2084  CG  GLN   132      30.505  48.185  52.974  1.00  0.00           C  
ATOM   2085  CD  GLN   132      31.987  48.478  52.652  1.00  0.00           C  
ATOM   2086  OE1 GLN   132      32.904  47.939  53.270  1.00  0.00           O  
ATOM   2087  NE2 GLN   132      32.274  49.246  51.730  1.00  0.00           N  
ATOM   2088  H   GLN   132      32.231  46.505  51.785  1.00  0.00           H  
ATOM   2089  HA  GLN   132      29.925  44.959  51.937  1.00  0.00           H  
ATOM   2090  HB2 GLN   132      29.156  46.802  53.377  1.00  0.00           H  
ATOM   2091  HB3 GLN   132      30.943  46.290  53.672  1.00  0.00           H  
ATOM   2092  HG2 GLN   132      29.815  48.610  52.245  1.00  0.00           H  
ATOM   2093  HG3 GLN   132      30.420  48.639  53.961  1.00  0.00           H  
ATOM   2094 HE21 GLN   132      31.574  49.785  51.240  1.00  0.00           H  
ATOM   2095 HE22 GLN   132      33.214  49.596  51.619  1.00  0.00           H  
ATOM   2096  N   LEU   133      29.380  46.523  49.399  1.00  0.00           N  
ATOM   2097  CA  LEU   133      28.793  47.447  48.351  1.00  0.00           C  
ATOM   2098  C   LEU   133      27.253  47.737  48.565  1.00  0.00           C  
ATOM   2099  O   LEU   133      26.948  48.883  48.484  1.00  0.00           O  
ATOM   2100  CB  LEU   133      28.910  46.843  46.952  1.00  0.00           C  
ATOM   2101  CG  LEU   133      30.228  46.347  46.452  1.00  0.00           C  
ATOM   2102  CD1 LEU   133      30.034  45.845  45.072  1.00  0.00           C  
ATOM   2103  CD2 LEU   133      31.378  47.331  46.550  1.00  0.00           C  
ATOM   2104  H   LEU   133      30.214  45.968  49.269  1.00  0.00           H  
ATOM   2105  HA  LEU   133      29.291  48.417  48.366  1.00  0.00           H  
ATOM   2106  HB2 LEU   133      28.132  46.080  46.890  1.00  0.00           H  
ATOM   2107  HB3 LEU   133      28.462  47.512  46.217  1.00  0.00           H  
ATOM   2108  HG  LEU   133      30.587  45.497  47.031  1.00  0.00           H  
ATOM   2109 HD11 LEU   133      29.675  46.613  44.387  1.00  0.00           H  
ATOM   2110 HD12 LEU   133      30.993  45.477  44.707  1.00  0.00           H  
ATOM   2111 HD13 LEU   133      29.366  45.013  44.852  1.00  0.00           H  
ATOM   2112 HD21 LEU   133      31.213  48.018  45.720  1.00  0.00           H  
ATOM   2113 HD22 LEU   133      31.273  47.951  47.440  1.00  0.00           H  
ATOM   2114 HD23 LEU   133      32.341  46.840  46.409  1.00  0.00           H  
ATOM   2115  N   LEU   134      26.401  46.750  48.882  1.00  0.00           N  
ATOM   2116  CA  LEU   134      24.964  47.043  49.141  1.00  0.00           C  
ATOM   2117  C   LEU   134      24.706  48.065  50.252  1.00  0.00           C  
ATOM   2118  O   LEU   134      23.672  48.760  50.313  1.00  0.00           O  
ATOM   2119  CB  LEU   134      24.246  45.676  49.250  1.00  0.00           C  
ATOM   2120  CG  LEU   134      22.749  45.888  48.914  1.00  0.00           C  
ATOM   2121  CD1 LEU   134      22.525  45.736  47.428  1.00  0.00           C  
ATOM   2122  CD2 LEU   134      21.875  45.011  49.802  1.00  0.00           C  
ATOM   2123  H   LEU   134      26.685  45.784  48.955  1.00  0.00           H  
ATOM   2124  HA  LEU   134      24.640  47.623  48.277  1.00  0.00           H  
ATOM   2125  HB2 LEU   134      24.730  44.962  48.584  1.00  0.00           H  
ATOM   2126  HB3 LEU   134      24.360  45.377  50.292  1.00  0.00           H  
ATOM   2127  HG  LEU   134      22.509  46.913  49.198  1.00  0.00           H  
ATOM   2128 HD11 LEU   134      22.916  46.590  46.876  1.00  0.00           H  
ATOM   2129 HD12 LEU   134      22.871  44.778  47.039  1.00  0.00           H  
ATOM   2130 HD13 LEU   134      21.457  45.797  47.219  1.00  0.00           H  
ATOM   2131 HD21 LEU   134      22.009  43.972  49.499  1.00  0.00           H  
ATOM   2132 HD22 LEU   134      22.221  45.099  50.832  1.00  0.00           H  
ATOM   2133 HD23 LEU   134      20.797  45.070  49.647  1.00  0.00           H  
ATOM   2134  N   ASP   135      25.547  48.203  51.290  1.00  0.00           N  
ATOM   2135  CA  ASP   135      25.425  49.296  52.245  1.00  0.00           C  
ATOM   2136  C   ASP   135      25.942  50.661  51.625  1.00  0.00           C  
ATOM   2137  O   ASP   135      25.325  51.656  52.034  1.00  0.00           O  
ATOM   2138  CB  ASP   135      26.257  49.037  53.499  1.00  0.00           C  
ATOM   2139  CG  ASP   135      25.615  47.937  54.379  1.00  0.00           C  
ATOM   2140  OD1 ASP   135      24.383  47.905  54.404  1.00  0.00           O  
ATOM   2141  OD2 ASP   135      26.300  47.190  55.096  1.00  0.00           O1-
ATOM   2142  H   ASP   135      26.368  47.615  51.294  1.00  0.00           H  
ATOM   2143  HA  ASP   135      24.377  49.379  52.535  1.00  0.00           H  
ATOM   2144  HB2 ASP   135      27.310  48.933  53.240  1.00  0.00           H  
ATOM   2145  HB3 ASP   135      26.129  49.932  54.107  1.00  0.00           H  
ATOM   2146  N   ASP   136      26.975  50.757  50.796  1.00  0.00           N  
ATOM   2147  CA  ASP   136      27.378  51.977  50.119  1.00  0.00           C  
ATOM   2148  C   ASP   136      26.281  52.346  49.103  1.00  0.00           C  
ATOM   2149  O   ASP   136      26.083  53.606  48.920  1.00  0.00           O  
ATOM   2150  CB  ASP   136      28.726  51.722  49.413  1.00  0.00           C  
ATOM   2151  CG  ASP   136      29.930  51.618  50.402  1.00  0.00           C  
ATOM   2152  OD1 ASP   136      29.884  52.047  51.566  1.00  0.00           O  
ATOM   2153  OD2 ASP   136      30.882  50.992  49.957  1.00  0.00           O1-
ATOM   2154  H   ASP   136      27.499  49.934  50.537  1.00  0.00           H  
ATOM   2155  HA  ASP   136      27.458  52.871  50.737  1.00  0.00           H  
ATOM   2156  HB2 ASP   136      28.667  50.757  48.909  1.00  0.00           H  
ATOM   2157  HB3 ASP   136      28.950  52.473  48.656  1.00  0.00           H  
ATOM   2158  N   TYR   137      25.603  51.353  48.467  1.00  0.00           N  
ATOM   2159  CA  TYR   137      24.563  51.602  47.395  1.00  0.00           C  
ATOM   2160  C   TYR   137      23.472  52.386  48.045  1.00  0.00           C  
ATOM   2161  O   TYR   137      23.008  53.301  47.323  1.00  0.00           O  
ATOM   2162  CB  TYR   137      24.192  50.166  46.940  1.00  0.00           C  
ATOM   2163  CG  TYR   137      23.082  50.262  45.946  1.00  0.00           C  
ATOM   2164  CD1 TYR   137      21.773  49.949  46.356  1.00  0.00           C  
ATOM   2165  CE1 TYR   137      20.760  50.269  45.434  1.00  0.00           C  
ATOM   2166  CZ  TYR   137      20.985  50.620  44.089  1.00  0.00           C  
ATOM   2167  OH  TYR   137      19.951  50.823  43.214  1.00  0.00           O  
ATOM   2168  CE2 TYR   137      22.302  50.827  43.678  1.00  0.00           C  
ATOM   2169  CD2 TYR   137      23.368  50.699  44.603  1.00  0.00           C  
ATOM   2170  H   TYR   137      25.917  50.404  48.613  1.00  0.00           H  
ATOM   2171  HA  TYR   137      25.028  52.154  46.579  1.00  0.00           H  
ATOM   2172  HB2 TYR   137      25.085  49.784  46.446  1.00  0.00           H  
ATOM   2173  HB3 TYR   137      23.868  49.547  47.777  1.00  0.00           H  
ATOM   2174  HD1 TYR   137      21.598  49.656  47.380  1.00  0.00           H  
ATOM   2175  HE1 TYR   137      19.710  50.149  45.658  1.00  0.00           H  
ATOM   2176  HH  TYR   137      20.069  51.507  42.551  1.00  0.00           H  
ATOM   2177  HE2 TYR   137      22.498  51.151  42.667  1.00  0.00           H  
ATOM   2178  HD2 TYR   137      24.400  50.915  44.369  1.00  0.00           H  
ATOM   2179  N   LYS   138      23.044  52.115  49.307  1.00  0.00           N  
ATOM   2180  CA  LYS   138      21.893  52.852  49.841  1.00  0.00           C  
ATOM   2181  C   LYS   138      22.113  54.272  50.247  1.00  0.00           C  
ATOM   2182  O   LYS   138      21.209  55.097  50.313  1.00  0.00           O  
ATOM   2183  CB  LYS   138      21.431  51.993  51.091  1.00  0.00           C  
ATOM   2184  CG  LYS   138      20.718  50.693  50.575  1.00  0.00           C  
ATOM   2185  CD  LYS   138      20.248  49.727  51.630  1.00  0.00           C  
ATOM   2186  CE  LYS   138      19.510  48.448  51.084  1.00  0.00           C  
ATOM   2187  NZ  LYS   138      19.757  47.218  51.964  1.00  0.00           N1+
ATOM   2188  H   LYS   138      23.538  51.374  49.783  1.00  0.00           H  
ATOM   2189  HA  LYS   138      21.101  52.913  49.094  1.00  0.00           H  
ATOM   2190  HB2 LYS   138      22.209  51.770  51.821  1.00  0.00           H  
ATOM   2191  HB3 LYS   138      20.754  52.634  51.656  1.00  0.00           H  
ATOM   2192  HG2 LYS   138      19.866  51.039  49.991  1.00  0.00           H  
ATOM   2193  HG3 LYS   138      21.451  50.147  49.981  1.00  0.00           H  
ATOM   2194  HD2 LYS   138      21.097  49.479  52.267  1.00  0.00           H  
ATOM   2195  HD3 LYS   138      19.392  50.122  52.178  1.00  0.00           H  
ATOM   2196  HE2 LYS   138      18.428  48.578  51.063  1.00  0.00           H  
ATOM   2197  HE3 LYS   138      19.876  48.173  50.095  1.00  0.00           H  
ATOM   2198  HZ1 LYS   138      19.539  46.349  51.497  1.00  0.00           H  
ATOM   2199  HZ2 LYS   138      20.735  47.057  52.156  1.00  0.00           H  
ATOM   2200  HZ3 LYS   138      19.113  47.114  52.735  1.00  0.00           H  
ATOM   2201  N   GLU   139      23.351  54.581  50.584  1.00  0.00           N  
ATOM   2202  CA  GLU   139      23.866  55.979  50.710  1.00  0.00           C  
ATOM   2203  C   GLU   139      24.182  56.681  49.379  1.00  0.00           C  
ATOM   2204  O   GLU   139      24.517  57.892  49.329  1.00  0.00           O  
ATOM   2205  CB  GLU   139      25.132  55.930  51.562  1.00  0.00           C  
ATOM   2206  CG  GLU   139      25.067  55.415  53.016  1.00  0.00           C  
ATOM   2207  CD  GLU   139      23.800  55.587  53.844  1.00  0.00           C  
ATOM   2208  OE1 GLU   139      23.123  56.659  53.764  1.00  0.00           O  
ATOM   2209  OE2 GLU   139      23.411  54.584  54.510  1.00  0.00           O1-
ATOM   2210  H   GLU   139      24.044  53.849  50.643  1.00  0.00           H  
ATOM   2211  HA  GLU   139      23.160  56.487  51.367  1.00  0.00           H  
ATOM   2212  HB2 GLU   139      25.853  55.278  51.068  1.00  0.00           H  
ATOM   2213  HB3 GLU   139      25.498  56.956  51.599  1.00  0.00           H  
ATOM   2214  HG2 GLU   139      25.231  54.339  53.063  1.00  0.00           H  
ATOM   2215  HG3 GLU   139      25.939  55.674  53.615  1.00  0.00           H  
ATOM   2216  N   GLY   140      24.207  55.927  48.298  1.00  0.00           N  
ATOM   2217  CA  GLY   140      24.748  56.330  46.975  1.00  0.00           C  
ATOM   2218  C   GLY   140      26.262  56.579  46.946  1.00  0.00           C  
ATOM   2219  O   GLY   140      26.719  57.144  45.972  1.00  0.00           O  
ATOM   2220  H   GLY   140      23.860  54.979  48.334  1.00  0.00           H  
ATOM   2221  HA2 GLY   140      24.543  55.523  46.272  1.00  0.00           H  
ATOM   2222  HA3 GLY   140      24.285  57.263  46.650  1.00  0.00           H  
ATOM   2223  N   ASP   141      27.077  56.186  47.908  1.00  0.00           N  
ATOM   2224  CA  ASP   141      28.504  55.928  47.553  1.00  0.00           C  
ATOM   2225  C   ASP   141      28.646  54.868  46.401  1.00  0.00           C  
ATOM   2226  O   ASP   141      29.767  54.525  46.011  1.00  0.00           O  
ATOM   2227  CB  ASP   141      29.210  55.494  48.862  1.00  0.00           C  
ATOM   2228  CG  ASP   141      29.235  56.528  50.004  1.00  0.00           C  
ATOM   2229  OD1 ASP   141      28.760  57.666  49.908  1.00  0.00           O  
ATOM   2230  OD2 ASP   141      29.765  56.169  51.069  1.00  0.00           O1-
ATOM   2231  H   ASP   141      26.790  55.573  48.657  1.00  0.00           H  
ATOM   2232  HA  ASP   141      28.928  56.810  47.073  1.00  0.00           H  
ATOM   2233  HB2 ASP   141      28.805  54.528  49.163  1.00  0.00           H  
ATOM   2234  HB3 ASP   141      30.249  55.323  48.581  1.00  0.00           H  
ATOM   2235  N   LEU   142      27.619  54.236  45.864  1.00  0.00           N  
ATOM   2236  CA  LEU   142      27.720  53.407  44.638  1.00  0.00           C  
ATOM   2237  C   LEU   142      26.411  53.508  43.749  1.00  0.00           C  
ATOM   2238  O   LEU   142      25.282  53.849  44.216  1.00  0.00           O  
ATOM   2239  CB  LEU   142      27.980  51.905  45.074  1.00  0.00           C  
ATOM   2240  CG  LEU   142      28.244  50.901  43.925  1.00  0.00           C  
ATOM   2241  CD1 LEU   142      29.238  49.850  44.321  1.00  0.00           C  
ATOM   2242  CD2 LEU   142      26.906  50.109  43.636  1.00  0.00           C  
ATOM   2243  H   LEU   142      26.690  54.316  46.253  1.00  0.00           H  
ATOM   2244  HA  LEU   142      28.547  53.747  44.013  1.00  0.00           H  
ATOM   2245  HB2 LEU   142      28.774  51.934  45.821  1.00  0.00           H  
ATOM   2246  HB3 LEU   142      27.139  51.573  45.683  1.00  0.00           H  
ATOM   2247  HG  LEU   142      28.557  51.334  42.975  1.00  0.00           H  
ATOM   2248 HD11 LEU   142      28.909  49.278  45.189  1.00  0.00           H  
ATOM   2249 HD12 LEU   142      29.555  49.155  43.543  1.00  0.00           H  
ATOM   2250 HD13 LEU   142      30.155  50.379  44.576  1.00  0.00           H  
ATOM   2251 HD21 LEU   142      26.119  50.743  43.227  1.00  0.00           H  
ATOM   2252 HD22 LEU   142      27.075  49.327  42.896  1.00  0.00           H  
ATOM   2253 HD23 LEU   142      26.500  49.674  44.549  1.00  0.00           H  
ATOM   2254  N   ARG   143      26.633  53.276  42.452  1.00  0.00           N  
ATOM   2255  CA  ARG   143      25.606  53.158  41.433  1.00  0.00           C  
ATOM   2256  C   ARG   143      26.002  52.108  40.465  1.00  0.00           C  
ATOM   2257  O   ARG   143      27.224  51.963  40.148  1.00  0.00           O  
ATOM   2258  CB  ARG   143      25.364  54.567  40.765  1.00  0.00           C  
ATOM   2259  CG  ARG   143      26.547  55.091  39.908  1.00  0.00           C  
ATOM   2260  CD  ARG   143      26.242  56.215  38.913  1.00  0.00           C  
ATOM   2261  NE  ARG   143      25.430  55.783  37.772  1.00  0.00           N  
ATOM   2262  CZ  ARG   143      25.741  55.768  36.481  1.00  0.00           C  
ATOM   2263  NH1 ARG   143      26.907  56.115  36.073  1.00  0.00           N  
ATOM   2264  NH2 ARG   143      24.928  55.246  35.597  1.00  0.00           N1+
ATOM   2265  H   ARG   143      27.493  52.887  42.092  1.00  0.00           H  
ATOM   2266  HA  ARG   143      24.693  52.842  41.936  1.00  0.00           H  
ATOM   2267  HB2 ARG   143      24.508  54.523  40.091  1.00  0.00           H  
ATOM   2268  HB3 ARG   143      25.126  55.305  41.531  1.00  0.00           H  
ATOM   2269  HG2 ARG   143      27.329  55.298  40.637  1.00  0.00           H  
ATOM   2270  HG3 ARG   143      27.014  54.286  39.342  1.00  0.00           H  
ATOM   2271  HD2 ARG   143      25.719  56.982  39.485  1.00  0.00           H  
ATOM   2272  HD3 ARG   143      27.182  56.686  38.627  1.00  0.00           H  
ATOM   2273  HE  ARG   143      24.588  55.313  38.071  1.00  0.00           H  
ATOM   2274 HH11 ARG   143      27.568  56.633  36.634  1.00  0.00           H  
ATOM   2275 HH12 ARG   143      27.132  55.911  35.109  1.00  0.00           H  
ATOM   2276 HH21 ARG   143      23.994  54.967  35.859  1.00  0.00           H  
ATOM   2277 HH22 ARG   143      25.106  55.438  34.622  1.00  0.00           H  
ATOM   2278  N   ILE   144      25.031  51.398  39.880  1.00  0.00           N  
ATOM   2279  CA  ILE   144      25.275  50.400  38.723  1.00  0.00           C  
ATOM   2280  C   ILE   144      25.407  51.220  37.420  1.00  0.00           C  
ATOM   2281  O   ILE   144      24.746  52.227  37.265  1.00  0.00           O  
ATOM   2282  CB  ILE   144      24.210  49.283  38.677  1.00  0.00           C  
ATOM   2283  CG2 ILE   144      24.407  48.367  37.420  1.00  0.00           C  
ATOM   2284  CG1 ILE   144      24.112  48.418  39.985  1.00  0.00           C  
ATOM   2285  CD1 ILE   144      23.094  47.243  39.901  1.00  0.00           C  
ATOM   2286  H   ILE   144      24.085  51.714  40.040  1.00  0.00           H  
ATOM   2287  HA  ILE   144      26.228  49.923  38.952  1.00  0.00           H  
ATOM   2288  HB  ILE   144      23.236  49.719  38.454  1.00  0.00           H  
ATOM   2289 HG21 ILE   144      25.348  47.824  37.336  1.00  0.00           H  
ATOM   2290 HG22 ILE   144      23.548  47.722  37.238  1.00  0.00           H  
ATOM   2291 HG23 ILE   144      24.384  49.012  36.542  1.00  0.00           H  
ATOM   2292 HG12 ILE   144      25.096  47.964  40.096  1.00  0.00           H  
ATOM   2293 HG13 ILE   144      24.014  48.959  40.927  1.00  0.00           H  
ATOM   2294 HD11 ILE   144      23.145  46.679  40.833  1.00  0.00           H  
ATOM   2295 HD12 ILE   144      22.125  47.688  39.677  1.00  0.00           H  
ATOM   2296 HD13 ILE   144      23.339  46.529  39.115  1.00  0.00           H  
ATOM   2297  N   MET   145      26.250  50.750  36.538  1.00  0.00           N  
ATOM   2298  CA  MET   145      26.874  51.467  35.351  1.00  0.00           C  
ATOM   2299  C   MET   145      26.437  50.759  34.066  1.00  0.00           C  
ATOM   2300  O   MET   145      26.734  49.578  33.980  1.00  0.00           O  
ATOM   2301  CB  MET   145      28.358  51.526  35.573  1.00  0.00           C  
ATOM   2302  CG  MET   145      29.093  52.401  34.545  1.00  0.00           C  
ATOM   2303  SD  MET   145      30.880  52.679  34.802  1.00  0.00           S  
ATOM   2304  CE  MET   145      31.497  50.917  34.612  1.00  0.00           C  
ATOM   2305  H   MET   145      26.688  49.859  36.725  1.00  0.00           H  
ATOM   2306  HA  MET   145      26.481  52.482  35.412  1.00  0.00           H  
ATOM   2307  HB2 MET   145      28.506  51.901  36.585  1.00  0.00           H  
ATOM   2308  HB3 MET   145      28.742  50.506  35.542  1.00  0.00           H  
ATOM   2309  HG2 MET   145      28.854  51.995  33.562  1.00  0.00           H  
ATOM   2310  HG3 MET   145      28.604  53.362  34.383  1.00  0.00           H  
ATOM   2311  HE1 MET   145      31.125  50.290  35.422  1.00  0.00           H  
ATOM   2312  HE2 MET   145      31.180  50.545  33.638  1.00  0.00           H  
ATOM   2313  HE3 MET   145      32.582  50.989  34.534  1.00  0.00           H  
ATOM   2314  N   PRO   146      25.782  51.363  33.080  1.00  0.00           N  
ATOM   2315  CA  PRO   146      25.604  50.739  31.769  1.00  0.00           C  
ATOM   2316  C   PRO   146      26.852  50.443  31.020  1.00  0.00           C  
ATOM   2317  O   PRO   146      27.838  51.230  30.986  1.00  0.00           O  
ATOM   2318  CD  PRO   146      25.246  52.686  33.083  1.00  0.00           C  
ATOM   2319  CG  PRO   146      24.763  53.054  31.614  1.00  0.00           C  
ATOM   2320  CB  PRO   146      24.617  51.684  30.997  1.00  0.00           C  
ATOM   2321  HD2 PRO   146      25.874  53.407  33.605  1.00  0.00           H  
ATOM   2322  HD3 PRO   146      24.354  52.537  33.691  1.00  0.00           H  
ATOM   2323  HG2 PRO   146      25.513  53.547  30.995  1.00  0.00           H  
ATOM   2324  HG3 PRO   146      23.823  53.597  31.521  1.00  0.00           H  
ATOM   2325  HB2 PRO   146      24.990  51.749  29.975  1.00  0.00           H  
ATOM   2326  HB3 PRO   146      23.585  51.364  31.142  1.00  0.00           H  
ATOM   2327  HA  PRO   146      25.088  49.797  31.952  1.00  0.00           H  
ATOM   2328  N   ASP   147      26.964  49.317  30.313  1.00  0.00           N  
ATOM   2329  CA  ASP   147      28.236  48.852  29.621  1.00  0.00           C  
ATOM   2330  C   ASP   147      27.933  48.015  28.457  1.00  0.00           C  
ATOM   2331  O   ASP   147      26.913  47.358  28.549  1.00  0.00           O  
ATOM   2332  CB  ASP   147      29.086  48.078  30.597  1.00  0.00           C  
ATOM   2333  CG  ASP   147      28.529  46.779  31.118  1.00  0.00           C  
ATOM   2334  OD1 ASP   147      27.712  46.721  32.077  1.00  0.00           O  
ATOM   2335  OD2 ASP   147      29.054  45.719  30.754  1.00  0.00           O1-
ATOM   2336  H   ASP   147      26.163  48.729  30.134  1.00  0.00           H  
ATOM   2337  HA  ASP   147      28.852  49.709  29.350  1.00  0.00           H  
ATOM   2338  HB2 ASP   147      30.060  47.862  30.156  1.00  0.00           H  
ATOM   2339  HB3 ASP   147      29.184  48.648  31.521  1.00  0.00           H  
ATOM   2340  N   SER   148      28.777  47.921  27.469  1.00  0.00           N  
ATOM   2341  CA  SER   148      30.028  48.594  27.288  1.00  0.00           C  
ATOM   2342  C   SER   148      30.349  49.272  25.896  1.00  0.00           C  
ATOM   2343  O   SER   148      30.160  48.661  24.889  1.00  0.00           O  
ATOM   2344  CB  SER   148      31.159  47.560  27.440  1.00  0.00           C  
ATOM   2345  OG  SER   148      32.373  48.268  27.304  1.00  0.00           O  
ATOM   2346  H   SER   148      28.545  47.209  26.791  1.00  0.00           H  
ATOM   2347  HA  SER   148      30.191  49.316  28.090  1.00  0.00           H  
ATOM   2348  HB2 SER   148      31.118  47.133  28.442  1.00  0.00           H  
ATOM   2349  HB3 SER   148      31.069  46.829  26.636  1.00  0.00           H  
ATOM   2350  HG  SER   148      33.016  47.863  27.891  1.00  0.00           H  
ATOM   2351  N   ASN   149      30.592  50.534  25.821  1.00  0.00           N  
ATOM   2352  CA  ASN   149      31.135  51.246  24.624  1.00  0.00           C  
ATOM   2353  C   ASN   149      32.682  51.413  24.667  1.00  0.00           C  
ATOM   2354  O   ASN   149      33.325  51.618  23.638  1.00  0.00           O  
ATOM   2355  CB  ASN   149      30.421  52.593  24.562  1.00  0.00           C  
ATOM   2356  CG  ASN   149      29.343  52.748  23.487  1.00  0.00           C  
ATOM   2357  OD1 ASN   149      29.126  51.907  22.601  1.00  0.00           O  
ATOM   2358  ND2 ASN   149      28.750  53.913  23.434  1.00  0.00           N  
ATOM   2359  H   ASN   149      30.362  51.085  26.635  1.00  0.00           H  
ATOM   2360  HA  ASN   149      30.867  50.754  23.689  1.00  0.00           H  
ATOM   2361  HB2 ASN   149      30.019  52.931  25.518  1.00  0.00           H  
ATOM   2362  HB3 ASN   149      31.229  53.290  24.339  1.00  0.00           H  
ATOM   2363 HD21 ASN   149      29.160  54.628  24.018  1.00  0.00           H  
ATOM   2364 HD22 ASN   149      28.184  54.092  22.617  1.00  0.00           H  
ATOM   2365  N   ASP   150      33.201  51.326  25.904  1.00  0.00           N  
ATOM   2366  CA  ASP   150      34.646  51.500  26.178  1.00  0.00           C  
ATOM   2367  C   ASP   150      35.549  50.342  25.823  1.00  0.00           C  
ATOM   2368  O   ASP   150      36.663  50.545  25.330  1.00  0.00           O  
ATOM   2369  CB  ASP   150      34.879  51.959  27.679  1.00  0.00           C  
ATOM   2370  CG  ASP   150      34.266  53.295  28.080  1.00  0.00           C  
ATOM   2371  OD1 ASP   150      34.576  54.384  27.505  1.00  0.00           O  
ATOM   2372  OD2 ASP   150      33.511  53.383  29.080  1.00  0.00           O1-
ATOM   2373  H   ASP   150      32.631  51.245  26.734  1.00  0.00           H  
ATOM   2374  HA  ASP   150      34.860  52.342  25.521  1.00  0.00           H  
ATOM   2375  HB2 ASP   150      34.272  51.215  28.196  1.00  0.00           H  
ATOM   2376  HB3 ASP   150      35.926  51.974  27.981  1.00  0.00           H  
ATOM   2377  N   SER   151      35.032  49.091  25.812  1.00  0.00           N  
ATOM   2378  CA  SER   151      35.860  47.901  25.371  1.00  0.00           C  
ATOM   2379  C   SER   151      35.655  47.381  23.893  1.00  0.00           C  
ATOM   2380  O   SER   151      36.545  46.648  23.397  1.00  0.00           O  
ATOM   2381  CB  SER   151      35.603  46.656  26.185  1.00  0.00           C  
ATOM   2382  OG  SER   151      34.327  46.131  26.060  1.00  0.00           O  
ATOM   2383  H   SER   151      34.102  48.930  26.172  1.00  0.00           H  
ATOM   2384  HA  SER   151      36.876  48.282  25.465  1.00  0.00           H  
ATOM   2385  HB2 SER   151      36.347  45.919  25.881  1.00  0.00           H  
ATOM   2386  HB3 SER   151      35.879  46.934  27.202  1.00  0.00           H  
ATOM   2387  HG  SER   151      34.154  45.446  26.710  1.00  0.00           H  
ATOM   2388  N   PRO   152      34.563  47.754  23.150  1.00  0.00           N  
ATOM   2389  CA  PRO   152      34.450  47.385  21.683  1.00  0.00           C  
ATOM   2390  C   PRO   152      35.718  47.698  20.794  1.00  0.00           C  
ATOM   2391  O   PRO   152      35.868  46.987  19.826  1.00  0.00           O  
ATOM   2392  CD  PRO   152      33.227  48.169  23.610  1.00  0.00           C  
ATOM   2393  CG  PRO   152      32.262  47.982  22.487  1.00  0.00           C  
ATOM   2394  CB  PRO   152      33.116  48.011  21.230  1.00  0.00           C  
ATOM   2395  HD2 PRO   152      33.319  49.225  23.864  1.00  0.00           H  
ATOM   2396  HD3 PRO   152      32.856  47.510  24.395  1.00  0.00           H  
ATOM   2397  HG2 PRO   152      31.499  48.758  22.550  1.00  0.00           H  
ATOM   2398  HG3 PRO   152      31.879  46.963  22.542  1.00  0.00           H  
ATOM   2399  HB2 PRO   152      33.414  49.038  21.022  1.00  0.00           H  
ATOM   2400  HB3 PRO   152      32.810  47.485  20.325  1.00  0.00           H  
ATOM   2401  HA  PRO   152      34.257  46.312  21.664  1.00  0.00           H  
ATOM   2402  N   PRO   153      36.584  48.611  21.175  1.00  0.00           N  
ATOM   2403  CA  PRO   153      37.956  48.688  20.646  1.00  0.00           C  
ATOM   2404  C   PRO   153      38.837  47.401  20.637  1.00  0.00           C  
ATOM   2405  O   PRO   153      39.708  47.461  19.804  1.00  0.00           O  
ATOM   2406  CD  PRO   153      36.336  49.872  21.888  1.00  0.00           C  
ATOM   2407  CG  PRO   153      37.554  50.787  21.589  1.00  0.00           C  
ATOM   2408  CB  PRO   153      38.721  49.770  21.420  1.00  0.00           C  
ATOM   2409  HD2 PRO   153      36.289  49.753  22.970  1.00  0.00           H  
ATOM   2410  HD3 PRO   153      35.446  50.406  21.556  1.00  0.00           H  
ATOM   2411  HG2 PRO   153      37.633  51.344  22.522  1.00  0.00           H  
ATOM   2412  HG3 PRO   153      37.459  51.355  20.664  1.00  0.00           H  
ATOM   2413  HB2 PRO   153      39.050  49.380  22.382  1.00  0.00           H  
ATOM   2414  HB3 PRO   153      39.546  50.185  20.840  1.00  0.00           H  
ATOM   2415  HA  PRO   153      37.810  48.993  19.610  1.00  0.00           H  
ATOM   2416  N   ALA   154      38.474  46.298  21.352  1.00  0.00           N  
ATOM   2417  CA  ALA   154      39.324  45.176  21.526  1.00  0.00           C  
ATOM   2418  C   ALA   154      38.577  43.798  21.404  1.00  0.00           C  
ATOM   2419  O   ALA   154      39.034  42.649  21.562  1.00  0.00           O  
ATOM   2420  CB  ALA   154      40.033  45.275  22.853  1.00  0.00           C  
ATOM   2421  H   ALA   154      37.668  46.389  21.954  1.00  0.00           H  
ATOM   2422  HA  ALA   154      40.112  44.977  20.800  1.00  0.00           H  
ATOM   2423  HB1 ALA   154      39.344  45.422  23.684  1.00  0.00           H  
ATOM   2424  HB2 ALA   154      40.562  44.352  23.093  1.00  0.00           H  
ATOM   2425  HB3 ALA   154      40.758  46.068  23.033  1.00  0.00           H  
ATOM   2426  N   GLU   155      37.248  43.895  21.178  1.00  0.00           N  
ATOM   2427  CA  GLU   155      36.322  42.798  20.917  1.00  0.00           C  
ATOM   2428  C   GLU   155      36.407  42.218  19.431  1.00  0.00           C  
ATOM   2429  O   GLU   155      36.163  43.016  18.536  1.00  0.00           O  
ATOM   2430  CB  GLU   155      34.873  43.322  21.158  1.00  0.00           C  
ATOM   2431  CG  GLU   155      34.473  43.539  22.626  1.00  0.00           C  
ATOM   2432  CD  GLU   155      33.901  42.235  23.279  1.00  0.00           C  
ATOM   2433  OE1 GLU   155      32.781  42.329  23.899  1.00  0.00           O  
ATOM   2434  OE2 GLU   155      34.530  41.167  23.168  1.00  0.00           O1-
ATOM   2435  H   GLU   155      36.871  44.820  21.329  1.00  0.00           H  
ATOM   2436  HA  GLU   155      36.363  41.927  21.571  1.00  0.00           H  
ATOM   2437  HB2 GLU   155      34.841  44.242  20.575  1.00  0.00           H  
ATOM   2438  HB3 GLU   155      34.184  42.657  20.637  1.00  0.00           H  
ATOM   2439  HG2 GLU   155      35.338  43.907  23.179  1.00  0.00           H  
ATOM   2440  HG3 GLU   155      33.697  44.303  22.595  1.00  0.00           H  
ATOM   2441  N   ARG   156      36.846  40.980  19.097  1.00  0.00           N  
ATOM   2442  CA  ARG   156      36.928  40.371  17.711  1.00  0.00           C  
ATOM   2443  C   ARG   156      35.600  39.736  17.284  1.00  0.00           C  
ATOM   2444  O   ARG   156      34.557  40.075  17.848  1.00  0.00           O  
ATOM   2445  CB  ARG   156      38.115  39.522  17.803  1.00  0.00           C  
ATOM   2446  CG  ARG   156      37.878  38.342  18.763  1.00  0.00           C  
ATOM   2447  CD  ARG   156      38.971  37.201  18.700  1.00  0.00           C  
ATOM   2448  NE  ARG   156      39.034  36.468  17.423  1.00  0.00           N  
ATOM   2449  CZ  ARG   156      39.640  35.304  17.260  1.00  0.00           C  
ATOM   2450  NH1 ARG   156      40.370  34.804  18.203  1.00  0.00           N  
ATOM   2451  NH2 ARG   156      39.524  34.702  16.151  1.00  0.00           N1+
ATOM   2452  H   ARG   156      37.005  40.294  19.822  1.00  0.00           H  
ATOM   2453  HA  ARG   156      37.107  41.179  17.001  1.00  0.00           H  
ATOM   2454  HB2 ARG   156      38.300  39.022  16.852  1.00  0.00           H  
ATOM   2455  HB3 ARG   156      38.918  40.161  18.169  1.00  0.00           H  
ATOM   2456  HG2 ARG   156      37.902  38.763  19.768  1.00  0.00           H  
ATOM   2457  HG3 ARG   156      36.889  37.922  18.579  1.00  0.00           H  
ATOM   2458  HD2 ARG   156      39.952  37.605  18.950  1.00  0.00           H  
ATOM   2459  HD3 ARG   156      38.614  36.494  19.448  1.00  0.00           H  
ATOM   2460  HE  ARG   156      38.558  36.911  16.651  1.00  0.00           H  
ATOM   2461 HH11 ARG   156      40.493  35.329  19.058  1.00  0.00           H  
ATOM   2462 HH12 ARG   156      40.855  33.918  18.196  1.00  0.00           H  
ATOM   2463 HH21 ARG   156      38.708  34.927  15.600  1.00  0.00           H  
ATOM   2464 HH22 ARG   156      40.028  33.831  16.068  1.00  0.00           H  
ATOM   2465  N   GLU   157      35.601  38.920  16.221  1.00  0.00           N  
ATOM   2466  CA  GLU   157      34.458  38.193  15.689  1.00  0.00           C  
ATOM   2467  C   GLU   157      33.745  37.354  16.814  1.00  0.00           C  
ATOM   2468  O   GLU   157      34.393  36.962  17.828  1.00  0.00           O  
ATOM   2469  CB  GLU   157      34.894  37.391  14.369  1.00  0.00           C  
ATOM   2470  CG  GLU   157      35.748  36.151  14.621  1.00  0.00           C  
ATOM   2471  CD  GLU   157      37.246  36.393  14.308  1.00  0.00           C  
ATOM   2472  OE1 GLU   157      37.857  35.807  13.380  1.00  0.00           O  
ATOM   2473  OE2 GLU   157      37.824  37.222  15.063  1.00  0.00           O1-
ATOM   2474  H   GLU   157      36.429  38.656  15.708  1.00  0.00           H  
ATOM   2475  HA  GLU   157      33.716  38.918  15.350  1.00  0.00           H  
ATOM   2476  HB2 GLU   157      33.975  36.980  13.952  1.00  0.00           H  
ATOM   2477  HB3 GLU   157      35.266  38.058  13.591  1.00  0.00           H  
ATOM   2478  HG2 GLU   157      35.686  35.717  15.619  1.00  0.00           H  
ATOM   2479  HG3 GLU   157      35.384  35.391  13.931  1.00  0.00           H  
ATOM   2480  N   PRO   158      32.412  37.149  16.776  1.00  0.00           N  
ATOM   2481  CA  PRO   158      31.733  36.103  17.569  1.00  0.00           C  
ATOM   2482  C   PRO   158      32.126  34.637  17.376  1.00  0.00           C  
ATOM   2483  O   PRO   158      32.486  34.221  16.268  1.00  0.00           O  
ATOM   2484  CD  PRO   158      31.438  37.791  15.953  1.00  0.00           C  
ATOM   2485  CG  PRO   158      30.200  36.906  15.903  1.00  0.00           C  
ATOM   2486  CB  PRO   158      30.201  36.295  17.306  1.00  0.00           C  
ATOM   2487  HD2 PRO   158      31.924  37.822  14.978  1.00  0.00           H  
ATOM   2488  HD3 PRO   158      31.223  38.790  16.334  1.00  0.00           H  
ATOM   2489  HG2 PRO   158      30.325  36.185  15.096  1.00  0.00           H  
ATOM   2490  HG3 PRO   158      29.323  37.526  15.713  1.00  0.00           H  
ATOM   2491  HB2 PRO   158      29.612  35.378  17.313  1.00  0.00           H  
ATOM   2492  HB3 PRO   158      29.910  37.025  18.061  1.00  0.00           H  
ATOM   2493  HA  PRO   158      32.029  36.297  18.600  1.00  0.00           H  
ATOM   2494  N   GLY   159      32.062  33.823  18.416  1.00  0.00           N  
ATOM   2495  CA  GLY   159      32.557  32.508  18.396  1.00  0.00           C  
ATOM   2496  C   GLY   159      34.083  32.424  18.359  1.00  0.00           C  
ATOM   2497  O   GLY   159      34.673  33.126  19.171  1.00  0.00           O  
ATOM   2498  H   GLY   159      31.672  34.176  19.278  1.00  0.00           H  
ATOM   2499  HA2 GLY   159      32.078  31.991  19.228  1.00  0.00           H  
ATOM   2500  HA3 GLY   159      32.090  31.989  17.559  1.00  0.00           H  
ATOM   2501  N   GLU   160      34.725  31.566  17.540  1.00  0.00           N  
ATOM   2502  CA  GLU   160      36.188  31.254  17.550  1.00  0.00           C  
ATOM   2503  C   GLU   160      36.913  31.139  18.918  1.00  0.00           C  
ATOM   2504  O   GLU   160      38.091  31.514  19.080  1.00  0.00           O  
ATOM   2505  CB  GLU   160      37.003  32.113  16.529  1.00  0.00           C  
ATOM   2506  CG  GLU   160      36.206  32.385  15.211  1.00  0.00           C  
ATOM   2507  CD  GLU   160      35.496  31.163  14.627  1.00  0.00           C  
ATOM   2508  OE1 GLU   160      36.127  30.348  13.995  1.00  0.00           O  
ATOM   2509  OE2 GLU   160      34.269  30.936  14.790  1.00  0.00           O1-
ATOM   2510  H   GLU   160      34.231  31.197  16.740  1.00  0.00           H  
ATOM   2511  HA  GLU   160      36.273  30.275  17.079  1.00  0.00           H  
ATOM   2512  HB2 GLU   160      37.170  33.077  17.010  1.00  0.00           H  
ATOM   2513  HB3 GLU   160      37.973  31.655  16.337  1.00  0.00           H  
ATOM   2514  HG2 GLU   160      35.421  33.127  15.350  1.00  0.00           H  
ATOM   2515  HG3 GLU   160      36.742  32.761  14.340  1.00  0.00           H  
ATOM   2516  N   VAL   161      36.178  30.543  19.936  1.00  0.00           N  
ATOM   2517  CA  VAL   161      36.429  30.606  21.306  1.00  0.00           C  
ATOM   2518  C   VAL   161      37.716  29.790  21.792  1.00  0.00           C  
ATOM   2519  O   VAL   161      37.792  28.560  21.436  1.00  0.00           O  
ATOM   2520  CB  VAL   161      35.203  30.187  22.113  1.00  0.00           C  
ATOM   2521  CG1 VAL   161      35.370  30.268  23.663  1.00  0.00           C  
ATOM   2522  CG2 VAL   161      34.053  31.157  21.881  1.00  0.00           C  
ATOM   2523  H   VAL   161      35.266  30.213  19.656  1.00  0.00           H  
ATOM   2524  HA  VAL   161      36.603  31.648  21.574  1.00  0.00           H  
ATOM   2525  HB  VAL   161      34.927  29.176  21.813  1.00  0.00           H  
ATOM   2526 HG11 VAL   161      36.220  29.667  23.987  1.00  0.00           H  
ATOM   2527 HG12 VAL   161      35.521  31.340  23.789  1.00  0.00           H  
ATOM   2528 HG13 VAL   161      34.438  29.960  24.138  1.00  0.00           H  
ATOM   2529 HG21 VAL   161      33.164  30.821  22.415  1.00  0.00           H  
ATOM   2530 HG22 VAL   161      34.333  32.149  22.236  1.00  0.00           H  
ATOM   2531 HG23 VAL   161      33.803  31.257  20.825  1.00  0.00           H  
ATOM   2532  N   VAL   162      38.589  30.404  22.593  1.00  0.00           N  
ATOM   2533  CA  VAL   162      39.844  29.866  23.178  1.00  0.00           C  
ATOM   2534  C   VAL   162      39.487  29.026  24.427  1.00  0.00           C  
ATOM   2535  O   VAL   162      38.578  29.398  25.252  1.00  0.00           O  
ATOM   2536  CB  VAL   162      40.772  30.999  23.441  1.00  0.00           C  
ATOM   2537  CG1 VAL   162      40.181  32.015  24.425  1.00  0.00           C  
ATOM   2538  CG2 VAL   162      42.141  30.545  23.885  1.00  0.00           C  
ATOM   2539  H   VAL   162      38.339  31.312  22.959  1.00  0.00           H  
ATOM   2540  HA  VAL   162      40.239  29.303  22.333  1.00  0.00           H  
ATOM   2541  HB  VAL   162      40.910  31.485  22.475  1.00  0.00           H  
ATOM   2542 HG11 VAL   162      40.530  31.892  25.451  1.00  0.00           H  
ATOM   2543 HG12 VAL   162      40.673  32.957  24.183  1.00  0.00           H  
ATOM   2544 HG13 VAL   162      39.100  32.148  24.463  1.00  0.00           H  
ATOM   2545 HG21 VAL   162      42.713  30.027  23.115  1.00  0.00           H  
ATOM   2546 HG22 VAL   162      42.790  31.407  24.044  1.00  0.00           H  
ATOM   2547 HG23 VAL   162      42.176  30.012  24.835  1.00  0.00           H  
ATOM   2548  N   ASP   163      40.178  27.898  24.651  1.00  0.00           N  
ATOM   2549  CA  ASP   163      40.088  27.114  25.889  1.00  0.00           C  
ATOM   2550  C   ASP   163      40.798  27.725  27.098  1.00  0.00           C  
ATOM   2551  O   ASP   163      41.690  28.549  26.863  1.00  0.00           O  
ATOM   2552  CB  ASP   163      40.358  25.584  25.611  1.00  0.00           C  
ATOM   2553  CG  ASP   163      39.655  24.921  24.464  1.00  0.00           C  
ATOM   2554  OD1 ASP   163      38.417  25.087  24.297  1.00  0.00           O  
ATOM   2555  OD2 ASP   163      40.306  24.216  23.667  1.00  0.00           O1-
ATOM   2556  H   ASP   163      40.796  27.603  23.909  1.00  0.00           H  
ATOM   2557  HA  ASP   163      39.069  27.166  26.274  1.00  0.00           H  
ATOM   2558  HB2 ASP   163      41.406  25.509  25.321  1.00  0.00           H  
ATOM   2559  HB3 ASP   163      40.126  25.137  26.578  1.00  0.00           H  
ATOM   2560  N   SER   164      40.447  27.238  28.298  1.00  0.00           N  
ATOM   2561  CA  SER   164      40.688  27.888  29.614  1.00  0.00           C  
ATOM   2562  C   SER   164      42.150  27.765  29.925  1.00  0.00           C  
ATOM   2563  O   SER   164      42.735  26.683  29.965  1.00  0.00           O  
ATOM   2564  CB  SER   164      39.830  27.369  30.709  1.00  0.00           C  
ATOM   2565  OG  SER   164      40.207  28.084  31.861  1.00  0.00           O  
ATOM   2566  H   SER   164      39.838  26.435  28.359  1.00  0.00           H  
ATOM   2567  HA  SER   164      40.474  28.941  29.430  1.00  0.00           H  
ATOM   2568  HB2 SER   164      38.814  27.529  30.349  1.00  0.00           H  
ATOM   2569  HB3 SER   164      39.969  26.299  30.865  1.00  0.00           H  
ATOM   2570  HG  SER   164      39.656  28.867  31.934  1.00  0.00           H  
ATOM   2571  N   LEU   165      42.771  28.936  30.111  1.00  0.00           N  
ATOM   2572  CA  LEU   165      44.155  29.136  30.457  1.00  0.00           C  
ATOM   2573  C   LEU   165      44.475  28.991  31.944  1.00  0.00           C  
ATOM   2574  O   LEU   165      45.404  29.597  32.475  1.00  0.00           O  
ATOM   2575  CB  LEU   165      44.655  30.403  29.873  1.00  0.00           C  
ATOM   2576  CG  LEU   165      44.501  30.637  28.335  1.00  0.00           C  
ATOM   2577  CD1 LEU   165      45.264  31.947  28.102  1.00  0.00           C  
ATOM   2578  CD2 LEU   165      45.220  29.536  27.476  1.00  0.00           C  
ATOM   2579  H   LEU   165      42.311  29.816  29.927  1.00  0.00           H  
ATOM   2580  HA  LEU   165      44.696  28.342  29.941  1.00  0.00           H  
ATOM   2581  HB2 LEU   165      44.195  31.241  30.396  1.00  0.00           H  
ATOM   2582  HB3 LEU   165      45.707  30.514  30.138  1.00  0.00           H  
ATOM   2583  HG  LEU   165      43.470  30.675  27.983  1.00  0.00           H  
ATOM   2584 HD11 LEU   165      44.683  32.739  28.575  1.00  0.00           H  
ATOM   2585 HD12 LEU   165      46.226  31.864  28.607  1.00  0.00           H  
ATOM   2586 HD13 LEU   165      45.282  32.111  27.024  1.00  0.00           H  
ATOM   2587 HD21 LEU   165      45.207  29.807  26.420  1.00  0.00           H  
ATOM   2588 HD22 LEU   165      46.263  29.474  27.788  1.00  0.00           H  
ATOM   2589 HD23 LEU   165      44.832  28.525  27.596  1.00  0.00           H  
ATOM   2590  N   VAL   166      43.596  28.266  32.666  1.00  0.00           N  
ATOM   2591  CA  VAL   166      43.740  28.185  34.185  1.00  0.00           C  
ATOM   2592  C   VAL   166      44.918  27.248  34.548  1.00  0.00           C  
ATOM   2593  O   VAL   166      45.047  26.196  33.930  1.00  0.00           O  
ATOM   2594  CB  VAL   166      42.385  27.749  34.848  1.00  0.00           C  
ATOM   2595  CG1 VAL   166      42.531  27.419  36.272  1.00  0.00           C  
ATOM   2596  CG2 VAL   166      41.462  28.975  34.704  1.00  0.00           C  
ATOM   2597  H   VAL   166      42.896  27.792  32.115  1.00  0.00           H  
ATOM   2598  HA  VAL   166      44.021  29.170  34.559  1.00  0.00           H  
ATOM   2599  HB  VAL   166      41.959  26.884  34.340  1.00  0.00           H  
ATOM   2600 HG11 VAL   166      41.560  27.269  36.744  1.00  0.00           H  
ATOM   2601 HG12 VAL   166      43.189  26.552  36.329  1.00  0.00           H  
ATOM   2602 HG13 VAL   166      43.034  28.227  36.804  1.00  0.00           H  
ATOM   2603 HG21 VAL   166      40.538  28.830  35.265  1.00  0.00           H  
ATOM   2604 HG22 VAL   166      41.936  29.864  35.119  1.00  0.00           H  
ATOM   2605 HG23 VAL   166      41.287  29.280  33.673  1.00  0.00           H  
ATOM   2606  N   GLY   167      45.656  27.629  35.595  1.00  0.00           N  
ATOM   2607  CA  GLY   167      46.699  26.816  36.248  1.00  0.00           C  
ATOM   2608  C   GLY   167      48.068  27.176  35.609  1.00  0.00           C  
ATOM   2609  O   GLY   167      49.101  27.078  36.266  1.00  0.00           O  
ATOM   2610  H   GLY   167      45.520  28.551  35.984  1.00  0.00           H  
ATOM   2611  HA2 GLY   167      46.761  27.228  37.255  1.00  0.00           H  
ATOM   2612  HA3 GLY   167      46.619  25.734  36.147  1.00  0.00           H  
ATOM   2613  N   LYS   168      48.077  27.697  34.398  1.00  0.00           N  
ATOM   2614  CA  LYS   168      49.342  27.862  33.624  1.00  0.00           C  
ATOM   2615  C   LYS   168      50.180  28.975  34.199  1.00  0.00           C  
ATOM   2616  O   LYS   168      49.716  30.097  34.583  1.00  0.00           O  
ATOM   2617  CB  LYS   168      48.990  28.112  32.148  1.00  0.00           C  
ATOM   2618  CG  LYS   168      48.288  26.824  31.559  1.00  0.00           C  
ATOM   2619  CD  LYS   168      47.771  27.107  30.155  1.00  0.00           C  
ATOM   2620  CE  LYS   168      47.653  25.749  29.319  1.00  0.00           C  
ATOM   2621  NZ  LYS   168      47.440  25.939  27.898  1.00  0.00           N1+
ATOM   2622  H   LYS   168      47.261  27.626  33.807  1.00  0.00           H  
ATOM   2623  HA  LYS   168      49.906  26.932  33.700  1.00  0.00           H  
ATOM   2624  HB2 LYS   168      48.427  29.043  32.078  1.00  0.00           H  
ATOM   2625  HB3 LYS   168      49.931  28.218  31.607  1.00  0.00           H  
ATOM   2626  HG2 LYS   168      49.066  26.064  31.496  1.00  0.00           H  
ATOM   2627  HG3 LYS   168      47.455  26.517  32.192  1.00  0.00           H  
ATOM   2628  HD2 LYS   168      46.814  27.590  30.351  1.00  0.00           H  
ATOM   2629  HD3 LYS   168      48.460  27.796  29.666  1.00  0.00           H  
ATOM   2630  HE2 LYS   168      48.607  25.223  29.362  1.00  0.00           H  
ATOM   2631  HE3 LYS   168      46.995  25.066  29.857  1.00  0.00           H  
ATOM   2632  HZ1 LYS   168      46.553  26.280  27.557  1.00  0.00           H  
ATOM   2633  HZ2 LYS   168      48.119  26.555  27.474  1.00  0.00           H  
ATOM   2634  HZ3 LYS   168      47.432  25.087  27.356  1.00  0.00           H  
ATOM   2635  N   GLN   169      51.444  28.684  34.270  1.00  0.00           N  
ATOM   2636  CA  GLN   169      52.495  29.623  34.776  1.00  0.00           C  
ATOM   2637  C   GLN   169      52.861  30.580  33.663  1.00  0.00           C  
ATOM   2638  O   GLN   169      52.947  30.215  32.477  1.00  0.00           O  
ATOM   2639  CB  GLN   169      53.782  28.837  35.173  1.00  0.00           C  
ATOM   2640  CG  GLN   169      53.625  27.983  36.431  1.00  0.00           C  
ATOM   2641  CD  GLN   169      55.029  27.413  36.803  1.00  0.00           C  
ATOM   2642  OE1 GLN   169      55.885  27.307  35.941  1.00  0.00           O  
ATOM   2643  NE2 GLN   169      55.334  27.344  38.086  1.00  0.00           N  
ATOM   2644  H   GLN   169      51.786  27.845  33.825  1.00  0.00           H  
ATOM   2645  HA  GLN   169      52.077  30.123  35.650  1.00  0.00           H  
ATOM   2646  HB2 GLN   169      54.008  28.160  34.350  1.00  0.00           H  
ATOM   2647  HB3 GLN   169      54.624  29.506  35.354  1.00  0.00           H  
ATOM   2648  HG2 GLN   169      53.265  28.602  37.252  1.00  0.00           H  
ATOM   2649  HG3 GLN   169      52.995  27.104  36.290  1.00  0.00           H  
ATOM   2650 HE21 GLN   169      54.695  27.612  38.821  1.00  0.00           H  
ATOM   2651 HE22 GLN   169      56.242  26.968  38.317  1.00  0.00           H  
ATOM   2652  N   VAL   170      52.927  31.852  33.981  1.00  0.00           N  
ATOM   2653  CA  VAL   170      52.967  32.996  33.031  1.00  0.00           C  
ATOM   2654  C   VAL   170      53.991  34.052  33.474  1.00  0.00           C  
ATOM   2655  O   VAL   170      54.244  34.309  34.651  1.00  0.00           O  
ATOM   2656  CB  VAL   170      51.512  33.583  32.778  1.00  0.00           C  
ATOM   2657  CG1 VAL   170      50.538  32.625  32.079  1.00  0.00           C  
ATOM   2658  CG2 VAL   170      50.751  33.972  34.063  1.00  0.00           C  
ATOM   2659  H   VAL   170      52.780  32.103  34.948  1.00  0.00           H  
ATOM   2660  HA  VAL   170      53.332  32.648  32.065  1.00  0.00           H  
ATOM   2661  HB  VAL   170      51.481  34.484  32.165  1.00  0.00           H  
ATOM   2662 HG11 VAL   170      50.952  32.217  31.157  1.00  0.00           H  
ATOM   2663 HG12 VAL   170      50.194  31.811  32.718  1.00  0.00           H  
ATOM   2664 HG13 VAL   170      49.586  33.098  31.838  1.00  0.00           H  
ATOM   2665 HG21 VAL   170      49.763  34.280  33.720  1.00  0.00           H  
ATOM   2666 HG22 VAL   170      50.697  33.172  34.801  1.00  0.00           H  
ATOM   2667 HG23 VAL   170      51.096  34.893  34.533  1.00  0.00           H  
ATOM   2668  N   GLU   171      54.511  34.766  32.475  1.00  0.00           N  
ATOM   2669  CA  GLU   171      55.522  35.838  32.496  1.00  0.00           C  
ATOM   2670  C   GLU   171      54.977  37.243  32.007  1.00  0.00           C  
ATOM   2671  O   GLU   171      54.107  37.217  31.098  1.00  0.00           O  
ATOM   2672  CB  GLU   171      56.724  35.395  31.663  1.00  0.00           C  
ATOM   2673  CG  GLU   171      58.013  36.325  31.734  1.00  0.00           C  
ATOM   2674  CD  GLU   171      59.335  35.600  31.441  1.00  0.00           C  
ATOM   2675  OE1 GLU   171      60.279  35.707  32.201  1.00  0.00           O  
ATOM   2676  OE2 GLU   171      59.530  34.959  30.372  1.00  0.00           O1-
ATOM   2677  H   GLU   171      54.260  34.527  31.526  1.00  0.00           H  
ATOM   2678  HA  GLU   171      55.993  35.958  33.471  1.00  0.00           H  
ATOM   2679  HB2 GLU   171      56.973  34.376  31.956  1.00  0.00           H  
ATOM   2680  HB3 GLU   171      56.489  35.398  30.598  1.00  0.00           H  
ATOM   2681  HG2 GLU   171      57.967  37.174  31.052  1.00  0.00           H  
ATOM   2682  HG3 GLU   171      58.128  36.715  32.746  1.00  0.00           H  
ATOM   2683  N   TYR   172      55.402  38.307  32.598  1.00  0.00           N  
ATOM   2684  CA  TYR   172      54.808  39.670  32.572  1.00  0.00           C  
ATOM   2685  C   TYR   172      55.908  40.716  32.799  1.00  0.00           C  
ATOM   2686  O   TYR   172      57.020  40.337  33.161  1.00  0.00           O  
ATOM   2687  CB  TYR   172      53.711  39.696  33.664  1.00  0.00           C  
ATOM   2688  CG  TYR   172      52.883  40.966  33.551  1.00  0.00           C  
ATOM   2689  CD1 TYR   172      52.798  41.900  34.539  1.00  0.00           C  
ATOM   2690  CE1 TYR   172      51.958  43.046  34.363  1.00  0.00           C  
ATOM   2691  CZ  TYR   172      51.303  43.306  33.135  1.00  0.00           C  
ATOM   2692  OH  TYR   172      50.774  44.551  32.959  1.00  0.00           O  
ATOM   2693  CE2 TYR   172      51.316  42.290  32.180  1.00  0.00           C  
ATOM   2694  CD2 TYR   172      52.099  41.087  32.405  1.00  0.00           C  
ATOM   2695  H   TYR   172      56.106  38.117  33.297  1.00  0.00           H  
ATOM   2696  HA  TYR   172      54.387  39.995  31.621  1.00  0.00           H  
ATOM   2697  HB2 TYR   172      53.032  38.851  33.777  1.00  0.00           H  
ATOM   2698  HB3 TYR   172      54.163  39.600  34.651  1.00  0.00           H  
ATOM   2699  HD1 TYR   172      53.280  41.873  35.505  1.00  0.00           H  
ATOM   2700  HE1 TYR   172      52.094  43.793  35.131  1.00  0.00           H  
ATOM   2701  HH  TYR   172      50.539  44.697  32.040  1.00  0.00           H  
ATOM   2702  HE2 TYR   172      50.716  42.398  31.288  1.00  0.00           H  
ATOM   2703  HD2 TYR   172      52.057  40.345  31.621  1.00  0.00           H  
ATOM   2704  N   ALA   173      55.669  42.035  32.738  1.00  0.00           N  
ATOM   2705  CA  ALA   173      56.665  43.056  33.109  1.00  0.00           C  
ATOM   2706  C   ALA   173      56.063  44.122  34.063  1.00  0.00           C  
ATOM   2707  O   ALA   173      54.937  44.610  34.081  1.00  0.00           O  
ATOM   2708  CB  ALA   173      57.059  43.772  31.773  1.00  0.00           C  
ATOM   2709  H   ALA   173      54.771  42.258  32.332  1.00  0.00           H  
ATOM   2710  HA  ALA   173      57.566  42.595  33.514  1.00  0.00           H  
ATOM   2711  HB1 ALA   173      57.499  42.969  31.183  1.00  0.00           H  
ATOM   2712  HB2 ALA   173      56.209  44.277  31.315  1.00  0.00           H  
ATOM   2713  HB3 ALA   173      57.923  44.381  32.039  1.00  0.00           H  
ATOM   2714  N   LYS   174      57.109  44.613  34.795  1.00  0.00           N  
ATOM   2715  CA  LYS   174      56.944  45.722  35.759  1.00  0.00           C  
ATOM   2716  C   LYS   174      57.120  47.083  35.121  1.00  0.00           C  
ATOM   2717  O   LYS   174      57.782  47.232  34.095  1.00  0.00           O  
ATOM   2718  CB  LYS   174      57.964  45.556  36.915  1.00  0.00           C  
ATOM   2719  CG  LYS   174      57.474  44.334  37.775  1.00  0.00           C  
ATOM   2720  CD  LYS   174      58.506  43.655  38.761  1.00  0.00           C  
ATOM   2721  CE  LYS   174      59.739  43.005  38.083  1.00  0.00           C  
ATOM   2722  NZ  LYS   174      60.722  42.385  38.979  1.00  0.00           N1+
ATOM   2723  H   LYS   174      58.022  44.183  34.796  1.00  0.00           H  
ATOM   2724  HA  LYS   174      55.918  45.548  36.085  1.00  0.00           H  
ATOM   2725  HB2 LYS   174      58.982  45.464  36.535  1.00  0.00           H  
ATOM   2726  HB3 LYS   174      57.961  46.420  37.579  1.00  0.00           H  
ATOM   2727  HG2 LYS   174      56.590  44.485  38.393  1.00  0.00           H  
ATOM   2728  HG3 LYS   174      57.232  43.542  37.066  1.00  0.00           H  
ATOM   2729  HD2 LYS   174      58.855  44.431  39.442  1.00  0.00           H  
ATOM   2730  HD3 LYS   174      57.936  42.846  39.218  1.00  0.00           H  
ATOM   2731  HE2 LYS   174      59.538  42.361  37.226  1.00  0.00           H  
ATOM   2732  HE3 LYS   174      60.268  43.825  37.598  1.00  0.00           H  
ATOM   2733  HZ1 LYS   174      60.467  41.410  39.048  1.00  0.00           H  
ATOM   2734  HZ2 LYS   174      61.638  42.522  38.577  1.00  0.00           H  
ATOM   2735  HZ3 LYS   174      60.826  42.826  39.881  1.00  0.00           H  
ATOM   2736  N   GLU   175      56.788  48.163  35.857  1.00  0.00           N  
ATOM   2737  CA  GLU   175      56.801  49.545  35.355  1.00  0.00           C  
ATOM   2738  C   GLU   175      58.226  50.017  34.939  1.00  0.00           C  
ATOM   2739  O   GLU   175      58.367  50.844  34.030  1.00  0.00           O  
ATOM   2740  CB  GLU   175      56.213  50.488  36.437  1.00  0.00           C  
ATOM   2741  CG  GLU   175      57.055  50.676  37.664  1.00  0.00           C  
ATOM   2742  CD  GLU   175      57.352  49.380  38.470  1.00  0.00           C  
ATOM   2743  OE1 GLU   175      58.547  49.151  38.887  1.00  0.00           O  
ATOM   2744  OE2 GLU   175      56.470  48.554  38.816  1.00  0.00           O1-
ATOM   2745  H   GLU   175      56.173  47.962  36.632  1.00  0.00           H  
ATOM   2746  HA  GLU   175      56.073  49.444  34.550  1.00  0.00           H  
ATOM   2747  HB2 GLU   175      56.117  51.512  36.077  1.00  0.00           H  
ATOM   2748  HB3 GLU   175      55.237  50.048  36.638  1.00  0.00           H  
ATOM   2749  HG2 GLU   175      58.056  50.986  37.366  1.00  0.00           H  
ATOM   2750  HG3 GLU   175      56.665  51.453  38.322  1.00  0.00           H  
ATOM   2751  N   ASP   176      59.351  49.574  35.559  1.00  0.00           N  
ATOM   2752  CA  ASP   176      60.672  49.959  35.044  1.00  0.00           C  
ATOM   2753  C   ASP   176      61.128  49.213  33.726  1.00  0.00           C  
ATOM   2754  O   ASP   176      62.274  49.489  33.249  1.00  0.00           O  
ATOM   2755  CB  ASP   176      61.691  49.800  36.168  1.00  0.00           C  
ATOM   2756  CG  ASP   176      62.335  48.401  36.302  1.00  0.00           C  
ATOM   2757  OD1 ASP   176      63.567  48.223  36.333  1.00  0.00           O  
ATOM   2758  OD2 ASP   176      61.583  47.377  36.330  1.00  0.00           O1-
ATOM   2759  H   ASP   176      59.390  48.892  36.303  1.00  0.00           H  
ATOM   2760  HA  ASP   176      60.645  51.009  34.751  1.00  0.00           H  
ATOM   2761  HB2 ASP   176      62.555  50.440  35.988  1.00  0.00           H  
ATOM   2762  HB3 ASP   176      61.314  50.146  37.130  1.00  0.00           H  
ATOM   2763  N   GLY   177      60.401  48.194  33.246  1.00  0.00           N  
ATOM   2764  CA  GLY   177      60.702  47.349  32.047  1.00  0.00           C  
ATOM   2765  C   GLY   177      60.959  45.871  32.354  1.00  0.00           C  
ATOM   2766  O   GLY   177      60.753  45.078  31.424  1.00  0.00           O  
ATOM   2767  H   GLY   177      59.618  47.859  33.788  1.00  0.00           H  
ATOM   2768  HA2 GLY   177      59.888  47.398  31.324  1.00  0.00           H  
ATOM   2769  HA3 GLY   177      61.593  47.691  31.520  1.00  0.00           H  
ATOM   2770  N   SER   178      61.335  45.489  33.602  1.00  0.00           N  
ATOM   2771  CA  SER   178      61.820  44.184  34.057  1.00  0.00           C  
ATOM   2772  C   SER   178      60.784  43.150  34.321  1.00  0.00           C  
ATOM   2773  O   SER   178      59.626  43.347  34.809  1.00  0.00           O  
ATOM   2774  CB  SER   178      62.718  44.374  35.342  1.00  0.00           C  
ATOM   2775  OG  SER   178      62.023  44.890  36.419  1.00  0.00           O  
ATOM   2776  H   SER   178      61.564  46.206  34.276  1.00  0.00           H  
ATOM   2777  HA  SER   178      62.554  43.719  33.399  1.00  0.00           H  
ATOM   2778  HB2 SER   178      63.146  43.413  35.627  1.00  0.00           H  
ATOM   2779  HB3 SER   178      63.533  45.051  35.087  1.00  0.00           H  
ATOM   2780  HG  SER   178      61.800  45.821  36.346  1.00  0.00           H  
ATOM   2781  N   LYS   179      61.167  41.872  34.044  1.00  0.00           N  
ATOM   2782  CA  LYS   179      60.079  40.839  34.052  1.00  0.00           C  
ATOM   2783  C   LYS   179      59.551  40.473  35.460  1.00  0.00           C  
ATOM   2784  O   LYS   179      60.275  40.425  36.442  1.00  0.00           O  
ATOM   2785  CB  LYS   179      60.510  39.558  33.388  1.00  0.00           C  
ATOM   2786  CG  LYS   179      60.921  39.818  31.941  1.00  0.00           C  
ATOM   2787  CD  LYS   179      59.764  40.283  31.041  1.00  0.00           C  
ATOM   2788  CE  LYS   179      60.303  40.381  29.584  1.00  0.00           C  
ATOM   2789  NZ  LYS   179      59.322  40.643  28.530  1.00  0.00           N1+
ATOM   2790  H   LYS   179      62.115  41.639  33.785  1.00  0.00           H  
ATOM   2791  HA  LYS   179      59.245  41.175  33.436  1.00  0.00           H  
ATOM   2792  HB2 LYS   179      61.366  39.062  33.846  1.00  0.00           H  
ATOM   2793  HB3 LYS   179      59.731  38.799  33.327  1.00  0.00           H  
ATOM   2794  HG2 LYS   179      61.822  40.412  31.787  1.00  0.00           H  
ATOM   2795  HG3 LYS   179      61.165  38.824  31.569  1.00  0.00           H  
ATOM   2796  HD2 LYS   179      58.880  39.662  31.185  1.00  0.00           H  
ATOM   2797  HD3 LYS   179      59.503  41.291  31.363  1.00  0.00           H  
ATOM   2798  HE2 LYS   179      60.977  41.232  29.489  1.00  0.00           H  
ATOM   2799  HE3 LYS   179      60.815  39.505  29.186  1.00  0.00           H  
ATOM   2800  HZ1 LYS   179      58.878  41.547  28.605  1.00  0.00           H  
ATOM   2801  HZ2 LYS   179      59.872  40.613  27.683  1.00  0.00           H  
ATOM   2802  HZ3 LYS   179      58.605  39.931  28.535  1.00  0.00           H  
ATOM   2803  N   ARG   180      58.306  40.020  35.567  1.00  0.00           N  
ATOM   2804  CA  ARG   180      57.856  39.256  36.695  1.00  0.00           C  
ATOM   2805  C   ARG   180      57.100  37.999  36.253  1.00  0.00           C  
ATOM   2806  O   ARG   180      56.504  37.977  35.207  1.00  0.00           O  
ATOM   2807  CB  ARG   180      57.032  40.199  37.669  1.00  0.00           C  
ATOM   2808  CG  ARG   180      55.621  40.570  37.296  1.00  0.00           C  
ATOM   2809  CD  ARG   180      54.857  41.614  38.196  1.00  0.00           C  
ATOM   2810  NE  ARG   180      55.221  41.522  39.609  1.00  0.00           N  
ATOM   2811  CZ  ARG   180      54.949  42.436  40.500  1.00  0.00           C  
ATOM   2812  NH1 ARG   180      54.150  43.454  40.218  1.00  0.00           N  
ATOM   2813  NH2 ARG   180      55.441  42.380  41.683  1.00  0.00           N1+
ATOM   2814  H   ARG   180      57.681  39.978  34.775  1.00  0.00           H  
ATOM   2815  HA  ARG   180      58.683  38.869  37.291  1.00  0.00           H  
ATOM   2816  HB2 ARG   180      56.911  39.834  38.689  1.00  0.00           H  
ATOM   2817  HB3 ARG   180      57.597  41.119  37.821  1.00  0.00           H  
ATOM   2818  HG2 ARG   180      55.637  41.001  36.294  1.00  0.00           H  
ATOM   2819  HG3 ARG   180      55.004  39.688  37.126  1.00  0.00           H  
ATOM   2820  HD2 ARG   180      55.196  42.600  37.881  1.00  0.00           H  
ATOM   2821  HD3 ARG   180      53.796  41.524  37.964  1.00  0.00           H  
ATOM   2822  HE  ARG   180      55.851  40.796  39.917  1.00  0.00           H  
ATOM   2823 HH11 ARG   180      53.870  43.726  39.287  1.00  0.00           H  
ATOM   2824 HH12 ARG   180      53.850  44.056  40.971  1.00  0.00           H  
ATOM   2825 HH21 ARG   180      55.953  41.564  41.986  1.00  0.00           H  
ATOM   2826 HH22 ARG   180      55.008  42.973  42.377  1.00  0.00           H  
ATOM   2827  N   THR   181      57.306  36.817  36.963  1.00  0.00           N  
ATOM   2828  CA  THR   181      56.574  35.587  36.701  1.00  0.00           C  
ATOM   2829  C   THR   181      55.356  35.406  37.604  1.00  0.00           C  
ATOM   2830  O   THR   181      55.234  36.101  38.675  1.00  0.00           O  
ATOM   2831  CB  THR   181      57.664  34.427  36.776  1.00  0.00           C  
ATOM   2832  CG2 THR   181      58.738  34.648  35.627  1.00  0.00           C  
ATOM   2833  OG1 THR   181      58.466  34.547  37.968  1.00  0.00           O  
ATOM   2834  H   THR   181      58.120  36.688  37.547  1.00  0.00           H  
ATOM   2835  HA  THR   181      56.136  35.565  35.703  1.00  0.00           H  
ATOM   2836  HB  THR   181      57.153  33.464  36.741  1.00  0.00           H  
ATOM   2837 HG21 THR   181      58.261  34.621  34.647  1.00  0.00           H  
ATOM   2838 HG22 THR   181      59.270  35.587  35.780  1.00  0.00           H  
ATOM   2839 HG23 THR   181      59.413  33.792  35.657  1.00  0.00           H  
ATOM   2840  HG1 THR   181      58.081  33.881  38.542  1.00  0.00           H  
ATOM   2841  N   GLY   182      54.502  34.399  37.360  1.00  0.00           N  
ATOM   2842  CA  GLY   182      53.324  34.004  38.215  1.00  0.00           C  
ATOM   2843  C   GLY   182      52.529  32.839  37.633  1.00  0.00           C  
ATOM   2844  O   GLY   182      52.999  32.051  36.802  1.00  0.00           O  
ATOM   2845  H   GLY   182      54.442  34.107  36.395  1.00  0.00           H  
ATOM   2846  HA2 GLY   182      53.626  33.822  39.247  1.00  0.00           H  
ATOM   2847  HA3 GLY   182      52.603  34.821  38.204  1.00  0.00           H  
ATOM   2848  N   MET   183      51.209  32.758  37.903  1.00  0.00           N  
ATOM   2849  CA  MET   183      50.341  31.682  37.331  1.00  0.00           C  
ATOM   2850  C   MET   183      48.881  32.255  37.338  1.00  0.00           C  
ATOM   2851  O   MET   183      48.506  32.976  38.272  1.00  0.00           O  
ATOM   2852  CB  MET   183      50.570  30.308  38.088  1.00  0.00           C  
ATOM   2853  CG  MET   183      50.281  30.435  39.583  1.00  0.00           C  
ATOM   2854  SD  MET   183      50.551  28.970  40.509  1.00  0.00           S  
ATOM   2855  CE  MET   183      49.861  29.342  42.179  1.00  0.00           C  
ATOM   2856  H   MET   183      50.896  33.420  38.598  1.00  0.00           H  
ATOM   2857  HA  MET   183      50.509  31.492  36.271  1.00  0.00           H  
ATOM   2858  HB2 MET   183      49.862  29.580  37.691  1.00  0.00           H  
ATOM   2859  HB3 MET   183      51.600  29.992  37.927  1.00  0.00           H  
ATOM   2860  HG2 MET   183      51.000  31.206  39.860  1.00  0.00           H  
ATOM   2861  HG3 MET   183      49.298  30.834  39.837  1.00  0.00           H  
ATOM   2862  HE1 MET   183      50.441  30.166  42.594  1.00  0.00           H  
ATOM   2863  HE2 MET   183      48.848  29.733  42.087  1.00  0.00           H  
ATOM   2864  HE3 MET   183      49.816  28.490  42.858  1.00  0.00           H  
ATOM   2865  N   VAL   184      48.110  31.865  36.344  1.00  0.00           N  
ATOM   2866  CA  VAL   184      46.722  32.044  36.313  1.00  0.00           C  
ATOM   2867  C   VAL   184      46.103  31.104  37.293  1.00  0.00           C  
ATOM   2868  O   VAL   184      46.355  29.884  37.139  1.00  0.00           O  
ATOM   2869  CB  VAL   184      46.295  31.730  34.890  1.00  0.00           C  
ATOM   2870  CG1 VAL   184      44.730  31.840  34.918  1.00  0.00           C  
ATOM   2871  CG2 VAL   184      46.934  32.677  33.830  1.00  0.00           C  
ATOM   2872  H   VAL   184      48.482  31.221  35.660  1.00  0.00           H  
ATOM   2873  HA  VAL   184      46.477  33.080  36.546  1.00  0.00           H  
ATOM   2874  HB  VAL   184      46.647  30.741  34.597  1.00  0.00           H  
ATOM   2875 HG11 VAL   184      44.188  30.987  35.330  1.00  0.00           H  
ATOM   2876 HG12 VAL   184      44.319  32.752  35.350  1.00  0.00           H  
ATOM   2877 HG13 VAL   184      44.465  31.943  33.866  1.00  0.00           H  
ATOM   2878 HG21 VAL   184      48.000  32.501  33.681  1.00  0.00           H  
ATOM   2879 HG22 VAL   184      46.497  32.501  32.847  1.00  0.00           H  
ATOM   2880 HG23 VAL   184      46.808  33.714  34.141  1.00  0.00           H  
ATOM   2881  N   ILE   185      45.302  31.610  38.266  1.00  0.00           N  
ATOM   2882  CA  ILE   185      44.708  30.719  39.286  1.00  0.00           C  
ATOM   2883  C   ILE   185      43.298  30.180  38.962  1.00  0.00           C  
ATOM   2884  O   ILE   185      42.960  29.033  39.261  1.00  0.00           O  
ATOM   2885  CB  ILE   185      44.825  31.251  40.723  1.00  0.00           C  
ATOM   2886  CG2 ILE   185      46.266  31.492  41.194  1.00  0.00           C  
ATOM   2887  CG1 ILE   185      44.071  32.521  40.855  1.00  0.00           C  
ATOM   2888  CD1 ILE   185      43.930  33.029  42.360  1.00  0.00           C  
ATOM   2889  H   ILE   185      45.220  32.617  38.285  1.00  0.00           H  
ATOM   2890  HA  ILE   185      45.211  29.752  39.272  1.00  0.00           H  
ATOM   2891  HB  ILE   185      44.390  30.500  41.383  1.00  0.00           H  
ATOM   2892 HG21 ILE   185      46.994  30.822  40.738  1.00  0.00           H  
ATOM   2893 HG22 ILE   185      46.611  32.437  40.773  1.00  0.00           H  
ATOM   2894 HG23 ILE   185      46.273  31.400  42.280  1.00  0.00           H  
ATOM   2895 HG12 ILE   185      44.653  33.350  40.452  1.00  0.00           H  
ATOM   2896 HG13 ILE   185      43.092  32.378  40.398  1.00  0.00           H  
ATOM   2897 HD11 ILE   185      43.483  32.223  42.942  1.00  0.00           H  
ATOM   2898 HD12 ILE   185      44.913  33.091  42.826  1.00  0.00           H  
ATOM   2899 HD13 ILE   185      43.302  33.917  42.434  1.00  0.00           H  
ATOM   2900  N   HIS   186      42.472  31.053  38.307  1.00  0.00           N  
ATOM   2901  CA  HIS   186      41.119  30.764  37.882  1.00  0.00           C  
ATOM   2902  C   HIS   186      40.598  31.791  36.869  1.00  0.00           C  
ATOM   2903  O   HIS   186      41.198  32.778  36.584  1.00  0.00           O  
ATOM   2904  CB  HIS   186      40.177  30.646  39.146  1.00  0.00           C  
ATOM   2905  CG  HIS   186      38.823  29.921  38.941  1.00  0.00           C  
ATOM   2906  ND1 HIS   186      38.656  28.666  38.461  1.00  0.00           N  
ATOM   2907  CE1 HIS   186      37.356  28.392  38.491  1.00  0.00           C  
ATOM   2908  NE2 HIS   186      36.668  29.360  39.007  1.00  0.00           N  
ATOM   2909  CD2 HIS   186      37.542  30.320  39.397  1.00  0.00           C  
ATOM   2910  H   HIS   186      42.837  31.965  38.069  1.00  0.00           H  
ATOM   2911  HA  HIS   186      41.062  29.781  37.416  1.00  0.00           H  
ATOM   2912  HB2 HIS   186      40.711  30.220  39.995  1.00  0.00           H  
ATOM   2913  HB3 HIS   186      40.065  31.664  39.519  1.00  0.00           H  
ATOM   2914  HE1 HIS   186      36.952  27.456  38.137  1.00  0.00           H  
ATOM   2915  HE2 HIS   186      35.691  29.269  39.247  1.00  0.00           H  
ATOM   2916  HD2 HIS   186      37.236  31.203  39.938  1.00  0.00           H  
ATOM   2917  N   GLN   187      39.439  31.450  36.295  1.00  0.00           N  
ATOM   2918  CA  GLN   187      38.851  32.262  35.265  1.00  0.00           C  
ATOM   2919  C   GLN   187      37.437  32.782  35.709  1.00  0.00           C  
ATOM   2920  O   GLN   187      36.731  32.088  36.474  1.00  0.00           O  
ATOM   2921  CB  GLN   187      38.843  31.291  34.082  1.00  0.00           C  
ATOM   2922  CG  GLN   187      38.072  31.888  32.867  1.00  0.00           C  
ATOM   2923  CD  GLN   187      37.951  30.928  31.689  1.00  0.00           C  
ATOM   2924  OE1 GLN   187      38.153  29.713  31.858  1.00  0.00           O  
ATOM   2925  NE2 GLN   187      37.773  31.448  30.512  1.00  0.00           N  
ATOM   2926  H   GLN   187      38.996  30.569  36.508  1.00  0.00           H  
ATOM   2927  HA  GLN   187      39.483  33.122  35.042  1.00  0.00           H  
ATOM   2928  HB2 GLN   187      39.842  30.912  33.864  1.00  0.00           H  
ATOM   2929  HB3 GLN   187      38.355  30.345  34.318  1.00  0.00           H  
ATOM   2930  HG2 GLN   187      37.085  32.155  33.244  1.00  0.00           H  
ATOM   2931  HG3 GLN   187      38.613  32.768  32.518  1.00  0.00           H  
ATOM   2932 HE21 GLN   187      37.820  32.457  30.527  1.00  0.00           H  
ATOM   2933 HE22 GLN   187      37.660  30.821  29.729  1.00  0.00           H  
ATOM   2934  N   VAL   188      37.084  33.977  35.226  1.00  0.00           N  
ATOM   2935  CA  VAL   188      35.812  34.651  35.469  1.00  0.00           C  
ATOM   2936  C   VAL   188      34.664  33.919  34.694  1.00  0.00           C  
ATOM   2937  O   VAL   188      34.912  33.742  33.514  1.00  0.00           O  
ATOM   2938  CB  VAL   188      35.886  36.162  35.105  1.00  0.00           C  
ATOM   2939  CG1 VAL   188      34.646  37.079  35.211  1.00  0.00           C  
ATOM   2940  CG2 VAL   188      36.880  36.740  36.115  1.00  0.00           C  
ATOM   2941  H   VAL   188      37.663  34.340  34.483  1.00  0.00           H  
ATOM   2942  HA  VAL   188      35.465  34.419  36.476  1.00  0.00           H  
ATOM   2943  HB  VAL   188      36.318  36.188  34.105  1.00  0.00           H  
ATOM   2944 HG11 VAL   188      33.866  36.852  34.484  1.00  0.00           H  
ATOM   2945 HG12 VAL   188      34.056  36.987  36.123  1.00  0.00           H  
ATOM   2946 HG13 VAL   188      34.802  38.123  34.938  1.00  0.00           H  
ATOM   2947 HG21 VAL   188      36.992  37.824  36.071  1.00  0.00           H  
ATOM   2948 HG22 VAL   188      36.433  36.525  37.086  1.00  0.00           H  
ATOM   2949 HG23 VAL   188      37.890  36.354  35.977  1.00  0.00           H  
ATOM   2950  N   GLU   189      33.484  33.680  35.272  1.00  0.00           N  
ATOM   2951  CA  GLU   189      32.498  32.746  34.727  1.00  0.00           C  
ATOM   2952  C   GLU   189      31.612  33.410  33.697  1.00  0.00           C  
ATOM   2953  O   GLU   189      31.288  32.838  32.649  1.00  0.00           O  
ATOM   2954  CB  GLU   189      31.586  32.213  35.860  1.00  0.00           C  
ATOM   2955  CG  GLU   189      30.579  31.145  35.417  1.00  0.00           C  
ATOM   2956  CD  GLU   189      31.090  29.786  34.728  1.00  0.00           C  
ATOM   2957  OE1 GLU   189      32.270  29.385  34.971  1.00  0.00           O  
ATOM   2958  OE2 GLU   189      30.218  29.062  34.124  1.00  0.00           O1-
ATOM   2959  H   GLU   189      33.314  33.996  36.216  1.00  0.00           H  
ATOM   2960  HA  GLU   189      32.985  31.838  34.372  1.00  0.00           H  
ATOM   2961  HB2 GLU   189      32.257  31.757  36.589  1.00  0.00           H  
ATOM   2962  HB3 GLU   189      30.992  33.007  36.312  1.00  0.00           H  
ATOM   2963  HG2 GLU   189      29.967  30.940  36.295  1.00  0.00           H  
ATOM   2964  HG3 GLU   189      29.823  31.686  34.849  1.00  0.00           H  
ATOM   2965  N   ALA   190      31.164  34.684  33.896  1.00  0.00           N  
ATOM   2966  CA  ALA   190      30.274  35.394  32.951  1.00  0.00           C  
ATOM   2967  C   ALA   190      31.108  35.964  31.790  1.00  0.00           C  
ATOM   2968  O   ALA   190      30.468  36.289  30.765  1.00  0.00           O  
ATOM   2969  CB  ALA   190      29.470  36.346  33.797  1.00  0.00           C  
ATOM   2970  H   ALA   190      31.468  35.239  34.682  1.00  0.00           H  
ATOM   2971  HA  ALA   190      29.612  34.707  32.423  1.00  0.00           H  
ATOM   2972  HB1 ALA   190      29.028  35.813  34.639  1.00  0.00           H  
ATOM   2973  HB2 ALA   190      30.068  37.186  34.149  1.00  0.00           H  
ATOM   2974  HB3 ALA   190      28.811  36.903  33.131  1.00  0.00           H  
ATOM   2975  N   LYS   191      32.361  36.368  32.003  1.00  0.00           N  
ATOM   2976  CA  LYS   191      33.271  37.121  31.134  1.00  0.00           C  
ATOM   2977  C   LYS   191      34.512  36.285  30.941  1.00  0.00           C  
ATOM   2978  O   LYS   191      35.549  36.656  31.431  1.00  0.00           O  
ATOM   2979  CB  LYS   191      33.539  38.467  31.744  1.00  0.00           C  
ATOM   2980  CG  LYS   191      34.623  39.343  30.958  1.00  0.00           C  
ATOM   2981  CD  LYS   191      34.197  39.564  29.495  1.00  0.00           C  
ATOM   2982  CE  LYS   191      35.017  40.762  28.926  1.00  0.00           C  
ATOM   2983  NZ  LYS   191      34.933  40.817  27.421  1.00  0.00           N1+
ATOM   2984  H   LYS   191      32.815  35.993  32.825  1.00  0.00           H  
ATOM   2985  HA  LYS   191      32.834  37.199  30.137  1.00  0.00           H  
ATOM   2986  HB2 LYS   191      32.636  39.074  31.815  1.00  0.00           H  
ATOM   2987  HB3 LYS   191      33.941  38.337  32.749  1.00  0.00           H  
ATOM   2988  HG2 LYS   191      34.752  40.294  31.473  1.00  0.00           H  
ATOM   2989  HG3 LYS   191      35.673  39.052  30.929  1.00  0.00           H  
ATOM   2990  HD2 LYS   191      34.354  38.662  28.904  1.00  0.00           H  
ATOM   2991  HD3 LYS   191      33.121  39.697  29.384  1.00  0.00           H  
ATOM   2992  HE2 LYS   191      34.793  41.739  29.354  1.00  0.00           H  
ATOM   2993  HE3 LYS   191      36.055  40.591  29.211  1.00  0.00           H  
ATOM   2994  HZ1 LYS   191      35.447  39.991  27.151  1.00  0.00           H  
ATOM   2995  HZ2 LYS   191      33.986  40.834  27.071  1.00  0.00           H  
ATOM   2996  HZ3 LYS   191      35.409  41.627  27.048  1.00  0.00           H  
ATOM   2997  N   PRO   192      34.500  35.235  30.157  1.00  0.00           N  
ATOM   2998  CA  PRO   192      35.653  34.326  30.028  1.00  0.00           C  
ATOM   2999  C   PRO   192      36.977  34.859  29.506  1.00  0.00           C  
ATOM   3000  O   PRO   192      38.004  34.133  29.559  1.00  0.00           O  
ATOM   3001  CD  PRO   192      33.475  34.712  29.299  1.00  0.00           C  
ATOM   3002  CG  PRO   192      33.736  33.215  29.106  1.00  0.00           C  
ATOM   3003  CB  PRO   192      35.218  33.100  29.154  1.00  0.00           C  
ATOM   3004  HD2 PRO   192      33.581  35.124  28.296  1.00  0.00           H  
ATOM   3005  HD3 PRO   192      32.494  34.941  29.717  1.00  0.00           H  
ATOM   3006  HG2 PRO   192      33.254  32.896  28.182  1.00  0.00           H  
ATOM   3007  HG3 PRO   192      33.272  32.665  29.925  1.00  0.00           H  
ATOM   3008  HB2 PRO   192      35.703  33.222  28.185  1.00  0.00           H  
ATOM   3009  HB3 PRO   192      35.448  32.152  29.641  1.00  0.00           H  
ATOM   3010  HA  PRO   192      35.857  33.958  31.033  1.00  0.00           H  
ATOM   3011  N   SER   193      37.156  36.089  29.053  1.00  0.00           N  
ATOM   3012  CA  SER   193      38.468  36.653  28.622  1.00  0.00           C  
ATOM   3013  C   SER   193      39.216  37.242  29.786  1.00  0.00           C  
ATOM   3014  O   SER   193      40.422  37.442  29.691  1.00  0.00           O  
ATOM   3015  CB  SER   193      38.248  37.830  27.705  1.00  0.00           C  
ATOM   3016  OG  SER   193      37.576  38.973  28.209  1.00  0.00           O  
ATOM   3017  H   SER   193      36.316  36.650  29.028  1.00  0.00           H  
ATOM   3018  HA  SER   193      39.175  35.997  28.115  1.00  0.00           H  
ATOM   3019  HB2 SER   193      39.188  38.030  27.192  1.00  0.00           H  
ATOM   3020  HB3 SER   193      37.469  37.509  27.013  1.00  0.00           H  
ATOM   3021  HG  SER   193      38.303  39.570  28.401  1.00  0.00           H  
ATOM   3022  N   VAL   194      38.587  37.265  30.955  1.00  0.00           N  
ATOM   3023  CA  VAL   194      39.381  37.620  32.144  1.00  0.00           C  
ATOM   3024  C   VAL   194      39.754  36.420  33.098  1.00  0.00           C  
ATOM   3025  O   VAL   194      39.014  35.376  33.128  1.00  0.00           O  
ATOM   3026  CB  VAL   194      38.551  38.813  32.860  1.00  0.00           C  
ATOM   3027  CG1 VAL   194      39.050  39.034  34.244  1.00  0.00           C  
ATOM   3028  CG2 VAL   194      38.956  40.124  32.131  1.00  0.00           C  
ATOM   3029  H   VAL   194      37.604  37.044  31.020  1.00  0.00           H  
ATOM   3030  HA  VAL   194      40.348  38.060  31.901  1.00  0.00           H  
ATOM   3031  HB  VAL   194      37.490  38.579  32.781  1.00  0.00           H  
ATOM   3032 HG11 VAL   194      38.927  38.106  34.802  1.00  0.00           H  
ATOM   3033 HG12 VAL   194      40.083  39.381  34.250  1.00  0.00           H  
ATOM   3034 HG13 VAL   194      38.395  39.810  34.642  1.00  0.00           H  
ATOM   3035 HG21 VAL   194      38.360  40.976  32.456  1.00  0.00           H  
ATOM   3036 HG22 VAL   194      40.008  40.323  32.339  1.00  0.00           H  
ATOM   3037 HG23 VAL   194      38.898  39.911  31.064  1.00  0.00           H  
ATOM   3038  N   TYR   195      40.862  36.514  33.768  1.00  0.00           N  
ATOM   3039  CA  TYR   195      41.562  35.518  34.575  1.00  0.00           C  
ATOM   3040  C   TYR   195      42.167  36.060  35.804  1.00  0.00           C  
ATOM   3041  O   TYR   195      42.794  37.085  35.748  1.00  0.00           O  
ATOM   3042  CB  TYR   195      42.533  34.735  33.701  1.00  0.00           C  
ATOM   3043  CG  TYR   195      41.937  33.797  32.599  1.00  0.00           C  
ATOM   3044  CD1 TYR   195      41.501  34.382  31.365  1.00  0.00           C  
ATOM   3045  CE1 TYR   195      41.230  33.487  30.313  1.00  0.00           C  
ATOM   3046  CZ  TYR   195      41.349  32.076  30.482  1.00  0.00           C  
ATOM   3047  OH  TYR   195      41.003  31.292  29.416  1.00  0.00           O  
ATOM   3048  CE2 TYR   195      41.652  31.516  31.697  1.00  0.00           C  
ATOM   3049  CD2 TYR   195      41.941  32.386  32.768  1.00  0.00           C  
ATOM   3050  H   TYR   195      41.509  37.284  33.679  1.00  0.00           H  
ATOM   3051  HA  TYR   195      40.716  34.901  34.878  1.00  0.00           H  
ATOM   3052  HB2 TYR   195      43.151  35.451  33.159  1.00  0.00           H  
ATOM   3053  HB3 TYR   195      43.238  34.208  34.344  1.00  0.00           H  
ATOM   3054  HD1 TYR   195      41.524  35.448  31.194  1.00  0.00           H  
ATOM   3055  HE1 TYR   195      40.786  33.907  29.422  1.00  0.00           H  
ATOM   3056  HH  TYR   195      40.771  31.849  28.669  1.00  0.00           H  
ATOM   3057  HE2 TYR   195      41.618  30.443  31.809  1.00  0.00           H  
ATOM   3058  HD2 TYR   195      42.232  31.952  33.714  1.00  0.00           H  
ATOM   3059  N   PHE   196      41.929  35.488  36.968  1.00  0.00           N  
ATOM   3060  CA  PHE   196      42.561  35.792  38.253  1.00  0.00           C  
ATOM   3061  C   PHE   196      44.092  35.385  38.106  1.00  0.00           C  
ATOM   3062  O   PHE   196      44.465  34.350  37.552  1.00  0.00           O  
ATOM   3063  CB  PHE   196      41.793  35.120  39.394  1.00  0.00           C  
ATOM   3064  CG  PHE   196      40.324  35.520  39.399  1.00  0.00           C  
ATOM   3065  CD1 PHE   196      39.989  36.809  39.803  1.00  0.00           C  
ATOM   3066  CE1 PHE   196      38.675  37.233  39.851  1.00  0.00           C  
ATOM   3067  CZ  PHE   196      37.637  36.370  39.518  1.00  0.00           C  
ATOM   3068  CE2 PHE   196      37.949  35.066  39.059  1.00  0.00           C  
ATOM   3069  CD2 PHE   196      39.313  34.606  39.018  1.00  0.00           C  
ATOM   3070  H   PHE   196      41.495  34.576  36.941  1.00  0.00           H  
ATOM   3071  HA  PHE   196      42.589  36.878  38.348  1.00  0.00           H  
ATOM   3072  HB2 PHE   196      41.952  34.042  39.417  1.00  0.00           H  
ATOM   3073  HB3 PHE   196      42.243  35.478  40.320  1.00  0.00           H  
ATOM   3074  HD1 PHE   196      40.785  37.507  40.019  1.00  0.00           H  
ATOM   3075  HE1 PHE   196      38.403  38.225  40.180  1.00  0.00           H  
ATOM   3076  HZ  PHE   196      36.583  36.558  39.660  1.00  0.00           H  
ATOM   3077  HE2 PHE   196      37.163  34.345  38.892  1.00  0.00           H  
ATOM   3078  HD2 PHE   196      39.451  33.584  38.695  1.00  0.00           H  
ATOM   3079  N   ILE   197      45.032  36.219  38.587  1.00  0.00           N  
ATOM   3080  CA  ILE   197      46.452  35.895  38.545  1.00  0.00           C  
ATOM   3081  C   ILE   197      47.108  36.180  39.906  1.00  0.00           C  
ATOM   3082  O   ILE   197      46.758  37.097  40.551  1.00  0.00           O  
ATOM   3083  CB  ILE   197      47.249  36.607  37.412  1.00  0.00           C  
ATOM   3084  CG2 ILE   197      48.690  36.012  37.253  1.00  0.00           C  
ATOM   3085  CG1 ILE   197      46.506  36.428  36.031  1.00  0.00           C  
ATOM   3086  CD1 ILE   197      47.352  36.763  34.713  1.00  0.00           C  
ATOM   3087  H   ILE   197      44.763  37.098  39.002  1.00  0.00           H  
ATOM   3088  HA  ILE   197      46.611  34.842  38.315  1.00  0.00           H  
ATOM   3089  HB  ILE   197      47.300  37.683  37.575  1.00  0.00           H  
ATOM   3090 HG21 ILE   197      49.328  36.094  38.133  1.00  0.00           H  
ATOM   3091 HG22 ILE   197      48.658  34.978  36.908  1.00  0.00           H  
ATOM   3092 HG23 ILE   197      49.189  36.722  36.594  1.00  0.00           H  
ATOM   3093 HG12 ILE   197      46.328  35.359  35.916  1.00  0.00           H  
ATOM   3094 HG13 ILE   197      45.512  36.860  36.152  1.00  0.00           H  
ATOM   3095 HD11 ILE   197      48.179  36.069  34.562  1.00  0.00           H  
ATOM   3096 HD12 ILE   197      46.611  36.724  33.914  1.00  0.00           H  
ATOM   3097 HD13 ILE   197      47.693  37.790  34.841  1.00  0.00           H  
ATOM   3098  N   LYS   198      48.063  35.372  40.337  1.00  0.00           N  
ATOM   3099  CA  LYS   198      48.952  35.584  41.455  1.00  0.00           C  
ATOM   3100  C   LYS   198      50.369  35.604  40.802  1.00  0.00           C  
ATOM   3101  O   LYS   198      50.778  34.653  40.127  1.00  0.00           O  
ATOM   3102  CB  LYS   198      48.786  34.289  42.322  1.00  0.00           C  
ATOM   3103  CG  LYS   198      49.803  33.957  43.414  1.00  0.00           C  
ATOM   3104  CD  LYS   198      49.892  34.978  44.555  1.00  0.00           C  
ATOM   3105  CE  LYS   198      50.920  34.607  45.643  1.00  0.00           C  
ATOM   3106  NZ  LYS   198      52.326  34.610  45.243  1.00  0.00           N1+
ATOM   3107  H   LYS   198      48.325  34.547  39.817  1.00  0.00           H  
ATOM   3108  HA  LYS   198      48.709  36.458  42.060  1.00  0.00           H  
ATOM   3109  HB2 LYS   198      47.821  34.225  42.824  1.00  0.00           H  
ATOM   3110  HB3 LYS   198      48.799  33.530  41.540  1.00  0.00           H  
ATOM   3111  HG2 LYS   198      49.429  33.007  43.795  1.00  0.00           H  
ATOM   3112  HG3 LYS   198      50.746  33.862  42.876  1.00  0.00           H  
ATOM   3113  HD2 LYS   198      50.133  35.952  44.129  1.00  0.00           H  
ATOM   3114  HD3 LYS   198      48.915  34.949  45.037  1.00  0.00           H  
ATOM   3115  HE2 LYS   198      50.789  35.443  46.331  1.00  0.00           H  
ATOM   3116  HE3 LYS   198      50.634  33.736  46.234  1.00  0.00           H  
ATOM   3117  HZ1 LYS   198      52.942  34.766  46.028  1.00  0.00           H  
ATOM   3118  HZ2 LYS   198      52.605  33.716  44.863  1.00  0.00           H  
ATOM   3119  HZ3 LYS   198      52.395  35.335  44.544  1.00  0.00           H  
ATOM   3120  N   PHE   199      51.148  36.641  41.183  1.00  0.00           N  
ATOM   3121  CA  PHE   199      52.579  36.768  40.852  1.00  0.00           C  
ATOM   3122  C   PHE   199      53.472  36.035  41.864  1.00  0.00           C  
ATOM   3123  O   PHE   199      53.251  36.001  43.076  1.00  0.00           O  
ATOM   3124  CB  PHE   199      53.081  38.266  40.793  1.00  0.00           C  
ATOM   3125  CG  PHE   199      52.507  39.021  39.650  1.00  0.00           C  
ATOM   3126  CD1 PHE   199      52.492  38.412  38.335  1.00  0.00           C  
ATOM   3127  CE1 PHE   199      51.853  39.130  37.312  1.00  0.00           C  
ATOM   3128  CZ  PHE   199      51.194  40.391  37.627  1.00  0.00           C  
ATOM   3129  CE2 PHE   199      51.226  40.957  38.899  1.00  0.00           C  
ATOM   3130  CD2 PHE   199      51.832  40.255  39.909  1.00  0.00           C  
ATOM   3131  H   PHE   199      50.755  37.379  41.750  1.00  0.00           H  
ATOM   3132  HA  PHE   199      52.663  36.262  39.891  1.00  0.00           H  
ATOM   3133  HB2 PHE   199      52.856  38.676  41.777  1.00  0.00           H  
ATOM   3134  HB3 PHE   199      54.164  38.387  40.844  1.00  0.00           H  
ATOM   3135  HD1 PHE   199      52.989  37.478  38.116  1.00  0.00           H  
ATOM   3136  HE1 PHE   199      51.813  38.708  36.319  1.00  0.00           H  
ATOM   3137  HZ  PHE   199      50.663  40.893  36.832  1.00  0.00           H  
ATOM   3138  HE2 PHE   199      50.709  41.898  39.016  1.00  0.00           H  
ATOM   3139  HD2 PHE   199      51.874  40.646  40.915  1.00  0.00           H  
ATOM   3140  N   ASP   200      54.662  35.653  41.479  1.00  0.00           N  
ATOM   3141  CA  ASP   200      55.624  35.008  42.406  1.00  0.00           C  
ATOM   3142  C   ASP   200      56.184  35.950  43.402  1.00  0.00           C  
ATOM   3143  O   ASP   200      56.532  35.467  44.500  1.00  0.00           O  
ATOM   3144  CB  ASP   200      56.677  34.329  41.587  1.00  0.00           C  
ATOM   3145  CG  ASP   200      56.249  33.190  40.668  1.00  0.00           C  
ATOM   3146  OD1 ASP   200      56.917  33.069  39.600  1.00  0.00           O  
ATOM   3147  OD2 ASP   200      55.286  32.526  41.036  1.00  0.00           O1-
ATOM   3148  H   ASP   200      54.980  35.711  40.522  1.00  0.00           H  
ATOM   3149  HA  ASP   200      55.181  34.200  42.988  1.00  0.00           H  
ATOM   3150  HB2 ASP   200      57.143  35.115  40.993  1.00  0.00           H  
ATOM   3151  HB3 ASP   200      57.439  33.903  42.240  1.00  0.00           H  
ATOM   3152  N   ASP   201      56.197  37.277  43.203  1.00  0.00           N  
ATOM   3153  CA  ASP   201      56.766  38.329  44.066  1.00  0.00           C  
ATOM   3154  C   ASP   201      55.709  39.323  44.555  1.00  0.00           C  
ATOM   3155  O   ASP   201      55.996  40.512  44.730  1.00  0.00           O  
ATOM   3156  CB  ASP   201      57.968  39.028  43.330  1.00  0.00           C  
ATOM   3157  CG  ASP   201      57.619  39.682  41.987  1.00  0.00           C  
ATOM   3158  OD1 ASP   201      56.458  39.533  41.472  1.00  0.00           O  
ATOM   3159  OD2 ASP   201      58.420  40.439  41.470  1.00  0.00           O1-
ATOM   3160  H   ASP   201      55.764  37.602  42.351  1.00  0.00           H  
ATOM   3161  HA  ASP   201      57.190  37.762  44.895  1.00  0.00           H  
ATOM   3162  HB2 ASP   201      58.496  39.628  44.072  1.00  0.00           H  
ATOM   3163  HB3 ASP   201      58.593  38.202  42.991  1.00  0.00           H  
ATOM   3164  N   ASP   202      54.363  38.803  44.588  1.00  0.00           N  
ATOM   3165  CA  ASP   202      53.382  39.524  45.431  1.00  0.00           C  
ATOM   3166  C   ASP   202      52.404  38.497  46.035  1.00  0.00           C  
ATOM   3167  O   ASP   202      52.255  37.389  45.547  1.00  0.00           O  
ATOM   3168  CB  ASP   202      52.563  40.415  44.536  1.00  0.00           C  
ATOM   3169  CG  ASP   202      51.883  41.545  45.198  1.00  0.00           C  
ATOM   3170  OD1 ASP   202      51.711  41.606  46.432  1.00  0.00           O  
ATOM   3171  OD2 ASP   202      51.331  42.394  44.452  1.00  0.00           O1-
ATOM   3172  H   ASP   202      54.163  37.865  44.271  1.00  0.00           H  
ATOM   3173  HA  ASP   202      53.965  40.015  46.210  1.00  0.00           H  
ATOM   3174  HB2 ASP   202      53.160  40.881  43.752  1.00  0.00           H  
ATOM   3175  HB3 ASP   202      51.828  39.880  43.935  1.00  0.00           H  
ATOM   3176  N   PHE   203      51.757  38.885  47.126  1.00  0.00           N  
ATOM   3177  CA  PHE   203      50.651  38.060  47.687  1.00  0.00           C  
ATOM   3178  C   PHE   203      49.175  38.421  47.143  1.00  0.00           C  
ATOM   3179  O   PHE   203      48.288  37.535  47.194  1.00  0.00           O  
ATOM   3180  CB  PHE   203      50.688  38.155  49.261  1.00  0.00           C  
ATOM   3181  CG  PHE   203      51.957  37.589  49.921  1.00  0.00           C  
ATOM   3182  CD1 PHE   203      52.260  36.260  49.574  1.00  0.00           C  
ATOM   3183  CE1 PHE   203      53.362  35.628  50.174  1.00  0.00           C  
ATOM   3184  CZ  PHE   203      54.214  36.333  51.075  1.00  0.00           C  
ATOM   3185  CE2 PHE   203      53.880  37.644  51.485  1.00  0.00           C  
ATOM   3186  CD2 PHE   203      52.740  38.308  50.904  1.00  0.00           C  
ATOM   3187  H   PHE   203      52.035  39.786  47.487  1.00  0.00           H  
ATOM   3188  HA  PHE   203      50.841  37.028  47.394  1.00  0.00           H  
ATOM   3189  HB2 PHE   203      50.402  39.090  49.742  1.00  0.00           H  
ATOM   3190  HB3 PHE   203      49.800  37.571  49.506  1.00  0.00           H  
ATOM   3191  HD1 PHE   203      51.595  35.714  48.921  1.00  0.00           H  
ATOM   3192  HE1 PHE   203      53.417  34.559  50.028  1.00  0.00           H  
ATOM   3193  HZ  PHE   203      55.071  35.852  51.523  1.00  0.00           H  
ATOM   3194  HE2 PHE   203      54.382  38.134  52.307  1.00  0.00           H  
ATOM   3195  HD2 PHE   203      52.342  39.245  51.265  1.00  0.00           H  
ATOM   3196  N   HIS   204      48.952  39.667  46.719  1.00  0.00           N  
ATOM   3197  CA  HIS   204      47.698  40.065  45.976  1.00  0.00           C  
ATOM   3198  C   HIS   204      47.217  39.161  44.851  1.00  0.00           C  
ATOM   3199  O   HIS   204      48.044  38.712  44.058  1.00  0.00           O  
ATOM   3200  CB  HIS   204      47.896  41.434  45.334  1.00  0.00           C  
ATOM   3201  CG  HIS   204      48.312  42.532  46.291  1.00  0.00           C  
ATOM   3202  ND1 HIS   204      49.347  43.404  46.115  1.00  0.00           N1+
ATOM   3203  CE1 HIS   204      49.102  44.415  46.845  1.00  0.00           C  
ATOM   3204  NE2 HIS   204      48.069  44.235  47.687  1.00  0.00           N  
ATOM   3205  CD2 HIS   204      47.513  42.959  47.331  1.00  0.00           C  
ATOM   3206  H   HIS   204      49.634  40.387  46.911  1.00  0.00           H  
ATOM   3207  HA  HIS   204      46.940  40.140  46.755  1.00  0.00           H  
ATOM   3208  HB2 HIS   204      48.734  41.202  44.677  1.00  0.00           H  
ATOM   3209  HB3 HIS   204      47.009  41.735  44.776  1.00  0.00           H  
ATOM   3210  HD1 HIS   204      50.125  43.312  45.477  1.00  0.00           H  
ATOM   3211  HE1 HIS   204      49.822  45.204  47.006  1.00  0.00           H  
ATOM   3212  HE2 HIS   204      47.872  44.749  48.533  1.00  0.00           H  
ATOM   3213  HD2 HIS   204      46.692  42.468  47.833  1.00  0.00           H  
ATOM   3214  N   ILE   205      45.905  39.013  44.726  1.00  0.00           N  
ATOM   3215  CA  ILE   205      45.242  38.493  43.506  1.00  0.00           C  
ATOM   3216  C   ILE   205      45.078  39.772  42.662  1.00  0.00           C  
ATOM   3217  O   ILE   205      44.621  40.791  43.081  1.00  0.00           O  
ATOM   3218  CB  ILE   205      44.007  37.689  43.894  1.00  0.00           C  
ATOM   3219  CG2 ILE   205      43.238  37.445  42.552  1.00  0.00           C  
ATOM   3220  CG1 ILE   205      44.285  36.250  44.617  1.00  0.00           C  
ATOM   3221  CD1 ILE   205      45.463  35.496  44.014  1.00  0.00           C  
ATOM   3222  H   ILE   205      45.321  39.629  45.273  1.00  0.00           H  
ATOM   3223  HA  ILE   205      45.859  37.823  42.907  1.00  0.00           H  
ATOM   3224  HB  ILE   205      43.304  38.195  44.556  1.00  0.00           H  
ATOM   3225 HG21 ILE   205      43.928  36.946  41.871  1.00  0.00           H  
ATOM   3226 HG22 ILE   205      42.346  36.823  42.634  1.00  0.00           H  
ATOM   3227 HG23 ILE   205      42.798  38.385  42.217  1.00  0.00           H  
ATOM   3228 HG12 ILE   205      44.414  36.477  45.675  1.00  0.00           H  
ATOM   3229 HG13 ILE   205      43.372  35.675  44.464  1.00  0.00           H  
ATOM   3230 HD11 ILE   205      45.420  34.469  44.377  1.00  0.00           H  
ATOM   3231 HD12 ILE   205      45.438  35.468  42.924  1.00  0.00           H  
ATOM   3232 HD13 ILE   205      46.411  35.934  44.326  1.00  0.00           H  
ATOM   3233  N   TYR   206      45.343  39.536  41.367  1.00  0.00           N  
ATOM   3234  CA  TYR   206      45.099  40.470  40.201  1.00  0.00           C  
ATOM   3235  C   TYR   206      44.089  39.866  39.192  1.00  0.00           C  
ATOM   3236  O   TYR   206      43.904  38.664  39.199  1.00  0.00           O  
ATOM   3237  CB  TYR   206      46.448  40.713  39.464  1.00  0.00           C  
ATOM   3238  CG  TYR   206      47.475  41.505  40.319  1.00  0.00           C  
ATOM   3239  CD1 TYR   206      48.287  40.839  41.226  1.00  0.00           C  
ATOM   3240  CE1 TYR   206      49.283  41.518  41.939  1.00  0.00           C  
ATOM   3241  CZ  TYR   206      49.449  42.907  41.759  1.00  0.00           C  
ATOM   3242  OH  TYR   206      50.595  43.457  42.273  1.00  0.00           O  
ATOM   3243  CE2 TYR   206      48.672  43.493  40.757  1.00  0.00           C  
ATOM   3244  CD2 TYR   206      47.632  42.841  40.097  1.00  0.00           C  
ATOM   3245  H   TYR   206      45.493  38.606  41.002  1.00  0.00           H  
ATOM   3246  HA  TYR   206      44.714  41.402  40.615  1.00  0.00           H  
ATOM   3247  HB2 TYR   206      46.939  39.782  39.178  1.00  0.00           H  
ATOM   3248  HB3 TYR   206      46.201  41.251  38.549  1.00  0.00           H  
ATOM   3249  HD1 TYR   206      48.041  39.807  41.429  1.00  0.00           H  
ATOM   3250  HE1 TYR   206      49.927  40.998  42.632  1.00  0.00           H  
ATOM   3251  HH  TYR   206      50.761  43.043  43.123  1.00  0.00           H  
ATOM   3252  HE2 TYR   206      48.798  44.550  40.573  1.00  0.00           H  
ATOM   3253  HD2 TYR   206      46.987  43.420  39.453  1.00  0.00           H  
ATOM   3254  N   VAL   207      43.510  40.723  38.384  1.00  0.00           N  
ATOM   3255  CA  VAL   207      42.366  40.384  37.496  1.00  0.00           C  
ATOM   3256  C   VAL   207      42.676  40.874  36.136  1.00  0.00           C  
ATOM   3257  O   VAL   207      42.330  42.036  35.891  1.00  0.00           O  
ATOM   3258  CB  VAL   207      40.981  40.871  38.113  1.00  0.00           C  
ATOM   3259  CG1 VAL   207      39.764  40.216  37.458  1.00  0.00           C  
ATOM   3260  CG2 VAL   207      40.816  40.707  39.602  1.00  0.00           C  
ATOM   3261  H   VAL   207      43.656  41.714  38.511  1.00  0.00           H  
ATOM   3262  HA  VAL   207      42.354  39.296  37.431  1.00  0.00           H  
ATOM   3263  HB  VAL   207      40.957  41.940  37.902  1.00  0.00           H  
ATOM   3264 HG11 VAL   207      38.841  40.607  37.886  1.00  0.00           H  
ATOM   3265 HG12 VAL   207      39.824  40.486  36.404  1.00  0.00           H  
ATOM   3266 HG13 VAL   207      39.793  39.127  37.480  1.00  0.00           H  
ATOM   3267 HG21 VAL   207      39.781  40.983  39.802  1.00  0.00           H  
ATOM   3268 HG22 VAL   207      41.017  39.690  39.941  1.00  0.00           H  
ATOM   3269 HG23 VAL   207      41.484  41.395  40.120  1.00  0.00           H  
ATOM   3270  N   TYR   208      43.345  40.075  35.254  1.00  0.00           N  
ATOM   3271  CA  TYR   208      43.795  40.492  33.887  1.00  0.00           C  
ATOM   3272  C   TYR   208      42.833  39.894  32.768  1.00  0.00           C  
ATOM   3273  O   TYR   208      42.538  38.675  32.846  1.00  0.00           O  
ATOM   3274  CB  TYR   208      45.254  40.095  33.657  1.00  0.00           C  
ATOM   3275  CG  TYR   208      46.213  41.053  34.364  1.00  0.00           C  
ATOM   3276  CD1 TYR   208      46.341  42.385  33.874  1.00  0.00           C  
ATOM   3277  CE1 TYR   208      47.189  43.323  34.505  1.00  0.00           C  
ATOM   3278  CZ  TYR   208      47.952  42.907  35.648  1.00  0.00           C  
ATOM   3279  OH  TYR   208      48.818  43.842  36.164  1.00  0.00           O  
ATOM   3280  CE2 TYR   208      47.809  41.593  36.137  1.00  0.00           C  
ATOM   3281  CD2 TYR   208      46.986  40.632  35.472  1.00  0.00           C  
ATOM   3282  H   TYR   208      43.455  39.096  35.476  1.00  0.00           H  
ATOM   3283  HA  TYR   208      43.815  41.577  33.780  1.00  0.00           H  
ATOM   3284  HB2 TYR   208      45.517  39.059  33.872  1.00  0.00           H  
ATOM   3285  HB3 TYR   208      45.360  40.206  32.578  1.00  0.00           H  
ATOM   3286  HD1 TYR   208      45.766  42.708  33.019  1.00  0.00           H  
ATOM   3287  HE1 TYR   208      47.347  44.327  34.140  1.00  0.00           H  
ATOM   3288  HH  TYR   208      48.887  44.576  35.549  1.00  0.00           H  
ATOM   3289  HE2 TYR   208      48.321  41.296  37.041  1.00  0.00           H  
ATOM   3290  HD2 TYR   208      46.796  39.685  35.955  1.00  0.00           H  
ATOM   3291  N   ASP   209      42.487  40.746  31.844  1.00  0.00           N  
ATOM   3292  CA  ASP   209      42.064  40.288  30.485  1.00  0.00           C  
ATOM   3293  C   ASP   209      43.194  39.807  29.567  1.00  0.00           C  
ATOM   3294  O   ASP   209      44.189  40.509  29.300  1.00  0.00           O  
ATOM   3295  CB  ASP   209      41.256  41.438  29.898  1.00  0.00           C  
ATOM   3296  CG  ASP   209      40.628  41.060  28.557  1.00  0.00           C  
ATOM   3297  OD1 ASP   209      41.314  40.851  27.542  1.00  0.00           O  
ATOM   3298  OD2 ASP   209      39.364  40.854  28.523  1.00  0.00           O1-
ATOM   3299  H   ASP   209      42.756  41.710  31.979  1.00  0.00           H  
ATOM   3300  HA  ASP   209      41.333  39.481  30.517  1.00  0.00           H  
ATOM   3301  HB2 ASP   209      40.433  41.680  30.570  1.00  0.00           H  
ATOM   3302  HB3 ASP   209      41.849  42.335  29.717  1.00  0.00           H  
ATOM   3303  N   LEU   210      43.105  38.592  29.131  1.00  0.00           N  
ATOM   3304  CA  LEU   210      44.321  37.802  28.733  1.00  0.00           C  
ATOM   3305  C   LEU   210      44.232  37.252  27.308  1.00  0.00           C  
ATOM   3306  O   LEU   210      45.290  37.275  26.679  1.00  0.00           O  
ATOM   3307  CB  LEU   210      44.453  36.691  29.827  1.00  0.00           C  
ATOM   3308  CG  LEU   210      45.537  35.624  29.588  1.00  0.00           C  
ATOM   3309  CD1 LEU   210      46.972  36.271  29.528  1.00  0.00           C  
ATOM   3310  CD2 LEU   210      45.518  34.806  30.901  1.00  0.00           C  
ATOM   3311  H   LEU   210      42.297  38.134  29.529  1.00  0.00           H  
ATOM   3312  HA  LEU   210      45.188  38.446  28.881  1.00  0.00           H  
ATOM   3313  HB2 LEU   210      44.537  37.204  30.785  1.00  0.00           H  
ATOM   3314  HB3 LEU   210      43.507  36.151  29.872  1.00  0.00           H  
ATOM   3315  HG  LEU   210      45.322  35.086  28.664  1.00  0.00           H  
ATOM   3316 HD11 LEU   210      47.740  35.499  29.482  1.00  0.00           H  
ATOM   3317 HD12 LEU   210      47.038  37.062  28.781  1.00  0.00           H  
ATOM   3318 HD13 LEU   210      47.100  36.691  30.526  1.00  0.00           H  
ATOM   3319 HD21 LEU   210      46.398  34.166  30.974  1.00  0.00           H  
ATOM   3320 HD22 LEU   210      45.309  35.423  31.775  1.00  0.00           H  
ATOM   3321 HD23 LEU   210      44.717  34.067  30.938  1.00  0.00           H  
ATOM   3322  N   VAL   211      43.097  36.880  26.783  1.00  0.00           N  
ATOM   3323  CA  VAL   211      42.922  36.332  25.414  1.00  0.00           C  
ATOM   3324  C   VAL   211      41.491  36.536  24.894  1.00  0.00           C  
ATOM   3325  O   VAL   211      40.504  36.452  25.687  1.00  0.00           O  
ATOM   3326  CB  VAL   211      43.188  34.824  25.262  1.00  0.00           C  
ATOM   3327  CG1 VAL   211      44.623  34.473  25.152  1.00  0.00           C  
ATOM   3328  CG2 VAL   211      42.548  34.118  26.421  1.00  0.00           C  
ATOM   3329  H   VAL   211      42.282  36.878  27.379  1.00  0.00           H  
ATOM   3330  HA  VAL   211      43.590  36.883  24.752  1.00  0.00           H  
ATOM   3331  HB  VAL   211      42.691  34.504  24.347  1.00  0.00           H  
ATOM   3332 HG11 VAL   211      45.137  34.804  26.054  1.00  0.00           H  
ATOM   3333 HG12 VAL   211      44.685  33.390  25.043  1.00  0.00           H  
ATOM   3334 HG13 VAL   211      45.034  34.978  24.278  1.00  0.00           H  
ATOM   3335 HG21 VAL   211      41.505  34.383  26.598  1.00  0.00           H  
ATOM   3336 HG22 VAL   211      42.536  33.035  26.294  1.00  0.00           H  
ATOM   3337 HG23 VAL   211      43.151  34.237  27.321  1.00  0.00           H  
ATOM   3338  N   LYS   212      41.324  36.808  23.615  1.00  0.00           N  
ATOM   3339  CA  LYS   212      39.987  36.964  22.969  1.00  0.00           C  
ATOM   3340  C   LYS   212      39.617  35.767  22.123  1.00  0.00           C  
ATOM   3341  O   LYS   212      40.232  35.589  21.053  1.00  0.00           O  
ATOM   3342  CB  LYS   212      40.143  38.225  22.061  1.00  0.00           C  
ATOM   3343  CG  LYS   212      40.487  39.464  22.859  1.00  0.00           C  
ATOM   3344  CD  LYS   212      39.493  39.840  23.883  1.00  0.00           C  
ATOM   3345  CE  LYS   212      39.729  41.277  24.510  1.00  0.00           C  
ATOM   3346  NZ  LYS   212      38.930  41.659  25.743  1.00  0.00           N1+
ATOM   3347  H   LYS   212      42.153  36.819  23.038  1.00  0.00           H  
ATOM   3348  HA  LYS   212      39.187  37.052  23.704  1.00  0.00           H  
ATOM   3349  HB2 LYS   212      40.940  38.156  21.320  1.00  0.00           H  
ATOM   3350  HB3 LYS   212      39.180  38.368  21.570  1.00  0.00           H  
ATOM   3351  HG2 LYS   212      41.447  39.341  23.359  1.00  0.00           H  
ATOM   3352  HG3 LYS   212      40.508  40.169  22.029  1.00  0.00           H  
ATOM   3353  HD2 LYS   212      38.468  39.731  23.529  1.00  0.00           H  
ATOM   3354  HD3 LYS   212      39.574  39.238  24.788  1.00  0.00           H  
ATOM   3355  HE2 LYS   212      40.804  41.338  24.680  1.00  0.00           H  
ATOM   3356  HE3 LYS   212      39.490  41.968  23.701  1.00  0.00           H  
ATOM   3357  HZ1 LYS   212      39.271  41.272  26.611  1.00  0.00           H  
ATOM   3358  HZ2 LYS   212      38.787  42.653  25.855  1.00  0.00           H  
ATOM   3359  HZ3 LYS   212      37.983  41.308  25.699  1.00  0.00           H  
ATOM   3360  N   NME   213      38.639  34.923  22.559  1.00  0.00           N  
ATOM   3361  C   NME   213      37.904  33.990  21.715  1.00  0.00           C  
ATOM   3362  H   NME   213      38.559  34.776  23.555  1.00  0.00           H  
ATOM   3363  H1  NME   213      37.693  34.456  20.752  1.00  0.00           H  
ATOM   3364  H2  NME   213      38.524  33.117  21.513  1.00  0.00           H  
ATOM   3365  H3  NME   213      36.985  33.738  22.246  1.00  0.00           H  
TER    3366      NME   213
CONECT 3361 3363 3364 3365
CONECT 3363 3361
CONECT 3364 3361
CONECT 3365 3361
END   
