# Supplementary material for: Exploring Aromatic Cage Flexibility Using Cosolvent Molecular Dynamics Simulations—An In-Silico Case Study of Tudor Domains
Source: J Chem Inf Model. 2024 May 21;64(11):4553–69. doi: 10.1021/acs.jcim.4c00298 (PMC11167732; doi:10.1021/acs.jcim.4c00298)
Supplement: Supplementary file 2 — ci4c00298_si_002.zip [file ci4c00298_si_002.zip › SPIN1/cluster_representatives/domain2/04_ISOIND_rep_c2.pdb]

TITLE     rep03.c2
REMARK   4      COMPLIES WITH FORMAT V. 3.0, 1-DEC-2006
REMARK 888
REMARK 888 WRITTEN BY MAESTRO (A PRODUCT OF SCHRODINGER, LLC)
CRYST1   83.038   83.038   83.038 109.47 109.47 109.47 P 1           1
ATOM      1  CH3 ACE     1      46.068  22.370  64.863  1.00  0.00           C  
ATOM      2  C   ACE     1      45.651  20.994  64.483  1.00  0.00           C  
ATOM      3  O   ACE     1      45.926  20.681  63.305  1.00  0.00           O  
ATOM      4  H1  ACE     1      47.017  22.277  65.391  1.00  0.00           H  
ATOM      5  H2  ACE     1      46.259  22.995  63.991  1.00  0.00           H  
ATOM      6  H3  ACE     1      45.309  22.860  65.474  1.00  0.00           H  
ATOM      7  N   ARG     2      45.025  20.184  65.357  1.00  0.00           N  
ATOM      8  CA  ARG     2      44.325  18.962  64.924  1.00  0.00           C  
ATOM      9  C   ARG     2      42.999  19.246  64.210  1.00  0.00           C  
ATOM     10  O   ARG     2      42.032  18.543  64.511  1.00  0.00           O  
ATOM     11  CB  ARG     2      44.265  18.040  66.072  1.00  0.00           C  
ATOM     12  CG  ARG     2      45.651  17.420  66.587  1.00  0.00           C  
ATOM     13  CD  ARG     2      45.570  15.904  66.819  1.00  0.00           C  
ATOM     14  NE  ARG     2      46.828  15.234  67.274  1.00  0.00           N  
ATOM     15  CZ  ARG     2      47.108  13.932  67.295  1.00  0.00           C  
ATOM     16  NH1 ARG     2      46.255  13.052  66.792  1.00  0.00           N  
ATOM     17  NH2 ARG     2      48.203  13.408  67.727  1.00  0.00           N1+
ATOM     18  H   ARG     2      45.016  20.435  66.335  1.00  0.00           H  
ATOM     19  HA  ARG     2      44.890  18.496  64.116  1.00  0.00           H  
ATOM     20  HB2 ARG     2      43.725  18.400  66.948  1.00  0.00           H  
ATOM     21  HB3 ARG     2      43.679  17.175  65.762  1.00  0.00           H  
ATOM     22  HG2 ARG     2      46.415  17.515  65.816  1.00  0.00           H  
ATOM     23  HG3 ARG     2      45.996  17.962  67.467  1.00  0.00           H  
ATOM     24  HD2 ARG     2      44.697  15.745  67.452  1.00  0.00           H  
ATOM     25  HD3 ARG     2      45.325  15.469  65.850  1.00  0.00           H  
ATOM     26  HE  ARG     2      47.595  15.855  67.487  1.00  0.00           H  
ATOM     27 HH11 ARG     2      45.310  13.313  66.550  1.00  0.00           H  
ATOM     28 HH12 ARG     2      46.549  12.087  66.740  1.00  0.00           H  
ATOM     29 HH21 ARG     2      49.076  13.912  67.795  1.00  0.00           H  
ATOM     30 HH22 ARG     2      48.315  12.449  68.023  1.00  0.00           H  
ATOM     31  N   ARG     3      42.911  20.258  63.364  1.00  0.00           N  
ATOM     32  CA  ARG     3      41.736  20.464  62.546  1.00  0.00           C  
ATOM     33  C   ARG     3      41.989  21.448  61.371  1.00  0.00           C  
ATOM     34  O   ARG     3      42.854  22.326  61.549  1.00  0.00           O  
ATOM     35  CB  ARG     3      40.716  21.225  63.453  1.00  0.00           C  
ATOM     36  CG  ARG     3      39.341  21.437  62.738  1.00  0.00           C  
ATOM     37  CD  ARG     3      38.423  22.193  63.762  1.00  0.00           C  
ATOM     38  NE  ARG     3      37.111  22.657  63.204  1.00  0.00           N  
ATOM     39  CZ  ARG     3      36.203  23.299  63.879  1.00  0.00           C  
ATOM     40  NH1 ARG     3      36.371  23.731  65.124  1.00  0.00           N  
ATOM     41  NH2 ARG     3      35.111  23.684  63.290  1.00  0.00           N1+
ATOM     42  H   ARG     3      43.715  20.858  63.245  1.00  0.00           H  
ATOM     43  HA  ARG     3      41.384  19.527  62.115  1.00  0.00           H  
ATOM     44  HB2 ARG     3      40.542  20.599  64.328  1.00  0.00           H  
ATOM     45  HB3 ARG     3      41.083  22.211  63.738  1.00  0.00           H  
ATOM     46  HG2 ARG     3      39.478  22.033  61.835  1.00  0.00           H  
ATOM     47  HG3 ARG     3      38.949  20.502  62.337  1.00  0.00           H  
ATOM     48  HD2 ARG     3      38.228  21.549  64.618  1.00  0.00           H  
ATOM     49  HD3 ARG     3      39.019  23.005  64.177  1.00  0.00           H  
ATOM     50  HE  ARG     3      36.747  22.355  62.311  1.00  0.00           H  
ATOM     51 HH11 ARG     3      37.084  23.288  65.685  1.00  0.00           H  
ATOM     52 HH12 ARG     3      35.878  24.500  65.553  1.00  0.00           H  
ATOM     53 HH21 ARG     3      34.981  23.275  62.375  1.00  0.00           H  
ATOM     54 HH22 ARG     3      34.342  24.093  63.803  1.00  0.00           H  
ATOM     55  N   ASN     4      41.312  21.297  60.167  1.00  0.00           N  
ATOM     56  CA  ASN     4      41.498  22.079  58.961  1.00  0.00           C  
ATOM     57  C   ASN     4      41.182  23.517  59.088  1.00  0.00           C  
ATOM     58  O   ASN     4      40.004  23.845  59.396  1.00  0.00           O  
ATOM     59  CB  ASN     4      40.757  21.425  57.784  1.00  0.00           C  
ATOM     60  CG  ASN     4      41.033  21.877  56.343  1.00  0.00           C  
ATOM     61  OD1 ASN     4      41.629  22.948  56.025  1.00  0.00           O  
ATOM     62  ND2 ASN     4      40.533  21.137  55.404  1.00  0.00           N  
ATOM     63  H   ASN     4      40.542  20.644  60.149  1.00  0.00           H  
ATOM     64  HA  ASN     4      42.549  22.062  58.673  1.00  0.00           H  
ATOM     65  HB2 ASN     4      40.904  20.346  57.736  1.00  0.00           H  
ATOM     66  HB3 ASN     4      39.688  21.597  57.906  1.00  0.00           H  
ATOM     67 HD21 ASN     4      40.092  20.259  55.637  1.00  0.00           H  
ATOM     68 HD22 ASN     4      40.472  21.552  54.485  1.00  0.00           H  
ATOM     69  N   ILE     5      42.147  24.411  58.815  1.00  0.00           N  
ATOM     70  CA  ILE     5      42.154  25.856  59.056  1.00  0.00           C  
ATOM     71  C   ILE     5      41.106  26.614  58.331  1.00  0.00           C  
ATOM     72  O   ILE     5      40.703  27.724  58.735  1.00  0.00           O  
ATOM     73  CB  ILE     5      43.594  26.344  58.711  1.00  0.00           C  
ATOM     74  CG2 ILE     5      44.034  26.077  57.254  1.00  0.00           C  
ATOM     75  CG1 ILE     5      44.078  27.749  59.150  1.00  0.00           C  
ATOM     76  CD1 ILE     5      45.554  27.936  59.437  1.00  0.00           C  
ATOM     77  H   ILE     5      43.039  24.009  58.564  1.00  0.00           H  
ATOM     78  HA  ILE     5      42.053  25.987  60.134  1.00  0.00           H  
ATOM     79  HB  ILE     5      44.172  25.643  59.313  1.00  0.00           H  
ATOM     80 HG21 ILE     5      45.117  25.954  57.282  1.00  0.00           H  
ATOM     81 HG22 ILE     5      43.626  25.169  56.811  1.00  0.00           H  
ATOM     82 HG23 ILE     5      43.838  26.898  56.564  1.00  0.00           H  
ATOM     83 HG12 ILE     5      43.768  28.372  58.311  1.00  0.00           H  
ATOM     84 HG13 ILE     5      43.529  28.091  60.027  1.00  0.00           H  
ATOM     85 HD11 ILE     5      45.802  28.985  59.594  1.00  0.00           H  
ATOM     86 HD12 ILE     5      45.821  27.396  60.345  1.00  0.00           H  
ATOM     87 HD13 ILE     5      46.156  27.618  58.586  1.00  0.00           H  
ATOM     88  N   VAL     6      40.572  26.127  57.216  1.00  0.00           N  
ATOM     89  CA  VAL     6      39.532  26.760  56.445  1.00  0.00           C  
ATOM     90  C   VAL     6      38.328  27.068  57.332  1.00  0.00           C  
ATOM     91  O   VAL     6      37.955  26.251  58.171  1.00  0.00           O  
ATOM     92  CB  VAL     6      39.318  25.983  55.171  1.00  0.00           C  
ATOM     93  CG1 VAL     6      38.929  24.532  55.299  1.00  0.00           C  
ATOM     94  CG2 VAL     6      38.276  26.672  54.252  1.00  0.00           C  
ATOM     95  H   VAL     6      40.927  25.254  56.854  1.00  0.00           H  
ATOM     96  HA  VAL     6      40.022  27.697  56.179  1.00  0.00           H  
ATOM     97  HB  VAL     6      40.273  25.947  54.645  1.00  0.00           H  
ATOM     98 HG11 VAL     6      39.078  23.905  54.421  1.00  0.00           H  
ATOM     99 HG12 VAL     6      39.439  24.118  56.169  1.00  0.00           H  
ATOM    100 HG13 VAL     6      37.847  24.557  55.430  1.00  0.00           H  
ATOM    101 HG21 VAL     6      38.236  26.117  53.315  1.00  0.00           H  
ATOM    102 HG22 VAL     6      37.320  26.754  54.768  1.00  0.00           H  
ATOM    103 HG23 VAL     6      38.568  27.718  54.154  1.00  0.00           H  
ATOM    104  N   GLY     7      37.732  28.250  57.204  1.00  0.00           N  
ATOM    105  CA  GLY     7      36.672  28.745  58.163  1.00  0.00           C  
ATOM    106  C   GLY     7      37.083  29.550  59.349  1.00  0.00           C  
ATOM    107  O   GLY     7      36.224  30.042  60.126  1.00  0.00           O  
ATOM    108  H   GLY     7      38.054  28.954  56.554  1.00  0.00           H  
ATOM    109  HA2 GLY     7      36.008  29.339  57.535  1.00  0.00           H  
ATOM    110  HA3 GLY     7      36.076  27.897  58.500  1.00  0.00           H  
ATOM    111  N   CYS     8      38.381  29.570  59.704  1.00  0.00           N  
ATOM    112  CA  CYS     8      38.783  30.246  60.883  1.00  0.00           C  
ATOM    113  C   CYS     8      39.211  31.701  60.599  1.00  0.00           C  
ATOM    114  O   CYS     8      39.622  32.055  59.463  1.00  0.00           O  
ATOM    115  CB  CYS     8      39.844  29.459  61.527  1.00  0.00           C  
ATOM    116  SG  CYS     8      39.539  27.732  61.700  1.00  0.00           S  
ATOM    117  H   CYS     8      39.031  28.981  59.203  1.00  0.00           H  
ATOM    118  HA  CYS     8      37.935  30.339  61.561  1.00  0.00           H  
ATOM    119  HB2 CYS     8      40.753  29.503  60.926  1.00  0.00           H  
ATOM    120  HB3 CYS     8      40.070  30.011  62.439  1.00  0.00           H  
ATOM    121  HG  CYS     8      39.614  27.421  60.403  1.00  0.00           H  
ATOM    122  N   ARG     9      39.210  32.482  61.693  1.00  0.00           N  
ATOM    123  CA  ARG     9      40.178  33.586  61.704  1.00  0.00           C  
ATOM    124  C   ARG     9      41.532  33.046  62.182  1.00  0.00           C  
ATOM    125  O   ARG     9      41.598  32.231  63.067  1.00  0.00           O  
ATOM    126  CB  ARG     9      39.567  34.714  62.645  1.00  0.00           C  
ATOM    127  CG  ARG     9      38.536  35.466  61.864  1.00  0.00           C  
ATOM    128  CD  ARG     9      38.005  36.739  62.545  1.00  0.00           C  
ATOM    129  NE  ARG     9      39.014  37.580  63.122  1.00  0.00           N  
ATOM    130  CZ  ARG     9      39.899  38.259  62.418  1.00  0.00           C  
ATOM    131  NH1 ARG     9      39.806  38.279  61.126  1.00  0.00           N  
ATOM    132  NH2 ARG     9      40.748  38.952  63.091  1.00  0.00           N1+
ATOM    133  H   ARG     9      38.887  32.138  62.586  1.00  0.00           H  
ATOM    134  HA  ARG     9      40.366  33.979  60.705  1.00  0.00           H  
ATOM    135  HB2 ARG     9      39.129  34.268  63.538  1.00  0.00           H  
ATOM    136  HB3 ARG     9      40.353  35.374  63.011  1.00  0.00           H  
ATOM    137  HG2 ARG     9      38.978  35.796  60.924  1.00  0.00           H  
ATOM    138  HG3 ARG     9      37.706  34.790  61.660  1.00  0.00           H  
ATOM    139  HD2 ARG     9      37.307  37.225  61.863  1.00  0.00           H  
ATOM    140  HD3 ARG     9      37.403  36.391  63.384  1.00  0.00           H  
ATOM    141  HE  ARG     9      38.984  37.666  64.128  1.00  0.00           H  
ATOM    142 HH11 ARG     9      39.052  37.701  60.784  1.00  0.00           H  
ATOM    143 HH12 ARG     9      40.416  38.932  60.655  1.00  0.00           H  
ATOM    144 HH21 ARG     9      40.725  39.003  64.100  1.00  0.00           H  
ATOM    145 HH22 ARG     9      41.277  39.574  62.496  1.00  0.00           H  
ATOM    146  N   ILE    10      42.591  33.618  61.675  1.00  0.00           N  
ATOM    147  CA  ILE    10      43.978  33.304  61.881  1.00  0.00           C  
ATOM    148  C   ILE    10      44.930  34.466  62.109  1.00  0.00           C  
ATOM    149  O   ILE    10      44.681  35.618  61.637  1.00  0.00           O  
ATOM    150  CB  ILE    10      44.485  32.517  60.662  1.00  0.00           C  
ATOM    151  CG2 ILE    10      43.965  31.091  60.584  1.00  0.00           C  
ATOM    152  CG1 ILE    10      44.408  33.299  59.304  1.00  0.00           C  
ATOM    153  CD1 ILE    10      45.462  32.847  58.349  1.00  0.00           C  
ATOM    154  H   ILE    10      42.387  34.471  61.174  1.00  0.00           H  
ATOM    155  HA  ILE    10      44.013  32.637  62.742  1.00  0.00           H  
ATOM    156  HB  ILE    10      45.563  32.490  60.816  1.00  0.00           H  
ATOM    157 HG21 ILE    10      44.306  30.369  61.326  1.00  0.00           H  
ATOM    158 HG22 ILE    10      42.880  31.176  60.516  1.00  0.00           H  
ATOM    159 HG23 ILE    10      44.299  30.656  59.642  1.00  0.00           H  
ATOM    160 HG12 ILE    10      43.447  33.287  58.790  1.00  0.00           H  
ATOM    161 HG13 ILE    10      44.660  34.342  59.496  1.00  0.00           H  
ATOM    162 HD11 ILE    10      45.096  33.071  57.347  1.00  0.00           H  
ATOM    163 HD12 ILE    10      46.410  33.380  58.420  1.00  0.00           H  
ATOM    164 HD13 ILE    10      45.735  31.805  58.512  1.00  0.00           H  
ATOM    165  N   GLN    11      46.093  34.302  62.777  1.00  0.00           N  
ATOM    166  CA  GLN    11      47.223  35.279  62.842  1.00  0.00           C  
ATOM    167  C   GLN    11      48.554  34.604  62.552  1.00  0.00           C  
ATOM    168  O   GLN    11      48.710  33.428  62.814  1.00  0.00           O  
ATOM    169  CB  GLN    11      47.203  36.119  64.133  1.00  0.00           C  
ATOM    170  CG  GLN    11      47.574  35.236  65.392  1.00  0.00           C  
ATOM    171  CD  GLN    11      47.876  36.160  66.599  1.00  0.00           C  
ATOM    172  OE1 GLN    11      47.421  37.298  66.709  1.00  0.00           O  
ATOM    173  NE2 GLN    11      48.656  35.712  67.563  1.00  0.00           N  
ATOM    174  H   GLN    11      46.269  33.360  63.095  1.00  0.00           H  
ATOM    175  HA  GLN    11      47.088  36.060  62.093  1.00  0.00           H  
ATOM    176  HB2 GLN    11      47.904  36.947  64.031  1.00  0.00           H  
ATOM    177  HB3 GLN    11      46.230  36.598  64.245  1.00  0.00           H  
ATOM    178  HG2 GLN    11      46.771  34.523  65.578  1.00  0.00           H  
ATOM    179  HG3 GLN    11      48.504  34.743  65.109  1.00  0.00           H  
ATOM    180 HE21 GLN    11      49.306  34.960  67.388  1.00  0.00           H  
ATOM    181 HE22 GLN    11      48.881  36.423  68.244  1.00  0.00           H  
ATOM    182  N   HIS    12      49.533  35.384  62.021  1.00  0.00           N  
ATOM    183  CA  HIS    12      50.837  34.921  61.504  1.00  0.00           C  
ATOM    184  C   HIS    12      51.818  36.002  61.200  1.00  0.00           C  
ATOM    185  O   HIS    12      51.569  36.999  60.528  1.00  0.00           O  
ATOM    186  CB  HIS    12      50.673  34.011  60.299  1.00  0.00           C  
ATOM    187  CG  HIS    12      50.182  34.601  58.955  1.00  0.00           C  
ATOM    188  ND1 HIS    12      50.944  35.089  57.915  1.00  0.00           N  
ATOM    189  CE1 HIS    12      50.158  35.285  56.894  1.00  0.00           C  
ATOM    190  NE2 HIS    12      48.871  35.092  57.206  1.00  0.00           N  
ATOM    191  CD2 HIS    12      48.868  34.623  58.506  1.00  0.00           C  
ATOM    192  H   HIS    12      49.340  36.361  61.856  1.00  0.00           H  
ATOM    193  HA  HIS    12      51.441  34.324  62.187  1.00  0.00           H  
ATOM    194  HB2 HIS    12      51.678  33.668  60.056  1.00  0.00           H  
ATOM    195  HB3 HIS    12      50.019  33.160  60.487  1.00  0.00           H  
ATOM    196  HD1 HIS    12      51.932  35.296  57.961  1.00  0.00           H  
ATOM    197  HE1 HIS    12      50.545  35.711  55.981  1.00  0.00           H  
ATOM    198  HD2 HIS    12      47.979  34.488  59.104  1.00  0.00           H  
ATOM    199  N   GLY    13      53.114  35.765  61.536  1.00  0.00           N  
ATOM    200  CA  GLY    13      54.245  36.410  60.839  1.00  0.00           C  
ATOM    201  C   GLY    13      54.341  36.080  59.362  1.00  0.00           C  
ATOM    202  O   GLY    13      53.773  35.155  58.787  1.00  0.00           O  
ATOM    203  H   GLY    13      53.363  34.872  61.937  1.00  0.00           H  
ATOM    204  HA2 GLY    13      54.010  37.472  60.919  1.00  0.00           H  
ATOM    205  HA3 GLY    13      55.186  36.156  61.328  1.00  0.00           H  
ATOM    206  N   TRP    14      55.026  36.959  58.735  1.00  0.00           N  
ATOM    207  CA  TRP    14      55.403  36.964  57.314  1.00  0.00           C  
ATOM    208  C   TRP    14      56.828  37.448  57.090  1.00  0.00           C  
ATOM    209  O   TRP    14      57.231  38.453  57.721  1.00  0.00           O  
ATOM    210  CB  TRP    14      54.342  37.797  56.563  1.00  0.00           C  
ATOM    211  CG  TRP    14      54.446  38.083  55.134  1.00  0.00           C  
ATOM    212  CD1 TRP    14      54.930  39.245  54.631  1.00  0.00           C  
ATOM    213  NE1 TRP    14      54.958  39.191  53.260  1.00  0.00           N  
ATOM    214  CE2 TRP    14      54.560  37.940  52.847  1.00  0.00           C  
ATOM    215  CZ2 TRP    14      54.528  37.360  51.570  1.00  0.00           C  
ATOM    216  CH2 TRP    14      54.028  36.071  51.386  1.00  0.00           C  
ATOM    217  CZ3 TRP    14      53.598  35.327  52.542  1.00  0.00           C  
ATOM    218  CE3 TRP    14      53.591  35.901  53.834  1.00  0.00           C  
ATOM    219  CD2 TRP    14      54.172  37.217  54.045  1.00  0.00           C  
ATOM    220  H   TRP    14      55.490  37.693  59.251  1.00  0.00           H  
ATOM    221  HA  TRP    14      55.330  35.929  56.980  1.00  0.00           H  
ATOM    222  HB2 TRP    14      53.494  37.126  56.698  1.00  0.00           H  
ATOM    223  HB3 TRP    14      54.125  38.773  56.995  1.00  0.00           H  
ATOM    224  HD1 TRP    14      55.290  40.045  55.260  1.00  0.00           H  
ATOM    225  HE1 TRP    14      55.490  39.823  52.678  1.00  0.00           H  
ATOM    226  HZ2 TRP    14      54.727  37.991  50.716  1.00  0.00           H  
ATOM    227  HH2 TRP    14      53.936  35.637  50.401  1.00  0.00           H  
ATOM    228  HZ3 TRP    14      53.258  34.313  52.390  1.00  0.00           H  
ATOM    229  HE3 TRP    14      53.349  35.205  54.623  1.00  0.00           H  
ATOM    230  N   LYS    15      57.453  36.846  56.106  1.00  0.00           N  
ATOM    231  CA  LYS    15      58.895  36.978  55.856  1.00  0.00           C  
ATOM    232  C   LYS    15      59.200  37.600  54.469  1.00  0.00           C  
ATOM    233  O   LYS    15      58.481  37.258  53.485  1.00  0.00           O  
ATOM    234  CB  LYS    15      59.638  35.662  56.060  1.00  0.00           C  
ATOM    235  CG  LYS    15      59.537  35.147  57.514  1.00  0.00           C  
ATOM    236  CD  LYS    15      60.289  33.868  57.803  1.00  0.00           C  
ATOM    237  CE  LYS    15      60.209  33.547  59.336  1.00  0.00           C  
ATOM    238  NZ  LYS    15      61.027  32.380  59.584  1.00  0.00           N1+
ATOM    239  H   LYS    15      57.064  36.068  55.593  1.00  0.00           H  
ATOM    240  HA  LYS    15      59.301  37.710  56.554  1.00  0.00           H  
ATOM    241  HB2 LYS    15      59.223  34.927  55.370  1.00  0.00           H  
ATOM    242  HB3 LYS    15      60.673  35.809  55.751  1.00  0.00           H  
ATOM    243  HG2 LYS    15      60.065  35.810  58.200  1.00  0.00           H  
ATOM    244  HG3 LYS    15      58.476  34.997  57.714  1.00  0.00           H  
ATOM    245  HD2 LYS    15      60.019  33.080  57.100  1.00  0.00           H  
ATOM    246  HD3 LYS    15      61.304  34.161  57.535  1.00  0.00           H  
ATOM    247  HE2 LYS    15      60.711  34.344  59.883  1.00  0.00           H  
ATOM    248  HE3 LYS    15      59.170  33.432  59.646  1.00  0.00           H  
ATOM    249  HZ1 LYS    15      61.061  32.121  60.559  1.00  0.00           H  
ATOM    250  HZ2 LYS    15      60.803  31.615  58.963  1.00  0.00           H  
ATOM    251  HZ3 LYS    15      61.998  32.564  59.376  1.00  0.00           H  
ATOM    252  N   GLU    16      60.272  38.419  54.346  1.00  0.00           N  
ATOM    253  CA  GLU    16      60.593  39.096  53.051  1.00  0.00           C  
ATOM    254  C   GLU    16      62.050  38.952  52.732  1.00  0.00           C  
ATOM    255  O   GLU    16      62.588  39.464  51.729  1.00  0.00           O  
ATOM    256  CB  GLU    16      60.037  40.541  52.879  1.00  0.00           C  
ATOM    257  CG  GLU    16      60.675  41.635  53.701  1.00  0.00           C  
ATOM    258  CD  GLU    16      60.294  43.064  53.198  1.00  0.00           C  
ATOM    259  OE1 GLU    16      59.857  43.781  54.094  1.00  0.00           O  
ATOM    260  OE2 GLU    16      60.527  43.370  52.012  1.00  0.00           O1-
ATOM    261  H   GLU    16      60.802  38.657  55.173  1.00  0.00           H  
ATOM    262  HA  GLU    16      60.066  38.532  52.281  1.00  0.00           H  
ATOM    263  HB2 GLU    16      60.344  40.744  51.853  1.00  0.00           H  
ATOM    264  HB3 GLU    16      58.965  40.588  53.068  1.00  0.00           H  
ATOM    265  HG2 GLU    16      60.395  41.467  54.741  1.00  0.00           H  
ATOM    266  HG3 GLU    16      61.741  41.426  53.610  1.00  0.00           H  
ATOM    267  N   GLY    17      62.833  38.273  53.591  1.00  0.00           N  
ATOM    268  CA  GLY    17      64.318  38.323  53.657  1.00  0.00           C  
ATOM    269  C   GLY    17      64.925  39.541  54.344  1.00  0.00           C  
ATOM    270  O   GLY    17      66.129  39.650  54.329  1.00  0.00           O  
ATOM    271  H   GLY    17      62.413  37.875  54.418  1.00  0.00           H  
ATOM    272  HA2 GLY    17      64.622  37.447  54.229  1.00  0.00           H  
ATOM    273  HA3 GLY    17      64.853  38.325  52.707  1.00  0.00           H  
ATOM    274  N   ASN    18      64.235  40.421  54.963  1.00  0.00           N  
ATOM    275  CA  ASN    18      64.659  41.768  55.420  1.00  0.00           C  
ATOM    276  C   ASN    18      63.753  42.183  56.665  1.00  0.00           C  
ATOM    277  O   ASN    18      62.514  42.215  56.678  1.00  0.00           O  
ATOM    278  CB  ASN    18      64.521  42.818  54.250  1.00  0.00           C  
ATOM    279  CG  ASN    18      64.568  44.271  54.734  1.00  0.00           C  
ATOM    280  OD1 ASN    18      63.563  44.899  55.175  1.00  0.00           O  
ATOM    281  ND2 ASN    18      65.792  44.848  54.795  1.00  0.00           N  
ATOM    282  H   ASN    18      63.241  40.255  55.036  1.00  0.00           H  
ATOM    283  HA  ASN    18      65.725  41.764  55.645  1.00  0.00           H  
ATOM    284  HB2 ASN    18      65.305  42.518  53.556  1.00  0.00           H  
ATOM    285  HB3 ASN    18      63.529  42.711  53.810  1.00  0.00           H  
ATOM    286 HD21 ASN    18      66.550  44.255  54.487  1.00  0.00           H  
ATOM    287 HD22 ASN    18      65.994  45.801  55.062  1.00  0.00           H  
ATOM    288  N   GLY    19      64.440  42.613  57.691  1.00  0.00           N  
ATOM    289  CA  GLY    19      63.990  43.333  58.878  1.00  0.00           C  
ATOM    290  C   GLY    19      63.067  42.451  59.815  1.00  0.00           C  
ATOM    291  O   GLY    19      63.040  41.217  59.640  1.00  0.00           O  
ATOM    292  H   GLY    19      65.405  42.316  57.659  1.00  0.00           H  
ATOM    293  HA2 GLY    19      64.785  43.761  59.488  1.00  0.00           H  
ATOM    294  HA3 GLY    19      63.498  44.262  58.588  1.00  0.00           H  
ATOM    295  N   PRO    20      62.393  43.075  60.779  1.00  0.00           N  
ATOM    296  CA  PRO    20      61.438  42.368  61.608  1.00  0.00           C  
ATOM    297  C   PRO    20      60.368  41.612  60.787  1.00  0.00           C  
ATOM    298  O   PRO    20      59.815  42.080  59.818  1.00  0.00           O  
ATOM    299  CD  PRO    20      62.474  44.431  61.201  1.00  0.00           C  
ATOM    300  CG  PRO    20      61.922  44.532  62.581  1.00  0.00           C  
ATOM    301  CB  PRO    20      60.892  43.451  62.545  1.00  0.00           C  
ATOM    302  HD2 PRO    20      61.889  45.091  60.560  1.00  0.00           H  
ATOM    303  HD3 PRO    20      63.496  44.791  61.316  1.00  0.00           H  
ATOM    304  HG2 PRO    20      61.349  45.417  62.854  1.00  0.00           H  
ATOM    305  HG3 PRO    20      62.575  44.203  63.389  1.00  0.00           H  
ATOM    306  HB2 PRO    20      60.062  43.959  62.052  1.00  0.00           H  
ATOM    307  HB3 PRO    20      60.635  43.048  63.525  1.00  0.00           H  
ATOM    308  HA  PRO    20      62.010  41.721  62.273  1.00  0.00           H  
ATOM    309  N   VAL    21      59.977  40.428  61.245  1.00  0.00           N  
ATOM    310  CA  VAL    21      58.856  39.602  60.798  1.00  0.00           C  
ATOM    311  C   VAL    21      57.502  40.292  61.056  1.00  0.00           C  
ATOM    312  O   VAL    21      57.024  40.292  62.220  1.00  0.00           O  
ATOM    313  CB  VAL    21      59.042  38.219  61.413  1.00  0.00           C  
ATOM    314  CG1 VAL    21      57.901  37.261  60.937  1.00  0.00           C  
ATOM    315  CG2 VAL    21      60.320  37.503  61.086  1.00  0.00           C  
ATOM    316  H   VAL    21      60.422  40.103  62.091  1.00  0.00           H  
ATOM    317  HA  VAL    21      58.974  39.372  59.739  1.00  0.00           H  
ATOM    318  HB  VAL    21      58.879  38.258  62.490  1.00  0.00           H  
ATOM    319 HG11 VAL    21      57.921  37.078  59.862  1.00  0.00           H  
ATOM    320 HG12 VAL    21      58.005  36.344  61.516  1.00  0.00           H  
ATOM    321 HG13 VAL    21      56.919  37.701  61.107  1.00  0.00           H  
ATOM    322 HG21 VAL    21      61.165  38.170  61.257  1.00  0.00           H  
ATOM    323 HG22 VAL    21      60.436  36.584  61.662  1.00  0.00           H  
ATOM    324 HG23 VAL    21      60.267  37.218  60.035  1.00  0.00           H  
ATOM    325  N   THR    22      56.710  40.834  60.066  1.00  0.00           N  
ATOM    326  CA  THR    22      55.427  41.478  60.223  1.00  0.00           C  
ATOM    327  C   THR    22      54.315  40.496  60.594  1.00  0.00           C  
ATOM    328  O   THR    22      54.066  39.578  59.863  1.00  0.00           O  
ATOM    329  CB  THR    22      54.927  42.283  58.983  1.00  0.00           C  
ATOM    330  CG2 THR    22      55.607  43.592  58.918  1.00  0.00           C  
ATOM    331  OG1 THR    22      55.079  41.530  57.734  1.00  0.00           O  
ATOM    332  H   THR    22      57.034  40.724  59.115  1.00  0.00           H  
ATOM    333  HA  THR    22      55.474  42.159  61.073  1.00  0.00           H  
ATOM    334  HB  THR    22      53.888  42.522  59.214  1.00  0.00           H  
ATOM    335 HG21 THR    22      55.131  44.133  58.101  1.00  0.00           H  
ATOM    336 HG22 THR    22      55.421  44.183  59.815  1.00  0.00           H  
ATOM    337 HG23 THR    22      56.671  43.472  58.711  1.00  0.00           H  
ATOM    338  HG1 THR    22      54.601  40.698  57.767  1.00  0.00           H  
ATOM    339  N   GLN    23      53.525  40.829  61.628  1.00  0.00           N  
ATOM    340  CA  GLN    23      52.245  40.137  61.999  1.00  0.00           C  
ATOM    341  C   GLN    23      51.100  40.590  61.042  1.00  0.00           C  
ATOM    342  O   GLN    23      50.827  41.758  60.879  1.00  0.00           O  
ATOM    343  CB  GLN    23      52.041  40.309  63.454  1.00  0.00           C  
ATOM    344  CG  GLN    23      50.781  39.638  64.024  1.00  0.00           C  
ATOM    345  CD  GLN    23      50.795  39.507  65.552  1.00  0.00           C  
ATOM    346  OE1 GLN    23      51.308  40.411  66.289  1.00  0.00           O  
ATOM    347  NE2 GLN    23      50.381  38.439  66.068  1.00  0.00           N  
ATOM    348  H   GLN    23      53.762  41.633  62.190  1.00  0.00           H  
ATOM    349  HA  GLN    23      52.376  39.067  61.839  1.00  0.00           H  
ATOM    350  HB2 GLN    23      52.961  39.945  63.912  1.00  0.00           H  
ATOM    351  HB3 GLN    23      51.808  41.357  63.638  1.00  0.00           H  
ATOM    352  HG2 GLN    23      49.933  40.185  63.613  1.00  0.00           H  
ATOM    353  HG3 GLN    23      50.762  38.632  63.604  1.00  0.00           H  
ATOM    354 HE21 GLN    23      50.138  37.613  65.540  1.00  0.00           H  
ATOM    355 HE22 GLN    23      50.635  38.345  67.041  1.00  0.00           H  
ATOM    356  N   TRP    24      50.468  39.603  60.398  1.00  0.00           N  
ATOM    357  CA  TRP    24      49.153  39.584  59.709  1.00  0.00           C  
ATOM    358  C   TRP    24      48.174  38.937  60.562  1.00  0.00           C  
ATOM    359  O   TRP    24      48.426  38.021  61.359  1.00  0.00           O  
ATOM    360  CB  TRP    24      49.342  38.952  58.344  1.00  0.00           C  
ATOM    361  CG  TRP    24      50.076  39.783  57.331  1.00  0.00           C  
ATOM    362  CD1 TRP    24      50.650  40.974  57.537  1.00  0.00           C  
ATOM    363  NE1 TRP    24      51.319  41.429  56.412  1.00  0.00           N  
ATOM    364  CE2 TRP    24      51.268  40.487  55.414  1.00  0.00           C  
ATOM    365  CZ2 TRP    24      51.907  40.379  54.168  1.00  0.00           C  
ATOM    366  CH2 TRP    24      51.526  39.281  53.356  1.00  0.00           C  
ATOM    367  CZ3 TRP    24      50.688  38.276  53.851  1.00  0.00           C  
ATOM    368  CE3 TRP    24      50.154  38.366  55.154  1.00  0.00           C  
ATOM    369  CD2 TRP    24      50.407  39.435  55.986  1.00  0.00           C  
ATOM    370  H   TRP    24      50.900  38.690  60.408  1.00  0.00           H  
ATOM    371  HA  TRP    24      48.912  40.640  59.588  1.00  0.00           H  
ATOM    372  HB2 TRP    24      49.743  37.943  58.444  1.00  0.00           H  
ATOM    373  HB3 TRP    24      48.384  38.767  57.859  1.00  0.00           H  
ATOM    374  HD1 TRP    24      50.568  41.596  58.416  1.00  0.00           H  
ATOM    375  HE1 TRP    24      51.725  42.334  56.222  1.00  0.00           H  
ATOM    376  HZ2 TRP    24      52.548  41.191  53.859  1.00  0.00           H  
ATOM    377  HH2 TRP    24      51.876  39.102  52.350  1.00  0.00           H  
ATOM    378  HZ3 TRP    24      50.506  37.417  53.223  1.00  0.00           H  
ATOM    379  HE3 TRP    24      49.530  37.540  55.461  1.00  0.00           H  
ATOM    380  N   LYS    25      46.934  39.451  60.409  1.00  0.00           N  
ATOM    381  CA  LYS    25      45.685  38.895  60.983  1.00  0.00           C  
ATOM    382  C   LYS    25      44.573  38.735  59.843  1.00  0.00           C  
ATOM    383  O   LYS    25      44.546  39.644  59.002  1.00  0.00           O  
ATOM    384  CB  LYS    25      45.185  39.819  62.074  1.00  0.00           C  
ATOM    385  CG  LYS    25      46.102  39.863  63.279  1.00  0.00           C  
ATOM    386  CD  LYS    25      45.791  41.001  64.283  1.00  0.00           C  
ATOM    387  CE  LYS    25      46.762  41.033  65.463  1.00  0.00           C  
ATOM    388  NZ  LYS    25      46.539  39.938  66.387  1.00  0.00           N1+
ATOM    389  H   LYS    25      46.836  40.308  59.883  1.00  0.00           H  
ATOM    390  HA  LYS    25      45.866  37.961  61.515  1.00  0.00           H  
ATOM    391  HB2 LYS    25      44.986  40.747  61.537  1.00  0.00           H  
ATOM    392  HB3 LYS    25      44.204  39.381  62.257  1.00  0.00           H  
ATOM    393  HG2 LYS    25      46.035  38.907  63.798  1.00  0.00           H  
ATOM    394  HG3 LYS    25      47.167  39.962  63.074  1.00  0.00           H  
ATOM    395  HD2 LYS    25      45.902  41.914  63.697  1.00  0.00           H  
ATOM    396  HD3 LYS    25      44.739  40.883  64.541  1.00  0.00           H  
ATOM    397  HE2 LYS    25      47.792  40.931  65.121  1.00  0.00           H  
ATOM    398  HE3 LYS    25      46.698  41.882  66.144  1.00  0.00           H  
ATOM    399  HZ1 LYS    25      46.836  39.036  66.044  1.00  0.00           H  
ATOM    400  HZ2 LYS    25      46.974  40.047  67.292  1.00  0.00           H  
ATOM    401  HZ3 LYS    25      45.544  39.858  66.544  1.00  0.00           H  
ATOM    402  N   GLY    26      43.703  37.708  59.823  1.00  0.00           N  
ATOM    403  CA  GLY    26      42.787  37.515  58.753  1.00  0.00           C  
ATOM    404  C   GLY    26      41.849  36.372  58.922  1.00  0.00           C  
ATOM    405  O   GLY    26      41.829  35.695  59.970  1.00  0.00           O  
ATOM    406  H   GLY    26      43.885  36.941  60.454  1.00  0.00           H  
ATOM    407  HA2 GLY    26      42.328  38.467  58.488  1.00  0.00           H  
ATOM    408  HA3 GLY    26      43.429  37.276  57.905  1.00  0.00           H  
ATOM    409  N   THR    27      41.012  36.162  57.902  1.00  0.00           N  
ATOM    410  CA  THR    27      39.866  35.267  57.903  1.00  0.00           C  
ATOM    411  C   THR    27      39.996  34.305  56.703  1.00  0.00           C  
ATOM    412  O   THR    27      40.305  34.699  55.580  1.00  0.00           O  
ATOM    413  CB  THR    27      38.465  35.931  57.778  1.00  0.00           C  
ATOM    414  CG2 THR    27      37.322  34.995  58.123  1.00  0.00           C  
ATOM    415  OG1 THR    27      38.377  36.914  58.777  1.00  0.00           O  
ATOM    416  H   THR    27      40.993  36.895  57.208  1.00  0.00           H  
ATOM    417  HA  THR    27      39.949  34.726  58.846  1.00  0.00           H  
ATOM    418  HB  THR    27      38.394  36.476  56.837  1.00  0.00           H  
ATOM    419 HG21 THR    27      37.647  34.504  59.041  1.00  0.00           H  
ATOM    420 HG22 THR    27      36.324  35.429  58.187  1.00  0.00           H  
ATOM    421 HG23 THR    27      37.278  34.365  57.234  1.00  0.00           H  
ATOM    422  HG1 THR    27      38.935  37.601  58.403  1.00  0.00           H  
ATOM    423  N   VAL    28      39.888  32.965  56.840  1.00  0.00           N  
ATOM    424  CA  VAL    28      40.025  31.920  55.782  1.00  0.00           C  
ATOM    425  C   VAL    28      38.651  31.774  55.157  1.00  0.00           C  
ATOM    426  O   VAL    28      37.764  31.233  55.803  1.00  0.00           O  
ATOM    427  CB  VAL    28      40.713  30.636  56.208  1.00  0.00           C  
ATOM    428  CG1 VAL    28      41.083  29.859  54.934  1.00  0.00           C  
ATOM    429  CG2 VAL    28      41.831  30.651  57.199  1.00  0.00           C  
ATOM    430  H   VAL    28      39.704  32.659  57.785  1.00  0.00           H  
ATOM    431  HA  VAL    28      40.669  32.318  54.997  1.00  0.00           H  
ATOM    432  HB  VAL    28      39.896  30.091  56.681  1.00  0.00           H  
ATOM    433 HG11 VAL    28      40.235  29.670  54.276  1.00  0.00           H  
ATOM    434 HG12 VAL    28      41.853  30.457  54.445  1.00  0.00           H  
ATOM    435 HG13 VAL    28      41.488  28.881  55.196  1.00  0.00           H  
ATOM    436 HG21 VAL    28      41.536  30.906  58.217  1.00  0.00           H  
ATOM    437 HG22 VAL    28      42.188  29.625  57.282  1.00  0.00           H  
ATOM    438 HG23 VAL    28      42.644  31.339  56.966  1.00  0.00           H  
ATOM    439  N   LEU    29      38.506  32.186  53.834  1.00  0.00           N  
ATOM    440  CA  LEU    29      37.182  32.306  53.198  1.00  0.00           C  
ATOM    441  C   LEU    29      36.829  30.934  52.518  1.00  0.00           C  
ATOM    442  O   LEU    29      35.670  30.462  52.605  1.00  0.00           O  
ATOM    443  CB  LEU    29      37.437  33.382  52.091  1.00  0.00           C  
ATOM    444  CG  LEU    29      37.126  34.809  52.544  1.00  0.00           C  
ATOM    445  CD1 LEU    29      37.775  35.319  53.778  1.00  0.00           C  
ATOM    446  CD2 LEU    29      37.527  35.743  51.412  1.00  0.00           C  
ATOM    447  H   LEU    29      39.333  32.581  53.409  1.00  0.00           H  
ATOM    448  HA  LEU    29      36.441  32.577  53.951  1.00  0.00           H  
ATOM    449  HB2 LEU    29      38.486  33.262  51.818  1.00  0.00           H  
ATOM    450  HB3 LEU    29      36.882  33.076  51.204  1.00  0.00           H  
ATOM    451  HG  LEU    29      36.041  34.888  52.600  1.00  0.00           H  
ATOM    452 HD11 LEU    29      37.534  36.378  53.864  1.00  0.00           H  
ATOM    453 HD12 LEU    29      37.310  34.864  54.652  1.00  0.00           H  
ATOM    454 HD13 LEU    29      38.838  35.081  53.741  1.00  0.00           H  
ATOM    455 HD21 LEU    29      38.607  35.748  51.262  1.00  0.00           H  
ATOM    456 HD22 LEU    29      37.041  35.549  50.456  1.00  0.00           H  
ATOM    457 HD23 LEU    29      37.187  36.748  51.660  1.00  0.00           H  
ATOM    458  N   ASP    30      37.732  30.470  51.672  1.00  0.00           N  
ATOM    459  CA  ASP    30      37.621  29.258  50.804  1.00  0.00           C  
ATOM    460  C   ASP    30      38.923  28.416  50.626  1.00  0.00           C  
ATOM    461  O   ASP    30      39.958  28.718  51.165  1.00  0.00           O  
ATOM    462  CB  ASP    30      36.989  29.780  49.467  1.00  0.00           C  
ATOM    463  CG  ASP    30      36.338  28.843  48.543  1.00  0.00           C  
ATOM    464  OD1 ASP    30      36.265  27.622  48.789  1.00  0.00           O  
ATOM    465  OD2 ASP    30      35.649  29.380  47.646  1.00  0.00           O1-
ATOM    466  H   ASP    30      38.635  30.923  51.674  1.00  0.00           H  
ATOM    467  HA  ASP    30      36.906  28.580  51.270  1.00  0.00           H  
ATOM    468  HB2 ASP    30      36.347  30.595  49.799  1.00  0.00           H  
ATOM    469  HB3 ASP    30      37.815  30.234  48.920  1.00  0.00           H  
ATOM    470  N   GLN    31      38.792  27.291  49.936  1.00  0.00           N  
ATOM    471  CA  GLN    31      39.767  26.236  49.559  1.00  0.00           C  
ATOM    472  C   GLN    31      39.503  25.980  48.091  1.00  0.00           C  
ATOM    473  O   GLN    31      38.357  25.869  47.651  1.00  0.00           O  
ATOM    474  CB  GLN    31      39.456  24.965  50.379  1.00  0.00           C  
ATOM    475  CG  GLN    31      40.711  24.087  50.594  1.00  0.00           C  
ATOM    476  CD  GLN    31      40.501  22.741  51.359  1.00  0.00           C  
ATOM    477  OE1 GLN    31      40.572  22.666  52.560  1.00  0.00           O  
ATOM    478  NE2 GLN    31      40.406  21.654  50.590  1.00  0.00           N  
ATOM    479  H   GLN    31      37.868  27.233  49.533  1.00  0.00           H  
ATOM    480  HA  GLN    31      40.800  26.569  49.666  1.00  0.00           H  
ATOM    481  HB2 GLN    31      39.028  25.285  51.329  1.00  0.00           H  
ATOM    482  HB3 GLN    31      38.663  24.411  49.876  1.00  0.00           H  
ATOM    483  HG2 GLN    31      41.125  23.805  49.626  1.00  0.00           H  
ATOM    484  HG3 GLN    31      41.379  24.797  51.081  1.00  0.00           H  
ATOM    485 HE21 GLN    31      40.381  21.646  49.581  1.00  0.00           H  
ATOM    486 HE22 GLN    31      40.246  20.764  51.041  1.00  0.00           H  
ATOM    487  N   VAL    32      40.519  26.168  47.199  1.00  0.00           N  
ATOM    488  CA  VAL    32      40.377  26.098  45.752  1.00  0.00           C  
ATOM    489  C   VAL    32      40.053  24.634  45.337  1.00  0.00           C  
ATOM    490  O   VAL    32      40.702  23.664  45.807  1.00  0.00           O  
ATOM    491  CB  VAL    32      41.693  26.634  45.070  1.00  0.00           C  
ATOM    492  CG1 VAL    32      41.720  26.389  43.533  1.00  0.00           C  
ATOM    493  CG2 VAL    32      41.907  28.093  45.352  1.00  0.00           C  
ATOM    494  H   VAL    32      41.452  26.251  47.577  1.00  0.00           H  
ATOM    495  HA  VAL    32      39.534  26.688  45.390  1.00  0.00           H  
ATOM    496  HB  VAL    32      42.475  26.080  45.590  1.00  0.00           H  
ATOM    497 HG11 VAL    32      41.760  25.316  43.344  1.00  0.00           H  
ATOM    498 HG12 VAL    32      40.861  26.942  43.154  1.00  0.00           H  
ATOM    499 HG13 VAL    32      42.591  26.860  43.080  1.00  0.00           H  
ATOM    500 HG21 VAL    32      42.780  28.411  44.783  1.00  0.00           H  
ATOM    501 HG22 VAL    32      41.142  28.737  44.918  1.00  0.00           H  
ATOM    502 HG23 VAL    32      42.006  28.228  46.429  1.00  0.00           H  
ATOM    503  N   PRO    33      39.209  24.435  44.293  1.00  0.00           N  
ATOM    504  CA  PRO    33      38.818  23.073  43.888  1.00  0.00           C  
ATOM    505  C   PRO    33      39.949  22.240  43.272  1.00  0.00           C  
ATOM    506  O   PRO    33      39.836  21.010  43.168  1.00  0.00           O  
ATOM    507  CD  PRO    33      38.513  25.436  43.551  1.00  0.00           C  
ATOM    508  CG  PRO    33      37.271  24.752  43.004  1.00  0.00           C  
ATOM    509  CB  PRO    33      37.664  23.292  42.859  1.00  0.00           C  
ATOM    510  HD2 PRO    33      39.132  25.753  42.711  1.00  0.00           H  
ATOM    511  HD3 PRO    33      38.078  26.289  44.071  1.00  0.00           H  
ATOM    512  HG2 PRO    33      36.930  25.166  42.055  1.00  0.00           H  
ATOM    513  HG3 PRO    33      36.429  24.844  43.691  1.00  0.00           H  
ATOM    514  HB2 PRO    33      38.082  22.971  41.906  1.00  0.00           H  
ATOM    515  HB3 PRO    33      36.856  22.680  43.260  1.00  0.00           H  
ATOM    516  HA  PRO    33      38.452  22.517  44.751  1.00  0.00           H  
ATOM    517  N   VAL    34      41.066  22.839  42.816  1.00  0.00           N  
ATOM    518  CA  VAL    34      42.221  22.194  42.158  1.00  0.00           C  
ATOM    519  C   VAL    34      43.301  21.615  43.118  1.00  0.00           C  
ATOM    520  O   VAL    34      43.953  20.625  42.744  1.00  0.00           O  
ATOM    521  CB  VAL    34      42.916  23.166  41.099  1.00  0.00           C  
ATOM    522  CG1 VAL    34      43.600  22.181  40.036  1.00  0.00           C  
ATOM    523  CG2 VAL    34      41.873  24.081  40.331  1.00  0.00           C  
ATOM    524  H   VAL    34      41.162  23.839  42.919  1.00  0.00           H  
ATOM    525  HA  VAL    34      41.794  21.434  41.505  1.00  0.00           H  
ATOM    526  HB  VAL    34      43.642  23.768  41.645  1.00  0.00           H  
ATOM    527 HG11 VAL    34      44.229  21.461  40.560  1.00  0.00           H  
ATOM    528 HG12 VAL    34      42.831  21.664  39.461  1.00  0.00           H  
ATOM    529 HG13 VAL    34      44.229  22.839  39.437  1.00  0.00           H  
ATOM    530 HG21 VAL    34      42.438  24.719  39.651  1.00  0.00           H  
ATOM    531 HG22 VAL    34      41.202  23.469  39.729  1.00  0.00           H  
ATOM    532 HG23 VAL    34      41.397  24.768  41.030  1.00  0.00           H  
ATOM    533  N   ASN    35      43.451  22.250  44.294  1.00  0.00           N  
ATOM    534  CA  ASN    35      44.654  21.971  45.166  1.00  0.00           C  
ATOM    535  C   ASN    35      44.179  21.942  46.635  1.00  0.00           C  
ATOM    536  O   ASN    35      43.837  23.057  47.118  1.00  0.00           O  
ATOM    537  CB  ASN    35      45.702  23.009  44.940  1.00  0.00           C  
ATOM    538  CG  ASN    35      47.000  22.892  45.849  1.00  0.00           C  
ATOM    539  OD1 ASN    35      47.086  22.178  46.846  1.00  0.00           O  
ATOM    540  ND2 ASN    35      47.998  23.647  45.674  1.00  0.00           N  
ATOM    541  H   ASN    35      42.955  23.068  44.618  1.00  0.00           H  
ATOM    542  HA  ASN    35      45.079  21.022  44.839  1.00  0.00           H  
ATOM    543  HB2 ASN    35      46.087  22.934  43.923  1.00  0.00           H  
ATOM    544  HB3 ASN    35      45.312  24.024  45.019  1.00  0.00           H  
ATOM    545 HD21 ASN    35      48.066  24.312  44.917  1.00  0.00           H  
ATOM    546 HD22 ASN    35      48.680  23.640  46.419  1.00  0.00           H  
ATOM    547  N   PRO    36      44.099  20.824  47.370  1.00  0.00           N  
ATOM    548  CA  PRO    36      43.523  20.795  48.709  1.00  0.00           C  
ATOM    549  C   PRO    36      44.318  21.655  49.725  1.00  0.00           C  
ATOM    550  O   PRO    36      43.764  22.029  50.761  1.00  0.00           O  
ATOM    551  CD  PRO    36      44.312  19.473  46.902  1.00  0.00           C  
ATOM    552  CG  PRO    36      44.297  18.576  48.167  1.00  0.00           C  
ATOM    553  CB  PRO    36      43.344  19.328  49.034  1.00  0.00           C  
ATOM    554  HD2 PRO    36      45.305  19.439  46.453  1.00  0.00           H  
ATOM    555  HD3 PRO    36      43.513  19.140  46.239  1.00  0.00           H  
ATOM    556  HG2 PRO    36      45.297  18.698  48.583  1.00  0.00           H  
ATOM    557  HG3 PRO    36      43.962  17.561  47.952  1.00  0.00           H  
ATOM    558  HB2 PRO    36      43.584  19.036  50.057  1.00  0.00           H  
ATOM    559  HB3 PRO    36      42.294  19.091  48.859  1.00  0.00           H  
ATOM    560  HA  PRO    36      42.531  21.198  48.505  1.00  0.00           H  
ATOM    561  N   SER    37      45.586  21.998  49.500  1.00  0.00           N  
ATOM    562  CA  SER    37      46.382  22.886  50.302  1.00  0.00           C  
ATOM    563  C   SER    37      46.120  24.348  49.976  1.00  0.00           C  
ATOM    564  O   SER    37      46.794  25.196  50.624  1.00  0.00           O  
ATOM    565  CB  SER    37      47.819  22.584  50.108  1.00  0.00           C  
ATOM    566  OG  SER    37      48.003  21.333  50.594  1.00  0.00           O  
ATOM    567  H   SER    37      45.963  21.558  48.673  1.00  0.00           H  
ATOM    568  HA  SER    37      46.091  22.719  51.339  1.00  0.00           H  
ATOM    569  HB2 SER    37      48.224  22.718  49.105  1.00  0.00           H  
ATOM    570  HB3 SER    37      48.387  23.265  50.742  1.00  0.00           H  
ATOM    571  HG  SER    37      48.897  21.068  50.365  1.00  0.00           H  
ATOM    572  N   LEU    38      45.391  24.822  48.951  1.00  0.00           N  
ATOM    573  CA  LEU    38      45.408  26.254  48.575  1.00  0.00           C  
ATOM    574  C   LEU    38      44.158  26.943  49.093  1.00  0.00           C  
ATOM    575  O   LEU    38      42.997  26.919  48.578  1.00  0.00           O  
ATOM    576  CB  LEU    38      45.497  26.340  47.024  1.00  0.00           C  
ATOM    577  CG  LEU    38      45.715  27.673  46.138  1.00  0.00           C  
ATOM    578  CD1 LEU    38      47.046  28.275  46.690  1.00  0.00           C  
ATOM    579  CD2 LEU    38      45.822  27.435  44.587  1.00  0.00           C  
ATOM    580  H   LEU    38      44.948  24.171  48.319  1.00  0.00           H  
ATOM    581  HA  LEU    38      46.183  26.866  49.036  1.00  0.00           H  
ATOM    582  HB2 LEU    38      46.318  25.710  46.682  1.00  0.00           H  
ATOM    583  HB3 LEU    38      44.603  25.803  46.706  1.00  0.00           H  
ATOM    584  HG  LEU    38      44.853  28.329  46.260  1.00  0.00           H  
ATOM    585 HD11 LEU    38      47.309  29.205  46.186  1.00  0.00           H  
ATOM    586 HD12 LEU    38      47.024  28.597  47.731  1.00  0.00           H  
ATOM    587 HD13 LEU    38      47.873  27.568  46.619  1.00  0.00           H  
ATOM    588 HD21 LEU    38      46.802  27.016  44.360  1.00  0.00           H  
ATOM    589 HD22 LEU    38      45.031  26.792  44.201  1.00  0.00           H  
ATOM    590 HD23 LEU    38      45.892  28.400  44.086  1.00  0.00           H  
ATOM    591  N   TYR    39      44.390  27.716  50.183  1.00  0.00           N  
ATOM    592  CA  TYR    39      43.362  28.491  50.906  1.00  0.00           C  
ATOM    593  C   TYR    39      43.299  29.975  50.421  1.00  0.00           C  
ATOM    594  O   TYR    39      44.334  30.593  50.126  1.00  0.00           O  
ATOM    595  CB  TYR    39      43.665  28.399  52.438  1.00  0.00           C  
ATOM    596  CG  TYR    39      43.784  26.962  52.956  1.00  0.00           C  
ATOM    597  CD1 TYR    39      44.964  26.459  53.461  1.00  0.00           C  
ATOM    598  CE1 TYR    39      45.145  25.151  53.981  1.00  0.00           C  
ATOM    599  CZ  TYR    39      44.015  24.373  54.177  1.00  0.00           C  
ATOM    600  OH  TYR    39      43.987  23.182  54.894  1.00  0.00           O  
ATOM    601  CE2 TYR    39      42.786  24.858  53.593  1.00  0.00           C  
ATOM    602  CD2 TYR    39      42.661  26.144  52.979  1.00  0.00           C  
ATOM    603  H   TYR    39      45.315  27.686  50.588  1.00  0.00           H  
ATOM    604  HA  TYR    39      42.387  28.055  50.685  1.00  0.00           H  
ATOM    605  HB2 TYR    39      44.567  28.969  52.662  1.00  0.00           H  
ATOM    606  HB3 TYR    39      42.774  28.833  52.891  1.00  0.00           H  
ATOM    607  HD1 TYR    39      45.835  27.092  53.378  1.00  0.00           H  
ATOM    608  HE1 TYR    39      46.146  24.923  54.315  1.00  0.00           H  
ATOM    609  HH  TYR    39      43.156  23.212  55.374  1.00  0.00           H  
ATOM    610  HE2 TYR    39      41.833  24.361  53.699  1.00  0.00           H  
ATOM    611  HD2 TYR    39      41.748  26.516  52.538  1.00  0.00           H  
ATOM    612  N   LEU    40      42.096  30.506  50.384  1.00  0.00           N  
ATOM    613  CA  LEU    40      41.787  31.946  50.177  1.00  0.00           C  
ATOM    614  C   LEU    40      41.654  32.699  51.576  1.00  0.00           C  
ATOM    615  O   LEU    40      41.043  32.293  52.604  1.00  0.00           O  
ATOM    616  CB  LEU    40      40.540  32.141  49.294  1.00  0.00           C  
ATOM    617  CG  LEU    40      40.606  31.987  47.771  1.00  0.00           C  
ATOM    618  CD1 LEU    40      40.818  30.475  47.441  1.00  0.00           C  
ATOM    619  CD2 LEU    40      39.447  32.499  46.981  1.00  0.00           C  
ATOM    620  H   LEU    40      41.340  29.918  50.703  1.00  0.00           H  
ATOM    621  HA  LEU    40      42.654  32.299  49.617  1.00  0.00           H  
ATOM    622  HB2 LEU    40      39.791  31.440  49.662  1.00  0.00           H  
ATOM    623  HB3 LEU    40      40.100  33.102  49.560  1.00  0.00           H  
ATOM    624  HG  LEU    40      41.542  32.423  47.422  1.00  0.00           H  
ATOM    625 HD11 LEU    40      41.102  30.336  46.398  1.00  0.00           H  
ATOM    626 HD12 LEU    40      41.604  30.027  48.050  1.00  0.00           H  
ATOM    627 HD13 LEU    40      39.881  29.940  47.595  1.00  0.00           H  
ATOM    628 HD21 LEU    40      39.258  33.518  47.319  1.00  0.00           H  
ATOM    629 HD22 LEU    40      39.620  32.588  45.909  1.00  0.00           H  
ATOM    630 HD23 LEU    40      38.656  31.762  47.121  1.00  0.00           H  
ATOM    631  N   ILE    41      42.249  33.888  51.733  1.00  0.00           N  
ATOM    632  CA  ILE    41      42.324  34.757  52.985  1.00  0.00           C  
ATOM    633  C   ILE    41      42.006  36.203  52.682  1.00  0.00           C  
ATOM    634  O   ILE    41      42.551  36.759  51.721  1.00  0.00           O  
ATOM    635  CB  ILE    41      43.616  34.628  53.872  1.00  0.00           C  
ATOM    636  CG2 ILE    41      43.449  35.518  55.190  1.00  0.00           C  
ATOM    637  CG1 ILE    41      43.961  33.212  54.318  1.00  0.00           C  
ATOM    638  CD1 ILE    41      44.513  32.369  53.154  1.00  0.00           C  
ATOM    639  H   ILE    41      42.648  34.323  50.914  1.00  0.00           H  
ATOM    640  HA  ILE    41      41.560  34.459  53.703  1.00  0.00           H  
ATOM    641  HB  ILE    41      44.437  35.007  53.264  1.00  0.00           H  
ATOM    642 HG21 ILE    41      42.660  35.060  55.787  1.00  0.00           H  
ATOM    643 HG22 ILE    41      44.341  35.357  55.795  1.00  0.00           H  
ATOM    644 HG23 ILE    41      43.363  36.596  55.054  1.00  0.00           H  
ATOM    645 HG12 ILE    41      44.788  33.193  55.029  1.00  0.00           H  
ATOM    646 HG13 ILE    41      43.199  32.647  54.856  1.00  0.00           H  
ATOM    647 HD11 ILE    41      43.635  31.909  52.700  1.00  0.00           H  
ATOM    648 HD12 ILE    41      44.960  33.067  52.447  1.00  0.00           H  
ATOM    649 HD13 ILE    41      45.172  31.549  53.440  1.00  0.00           H  
ATOM    650  N   LYS    42      41.176  36.834  53.521  1.00  0.00           N  
ATOM    651  CA  LYS    42      40.906  38.311  53.565  1.00  0.00           C  
ATOM    652  C   LYS    42      41.566  38.756  54.837  1.00  0.00           C  
ATOM    653  O   LYS    42      41.146  38.291  55.894  1.00  0.00           O  
ATOM    654  CB  LYS    42      39.400  38.615  53.442  1.00  0.00           C  
ATOM    655  CG  LYS    42      39.177  40.123  53.560  1.00  0.00           C  
ATOM    656  CD  LYS    42      39.936  40.992  52.553  1.00  0.00           C  
ATOM    657  CE  LYS    42      39.437  42.408  52.622  1.00  0.00           C  
ATOM    658  NZ  LYS    42      39.668  43.135  53.903  1.00  0.00           N1+
ATOM    659  H   LYS    42      40.908  36.232  54.287  1.00  0.00           H  
ATOM    660  HA  LYS    42      41.434  38.733  52.711  1.00  0.00           H  
ATOM    661  HB2 LYS    42      39.016  38.304  52.470  1.00  0.00           H  
ATOM    662  HB3 LYS    42      38.877  38.080  54.235  1.00  0.00           H  
ATOM    663  HG2 LYS    42      38.122  40.369  53.444  1.00  0.00           H  
ATOM    664  HG3 LYS    42      39.569  40.386  54.542  1.00  0.00           H  
ATOM    665  HD2 LYS    42      40.991  41.084  52.810  1.00  0.00           H  
ATOM    666  HD3 LYS    42      39.781  40.636  51.535  1.00  0.00           H  
ATOM    667  HE2 LYS    42      39.899  43.017  51.845  1.00  0.00           H  
ATOM    668  HE3 LYS    42      38.363  42.310  52.459  1.00  0.00           H  
ATOM    669  HZ1 LYS    42      40.653  43.331  54.010  1.00  0.00           H  
ATOM    670  HZ2 LYS    42      39.290  44.072  53.899  1.00  0.00           H  
ATOM    671  HZ3 LYS    42      39.274  42.660  54.703  1.00  0.00           H  
ATOM    672  N   TYR    43      42.600  39.657  54.731  1.00  0.00           N  
ATOM    673  CA  TYR    43      43.317  40.194  55.890  1.00  0.00           C  
ATOM    674  C   TYR    43      42.468  41.372  56.396  1.00  0.00           C  
ATOM    675  O   TYR    43      41.624  41.875  55.684  1.00  0.00           O  
ATOM    676  CB  TYR    43      44.742  40.455  55.405  1.00  0.00           C  
ATOM    677  CG  TYR    43      45.427  39.199  55.099  1.00  0.00           C  
ATOM    678  CD1 TYR    43      45.394  38.431  53.876  1.00  0.00           C  
ATOM    679  CE1 TYR    43      46.013  37.165  53.778  1.00  0.00           C  
ATOM    680  CZ  TYR    43      46.733  36.680  54.874  1.00  0.00           C  
ATOM    681  OH  TYR    43      47.262  35.459  54.822  1.00  0.00           O  
ATOM    682  CE2 TYR    43      46.779  37.427  56.096  1.00  0.00           C  
ATOM    683  CD2 TYR    43      46.149  38.660  56.158  1.00  0.00           C  
ATOM    684  H   TYR    43      42.797  40.118  53.854  1.00  0.00           H  
ATOM    685  HA  TYR    43      43.328  39.444  56.680  1.00  0.00           H  
ATOM    686  HB2 TYR    43      44.779  41.098  54.526  1.00  0.00           H  
ATOM    687  HB3 TYR    43      45.307  40.956  56.191  1.00  0.00           H  
ATOM    688  HD1 TYR    43      44.999  38.828  52.952  1.00  0.00           H  
ATOM    689  HE1 TYR    43      46.097  36.581  52.874  1.00  0.00           H  
ATOM    690  HH  TYR    43      47.701  35.261  55.653  1.00  0.00           H  
ATOM    691  HE2 TYR    43      47.422  37.051  56.878  1.00  0.00           H  
ATOM    692  HD2 TYR    43      46.120  39.245  57.065  1.00  0.00           H  
ATOM    693  N   ASP    44      42.674  41.833  57.644  1.00  0.00           N  
ATOM    694  CA  ASP    44      41.782  42.811  58.335  1.00  0.00           C  
ATOM    695  C   ASP    44      42.245  44.210  57.887  1.00  0.00           C  
ATOM    696  O   ASP    44      41.465  45.109  57.751  1.00  0.00           O  
ATOM    697  CB  ASP    44      42.011  42.706  59.862  1.00  0.00           C  
ATOM    698  CG  ASP    44      41.671  41.297  60.417  1.00  0.00           C  
ATOM    699  OD1 ASP    44      41.613  41.263  61.648  1.00  0.00           O  
ATOM    700  OD2 ASP    44      41.350  40.293  59.718  1.00  0.00           O1-
ATOM    701  H   ASP    44      43.355  41.248  58.108  1.00  0.00           H  
ATOM    702  HA  ASP    44      40.736  42.742  58.036  1.00  0.00           H  
ATOM    703  HB2 ASP    44      43.020  42.921  60.213  1.00  0.00           H  
ATOM    704  HB3 ASP    44      41.306  43.416  60.296  1.00  0.00           H  
ATOM    705  N   GLY    45      43.567  44.444  57.659  1.00  0.00           N  
ATOM    706  CA  GLY    45      44.149  45.707  57.058  1.00  0.00           C  
ATOM    707  C   GLY    45      44.351  45.882  55.562  1.00  0.00           C  
ATOM    708  O   GLY    45      44.048  46.953  55.070  1.00  0.00           O  
ATOM    709  H   GLY    45      44.211  43.732  57.971  1.00  0.00           H  
ATOM    710  HA2 GLY    45      43.609  46.596  57.385  1.00  0.00           H  
ATOM    711  HA3 GLY    45      45.166  45.753  57.446  1.00  0.00           H  
ATOM    712  N   PHE    46      44.640  44.801  54.849  1.00  0.00           N  
ATOM    713  CA  PHE    46      44.658  44.704  53.338  1.00  0.00           C  
ATOM    714  C   PHE    46      43.211  44.809  52.732  1.00  0.00           C  
ATOM    715  O   PHE    46      42.271  44.333  53.411  1.00  0.00           O  
ATOM    716  CB  PHE    46      45.407  43.508  52.708  1.00  0.00           C  
ATOM    717  CG  PHE    46      46.863  43.399  53.007  1.00  0.00           C  
ATOM    718  CD1 PHE    46      47.381  42.287  53.707  1.00  0.00           C  
ATOM    719  CE1 PHE    46      48.715  42.245  54.073  1.00  0.00           C  
ATOM    720  CZ  PHE    46      49.595  43.285  53.783  1.00  0.00           C  
ATOM    721  CE2 PHE    46      49.168  44.305  52.967  1.00  0.00           C  
ATOM    722  CD2 PHE    46      47.776  44.400  52.571  1.00  0.00           C  
ATOM    723  H   PHE    46      45.031  44.052  55.404  1.00  0.00           H  
ATOM    724  HA  PHE    46      45.079  45.674  53.074  1.00  0.00           H  
ATOM    725  HB2 PHE    46      44.864  42.605  52.987  1.00  0.00           H  
ATOM    726  HB3 PHE    46      45.239  43.581  51.634  1.00  0.00           H  
ATOM    727  HD1 PHE    46      46.780  41.472  54.080  1.00  0.00           H  
ATOM    728  HE1 PHE    46      49.105  41.380  54.588  1.00  0.00           H  
ATOM    729  HZ  PHE    46      50.617  43.252  54.130  1.00  0.00           H  
ATOM    730  HE2 PHE    46      49.917  44.916  52.485  1.00  0.00           H  
ATOM    731  HD2 PHE    46      47.492  45.191  51.892  1.00  0.00           H  
ATOM    732  N   ASP    47      43.020  45.353  51.563  1.00  0.00           N  
ATOM    733  CA  ASP    47      41.756  45.297  50.861  1.00  0.00           C  
ATOM    734  C   ASP    47      41.738  44.191  49.847  1.00  0.00           C  
ATOM    735  O   ASP    47      40.669  43.657  49.504  1.00  0.00           O  
ATOM    736  CB  ASP    47      41.414  46.602  50.152  1.00  0.00           C  
ATOM    737  CG  ASP    47      41.556  47.860  51.035  1.00  0.00           C  
ATOM    738  OD1 ASP    47      40.810  47.995  52.003  1.00  0.00           O  
ATOM    739  OD2 ASP    47      42.487  48.663  50.806  1.00  0.00           O1-
ATOM    740  H   ASP    47      43.897  45.651  51.160  1.00  0.00           H  
ATOM    741  HA  ASP    47      40.924  44.989  51.495  1.00  0.00           H  
ATOM    742  HB2 ASP    47      42.073  46.670  49.286  1.00  0.00           H  
ATOM    743  HB3 ASP    47      40.402  46.440  49.783  1.00  0.00           H  
ATOM    744  N   CYS    48      42.936  43.829  49.277  1.00  0.00           N  
ATOM    745  CA  CYS    48      43.079  42.578  48.529  1.00  0.00           C  
ATOM    746  C   CYS    48      42.813  41.279  49.270  1.00  0.00           C  
ATOM    747  O   CYS    48      43.289  41.165  50.423  1.00  0.00           O  
ATOM    748  CB  CYS    48      44.503  42.503  47.980  1.00  0.00           C  
ATOM    749  SG  CYS    48      44.583  41.113  46.795  1.00  0.00           S  
ATOM    750  H   CYS    48      43.759  44.401  49.403  1.00  0.00           H  
ATOM    751  HA  CYS    48      42.452  42.785  47.661  1.00  0.00           H  
ATOM    752  HB2 CYS    48      44.778  43.413  47.447  1.00  0.00           H  
ATOM    753  HB3 CYS    48      45.202  42.306  48.793  1.00  0.00           H  
ATOM    754  HG  CYS    48      43.448  41.502  46.207  1.00  0.00           H  
ATOM    755  N   VAL    49      42.223  40.312  48.617  1.00  0.00           N  
ATOM    756  CA  VAL    49      42.148  38.956  49.064  1.00  0.00           C  
ATOM    757  C   VAL    49      43.345  38.081  48.460  1.00  0.00           C  
ATOM    758  O   VAL    49      43.696  38.102  47.247  1.00  0.00           O  
ATOM    759  CB  VAL    49      40.772  38.379  48.695  1.00  0.00           C  
ATOM    760  CG1 VAL    49      40.402  37.052  49.475  1.00  0.00           C  
ATOM    761  CG2 VAL    49      39.590  39.326  48.692  1.00  0.00           C  
ATOM    762  H   VAL    49      41.844  40.459  47.693  1.00  0.00           H  
ATOM    763  HA  VAL    49      42.261  38.918  50.147  1.00  0.00           H  
ATOM    764  HB  VAL    49      40.711  38.109  47.641  1.00  0.00           H  
ATOM    765 HG11 VAL    49      41.059  36.207  49.269  1.00  0.00           H  
ATOM    766 HG12 VAL    49      40.324  37.400  50.505  1.00  0.00           H  
ATOM    767 HG13 VAL    49      39.498  36.555  49.123  1.00  0.00           H  
ATOM    768 HG21 VAL    49      39.730  39.904  49.606  1.00  0.00           H  
ATOM    769 HG22 VAL    49      39.673  39.967  47.814  1.00  0.00           H  
ATOM    770 HG23 VAL    49      38.611  38.859  48.793  1.00  0.00           H  
ATOM    771  N   TYR    50      43.980  37.231  49.298  1.00  0.00           N  
ATOM    772  CA  TYR    50      45.232  36.501  48.872  1.00  0.00           C  
ATOM    773  C   TYR    50      44.997  34.989  48.773  1.00  0.00           C  
ATOM    774  O   TYR    50      44.137  34.411  49.426  1.00  0.00           O  
ATOM    775  CB  TYR    50      46.484  36.794  49.741  1.00  0.00           C  
ATOM    776  CG  TYR    50      46.991  38.186  50.065  1.00  0.00           C  
ATOM    777  CD1 TYR    50      46.872  39.161  49.085  1.00  0.00           C  
ATOM    778  CE1 TYR    50      47.483  40.440  49.361  1.00  0.00           C  
ATOM    779  CZ  TYR    50      48.233  40.693  50.538  1.00  0.00           C  
ATOM    780  OH  TYR    50      48.861  41.852  50.742  1.00  0.00           O  
ATOM    781  CE2 TYR    50      48.305  39.670  51.529  1.00  0.00           C  
ATOM    782  CD2 TYR    50      47.790  38.400  51.253  1.00  0.00           C  
ATOM    783  H   TYR    50      43.726  37.256  50.275  1.00  0.00           H  
ATOM    784  HA  TYR    50      45.615  36.842  47.911  1.00  0.00           H  
ATOM    785  HB2 TYR    50      46.335  36.406  50.748  1.00  0.00           H  
ATOM    786  HB3 TYR    50      47.331  36.260  49.311  1.00  0.00           H  
ATOM    787  HD1 TYR    50      46.452  38.955  48.111  1.00  0.00           H  
ATOM    788  HE1 TYR    50      47.476  41.155  48.551  1.00  0.00           H  
ATOM    789  HH  TYR    50      48.664  42.127  51.640  1.00  0.00           H  
ATOM    790  HE2 TYR    50      48.875  39.849  52.428  1.00  0.00           H  
ATOM    791  HD2 TYR    50      47.965  37.569  51.921  1.00  0.00           H  
ATOM    792  N   GLY    51      45.730  34.334  47.873  1.00  0.00           N  
ATOM    793  CA  GLY    51      45.821  32.887  47.974  1.00  0.00           C  
ATOM    794  C   GLY    51      47.119  32.334  48.569  1.00  0.00           C  
ATOM    795  O   GLY    51      48.218  32.561  47.996  1.00  0.00           O  
ATOM    796  H   GLY    51      46.416  34.841  47.332  1.00  0.00           H  
ATOM    797  HA2 GLY    51      44.977  32.572  48.588  1.00  0.00           H  
ATOM    798  HA3 GLY    51      45.589  32.455  47.001  1.00  0.00           H  
ATOM    799  N   LEU    52      47.075  31.523  49.544  1.00  0.00           N  
ATOM    800  CA  LEU    52      48.251  30.950  50.154  1.00  0.00           C  
ATOM    801  C   LEU    52      48.155  29.420  50.421  1.00  0.00           C  
ATOM    802  O   LEU    52      47.145  28.884  50.897  1.00  0.00           O  
ATOM    803  CB  LEU    52      48.810  31.646  51.442  1.00  0.00           C  
ATOM    804  CG  LEU    52      49.091  33.140  51.312  1.00  0.00           C  
ATOM    805  CD1 LEU    52      49.158  33.696  52.723  1.00  0.00           C  
ATOM    806  CD2 LEU    52      50.414  33.447  50.450  1.00  0.00           C  
ATOM    807  H   LEU    52      46.164  31.264  49.894  1.00  0.00           H  
ATOM    808  HA  LEU    52      48.991  30.969  49.354  1.00  0.00           H  
ATOM    809  HB2 LEU    52      48.166  31.356  52.272  1.00  0.00           H  
ATOM    810  HB3 LEU    52      49.788  31.222  51.670  1.00  0.00           H  
ATOM    811  HG  LEU    52      48.220  33.611  50.856  1.00  0.00           H  
ATOM    812 HD11 LEU    52      48.893  34.740  52.886  1.00  0.00           H  
ATOM    813 HD12 LEU    52      48.538  33.130  53.418  1.00  0.00           H  
ATOM    814 HD13 LEU    52      50.133  33.697  53.211  1.00  0.00           H  
ATOM    815 HD21 LEU    52      50.189  33.129  49.432  1.00  0.00           H  
ATOM    816 HD22 LEU    52      50.628  34.510  50.561  1.00  0.00           H  
ATOM    817 HD23 LEU    52      51.334  32.992  50.817  1.00  0.00           H  
ATOM    818  N   GLU    53      49.326  28.739  50.317  1.00  0.00           N  
ATOM    819  CA  GLU    53      49.472  27.386  50.940  1.00  0.00           C  
ATOM    820  C   GLU    53      49.987  27.556  52.424  1.00  0.00           C  
ATOM    821  O   GLU    53      51.184  27.307  52.680  1.00  0.00           O  
ATOM    822  CB  GLU    53      50.435  26.408  50.189  1.00  0.00           C  
ATOM    823  CG  GLU    53      49.805  25.986  48.908  1.00  0.00           C  
ATOM    824  CD  GLU    53      50.613  24.950  48.073  1.00  0.00           C  
ATOM    825  OE1 GLU    53      51.613  24.379  48.500  1.00  0.00           O  
ATOM    826  OE2 GLU    53      50.105  24.486  46.986  1.00  0.00           O1-
ATOM    827  H   GLU    53      50.125  29.275  50.011  1.00  0.00           H  
ATOM    828  HA  GLU    53      48.481  26.932  50.967  1.00  0.00           H  
ATOM    829  HB2 GLU    53      51.381  26.880  49.921  1.00  0.00           H  
ATOM    830  HB3 GLU    53      50.565  25.515  50.801  1.00  0.00           H  
ATOM    831  HG2 GLU    53      48.796  25.637  49.127  1.00  0.00           H  
ATOM    832  HG3 GLU    53      49.612  26.874  48.306  1.00  0.00           H  
ATOM    833  N   LEU    54      49.137  28.054  53.337  1.00  0.00           N  
ATOM    834  CA  LEU    54      49.458  28.383  54.758  1.00  0.00           C  
ATOM    835  C   LEU    54      50.134  27.216  55.580  1.00  0.00           C  
ATOM    836  O   LEU    54      51.126  27.493  56.247  1.00  0.00           O  
ATOM    837  CB  LEU    54      48.064  28.703  55.463  1.00  0.00           C  
ATOM    838  CG  LEU    54      47.270  30.006  55.129  1.00  0.00           C  
ATOM    839  CD1 LEU    54      45.822  29.840  55.708  1.00  0.00           C  
ATOM    840  CD2 LEU    54      47.919  31.272  55.779  1.00  0.00           C  
ATOM    841  H   LEU    54      48.246  28.235  52.897  1.00  0.00           H  
ATOM    842  HA  LEU    54      50.174  29.205  54.793  1.00  0.00           H  
ATOM    843  HB2 LEU    54      47.444  27.852  55.179  1.00  0.00           H  
ATOM    844  HB3 LEU    54      48.160  28.773  56.547  1.00  0.00           H  
ATOM    845  HG  LEU    54      47.217  30.124  54.047  1.00  0.00           H  
ATOM    846 HD11 LEU    54      45.900  29.641  56.776  1.00  0.00           H  
ATOM    847 HD12 LEU    54      45.305  30.778  55.501  1.00  0.00           H  
ATOM    848 HD13 LEU    54      45.304  28.998  55.248  1.00  0.00           H  
ATOM    849 HD21 LEU    54      47.999  31.125  56.856  1.00  0.00           H  
ATOM    850 HD22 LEU    54      48.946  31.417  55.443  1.00  0.00           H  
ATOM    851 HD23 LEU    54      47.320  32.118  55.442  1.00  0.00           H  
ATOM    852  N   ASN    55      49.805  25.958  55.370  1.00  0.00           N  
ATOM    853  CA  ASN    55      50.447  24.951  56.171  1.00  0.00           C  
ATOM    854  C   ASN    55      51.780  24.437  55.488  1.00  0.00           C  
ATOM    855  O   ASN    55      52.040  23.239  55.646  1.00  0.00           O  
ATOM    856  CB  ASN    55      49.538  23.795  56.577  1.00  0.00           C  
ATOM    857  CG  ASN    55      48.408  24.242  57.372  1.00  0.00           C  
ATOM    858  OD1 ASN    55      48.468  25.247  58.070  1.00  0.00           O  
ATOM    859  ND2 ASN    55      47.247  23.668  57.366  1.00  0.00           N  
ATOM    860  H   ASN    55      49.347  25.665  54.519  1.00  0.00           H  
ATOM    861  HA  ASN    55      50.743  25.418  57.110  1.00  0.00           H  
ATOM    862  HB2 ASN    55      49.172  23.280  55.688  1.00  0.00           H  
ATOM    863  HB3 ASN    55      50.090  23.149  57.259  1.00  0.00           H  
ATOM    864 HD21 ASN    55      47.084  22.783  56.907  1.00  0.00           H  
ATOM    865 HD22 ASN    55      46.578  24.121  57.971  1.00  0.00           H  
ATOM    866  N   LYS    56      52.469  25.173  54.644  1.00  0.00           N  
ATOM    867  CA  LYS    56      53.640  24.729  53.806  1.00  0.00           C  
ATOM    868  C   LYS    56      54.588  25.858  53.543  1.00  0.00           C  
ATOM    869  O   LYS    56      55.753  25.733  53.617  1.00  0.00           O  
ATOM    870  CB  LYS    56      53.060  24.081  52.524  1.00  0.00           C  
ATOM    871  CG  LYS    56      54.020  23.428  51.590  1.00  0.00           C  
ATOM    872  CD  LYS    56      55.268  22.782  52.262  1.00  0.00           C  
ATOM    873  CE  LYS    56      56.178  22.036  51.298  1.00  0.00           C  
ATOM    874  NZ  LYS    56      55.675  20.716  50.794  1.00  0.00           N1+
ATOM    875  H   LYS    56      52.090  26.079  54.406  1.00  0.00           H  
ATOM    876  HA  LYS    56      54.171  24.002  54.420  1.00  0.00           H  
ATOM    877  HB2 LYS    56      52.437  23.299  52.958  1.00  0.00           H  
ATOM    878  HB3 LYS    56      52.425  24.824  52.040  1.00  0.00           H  
ATOM    879  HG2 LYS    56      53.534  22.626  51.033  1.00  0.00           H  
ATOM    880  HG3 LYS    56      54.337  24.185  50.872  1.00  0.00           H  
ATOM    881  HD2 LYS    56      55.870  23.533  52.774  1.00  0.00           H  
ATOM    882  HD3 LYS    56      54.819  22.211  53.075  1.00  0.00           H  
ATOM    883  HE2 LYS    56      56.361  22.677  50.435  1.00  0.00           H  
ATOM    884  HE3 LYS    56      57.069  21.707  51.833  1.00  0.00           H  
ATOM    885  HZ1 LYS    56      56.126  20.482  49.922  1.00  0.00           H  
ATOM    886  HZ2 LYS    56      55.807  20.090  51.576  1.00  0.00           H  
ATOM    887  HZ3 LYS    56      54.692  20.706  50.564  1.00  0.00           H  
ATOM    888  N   ASP    57      54.068  27.019  53.074  1.00  0.00           N  
ATOM    889  CA  ASP    57      54.816  28.200  52.644  1.00  0.00           C  
ATOM    890  C   ASP    57      55.582  28.709  53.810  1.00  0.00           C  
ATOM    891  O   ASP    57      55.061  29.056  54.854  1.00  0.00           O  
ATOM    892  CB  ASP    57      53.843  29.356  52.109  1.00  0.00           C  
ATOM    893  CG  ASP    57      54.630  30.553  51.485  1.00  0.00           C  
ATOM    894  OD1 ASP    57      55.848  30.819  51.755  1.00  0.00           O  
ATOM    895  OD2 ASP    57      53.975  31.274  50.705  1.00  0.00           O1-
ATOM    896  H   ASP    57      53.059  27.014  53.018  1.00  0.00           H  
ATOM    897  HA  ASP    57      55.478  28.006  51.800  1.00  0.00           H  
ATOM    898  HB2 ASP    57      53.227  28.950  51.307  1.00  0.00           H  
ATOM    899  HB3 ASP    57      53.225  29.742  52.919  1.00  0.00           H  
ATOM    900  N   GLU    58      56.941  28.567  53.721  1.00  0.00           N  
ATOM    901  CA  GLU    58      57.859  28.784  54.863  1.00  0.00           C  
ATOM    902  C   GLU    58      58.130  30.267  55.140  1.00  0.00           C  
ATOM    903  O   GLU    58      58.739  30.608  56.166  1.00  0.00           O  
ATOM    904  CB  GLU    58      59.176  28.025  54.587  1.00  0.00           C  
ATOM    905  CG  GLU    58      60.093  28.575  53.467  1.00  0.00           C  
ATOM    906  CD  GLU    58      59.519  28.871  52.103  1.00  0.00           C  
ATOM    907  OE1 GLU    58      58.700  28.080  51.493  1.00  0.00           O  
ATOM    908  OE2 GLU    58      59.787  29.950  51.619  1.00  0.00           O1-
ATOM    909  H   GLU    58      57.183  28.137  52.840  1.00  0.00           H  
ATOM    910  HA  GLU    58      57.477  28.347  55.786  1.00  0.00           H  
ATOM    911  HB2 GLU    58      59.685  28.135  55.544  1.00  0.00           H  
ATOM    912  HB3 GLU    58      58.889  26.981  54.464  1.00  0.00           H  
ATOM    913  HG2 GLU    58      60.618  29.493  53.730  1.00  0.00           H  
ATOM    914  HG3 GLU    58      60.915  27.881  53.293  1.00  0.00           H  
ATOM    915  N   ARG    59      57.629  31.184  54.314  1.00  0.00           N  
ATOM    916  CA  ARG    59      57.435  32.601  54.681  1.00  0.00           C  
ATOM    917  C   ARG    59      56.345  32.908  55.755  1.00  0.00           C  
ATOM    918  O   ARG    59      56.465  33.988  56.314  1.00  0.00           O  
ATOM    919  CB  ARG    59      56.963  33.412  53.451  1.00  0.00           C  
ATOM    920  CG  ARG    59      57.985  33.568  52.329  1.00  0.00           C  
ATOM    921  CD  ARG    59      57.385  34.547  51.290  1.00  0.00           C  
ATOM    922  NE  ARG    59      56.344  33.688  50.544  1.00  0.00           N  
ATOM    923  CZ  ARG    59      55.751  33.885  49.375  1.00  0.00           C  
ATOM    924  NH1 ARG    59      56.232  34.938  48.727  1.00  0.00           N  
ATOM    925  NH2 ARG    59      54.859  33.128  48.728  1.00  0.00           N1+
ATOM    926  H   ARG    59      57.095  30.770  53.563  1.00  0.00           H  
ATOM    927  HA  ARG    59      58.358  32.956  55.140  1.00  0.00           H  
ATOM    928  HB2 ARG    59      55.982  33.042  53.151  1.00  0.00           H  
ATOM    929  HB3 ARG    59      56.778  34.438  53.769  1.00  0.00           H  
ATOM    930  HG2 ARG    59      58.896  33.970  52.772  1.00  0.00           H  
ATOM    931  HG3 ARG    59      58.268  32.569  51.998  1.00  0.00           H  
ATOM    932  HD2 ARG    59      56.916  35.359  51.845  1.00  0.00           H  
ATOM    933  HD3 ARG    59      58.184  34.861  50.619  1.00  0.00           H  
ATOM    934  HE  ARG    59      56.231  32.749  50.899  1.00  0.00           H  
ATOM    935 HH11 ARG    59      57.118  35.275  49.074  1.00  0.00           H  
ATOM    936 HH12 ARG    59      55.908  35.162  47.797  1.00  0.00           H  
ATOM    937 HH21 ARG    59      54.425  32.317  49.145  1.00  0.00           H  
ATOM    938 HH22 ARG    59      54.454  33.368  47.835  1.00  0.00           H  
ATOM    939  N   VAL    60      55.384  32.020  55.797  1.00  0.00           N  
ATOM    940  CA  VAL    60      54.370  31.938  56.810  1.00  0.00           C  
ATOM    941  C   VAL    60      55.014  31.326  58.091  1.00  0.00           C  
ATOM    942  O   VAL    60      55.503  30.208  58.064  1.00  0.00           O  
ATOM    943  CB  VAL    60      53.075  31.329  56.284  1.00  0.00           C  
ATOM    944  CG1 VAL    60      51.920  31.287  57.276  1.00  0.00           C  
ATOM    945  CG2 VAL    60      52.637  32.090  55.001  1.00  0.00           C  
ATOM    946  H   VAL    60      55.482  31.114  55.362  1.00  0.00           H  
ATOM    947  HA  VAL    60      54.084  32.981  56.943  1.00  0.00           H  
ATOM    948  HB  VAL    60      53.270  30.266  56.142  1.00  0.00           H  
ATOM    949 HG11 VAL    60      51.066  30.914  56.711  1.00  0.00           H  
ATOM    950 HG12 VAL    60      52.204  30.524  58.001  1.00  0.00           H  
ATOM    951 HG13 VAL    60      51.577  32.231  57.699  1.00  0.00           H  
ATOM    952 HG21 VAL    60      52.402  33.122  55.258  1.00  0.00           H  
ATOM    953 HG22 VAL    60      53.417  32.001  54.244  1.00  0.00           H  
ATOM    954 HG23 VAL    60      51.810  31.472  54.649  1.00  0.00           H  
ATOM    955  N   SER    61      54.839  32.010  59.168  1.00  0.00           N  
ATOM    956  CA  SER    61      55.387  31.739  60.574  1.00  0.00           C  
ATOM    957  C   SER    61      54.456  32.154  61.704  1.00  0.00           C  
ATOM    958  O   SER    61      53.605  33.019  61.528  1.00  0.00           O  
ATOM    959  CB  SER    61      56.851  32.330  60.765  1.00  0.00           C  
ATOM    960  OG  SER    61      57.519  31.820  61.867  1.00  0.00           O  
ATOM    961  H   SER    61      54.286  32.851  59.082  1.00  0.00           H  
ATOM    962  HA  SER    61      55.461  30.652  60.617  1.00  0.00           H  
ATOM    963  HB2 SER    61      57.465  32.208  59.873  1.00  0.00           H  
ATOM    964  HB3 SER    61      56.634  33.387  60.922  1.00  0.00           H  
ATOM    965  HG  SER    61      57.849  30.962  61.589  1.00  0.00           H  
ATOM    966  N   ALA    62      54.700  31.672  62.906  1.00  0.00           N  
ATOM    967  CA  ALA    62      53.942  31.813  64.135  1.00  0.00           C  
ATOM    968  C   ALA    62      52.438  31.521  63.995  1.00  0.00           C  
ATOM    969  O   ALA    62      51.518  31.948  64.767  1.00  0.00           O  
ATOM    970  CB  ALA    62      54.211  33.186  64.701  1.00  0.00           C  
ATOM    971  H   ALA    62      55.517  31.092  63.034  1.00  0.00           H  
ATOM    972  HA  ALA    62      54.426  31.112  64.816  1.00  0.00           H  
ATOM    973  HB1 ALA    62      53.737  33.303  65.675  1.00  0.00           H  
ATOM    974  HB2 ALA    62      55.258  33.479  64.772  1.00  0.00           H  
ATOM    975  HB3 ALA    62      53.740  34.002  64.153  1.00  0.00           H  
ATOM    976  N   LEU    63      52.133  30.760  62.972  1.00  0.00           N  
ATOM    977  CA  LEU    63      50.728  30.700  62.390  1.00  0.00           C  
ATOM    978  C   LEU    63      49.781  30.054  63.410  1.00  0.00           C  
ATOM    979  O   LEU    63      50.091  28.952  63.956  1.00  0.00           O  
ATOM    980  CB  LEU    63      50.758  29.891  61.050  1.00  0.00           C  
ATOM    981  CG  LEU    63      49.432  29.594  60.435  1.00  0.00           C  
ATOM    982  CD1 LEU    63      48.555  30.797  59.990  1.00  0.00           C  
ATOM    983  CD2 LEU    63      49.602  28.700  59.146  1.00  0.00           C  
ATOM    984  H   LEU    63      52.917  30.411  62.439  1.00  0.00           H  
ATOM    985  HA  LEU    63      50.329  31.677  62.119  1.00  0.00           H  
ATOM    986  HB2 LEU    63      51.486  30.402  60.420  1.00  0.00           H  
ATOM    987  HB3 LEU    63      51.214  28.902  61.097  1.00  0.00           H  
ATOM    988  HG  LEU    63      48.788  29.131  61.183  1.00  0.00           H  
ATOM    989 HD11 LEU    63      48.071  31.458  60.708  1.00  0.00           H  
ATOM    990 HD12 LEU    63      49.172  31.319  59.259  1.00  0.00           H  
ATOM    991 HD13 LEU    63      47.676  30.361  59.516  1.00  0.00           H  
ATOM    992 HD21 LEU    63      50.094  29.229  58.331  1.00  0.00           H  
ATOM    993 HD22 LEU    63      50.160  27.808  59.429  1.00  0.00           H  
ATOM    994 HD23 LEU    63      48.577  28.449  58.870  1.00  0.00           H  
ATOM    995  N   GLU    64      48.626  30.666  63.686  1.00  0.00           N  
ATOM    996  CA  GLU    64      47.714  30.300  64.778  1.00  0.00           C  
ATOM    997  C   GLU    64      46.284  30.711  64.400  1.00  0.00           C  
ATOM    998  O   GLU    64      45.911  31.634  63.729  1.00  0.00           O  
ATOM    999  CB  GLU    64      48.276  30.986  66.078  1.00  0.00           C  
ATOM   1000  CG  GLU    64      47.287  31.087  67.193  1.00  0.00           C  
ATOM   1001  CD  GLU    64      46.802  29.799  67.789  1.00  0.00           C  
ATOM   1002  OE1 GLU    64      46.691  28.734  67.091  1.00  0.00           O  
ATOM   1003  OE2 GLU    64      46.660  29.775  69.025  1.00  0.00           O1-
ATOM   1004  H   GLU    64      48.475  31.578  63.278  1.00  0.00           H  
ATOM   1005  HA  GLU    64      47.821  29.219  64.866  1.00  0.00           H  
ATOM   1006  HB2 GLU    64      49.233  30.549  66.364  1.00  0.00           H  
ATOM   1007  HB3 GLU    64      48.531  32.028  65.884  1.00  0.00           H  
ATOM   1008  HG2 GLU    64      47.756  31.596  68.035  1.00  0.00           H  
ATOM   1009  HG3 GLU    64      46.480  31.785  66.967  1.00  0.00           H  
ATOM   1010  N   VAL    65      45.267  29.981  64.995  1.00  0.00           N  
ATOM   1011  CA  VAL    65      43.767  30.226  64.846  1.00  0.00           C  
ATOM   1012  C   VAL    65      43.333  31.224  65.949  1.00  0.00           C  
ATOM   1013  O   VAL    65      43.809  31.234  67.109  1.00  0.00           O  
ATOM   1014  CB  VAL    65      42.949  28.843  64.815  1.00  0.00           C  
ATOM   1015  CG1 VAL    65      41.487  28.930  65.215  1.00  0.00           C  
ATOM   1016  CG2 VAL    65      42.895  28.328  63.352  1.00  0.00           C  
ATOM   1017  H   VAL    65      45.571  29.281  65.655  1.00  0.00           H  
ATOM   1018  HA  VAL    65      43.545  30.839  63.972  1.00  0.00           H  
ATOM   1019  HB  VAL    65      43.379  28.151  65.539  1.00  0.00           H  
ATOM   1020 HG11 VAL    65      41.037  29.628  64.509  1.00  0.00           H  
ATOM   1021 HG12 VAL    65      41.095  27.913  65.218  1.00  0.00           H  
ATOM   1022 HG13 VAL    65      41.336  29.379  66.197  1.00  0.00           H  
ATOM   1023 HG21 VAL    65      43.907  28.073  63.035  1.00  0.00           H  
ATOM   1024 HG22 VAL    65      42.274  27.439  63.240  1.00  0.00           H  
ATOM   1025 HG23 VAL    65      42.394  29.091  62.755  1.00  0.00           H  
ATOM   1026  N   LEU    66      42.583  32.255  65.606  1.00  0.00           N  
ATOM   1027  CA  LEU    66      41.929  33.248  66.438  1.00  0.00           C  
ATOM   1028  C   LEU    66      40.496  32.914  66.697  1.00  0.00           C  
ATOM   1029  O   LEU    66      39.892  32.082  65.997  1.00  0.00           O  
ATOM   1030  CB  LEU    66      42.033  34.577  65.618  1.00  0.00           C  
ATOM   1031  CG  LEU    66      43.412  35.261  65.309  1.00  0.00           C  
ATOM   1032  CD1 LEU    66      43.126  36.341  64.233  1.00  0.00           C  
ATOM   1033  CD2 LEU    66      43.940  35.949  66.667  1.00  0.00           C  
ATOM   1034  H   LEU    66      42.194  32.249  64.674  1.00  0.00           H  
ATOM   1035  HA  LEU    66      42.501  33.428  67.348  1.00  0.00           H  
ATOM   1036  HB2 LEU    66      41.594  34.406  64.636  1.00  0.00           H  
ATOM   1037  HB3 LEU    66      41.312  35.244  66.089  1.00  0.00           H  
ATOM   1038  HG  LEU    66      44.105  34.556  64.851  1.00  0.00           H  
ATOM   1039 HD11 LEU    66      44.095  36.773  63.985  1.00  0.00           H  
ATOM   1040 HD12 LEU    66      42.661  35.945  63.330  1.00  0.00           H  
ATOM   1041 HD13 LEU    66      42.419  37.008  64.726  1.00  0.00           H  
ATOM   1042 HD21 LEU    66      44.930  36.404  66.619  1.00  0.00           H  
ATOM   1043 HD22 LEU    66      43.238  36.714  67.000  1.00  0.00           H  
ATOM   1044 HD23 LEU    66      44.059  35.266  67.508  1.00  0.00           H  
ATOM   1045  N   PRO    67      39.821  33.581  67.657  1.00  0.00           N  
ATOM   1046  CA  PRO    67      38.336  33.474  67.728  1.00  0.00           C  
ATOM   1047  C   PRO    67      37.681  34.287  66.563  1.00  0.00           C  
ATOM   1048  O   PRO    67      38.152  35.258  65.982  1.00  0.00           O  
ATOM   1049  CD  PRO    67      40.358  34.340  68.764  1.00  0.00           C  
ATOM   1050  CG  PRO    67      39.217  35.020  69.431  1.00  0.00           C  
ATOM   1051  CB  PRO    67      38.039  34.161  69.065  1.00  0.00           C  
ATOM   1052  HD2 PRO    67      41.136  35.087  68.602  1.00  0.00           H  
ATOM   1053  HD3 PRO    67      40.692  33.566  69.456  1.00  0.00           H  
ATOM   1054  HG2 PRO    67      39.103  36.039  69.061  1.00  0.00           H  
ATOM   1055  HG3 PRO    67      39.394  35.125  70.501  1.00  0.00           H  
ATOM   1056  HB2 PRO    67      37.059  34.631  69.152  1.00  0.00           H  
ATOM   1057  HB3 PRO    67      38.080  33.310  69.744  1.00  0.00           H  
ATOM   1058  HA  PRO    67      37.920  32.468  67.691  1.00  0.00           H  
ATOM   1059  N   ASP    68      36.366  34.025  66.432  1.00  0.00           N  
ATOM   1060  CA  ASP    68      35.432  34.523  65.438  1.00  0.00           C  
ATOM   1061  C   ASP    68      33.956  34.658  65.799  1.00  0.00           C  
ATOM   1062  O   ASP    68      33.428  33.813  66.482  1.00  0.00           O  
ATOM   1063  CB  ASP    68      35.595  33.747  64.082  1.00  0.00           C  
ATOM   1064  CG  ASP    68      35.483  32.182  63.956  1.00  0.00           C  
ATOM   1065  OD1 ASP    68      35.067  31.655  62.889  1.00  0.00           O  
ATOM   1066  OD2 ASP    68      35.741  31.445  64.923  1.00  0.00           O1-
ATOM   1067  H   ASP    68      35.996  33.421  67.152  1.00  0.00           H  
ATOM   1068  HA  ASP    68      35.689  35.573  65.302  1.00  0.00           H  
ATOM   1069  HB2 ASP    68      34.863  34.179  63.399  1.00  0.00           H  
ATOM   1070  HB3 ASP    68      36.542  33.995  63.603  1.00  0.00           H  
ATOM   1071  N   ARG    69      33.221  35.636  65.194  1.00  0.00           N  
ATOM   1072  CA  ARG    69      31.774  35.640  65.373  1.00  0.00           C  
ATOM   1073  C   ARG    69      31.237  34.426  64.624  1.00  0.00           C  
ATOM   1074  O   ARG    69      31.923  33.952  63.741  1.00  0.00           O  
ATOM   1075  CB  ARG    69      31.203  36.980  64.895  1.00  0.00           C  
ATOM   1076  CG  ARG    69      31.055  37.186  63.384  1.00  0.00           C  
ATOM   1077  CD  ARG    69      30.351  38.496  63.060  1.00  0.00           C  
ATOM   1078  NE  ARG    69      31.109  39.690  63.411  1.00  0.00           N  
ATOM   1079  CZ  ARG    69      30.666  40.907  63.564  1.00  0.00           C  
ATOM   1080  NH1 ARG    69      29.415  41.249  63.622  1.00  0.00           N  
ATOM   1081  NH2 ARG    69      31.497  41.858  63.762  1.00  0.00           N1+
ATOM   1082  H   ARG    69      33.662  36.278  64.551  1.00  0.00           H  
ATOM   1083  HA  ARG    69      31.572  35.416  66.420  1.00  0.00           H  
ATOM   1084  HB2 ARG    69      30.276  37.179  65.433  1.00  0.00           H  
ATOM   1085  HB3 ARG    69      31.882  37.772  65.213  1.00  0.00           H  
ATOM   1086  HG2 ARG    69      32.014  37.131  62.869  1.00  0.00           H  
ATOM   1087  HG3 ARG    69      30.403  36.396  63.012  1.00  0.00           H  
ATOM   1088  HD2 ARG    69      30.185  38.418  61.986  1.00  0.00           H  
ATOM   1089  HD3 ARG    69      29.389  38.483  63.573  1.00  0.00           H  
ATOM   1090  HE  ARG    69      32.103  39.679  63.231  1.00  0.00           H  
ATOM   1091 HH11 ARG    69      28.642  40.618  63.464  1.00  0.00           H  
ATOM   1092 HH12 ARG    69      29.118  42.211  63.695  1.00  0.00           H  
ATOM   1093 HH21 ARG    69      32.490  41.731  63.626  1.00  0.00           H  
ATOM   1094 HH22 ARG    69      31.137  42.789  63.917  1.00  0.00           H  
ATOM   1095  N   VAL    70      30.059  33.842  64.892  1.00  0.00           N  
ATOM   1096  CA  VAL    70      29.271  32.858  64.027  1.00  0.00           C  
ATOM   1097  C   VAL    70      28.782  33.497  62.697  1.00  0.00           C  
ATOM   1098  O   VAL    70      28.384  34.655  62.692  1.00  0.00           O  
ATOM   1099  CB  VAL    70      28.170  32.312  64.911  1.00  0.00           C  
ATOM   1100  CG1 VAL    70      27.569  33.323  65.869  1.00  0.00           C  
ATOM   1101  CG2 VAL    70      27.106  31.722  63.986  1.00  0.00           C  
ATOM   1102  H   VAL    70      29.551  34.230  65.674  1.00  0.00           H  
ATOM   1103  HA  VAL    70      29.920  32.050  63.689  1.00  0.00           H  
ATOM   1104  HB  VAL    70      28.625  31.516  65.502  1.00  0.00           H  
ATOM   1105 HG11 VAL    70      26.586  33.056  66.256  1.00  0.00           H  
ATOM   1106 HG12 VAL    70      28.282  33.245  66.690  1.00  0.00           H  
ATOM   1107 HG13 VAL    70      27.584  34.324  65.436  1.00  0.00           H  
ATOM   1108 HG21 VAL    70      27.559  31.078  63.232  1.00  0.00           H  
ATOM   1109 HG22 VAL    70      26.416  31.142  64.599  1.00  0.00           H  
ATOM   1110 HG23 VAL    70      26.440  32.449  63.521  1.00  0.00           H  
ATOM   1111  N   ALA    71      28.892  32.823  61.560  1.00  0.00           N  
ATOM   1112  CA  ALA    71      28.408  33.270  60.204  1.00  0.00           C  
ATOM   1113  C   ALA    71      26.928  33.142  59.958  1.00  0.00           C  
ATOM   1114  O   ALA    71      26.424  32.000  60.088  1.00  0.00           O  
ATOM   1115  CB  ALA    71      29.279  32.682  59.073  1.00  0.00           C  
ATOM   1116  H   ALA    71      29.089  31.833  61.582  1.00  0.00           H  
ATOM   1117  HA  ALA    71      28.600  34.342  60.160  1.00  0.00           H  
ATOM   1118  HB1 ALA    71      30.354  32.858  59.117  1.00  0.00           H  
ATOM   1119  HB2 ALA    71      29.307  31.593  59.119  1.00  0.00           H  
ATOM   1120  HB3 ALA    71      28.965  33.005  58.081  1.00  0.00           H  
ATOM   1121  N   THR    72      26.266  34.202  59.472  1.00  0.00           N  
ATOM   1122  CA  THR    72      24.846  34.287  59.022  1.00  0.00           C  
ATOM   1123  C   THR    72      24.729  34.934  57.658  1.00  0.00           C  
ATOM   1124  O   THR    72      25.295  36.026  57.418  1.00  0.00           O  
ATOM   1125  CB  THR    72      23.933  34.869  60.085  1.00  0.00           C  
ATOM   1126  CG2 THR    72      24.053  36.386  60.318  1.00  0.00           C  
ATOM   1127  OG1 THR    72      22.616  34.886  59.624  1.00  0.00           O  
ATOM   1128  H   THR    72      26.780  35.071  59.478  1.00  0.00           H  
ATOM   1129  HA  THR    72      24.582  33.230  58.988  1.00  0.00           H  
ATOM   1130  HB  THR    72      24.042  34.303  61.011  1.00  0.00           H  
ATOM   1131 HG21 THR    72      25.079  36.572  60.636  1.00  0.00           H  
ATOM   1132 HG22 THR    72      23.692  36.930  59.445  1.00  0.00           H  
ATOM   1133 HG23 THR    72      23.461  36.665  61.189  1.00  0.00           H  
ATOM   1134  HG1 THR    72      22.425  34.008  59.286  1.00  0.00           H  
ATOM   1135  N   SER    73      23.884  34.309  56.769  1.00  0.00           N  
ATOM   1136  CA  SER    73      23.428  34.945  55.539  1.00  0.00           C  
ATOM   1137  C   SER    73      22.223  35.911  55.689  1.00  0.00           C  
ATOM   1138  O   SER    73      21.809  36.468  54.677  1.00  0.00           O  
ATOM   1139  CB  SER    73      23.143  33.764  54.531  1.00  0.00           C  
ATOM   1140  OG  SER    73      22.281  32.816  55.150  1.00  0.00           O  
ATOM   1141  H   SER    73      23.616  33.343  56.898  1.00  0.00           H  
ATOM   1142  HA  SER    73      24.164  35.614  55.094  1.00  0.00           H  
ATOM   1143  HB2 SER    73      22.627  34.200  53.677  1.00  0.00           H  
ATOM   1144  HB3 SER    73      24.088  33.258  54.330  1.00  0.00           H  
ATOM   1145  HG  SER    73      22.192  32.114  54.502  1.00  0.00           H  
ATOM   1146  N   ARG    74      21.574  36.044  56.876  1.00  0.00           N  
ATOM   1147  CA  ARG    74      20.347  36.801  57.147  1.00  0.00           C  
ATOM   1148  C   ARG    74      20.786  38.253  57.397  1.00  0.00           C  
ATOM   1149  O   ARG    74      20.519  38.716  58.505  1.00  0.00           O  
ATOM   1150  CB  ARG    74      19.575  36.213  58.368  1.00  0.00           C  
ATOM   1151  CG  ARG    74      19.151  34.764  58.098  1.00  0.00           C  
ATOM   1152  CD  ARG    74      18.985  34.029  59.451  1.00  0.00           C  
ATOM   1153  NE  ARG    74      17.835  34.557  60.284  1.00  0.00           N  
ATOM   1154  CZ  ARG    74      17.367  34.091  61.441  1.00  0.00           C  
ATOM   1155  NH1 ARG    74      17.784  33.112  62.086  1.00  0.00           N  
ATOM   1156  NH2 ARG    74      16.475  34.756  62.001  1.00  0.00           N1+
ATOM   1157  H   ARG    74      22.019  35.599  57.666  1.00  0.00           H  
ATOM   1158  HA  ARG    74      19.685  36.804  56.281  1.00  0.00           H  
ATOM   1159  HB2 ARG    74      20.218  36.333  59.241  1.00  0.00           H  
ATOM   1160  HB3 ARG    74      18.654  36.718  58.656  1.00  0.00           H  
ATOM   1161  HG2 ARG    74      18.237  34.648  57.516  1.00  0.00           H  
ATOM   1162  HG3 ARG    74      19.983  34.224  57.644  1.00  0.00           H  
ATOM   1163  HD2 ARG    74      18.684  32.999  59.262  1.00  0.00           H  
ATOM   1164  HD3 ARG    74      19.878  34.137  60.066  1.00  0.00           H  
ATOM   1165  HE  ARG    74      17.324  35.313  59.852  1.00  0.00           H  
ATOM   1166 HH11 ARG    74      18.678  32.754  61.783  1.00  0.00           H  
ATOM   1167 HH12 ARG    74      17.400  32.911  62.998  1.00  0.00           H  
ATOM   1168 HH21 ARG    74      16.231  35.646  61.592  1.00  0.00           H  
ATOM   1169 HH22 ARG    74      16.084  34.447  62.880  1.00  0.00           H  
ATOM   1170  N   ILE    75      21.496  38.858  56.483  1.00  0.00           N  
ATOM   1171  CA  ILE    75      22.106  40.158  56.724  1.00  0.00           C  
ATOM   1172  C   ILE    75      21.010  41.235  56.723  1.00  0.00           C  
ATOM   1173  O   ILE    75      19.996  41.084  56.070  1.00  0.00           O  
ATOM   1174  CB  ILE    75      23.273  40.363  55.732  1.00  0.00           C  
ATOM   1175  CG2 ILE    75      24.200  39.147  55.791  1.00  0.00           C  
ATOM   1176  CG1 ILE    75      22.676  40.580  54.316  1.00  0.00           C  
ATOM   1177  CD1 ILE    75      23.813  40.938  53.337  1.00  0.00           C  
ATOM   1178  H   ILE    75      21.385  38.554  55.526  1.00  0.00           H  
ATOM   1179  HA  ILE    75      22.524  40.148  57.730  1.00  0.00           H  
ATOM   1180  HB  ILE    75      23.900  41.161  56.131  1.00  0.00           H  
ATOM   1181 HG21 ILE    75      25.090  39.413  55.220  1.00  0.00           H  
ATOM   1182 HG22 ILE    75      24.475  38.854  56.805  1.00  0.00           H  
ATOM   1183 HG23 ILE    75      23.838  38.262  55.268  1.00  0.00           H  
ATOM   1184 HG12 ILE    75      22.223  39.676  53.908  1.00  0.00           H  
ATOM   1185 HG13 ILE    75      21.971  41.412  54.337  1.00  0.00           H  
ATOM   1186 HD11 ILE    75      23.588  41.548  52.462  1.00  0.00           H  
ATOM   1187 HD12 ILE    75      24.602  41.513  53.822  1.00  0.00           H  
ATOM   1188 HD13 ILE    75      24.278  39.984  53.089  1.00  0.00           H  
ATOM   1189  N   SER    76      21.174  42.301  57.431  1.00  0.00           N  
ATOM   1190  CA  SER    76      20.273  43.384  57.414  1.00  0.00           C  
ATOM   1191  C   SER    76      20.280  44.032  55.990  1.00  0.00           C  
ATOM   1192  O   SER    76      21.287  44.083  55.300  1.00  0.00           O  
ATOM   1193  CB  SER    76      20.780  44.390  58.562  1.00  0.00           C  
ATOM   1194  OG  SER    76      19.952  45.477  58.533  1.00  0.00           O  
ATOM   1195  H   SER    76      21.903  42.240  58.128  1.00  0.00           H  
ATOM   1196  HA  SER    76      19.318  42.992  57.763  1.00  0.00           H  
ATOM   1197  HB2 SER    76      20.651  43.783  59.459  1.00  0.00           H  
ATOM   1198  HB3 SER    76      21.817  44.653  58.355  1.00  0.00           H  
ATOM   1199  HG  SER    76      19.323  45.373  59.250  1.00  0.00           H  
ATOM   1200  N   ASP    77      19.076  44.511  55.590  1.00  0.00           N  
ATOM   1201  CA  ASP    77      18.925  45.117  54.215  1.00  0.00           C  
ATOM   1202  C   ASP    77      19.477  44.271  52.973  1.00  0.00           C  
ATOM   1203  O   ASP    77      20.204  44.769  52.103  1.00  0.00           O  
ATOM   1204  CB  ASP    77      19.599  46.494  54.169  1.00  0.00           C  
ATOM   1205  CG  ASP    77      18.878  47.640  54.873  1.00  0.00           C  
ATOM   1206  OD1 ASP    77      17.622  47.609  54.945  1.00  0.00           O  
ATOM   1207  OD2 ASP    77      19.548  48.488  55.553  1.00  0.00           O1-
ATOM   1208  H   ASP    77      18.261  44.304  56.150  1.00  0.00           H  
ATOM   1209  HA  ASP    77      17.856  45.307  54.116  1.00  0.00           H  
ATOM   1210  HB2 ASP    77      20.606  46.408  54.576  1.00  0.00           H  
ATOM   1211  HB3 ASP    77      19.757  46.760  53.124  1.00  0.00           H  
ATOM   1212  N   ALA    78      19.188  42.990  52.861  1.00  0.00           N  
ATOM   1213  CA  ALA    78      19.716  42.201  51.707  1.00  0.00           C  
ATOM   1214  C   ALA    78      19.254  42.547  50.323  1.00  0.00           C  
ATOM   1215  O   ALA    78      19.937  42.312  49.320  1.00  0.00           O  
ATOM   1216  CB  ALA    78      19.353  40.739  52.049  1.00  0.00           C  
ATOM   1217  H   ALA    78      18.675  42.485  53.568  1.00  0.00           H  
ATOM   1218  HA  ALA    78      20.796  42.349  51.707  1.00  0.00           H  
ATOM   1219  HB1 ALA    78      19.969  40.363  52.865  1.00  0.00           H  
ATOM   1220  HB2 ALA    78      18.281  40.615  52.203  1.00  0.00           H  
ATOM   1221  HB3 ALA    78      19.659  40.195  51.155  1.00  0.00           H  
ATOM   1222  N   HIS    79      18.127  43.208  50.160  1.00  0.00           N  
ATOM   1223  CA  HIS    79      17.634  43.764  48.847  1.00  0.00           C  
ATOM   1224  C   HIS    79      18.579  44.876  48.253  1.00  0.00           C  
ATOM   1225  O   HIS    79      18.515  45.176  47.083  1.00  0.00           O  
ATOM   1226  CB  HIS    79      16.203  44.211  48.936  1.00  0.00           C  
ATOM   1227  CG  HIS    79      15.556  44.723  47.691  1.00  0.00           C  
ATOM   1228  ND1 HIS    79      15.187  43.857  46.593  1.00  0.00           N  
ATOM   1229  CE1 HIS    79      14.747  44.697  45.673  1.00  0.00           C  
ATOM   1230  NE2 HIS    79      14.655  45.965  46.171  1.00  0.00           N  
ATOM   1231  CD2 HIS    79      15.191  46.031  47.421  1.00  0.00           C  
ATOM   1232  H   HIS    79      17.586  43.520  50.955  1.00  0.00           H  
ATOM   1233  HA  HIS    79      17.695  42.992  48.079  1.00  0.00           H  
ATOM   1234  HB2 HIS    79      15.661  43.292  49.158  1.00  0.00           H  
ATOM   1235  HB3 HIS    79      15.989  44.915  49.740  1.00  0.00           H  
ATOM   1236  HE1 HIS    79      14.296  44.325  44.765  1.00  0.00           H  
ATOM   1237  HE2 HIS    79      14.225  46.751  45.703  1.00  0.00           H  
ATOM   1238  HD2 HIS    79      15.256  46.846  48.127  1.00  0.00           H  
ATOM   1239  N   LEU    80      19.425  45.511  49.061  1.00  0.00           N  
ATOM   1240  CA  LEU    80      20.469  46.419  48.650  1.00  0.00           C  
ATOM   1241  C   LEU    80      21.636  45.665  48.024  1.00  0.00           C  
ATOM   1242  O   LEU    80      22.130  45.983  46.935  1.00  0.00           O  
ATOM   1243  CB  LEU    80      20.903  47.399  49.773  1.00  0.00           C  
ATOM   1244  CG  LEU    80      19.868  48.572  50.007  1.00  0.00           C  
ATOM   1245  CD1 LEU    80      18.445  48.122  50.410  1.00  0.00           C  
ATOM   1246  CD2 LEU    80      20.437  49.484  51.026  1.00  0.00           C  
ATOM   1247  H   LEU    80      19.441  45.145  50.002  1.00  0.00           H  
ATOM   1248  HA  LEU    80      20.035  47.024  47.854  1.00  0.00           H  
ATOM   1249  HB2 LEU    80      21.017  46.906  50.739  1.00  0.00           H  
ATOM   1250  HB3 LEU    80      21.801  47.932  49.459  1.00  0.00           H  
ATOM   1251  HG  LEU    80      19.889  49.136  49.075  1.00  0.00           H  
ATOM   1252 HD11 LEU    80      18.466  47.524  51.321  1.00  0.00           H  
ATOM   1253 HD12 LEU    80      17.809  49.000  50.519  1.00  0.00           H  
ATOM   1254 HD13 LEU    80      17.961  47.645  49.559  1.00  0.00           H  
ATOM   1255 HD21 LEU    80      19.831  50.388  50.959  1.00  0.00           H  
ATOM   1256 HD22 LEU    80      20.423  49.008  52.006  1.00  0.00           H  
ATOM   1257 HD23 LEU    80      21.479  49.741  50.834  1.00  0.00           H  
ATOM   1258  N   ALA    81      21.934  44.533  48.643  1.00  0.00           N  
ATOM   1259  CA  ALA    81      22.963  43.582  48.275  1.00  0.00           C  
ATOM   1260  C   ALA    81      22.586  42.692  47.136  1.00  0.00           C  
ATOM   1261  O   ALA    81      23.373  42.423  46.254  1.00  0.00           O  
ATOM   1262  CB  ALA    81      23.303  42.760  49.549  1.00  0.00           C  
ATOM   1263  H   ALA    81      21.438  44.365  49.507  1.00  0.00           H  
ATOM   1264  HA  ALA    81      23.773  44.275  48.049  1.00  0.00           H  
ATOM   1265  HB1 ALA    81      22.355  42.388  49.937  1.00  0.00           H  
ATOM   1266  HB2 ALA    81      23.935  41.892  49.358  1.00  0.00           H  
ATOM   1267  HB3 ALA    81      23.879  43.344  50.267  1.00  0.00           H  
ATOM   1268  N   ASP    82      21.320  42.228  47.059  1.00  0.00           N  
ATOM   1269  CA  ASP    82      20.821  41.460  45.885  1.00  0.00           C  
ATOM   1270  C   ASP    82      20.607  42.328  44.608  1.00  0.00           C  
ATOM   1271  O   ASP    82      20.519  41.784  43.464  1.00  0.00           O  
ATOM   1272  CB  ASP    82      19.650  40.660  46.322  1.00  0.00           C  
ATOM   1273  CG  ASP    82      19.825  39.520  47.263  1.00  0.00           C  
ATOM   1274  OD1 ASP    82      20.941  39.097  47.491  1.00  0.00           O  
ATOM   1275  OD2 ASP    82      18.875  39.010  47.834  1.00  0.00           O1-
ATOM   1276  H   ASP    82      20.713  42.311  47.862  1.00  0.00           H  
ATOM   1277  HA  ASP    82      21.609  40.755  45.620  1.00  0.00           H  
ATOM   1278  HB2 ASP    82      18.867  41.252  46.795  1.00  0.00           H  
ATOM   1279  HB3 ASP    82      19.260  40.236  45.397  1.00  0.00           H  
ATOM   1280  N   THR    83      20.759  43.657  44.661  1.00  0.00           N  
ATOM   1281  CA  THR    83      20.703  44.559  43.530  1.00  0.00           C  
ATOM   1282  C   THR    83      22.011  44.760  42.817  1.00  0.00           C  
ATOM   1283  O   THR    83      22.202  44.763  41.586  1.00  0.00           O  
ATOM   1284  CB  THR    83      20.012  45.917  43.807  1.00  0.00           C  
ATOM   1285  CG2 THR    83      20.006  46.885  42.705  1.00  0.00           C  
ATOM   1286  OG1 THR    83      18.698  45.660  44.231  1.00  0.00           O  
ATOM   1287  H   THR    83      20.706  44.116  45.559  1.00  0.00           H  
ATOM   1288  HA  THR    83      20.104  44.149  42.717  1.00  0.00           H  
ATOM   1289  HB  THR    83      20.540  46.444  44.602  1.00  0.00           H  
ATOM   1290 HG21 THR    83      21.030  47.123  42.417  1.00  0.00           H  
ATOM   1291 HG22 THR    83      19.628  46.376  41.819  1.00  0.00           H  
ATOM   1292 HG23 THR    83      19.461  47.780  43.004  1.00  0.00           H  
ATOM   1293  HG1 THR    83      18.752  45.378  45.147  1.00  0.00           H  
ATOM   1294  N   MET    84      23.046  44.928  43.690  1.00  0.00           N  
ATOM   1295  CA  MET    84      24.432  45.191  43.217  1.00  0.00           C  
ATOM   1296  C   MET    84      25.271  44.004  42.878  1.00  0.00           C  
ATOM   1297  O   MET    84      26.288  44.148  42.203  1.00  0.00           O  
ATOM   1298  CB  MET    84      25.097  45.992  44.311  1.00  0.00           C  
ATOM   1299  CG  MET    84      25.307  45.284  45.660  1.00  0.00           C  
ATOM   1300  SD  MET    84      26.300  46.255  46.772  1.00  0.00           S  
ATOM   1301  CE  MET    84      25.273  46.695  48.178  1.00  0.00           C  
ATOM   1302  H   MET    84      22.826  44.738  44.657  1.00  0.00           H  
ATOM   1303  HA  MET    84      24.284  45.812  42.333  1.00  0.00           H  
ATOM   1304  HB2 MET    84      26.045  46.335  43.896  1.00  0.00           H  
ATOM   1305  HB3 MET    84      24.498  46.869  44.555  1.00  0.00           H  
ATOM   1306  HG2 MET    84      24.324  45.191  46.122  1.00  0.00           H  
ATOM   1307  HG3 MET    84      25.809  44.320  45.576  1.00  0.00           H  
ATOM   1308  HE1 MET    84      25.881  47.057  49.007  1.00  0.00           H  
ATOM   1309  HE2 MET    84      24.598  47.468  47.810  1.00  0.00           H  
ATOM   1310  HE3 MET    84      24.539  46.012  48.605  1.00  0.00           H  
ATOM   1311  N   ILE    85      24.841  42.772  43.239  1.00  0.00           N  
ATOM   1312  CA  ILE    85      25.596  41.532  43.031  1.00  0.00           C  
ATOM   1313  C   ILE    85      25.883  41.256  41.562  1.00  0.00           C  
ATOM   1314  O   ILE    85      24.936  41.060  40.803  1.00  0.00           O  
ATOM   1315  CB  ILE    85      24.956  40.386  43.785  1.00  0.00           C  
ATOM   1316  CG2 ILE    85      23.474  40.073  43.494  1.00  0.00           C  
ATOM   1317  CG1 ILE    85      25.780  39.045  43.916  1.00  0.00           C  
ATOM   1318  CD1 ILE    85      26.205  38.357  42.709  1.00  0.00           C  
ATOM   1319  H   ILE    85      24.057  42.724  43.874  1.00  0.00           H  
ATOM   1320  HA  ILE    85      26.599  41.678  43.430  1.00  0.00           H  
ATOM   1321  HB  ILE    85      24.932  40.780  44.801  1.00  0.00           H  
ATOM   1322 HG21 ILE    85      23.296  39.491  42.590  1.00  0.00           H  
ATOM   1323 HG22 ILE    85      23.064  39.709  44.436  1.00  0.00           H  
ATOM   1324 HG23 ILE    85      23.002  41.035  43.294  1.00  0.00           H  
ATOM   1325 HG12 ILE    85      26.672  39.299  44.488  1.00  0.00           H  
ATOM   1326 HG13 ILE    85      25.101  38.302  44.334  1.00  0.00           H  
ATOM   1327 HD11 ILE    85      26.651  37.408  43.007  1.00  0.00           H  
ATOM   1328 HD12 ILE    85      25.459  38.177  41.935  1.00  0.00           H  
ATOM   1329 HD13 ILE    85      27.057  38.886  42.281  1.00  0.00           H  
ATOM   1330  N   GLY    86      27.123  41.044  41.122  1.00  0.00           N  
ATOM   1331  CA  GLY    86      27.536  40.589  39.793  1.00  0.00           C  
ATOM   1332  C   GLY    86      27.581  41.805  38.730  1.00  0.00           C  
ATOM   1333  O   GLY    86      27.611  41.475  37.579  1.00  0.00           O  
ATOM   1334  H   GLY    86      27.826  41.043  41.848  1.00  0.00           H  
ATOM   1335  HA2 GLY    86      28.555  40.204  39.814  1.00  0.00           H  
ATOM   1336  HA3 GLY    86      26.894  39.777  39.452  1.00  0.00           H  
ATOM   1337  N   LYS    87      27.507  43.091  39.157  1.00  0.00           N  
ATOM   1338  CA  LYS    87      27.128  44.268  38.257  1.00  0.00           C  
ATOM   1339  C   LYS    87      28.298  45.238  38.142  1.00  0.00           C  
ATOM   1340  O   LYS    87      29.064  45.555  39.087  1.00  0.00           O  
ATOM   1341  CB  LYS    87      25.899  44.985  38.827  1.00  0.00           C  
ATOM   1342  CG  LYS    87      24.581  44.307  39.109  1.00  0.00           C  
ATOM   1343  CD  LYS    87      24.153  43.291  38.035  1.00  0.00           C  
ATOM   1344  CE  LYS    87      23.035  42.397  38.402  1.00  0.00           C  
ATOM   1345  NZ  LYS    87      21.797  43.147  38.700  1.00  0.00           N1+
ATOM   1346  H   LYS    87      27.538  43.268  40.151  1.00  0.00           H  
ATOM   1347  HA  LYS    87      26.905  43.837  37.281  1.00  0.00           H  
ATOM   1348  HB2 LYS    87      26.269  45.360  39.781  1.00  0.00           H  
ATOM   1349  HB3 LYS    87      25.641  45.828  38.185  1.00  0.00           H  
ATOM   1350  HG2 LYS    87      24.748  43.810  40.065  1.00  0.00           H  
ATOM   1351  HG3 LYS    87      23.765  45.001  39.312  1.00  0.00           H  
ATOM   1352  HD2 LYS    87      23.827  43.777  37.116  1.00  0.00           H  
ATOM   1353  HD3 LYS    87      24.946  42.602  37.743  1.00  0.00           H  
ATOM   1354  HE2 LYS    87      22.845  41.740  37.553  1.00  0.00           H  
ATOM   1355  HE3 LYS    87      23.365  41.900  39.315  1.00  0.00           H  
ATOM   1356  HZ1 LYS    87      21.886  43.942  39.317  1.00  0.00           H  
ATOM   1357  HZ2 LYS    87      21.354  43.529  37.877  1.00  0.00           H  
ATOM   1358  HZ3 LYS    87      21.059  42.512  38.968  1.00  0.00           H  
ATOM   1359  N   ALA    88      28.396  45.847  36.995  1.00  0.00           N  
ATOM   1360  CA  ALA    88      29.163  47.034  36.658  1.00  0.00           C  
ATOM   1361  C   ALA    88      28.748  48.205  37.576  1.00  0.00           C  
ATOM   1362  O   ALA    88      27.556  48.323  37.761  1.00  0.00           O  
ATOM   1363  CB  ALA    88      28.970  47.414  35.193  1.00  0.00           C  
ATOM   1364  H   ALA    88      27.786  45.527  36.256  1.00  0.00           H  
ATOM   1365  HA  ALA    88      30.219  46.804  36.802  1.00  0.00           H  
ATOM   1366  HB1 ALA    88      29.364  48.418  35.030  1.00  0.00           H  
ATOM   1367  HB2 ALA    88      29.562  46.747  34.566  1.00  0.00           H  
ATOM   1368  HB3 ALA    88      27.911  47.248  34.997  1.00  0.00           H  
ATOM   1369  N   VAL    89      29.735  49.060  38.053  1.00  0.00           N  
ATOM   1370  CA  VAL    89      29.489  50.294  38.938  1.00  0.00           C  
ATOM   1371  C   VAL    89      30.536  51.469  38.657  1.00  0.00           C  
ATOM   1372  O   VAL    89      31.675  51.221  38.284  1.00  0.00           O  
ATOM   1373  CB  VAL    89      29.525  49.906  40.481  1.00  0.00           C  
ATOM   1374  CG1 VAL    89      28.434  48.903  40.984  1.00  0.00           C  
ATOM   1375  CG2 VAL    89      30.926  49.275  40.788  1.00  0.00           C  
ATOM   1376  H   VAL    89      30.708  48.911  37.829  1.00  0.00           H  
ATOM   1377  HA  VAL    89      28.503  50.665  38.661  1.00  0.00           H  
ATOM   1378  HB  VAL    89      29.369  50.832  41.034  1.00  0.00           H  
ATOM   1379 HG11 VAL    89      27.440  49.327  40.846  1.00  0.00           H  
ATOM   1380 HG12 VAL    89      28.477  47.956  40.446  1.00  0.00           H  
ATOM   1381 HG13 VAL    89      28.481  48.759  42.064  1.00  0.00           H  
ATOM   1382 HG21 VAL    89      31.013  49.210  41.872  1.00  0.00           H  
ATOM   1383 HG22 VAL    89      30.954  48.322  40.258  1.00  0.00           H  
ATOM   1384 HG23 VAL    89      31.752  49.938  40.532  1.00  0.00           H  
ATOM   1385  N   GLU    90      30.175  52.670  39.134  1.00  0.00           N  
ATOM   1386  CA  GLU    90      31.173  53.715  39.612  1.00  0.00           C  
ATOM   1387  C   GLU    90      31.143  53.895  41.192  1.00  0.00           C  
ATOM   1388  O   GLU    90      30.046  53.873  41.806  1.00  0.00           O  
ATOM   1389  CB  GLU    90      31.042  55.021  38.783  1.00  0.00           C  
ATOM   1390  CG  GLU    90      31.280  54.756  37.315  1.00  0.00           C  
ATOM   1391  CD  GLU    90      31.623  56.042  36.526  1.00  0.00           C  
ATOM   1392  OE1 GLU    90      32.338  56.100  35.501  1.00  0.00           O  
ATOM   1393  OE2 GLU    90      31.045  57.106  36.808  1.00  0.00           O1-
ATOM   1394  H   GLU    90      29.195  52.809  39.336  1.00  0.00           H  
ATOM   1395  HA  GLU    90      32.165  53.292  39.452  1.00  0.00           H  
ATOM   1396  HB2 GLU    90      30.072  55.499  38.918  1.00  0.00           H  
ATOM   1397  HB3 GLU    90      31.800  55.729  39.119  1.00  0.00           H  
ATOM   1398  HG2 GLU    90      32.201  54.175  37.371  1.00  0.00           H  
ATOM   1399  HG3 GLU    90      30.457  54.272  36.789  1.00  0.00           H  
ATOM   1400  N   HIS    91      32.353  53.951  41.754  1.00  0.00           N  
ATOM   1401  CA  HIS    91      32.702  53.928  43.176  1.00  0.00           C  
ATOM   1402  C   HIS    91      33.509  55.154  43.626  1.00  0.00           C  
ATOM   1403  O   HIS    91      34.558  55.361  43.050  1.00  0.00           O  
ATOM   1404  CB  HIS    91      33.528  52.622  43.633  1.00  0.00           C  
ATOM   1405  CG  HIS    91      33.668  52.224  45.129  1.00  0.00           C  
ATOM   1406  ND1 HIS    91      34.257  51.083  45.672  1.00  0.00           N  
ATOM   1407  CE1 HIS    91      33.900  50.955  46.948  1.00  0.00           C  
ATOM   1408  NE2 HIS    91      33.074  51.982  47.293  1.00  0.00           N  
ATOM   1409  CD2 HIS    91      32.917  52.742  46.131  1.00  0.00           C  
ATOM   1410  H   HIS    91      33.135  53.740  41.151  1.00  0.00           H  
ATOM   1411  HA  HIS    91      31.815  53.834  43.803  1.00  0.00           H  
ATOM   1412  HB2 HIS    91      33.017  51.796  43.141  1.00  0.00           H  
ATOM   1413  HB3 HIS    91      34.552  52.733  43.272  1.00  0.00           H  
ATOM   1414  HE1 HIS    91      34.297  50.152  47.551  1.00  0.00           H  
ATOM   1415  HE2 HIS    91      32.671  52.117  48.209  1.00  0.00           H  
ATOM   1416  HD2 HIS    91      32.141  53.475  45.968  1.00  0.00           H  
ATOM   1417  N   MET    92      33.043  55.824  44.676  1.00  0.00           N  
ATOM   1418  CA  MET    92      33.588  57.047  45.262  1.00  0.00           C  
ATOM   1419  C   MET    92      34.426  56.805  46.503  1.00  0.00           C  
ATOM   1420  O   MET    92      34.153  55.843  47.276  1.00  0.00           O  
ATOM   1421  CB  MET    92      32.461  58.133  45.443  1.00  0.00           C  
ATOM   1422  CG  MET    92      31.556  58.268  44.206  1.00  0.00           C  
ATOM   1423  SD  MET    92      30.209  59.433  44.310  1.00  0.00           S  
ATOM   1424  CE  MET    92      30.886  61.012  43.937  1.00  0.00           C  
ATOM   1425  H   MET    92      32.193  55.496  45.112  1.00  0.00           H  
ATOM   1426  HA  MET    92      34.274  57.497  44.544  1.00  0.00           H  
ATOM   1427  HB2 MET    92      31.787  57.743  46.206  1.00  0.00           H  
ATOM   1428  HB3 MET    92      32.901  59.096  45.700  1.00  0.00           H  
ATOM   1429  HG2 MET    92      32.187  58.526  43.354  1.00  0.00           H  
ATOM   1430  HG3 MET    92      31.072  57.301  44.069  1.00  0.00           H  
ATOM   1431  HE1 MET    92      31.360  61.353  44.856  1.00  0.00           H  
ATOM   1432  HE2 MET    92      31.536  60.979  43.063  1.00  0.00           H  
ATOM   1433  HE3 MET    92      30.077  61.668  43.615  1.00  0.00           H  
ATOM   1434  N   PHE    93      35.404  57.620  46.778  1.00  0.00           N  
ATOM   1435  CA  PHE    93      36.193  57.690  48.001  1.00  0.00           C  
ATOM   1436  C   PHE    93      36.636  59.163  48.362  1.00  0.00           C  
ATOM   1437  O   PHE    93      36.435  60.123  47.539  1.00  0.00           O  
ATOM   1438  CB  PHE    93      37.369  56.672  48.172  1.00  0.00           C  
ATOM   1439  CG  PHE    93      38.656  56.798  47.324  1.00  0.00           C  
ATOM   1440  CD1 PHE    93      39.868  56.157  47.701  1.00  0.00           C  
ATOM   1441  CE1 PHE    93      41.002  56.235  46.907  1.00  0.00           C  
ATOM   1442  CZ  PHE    93      40.959  56.939  45.690  1.00  0.00           C  
ATOM   1443  CE2 PHE    93      39.789  57.557  45.273  1.00  0.00           C  
ATOM   1444  CD2 PHE    93      38.646  57.536  46.103  1.00  0.00           C  
ATOM   1445  H   PHE    93      35.494  58.362  46.099  1.00  0.00           H  
ATOM   1446  HA  PHE    93      35.454  57.401  48.749  1.00  0.00           H  
ATOM   1447  HB2 PHE    93      37.687  56.697  49.214  1.00  0.00           H  
ATOM   1448  HB3 PHE    93      36.898  55.727  47.900  1.00  0.00           H  
ATOM   1449  HD1 PHE    93      39.920  55.507  48.561  1.00  0.00           H  
ATOM   1450  HE1 PHE    93      41.834  55.579  47.116  1.00  0.00           H  
ATOM   1451  HZ  PHE    93      41.753  56.931  44.958  1.00  0.00           H  
ATOM   1452  HE2 PHE    93      39.726  57.954  44.271  1.00  0.00           H  
ATOM   1453  HD2 PHE    93      37.793  58.088  45.737  1.00  0.00           H  
ATOM   1454  N   GLU    94      37.076  59.402  49.656  1.00  0.00           N  
ATOM   1455  CA  GLU    94      37.276  60.731  50.181  1.00  0.00           C  
ATOM   1456  C   GLU    94      38.696  61.267  50.062  1.00  0.00           C  
ATOM   1457  O   GLU    94      39.689  60.556  49.911  1.00  0.00           O  
ATOM   1458  CB  GLU    94      36.818  60.798  51.675  1.00  0.00           C  
ATOM   1459  CG  GLU    94      35.351  60.681  51.912  1.00  0.00           C  
ATOM   1460  CD  GLU    94      34.770  59.269  52.039  1.00  0.00           C  
ATOM   1461  OE1 GLU    94      35.230  58.505  52.950  1.00  0.00           O  
ATOM   1462  OE2 GLU    94      34.047  58.868  51.164  1.00  0.00           O1-
ATOM   1463  H   GLU    94      37.301  58.630  50.267  1.00  0.00           H  
ATOM   1464  HA  GLU    94      36.644  61.497  49.733  1.00  0.00           H  
ATOM   1465  HB2 GLU    94      37.225  59.932  52.197  1.00  0.00           H  
ATOM   1466  HB3 GLU    94      37.221  61.703  52.128  1.00  0.00           H  
ATOM   1467  HG2 GLU    94      35.173  61.177  52.866  1.00  0.00           H  
ATOM   1468  HG3 GLU    94      34.842  61.325  51.195  1.00  0.00           H  
ATOM   1469  N   THR    95      38.788  62.588  49.871  1.00  0.00           N  
ATOM   1470  CA  THR    95      40.122  63.317  49.703  1.00  0.00           C  
ATOM   1471  C   THR    95      40.294  64.486  50.617  1.00  0.00           C  
ATOM   1472  O   THR    95      39.298  65.035  51.012  1.00  0.00           O  
ATOM   1473  CB  THR    95      40.305  63.752  48.309  1.00  0.00           C  
ATOM   1474  CG2 THR    95      40.048  62.601  47.303  1.00  0.00           C  
ATOM   1475  OG1 THR    95      39.360  64.767  47.965  1.00  0.00           O  
ATOM   1476  H   THR    95      38.023  63.238  49.983  1.00  0.00           H  
ATOM   1477  HA  THR    95      40.913  62.623  49.986  1.00  0.00           H  
ATOM   1478  HB  THR    95      41.361  64.001  48.205  1.00  0.00           H  
ATOM   1479 HG21 THR    95      39.015  62.298  47.132  1.00  0.00           H  
ATOM   1480 HG22 THR    95      40.567  62.871  46.384  1.00  0.00           H  
ATOM   1481 HG23 THR    95      40.476  61.655  47.635  1.00  0.00           H  
ATOM   1482  HG1 THR    95      38.495  64.384  48.129  1.00  0.00           H  
ATOM   1483  N   GLU    96      41.524  64.765  51.021  1.00  0.00           N  
ATOM   1484  CA  GLU    96      41.862  65.905  51.848  1.00  0.00           C  
ATOM   1485  C   GLU    96      41.598  67.230  51.089  1.00  0.00           C  
ATOM   1486  O   GLU    96      41.268  68.199  51.658  1.00  0.00           O  
ATOM   1487  CB  GLU    96      43.423  65.760  52.086  1.00  0.00           C  
ATOM   1488  CG  GLU    96      44.059  67.032  52.742  1.00  0.00           C  
ATOM   1489  CD  GLU    96      43.494  67.377  54.143  1.00  0.00           C  
ATOM   1490  OE1 GLU    96      43.299  68.553  54.498  1.00  0.00           O  
ATOM   1491  OE2 GLU    96      43.105  66.499  54.900  1.00  0.00           O1-
ATOM   1492  H   GLU    96      42.268  64.197  50.641  1.00  0.00           H  
ATOM   1493  HA  GLU    96      41.254  65.893  52.752  1.00  0.00           H  
ATOM   1494  HB2 GLU    96      43.645  64.868  52.672  1.00  0.00           H  
ATOM   1495  HB3 GLU    96      43.940  65.642  51.134  1.00  0.00           H  
ATOM   1496  HG2 GLU    96      45.143  66.927  52.788  1.00  0.00           H  
ATOM   1497  HG3 GLU    96      43.912  67.838  52.024  1.00  0.00           H  
ATOM   1498  N   ASP    97      41.832  67.289  49.782  1.00  0.00           N  
ATOM   1499  CA  ASP    97      41.443  68.475  48.961  1.00  0.00           C  
ATOM   1500  C   ASP    97      39.928  68.750  49.102  1.00  0.00           C  
ATOM   1501  O   ASP    97      39.458  69.888  49.025  1.00  0.00           O  
ATOM   1502  CB  ASP    97      41.679  68.211  47.461  1.00  0.00           C  
ATOM   1503  CG  ASP    97      41.046  69.280  46.593  1.00  0.00           C  
ATOM   1504  OD1 ASP    97      41.511  70.451  46.745  1.00  0.00           O  
ATOM   1505  OD2 ASP    97      40.029  68.964  45.942  1.00  0.00           O1-
ATOM   1506  H   ASP    97      42.364  66.579  49.300  1.00  0.00           H  
ATOM   1507  HA  ASP    97      42.013  69.322  49.344  1.00  0.00           H  
ATOM   1508  HB2 ASP    97      42.757  68.108  47.337  1.00  0.00           H  
ATOM   1509  HB3 ASP    97      41.209  67.258  47.221  1.00  0.00           H  
ATOM   1510  N   GLY    98      39.151  67.723  49.408  1.00  0.00           N  
ATOM   1511  CA  GLY    98      37.722  67.836  49.616  1.00  0.00           C  
ATOM   1512  C   GLY    98      36.864  67.660  48.402  1.00  0.00           C  
ATOM   1513  O   GLY    98      37.312  67.761  47.282  1.00  0.00           O  
ATOM   1514  H   GLY    98      39.553  66.812  49.578  1.00  0.00           H  
ATOM   1515  HA2 GLY    98      37.455  66.998  50.260  1.00  0.00           H  
ATOM   1516  HA3 GLY    98      37.447  68.739  50.160  1.00  0.00           H  
ATOM   1517  N   SER    99      35.545  67.390  48.619  1.00  0.00           N  
ATOM   1518  CA  SER    99      34.705  66.647  47.653  1.00  0.00           C  
ATOM   1519  C   SER    99      35.330  65.265  47.400  1.00  0.00           C  
ATOM   1520  O   SER    99      36.158  64.845  48.223  1.00  0.00           O  
ATOM   1521  CB  SER    99      34.365  67.477  46.366  1.00  0.00           C  
ATOM   1522  OG  SER    99      33.656  66.806  45.317  1.00  0.00           O  
ATOM   1523  H   SER    99      35.105  67.627  49.496  1.00  0.00           H  
ATOM   1524  HA  SER    99      33.760  66.380  48.128  1.00  0.00           H  
ATOM   1525  HB2 SER    99      33.840  68.354  46.746  1.00  0.00           H  
ATOM   1526  HB3 SER    99      35.243  67.935  45.911  1.00  0.00           H  
ATOM   1527  HG  SER    99      33.809  67.287  44.500  1.00  0.00           H  
ATOM   1528  N   LYS   100      34.880  64.434  46.412  1.00  0.00           N  
ATOM   1529  CA  LYS   100      35.365  62.985  46.239  1.00  0.00           C  
ATOM   1530  C   LYS   100      35.999  62.724  44.856  1.00  0.00           C  
ATOM   1531  O   LYS   100      35.866  63.600  43.978  1.00  0.00           O  
ATOM   1532  CB  LYS   100      34.190  61.935  46.509  1.00  0.00           C  
ATOM   1533  CG  LYS   100      33.745  62.190  47.936  1.00  0.00           C  
ATOM   1534  CD  LYS   100      32.790  61.155  48.415  1.00  0.00           C  
ATOM   1535  CE  LYS   100      32.013  61.561  49.672  1.00  0.00           C  
ATOM   1536  NZ  LYS   100      31.572  60.360  50.394  1.00  0.00           N1+
ATOM   1537  H   LYS   100      34.153  64.816  45.824  1.00  0.00           H  
ATOM   1538  HA  LYS   100      36.199  62.839  46.925  1.00  0.00           H  
ATOM   1539  HB2 LYS   100      33.408  62.008  45.753  1.00  0.00           H  
ATOM   1540  HB3 LYS   100      34.484  60.894  46.377  1.00  0.00           H  
ATOM   1541  HG2 LYS   100      34.618  62.274  48.583  1.00  0.00           H  
ATOM   1542  HG3 LYS   100      33.159  63.106  48.001  1.00  0.00           H  
ATOM   1543  HD2 LYS   100      32.065  61.037  47.610  1.00  0.00           H  
ATOM   1544  HD3 LYS   100      33.313  60.207  48.548  1.00  0.00           H  
ATOM   1545  HE2 LYS   100      32.684  62.079  50.357  1.00  0.00           H  
ATOM   1546  HE3 LYS   100      31.207  62.268  49.471  1.00  0.00           H  
ATOM   1547  HZ1 LYS   100      32.333  59.805  50.758  1.00  0.00           H  
ATOM   1548  HZ2 LYS   100      31.102  60.574  51.262  1.00  0.00           H  
ATOM   1549  HZ3 LYS   100      31.026  59.801  49.754  1.00  0.00           H  
ATOM   1550  N   ASP   101      36.751  61.643  44.816  1.00  0.00           N  
ATOM   1551  CA  ASP   101      37.305  61.043  43.666  1.00  0.00           C  
ATOM   1552  C   ASP   101      36.594  59.689  43.363  1.00  0.00           C  
ATOM   1553  O   ASP   101      36.054  59.066  44.310  1.00  0.00           O  
ATOM   1554  CB  ASP   101      38.857  60.830  43.763  1.00  0.00           C  
ATOM   1555  CG  ASP   101      39.606  60.775  42.467  1.00  0.00           C  
ATOM   1556  OD1 ASP   101      40.864  60.584  42.526  1.00  0.00           O  
ATOM   1557  OD2 ASP   101      38.970  60.657  41.340  1.00  0.00           O1-
ATOM   1558  H   ASP   101      36.854  61.078  45.647  1.00  0.00           H  
ATOM   1559  HA  ASP   101      37.053  61.654  42.799  1.00  0.00           H  
ATOM   1560  HB2 ASP   101      39.246  61.687  44.313  1.00  0.00           H  
ATOM   1561  HB3 ASP   101      39.080  59.977  44.404  1.00  0.00           H  
ATOM   1562  N   GLU   102      36.610  59.162  42.154  1.00  0.00           N  
ATOM   1563  CA  GLU   102      35.626  58.230  41.651  1.00  0.00           C  
ATOM   1564  C   GLU   102      36.244  57.189  40.654  1.00  0.00           C  
ATOM   1565  O   GLU   102      36.591  57.506  39.561  1.00  0.00           O  
ATOM   1566  CB  GLU   102      34.439  59.028  41.031  1.00  0.00           C  
ATOM   1567  CG  GLU   102      33.370  57.959  40.657  1.00  0.00           C  
ATOM   1568  CD  GLU   102      32.086  58.498  40.006  1.00  0.00           C  
ATOM   1569  OE1 GLU   102      32.231  59.345  39.078  1.00  0.00           O  
ATOM   1570  OE2 GLU   102      31.001  57.964  40.356  1.00  0.00           O1-
ATOM   1571  H   GLU   102      37.137  59.662  41.452  1.00  0.00           H  
ATOM   1572  HA  GLU   102      35.185  57.658  42.467  1.00  0.00           H  
ATOM   1573  HB2 GLU   102      33.976  59.699  41.755  1.00  0.00           H  
ATOM   1574  HB3 GLU   102      34.775  59.587  40.158  1.00  0.00           H  
ATOM   1575  HG2 GLU   102      33.760  57.214  39.963  1.00  0.00           H  
ATOM   1576  HG3 GLU   102      33.078  57.410  41.552  1.00  0.00           H  
ATOM   1577  N   TRP   103      36.381  55.938  41.040  1.00  0.00           N  
ATOM   1578  CA  TRP   103      36.890  54.885  40.204  1.00  0.00           C  
ATOM   1579  C   TRP   103      35.678  54.067  39.521  1.00  0.00           C  
ATOM   1580  O   TRP   103      34.586  53.963  40.085  1.00  0.00           O  
ATOM   1581  CB  TRP   103      37.832  53.870  40.953  1.00  0.00           C  
ATOM   1582  CG  TRP   103      39.229  54.369  41.296  1.00  0.00           C  
ATOM   1583  CD1 TRP   103      39.581  55.655  41.596  1.00  0.00           C  
ATOM   1584  NE1 TRP   103      40.918  55.706  41.926  1.00  0.00           N  
ATOM   1585  CE2 TRP   103      41.390  54.439  42.019  1.00  0.00           C  
ATOM   1586  CZ2 TRP   103      42.604  53.944  42.413  1.00  0.00           C  
ATOM   1587  CH2 TRP   103      42.989  52.585  42.343  1.00  0.00           C  
ATOM   1588  CZ3 TRP   103      41.977  51.744  41.808  1.00  0.00           C  
ATOM   1589  CE3 TRP   103      40.761  52.218  41.339  1.00  0.00           C  
ATOM   1590  CD2 TRP   103      40.363  53.572  41.547  1.00  0.00           C  
ATOM   1591  H   TRP   103      35.964  55.618  41.903  1.00  0.00           H  
ATOM   1592  HA  TRP   103      37.516  55.262  39.396  1.00  0.00           H  
ATOM   1593  HB2 TRP   103      37.433  53.679  41.950  1.00  0.00           H  
ATOM   1594  HB3 TRP   103      37.966  52.938  40.403  1.00  0.00           H  
ATOM   1595  HD1 TRP   103      38.806  56.406  41.631  1.00  0.00           H  
ATOM   1596  HE1 TRP   103      41.485  56.496  41.653  1.00  0.00           H  
ATOM   1597  HZ2 TRP   103      43.394  54.571  42.801  1.00  0.00           H  
ATOM   1598  HH2 TRP   103      43.930  52.190  42.696  1.00  0.00           H  
ATOM   1599  HZ3 TRP   103      42.244  50.718  41.604  1.00  0.00           H  
ATOM   1600  HE3 TRP   103      40.023  51.497  41.021  1.00  0.00           H  
ATOM   1601  N   ARG   104      35.881  53.561  38.328  1.00  0.00           N  
ATOM   1602  CA  ARG   104      34.961  52.673  37.651  1.00  0.00           C  
ATOM   1603  C   ARG   104      35.308  51.224  38.003  1.00  0.00           C  
ATOM   1604  O   ARG   104      36.486  50.911  38.211  1.00  0.00           O  
ATOM   1605  CB  ARG   104      34.868  53.101  36.173  1.00  0.00           C  
ATOM   1606  CG  ARG   104      33.833  52.329  35.284  1.00  0.00           C  
ATOM   1607  CD  ARG   104      33.801  52.795  33.832  1.00  0.00           C  
ATOM   1608  NE  ARG   104      33.447  54.186  33.665  1.00  0.00           N  
ATOM   1609  CZ  ARG   104      33.689  54.970  32.669  1.00  0.00           C  
ATOM   1610  NH1 ARG   104      34.384  54.734  31.563  1.00  0.00           N  
ATOM   1611  NH2 ARG   104      33.306  56.160  32.809  1.00  0.00           N1+
ATOM   1612  H   ARG   104      36.757  53.730  37.856  1.00  0.00           H  
ATOM   1613  HA  ARG   104      33.965  52.740  38.090  1.00  0.00           H  
ATOM   1614  HB2 ARG   104      34.652  54.168  36.115  1.00  0.00           H  
ATOM   1615  HB3 ARG   104      35.875  52.881  35.819  1.00  0.00           H  
ATOM   1616  HG2 ARG   104      34.110  51.275  35.257  1.00  0.00           H  
ATOM   1617  HG3 ARG   104      32.856  52.362  35.768  1.00  0.00           H  
ATOM   1618  HD2 ARG   104      34.780  52.554  33.417  1.00  0.00           H  
ATOM   1619  HD3 ARG   104      33.014  52.255  33.305  1.00  0.00           H  
ATOM   1620  HE  ARG   104      33.108  54.594  34.524  1.00  0.00           H  
ATOM   1621 HH11 ARG   104      34.778  53.825  31.367  1.00  0.00           H  
ATOM   1622 HH12 ARG   104      34.651  55.472  30.927  1.00  0.00           H  
ATOM   1623 HH21 ARG   104      32.852  56.440  33.667  1.00  0.00           H  
ATOM   1624 HH22 ARG   104      33.461  56.839  32.078  1.00  0.00           H  
ATOM   1625  N   GLY   105      34.332  50.352  38.162  1.00  0.00           N  
ATOM   1626  CA  GLY   105      34.540  48.988  38.747  1.00  0.00           C  
ATOM   1627  C   GLY   105      33.492  47.971  38.395  1.00  0.00           C  
ATOM   1628  O   GLY   105      32.665  48.118  37.554  1.00  0.00           O  
ATOM   1629  H   GLY   105      33.373  50.597  37.958  1.00  0.00           H  
ATOM   1630  HA2 GLY   105      35.421  48.571  38.258  1.00  0.00           H  
ATOM   1631  HA3 GLY   105      34.702  49.037  39.824  1.00  0.00           H  
ATOM   1632  N   MET   106      33.629  46.774  38.990  1.00  0.00           N  
ATOM   1633  CA  MET   106      32.491  45.846  38.976  1.00  0.00           C  
ATOM   1634  C   MET   106      32.431  45.087  40.257  1.00  0.00           C  
ATOM   1635  O   MET   106      33.512  44.712  40.725  1.00  0.00           O  
ATOM   1636  CB  MET   106      32.671  44.905  37.738  1.00  0.00           C  
ATOM   1637  CG  MET   106      31.753  43.628  37.811  1.00  0.00           C  
ATOM   1638  SD  MET   106      31.725  42.866  36.109  1.00  0.00           S  
ATOM   1639  CE  MET   106      30.736  44.052  35.188  1.00  0.00           C  
ATOM   1640  H   MET   106      34.462  46.709  39.557  1.00  0.00           H  
ATOM   1641  HA  MET   106      31.541  46.373  38.886  1.00  0.00           H  
ATOM   1642  HB2 MET   106      32.302  45.455  36.872  1.00  0.00           H  
ATOM   1643  HB3 MET   106      33.724  44.679  37.573  1.00  0.00           H  
ATOM   1644  HG2 MET   106      32.075  42.940  38.593  1.00  0.00           H  
ATOM   1645  HG3 MET   106      30.778  43.779  38.275  1.00  0.00           H  
ATOM   1646  HE1 MET   106      29.914  44.307  35.857  1.00  0.00           H  
ATOM   1647  HE2 MET   106      31.404  44.899  35.029  1.00  0.00           H  
ATOM   1648  HE3 MET   106      30.218  43.573  34.358  1.00  0.00           H  
ATOM   1649  N   VAL   107      31.226  44.963  40.838  1.00  0.00           N  
ATOM   1650  CA  VAL   107      30.927  44.046  41.952  1.00  0.00           C  
ATOM   1651  C   VAL   107      30.523  42.648  41.554  1.00  0.00           C  
ATOM   1652  O   VAL   107      29.865  42.506  40.565  1.00  0.00           O  
ATOM   1653  CB  VAL   107      29.802  44.645  42.837  1.00  0.00           C  
ATOM   1654  CG1 VAL   107      29.764  44.001  44.231  1.00  0.00           C  
ATOM   1655  CG2 VAL   107      29.789  46.142  43.111  1.00  0.00           C  
ATOM   1656  H   VAL   107      30.445  45.436  40.406  1.00  0.00           H  
ATOM   1657  HA  VAL   107      31.801  43.908  42.589  1.00  0.00           H  
ATOM   1658  HB  VAL   107      28.851  44.431  42.348  1.00  0.00           H  
ATOM   1659 HG11 VAL   107      29.680  42.916  44.168  1.00  0.00           H  
ATOM   1660 HG12 VAL   107      30.672  44.257  44.777  1.00  0.00           H  
ATOM   1661 HG13 VAL   107      28.894  44.416  44.739  1.00  0.00           H  
ATOM   1662 HG21 VAL   107      30.717  46.395  43.621  1.00  0.00           H  
ATOM   1663 HG22 VAL   107      29.674  46.705  42.184  1.00  0.00           H  
ATOM   1664 HG23 VAL   107      29.094  46.380  43.917  1.00  0.00           H  
ATOM   1665  N   LEU   108      31.081  41.693  42.239  1.00  0.00           N  
ATOM   1666  CA  LEU   108      30.829  40.301  41.997  1.00  0.00           C  
ATOM   1667  C   LEU   108      29.953  39.819  43.169  1.00  0.00           C  
ATOM   1668  O   LEU   108      29.106  40.589  43.634  1.00  0.00           O  
ATOM   1669  CB  LEU   108      32.196  39.510  41.897  1.00  0.00           C  
ATOM   1670  CG  LEU   108      33.235  40.272  40.995  1.00  0.00           C  
ATOM   1671  CD1 LEU   108      34.550  39.600  41.192  1.00  0.00           C  
ATOM   1672  CD2 LEU   108      32.859  40.297  39.531  1.00  0.00           C  
ATOM   1673  H   LEU   108      31.698  41.966  42.990  1.00  0.00           H  
ATOM   1674  HA  LEU   108      30.197  40.109  41.130  1.00  0.00           H  
ATOM   1675  HB2 LEU   108      32.520  39.330  42.921  1.00  0.00           H  
ATOM   1676  HB3 LEU   108      31.897  38.509  41.585  1.00  0.00           H  
ATOM   1677  HG  LEU   108      33.316  41.302  41.343  1.00  0.00           H  
ATOM   1678 HD11 LEU   108      35.359  40.081  40.643  1.00  0.00           H  
ATOM   1679 HD12 LEU   108      34.784  39.536  42.255  1.00  0.00           H  
ATOM   1680 HD13 LEU   108      34.505  38.583  40.801  1.00  0.00           H  
ATOM   1681 HD21 LEU   108      32.864  39.239  39.266  1.00  0.00           H  
ATOM   1682 HD22 LEU   108      31.893  40.753  39.313  1.00  0.00           H  
ATOM   1683 HD23 LEU   108      33.638  40.817  38.973  1.00  0.00           H  
ATOM   1684  N   ALA   109      30.276  38.655  43.655  1.00  0.00           N  
ATOM   1685  CA  ALA   109      29.473  38.010  44.722  1.00  0.00           C  
ATOM   1686  C   ALA   109      29.713  38.514  46.159  1.00  0.00           C  
ATOM   1687  O   ALA   109      30.778  39.112  46.460  1.00  0.00           O  
ATOM   1688  CB  ALA   109      29.950  36.526  44.688  1.00  0.00           C  
ATOM   1689  H   ALA   109      31.049  38.168  43.226  1.00  0.00           H  
ATOM   1690  HA  ALA   109      28.413  38.076  44.478  1.00  0.00           H  
ATOM   1691  HB1 ALA   109      29.581  36.174  43.724  1.00  0.00           H  
ATOM   1692  HB2 ALA   109      31.036  36.436  44.703  1.00  0.00           H  
ATOM   1693  HB3 ALA   109      29.628  35.940  45.549  1.00  0.00           H  
ATOM   1694  N   ARG   110      28.792  38.199  47.076  1.00  0.00           N  
ATOM   1695  CA  ARG   110      29.004  38.228  48.534  1.00  0.00           C  
ATOM   1696  C   ARG   110      30.219  37.359  48.928  1.00  0.00           C  
ATOM   1697  O   ARG   110      30.375  36.326  48.302  1.00  0.00           O  
ATOM   1698  CB  ARG   110      27.784  37.660  49.265  1.00  0.00           C  
ATOM   1699  CG  ARG   110      26.554  38.590  49.203  1.00  0.00           C  
ATOM   1700  CD  ARG   110      25.492  38.091  50.197  1.00  0.00           C  
ATOM   1701  NE  ARG   110      24.117  38.454  49.848  1.00  0.00           N  
ATOM   1702  CZ  ARG   110      23.043  38.168  50.539  1.00  0.00           C  
ATOM   1703  NH1 ARG   110      23.094  37.695  51.744  1.00  0.00           N  
ATOM   1704  NH2 ARG   110      21.865  38.523  50.023  1.00  0.00           N1+
ATOM   1705  H   ARG   110      27.985  37.707  46.720  1.00  0.00           H  
ATOM   1706  HA  ARG   110      29.128  39.258  48.867  1.00  0.00           H  
ATOM   1707  HB2 ARG   110      27.448  36.673  48.946  1.00  0.00           H  
ATOM   1708  HB3 ARG   110      28.100  37.681  50.308  1.00  0.00           H  
ATOM   1709  HG2 ARG   110      26.868  39.605  49.448  1.00  0.00           H  
ATOM   1710  HG3 ARG   110      26.140  38.493  48.200  1.00  0.00           H  
ATOM   1711  HD2 ARG   110      25.527  37.006  50.292  1.00  0.00           H  
ATOM   1712  HD3 ARG   110      25.766  38.440  51.192  1.00  0.00           H  
ATOM   1713  HE  ARG   110      23.904  38.786  48.919  1.00  0.00           H  
ATOM   1714 HH11 ARG   110      23.958  37.612  52.261  1.00  0.00           H  
ATOM   1715 HH12 ARG   110      22.179  37.507  52.127  1.00  0.00           H  
ATOM   1716 HH21 ARG   110      21.694  38.810  49.070  1.00  0.00           H  
ATOM   1717 HH22 ARG   110      21.069  38.449  50.640  1.00  0.00           H  
ATOM   1718  N   ALA   111      31.037  37.782  49.902  1.00  0.00           N  
ATOM   1719  CA  ALA   111      32.148  36.920  50.325  1.00  0.00           C  
ATOM   1720  C   ALA   111      31.688  35.619  51.149  1.00  0.00           C  
ATOM   1721  O   ALA   111      30.738  35.859  51.939  1.00  0.00           O  
ATOM   1722  CB  ALA   111      32.998  37.805  51.262  1.00  0.00           C  
ATOM   1723  H   ALA   111      30.841  38.678  50.324  1.00  0.00           H  
ATOM   1724  HA  ALA   111      32.781  36.547  49.519  1.00  0.00           H  
ATOM   1725  HB1 ALA   111      33.791  37.190  51.687  1.00  0.00           H  
ATOM   1726  HB2 ALA   111      33.501  38.456  50.548  1.00  0.00           H  
ATOM   1727  HB3 ALA   111      32.431  38.335  52.027  1.00  0.00           H  
ATOM   1728  N   PRO   112      32.166  34.374  50.885  1.00  0.00           N  
ATOM   1729  CA  PRO   112      31.937  33.279  51.827  1.00  0.00           C  
ATOM   1730  C   PRO   112      32.426  33.630  53.242  1.00  0.00           C  
ATOM   1731  O   PRO   112      33.354  34.349  53.354  1.00  0.00           O  
ATOM   1732  CD  PRO   112      33.110  34.071  49.913  1.00  0.00           C  
ATOM   1733  CG  PRO   112      33.713  32.765  50.293  1.00  0.00           C  
ATOM   1734  CB  PRO   112      32.668  32.097  51.164  1.00  0.00           C  
ATOM   1735  HD2 PRO   112      33.924  34.787  50.026  1.00  0.00           H  
ATOM   1736  HD3 PRO   112      32.732  33.989  48.894  1.00  0.00           H  
ATOM   1737  HG2 PRO   112      34.684  32.960  50.749  1.00  0.00           H  
ATOM   1738  HG3 PRO   112      34.043  32.164  49.446  1.00  0.00           H  
ATOM   1739  HB2 PRO   112      33.312  31.449  51.758  1.00  0.00           H  
ATOM   1740  HB3 PRO   112      31.919  31.629  50.525  1.00  0.00           H  
ATOM   1741  HA  PRO   112      30.875  33.062  51.945  1.00  0.00           H  
ATOM   1742  N   VAL   113      31.727  33.002  54.229  1.00  0.00           N  
ATOM   1743  CA  VAL   113      31.732  33.420  55.669  1.00  0.00           C  
ATOM   1744  C   VAL   113      31.287  34.822  55.904  1.00  0.00           C  
ATOM   1745  O   VAL   113      30.258  34.985  56.581  1.00  0.00           O  
ATOM   1746  CB  VAL   113      33.208  33.230  56.319  1.00  0.00           C  
ATOM   1747  CG1 VAL   113      33.292  33.465  57.863  1.00  0.00           C  
ATOM   1748  CG2 VAL   113      33.754  31.834  56.176  1.00  0.00           C  
ATOM   1749  H   VAL   113      30.997  32.364  53.946  1.00  0.00           H  
ATOM   1750  HA  VAL   113      31.158  32.683  56.231  1.00  0.00           H  
ATOM   1751  HB  VAL   113      33.886  33.939  55.845  1.00  0.00           H  
ATOM   1752 HG11 VAL   113      33.144  34.539  57.973  1.00  0.00           H  
ATOM   1753 HG12 VAL   113      32.481  32.974  58.402  1.00  0.00           H  
ATOM   1754 HG13 VAL   113      34.188  33.092  58.359  1.00  0.00           H  
ATOM   1755 HG21 VAL   113      33.789  31.578  55.117  1.00  0.00           H  
ATOM   1756 HG22 VAL   113      34.736  31.763  56.645  1.00  0.00           H  
ATOM   1757 HG23 VAL   113      33.034  31.107  56.551  1.00  0.00           H  
ATOM   1758  N   MET   114      32.087  35.829  55.441  1.00  0.00           N  
ATOM   1759  CA  MET   114      31.908  37.229  55.629  1.00  0.00           C  
ATOM   1760  C   MET   114      30.794  37.846  54.806  1.00  0.00           C  
ATOM   1761  O   MET   114      31.075  38.699  54.015  1.00  0.00           O  
ATOM   1762  CB  MET   114      33.312  37.865  55.331  1.00  0.00           C  
ATOM   1763  CG  MET   114      34.473  37.261  56.167  1.00  0.00           C  
ATOM   1764  SD  MET   114      36.055  38.049  56.140  1.00  0.00           S  
ATOM   1765  CE  MET   114      35.720  39.849  56.609  1.00  0.00           C  
ATOM   1766  H   MET   114      32.904  35.618  54.886  1.00  0.00           H  
ATOM   1767  HA  MET   114      31.689  37.260  56.696  1.00  0.00           H  
ATOM   1768  HB2 MET   114      33.740  37.612  54.361  1.00  0.00           H  
ATOM   1769  HB3 MET   114      33.337  38.928  55.569  1.00  0.00           H  
ATOM   1770  HG2 MET   114      34.186  37.245  57.219  1.00  0.00           H  
ATOM   1771  HG3 MET   114      34.598  36.259  55.755  1.00  0.00           H  
ATOM   1772  HE1 MET   114      36.669  40.351  56.803  1.00  0.00           H  
ATOM   1773  HE2 MET   114      35.286  40.450  55.810  1.00  0.00           H  
ATOM   1774  HE3 MET   114      35.047  39.834  57.466  1.00  0.00           H  
ATOM   1775  N   ASN   115      29.585  37.336  54.976  1.00  0.00           N  
ATOM   1776  CA  ASN   115      28.496  37.431  54.004  1.00  0.00           C  
ATOM   1777  C   ASN   115      28.134  38.931  53.739  1.00  0.00           C  
ATOM   1778  O   ASN   115      27.665  39.146  52.631  1.00  0.00           O  
ATOM   1779  CB  ASN   115      27.294  36.574  54.599  1.00  0.00           C  
ATOM   1780  CG  ASN   115      26.153  36.367  53.611  1.00  0.00           C  
ATOM   1781  OD1 ASN   115      25.391  37.260  53.354  1.00  0.00           O  
ATOM   1782  ND2 ASN   115      26.067  35.192  53.055  1.00  0.00           N  
ATOM   1783  H   ASN   115      29.403  36.659  55.703  1.00  0.00           H  
ATOM   1784  HA  ASN   115      28.694  36.995  53.025  1.00  0.00           H  
ATOM   1785  HB2 ASN   115      27.702  35.618  54.927  1.00  0.00           H  
ATOM   1786  HB3 ASN   115      26.789  37.115  55.399  1.00  0.00           H  
ATOM   1787 HD21 ASN   115      26.754  34.512  53.347  1.00  0.00           H  
ATOM   1788 HD22 ASN   115      25.463  35.034  52.261  1.00  0.00           H  
ATOM   1789  N   THR   116      28.264  39.860  54.722  1.00  0.00           N  
ATOM   1790  CA  THR   116      28.148  41.381  54.572  1.00  0.00           C  
ATOM   1791  C   THR   116      29.273  42.088  53.862  1.00  0.00           C  
ATOM   1792  O   THR   116      29.204  43.314  53.718  1.00  0.00           O  
ATOM   1793  CB  THR   116      28.128  41.963  56.037  1.00  0.00           C  
ATOM   1794  CG2 THR   116      26.751  41.844  56.761  1.00  0.00           C  
ATOM   1795  OG1 THR   116      29.055  41.346  56.907  1.00  0.00           O  
ATOM   1796  H   THR   116      28.678  39.539  55.585  1.00  0.00           H  
ATOM   1797  HA  THR   116      27.190  41.541  54.077  1.00  0.00           H  
ATOM   1798  HB  THR   116      28.437  43.007  55.978  1.00  0.00           H  
ATOM   1799 HG21 THR   116      26.873  42.371  57.708  1.00  0.00           H  
ATOM   1800 HG22 THR   116      26.061  42.202  55.998  1.00  0.00           H  
ATOM   1801 HG23 THR   116      26.506  40.787  56.860  1.00  0.00           H  
ATOM   1802  HG1 THR   116      28.625  41.337  57.766  1.00  0.00           H  
ATOM   1803  N   TRP   117      30.275  41.337  53.452  1.00  0.00           N  
ATOM   1804  CA  TRP   117      31.366  41.783  52.610  1.00  0.00           C  
ATOM   1805  C   TRP   117      31.095  41.179  51.213  1.00  0.00           C  
ATOM   1806  O   TRP   117      30.325  40.241  50.973  1.00  0.00           O  
ATOM   1807  CB  TRP   117      32.794  41.346  53.038  1.00  0.00           C  
ATOM   1808  CG  TRP   117      33.318  41.995  54.278  1.00  0.00           C  
ATOM   1809  CD1 TRP   117      32.850  41.712  55.505  1.00  0.00           C  
ATOM   1810  NE1 TRP   117      33.558  42.416  56.451  1.00  0.00           N  
ATOM   1811  CE2 TRP   117      34.562  43.143  55.856  1.00  0.00           C  
ATOM   1812  CZ2 TRP   117      35.563  44.018  56.378  1.00  0.00           C  
ATOM   1813  CH2 TRP   117      36.532  44.593  55.491  1.00  0.00           C  
ATOM   1814  CZ3 TRP   117      36.433  44.296  54.092  1.00  0.00           C  
ATOM   1815  CE3 TRP   117      35.385  43.501  53.561  1.00  0.00           C  
ATOM   1816  CD2 TRP   117      34.481  42.866  54.437  1.00  0.00           C  
ATOM   1817  H   TRP   117      30.082  40.346  53.439  1.00  0.00           H  
ATOM   1818  HA  TRP   117      31.436  42.859  52.452  1.00  0.00           H  
ATOM   1819  HB2 TRP   117      32.837  40.260  53.122  1.00  0.00           H  
ATOM   1820  HB3 TRP   117      33.561  41.558  52.293  1.00  0.00           H  
ATOM   1821  HD1 TRP   117      32.031  41.032  55.686  1.00  0.00           H  
ATOM   1822  HE1 TRP   117      33.279  42.424  57.422  1.00  0.00           H  
ATOM   1823  HZ2 TRP   117      35.670  44.202  57.437  1.00  0.00           H  
ATOM   1824  HH2 TRP   117      37.397  45.157  55.804  1.00  0.00           H  
ATOM   1825  HZ3 TRP   117      37.230  44.672  53.467  1.00  0.00           H  
ATOM   1826  HE3 TRP   117      35.442  43.314  52.498  1.00  0.00           H  
ATOM   1827  N   PHE   118      31.749  41.854  50.260  1.00  0.00           N  
ATOM   1828  CA  PHE   118      31.601  41.710  48.838  1.00  0.00           C  
ATOM   1829  C   PHE   118      32.918  41.655  48.109  1.00  0.00           C  
ATOM   1830  O   PHE   118      33.849  42.395  48.372  1.00  0.00           O  
ATOM   1831  CB  PHE   118      30.789  42.970  48.309  1.00  0.00           C  
ATOM   1832  CG  PHE   118      29.295  42.713  48.084  1.00  0.00           C  
ATOM   1833  CD1 PHE   118      28.296  43.368  48.862  1.00  0.00           C  
ATOM   1834  CE1 PHE   118      26.917  43.117  48.592  1.00  0.00           C  
ATOM   1835  CZ  PHE   118      26.562  42.214  47.612  1.00  0.00           C  
ATOM   1836  CE2 PHE   118      27.544  41.451  46.962  1.00  0.00           C  
ATOM   1837  CD2 PHE   118      28.896  41.723  47.160  1.00  0.00           C  
ATOM   1838  H   PHE   118      32.410  42.546  50.581  1.00  0.00           H  
ATOM   1839  HA  PHE   118      31.069  40.775  48.665  1.00  0.00           H  
ATOM   1840  HB2 PHE   118      30.927  43.827  48.967  1.00  0.00           H  
ATOM   1841  HB3 PHE   118      31.205  43.327  47.367  1.00  0.00           H  
ATOM   1842  HD1 PHE   118      28.578  44.055  49.646  1.00  0.00           H  
ATOM   1843  HE1 PHE   118      26.178  43.682  49.141  1.00  0.00           H  
ATOM   1844  HZ  PHE   118      25.514  42.037  47.422  1.00  0.00           H  
ATOM   1845  HE2 PHE   118      27.235  40.658  46.297  1.00  0.00           H  
ATOM   1846  HD2 PHE   118      29.666  41.225  46.589  1.00  0.00           H  
ATOM   1847  N   TYR   119      33.016  40.770  47.126  1.00  0.00           N  
ATOM   1848  CA  TYR   119      34.024  40.821  46.084  1.00  0.00           C  
ATOM   1849  C   TYR   119      33.843  41.876  44.977  1.00  0.00           C  
ATOM   1850  O   TYR   119      32.726  42.005  44.466  1.00  0.00           O  
ATOM   1851  CB  TYR   119      34.125  39.448  45.385  1.00  0.00           C  
ATOM   1852  CG  TYR   119      34.496  38.400  46.358  1.00  0.00           C  
ATOM   1853  CD1 TYR   119      33.648  37.291  46.562  1.00  0.00           C  
ATOM   1854  CE1 TYR   119      34.196  36.134  47.062  1.00  0.00           C  
ATOM   1855  CZ  TYR   119      35.575  36.066  47.475  1.00  0.00           C  
ATOM   1856  OH  TYR   119      36.166  34.920  47.894  1.00  0.00           O  
ATOM   1857  CE2 TYR   119      36.309  37.248  47.398  1.00  0.00           C  
ATOM   1858  CD2 TYR   119      35.803  38.409  46.816  1.00  0.00           C  
ATOM   1859  H   TYR   119      32.232  40.176  46.897  1.00  0.00           H  
ATOM   1860  HA  TYR   119      34.974  40.988  46.592  1.00  0.00           H  
ATOM   1861  HB2 TYR   119      33.148  39.211  44.964  1.00  0.00           H  
ATOM   1862  HB3 TYR   119      34.877  39.488  44.597  1.00  0.00           H  
ATOM   1863  HD1 TYR   119      32.639  37.162  46.198  1.00  0.00           H  
ATOM   1864  HE1 TYR   119      33.596  35.238  47.010  1.00  0.00           H  
ATOM   1865  HH  TYR   119      35.638  34.119  47.861  1.00  0.00           H  
ATOM   1866  HE2 TYR   119      37.342  37.175  47.703  1.00  0.00           H  
ATOM   1867  HD2 TYR   119      36.443  39.279  46.815  1.00  0.00           H  
ATOM   1868  N   ILE   120      34.923  42.497  44.576  1.00  0.00           N  
ATOM   1869  CA  ILE   120      34.951  43.689  43.781  1.00  0.00           C  
ATOM   1870  C   ILE   120      36.319  43.903  43.047  1.00  0.00           C  
ATOM   1871  O   ILE   120      37.365  43.422  43.483  1.00  0.00           O  
ATOM   1872  CB  ILE   120      34.476  44.868  44.749  1.00  0.00           C  
ATOM   1873  CG2 ILE   120      35.461  45.164  45.862  1.00  0.00           C  
ATOM   1874  CG1 ILE   120      34.503  46.159  43.844  1.00  0.00           C  
ATOM   1875  CD1 ILE   120      33.828  47.416  44.480  1.00  0.00           C  
ATOM   1876  H   ILE   120      35.766  42.144  45.005  1.00  0.00           H  
ATOM   1877  HA  ILE   120      34.210  43.580  42.989  1.00  0.00           H  
ATOM   1878  HB  ILE   120      33.476  44.661  45.130  1.00  0.00           H  
ATOM   1879 HG21 ILE   120      36.443  45.436  45.475  1.00  0.00           H  
ATOM   1880 HG22 ILE   120      35.158  46.044  46.429  1.00  0.00           H  
ATOM   1881 HG23 ILE   120      35.625  44.319  46.530  1.00  0.00           H  
ATOM   1882 HG12 ILE   120      35.522  46.526  43.722  1.00  0.00           H  
ATOM   1883 HG13 ILE   120      34.069  45.877  42.885  1.00  0.00           H  
ATOM   1884 HD11 ILE   120      33.522  48.182  43.767  1.00  0.00           H  
ATOM   1885 HD12 ILE   120      32.836  47.101  44.805  1.00  0.00           H  
ATOM   1886 HD13 ILE   120      34.378  47.754  45.359  1.00  0.00           H  
ATOM   1887  N   THR   121      36.256  44.470  41.907  1.00  0.00           N  
ATOM   1888  CA  THR   121      37.451  44.549  41.000  1.00  0.00           C  
ATOM   1889  C   THR   121      37.388  45.710  40.009  1.00  0.00           C  
ATOM   1890  O   THR   121      36.258  46.014  39.564  1.00  0.00           O  
ATOM   1891  CB  THR   121      37.743  43.207  40.277  1.00  0.00           C  
ATOM   1892  CG2 THR   121      36.661  42.867  39.221  1.00  0.00           C  
ATOM   1893  OG1 THR   121      38.992  43.386  39.592  1.00  0.00           O  
ATOM   1894  H   THR   121      35.345  44.695  41.535  1.00  0.00           H  
ATOM   1895  HA  THR   121      38.324  44.819  41.595  1.00  0.00           H  
ATOM   1896  HB  THR   121      37.812  42.443  41.051  1.00  0.00           H  
ATOM   1897 HG21 THR   121      36.514  43.701  38.535  1.00  0.00           H  
ATOM   1898 HG22 THR   121      37.045  42.014  38.662  1.00  0.00           H  
ATOM   1899 HG23 THR   121      35.722  42.734  39.759  1.00  0.00           H  
ATOM   1900  HG1 THR   121      39.646  43.183  40.264  1.00  0.00           H  
ATOM   1901  N   TYR   122      38.455  46.488  39.820  1.00  0.00           N  
ATOM   1902  CA  TYR   122      38.343  47.830  39.241  1.00  0.00           C  
ATOM   1903  C   TYR   122      38.885  47.851  37.874  1.00  0.00           C  
ATOM   1904  O   TYR   122      39.675  46.971  37.461  1.00  0.00           O  
ATOM   1905  CB  TYR   122      39.086  48.915  40.033  1.00  0.00           C  
ATOM   1906  CG  TYR   122      38.559  49.066  41.475  1.00  0.00           C  
ATOM   1907  CD1 TYR   122      39.074  48.308  42.586  1.00  0.00           C  
ATOM   1908  CE1 TYR   122      38.395  48.294  43.864  1.00  0.00           C  
ATOM   1909  CZ  TYR   122      37.291  49.115  44.004  1.00  0.00           C  
ATOM   1910  OH  TYR   122      36.652  49.222  45.204  1.00  0.00           O  
ATOM   1911  CE2 TYR   122      36.746  49.833  42.947  1.00  0.00           C  
ATOM   1912  CD2 TYR   122      37.463  49.893  41.725  1.00  0.00           C  
ATOM   1913  H   TYR   122      39.382  46.151  40.037  1.00  0.00           H  
ATOM   1914  HA  TYR   122      37.298  48.135  39.183  1.00  0.00           H  
ATOM   1915  HB2 TYR   122      40.139  48.649  40.116  1.00  0.00           H  
ATOM   1916  HB3 TYR   122      38.960  49.916  39.620  1.00  0.00           H  
ATOM   1917  HD1 TYR   122      39.886  47.623  42.393  1.00  0.00           H  
ATOM   1918  HE1 TYR   122      38.842  47.628  44.588  1.00  0.00           H  
ATOM   1919  HH  TYR   122      35.889  49.797  45.114  1.00  0.00           H  
ATOM   1920  HE2 TYR   122      36.042  50.634  43.117  1.00  0.00           H  
ATOM   1921  HD2 TYR   122      37.171  50.609  40.971  1.00  0.00           H  
ATOM   1922  N   GLU   123      38.358  48.805  37.134  1.00  0.00           N  
ATOM   1923  CA  GLU   123      38.903  49.030  35.766  1.00  0.00           C  
ATOM   1924  C   GLU   123      40.454  49.344  35.795  1.00  0.00           C  
ATOM   1925  O   GLU   123      41.276  48.634  35.201  1.00  0.00           O  
ATOM   1926  CB  GLU   123      38.180  50.207  35.154  1.00  0.00           C  
ATOM   1927  CG  GLU   123      36.677  49.917  34.953  1.00  0.00           C  
ATOM   1928  CD  GLU   123      36.323  48.800  33.945  1.00  0.00           C  
ATOM   1929  OE1 GLU   123      37.196  48.314  33.155  1.00  0.00           O  
ATOM   1930  OE2 GLU   123      35.130  48.262  33.892  1.00  0.00           O1-
ATOM   1931  H   GLU   123      37.641  49.418  37.496  1.00  0.00           H  
ATOM   1932  HA  GLU   123      38.657  48.178  35.132  1.00  0.00           H  
ATOM   1933  HB2 GLU   123      38.361  51.079  35.782  1.00  0.00           H  
ATOM   1934  HB3 GLU   123      38.712  50.417  34.226  1.00  0.00           H  
ATOM   1935  HG2 GLU   123      36.239  49.629  35.908  1.00  0.00           H  
ATOM   1936  HG3 GLU   123      36.247  50.868  34.639  1.00  0.00           H  
ATOM   1937  N   LYS   124      40.817  50.234  36.624  1.00  0.00           N  
ATOM   1938  CA  LYS   124      42.231  50.579  36.898  1.00  0.00           C  
ATOM   1939  C   LYS   124      43.083  49.497  37.520  1.00  0.00           C  
ATOM   1940  O   LYS   124      44.309  49.683  37.543  1.00  0.00           O  
ATOM   1941  CB  LYS   124      42.352  51.885  37.758  1.00  0.00           C  
ATOM   1942  CG  LYS   124      41.918  53.180  37.047  1.00  0.00           C  
ATOM   1943  CD  LYS   124      42.071  54.354  38.051  1.00  0.00           C  
ATOM   1944  CE  LYS   124      42.036  55.722  37.317  1.00  0.00           C  
ATOM   1945  NZ  LYS   124      42.130  56.884  38.259  1.00  0.00           N1+
ATOM   1946  H   LYS   124      40.073  50.756  37.065  1.00  0.00           H  
ATOM   1947  HA  LYS   124      42.725  50.796  35.952  1.00  0.00           H  
ATOM   1948  HB2 LYS   124      41.640  51.719  38.566  1.00  0.00           H  
ATOM   1949  HB3 LYS   124      43.369  51.975  38.141  1.00  0.00           H  
ATOM   1950  HG2 LYS   124      42.681  53.344  36.286  1.00  0.00           H  
ATOM   1951  HG3 LYS   124      40.887  53.177  36.693  1.00  0.00           H  
ATOM   1952  HD2 LYS   124      41.319  54.232  38.830  1.00  0.00           H  
ATOM   1953  HD3 LYS   124      43.012  54.153  38.563  1.00  0.00           H  
ATOM   1954  HE2 LYS   124      42.898  55.707  36.650  1.00  0.00           H  
ATOM   1955  HE3 LYS   124      41.121  55.694  36.725  1.00  0.00           H  
ATOM   1956  HZ1 LYS   124      42.086  57.773  37.782  1.00  0.00           H  
ATOM   1957  HZ2 LYS   124      41.331  56.997  38.866  1.00  0.00           H  
ATOM   1958  HZ3 LYS   124      42.959  56.909  38.835  1.00  0.00           H  
ATOM   1959  N   ASP   125      42.504  48.421  37.952  1.00  0.00           N  
ATOM   1960  CA  ASP   125      43.195  47.455  38.800  1.00  0.00           C  
ATOM   1961  C   ASP   125      42.337  46.106  38.842  1.00  0.00           C  
ATOM   1962  O   ASP   125      41.518  45.960  39.792  1.00  0.00           O  
ATOM   1963  CB  ASP   125      43.334  47.953  40.187  1.00  0.00           C  
ATOM   1964  CG  ASP   125      44.250  47.103  40.931  1.00  0.00           C  
ATOM   1965  OD1 ASP   125      44.520  47.510  42.085  1.00  0.00           O  
ATOM   1966  OD2 ASP   125      44.804  46.058  40.498  1.00  0.00           O1-
ATOM   1967  H   ASP   125      41.495  48.438  37.920  1.00  0.00           H  
ATOM   1968  HA  ASP   125      44.154  47.165  38.370  1.00  0.00           H  
ATOM   1969  HB2 ASP   125      43.796  48.940  40.214  1.00  0.00           H  
ATOM   1970  HB3 ASP   125      42.408  48.003  40.759  1.00  0.00           H  
ATOM   1971  N   PRO   126      42.676  45.168  37.988  1.00  0.00           N  
ATOM   1972  CA  PRO   126      42.233  43.779  37.989  1.00  0.00           C  
ATOM   1973  C   PRO   126      42.664  42.947  39.193  1.00  0.00           C  
ATOM   1974  O   PRO   126      42.368  41.735  39.158  1.00  0.00           O  
ATOM   1975  CD  PRO   126      43.433  45.360  36.755  1.00  0.00           C  
ATOM   1976  CG  PRO   126      42.965  44.380  35.819  1.00  0.00           C  
ATOM   1977  CB  PRO   126      42.666  43.132  36.720  1.00  0.00           C  
ATOM   1978  HD2 PRO   126      44.491  45.165  36.932  1.00  0.00           H  
ATOM   1979  HD3 PRO   126      43.281  46.340  36.303  1.00  0.00           H  
ATOM   1980  HG2 PRO   126      43.701  44.182  35.039  1.00  0.00           H  
ATOM   1981  HG3 PRO   126      42.058  44.762  35.352  1.00  0.00           H  
ATOM   1982  HB2 PRO   126      43.526  42.464  36.767  1.00  0.00           H  
ATOM   1983  HB3 PRO   126      41.897  42.504  36.272  1.00  0.00           H  
ATOM   1984  HA  PRO   126      41.145  43.836  37.998  1.00  0.00           H  
ATOM   1985  N   VAL   127      43.374  43.431  40.237  1.00  0.00           N  
ATOM   1986  CA  VAL   127      43.536  42.596  41.450  1.00  0.00           C  
ATOM   1987  C   VAL   127      42.065  42.291  41.975  1.00  0.00           C  
ATOM   1988  O   VAL   127      41.202  43.130  41.773  1.00  0.00           O  
ATOM   1989  CB  VAL   127      44.411  43.303  42.511  1.00  0.00           C  
ATOM   1990  CG1 VAL   127      44.218  42.688  43.896  1.00  0.00           C  
ATOM   1991  CG2 VAL   127      45.874  43.205  42.238  1.00  0.00           C  
ATOM   1992  H   VAL   127      43.567  44.422  40.195  1.00  0.00           H  
ATOM   1993  HA  VAL   127      43.957  41.616  41.227  1.00  0.00           H  
ATOM   1994  HB  VAL   127      44.164  44.352  42.676  1.00  0.00           H  
ATOM   1995 HG11 VAL   127      43.185  42.796  44.225  1.00  0.00           H  
ATOM   1996 HG12 VAL   127      44.377  41.610  43.858  1.00  0.00           H  
ATOM   1997 HG13 VAL   127      44.867  43.241  44.576  1.00  0.00           H  
ATOM   1998 HG21 VAL   127      46.365  43.837  42.978  1.00  0.00           H  
ATOM   1999 HG22 VAL   127      46.337  42.222  42.327  1.00  0.00           H  
ATOM   2000 HG23 VAL   127      46.073  43.567  41.229  1.00  0.00           H  
ATOM   2001  N   LEU   128      41.859  41.194  42.687  1.00  0.00           N  
ATOM   2002  CA  LEU   128      40.639  40.992  43.437  1.00  0.00           C  
ATOM   2003  C   LEU   128      40.649  41.664  44.846  1.00  0.00           C  
ATOM   2004  O   LEU   128      41.377  41.278  45.764  1.00  0.00           O  
ATOM   2005  CB  LEU   128      40.502  39.449  43.623  1.00  0.00           C  
ATOM   2006  CG  LEU   128      39.347  39.025  44.575  1.00  0.00           C  
ATOM   2007  CD1 LEU   128      38.034  39.444  43.917  1.00  0.00           C  
ATOM   2008  CD2 LEU   128      39.183  37.471  44.678  1.00  0.00           C  
ATOM   2009  H   LEU   128      42.639  40.568  42.825  1.00  0.00           H  
ATOM   2010  HA  LEU   128      39.745  41.328  42.911  1.00  0.00           H  
ATOM   2011  HB2 LEU   128      40.366  38.984  42.647  1.00  0.00           H  
ATOM   2012  HB3 LEU   128      41.416  39.122  44.121  1.00  0.00           H  
ATOM   2013  HG  LEU   128      39.452  39.469  45.565  1.00  0.00           H  
ATOM   2014 HD11 LEU   128      38.154  39.269  42.848  1.00  0.00           H  
ATOM   2015 HD12 LEU   128      37.150  38.955  44.325  1.00  0.00           H  
ATOM   2016 HD13 LEU   128      37.987  40.494  44.204  1.00  0.00           H  
ATOM   2017 HD21 LEU   128      40.005  36.996  45.213  1.00  0.00           H  
ATOM   2018 HD22 LEU   128      38.299  37.285  45.289  1.00  0.00           H  
ATOM   2019 HD23 LEU   128      39.080  37.029  43.687  1.00  0.00           H  
ATOM   2020  N   TYR   129      39.743  42.649  44.992  1.00  0.00           N  
ATOM   2021  CA  TYR   129      39.465  43.332  46.219  1.00  0.00           C  
ATOM   2022  C   TYR   129      38.215  42.873  46.890  1.00  0.00           C  
ATOM   2023  O   TYR   129      37.347  42.224  46.310  1.00  0.00           O  
ATOM   2024  CB  TYR   129      39.292  44.818  45.848  1.00  0.00           C  
ATOM   2025  CG  TYR   129      40.609  45.354  45.413  1.00  0.00           C  
ATOM   2026  CD1 TYR   129      40.958  45.654  44.117  1.00  0.00           C  
ATOM   2027  CE1 TYR   129      42.227  46.074  43.817  1.00  0.00           C  
ATOM   2028  CZ  TYR   129      43.212  46.185  44.833  1.00  0.00           C  
ATOM   2029  OH  TYR   129      44.426  46.567  44.450  1.00  0.00           O  
ATOM   2030  CE2 TYR   129      42.839  46.116  46.196  1.00  0.00           C  
ATOM   2031  CD2 TYR   129      41.545  45.719  46.459  1.00  0.00           C  
ATOM   2032  H   TYR   129      39.213  42.968  44.194  1.00  0.00           H  
ATOM   2033  HA  TYR   129      40.345  43.290  46.859  1.00  0.00           H  
ATOM   2034  HB2 TYR   129      38.625  44.766  44.988  1.00  0.00           H  
ATOM   2035  HB3 TYR   129      38.965  45.401  46.709  1.00  0.00           H  
ATOM   2036  HD1 TYR   129      40.280  45.484  43.294  1.00  0.00           H  
ATOM   2037  HE1 TYR   129      42.408  46.202  42.760  1.00  0.00           H  
ATOM   2038  HH  TYR   129      44.517  46.841  43.534  1.00  0.00           H  
ATOM   2039  HE2 TYR   129      43.519  46.282  47.018  1.00  0.00           H  
ATOM   2040  HD2 TYR   129      41.262  45.596  47.494  1.00  0.00           H  
ATOM   2041  N   MET   130      38.096  43.273  48.152  1.00  0.00           N  
ATOM   2042  CA  MET   130      36.941  42.821  48.902  1.00  0.00           C  
ATOM   2043  C   MET   130      36.658  43.742  50.095  1.00  0.00           C  
ATOM   2044  O   MET   130      37.561  44.043  50.909  1.00  0.00           O  
ATOM   2045  CB  MET   130      37.298  41.395  49.259  1.00  0.00           C  
ATOM   2046  CG  MET   130      36.401  40.970  50.437  1.00  0.00           C  
ATOM   2047  SD  MET   130      36.541  39.258  51.053  1.00  0.00           S  
ATOM   2048  CE  MET   130      35.591  39.468  52.485  1.00  0.00           C  
ATOM   2049  H   MET   130      38.777  43.881  48.585  1.00  0.00           H  
ATOM   2050  HA  MET   130      36.075  42.922  48.248  1.00  0.00           H  
ATOM   2051  HB2 MET   130      37.102  40.689  48.452  1.00  0.00           H  
ATOM   2052  HB3 MET   130      38.323  41.305  49.618  1.00  0.00           H  
ATOM   2053  HG2 MET   130      36.648  41.603  51.289  1.00  0.00           H  
ATOM   2054  HG3 MET   130      35.343  41.180  50.279  1.00  0.00           H  
ATOM   2055  HE1 MET   130      35.752  38.637  53.172  1.00  0.00           H  
ATOM   2056  HE2 MET   130      35.795  40.428  52.960  1.00  0.00           H  
ATOM   2057  HE3 MET   130      34.544  39.561  52.196  1.00  0.00           H  
ATOM   2058  N   TYR   131      35.413  44.154  50.097  1.00  0.00           N  
ATOM   2059  CA  TYR   131      34.880  45.309  50.829  1.00  0.00           C  
ATOM   2060  C   TYR   131      33.404  44.953  51.400  1.00  0.00           C  
ATOM   2061  O   TYR   131      32.618  44.266  50.777  1.00  0.00           O  
ATOM   2062  CB  TYR   131      34.938  46.573  49.953  1.00  0.00           C  
ATOM   2063  CG  TYR   131      36.193  47.400  49.804  1.00  0.00           C  
ATOM   2064  CD1 TYR   131      37.157  47.058  48.817  1.00  0.00           C  
ATOM   2065  CE1 TYR   131      38.212  48.050  48.526  1.00  0.00           C  
ATOM   2066  CZ  TYR   131      38.441  49.105  49.456  1.00  0.00           C  
ATOM   2067  OH  TYR   131      39.468  49.936  49.248  1.00  0.00           O  
ATOM   2068  CE2 TYR   131      37.484  49.347  50.423  1.00  0.00           C  
ATOM   2069  CD2 TYR   131      36.290  48.618  50.541  1.00  0.00           C  
ATOM   2070  H   TYR   131      34.809  43.610  49.497  1.00  0.00           H  
ATOM   2071  HA  TYR   131      35.557  45.431  51.675  1.00  0.00           H  
ATOM   2072  HB2 TYR   131      34.745  46.170  48.958  1.00  0.00           H  
ATOM   2073  HB3 TYR   131      34.114  47.277  50.063  1.00  0.00           H  
ATOM   2074  HD1 TYR   131      37.075  46.109  48.307  1.00  0.00           H  
ATOM   2075  HE1 TYR   131      38.883  47.793  47.719  1.00  0.00           H  
ATOM   2076  HH  TYR   131      39.752  50.399  50.040  1.00  0.00           H  
ATOM   2077  HE2 TYR   131      37.540  50.278  50.968  1.00  0.00           H  
ATOM   2078  HD2 TYR   131      35.525  48.878  51.258  1.00  0.00           H  
ATOM   2079  N   GLN   132      33.006  45.796  52.384  1.00  0.00           N  
ATOM   2080  CA  GLN   132      31.546  46.111  52.586  1.00  0.00           C  
ATOM   2081  C   GLN   132      31.180  47.286  51.715  1.00  0.00           C  
ATOM   2082  O   GLN   132      31.946  48.242  51.474  1.00  0.00           O  
ATOM   2083  CB  GLN   132      31.395  46.548  54.065  1.00  0.00           C  
ATOM   2084  CG  GLN   132      31.969  45.472  55.010  1.00  0.00           C  
ATOM   2085  CD  GLN   132      32.044  46.038  56.447  1.00  0.00           C  
ATOM   2086  OE1 GLN   132      31.145  45.788  57.291  1.00  0.00           O  
ATOM   2087  NE2 GLN   132      33.091  46.763  56.711  1.00  0.00           N  
ATOM   2088  H   GLN   132      33.763  46.322  52.797  1.00  0.00           H  
ATOM   2089  HA  GLN   132      30.938  45.227  52.393  1.00  0.00           H  
ATOM   2090  HB2 GLN   132      31.986  47.457  54.175  1.00  0.00           H  
ATOM   2091  HB3 GLN   132      30.334  46.688  54.274  1.00  0.00           H  
ATOM   2092  HG2 GLN   132      31.370  44.566  55.104  1.00  0.00           H  
ATOM   2093  HG3 GLN   132      32.928  45.102  54.648  1.00  0.00           H  
ATOM   2094 HE21 GLN   132      33.824  46.821  56.019  1.00  0.00           H  
ATOM   2095 HE22 GLN   132      33.248  47.141  57.634  1.00  0.00           H  
ATOM   2096  N   LEU   133      29.952  47.257  51.150  1.00  0.00           N  
ATOM   2097  CA  LEU   133      29.420  48.237  50.177  1.00  0.00           C  
ATOM   2098  C   LEU   133      28.002  48.865  50.527  1.00  0.00           C  
ATOM   2099  O   LEU   133      27.563  49.808  49.943  1.00  0.00           O  
ATOM   2100  CB  LEU   133      29.454  47.705  48.756  1.00  0.00           C  
ATOM   2101  CG  LEU   133      30.674  47.055  48.106  1.00  0.00           C  
ATOM   2102  CD1 LEU   133      30.386  46.255  46.821  1.00  0.00           C  
ATOM   2103  CD2 LEU   133      31.716  48.077  47.727  1.00  0.00           C  
ATOM   2104  H   LEU   133      29.285  46.565  51.457  1.00  0.00           H  
ATOM   2105  HA  LEU   133      30.088  49.098  50.161  1.00  0.00           H  
ATOM   2106  HB2 LEU   133      28.661  46.957  48.766  1.00  0.00           H  
ATOM   2107  HB3 LEU   133      29.023  48.454  48.093  1.00  0.00           H  
ATOM   2108  HG  LEU   133      31.207  46.525  48.895  1.00  0.00           H  
ATOM   2109 HD11 LEU   133      31.273  45.733  46.461  1.00  0.00           H  
ATOM   2110 HD12 LEU   133      29.602  45.525  47.017  1.00  0.00           H  
ATOM   2111 HD13 LEU   133      29.979  46.924  46.062  1.00  0.00           H  
ATOM   2112 HD21 LEU   133      31.337  48.552  46.822  1.00  0.00           H  
ATOM   2113 HD22 LEU   133      31.882  48.820  48.506  1.00  0.00           H  
ATOM   2114 HD23 LEU   133      32.656  47.525  47.703  1.00  0.00           H  
ATOM   2115  N   LEU   134      27.390  48.310  51.631  1.00  0.00           N  
ATOM   2116  CA  LEU   134      26.090  48.837  52.043  1.00  0.00           C  
ATOM   2117  C   LEU   134      26.058  50.348  52.362  1.00  0.00           C  
ATOM   2118  O   LEU   134      25.193  51.082  51.856  1.00  0.00           O  
ATOM   2119  CB  LEU   134      25.658  47.969  53.279  1.00  0.00           C  
ATOM   2120  CG  LEU   134      24.242  48.174  53.670  1.00  0.00           C  
ATOM   2121  CD1 LEU   134      23.265  47.545  52.609  1.00  0.00           C  
ATOM   2122  CD2 LEU   134      23.992  47.622  55.013  1.00  0.00           C  
ATOM   2123  H   LEU   134      27.829  47.575  52.167  1.00  0.00           H  
ATOM   2124  HA  LEU   134      25.379  48.741  51.222  1.00  0.00           H  
ATOM   2125  HB2 LEU   134      25.845  46.930  53.007  1.00  0.00           H  
ATOM   2126  HB3 LEU   134      26.249  48.140  54.179  1.00  0.00           H  
ATOM   2127  HG  LEU   134      23.928  49.213  53.765  1.00  0.00           H  
ATOM   2128 HD11 LEU   134      23.223  48.189  51.731  1.00  0.00           H  
ATOM   2129 HD12 LEU   134      23.612  46.623  52.142  1.00  0.00           H  
ATOM   2130 HD13 LEU   134      22.281  47.446  53.067  1.00  0.00           H  
ATOM   2131 HD21 LEU   134      22.986  47.884  55.340  1.00  0.00           H  
ATOM   2132 HD22 LEU   134      23.990  46.535  55.095  1.00  0.00           H  
ATOM   2133 HD23 LEU   134      24.708  48.108  55.676  1.00  0.00           H  
ATOM   2134  N   ASP   135      26.996  50.854  53.113  1.00  0.00           N  
ATOM   2135  CA  ASP   135      26.992  52.330  53.433  1.00  0.00           C  
ATOM   2136  C   ASP   135      27.337  53.228  52.232  1.00  0.00           C  
ATOM   2137  O   ASP   135      26.893  54.360  52.191  1.00  0.00           O  
ATOM   2138  CB  ASP   135      27.895  52.539  54.614  1.00  0.00           C  
ATOM   2139  CG  ASP   135      27.334  51.887  55.881  1.00  0.00           C  
ATOM   2140  OD1 ASP   135      28.073  51.096  56.526  1.00  0.00           O  
ATOM   2141  OD2 ASP   135      26.197  52.243  56.181  1.00  0.00           O1-
ATOM   2142  H   ASP   135      27.726  50.218  53.402  1.00  0.00           H  
ATOM   2143  HA  ASP   135      26.037  52.664  53.839  1.00  0.00           H  
ATOM   2144  HB2 ASP   135      28.905  52.210  54.371  1.00  0.00           H  
ATOM   2145  HB3 ASP   135      27.996  53.599  54.849  1.00  0.00           H  
ATOM   2146  N   ASP   136      28.149  52.807  51.302  1.00  0.00           N  
ATOM   2147  CA  ASP   136      28.532  53.506  50.039  1.00  0.00           C  
ATOM   2148  C   ASP   136      27.298  53.527  49.123  1.00  0.00           C  
ATOM   2149  O   ASP   136      26.936  54.618  48.624  1.00  0.00           O  
ATOM   2150  CB  ASP   136      29.790  52.835  49.356  1.00  0.00           C  
ATOM   2151  CG  ASP   136      31.086  52.951  50.163  1.00  0.00           C  
ATOM   2152  OD1 ASP   136      31.224  53.946  50.953  1.00  0.00           O  
ATOM   2153  OD2 ASP   136      31.969  52.122  50.010  1.00  0.00           O1-
ATOM   2154  H   ASP   136      28.579  51.914  51.497  1.00  0.00           H  
ATOM   2155  HA  ASP   136      28.708  54.539  50.339  1.00  0.00           H  
ATOM   2156  HB2 ASP   136      29.594  51.790  49.117  1.00  0.00           H  
ATOM   2157  HB3 ASP   136      29.942  53.480  48.490  1.00  0.00           H  
ATOM   2158  N   TYR   137      26.638  52.384  48.996  1.00  0.00           N  
ATOM   2159  CA  TYR   137      25.452  52.279  48.104  1.00  0.00           C  
ATOM   2160  C   TYR   137      24.369  53.207  48.652  1.00  0.00           C  
ATOM   2161  O   TYR   137      23.834  54.077  47.984  1.00  0.00           O  
ATOM   2162  CB  TYR   137      24.955  50.756  48.085  1.00  0.00           C  
ATOM   2163  CG  TYR   137      23.648  50.348  47.326  1.00  0.00           C  
ATOM   2164  CD1 TYR   137      23.723  49.637  46.128  1.00  0.00           C  
ATOM   2165  CE1 TYR   137      22.475  49.291  45.497  1.00  0.00           C  
ATOM   2166  CZ  TYR   137      21.245  49.733  45.997  1.00  0.00           C  
ATOM   2167  OH  TYR   137      20.095  49.515  45.332  1.00  0.00           O  
ATOM   2168  CE2 TYR   137      21.227  50.599  47.118  1.00  0.00           C  
ATOM   2169  CD2 TYR   137      22.406  50.882  47.769  1.00  0.00           C  
ATOM   2170  H   TYR   137      27.048  51.542  49.373  1.00  0.00           H  
ATOM   2171  HA  TYR   137      25.878  52.519  47.130  1.00  0.00           H  
ATOM   2172  HB2 TYR   137      25.853  50.222  47.773  1.00  0.00           H  
ATOM   2173  HB3 TYR   137      24.931  50.544  49.154  1.00  0.00           H  
ATOM   2174  HD1 TYR   137      24.674  49.287  45.756  1.00  0.00           H  
ATOM   2175  HE1 TYR   137      22.581  48.638  44.644  1.00  0.00           H  
ATOM   2176  HH  TYR   137      19.413  50.090  45.686  1.00  0.00           H  
ATOM   2177  HE2 TYR   137      20.377  51.133  47.516  1.00  0.00           H  
ATOM   2178  HD2 TYR   137      22.438  51.577  48.596  1.00  0.00           H  
ATOM   2179  N   LYS   138      24.151  53.275  49.961  1.00  0.00           N  
ATOM   2180  CA  LYS   138      23.204  54.178  50.655  1.00  0.00           C  
ATOM   2181  C   LYS   138      23.520  55.668  50.617  1.00  0.00           C  
ATOM   2182  O   LYS   138      22.563  56.459  50.574  1.00  0.00           O  
ATOM   2183  CB  LYS   138      23.037  53.715  52.108  1.00  0.00           C  
ATOM   2184  CG  LYS   138      22.251  52.514  52.247  1.00  0.00           C  
ATOM   2185  CD  LYS   138      21.988  52.224  53.724  1.00  0.00           C  
ATOM   2186  CE  LYS   138      21.000  50.965  53.818  1.00  0.00           C  
ATOM   2187  NZ  LYS   138      20.225  51.057  55.068  1.00  0.00           N1+
ATOM   2188  H   LYS   138      24.496  52.506  50.516  1.00  0.00           H  
ATOM   2189  HA  LYS   138      22.291  54.024  50.081  1.00  0.00           H  
ATOM   2190  HB2 LYS   138      24.038  53.504  52.482  1.00  0.00           H  
ATOM   2191  HB3 LYS   138      22.547  54.497  52.688  1.00  0.00           H  
ATOM   2192  HG2 LYS   138      21.357  52.626  51.633  1.00  0.00           H  
ATOM   2193  HG3 LYS   138      22.865  51.702  51.859  1.00  0.00           H  
ATOM   2194  HD2 LYS   138      22.953  51.832  54.042  1.00  0.00           H  
ATOM   2195  HD3 LYS   138      21.587  53.147  54.146  1.00  0.00           H  
ATOM   2196  HE2 LYS   138      20.323  51.041  52.968  1.00  0.00           H  
ATOM   2197  HE3 LYS   138      21.600  50.057  53.749  1.00  0.00           H  
ATOM   2198  HZ1 LYS   138      19.774  50.192  55.329  1.00  0.00           H  
ATOM   2199  HZ2 LYS   138      20.779  51.316  55.872  1.00  0.00           H  
ATOM   2200  HZ3 LYS   138      19.511  51.760  54.943  1.00  0.00           H  
ATOM   2201  N   GLU   139      24.809  55.946  50.558  1.00  0.00           N  
ATOM   2202  CA  GLU   139      25.315  57.355  50.399  1.00  0.00           C  
ATOM   2203  C   GLU   139      25.291  57.741  48.874  1.00  0.00           C  
ATOM   2204  O   GLU   139      25.561  58.877  48.586  1.00  0.00           O  
ATOM   2205  CB  GLU   139      26.715  57.401  50.954  1.00  0.00           C  
ATOM   2206  CG  GLU   139      27.525  58.748  50.754  1.00  0.00           C  
ATOM   2207  CD  GLU   139      26.610  59.983  50.997  1.00  0.00           C  
ATOM   2208  OE1 GLU   139      26.718  61.013  50.250  1.00  0.00           O  
ATOM   2209  OE2 GLU   139      25.756  60.039  51.914  1.00  0.00           O1-
ATOM   2210  H   GLU   139      25.448  55.167  50.631  1.00  0.00           H  
ATOM   2211  HA  GLU   139      24.649  58.077  50.872  1.00  0.00           H  
ATOM   2212  HB2 GLU   139      26.607  57.247  52.028  1.00  0.00           H  
ATOM   2213  HB3 GLU   139      27.356  56.676  50.453  1.00  0.00           H  
ATOM   2214  HG2 GLU   139      28.355  58.852  51.454  1.00  0.00           H  
ATOM   2215  HG3 GLU   139      27.994  58.809  49.772  1.00  0.00           H  
ATOM   2216  N   GLY   140      25.080  56.794  47.944  1.00  0.00           N  
ATOM   2217  CA  GLY   140      25.293  57.009  46.520  1.00  0.00           C  
ATOM   2218  C   GLY   140      26.786  57.250  46.154  1.00  0.00           C  
ATOM   2219  O   GLY   140      27.045  57.793  45.118  1.00  0.00           O  
ATOM   2220  H   GLY   140      24.949  55.829  48.212  1.00  0.00           H  
ATOM   2221  HA2 GLY   140      25.030  56.127  45.935  1.00  0.00           H  
ATOM   2222  HA3 GLY   140      24.776  57.881  46.122  1.00  0.00           H  
ATOM   2223  N   ASP   141      27.717  56.838  47.009  1.00  0.00           N  
ATOM   2224  CA  ASP   141      29.107  56.592  46.646  1.00  0.00           C  
ATOM   2225  C   ASP   141      29.391  55.360  45.880  1.00  0.00           C  
ATOM   2226  O   ASP   141      30.501  55.119  45.455  1.00  0.00           O  
ATOM   2227  CB  ASP   141      29.946  56.509  47.923  1.00  0.00           C  
ATOM   2228  CG  ASP   141      30.145  57.798  48.611  1.00  0.00           C  
ATOM   2229  OD1 ASP   141      30.487  57.804  49.766  1.00  0.00           O  
ATOM   2230  OD2 ASP   141      29.888  58.902  48.043  1.00  0.00           O1-
ATOM   2231  H   ASP   141      27.426  56.352  47.845  1.00  0.00           H  
ATOM   2232  HA  ASP   141      29.433  57.483  46.111  1.00  0.00           H  
ATOM   2233  HB2 ASP   141      29.445  55.827  48.610  1.00  0.00           H  
ATOM   2234  HB3 ASP   141      30.961  56.147  47.759  1.00  0.00           H  
ATOM   2235  N   LEU   142      28.357  54.522  45.693  1.00  0.00           N  
ATOM   2236  CA  LEU   142      28.423  53.371  44.788  1.00  0.00           C  
ATOM   2237  C   LEU   142      27.123  53.312  43.964  1.00  0.00           C  
ATOM   2238  O   LEU   142      26.045  53.078  44.531  1.00  0.00           O  
ATOM   2239  CB  LEU   142      28.723  52.100  45.529  1.00  0.00           C  
ATOM   2240  CG  LEU   142      28.661  50.775  44.738  1.00  0.00           C  
ATOM   2241  CD1 LEU   142      29.978  50.291  44.240  1.00  0.00           C  
ATOM   2242  CD2 LEU   142      28.080  49.532  45.334  1.00  0.00           C  
ATOM   2243  H   LEU   142      27.466  54.788  46.086  1.00  0.00           H  
ATOM   2244  HA  LEU   142      29.175  53.472  44.006  1.00  0.00           H  
ATOM   2245  HB2 LEU   142      29.751  52.184  45.882  1.00  0.00           H  
ATOM   2246  HB3 LEU   142      28.083  51.970  46.402  1.00  0.00           H  
ATOM   2247  HG  LEU   142      28.083  50.898  43.823  1.00  0.00           H  
ATOM   2248 HD11 LEU   142      30.284  50.863  43.363  1.00  0.00           H  
ATOM   2249 HD12 LEU   142      30.716  50.357  45.039  1.00  0.00           H  
ATOM   2250 HD13 LEU   142      29.980  49.244  43.937  1.00  0.00           H  
ATOM   2251 HD21 LEU   142      27.945  48.854  44.492  1.00  0.00           H  
ATOM   2252 HD22 LEU   142      28.657  49.202  46.198  1.00  0.00           H  
ATOM   2253 HD23 LEU   142      27.088  49.794  45.703  1.00  0.00           H  
ATOM   2254  N   ARG   143      27.268  53.313  42.639  1.00  0.00           N  
ATOM   2255  CA  ARG   143      26.195  53.380  41.646  1.00  0.00           C  
ATOM   2256  C   ARG   143      26.373  52.378  40.498  1.00  0.00           C  
ATOM   2257  O   ARG   143      27.450  52.263  39.926  1.00  0.00           O  
ATOM   2258  CB  ARG   143      26.099  54.878  41.237  1.00  0.00           C  
ATOM   2259  CG  ARG   143      25.283  55.768  42.280  1.00  0.00           C  
ATOM   2260  CD  ARG   143      25.330  57.304  42.001  1.00  0.00           C  
ATOM   2261  NE  ARG   143      26.625  57.891  42.124  1.00  0.00           N  
ATOM   2262  CZ  ARG   143      27.053  58.980  41.631  1.00  0.00           C  
ATOM   2263  NH1 ARG   143      26.426  59.758  40.818  1.00  0.00           N  
ATOM   2264  NH2 ARG   143      28.235  59.423  42.059  1.00  0.00           N1+
ATOM   2265  H   ARG   143      28.207  53.333  42.267  1.00  0.00           H  
ATOM   2266  HA  ARG   143      25.290  53.074  42.170  1.00  0.00           H  
ATOM   2267  HB2 ARG   143      27.039  55.363  40.972  1.00  0.00           H  
ATOM   2268  HB3 ARG   143      25.501  54.882  40.324  1.00  0.00           H  
ATOM   2269  HG2 ARG   143      24.233  55.486  42.198  1.00  0.00           H  
ATOM   2270  HG3 ARG   143      25.663  55.565  43.281  1.00  0.00           H  
ATOM   2271  HD2 ARG   143      24.992  57.512  40.986  1.00  0.00           H  
ATOM   2272  HD3 ARG   143      24.602  57.790  42.650  1.00  0.00           H  
ATOM   2273  HE  ARG   143      27.203  57.420  42.807  1.00  0.00           H  
ATOM   2274 HH11 ARG   143      25.446  59.521  40.753  1.00  0.00           H  
ATOM   2275 HH12 ARG   143      26.803  60.646  40.518  1.00  0.00           H  
ATOM   2276 HH21 ARG   143      28.742  58.837  42.706  1.00  0.00           H  
ATOM   2277 HH22 ARG   143      28.599  60.324  41.781  1.00  0.00           H  
ATOM   2278  N   ILE   144      25.280  51.718  40.186  1.00  0.00           N  
ATOM   2279  CA  ILE   144      25.187  50.579  39.126  1.00  0.00           C  
ATOM   2280  C   ILE   144      24.839  51.097  37.666  1.00  0.00           C  
ATOM   2281  O   ILE   144      23.988  51.972  37.418  1.00  0.00           O  
ATOM   2282  CB  ILE   144      24.098  49.535  39.534  1.00  0.00           C  
ATOM   2283  CG2 ILE   144      23.813  48.448  38.439  1.00  0.00           C  
ATOM   2284  CG1 ILE   144      24.391  48.684  40.863  1.00  0.00           C  
ATOM   2285  CD1 ILE   144      24.418  49.514  42.200  1.00  0.00           C  
ATOM   2286  H   ILE   144      24.513  51.833  40.831  1.00  0.00           H  
ATOM   2287  HA  ILE   144      26.114  50.013  39.034  1.00  0.00           H  
ATOM   2288  HB  ILE   144      23.189  50.100  39.741  1.00  0.00           H  
ATOM   2289 HG21 ILE   144      24.712  47.845  38.312  1.00  0.00           H  
ATOM   2290 HG22 ILE   144      22.997  47.781  38.716  1.00  0.00           H  
ATOM   2291 HG23 ILE   144      23.567  49.056  37.567  1.00  0.00           H  
ATOM   2292 HG12 ILE   144      23.536  48.034  41.048  1.00  0.00           H  
ATOM   2293 HG13 ILE   144      25.315  48.129  40.699  1.00  0.00           H  
ATOM   2294 HD11 ILE   144      25.294  50.162  42.220  1.00  0.00           H  
ATOM   2295 HD12 ILE   144      23.534  50.150  42.246  1.00  0.00           H  
ATOM   2296 HD13 ILE   144      24.430  48.827  43.046  1.00  0.00           H  
ATOM   2297  N   MET   145      25.567  50.524  36.691  1.00  0.00           N  
ATOM   2298  CA  MET   145      25.213  50.661  35.296  1.00  0.00           C  
ATOM   2299  C   MET   145      24.210  49.533  34.953  1.00  0.00           C  
ATOM   2300  O   MET   145      24.335  48.415  35.513  1.00  0.00           O  
ATOM   2301  CB  MET   145      26.481  50.462  34.474  1.00  0.00           C  
ATOM   2302  CG  MET   145      27.268  51.703  34.427  1.00  0.00           C  
ATOM   2303  SD  MET   145      28.515  52.018  35.719  1.00  0.00           S  
ATOM   2304  CE  MET   145      27.692  53.375  36.612  1.00  0.00           C  
ATOM   2305  H   MET   145      26.234  49.803  36.925  1.00  0.00           H  
ATOM   2306  HA  MET   145      24.729  51.624  35.132  1.00  0.00           H  
ATOM   2307  HB2 MET   145      27.113  49.658  34.849  1.00  0.00           H  
ATOM   2308  HB3 MET   145      26.256  50.256  33.428  1.00  0.00           H  
ATOM   2309  HG2 MET   145      27.814  51.713  33.483  1.00  0.00           H  
ATOM   2310  HG3 MET   145      26.637  52.586  34.323  1.00  0.00           H  
ATOM   2311  HE1 MET   145      28.327  53.636  37.458  1.00  0.00           H  
ATOM   2312  HE2 MET   145      27.586  54.266  35.993  1.00  0.00           H  
ATOM   2313  HE3 MET   145      26.735  53.049  37.019  1.00  0.00           H  
ATOM   2314  N   PRO   146      23.244  49.657  34.030  1.00  0.00           N  
ATOM   2315  CA  PRO   146      22.659  48.390  33.422  1.00  0.00           C  
ATOM   2316  C   PRO   146      23.803  47.661  32.594  1.00  0.00           C  
ATOM   2317  O   PRO   146      24.627  48.287  31.956  1.00  0.00           O  
ATOM   2318  CD  PRO   146      22.911  50.909  33.301  1.00  0.00           C  
ATOM   2319  CG  PRO   146      22.031  50.495  32.095  1.00  0.00           C  
ATOM   2320  CB  PRO   146      21.563  49.029  32.567  1.00  0.00           C  
ATOM   2321  HD2 PRO   146      23.811  51.347  32.870  1.00  0.00           H  
ATOM   2322  HD3 PRO   146      22.416  51.613  33.970  1.00  0.00           H  
ATOM   2323  HG2 PRO   146      22.653  50.329  31.216  1.00  0.00           H  
ATOM   2324  HG3 PRO   146      21.176  51.159  31.964  1.00  0.00           H  
ATOM   2325  HB2 PRO   146      21.394  48.310  31.765  1.00  0.00           H  
ATOM   2326  HB3 PRO   146      20.631  49.123  33.123  1.00  0.00           H  
ATOM   2327  HA  PRO   146      22.143  47.781  34.164  1.00  0.00           H  
ATOM   2328  N   ASP   147      23.790  46.281  32.754  1.00  0.00           N  
ATOM   2329  CA  ASP   147      24.696  45.285  32.109  1.00  0.00           C  
ATOM   2330  C   ASP   147      24.017  43.922  31.869  1.00  0.00           C  
ATOM   2331  O   ASP   147      22.822  43.818  32.298  1.00  0.00           O  
ATOM   2332  CB  ASP   147      26.059  45.263  32.883  1.00  0.00           C  
ATOM   2333  CG  ASP   147      25.941  44.607  34.286  1.00  0.00           C  
ATOM   2334  OD1 ASP   147      26.987  44.359  34.914  1.00  0.00           O  
ATOM   2335  OD2 ASP   147      24.835  44.333  34.706  1.00  0.00           O1-
ATOM   2336  H   ASP   147      23.173  45.938  33.476  1.00  0.00           H  
ATOM   2337  HA  ASP   147      25.061  45.739  31.188  1.00  0.00           H  
ATOM   2338  HB2 ASP   147      26.857  44.794  32.308  1.00  0.00           H  
ATOM   2339  HB3 ASP   147      26.489  46.264  32.909  1.00  0.00           H  
ATOM   2340  N   SER   148      24.604  42.909  31.328  1.00  0.00           N  
ATOM   2341  CA  SER   148      25.917  42.873  30.653  1.00  0.00           C  
ATOM   2342  C   SER   148      25.785  42.149  29.246  1.00  0.00           C  
ATOM   2343  O   SER   148      24.835  41.376  29.010  1.00  0.00           O  
ATOM   2344  CB  SER   148      26.978  42.131  31.539  1.00  0.00           C  
ATOM   2345  OG  SER   148      26.458  41.022  32.100  1.00  0.00           O  
ATOM   2346  H   SER   148      24.059  42.089  31.102  1.00  0.00           H  
ATOM   2347  HA  SER   148      26.267  43.882  30.434  1.00  0.00           H  
ATOM   2348  HB2 SER   148      27.788  41.940  30.836  1.00  0.00           H  
ATOM   2349  HB3 SER   148      27.353  42.753  32.351  1.00  0.00           H  
ATOM   2350  HG  SER   148      26.953  40.238  31.851  1.00  0.00           H  
ATOM   2351  N   ASN   149      26.704  42.413  28.301  1.00  0.00           N  
ATOM   2352  CA  ASN   149      26.667  41.855  26.955  1.00  0.00           C  
ATOM   2353  C   ASN   149      26.925  40.354  26.907  1.00  0.00           C  
ATOM   2354  O   ASN   149      26.443  39.710  25.999  1.00  0.00           O  
ATOM   2355  CB  ASN   149      27.722  42.589  26.136  1.00  0.00           C  
ATOM   2356  CG  ASN   149      29.196  42.522  26.690  1.00  0.00           C  
ATOM   2357  OD1 ASN   149      29.464  41.909  27.701  1.00  0.00           O  
ATOM   2358  ND2 ASN   149      30.065  43.308  26.111  1.00  0.00           N  
ATOM   2359  H   ASN   149      27.517  42.962  28.538  1.00  0.00           H  
ATOM   2360  HA  ASN   149      25.718  42.116  26.486  1.00  0.00           H  
ATOM   2361  HB2 ASN   149      27.707  42.249  25.100  1.00  0.00           H  
ATOM   2362  HB3 ASN   149      27.486  43.653  26.139  1.00  0.00           H  
ATOM   2363 HD21 ASN   149      29.740  43.782  25.280  1.00  0.00           H  
ATOM   2364 HD22 ASN   149      31.050  43.310  26.333  1.00  0.00           H  
ATOM   2365  N   ASP   150      27.508  39.786  28.007  1.00  0.00           N  
ATOM   2366  CA  ASP   150      27.709  38.352  28.306  1.00  0.00           C  
ATOM   2367  C   ASP   150      26.503  37.643  29.108  1.00  0.00           C  
ATOM   2368  O   ASP   150      26.491  36.402  29.309  1.00  0.00           O  
ATOM   2369  CB  ASP   150      29.068  38.170  29.108  1.00  0.00           C  
ATOM   2370  CG  ASP   150      29.116  38.671  30.581  1.00  0.00           C  
ATOM   2371  OD1 ASP   150      28.233  39.352  31.077  1.00  0.00           O  
ATOM   2372  OD2 ASP   150      30.140  38.397  31.208  1.00  0.00           O1-
ATOM   2373  H   ASP   150      27.865  40.386  28.737  1.00  0.00           H  
ATOM   2374  HA  ASP   150      27.822  37.834  27.354  1.00  0.00           H  
ATOM   2375  HB2 ASP   150      29.421  37.140  29.054  1.00  0.00           H  
ATOM   2376  HB3 ASP   150      29.810  38.806  28.625  1.00  0.00           H  
ATOM   2377  N   SER   151      25.489  38.425  29.486  1.00  0.00           N  
ATOM   2378  CA  SER   151      24.228  37.953  30.078  1.00  0.00           C  
ATOM   2379  C   SER   151      23.320  37.092  29.216  1.00  0.00           C  
ATOM   2380  O   SER   151      22.833  36.145  29.715  1.00  0.00           O  
ATOM   2381  CB  SER   151      23.326  39.025  30.770  1.00  0.00           C  
ATOM   2382  OG  SER   151      24.118  39.536  31.865  1.00  0.00           O  
ATOM   2383  H   SER   151      25.469  39.380  29.159  1.00  0.00           H  
ATOM   2384  HA  SER   151      24.481  37.264  30.884  1.00  0.00           H  
ATOM   2385  HB2 SER   151      23.190  39.839  30.058  1.00  0.00           H  
ATOM   2386  HB3 SER   151      22.457  38.436  31.061  1.00  0.00           H  
ATOM   2387  HG  SER   151      24.241  38.842  32.517  1.00  0.00           H  
ATOM   2388  N   PRO   152      23.176  37.305  27.870  1.00  0.00           N  
ATOM   2389  CA  PRO   152      22.475  36.390  26.924  1.00  0.00           C  
ATOM   2390  C   PRO   152      23.157  35.006  26.972  1.00  0.00           C  
ATOM   2391  O   PRO   152      22.430  34.135  27.390  1.00  0.00           O  
ATOM   2392  CD  PRO   152      23.451  38.547  27.147  1.00  0.00           C  
ATOM   2393  CG  PRO   152      23.254  38.260  25.646  1.00  0.00           C  
ATOM   2394  CB  PRO   152      22.413  37.026  25.500  1.00  0.00           C  
ATOM   2395  HD2 PRO   152      24.471  38.908  27.281  1.00  0.00           H  
ATOM   2396  HD3 PRO   152      22.816  39.416  27.320  1.00  0.00           H  
ATOM   2397  HG2 PRO   152      24.221  38.202  25.147  1.00  0.00           H  
ATOM   2398  HG3 PRO   152      22.628  39.036  25.205  1.00  0.00           H  
ATOM   2399  HB2 PRO   152      22.802  36.329  24.758  1.00  0.00           H  
ATOM   2400  HB3 PRO   152      21.390  37.269  25.210  1.00  0.00           H  
ATOM   2401  HA  PRO   152      21.438  36.323  27.251  1.00  0.00           H  
ATOM   2402  N   PRO   153      24.427  34.787  26.673  1.00  0.00           N  
ATOM   2403  CA  PRO   153      24.938  33.448  26.709  1.00  0.00           C  
ATOM   2404  C   PRO   153      24.962  32.823  28.113  1.00  0.00           C  
ATOM   2405  O   PRO   153      25.280  31.641  28.266  1.00  0.00           O  
ATOM   2406  CD  PRO   153      25.473  35.689  26.287  1.00  0.00           C  
ATOM   2407  CG  PRO   153      26.766  34.855  26.127  1.00  0.00           C  
ATOM   2408  CB  PRO   153      26.303  33.404  25.991  1.00  0.00           C  
ATOM   2409  HD2 PRO   153      25.654  36.518  26.972  1.00  0.00           H  
ATOM   2410  HD3 PRO   153      25.320  36.063  25.275  1.00  0.00           H  
ATOM   2411  HG2 PRO   153      27.398  35.011  27.002  1.00  0.00           H  
ATOM   2412  HG3 PRO   153      27.318  35.239  25.269  1.00  0.00           H  
ATOM   2413  HB2 PRO   153      26.949  32.567  26.255  1.00  0.00           H  
ATOM   2414  HB3 PRO   153      26.101  33.328  24.922  1.00  0.00           H  
ATOM   2415  HA  PRO   153      24.281  32.739  26.205  1.00  0.00           H  
ATOM   2416  N   ALA   154      24.639  33.533  29.206  1.00  0.00           N  
ATOM   2417  CA  ALA   154      24.362  32.988  30.558  1.00  0.00           C  
ATOM   2418  C   ALA   154      22.894  32.447  30.735  1.00  0.00           C  
ATOM   2419  O   ALA   154      22.587  31.598  31.539  1.00  0.00           O  
ATOM   2420  CB  ALA   154      24.830  34.023  31.576  1.00  0.00           C  
ATOM   2421  H   ALA   154      24.423  34.511  29.073  1.00  0.00           H  
ATOM   2422  HA  ALA   154      25.042  32.155  30.738  1.00  0.00           H  
ATOM   2423  HB1 ALA   154      24.119  34.846  31.496  1.00  0.00           H  
ATOM   2424  HB2 ALA   154      24.922  33.611  32.580  1.00  0.00           H  
ATOM   2425  HB3 ALA   154      25.799  34.448  31.312  1.00  0.00           H  
ATOM   2426  N   GLU   155      22.076  33.023  29.889  1.00  0.00           N  
ATOM   2427  CA  GLU   155      20.637  32.796  29.925  1.00  0.00           C  
ATOM   2428  C   GLU   155      20.192  31.594  29.099  1.00  0.00           C  
ATOM   2429  O   GLU   155      18.997  31.389  28.955  1.00  0.00           O  
ATOM   2430  CB  GLU   155      19.965  34.133  29.640  1.00  0.00           C  
ATOM   2431  CG  GLU   155      18.371  34.080  29.867  1.00  0.00           C  
ATOM   2432  CD  GLU   155      18.056  33.538  31.272  1.00  0.00           C  
ATOM   2433  OE1 GLU   155      18.404  34.116  32.320  1.00  0.00           O  
ATOM   2434  OE2 GLU   155      17.424  32.457  31.277  1.00  0.00           O1-
ATOM   2435  H   GLU   155      22.351  33.473  29.027  1.00  0.00           H  
ATOM   2436  HA  GLU   155      20.420  32.602  30.976  1.00  0.00           H  
ATOM   2437  HB2 GLU   155      20.359  34.901  30.305  1.00  0.00           H  
ATOM   2438  HB3 GLU   155      20.117  34.467  28.614  1.00  0.00           H  
ATOM   2439  HG2 GLU   155      18.000  35.102  29.782  1.00  0.00           H  
ATOM   2440  HG3 GLU   155      17.867  33.497  29.096  1.00  0.00           H  
ATOM   2441  N   ARG   156      21.143  30.780  28.650  1.00  0.00           N  
ATOM   2442  CA  ARG   156      20.883  29.374  28.195  1.00  0.00           C  
ATOM   2443  C   ARG   156      20.284  28.461  29.221  1.00  0.00           C  
ATOM   2444  O   ARG   156      20.193  28.853  30.339  1.00  0.00           O  
ATOM   2445  CB  ARG   156      22.194  28.852  27.574  1.00  0.00           C  
ATOM   2446  CG  ARG   156      22.103  29.279  26.136  1.00  0.00           C  
ATOM   2447  CD  ARG   156      23.049  28.449  25.293  1.00  0.00           C  
ATOM   2448  NE  ARG   156      22.823  26.983  25.167  1.00  0.00           N  
ATOM   2449  CZ  ARG   156      23.430  26.173  24.405  1.00  0.00           C  
ATOM   2450  NH1 ARG   156      24.396  26.553  23.637  1.00  0.00           N  
ATOM   2451  NH2 ARG   156      23.069  24.948  24.305  1.00  0.00           N1+
ATOM   2452  H   ARG   156      22.105  31.084  28.703  1.00  0.00           H  
ATOM   2453  HA  ARG   156      20.073  29.419  27.467  1.00  0.00           H  
ATOM   2454  HB2 ARG   156      23.162  29.050  28.034  1.00  0.00           H  
ATOM   2455  HB3 ARG   156      22.067  27.770  27.566  1.00  0.00           H  
ATOM   2456  HG2 ARG   156      21.065  29.264  25.802  1.00  0.00           H  
ATOM   2457  HG3 ARG   156      22.425  30.317  26.050  1.00  0.00           H  
ATOM   2458  HD2 ARG   156      23.165  28.934  24.324  1.00  0.00           H  
ATOM   2459  HD3 ARG   156      24.024  28.571  25.765  1.00  0.00           H  
ATOM   2460  HE  ARG   156      22.087  26.678  25.789  1.00  0.00           H  
ATOM   2461 HH11 ARG   156      24.844  27.442  23.804  1.00  0.00           H  
ATOM   2462 HH12 ARG   156      24.812  25.879  23.010  1.00  0.00           H  
ATOM   2463 HH21 ARG   156      22.415  24.541  24.958  1.00  0.00           H  
ATOM   2464 HH22 ARG   156      23.408  24.338  23.575  1.00  0.00           H  
ATOM   2465  N   GLU   157      19.799  27.354  28.791  1.00  0.00           N  
ATOM   2466  CA  GLU   157      19.202  26.237  29.575  1.00  0.00           C  
ATOM   2467  C   GLU   157      20.231  25.556  30.539  1.00  0.00           C  
ATOM   2468  O   GLU   157      21.485  25.603  30.292  1.00  0.00           O  
ATOM   2469  CB  GLU   157      18.605  25.229  28.580  1.00  0.00           C  
ATOM   2470  CG  GLU   157      19.623  24.197  27.903  1.00  0.00           C  
ATOM   2471  CD  GLU   157      20.439  24.758  26.758  1.00  0.00           C  
ATOM   2472  OE1 GLU   157      21.427  24.061  26.388  1.00  0.00           O  
ATOM   2473  OE2 GLU   157      20.204  25.930  26.361  1.00  0.00           O1-
ATOM   2474  H   GLU   157      19.859  27.210  27.793  1.00  0.00           H  
ATOM   2475  HA  GLU   157      18.306  26.515  30.130  1.00  0.00           H  
ATOM   2476  HB2 GLU   157      17.899  24.667  29.192  1.00  0.00           H  
ATOM   2477  HB3 GLU   157      18.118  25.846  27.825  1.00  0.00           H  
ATOM   2478  HG2 GLU   157      20.359  23.848  28.628  1.00  0.00           H  
ATOM   2479  HG3 GLU   157      19.026  23.365  27.530  1.00  0.00           H  
ATOM   2480  N   PRO   158      19.730  24.897  31.581  1.00  0.00           N  
ATOM   2481  CA  PRO   158      20.567  24.193  32.550  1.00  0.00           C  
ATOM   2482  C   PRO   158      21.095  22.847  32.085  1.00  0.00           C  
ATOM   2483  O   PRO   158      22.110  22.396  32.645  1.00  0.00           O  
ATOM   2484  CD  PRO   158      18.382  24.968  32.035  1.00  0.00           C  
ATOM   2485  CG  PRO   158      18.345  24.036  33.205  1.00  0.00           C  
ATOM   2486  CB  PRO   158      19.731  24.140  33.794  1.00  0.00           C  
ATOM   2487  HD2 PRO   158      17.752  24.498  31.280  1.00  0.00           H  
ATOM   2488  HD3 PRO   158      18.138  26.020  32.181  1.00  0.00           H  
ATOM   2489  HG2 PRO   158      18.267  22.977  32.958  1.00  0.00           H  
ATOM   2490  HG3 PRO   158      17.514  24.227  33.884  1.00  0.00           H  
ATOM   2491  HB2 PRO   158      19.923  23.315  34.480  1.00  0.00           H  
ATOM   2492  HB3 PRO   158      19.843  25.095  34.307  1.00  0.00           H  
ATOM   2493  HA  PRO   158      21.479  24.784  32.637  1.00  0.00           H  
ATOM   2494  N   GLY   159      20.510  22.099  31.112  1.00  0.00           N  
ATOM   2495  CA  GLY   159      20.877  20.800  30.590  1.00  0.00           C  
ATOM   2496  C   GLY   159      22.180  20.763  29.791  1.00  0.00           C  
ATOM   2497  O   GLY   159      22.321  21.555  28.888  1.00  0.00           O  
ATOM   2498  H   GLY   159      19.729  22.474  30.594  1.00  0.00           H  
ATOM   2499  HA2 GLY   159      20.924  20.213  31.507  1.00  0.00           H  
ATOM   2500  HA3 GLY   159      20.122  20.433  29.894  1.00  0.00           H  
ATOM   2501  N   GLU   160      23.179  19.934  30.195  1.00  0.00           N  
ATOM   2502  CA  GLU   160      24.433  19.623  29.557  1.00  0.00           C  
ATOM   2503  C   GLU   160      25.357  20.818  29.345  1.00  0.00           C  
ATOM   2504  O   GLU   160      26.068  20.856  28.373  1.00  0.00           O  
ATOM   2505  CB  GLU   160      24.127  18.773  28.347  1.00  0.00           C  
ATOM   2506  CG  GLU   160      25.239  18.173  27.488  1.00  0.00           C  
ATOM   2507  CD  GLU   160      26.314  17.412  28.278  1.00  0.00           C  
ATOM   2508  OE1 GLU   160      26.868  17.803  29.283  1.00  0.00           O  
ATOM   2509  OE2 GLU   160      26.772  16.333  27.819  1.00  0.00           O1-
ATOM   2510  H   GLU   160      23.017  19.344  30.999  1.00  0.00           H  
ATOM   2511  HA  GLU   160      24.957  19.020  30.299  1.00  0.00           H  
ATOM   2512  HB2 GLU   160      23.446  17.980  28.654  1.00  0.00           H  
ATOM   2513  HB3 GLU   160      23.556  19.384  27.648  1.00  0.00           H  
ATOM   2514  HG2 GLU   160      24.790  17.391  26.875  1.00  0.00           H  
ATOM   2515  HG3 GLU   160      25.693  18.927  26.845  1.00  0.00           H  
ATOM   2516  N   VAL   161      25.460  21.712  30.293  1.00  0.00           N  
ATOM   2517  CA  VAL   161      26.522  22.831  30.288  1.00  0.00           C  
ATOM   2518  C   VAL   161      28.043  22.416  30.146  1.00  0.00           C  
ATOM   2519  O   VAL   161      28.477  21.310  30.580  1.00  0.00           O  
ATOM   2520  CB  VAL   161      26.354  23.788  31.501  1.00  0.00           C  
ATOM   2521  CG1 VAL   161      26.745  23.180  32.887  1.00  0.00           C  
ATOM   2522  CG2 VAL   161      26.921  25.117  31.306  1.00  0.00           C  
ATOM   2523  H   VAL   161      24.758  21.755  31.018  1.00  0.00           H  
ATOM   2524  HA  VAL   161      26.285  23.452  29.424  1.00  0.00           H  
ATOM   2525  HB  VAL   161      25.264  23.785  31.486  1.00  0.00           H  
ATOM   2526 HG11 VAL   161      26.268  22.200  32.863  1.00  0.00           H  
ATOM   2527 HG12 VAL   161      27.831  23.192  32.976  1.00  0.00           H  
ATOM   2528 HG13 VAL   161      26.280  23.796  33.656  1.00  0.00           H  
ATOM   2529 HG21 VAL   161      26.473  25.658  30.472  1.00  0.00           H  
ATOM   2530 HG22 VAL   161      26.665  25.744  32.160  1.00  0.00           H  
ATOM   2531 HG23 VAL   161      28.010  25.110  31.283  1.00  0.00           H  
ATOM   2532  N   VAL   162      28.901  23.287  29.481  1.00  0.00           N  
ATOM   2533  CA  VAL   162      30.334  23.141  29.389  1.00  0.00           C  
ATOM   2534  C   VAL   162      31.061  23.038  30.795  1.00  0.00           C  
ATOM   2535  O   VAL   162      30.585  23.451  31.852  1.00  0.00           O  
ATOM   2536  CB  VAL   162      31.025  24.142  28.435  1.00  0.00           C  
ATOM   2537  CG1 VAL   162      30.104  24.145  27.118  1.00  0.00           C  
ATOM   2538  CG2 VAL   162      31.060  25.534  29.107  1.00  0.00           C  
ATOM   2539  H   VAL   162      28.551  24.106  29.005  1.00  0.00           H  
ATOM   2540  HA  VAL   162      30.553  22.175  28.932  1.00  0.00           H  
ATOM   2541  HB  VAL   162      32.029  23.844  28.132  1.00  0.00           H  
ATOM   2542 HG11 VAL   162      29.136  24.629  27.240  1.00  0.00           H  
ATOM   2543 HG12 VAL   162      30.637  24.592  26.278  1.00  0.00           H  
ATOM   2544 HG13 VAL   162      29.948  23.119  26.784  1.00  0.00           H  
ATOM   2545 HG21 VAL   162      31.616  26.086  28.350  1.00  0.00           H  
ATOM   2546 HG22 VAL   162      30.109  26.015  29.336  1.00  0.00           H  
ATOM   2547 HG23 VAL   162      31.601  25.472  30.052  1.00  0.00           H  
ATOM   2548  N   ASP   163      32.191  22.307  30.782  1.00  0.00           N  
ATOM   2549  CA  ASP   163      33.032  22.149  31.950  1.00  0.00           C  
ATOM   2550  C   ASP   163      33.770  23.416  32.264  1.00  0.00           C  
ATOM   2551  O   ASP   163      34.301  23.979  31.326  1.00  0.00           O  
ATOM   2552  CB  ASP   163      34.073  21.030  31.669  1.00  0.00           C  
ATOM   2553  CG  ASP   163      34.576  20.499  33.025  1.00  0.00           C  
ATOM   2554  OD1 ASP   163      35.465  19.648  33.078  1.00  0.00           O  
ATOM   2555  OD2 ASP   163      34.263  21.092  34.087  1.00  0.00           O1-
ATOM   2556  H   ASP   163      32.572  22.046  29.883  1.00  0.00           H  
ATOM   2557  HA  ASP   163      32.321  21.885  32.733  1.00  0.00           H  
ATOM   2558  HB2 ASP   163      33.523  20.240  31.157  1.00  0.00           H  
ATOM   2559  HB3 ASP   163      34.942  21.298  31.068  1.00  0.00           H  
ATOM   2560  N   SER   164      33.743  24.007  33.430  1.00  0.00           N  
ATOM   2561  CA  SER   164      34.387  25.278  33.695  1.00  0.00           C  
ATOM   2562  C   SER   164      35.910  25.236  33.436  1.00  0.00           C  
ATOM   2563  O   SER   164      36.571  24.241  33.743  1.00  0.00           O  
ATOM   2564  CB  SER   164      34.060  25.805  35.082  1.00  0.00           C  
ATOM   2565  OG  SER   164      34.981  25.365  36.041  1.00  0.00           O  
ATOM   2566  H   SER   164      33.196  23.585  34.166  1.00  0.00           H  
ATOM   2567  HA  SER   164      34.062  26.073  33.024  1.00  0.00           H  
ATOM   2568  HB2 SER   164      34.103  26.894  35.052  1.00  0.00           H  
ATOM   2569  HB3 SER   164      33.062  25.476  35.369  1.00  0.00           H  
ATOM   2570  HG  SER   164      34.483  25.307  36.859  1.00  0.00           H  
ATOM   2571  N   LEU   165      36.493  26.335  32.923  1.00  0.00           N  
ATOM   2572  CA  LEU   165      37.952  26.478  32.759  1.00  0.00           C  
ATOM   2573  C   LEU   165      38.778  26.474  34.050  1.00  0.00           C  
ATOM   2574  O   LEU   165      40.035  26.608  33.943  1.00  0.00           O  
ATOM   2575  CB  LEU   165      38.128  27.849  32.076  1.00  0.00           C  
ATOM   2576  CG  LEU   165      37.409  27.844  30.696  1.00  0.00           C  
ATOM   2577  CD1 LEU   165      37.265  29.316  30.203  1.00  0.00           C  
ATOM   2578  CD2 LEU   165      38.144  26.973  29.655  1.00  0.00           C  
ATOM   2579  H   LEU   165      35.894  26.883  32.324  1.00  0.00           H  
ATOM   2580  HA  LEU   165      38.397  25.728  32.104  1.00  0.00           H  
ATOM   2581  HB2 LEU   165      37.662  28.615  32.695  1.00  0.00           H  
ATOM   2582  HB3 LEU   165      39.187  28.106  32.034  1.00  0.00           H  
ATOM   2583  HG  LEU   165      36.380  27.555  30.906  1.00  0.00           H  
ATOM   2584 HD11 LEU   165      36.963  29.415  29.160  1.00  0.00           H  
ATOM   2585 HD12 LEU   165      36.500  29.761  30.840  1.00  0.00           H  
ATOM   2586 HD13 LEU   165      38.241  29.777  30.356  1.00  0.00           H  
ATOM   2587 HD21 LEU   165      38.048  25.928  29.950  1.00  0.00           H  
ATOM   2588 HD22 LEU   165      37.709  27.137  28.669  1.00  0.00           H  
ATOM   2589 HD23 LEU   165      39.225  27.109  29.688  1.00  0.00           H  
ATOM   2590  N   VAL   166      38.210  26.273  35.245  1.00  0.00           N  
ATOM   2591  CA  VAL   166      38.983  26.112  36.539  1.00  0.00           C  
ATOM   2592  C   VAL   166      39.957  24.927  36.436  1.00  0.00           C  
ATOM   2593  O   VAL   166      39.587  23.882  35.955  1.00  0.00           O  
ATOM   2594  CB  VAL   166      38.099  25.987  37.780  1.00  0.00           C  
ATOM   2595  CG1 VAL   166      38.871  25.493  39.080  1.00  0.00           C  
ATOM   2596  CG2 VAL   166      37.196  27.218  38.088  1.00  0.00           C  
ATOM   2597  H   VAL   166      37.216  26.358  35.401  1.00  0.00           H  
ATOM   2598  HA  VAL   166      39.577  27.026  36.511  1.00  0.00           H  
ATOM   2599  HB  VAL   166      37.392  25.195  37.534  1.00  0.00           H  
ATOM   2600 HG11 VAL   166      39.256  24.474  39.051  1.00  0.00           H  
ATOM   2601 HG12 VAL   166      39.692  26.201  39.201  1.00  0.00           H  
ATOM   2602 HG13 VAL   166      38.038  25.552  39.780  1.00  0.00           H  
ATOM   2603 HG21 VAL   166      37.711  27.893  38.771  1.00  0.00           H  
ATOM   2604 HG22 VAL   166      36.794  27.703  37.198  1.00  0.00           H  
ATOM   2605 HG23 VAL   166      36.296  26.846  38.578  1.00  0.00           H  
ATOM   2606  N   GLY   167      41.236  25.134  36.749  1.00  0.00           N  
ATOM   2607  CA  GLY   167      42.403  24.390  36.460  1.00  0.00           C  
ATOM   2608  C   GLY   167      43.118  24.672  35.149  1.00  0.00           C  
ATOM   2609  O   GLY   167      44.303  24.241  35.233  1.00  0.00           O  
ATOM   2610  H   GLY   167      41.364  26.029  37.200  1.00  0.00           H  
ATOM   2611  HA2 GLY   167      43.175  24.740  37.145  1.00  0.00           H  
ATOM   2612  HA3 GLY   167      42.123  23.340  36.547  1.00  0.00           H  
ATOM   2613  N   LYS   168      42.606  25.321  34.106  1.00  0.00           N  
ATOM   2614  CA  LYS   168      43.370  25.779  32.923  1.00  0.00           C  
ATOM   2615  C   LYS   168      44.566  26.657  33.362  1.00  0.00           C  
ATOM   2616  O   LYS   168      44.316  27.542  34.210  1.00  0.00           O  
ATOM   2617  CB  LYS   168      42.493  26.554  31.952  1.00  0.00           C  
ATOM   2618  CG  LYS   168      43.195  27.058  30.630  1.00  0.00           C  
ATOM   2619  CD  LYS   168      42.194  27.586  29.643  1.00  0.00           C  
ATOM   2620  CE  LYS   168      42.980  28.017  28.371  1.00  0.00           C  
ATOM   2621  NZ  LYS   168      42.128  28.865  27.562  1.00  0.00           N1+
ATOM   2622  H   LYS   168      41.662  25.651  34.247  1.00  0.00           H  
ATOM   2623  HA  LYS   168      43.796  24.889  32.459  1.00  0.00           H  
ATOM   2624  HB2 LYS   168      41.736  25.874  31.560  1.00  0.00           H  
ATOM   2625  HB3 LYS   168      42.039  27.381  32.496  1.00  0.00           H  
ATOM   2626  HG2 LYS   168      43.962  27.773  30.926  1.00  0.00           H  
ATOM   2627  HG3 LYS   168      43.697  26.198  30.186  1.00  0.00           H  
ATOM   2628  HD2 LYS   168      41.465  26.814  29.395  1.00  0.00           H  
ATOM   2629  HD3 LYS   168      41.642  28.389  30.129  1.00  0.00           H  
ATOM   2630  HE2 LYS   168      43.881  28.561  28.656  1.00  0.00           H  
ATOM   2631  HE3 LYS   168      43.237  27.152  27.760  1.00  0.00           H  
ATOM   2632  HZ1 LYS   168      42.632  29.117  26.723  1.00  0.00           H  
ATOM   2633  HZ2 LYS   168      41.297  28.366  27.280  1.00  0.00           H  
ATOM   2634  HZ3 LYS   168      41.884  29.738  28.006  1.00  0.00           H  
ATOM   2635  N   GLN   169      45.767  26.325  32.938  1.00  0.00           N  
ATOM   2636  CA  GLN   169      46.928  27.242  33.029  1.00  0.00           C  
ATOM   2637  C   GLN   169      46.758  28.410  32.076  1.00  0.00           C  
ATOM   2638  O   GLN   169      46.554  28.238  30.892  1.00  0.00           O  
ATOM   2639  CB  GLN   169      48.238  26.463  32.784  1.00  0.00           C  
ATOM   2640  CG  GLN   169      48.447  25.415  33.890  1.00  0.00           C  
ATOM   2641  CD  GLN   169      49.787  24.757  33.892  1.00  0.00           C  
ATOM   2642  OE1 GLN   169      49.909  23.590  33.546  1.00  0.00           O  
ATOM   2643  NE2 GLN   169      50.828  25.390  34.300  1.00  0.00           N  
ATOM   2644  H   GLN   169      45.908  25.465  32.428  1.00  0.00           H  
ATOM   2645  HA  GLN   169      46.985  27.605  34.055  1.00  0.00           H  
ATOM   2646  HB2 GLN   169      48.131  25.884  31.867  1.00  0.00           H  
ATOM   2647  HB3 GLN   169      49.082  27.130  32.607  1.00  0.00           H  
ATOM   2648  HG2 GLN   169      48.392  25.881  34.874  1.00  0.00           H  
ATOM   2649  HG3 GLN   169      47.668  24.663  33.766  1.00  0.00           H  
ATOM   2650 HE21 GLN   169      50.742  26.338  34.640  1.00  0.00           H  
ATOM   2651 HE22 GLN   169      51.731  24.951  34.195  1.00  0.00           H  
ATOM   2652  N   VAL   170      47.003  29.603  32.549  1.00  0.00           N  
ATOM   2653  CA  VAL   170      46.805  30.855  31.753  1.00  0.00           C  
ATOM   2654  C   VAL   170      48.020  31.791  32.067  1.00  0.00           C  
ATOM   2655  O   VAL   170      48.818  31.608  32.997  1.00  0.00           O  
ATOM   2656  CB  VAL   170      45.489  31.593  32.135  1.00  0.00           C  
ATOM   2657  CG1 VAL   170      44.322  31.111  31.294  1.00  0.00           C  
ATOM   2658  CG2 VAL   170      45.227  31.570  33.666  1.00  0.00           C  
ATOM   2659  H   VAL   170      47.278  29.741  33.511  1.00  0.00           H  
ATOM   2660  HA  VAL   170      46.780  30.551  30.707  1.00  0.00           H  
ATOM   2661  HB  VAL   170      45.698  32.640  31.915  1.00  0.00           H  
ATOM   2662 HG11 VAL   170      43.395  31.613  31.568  1.00  0.00           H  
ATOM   2663 HG12 VAL   170      44.557  31.271  30.242  1.00  0.00           H  
ATOM   2664 HG13 VAL   170      44.134  30.050  31.460  1.00  0.00           H  
ATOM   2665 HG21 VAL   170      45.877  32.232  34.238  1.00  0.00           H  
ATOM   2666 HG22 VAL   170      44.237  32.022  33.720  1.00  0.00           H  
ATOM   2667 HG23 VAL   170      45.173  30.551  34.051  1.00  0.00           H  
ATOM   2668  N   GLU   171      48.265  32.758  31.222  1.00  0.00           N  
ATOM   2669  CA  GLU   171      49.504  33.550  31.101  1.00  0.00           C  
ATOM   2670  C   GLU   171      49.288  34.980  30.546  1.00  0.00           C  
ATOM   2671  O   GLU   171      48.391  35.152  29.690  1.00  0.00           O  
ATOM   2672  CB  GLU   171      50.552  32.754  30.286  1.00  0.00           C  
ATOM   2673  CG  GLU   171      50.302  32.565  28.798  1.00  0.00           C  
ATOM   2674  CD  GLU   171      51.387  31.682  28.160  1.00  0.00           C  
ATOM   2675  OE1 GLU   171      51.172  31.192  27.017  1.00  0.00           O  
ATOM   2676  OE2 GLU   171      52.369  31.310  28.791  1.00  0.00           O1-
ATOM   2677  H   GLU   171      47.602  32.865  30.467  1.00  0.00           H  
ATOM   2678  HA  GLU   171      49.907  33.664  32.108  1.00  0.00           H  
ATOM   2679  HB2 GLU   171      51.478  33.311  30.424  1.00  0.00           H  
ATOM   2680  HB3 GLU   171      50.784  31.787  30.733  1.00  0.00           H  
ATOM   2681  HG2 GLU   171      49.395  31.962  28.755  1.00  0.00           H  
ATOM   2682  HG3 GLU   171      50.192  33.580  28.418  1.00  0.00           H  
ATOM   2683  N   TYR   172      50.019  35.938  31.020  1.00  0.00           N  
ATOM   2684  CA  TYR   172      49.672  37.357  30.893  1.00  0.00           C  
ATOM   2685  C   TYR   172      50.954  38.139  30.925  1.00  0.00           C  
ATOM   2686  O   TYR   172      52.007  37.700  31.469  1.00  0.00           O  
ATOM   2687  CB  TYR   172      48.703  37.885  32.053  1.00  0.00           C  
ATOM   2688  CG  TYR   172      47.329  37.288  32.055  1.00  0.00           C  
ATOM   2689  CD1 TYR   172      47.081  36.136  32.797  1.00  0.00           C  
ATOM   2690  CE1 TYR   172      45.769  35.612  32.787  1.00  0.00           C  
ATOM   2691  CZ  TYR   172      44.721  36.134  32.008  1.00  0.00           C  
ATOM   2692  OH  TYR   172      43.534  35.556  31.960  1.00  0.00           O  
ATOM   2693  CE2 TYR   172      45.020  37.334  31.288  1.00  0.00           C  
ATOM   2694  CD2 TYR   172      46.271  37.993  31.359  1.00  0.00           C  
ATOM   2695  H   TYR   172      50.796  35.807  31.652  1.00  0.00           H  
ATOM   2696  HA  TYR   172      49.184  37.549  29.938  1.00  0.00           H  
ATOM   2697  HB2 TYR   172      49.074  37.647  33.050  1.00  0.00           H  
ATOM   2698  HB3 TYR   172      48.625  38.970  32.118  1.00  0.00           H  
ATOM   2699  HD1 TYR   172      47.861  35.679  33.387  1.00  0.00           H  
ATOM   2700  HE1 TYR   172      45.544  34.660  33.245  1.00  0.00           H  
ATOM   2701  HH  TYR   172      42.973  35.922  31.272  1.00  0.00           H  
ATOM   2702  HE2 TYR   172      44.211  37.798  30.743  1.00  0.00           H  
ATOM   2703  HD2 TYR   172      46.499  38.924  30.861  1.00  0.00           H  
ATOM   2704  N   ALA   173      51.069  39.388  30.395  1.00  0.00           N  
ATOM   2705  CA  ALA   173      52.362  39.980  30.085  1.00  0.00           C  
ATOM   2706  C   ALA   173      53.109  40.698  31.243  1.00  0.00           C  
ATOM   2707  O   ALA   173      52.480  41.392  32.052  1.00  0.00           O  
ATOM   2708  CB  ALA   173      52.295  40.974  28.899  1.00  0.00           C  
ATOM   2709  H   ALA   173      50.234  39.821  30.027  1.00  0.00           H  
ATOM   2710  HA  ALA   173      53.049  39.170  29.838  1.00  0.00           H  
ATOM   2711  HB1 ALA   173      51.493  41.689  29.081  1.00  0.00           H  
ATOM   2712  HB2 ALA   173      53.220  41.530  28.745  1.00  0.00           H  
ATOM   2713  HB3 ALA   173      51.967  40.440  28.007  1.00  0.00           H  
ATOM   2714  N   LYS   174      54.468  40.583  31.253  1.00  0.00           N  
ATOM   2715  CA  LYS   174      55.431  41.317  32.065  1.00  0.00           C  
ATOM   2716  C   LYS   174      55.777  42.688  31.328  1.00  0.00           C  
ATOM   2717  O   LYS   174      55.764  42.824  30.100  1.00  0.00           O  
ATOM   2718  CB  LYS   174      56.772  40.532  32.193  1.00  0.00           C  
ATOM   2719  CG  LYS   174      56.381  39.484  33.260  1.00  0.00           C  
ATOM   2720  CD  LYS   174      57.379  38.250  33.401  1.00  0.00           C  
ATOM   2721  CE  LYS   174      58.895  38.540  33.607  1.00  0.00           C  
ATOM   2722  NZ  LYS   174      59.699  37.301  33.640  1.00  0.00           N1+
ATOM   2723  H   LYS   174      54.757  39.865  30.603  1.00  0.00           H  
ATOM   2724  HA  LYS   174      54.949  41.475  33.030  1.00  0.00           H  
ATOM   2725  HB2 LYS   174      57.012  40.132  31.208  1.00  0.00           H  
ATOM   2726  HB3 LYS   174      57.594  41.189  32.478  1.00  0.00           H  
ATOM   2727  HG2 LYS   174      56.204  39.921  34.242  1.00  0.00           H  
ATOM   2728  HG3 LYS   174      55.417  38.991  33.134  1.00  0.00           H  
ATOM   2729  HD2 LYS   174      56.938  37.676  34.216  1.00  0.00           H  
ATOM   2730  HD3 LYS   174      57.168  37.761  32.450  1.00  0.00           H  
ATOM   2731  HE2 LYS   174      59.191  39.209  32.799  1.00  0.00           H  
ATOM   2732  HE3 LYS   174      59.018  39.073  34.550  1.00  0.00           H  
ATOM   2733  HZ1 LYS   174      59.559  36.800  32.774  1.00  0.00           H  
ATOM   2734  HZ2 LYS   174      60.697  37.409  33.529  1.00  0.00           H  
ATOM   2735  HZ3 LYS   174      59.560  36.731  34.462  1.00  0.00           H  
ATOM   2736  N   GLU   175      56.338  43.543  32.147  1.00  0.00           N  
ATOM   2737  CA  GLU   175      56.871  44.844  31.684  1.00  0.00           C  
ATOM   2738  C   GLU   175      58.084  44.748  30.676  1.00  0.00           C  
ATOM   2739  O   GLU   175      58.373  45.664  29.913  1.00  0.00           O  
ATOM   2740  CB  GLU   175      57.272  45.677  32.961  1.00  0.00           C  
ATOM   2741  CG  GLU   175      57.213  47.195  32.653  1.00  0.00           C  
ATOM   2742  CD  GLU   175      58.479  47.740  31.971  1.00  0.00           C  
ATOM   2743  OE1 GLU   175      59.657  47.476  32.454  1.00  0.00           O  
ATOM   2744  OE2 GLU   175      58.441  48.423  30.985  1.00  0.00           O1-
ATOM   2745  H   GLU   175      56.589  43.188  33.059  1.00  0.00           H  
ATOM   2746  HA  GLU   175      55.920  45.258  31.348  1.00  0.00           H  
ATOM   2747  HB2 GLU   175      56.515  45.623  33.744  1.00  0.00           H  
ATOM   2748  HB3 GLU   175      58.167  45.315  33.469  1.00  0.00           H  
ATOM   2749  HG2 GLU   175      56.334  47.382  32.036  1.00  0.00           H  
ATOM   2750  HG3 GLU   175      57.132  47.799  33.557  1.00  0.00           H  
ATOM   2751  N   ASP   176      58.762  43.671  30.679  1.00  0.00           N  
ATOM   2752  CA  ASP   176      59.901  43.297  29.785  1.00  0.00           C  
ATOM   2753  C   ASP   176      59.499  42.611  28.520  1.00  0.00           C  
ATOM   2754  O   ASP   176      60.272  42.154  27.670  1.00  0.00           O  
ATOM   2755  CB  ASP   176      60.872  42.442  30.648  1.00  0.00           C  
ATOM   2756  CG  ASP   176      61.658  43.165  31.741  1.00  0.00           C  
ATOM   2757  OD1 ASP   176      61.762  42.640  32.862  1.00  0.00           O  
ATOM   2758  OD2 ASP   176      62.186  44.245  31.412  1.00  0.00           O1-
ATOM   2759  H   ASP   176      58.755  43.121  31.525  1.00  0.00           H  
ATOM   2760  HA  ASP   176      60.359  44.218  29.423  1.00  0.00           H  
ATOM   2761  HB2 ASP   176      60.465  41.473  30.936  1.00  0.00           H  
ATOM   2762  HB3 ASP   176      61.597  42.020  29.951  1.00  0.00           H  
ATOM   2763  N   GLY   177      58.119  42.425  28.301  1.00  0.00           N  
ATOM   2764  CA  GLY   177      57.543  41.817  27.095  1.00  0.00           C  
ATOM   2765  C   GLY   177      57.478  40.276  26.928  1.00  0.00           C  
ATOM   2766  O   GLY   177      56.828  39.701  26.102  1.00  0.00           O  
ATOM   2767  H   GLY   177      57.507  42.798  29.014  1.00  0.00           H  
ATOM   2768  HA2 GLY   177      56.541  42.243  27.040  1.00  0.00           H  
ATOM   2769  HA3 GLY   177      58.087  42.042  26.178  1.00  0.00           H  
ATOM   2770  N   SER   178      58.098  39.548  27.862  1.00  0.00           N  
ATOM   2771  CA  SER   178      57.891  38.090  28.210  1.00  0.00           C  
ATOM   2772  C   SER   178      56.590  37.899  29.058  1.00  0.00           C  
ATOM   2773  O   SER   178      55.926  38.867  29.332  1.00  0.00           O  
ATOM   2774  CB  SER   178      59.148  37.569  28.933  1.00  0.00           C  
ATOM   2775  OG  SER   178      59.406  38.383  30.041  1.00  0.00           O  
ATOM   2776  H   SER   178      58.524  40.063  28.620  1.00  0.00           H  
ATOM   2777  HA  SER   178      57.763  37.488  27.310  1.00  0.00           H  
ATOM   2778  HB2 SER   178      59.112  36.502  29.155  1.00  0.00           H  
ATOM   2779  HB3 SER   178      59.973  37.747  28.244  1.00  0.00           H  
ATOM   2780  HG  SER   178      60.349  38.321  30.211  1.00  0.00           H  
ATOM   2781  N   LYS   179      56.238  36.676  29.463  1.00  0.00           N  
ATOM   2782  CA  LYS   179      54.922  36.442  30.237  1.00  0.00           C  
ATOM   2783  C   LYS   179      55.044  35.596  31.508  1.00  0.00           C  
ATOM   2784  O   LYS   179      55.923  34.750  31.714  1.00  0.00           O  
ATOM   2785  CB  LYS   179      53.959  35.893  29.284  1.00  0.00           C  
ATOM   2786  CG  LYS   179      53.593  36.715  27.982  1.00  0.00           C  
ATOM   2787  CD  LYS   179      52.546  35.974  27.130  1.00  0.00           C  
ATOM   2788  CE  LYS   179      52.069  37.011  26.096  1.00  0.00           C  
ATOM   2789  NZ  LYS   179      51.135  36.290  25.254  1.00  0.00           N1+
ATOM   2790  H   LYS   179      56.794  35.879  29.188  1.00  0.00           H  
ATOM   2791  HA  LYS   179      54.555  37.430  30.515  1.00  0.00           H  
ATOM   2792  HB2 LYS   179      54.389  34.951  28.945  1.00  0.00           H  
ATOM   2793  HB3 LYS   179      53.017  35.823  29.828  1.00  0.00           H  
ATOM   2794  HG2 LYS   179      53.154  37.673  28.261  1.00  0.00           H  
ATOM   2795  HG3 LYS   179      54.405  37.044  27.334  1.00  0.00           H  
ATOM   2796  HD2 LYS   179      53.019  35.136  26.618  1.00  0.00           H  
ATOM   2797  HD3 LYS   179      51.788  35.666  27.851  1.00  0.00           H  
ATOM   2798  HE2 LYS   179      51.537  37.890  26.461  1.00  0.00           H  
ATOM   2799  HE3 LYS   179      52.968  37.228  25.519  1.00  0.00           H  
ATOM   2800  HZ1 LYS   179      50.437  35.774  25.769  1.00  0.00           H  
ATOM   2801  HZ2 LYS   179      50.681  36.923  24.612  1.00  0.00           H  
ATOM   2802  HZ3 LYS   179      51.526  35.592  24.637  1.00  0.00           H  
ATOM   2803  N   ARG   180      54.149  35.933  32.406  1.00  0.00           N  
ATOM   2804  CA  ARG   180      54.028  35.376  33.828  1.00  0.00           C  
ATOM   2805  C   ARG   180      52.909  34.312  33.865  1.00  0.00           C  
ATOM   2806  O   ARG   180      51.796  34.569  33.403  1.00  0.00           O  
ATOM   2807  CB  ARG   180      53.868  36.508  34.863  1.00  0.00           C  
ATOM   2808  CG  ARG   180      52.834  37.653  34.629  1.00  0.00           C  
ATOM   2809  CD  ARG   180      52.382  38.341  35.916  1.00  0.00           C  
ATOM   2810  NE  ARG   180      53.425  39.241  36.461  1.00  0.00           N  
ATOM   2811  CZ  ARG   180      53.689  40.467  36.144  1.00  0.00           C  
ATOM   2812  NH1 ARG   180      52.965  41.061  35.226  1.00  0.00           N  
ATOM   2813  NH2 ARG   180      54.702  41.076  36.644  1.00  0.00           N1+
ATOM   2814  H   ARG   180      53.439  36.557  32.050  1.00  0.00           H  
ATOM   2815  HA  ARG   180      54.923  34.770  33.966  1.00  0.00           H  
ATOM   2816  HB2 ARG   180      53.762  36.026  35.835  1.00  0.00           H  
ATOM   2817  HB3 ARG   180      54.814  37.043  34.788  1.00  0.00           H  
ATOM   2818  HG2 ARG   180      53.186  38.425  33.945  1.00  0.00           H  
ATOM   2819  HG3 ARG   180      52.026  37.226  34.035  1.00  0.00           H  
ATOM   2820  HD2 ARG   180      51.512  38.956  35.686  1.00  0.00           H  
ATOM   2821  HD3 ARG   180      52.220  37.533  36.629  1.00  0.00           H  
ATOM   2822  HE  ARG   180      54.188  38.823  36.973  1.00  0.00           H  
ATOM   2823 HH11 ARG   180      52.170  40.545  34.879  1.00  0.00           H  
ATOM   2824 HH12 ARG   180      53.053  42.052  35.053  1.00  0.00           H  
ATOM   2825 HH21 ARG   180      55.383  40.588  37.208  1.00  0.00           H  
ATOM   2826 HH22 ARG   180      54.990  42.024  36.448  1.00  0.00           H  
ATOM   2827  N   THR   181      53.152  33.186  34.411  1.00  0.00           N  
ATOM   2828  CA  THR   181      52.312  31.945  34.309  1.00  0.00           C  
ATOM   2829  C   THR   181      51.439  31.784  35.541  1.00  0.00           C  
ATOM   2830  O   THR   181      51.851  32.096  36.670  1.00  0.00           O  
ATOM   2831  CB  THR   181      53.269  30.786  34.016  1.00  0.00           C  
ATOM   2832  CG2 THR   181      54.060  31.058  32.730  1.00  0.00           C  
ATOM   2833  OG1 THR   181      54.207  30.618  34.987  1.00  0.00           O  
ATOM   2834  H   THR   181      54.011  33.139  34.941  1.00  0.00           H  
ATOM   2835  HA  THR   181      51.674  32.105  33.440  1.00  0.00           H  
ATOM   2836  HB  THR   181      52.685  29.894  33.791  1.00  0.00           H  
ATOM   2837 HG21 THR   181      54.584  30.154  32.420  1.00  0.00           H  
ATOM   2838 HG22 THR   181      53.404  31.295  31.891  1.00  0.00           H  
ATOM   2839 HG23 THR   181      54.828  31.822  32.845  1.00  0.00           H  
ATOM   2840  HG1 THR   181      53.818  30.136  35.721  1.00  0.00           H  
ATOM   2841  N   GLY   182      50.232  31.223  35.405  1.00  0.00           N  
ATOM   2842  CA  GLY   182      49.265  30.973  36.457  1.00  0.00           C  
ATOM   2843  C   GLY   182      48.260  29.853  36.268  1.00  0.00           C  
ATOM   2844  O   GLY   182      48.454  29.066  35.304  1.00  0.00           O  
ATOM   2845  H   GLY   182      49.949  30.853  34.509  1.00  0.00           H  
ATOM   2846  HA2 GLY   182      49.728  30.766  37.421  1.00  0.00           H  
ATOM   2847  HA3 GLY   182      48.618  31.842  36.580  1.00  0.00           H  
ATOM   2848  N   MET   183      47.226  29.862  37.140  1.00  0.00           N  
ATOM   2849  CA  MET   183      46.097  28.955  37.000  1.00  0.00           C  
ATOM   2850  C   MET   183      44.767  29.695  37.141  1.00  0.00           C  
ATOM   2851  O   MET   183      44.540  30.564  37.988  1.00  0.00           O  
ATOM   2852  CB  MET   183      46.351  27.770  38.049  1.00  0.00           C  
ATOM   2853  CG  MET   183      45.420  26.573  37.751  1.00  0.00           C  
ATOM   2854  SD  MET   183      45.060  25.560  39.280  1.00  0.00           S  
ATOM   2855  CE  MET   183      46.473  24.443  39.209  1.00  0.00           C  
ATOM   2856  H   MET   183      47.237  30.549  37.881  1.00  0.00           H  
ATOM   2857  HA  MET   183      46.161  28.457  36.033  1.00  0.00           H  
ATOM   2858  HB2 MET   183      47.405  27.504  37.965  1.00  0.00           H  
ATOM   2859  HB3 MET   183      46.186  28.234  39.022  1.00  0.00           H  
ATOM   2860  HG2 MET   183      44.479  26.988  37.389  1.00  0.00           H  
ATOM   2861  HG3 MET   183      45.835  25.957  36.953  1.00  0.00           H  
ATOM   2862  HE1 MET   183      46.178  23.501  39.672  1.00  0.00           H  
ATOM   2863  HE2 MET   183      46.792  24.065  38.238  1.00  0.00           H  
ATOM   2864  HE3 MET   183      47.342  24.815  39.752  1.00  0.00           H  
ATOM   2865  N   VAL   184      43.790  29.242  36.355  1.00  0.00           N  
ATOM   2866  CA  VAL   184      42.392  29.648  36.706  1.00  0.00           C  
ATOM   2867  C   VAL   184      41.879  28.797  37.867  1.00  0.00           C  
ATOM   2868  O   VAL   184      42.098  27.589  37.935  1.00  0.00           O  
ATOM   2869  CB  VAL   184      41.437  29.352  35.448  1.00  0.00           C  
ATOM   2870  CG1 VAL   184      39.996  29.840  35.778  1.00  0.00           C  
ATOM   2871  CG2 VAL   184      41.915  30.030  34.131  1.00  0.00           C  
ATOM   2872  H   VAL   184      43.944  28.596  35.595  1.00  0.00           H  
ATOM   2873  HA  VAL   184      42.273  30.728  36.802  1.00  0.00           H  
ATOM   2874  HB  VAL   184      41.347  28.282  35.261  1.00  0.00           H  
ATOM   2875 HG11 VAL   184      39.356  29.218  36.405  1.00  0.00           H  
ATOM   2876 HG12 VAL   184      40.136  30.900  35.989  1.00  0.00           H  
ATOM   2877 HG13 VAL   184      39.417  29.833  34.854  1.00  0.00           H  
ATOM   2878 HG21 VAL   184      42.750  29.521  33.649  1.00  0.00           H  
ATOM   2879 HG22 VAL   184      40.992  30.044  33.552  1.00  0.00           H  
ATOM   2880 HG23 VAL   184      42.227  31.030  34.431  1.00  0.00           H  
ATOM   2881  N   ILE   185      41.288  29.480  38.883  1.00  0.00           N  
ATOM   2882  CA  ILE   185      41.032  28.803  40.204  1.00  0.00           C  
ATOM   2883  C   ILE   185      39.612  28.817  40.563  1.00  0.00           C  
ATOM   2884  O   ILE   185      39.183  27.978  41.380  1.00  0.00           O  
ATOM   2885  CB  ILE   185      41.922  29.320  41.341  1.00  0.00           C  
ATOM   2886  CG2 ILE   185      43.333  28.777  41.049  1.00  0.00           C  
ATOM   2887  CG1 ILE   185      42.027  30.860  41.290  1.00  0.00           C  
ATOM   2888  CD1 ILE   185      42.248  31.474  42.623  1.00  0.00           C  
ATOM   2889  H   ILE   185      41.353  30.485  38.801  1.00  0.00           H  
ATOM   2890  HA  ILE   185      41.199  27.731  40.105  1.00  0.00           H  
ATOM   2891  HB  ILE   185      41.569  28.983  42.316  1.00  0.00           H  
ATOM   2892 HG21 ILE   185      43.284  27.734  40.736  1.00  0.00           H  
ATOM   2893 HG22 ILE   185      43.842  29.282  40.227  1.00  0.00           H  
ATOM   2894 HG23 ILE   185      43.972  28.794  41.932  1.00  0.00           H  
ATOM   2895 HG12 ILE   185      42.815  31.255  40.649  1.00  0.00           H  
ATOM   2896 HG13 ILE   185      41.082  31.266  40.931  1.00  0.00           H  
ATOM   2897 HD11 ILE   185      43.046  30.894  43.087  1.00  0.00           H  
ATOM   2898 HD12 ILE   185      42.276  32.564  42.635  1.00  0.00           H  
ATOM   2899 HD13 ILE   185      41.424  31.250  43.299  1.00  0.00           H  
ATOM   2900  N   HIS   186      38.808  29.831  40.128  1.00  0.00           N  
ATOM   2901  CA  HIS   186      37.381  29.833  40.527  1.00  0.00           C  
ATOM   2902  C   HIS   186      36.509  30.587  39.558  1.00  0.00           C  
ATOM   2903  O   HIS   186      36.953  31.659  39.082  1.00  0.00           O  
ATOM   2904  CB  HIS   186      37.280  30.493  41.922  1.00  0.00           C  
ATOM   2905  CG  HIS   186      35.877  30.651  42.463  1.00  0.00           C  
ATOM   2906  ND1 HIS   186      35.048  29.502  42.731  1.00  0.00           N  
ATOM   2907  CE1 HIS   186      33.995  29.987  43.438  1.00  0.00           C  
ATOM   2908  NE2 HIS   186      34.124  31.326  43.536  1.00  0.00           N  
ATOM   2909  CD2 HIS   186      35.293  31.722  43.042  1.00  0.00           C  
ATOM   2910  H   HIS   186      39.124  30.527  39.467  1.00  0.00           H  
ATOM   2911  HA  HIS   186      36.961  28.834  40.644  1.00  0.00           H  
ATOM   2912  HB2 HIS   186      37.782  29.853  42.648  1.00  0.00           H  
ATOM   2913  HB3 HIS   186      37.804  31.448  41.918  1.00  0.00           H  
ATOM   2914  HE1 HIS   186      33.180  29.438  43.888  1.00  0.00           H  
ATOM   2915  HE2 HIS   186      33.608  31.927  44.163  1.00  0.00           H  
ATOM   2916  HD2 HIS   186      35.701  32.716  43.157  1.00  0.00           H  
ATOM   2917  N   GLN   187      35.352  30.016  39.242  1.00  0.00           N  
ATOM   2918  CA  GLN   187      34.335  30.647  38.380  1.00  0.00           C  
ATOM   2919  C   GLN   187      33.421  31.730  39.064  1.00  0.00           C  
ATOM   2920  O   GLN   187      32.915  31.385  40.121  1.00  0.00           O  
ATOM   2921  CB  GLN   187      33.579  29.593  37.619  1.00  0.00           C  
ATOM   2922  CG  GLN   187      32.682  30.210  36.496  1.00  0.00           C  
ATOM   2923  CD  GLN   187      32.020  29.138  35.601  1.00  0.00           C  
ATOM   2924  OE1 GLN   187      32.056  27.969  35.916  1.00  0.00           O  
ATOM   2925  NE2 GLN   187      31.359  29.508  34.567  1.00  0.00           N  
ATOM   2926  H   GLN   187      35.144  29.117  39.651  1.00  0.00           H  
ATOM   2927  HA  GLN   187      34.882  31.197  37.614  1.00  0.00           H  
ATOM   2928  HB2 GLN   187      34.195  28.840  37.127  1.00  0.00           H  
ATOM   2929  HB3 GLN   187      32.834  29.177  38.296  1.00  0.00           H  
ATOM   2930  HG2 GLN   187      31.867  30.706  37.023  1.00  0.00           H  
ATOM   2931  HG3 GLN   187      33.279  30.884  35.882  1.00  0.00           H  
ATOM   2932 HE21 GLN   187      31.526  30.427  34.185  1.00  0.00           H  
ATOM   2933 HE22 GLN   187      31.012  28.824  33.910  1.00  0.00           H  
ATOM   2934  N   VAL   188      33.245  32.917  38.454  1.00  0.00           N  
ATOM   2935  CA  VAL   188      32.179  33.845  38.901  1.00  0.00           C  
ATOM   2936  C   VAL   188      30.924  33.386  38.250  1.00  0.00           C  
ATOM   2937  O   VAL   188      30.594  33.828  37.135  1.00  0.00           O  
ATOM   2938  CB  VAL   188      32.561  35.316  38.642  1.00  0.00           C  
ATOM   2939  CG1 VAL   188      31.430  36.284  38.940  1.00  0.00           C  
ATOM   2940  CG2 VAL   188      33.785  35.703  39.479  1.00  0.00           C  
ATOM   2941  H   VAL   188      33.781  33.130  37.625  1.00  0.00           H  
ATOM   2942  HA  VAL   188      32.021  33.693  39.969  1.00  0.00           H  
ATOM   2943  HB  VAL   188      32.854  35.378  37.594  1.00  0.00           H  
ATOM   2944 HG11 VAL   188      30.502  36.051  38.416  1.00  0.00           H  
ATOM   2945 HG12 VAL   188      31.215  36.168  40.002  1.00  0.00           H  
ATOM   2946 HG13 VAL   188      31.627  37.326  38.687  1.00  0.00           H  
ATOM   2947 HG21 VAL   188      33.643  35.354  40.502  1.00  0.00           H  
ATOM   2948 HG22 VAL   188      34.617  35.197  38.988  1.00  0.00           H  
ATOM   2949 HG23 VAL   188      34.001  36.769  39.410  1.00  0.00           H  
ATOM   2950  N   GLU   189      30.225  32.480  38.815  1.00  0.00           N  
ATOM   2951  CA  GLU   189      29.086  31.764  38.304  1.00  0.00           C  
ATOM   2952  C   GLU   189      27.951  32.753  37.973  1.00  0.00           C  
ATOM   2953  O   GLU   189      27.415  32.693  36.870  1.00  0.00           O  
ATOM   2954  CB  GLU   189      28.630  30.758  39.429  1.00  0.00           C  
ATOM   2955  CG  GLU   189      29.430  29.485  39.361  1.00  0.00           C  
ATOM   2956  CD  GLU   189      29.170  28.574  38.137  1.00  0.00           C  
ATOM   2957  OE1 GLU   189      28.376  28.888  37.246  1.00  0.00           O  
ATOM   2958  OE2 GLU   189      29.329  27.354  38.230  1.00  0.00           O1-
ATOM   2959  H   GLU   189      30.672  32.145  39.657  1.00  0.00           H  
ATOM   2960  HA  GLU   189      29.350  31.244  37.383  1.00  0.00           H  
ATOM   2961  HB2 GLU   189      28.675  31.221  40.415  1.00  0.00           H  
ATOM   2962  HB3 GLU   189      27.569  30.531  39.319  1.00  0.00           H  
ATOM   2963  HG2 GLU   189      30.475  29.794  39.388  1.00  0.00           H  
ATOM   2964  HG3 GLU   189      29.240  28.900  40.261  1.00  0.00           H  
ATOM   2965  N   ALA   190      27.664  33.779  38.728  1.00  0.00           N  
ATOM   2966  CA  ALA   190      26.903  35.012  38.417  1.00  0.00           C  
ATOM   2967  C   ALA   190      27.271  35.815  37.088  1.00  0.00           C  
ATOM   2968  O   ALA   190      26.439  36.490  36.529  1.00  0.00           O  
ATOM   2969  CB  ALA   190      26.945  36.019  39.660  1.00  0.00           C  
ATOM   2970  H   ALA   190      28.118  33.899  39.622  1.00  0.00           H  
ATOM   2971  HA  ALA   190      25.881  34.648  38.314  1.00  0.00           H  
ATOM   2972  HB1 ALA   190      27.872  36.587  39.743  1.00  0.00           H  
ATOM   2973  HB2 ALA   190      26.133  36.744  39.597  1.00  0.00           H  
ATOM   2974  HB3 ALA   190      26.813  35.540  40.630  1.00  0.00           H  
ATOM   2975  N   LYS   191      28.494  35.579  36.588  1.00  0.00           N  
ATOM   2976  CA  LYS   191      29.001  36.154  35.380  1.00  0.00           C  
ATOM   2977  C   LYS   191      29.889  35.184  34.660  1.00  0.00           C  
ATOM   2978  O   LYS   191      31.118  35.339  34.674  1.00  0.00           O  
ATOM   2979  CB  LYS   191      29.638  37.523  35.753  1.00  0.00           C  
ATOM   2980  CG  LYS   191      29.748  38.365  34.427  1.00  0.00           C  
ATOM   2981  CD  LYS   191      30.510  39.596  34.844  1.00  0.00           C  
ATOM   2982  CE  LYS   191      31.059  40.293  33.619  1.00  0.00           C  
ATOM   2983  NZ  LYS   191      29.899  40.867  32.846  1.00  0.00           N1+
ATOM   2984  H   LYS   191      29.041  34.827  36.980  1.00  0.00           H  
ATOM   2985  HA  LYS   191      28.221  36.367  34.649  1.00  0.00           H  
ATOM   2986  HB2 LYS   191      28.926  38.104  36.339  1.00  0.00           H  
ATOM   2987  HB3 LYS   191      30.584  37.287  36.241  1.00  0.00           H  
ATOM   2988  HG2 LYS   191      30.317  37.796  33.692  1.00  0.00           H  
ATOM   2989  HG3 LYS   191      28.736  38.625  34.118  1.00  0.00           H  
ATOM   2990  HD2 LYS   191      29.991  40.379  35.399  1.00  0.00           H  
ATOM   2991  HD3 LYS   191      31.412  39.234  35.338  1.00  0.00           H  
ATOM   2992  HE2 LYS   191      31.734  41.107  33.885  1.00  0.00           H  
ATOM   2993  HE3 LYS   191      31.508  39.542  32.969  1.00  0.00           H  
ATOM   2994  HZ1 LYS   191      29.105  41.236  33.348  1.00  0.00           H  
ATOM   2995  HZ2 LYS   191      30.196  41.467  32.089  1.00  0.00           H  
ATOM   2996  HZ3 LYS   191      29.438  40.100  32.377  1.00  0.00           H  
ATOM   2997  N   PRO   192      29.353  34.056  34.114  1.00  0.00           N  
ATOM   2998  CA  PRO   192      30.066  32.783  34.100  1.00  0.00           C  
ATOM   2999  C   PRO   192      31.350  32.806  33.274  1.00  0.00           C  
ATOM   3000  O   PRO   192      32.134  31.867  33.283  1.00  0.00           O  
ATOM   3001  CD  PRO   192      27.885  33.797  33.850  1.00  0.00           C  
ATOM   3002  CG  PRO   192      27.867  32.532  33.066  1.00  0.00           C  
ATOM   3003  CB  PRO   192      29.102  31.716  33.487  1.00  0.00           C  
ATOM   3004  HD2 PRO   192      27.390  34.668  33.421  1.00  0.00           H  
ATOM   3005  HD3 PRO   192      27.371  33.658  34.801  1.00  0.00           H  
ATOM   3006  HG2 PRO   192      28.055  32.814  32.030  1.00  0.00           H  
ATOM   3007  HG3 PRO   192      26.879  32.080  33.156  1.00  0.00           H  
ATOM   3008  HB2 PRO   192      29.531  31.206  32.624  1.00  0.00           H  
ATOM   3009  HB3 PRO   192      28.826  30.945  34.207  1.00  0.00           H  
ATOM   3010  HA  PRO   192      30.299  32.420  35.100  1.00  0.00           H  
ATOM   3011  N   SER   193      31.562  33.759  32.314  1.00  0.00           N  
ATOM   3012  CA  SER   193      32.843  33.988  31.595  1.00  0.00           C  
ATOM   3013  C   SER   193      33.990  34.451  32.498  1.00  0.00           C  
ATOM   3014  O   SER   193      35.123  34.154  32.172  1.00  0.00           O  
ATOM   3015  CB  SER   193      32.642  35.028  30.593  1.00  0.00           C  
ATOM   3016  OG  SER   193      32.316  36.284  31.242  1.00  0.00           O  
ATOM   3017  H   SER   193      30.845  34.458  32.189  1.00  0.00           H  
ATOM   3018  HA  SER   193      33.176  33.084  31.085  1.00  0.00           H  
ATOM   3019  HB2 SER   193      33.547  35.272  30.037  1.00  0.00           H  
ATOM   3020  HB3 SER   193      31.779  34.801  29.967  1.00  0.00           H  
ATOM   3021  HG  SER   193      33.039  36.916  31.240  1.00  0.00           H  
ATOM   3022  N   VAL   194      33.750  35.110  33.620  1.00  0.00           N  
ATOM   3023  CA  VAL   194      34.742  35.542  34.511  1.00  0.00           C  
ATOM   3024  C   VAL   194      35.199  34.541  35.589  1.00  0.00           C  
ATOM   3025  O   VAL   194      34.400  33.798  36.151  1.00  0.00           O  
ATOM   3026  CB  VAL   194      34.092  36.848  35.139  1.00  0.00           C  
ATOM   3027  CG1 VAL   194      35.077  37.483  36.173  1.00  0.00           C  
ATOM   3028  CG2 VAL   194      33.728  37.850  34.025  1.00  0.00           C  
ATOM   3029  H   VAL   194      32.781  35.236  33.877  1.00  0.00           H  
ATOM   3030  HA  VAL   194      35.690  35.760  34.020  1.00  0.00           H  
ATOM   3031  HB  VAL   194      33.230  36.613  35.763  1.00  0.00           H  
ATOM   3032 HG11 VAL   194      34.710  38.477  36.429  1.00  0.00           H  
ATOM   3033 HG12 VAL   194      35.151  36.966  37.130  1.00  0.00           H  
ATOM   3034 HG13 VAL   194      36.061  37.609  35.723  1.00  0.00           H  
ATOM   3035 HG21 VAL   194      34.462  37.790  33.222  1.00  0.00           H  
ATOM   3036 HG22 VAL   194      32.716  37.552  33.753  1.00  0.00           H  
ATOM   3037 HG23 VAL   194      33.800  38.828  34.502  1.00  0.00           H  
ATOM   3038  N   TYR   195      36.527  34.620  35.926  1.00  0.00           N  
ATOM   3039  CA  TYR   195      37.162  33.703  36.928  1.00  0.00           C  
ATOM   3040  C   TYR   195      38.218  34.519  37.768  1.00  0.00           C  
ATOM   3041  O   TYR   195      38.778  35.516  37.459  1.00  0.00           O  
ATOM   3042  CB  TYR   195      38.011  32.572  36.256  1.00  0.00           C  
ATOM   3043  CG  TYR   195      37.103  31.603  35.452  1.00  0.00           C  
ATOM   3044  CD1 TYR   195      36.578  32.013  34.215  1.00  0.00           C  
ATOM   3045  CE1 TYR   195      35.755  31.226  33.460  1.00  0.00           C  
ATOM   3046  CZ  TYR   195      35.521  29.821  33.841  1.00  0.00           C  
ATOM   3047  OH  TYR   195      34.925  28.936  33.014  1.00  0.00           O  
ATOM   3048  CE2 TYR   195      36.012  29.443  35.077  1.00  0.00           C  
ATOM   3049  CD2 TYR   195      36.750  30.320  35.906  1.00  0.00           C  
ATOM   3050  H   TYR   195      37.098  35.275  35.411  1.00  0.00           H  
ATOM   3051  HA  TYR   195      36.395  33.175  37.494  1.00  0.00           H  
ATOM   3052  HB2 TYR   195      38.748  32.980  35.564  1.00  0.00           H  
ATOM   3053  HB3 TYR   195      38.505  32.045  37.072  1.00  0.00           H  
ATOM   3054  HD1 TYR   195      36.828  33.010  33.884  1.00  0.00           H  
ATOM   3055  HE1 TYR   195      35.397  31.646  32.531  1.00  0.00           H  
ATOM   3056  HH  TYR   195      34.584  29.346  32.215  1.00  0.00           H  
ATOM   3057  HE2 TYR   195      35.794  28.441  35.416  1.00  0.00           H  
ATOM   3058  HD2 TYR   195      37.164  29.925  36.822  1.00  0.00           H  
ATOM   3059  N   PHE   196      38.469  33.967  38.964  1.00  0.00           N  
ATOM   3060  CA  PHE   196      39.732  34.331  39.692  1.00  0.00           C  
ATOM   3061  C   PHE   196      40.934  33.686  39.093  1.00  0.00           C  
ATOM   3062  O   PHE   196      40.938  32.504  38.709  1.00  0.00           O  
ATOM   3063  CB  PHE   196      39.515  33.943  41.166  1.00  0.00           C  
ATOM   3064  CG  PHE   196      38.424  34.489  42.020  1.00  0.00           C  
ATOM   3065  CD1 PHE   196      38.298  34.052  43.380  1.00  0.00           C  
ATOM   3066  CE1 PHE   196      37.263  34.496  44.333  1.00  0.00           C  
ATOM   3067  CZ  PHE   196      36.325  35.400  43.803  1.00  0.00           C  
ATOM   3068  CE2 PHE   196      36.461  35.905  42.495  1.00  0.00           C  
ATOM   3069  CD2 PHE   196      37.461  35.469  41.608  1.00  0.00           C  
ATOM   3070  H   PHE   196      37.966  33.132  39.227  1.00  0.00           H  
ATOM   3071  HA  PHE   196      39.890  35.409  39.686  1.00  0.00           H  
ATOM   3072  HB2 PHE   196      39.407  32.858  41.176  1.00  0.00           H  
ATOM   3073  HB3 PHE   196      40.447  34.209  41.665  1.00  0.00           H  
ATOM   3074  HD1 PHE   196      38.952  33.269  43.735  1.00  0.00           H  
ATOM   3075  HE1 PHE   196      37.228  34.146  45.354  1.00  0.00           H  
ATOM   3076  HZ  PHE   196      35.537  35.756  44.450  1.00  0.00           H  
ATOM   3077  HE2 PHE   196      35.821  36.676  42.091  1.00  0.00           H  
ATOM   3078  HD2 PHE   196      37.442  35.878  40.609  1.00  0.00           H  
ATOM   3079  N   ILE   197      42.053  34.406  38.984  1.00  0.00           N  
ATOM   3080  CA  ILE   197      43.374  33.987  38.442  1.00  0.00           C  
ATOM   3081  C   ILE   197      44.402  34.167  39.542  1.00  0.00           C  
ATOM   3082  O   ILE   197      44.380  35.158  40.261  1.00  0.00           O  
ATOM   3083  CB  ILE   197      43.708  34.718  37.106  1.00  0.00           C  
ATOM   3084  CG2 ILE   197      45.230  34.813  36.911  1.00  0.00           C  
ATOM   3085  CG1 ILE   197      43.131  33.956  35.904  1.00  0.00           C  
ATOM   3086  CD1 ILE   197      41.603  34.019  35.804  1.00  0.00           C  
ATOM   3087  H   ILE   197      41.974  35.406  39.098  1.00  0.00           H  
ATOM   3088  HA  ILE   197      43.278  32.953  38.112  1.00  0.00           H  
ATOM   3089  HB  ILE   197      43.375  35.754  37.175  1.00  0.00           H  
ATOM   3090 HG21 ILE   197      45.668  35.384  37.730  1.00  0.00           H  
ATOM   3091 HG22 ILE   197      45.640  33.808  36.810  1.00  0.00           H  
ATOM   3092 HG23 ILE   197      45.472  35.371  36.006  1.00  0.00           H  
ATOM   3093 HG12 ILE   197      43.509  34.356  34.963  1.00  0.00           H  
ATOM   3094 HG13 ILE   197      43.400  32.900  35.922  1.00  0.00           H  
ATOM   3095 HD11 ILE   197      41.154  33.884  34.820  1.00  0.00           H  
ATOM   3096 HD12 ILE   197      41.312  33.196  36.457  1.00  0.00           H  
ATOM   3097 HD13 ILE   197      41.212  34.950  36.215  1.00  0.00           H  
ATOM   3098  N   LYS   198      45.235  33.152  39.716  1.00  0.00           N  
ATOM   3099  CA  LYS   198      46.293  33.033  40.675  1.00  0.00           C  
ATOM   3100  C   LYS   198      47.570  32.563  39.911  1.00  0.00           C  
ATOM   3101  O   LYS   198      47.642  31.474  39.332  1.00  0.00           O  
ATOM   3102  CB  LYS   198      45.971  31.908  41.679  1.00  0.00           C  
ATOM   3103  CG  LYS   198      47.122  31.493  42.633  1.00  0.00           C  
ATOM   3104  CD  LYS   198      47.340  32.423  43.842  1.00  0.00           C  
ATOM   3105  CE  LYS   198      48.335  32.020  44.924  1.00  0.00           C  
ATOM   3106  NZ  LYS   198      49.752  31.835  44.426  1.00  0.00           N1+
ATOM   3107  H   LYS   198      45.020  32.299  39.222  1.00  0.00           H  
ATOM   3108  HA  LYS   198      46.511  33.954  41.217  1.00  0.00           H  
ATOM   3109  HB2 LYS   198      45.183  32.178  42.384  1.00  0.00           H  
ATOM   3110  HB3 LYS   198      45.626  31.007  41.171  1.00  0.00           H  
ATOM   3111  HG2 LYS   198      46.859  30.526  43.060  1.00  0.00           H  
ATOM   3112  HG3 LYS   198      48.083  31.402  42.123  1.00  0.00           H  
ATOM   3113  HD2 LYS   198      47.579  33.416  43.461  1.00  0.00           H  
ATOM   3114  HD3 LYS   198      46.393  32.503  44.374  1.00  0.00           H  
ATOM   3115  HE2 LYS   198      48.217  32.700  45.767  1.00  0.00           H  
ATOM   3116  HE3 LYS   198      48.136  30.990  45.219  1.00  0.00           H  
ATOM   3117  HZ1 LYS   198      50.101  32.688  44.013  1.00  0.00           H  
ATOM   3118  HZ2 LYS   198      50.416  31.509  45.113  1.00  0.00           H  
ATOM   3119  HZ3 LYS   198      49.753  31.116  43.717  1.00  0.00           H  
ATOM   3120  N   PHE   199      48.535  33.522  39.935  1.00  0.00           N  
ATOM   3121  CA  PHE   199      49.883  33.253  39.392  1.00  0.00           C  
ATOM   3122  C   PHE   199      50.710  32.234  40.250  1.00  0.00           C  
ATOM   3123  O   PHE   199      50.534  32.120  41.500  1.00  0.00           O  
ATOM   3124  CB  PHE   199      50.648  34.583  39.190  1.00  0.00           C  
ATOM   3125  CG  PHE   199      50.011  35.551  38.217  1.00  0.00           C  
ATOM   3126  CD1 PHE   199      50.611  35.612  36.921  1.00  0.00           C  
ATOM   3127  CE1 PHE   199      49.976  36.254  35.858  1.00  0.00           C  
ATOM   3128  CZ  PHE   199      48.826  37.045  36.083  1.00  0.00           C  
ATOM   3129  CE2 PHE   199      48.247  37.047  37.389  1.00  0.00           C  
ATOM   3130  CD2 PHE   199      48.793  36.202  38.428  1.00  0.00           C  
ATOM   3131  H   PHE   199      48.360  34.441  40.316  1.00  0.00           H  
ATOM   3132  HA  PHE   199      49.670  32.838  38.407  1.00  0.00           H  
ATOM   3133  HB2 PHE   199      50.832  35.087  40.138  1.00  0.00           H  
ATOM   3134  HB3 PHE   199      51.675  34.393  38.878  1.00  0.00           H  
ATOM   3135  HD1 PHE   199      51.423  34.915  36.775  1.00  0.00           H  
ATOM   3136  HE1 PHE   199      50.372  36.095  34.866  1.00  0.00           H  
ATOM   3137  HZ  PHE   199      48.366  37.672  35.332  1.00  0.00           H  
ATOM   3138  HE2 PHE   199      47.323  37.569  37.590  1.00  0.00           H  
ATOM   3139  HD2 PHE   199      48.232  36.127  39.348  1.00  0.00           H  
ATOM   3140  N   ASP   200      51.498  31.395  39.575  1.00  0.00           N  
ATOM   3141  CA  ASP   200      52.340  30.370  40.308  1.00  0.00           C  
ATOM   3142  C   ASP   200      53.228  30.944  41.367  1.00  0.00           C  
ATOM   3143  O   ASP   200      53.449  30.362  42.423  1.00  0.00           O  
ATOM   3144  CB  ASP   200      53.260  29.624  39.324  1.00  0.00           C  
ATOM   3145  CG  ASP   200      52.493  28.975  38.202  1.00  0.00           C  
ATOM   3146  OD1 ASP   200      51.368  28.440  38.407  1.00  0.00           O  
ATOM   3147  OD2 ASP   200      53.070  28.948  37.079  1.00  0.00           O1-
ATOM   3148  H   ASP   200      51.745  31.579  38.613  1.00  0.00           H  
ATOM   3149  HA  ASP   200      51.662  29.674  40.803  1.00  0.00           H  
ATOM   3150  HB2 ASP   200      54.001  30.322  38.934  1.00  0.00           H  
ATOM   3151  HB3 ASP   200      53.804  28.834  39.842  1.00  0.00           H  
ATOM   3152  N   ASP   201      53.674  32.234  41.196  1.00  0.00           N  
ATOM   3153  CA  ASP   201      54.517  33.003  42.064  1.00  0.00           C  
ATOM   3154  C   ASP   201      53.809  34.011  42.967  1.00  0.00           C  
ATOM   3155  O   ASP   201      54.199  34.135  44.139  1.00  0.00           O  
ATOM   3156  CB  ASP   201      55.699  33.677  41.238  1.00  0.00           C  
ATOM   3157  CG  ASP   201      55.249  34.711  40.174  1.00  0.00           C  
ATOM   3158  OD1 ASP   201      56.154  35.401  39.645  1.00  0.00           O  
ATOM   3159  OD2 ASP   201      54.074  34.824  39.719  1.00  0.00           O1-
ATOM   3160  H   ASP   201      53.442  32.669  40.315  1.00  0.00           H  
ATOM   3161  HA  ASP   201      54.915  32.316  42.810  1.00  0.00           H  
ATOM   3162  HB2 ASP   201      56.290  34.259  41.945  1.00  0.00           H  
ATOM   3163  HB3 ASP   201      56.207  32.806  40.824  1.00  0.00           H  
ATOM   3164  N   ASP   202      52.796  34.786  42.534  1.00  0.00           N  
ATOM   3165  CA  ASP   202      52.252  35.906  43.278  1.00  0.00           C  
ATOM   3166  C   ASP   202      51.155  35.375  44.209  1.00  0.00           C  
ATOM   3167  O   ASP   202      50.432  34.471  43.848  1.00  0.00           O  
ATOM   3168  CB  ASP   202      51.722  36.983  42.315  1.00  0.00           C  
ATOM   3169  CG  ASP   202      51.352  38.297  43.031  1.00  0.00           C  
ATOM   3170  OD1 ASP   202      51.241  38.481  44.257  1.00  0.00           O  
ATOM   3171  OD2 ASP   202      51.092  39.298  42.342  1.00  0.00           O1-
ATOM   3172  H   ASP   202      52.559  34.741  41.553  1.00  0.00           H  
ATOM   3173  HA  ASP   202      53.092  36.239  43.888  1.00  0.00           H  
ATOM   3174  HB2 ASP   202      52.437  37.153  41.510  1.00  0.00           H  
ATOM   3175  HB3 ASP   202      50.769  36.601  41.947  1.00  0.00           H  
ATOM   3176  N   PHE   203      50.942  36.025  45.347  1.00  0.00           N  
ATOM   3177  CA  PHE   203      49.897  35.764  46.381  1.00  0.00           C  
ATOM   3178  C   PHE   203      48.614  36.527  46.111  1.00  0.00           C  
ATOM   3179  O   PHE   203      47.520  36.076  46.460  1.00  0.00           O  
ATOM   3180  CB  PHE   203      50.365  36.059  47.823  1.00  0.00           C  
ATOM   3181  CG  PHE   203      51.178  37.330  47.946  1.00  0.00           C  
ATOM   3182  CD1 PHE   203      50.644  38.438  48.720  1.00  0.00           C  
ATOM   3183  CE1 PHE   203      51.495  39.540  49.020  1.00  0.00           C  
ATOM   3184  CZ  PHE   203      52.762  39.557  48.402  1.00  0.00           C  
ATOM   3185  CE2 PHE   203      53.312  38.502  47.658  1.00  0.00           C  
ATOM   3186  CD2 PHE   203      52.499  37.410  47.430  1.00  0.00           C  
ATOM   3187  H   PHE   203      51.391  36.926  45.433  1.00  0.00           H  
ATOM   3188  HA  PHE   203      49.570  34.725  46.419  1.00  0.00           H  
ATOM   3189  HB2 PHE   203      49.521  36.175  48.503  1.00  0.00           H  
ATOM   3190  HB3 PHE   203      50.930  35.168  48.096  1.00  0.00           H  
ATOM   3191  HD1 PHE   203      49.639  38.370  49.107  1.00  0.00           H  
ATOM   3192  HE1 PHE   203      51.119  40.410  49.537  1.00  0.00           H  
ATOM   3193  HZ  PHE   203      53.353  40.424  48.662  1.00  0.00           H  
ATOM   3194  HE2 PHE   203      54.355  38.476  47.376  1.00  0.00           H  
ATOM   3195  HD2 PHE   203      52.989  36.597  46.915  1.00  0.00           H  
ATOM   3196  N   HIS   204      48.672  37.559  45.261  1.00  0.00           N  
ATOM   3197  CA  HIS   204      47.432  38.280  44.958  1.00  0.00           C  
ATOM   3198  C   HIS   204      46.640  37.429  43.954  1.00  0.00           C  
ATOM   3199  O   HIS   204      47.136  36.832  42.990  1.00  0.00           O  
ATOM   3200  CB  HIS   204      47.787  39.643  44.341  1.00  0.00           C  
ATOM   3201  CG  HIS   204      48.567  40.587  45.192  1.00  0.00           C  
ATOM   3202  ND1 HIS   204      49.907  40.480  45.541  1.00  0.00           N1+
ATOM   3203  CE1 HIS   204      50.296  41.490  46.347  1.00  0.00           C  
ATOM   3204  NE2 HIS   204      49.195  42.292  46.542  1.00  0.00           N  
ATOM   3205  CD2 HIS   204      48.135  41.721  45.912  1.00  0.00           C  
ATOM   3206  H   HIS   204      49.513  37.833  44.773  1.00  0.00           H  
ATOM   3207  HA  HIS   204      46.910  38.470  45.895  1.00  0.00           H  
ATOM   3208  HB2 HIS   204      48.410  39.516  43.456  1.00  0.00           H  
ATOM   3209  HB3 HIS   204      46.849  40.121  44.057  1.00  0.00           H  
ATOM   3210  HD1 HIS   204      50.597  39.938  45.040  1.00  0.00           H  
ATOM   3211  HE1 HIS   204      51.311  41.628  46.691  1.00  0.00           H  
ATOM   3212  HE2 HIS   204      49.010  42.928  47.305  1.00  0.00           H  
ATOM   3213  HD2 HIS   204      47.244  42.317  45.779  1.00  0.00           H  
ATOM   3214  N   ILE   205      45.362  37.307  44.198  1.00  0.00           N  
ATOM   3215  CA  ILE   205      44.345  36.879  43.273  1.00  0.00           C  
ATOM   3216  C   ILE   205      44.032  38.058  42.305  1.00  0.00           C  
ATOM   3217  O   ILE   205      43.975  39.233  42.725  1.00  0.00           O  
ATOM   3218  CB  ILE   205      43.183  36.385  44.133  1.00  0.00           C  
ATOM   3219  CG2 ILE   205      42.068  35.908  43.112  1.00  0.00           C  
ATOM   3220  CG1 ILE   205      43.552  35.265  45.156  1.00  0.00           C  
ATOM   3221  CD1 ILE   205      42.417  34.911  46.154  1.00  0.00           C  
ATOM   3222  H   ILE   205      44.942  37.766  44.994  1.00  0.00           H  
ATOM   3223  HA  ILE   205      44.710  36.059  42.653  1.00  0.00           H  
ATOM   3224  HB  ILE   205      42.801  37.200  44.748  1.00  0.00           H  
ATOM   3225 HG21 ILE   205      42.406  35.078  42.492  1.00  0.00           H  
ATOM   3226 HG22 ILE   205      41.165  35.691  43.683  1.00  0.00           H  
ATOM   3227 HG23 ILE   205      41.881  36.740  42.434  1.00  0.00           H  
ATOM   3228 HG12 ILE   205      43.853  34.400  44.566  1.00  0.00           H  
ATOM   3229 HG13 ILE   205      44.414  35.608  45.729  1.00  0.00           H  
ATOM   3230 HD11 ILE   205      42.703  33.925  46.518  1.00  0.00           H  
ATOM   3231 HD12 ILE   205      42.540  35.705  46.891  1.00  0.00           H  
ATOM   3232 HD13 ILE   205      41.443  34.929  45.664  1.00  0.00           H  
ATOM   3233  N   TYR   206      43.852  37.779  41.012  1.00  0.00           N  
ATOM   3234  CA  TYR   206      43.499  38.704  39.937  1.00  0.00           C  
ATOM   3235  C   TYR   206      42.178  38.286  39.294  1.00  0.00           C  
ATOM   3236  O   TYR   206      41.763  37.138  39.401  1.00  0.00           O  
ATOM   3237  CB  TYR   206      44.728  38.729  38.999  1.00  0.00           C  
ATOM   3238  CG  TYR   206      46.031  39.260  39.548  1.00  0.00           C  
ATOM   3239  CD1 TYR   206      46.920  38.506  40.321  1.00  0.00           C  
ATOM   3240  CE1 TYR   206      48.106  39.068  40.906  1.00  0.00           C  
ATOM   3241  CZ  TYR   206      48.417  40.445  40.776  1.00  0.00           C  
ATOM   3242  OH  TYR   206      49.421  41.012  41.479  1.00  0.00           O  
ATOM   3243  CE2 TYR   206      47.508  41.189  39.945  1.00  0.00           C  
ATOM   3244  CD2 TYR   206      46.330  40.660  39.399  1.00  0.00           C  
ATOM   3245  H   TYR   206      43.979  36.804  40.780  1.00  0.00           H  
ATOM   3246  HA  TYR   206      43.402  39.676  40.420  1.00  0.00           H  
ATOM   3247  HB2 TYR   206      44.917  37.677  38.789  1.00  0.00           H  
ATOM   3248  HB3 TYR   206      44.416  39.161  38.048  1.00  0.00           H  
ATOM   3249  HD1 TYR   206      46.775  37.436  40.353  1.00  0.00           H  
ATOM   3250  HE1 TYR   206      48.755  38.385  41.434  1.00  0.00           H  
ATOM   3251  HH  TYR   206      50.001  40.373  41.899  1.00  0.00           H  
ATOM   3252  HE2 TYR   206      47.804  42.201  39.712  1.00  0.00           H  
ATOM   3253  HD2 TYR   206      45.663  41.309  38.851  1.00  0.00           H  
ATOM   3254  N   VAL   207      41.615  39.096  38.416  1.00  0.00           N  
ATOM   3255  CA  VAL   207      40.295  38.692  37.746  1.00  0.00           C  
ATOM   3256  C   VAL   207      40.273  38.966  36.301  1.00  0.00           C  
ATOM   3257  O   VAL   207      40.641  40.137  35.950  1.00  0.00           O  
ATOM   3258  CB  VAL   207      39.084  39.391  38.511  1.00  0.00           C  
ATOM   3259  CG1 VAL   207      37.787  38.992  37.923  1.00  0.00           C  
ATOM   3260  CG2 VAL   207      39.204  39.044  39.960  1.00  0.00           C  
ATOM   3261  H   VAL   207      41.924  40.045  38.263  1.00  0.00           H  
ATOM   3262  HA  VAL   207      40.061  37.635  37.874  1.00  0.00           H  
ATOM   3263  HB  VAL   207      39.233  40.471  38.522  1.00  0.00           H  
ATOM   3264 HG11 VAL   207      37.694  38.968  36.838  1.00  0.00           H  
ATOM   3265 HG12 VAL   207      37.569  37.997  38.311  1.00  0.00           H  
ATOM   3266 HG13 VAL   207      36.952  39.628  38.216  1.00  0.00           H  
ATOM   3267 HG21 VAL   207      39.192  37.957  40.035  1.00  0.00           H  
ATOM   3268 HG22 VAL   207      40.169  39.418  40.303  1.00  0.00           H  
ATOM   3269 HG23 VAL   207      38.371  39.493  40.501  1.00  0.00           H  
ATOM   3270  N   TYR   208      39.921  38.016  35.435  1.00  0.00           N  
ATOM   3271  CA  TYR   208      40.017  38.204  33.940  1.00  0.00           C  
ATOM   3272  C   TYR   208      38.906  37.423  33.195  1.00  0.00           C  
ATOM   3273  O   TYR   208      38.653  36.221  33.403  1.00  0.00           O  
ATOM   3274  CB  TYR   208      41.478  37.826  33.456  1.00  0.00           C  
ATOM   3275  CG  TYR   208      42.695  38.574  34.050  1.00  0.00           C  
ATOM   3276  CD1 TYR   208      43.261  39.706  33.386  1.00  0.00           C  
ATOM   3277  CE1 TYR   208      44.496  40.178  33.782  1.00  0.00           C  
ATOM   3278  CZ  TYR   208      45.209  39.665  34.857  1.00  0.00           C  
ATOM   3279  OH  TYR   208      46.442  40.147  35.258  1.00  0.00           O  
ATOM   3280  CE2 TYR   208      44.774  38.470  35.392  1.00  0.00           C  
ATOM   3281  CD2 TYR   208      43.497  37.915  35.044  1.00  0.00           C  
ATOM   3282  H   TYR   208      39.588  37.157  35.848  1.00  0.00           H  
ATOM   3283  HA  TYR   208      39.872  39.275  33.800  1.00  0.00           H  
ATOM   3284  HB2 TYR   208      41.694  36.776  33.651  1.00  0.00           H  
ATOM   3285  HB3 TYR   208      41.564  37.912  32.372  1.00  0.00           H  
ATOM   3286  HD1 TYR   208      42.793  40.316  32.627  1.00  0.00           H  
ATOM   3287  HE1 TYR   208      44.955  41.045  33.332  1.00  0.00           H  
ATOM   3288  HH  TYR   208      47.022  40.408  34.539  1.00  0.00           H  
ATOM   3289  HE2 TYR   208      45.364  38.005  36.169  1.00  0.00           H  
ATOM   3290  HD2 TYR   208      43.220  36.922  35.367  1.00  0.00           H  
ATOM   3291  N   ASP   209      38.201  38.062  32.283  1.00  0.00           N  
ATOM   3292  CA  ASP   209      37.304  37.400  31.316  1.00  0.00           C  
ATOM   3293  C   ASP   209      38.009  36.380  30.444  1.00  0.00           C  
ATOM   3294  O   ASP   209      39.047  36.765  29.792  1.00  0.00           O  
ATOM   3295  CB  ASP   209      36.538  38.482  30.595  1.00  0.00           C  
ATOM   3296  CG  ASP   209      35.407  37.936  29.700  1.00  0.00           C  
ATOM   3297  OD1 ASP   209      35.639  37.213  28.726  1.00  0.00           O  
ATOM   3298  OD2 ASP   209      34.234  38.293  29.970  1.00  0.00           O1-
ATOM   3299  H   ASP   209      38.336  39.057  32.174  1.00  0.00           H  
ATOM   3300  HA  ASP   209      36.519  36.823  31.807  1.00  0.00           H  
ATOM   3301  HB2 ASP   209      36.064  39.151  31.314  1.00  0.00           H  
ATOM   3302  HB3 ASP   209      37.280  38.995  29.982  1.00  0.00           H  
ATOM   3303  N   LEU   210      37.479  35.119  30.302  1.00  0.00           N  
ATOM   3304  CA  LEU   210      38.159  34.032  29.573  1.00  0.00           C  
ATOM   3305  C   LEU   210      37.419  33.673  28.275  1.00  0.00           C  
ATOM   3306  O   LEU   210      37.992  32.989  27.450  1.00  0.00           O  
ATOM   3307  CB  LEU   210      38.497  32.853  30.471  1.00  0.00           C  
ATOM   3308  CG  LEU   210      39.498  33.222  31.514  1.00  0.00           C  
ATOM   3309  CD1 LEU   210      39.878  32.026  32.341  1.00  0.00           C  
ATOM   3310  CD2 LEU   210      40.808  33.805  31.112  1.00  0.00           C  
ATOM   3311  H   LEU   210      36.628  34.882  30.793  1.00  0.00           H  
ATOM   3312  HA  LEU   210      39.137  34.334  29.196  1.00  0.00           H  
ATOM   3313  HB2 LEU   210      37.600  32.565  31.020  1.00  0.00           H  
ATOM   3314  HB3 LEU   210      38.896  32.105  29.786  1.00  0.00           H  
ATOM   3315  HG  LEU   210      39.008  33.783  32.310  1.00  0.00           H  
ATOM   3316 HD11 LEU   210      40.465  31.313  31.763  1.00  0.00           H  
ATOM   3317 HD12 LEU   210      40.403  32.286  33.260  1.00  0.00           H  
ATOM   3318 HD13 LEU   210      38.976  31.504  32.660  1.00  0.00           H  
ATOM   3319 HD21 LEU   210      41.446  33.158  30.510  1.00  0.00           H  
ATOM   3320 HD22 LEU   210      40.709  34.742  30.564  1.00  0.00           H  
ATOM   3321 HD23 LEU   210      41.405  34.013  32.000  1.00  0.00           H  
ATOM   3322  N   VAL   211      36.227  34.219  27.939  1.00  0.00           N  
ATOM   3323  CA  VAL   211      35.383  33.776  26.737  1.00  0.00           C  
ATOM   3324  C   VAL   211      35.015  34.949  25.758  1.00  0.00           C  
ATOM   3325  O   VAL   211      34.718  36.065  26.191  1.00  0.00           O  
ATOM   3326  CB  VAL   211      34.126  33.026  27.203  1.00  0.00           C  
ATOM   3327  CG1 VAL   211      33.232  32.547  26.045  1.00  0.00           C  
ATOM   3328  CG2 VAL   211      34.513  31.943  28.243  1.00  0.00           C  
ATOM   3329  H   VAL   211      35.825  34.812  28.652  1.00  0.00           H  
ATOM   3330  HA  VAL   211      35.937  33.126  26.060  1.00  0.00           H  
ATOM   3331  HB  VAL   211      33.491  33.751  27.713  1.00  0.00           H  
ATOM   3332 HG11 VAL   211      33.603  31.807  25.336  1.00  0.00           H  
ATOM   3333 HG12 VAL   211      32.428  31.947  26.469  1.00  0.00           H  
ATOM   3334 HG13 VAL   211      32.844  33.453  25.579  1.00  0.00           H  
ATOM   3335 HG21 VAL   211      33.646  31.358  28.548  1.00  0.00           H  
ATOM   3336 HG22 VAL   211      35.171  31.270  27.694  1.00  0.00           H  
ATOM   3337 HG23 VAL   211      35.045  32.370  29.093  1.00  0.00           H  
ATOM   3338  N   LYS   212      35.100  34.725  24.392  1.00  0.00           N  
ATOM   3339  CA  LYS   212      34.640  35.632  23.403  1.00  0.00           C  
ATOM   3340  C   LYS   212      33.145  35.609  23.337  1.00  0.00           C  
ATOM   3341  O   LYS   212      32.480  34.581  23.533  1.00  0.00           O  
ATOM   3342  CB  LYS   212      35.260  35.355  22.005  1.00  0.00           C  
ATOM   3343  CG  LYS   212      36.672  36.003  21.796  1.00  0.00           C  
ATOM   3344  CD  LYS   212      37.290  35.756  20.440  1.00  0.00           C  
ATOM   3345  CE  LYS   212      38.579  36.612  20.482  1.00  0.00           C  
ATOM   3346  NZ  LYS   212      39.341  36.769  19.202  1.00  0.00           N1+
ATOM   3347  H   LYS   212      35.493  33.833  24.128  1.00  0.00           H  
ATOM   3348  HA  LYS   212      34.862  36.675  23.629  1.00  0.00           H  
ATOM   3349  HB2 LYS   212      35.154  34.283  21.839  1.00  0.00           H  
ATOM   3350  HB3 LYS   212      34.598  35.867  21.306  1.00  0.00           H  
ATOM   3351  HG2 LYS   212      36.591  37.086  21.883  1.00  0.00           H  
ATOM   3352  HG3 LYS   212      37.376  35.627  22.539  1.00  0.00           H  
ATOM   3353  HD2 LYS   212      37.408  34.676  20.349  1.00  0.00           H  
ATOM   3354  HD3 LYS   212      36.598  36.043  19.648  1.00  0.00           H  
ATOM   3355  HE2 LYS   212      38.421  37.550  21.014  1.00  0.00           H  
ATOM   3356  HE3 LYS   212      39.170  36.026  21.186  1.00  0.00           H  
ATOM   3357  HZ1 LYS   212      39.947  35.971  19.076  1.00  0.00           H  
ATOM   3358  HZ2 LYS   212      38.722  36.782  18.404  1.00  0.00           H  
ATOM   3359  HZ3 LYS   212      39.981  37.547  19.264  1.00  0.00           H  
ATOM   3360  N   NME   213      32.487  36.769  23.080  1.00  0.00           N  
ATOM   3361  C   NME   213      31.155  36.934  22.473  1.00  0.00           C  
ATOM   3362  H   NME   213      33.117  37.543  22.925  1.00  0.00           H  
ATOM   3363  H1  NME   213      31.013  37.948  22.098  1.00  0.00           H  
ATOM   3364  H2  NME   213      31.259  36.362  21.551  1.00  0.00           H  
ATOM   3365  H3  NME   213      30.293  36.495  22.975  1.00  0.00           H  
TER    3366      NME   213
CONECT 3361 3363 3364 3365
CONECT 3363 3361
CONECT 3364 3361
CONECT 3365 3361
END   
