# Supplementary material for: Exploring Aromatic Cage Flexibility Using Cosolvent Molecular Dynamics Simulations—An In-Silico Case Study of Tudor Domains
Source: J Chem Inf Model. 2024 May 21;64(11):4553–69. doi: 10.1021/acs.jcim.4c00298 (PMC11167732; doi:10.1021/acs.jcim.4c00298)
Supplement: Supplementary file 2 — ci4c00298_si_002.zip [file ci4c00298_si_002.zip › SPIN1/cluster_representatives/domain2/04_ISOIND_rep_c1.pdb]

TITLE     rep03.c1
REMARK   4      COMPLIES WITH FORMAT V. 3.0, 1-DEC-2006
REMARK 888
REMARK 888 WRITTEN BY MAESTRO (A PRODUCT OF SCHRODINGER, LLC)
CRYST1   83.025   83.025   83.025 109.47 109.47 109.47 P 1           1
ATOM      1  CH3 ACE     1      35.613  22.576  62.891  1.00  0.00           C  
ATOM      2  C   ACE     1      36.766  23.491  62.994  1.00  0.00           C  
ATOM      3  O   ACE     1      37.216  23.910  61.932  1.00  0.00           O  
ATOM      4  H1  ACE     1      34.772  23.003  63.437  1.00  0.00           H  
ATOM      5  H2  ACE     1      35.493  22.443  61.815  1.00  0.00           H  
ATOM      6  H3  ACE     1      36.023  21.664  63.323  1.00  0.00           H  
ATOM      7  N   ARG     2      36.998  23.818  64.261  1.00  0.00           N  
ATOM      8  CA  ARG     2      38.064  24.755  64.765  1.00  0.00           C  
ATOM      9  C   ARG     2      39.424  24.361  64.285  1.00  0.00           C  
ATOM     10  O   ARG     2      40.210  25.250  64.068  1.00  0.00           O  
ATOM     11  CB  ARG     2      37.933  24.956  66.291  1.00  0.00           C  
ATOM     12  CG  ARG     2      38.459  26.313  66.701  1.00  0.00           C  
ATOM     13  CD  ARG     2      38.387  26.536  68.238  1.00  0.00           C  
ATOM     14  NE  ARG     2      39.251  25.657  69.073  1.00  0.00           N  
ATOM     15  CZ  ARG     2      40.525  25.881  69.451  1.00  0.00           C  
ATOM     16  NH1 ARG     2      41.233  26.782  68.832  1.00  0.00           N  
ATOM     17  NH2 ARG     2      41.028  25.118  70.427  1.00  0.00           N1+
ATOM     18  H   ARG     2      36.400  23.433  64.978  1.00  0.00           H  
ATOM     19  HA  ARG     2      37.939  25.720  64.274  1.00  0.00           H  
ATOM     20  HB2 ARG     2      36.900  24.824  66.613  1.00  0.00           H  
ATOM     21  HB3 ARG     2      38.423  24.141  66.823  1.00  0.00           H  
ATOM     22  HG2 ARG     2      39.518  26.350  66.443  1.00  0.00           H  
ATOM     23  HG3 ARG     2      37.934  27.144  66.230  1.00  0.00           H  
ATOM     24  HD2 ARG     2      38.712  27.556  68.442  1.00  0.00           H  
ATOM     25  HD3 ARG     2      37.376  26.352  68.602  1.00  0.00           H  
ATOM     26  HE  ARG     2      38.799  24.908  69.577  1.00  0.00           H  
ATOM     27 HH11 ARG     2      40.743  27.391  68.193  1.00  0.00           H  
ATOM     28 HH12 ARG     2      42.229  26.856  68.982  1.00  0.00           H  
ATOM     29 HH21 ARG     2      40.384  24.396  70.718  1.00  0.00           H  
ATOM     30 HH22 ARG     2      41.894  25.482  70.800  1.00  0.00           H  
ATOM     31  N   ARG     3      39.679  23.098  64.098  1.00  0.00           N  
ATOM     32  CA  ARG     3      41.074  22.620  63.837  1.00  0.00           C  
ATOM     33  C   ARG     3      41.569  23.074  62.398  1.00  0.00           C  
ATOM     34  O   ARG     3      42.783  23.183  62.225  1.00  0.00           O  
ATOM     35  CB  ARG     3      41.014  21.047  64.029  1.00  0.00           C  
ATOM     36  CG  ARG     3      42.334  20.458  63.699  1.00  0.00           C  
ATOM     37  CD  ARG     3      43.477  20.939  64.661  1.00  0.00           C  
ATOM     38  NE  ARG     3      44.775  20.441  64.377  1.00  0.00           N  
ATOM     39  CZ  ARG     3      45.603  20.907  63.451  1.00  0.00           C  
ATOM     40  NH1 ARG     3      45.313  21.808  62.563  1.00  0.00           N  
ATOM     41  NH2 ARG     3      46.704  20.333  63.335  1.00  0.00           N1+
ATOM     42  H   ARG     3      38.933  22.461  64.336  1.00  0.00           H  
ATOM     43  HA  ARG     3      41.761  23.012  64.587  1.00  0.00           H  
ATOM     44  HB2 ARG     3      40.718  20.740  65.032  1.00  0.00           H  
ATOM     45  HB3 ARG     3      40.337  20.584  63.311  1.00  0.00           H  
ATOM     46  HG2 ARG     3      42.274  19.380  63.852  1.00  0.00           H  
ATOM     47  HG3 ARG     3      42.572  20.659  62.655  1.00  0.00           H  
ATOM     48  HD2 ARG     3      43.495  22.022  64.541  1.00  0.00           H  
ATOM     49  HD3 ARG     3      43.187  20.805  65.703  1.00  0.00           H  
ATOM     50  HE  ARG     3      45.128  19.637  64.876  1.00  0.00           H  
ATOM     51 HH11 ARG     3      44.357  22.127  62.623  1.00  0.00           H  
ATOM     52 HH12 ARG     3      45.974  22.136  61.873  1.00  0.00           H  
ATOM     53 HH21 ARG     3      46.968  19.545  63.910  1.00  0.00           H  
ATOM     54 HH22 ARG     3      47.402  20.640  62.673  1.00  0.00           H  
ATOM     55  N   ASN     4      40.605  23.419  61.535  1.00  0.00           N  
ATOM     56  CA  ASN     4      40.804  24.169  60.297  1.00  0.00           C  
ATOM     57  C   ASN     4      41.371  25.586  60.587  1.00  0.00           C  
ATOM     58  O   ASN     4      40.875  26.304  61.463  1.00  0.00           O  
ATOM     59  CB  ASN     4      39.433  24.426  59.636  1.00  0.00           C  
ATOM     60  CG  ASN     4      39.372  24.737  58.141  1.00  0.00           C  
ATOM     61  OD1 ASN     4      40.415  24.978  57.495  1.00  0.00           O  
ATOM     62  ND2 ASN     4      38.178  24.832  57.579  1.00  0.00           N  
ATOM     63  H   ASN     4      39.652  23.151  61.733  1.00  0.00           H  
ATOM     64  HA  ASN     4      41.496  23.694  59.601  1.00  0.00           H  
ATOM     65  HB2 ASN     4      38.807  23.547  59.793  1.00  0.00           H  
ATOM     66  HB3 ASN     4      38.962  25.230  60.201  1.00  0.00           H  
ATOM     67 HD21 ASN     4      37.369  24.697  58.168  1.00  0.00           H  
ATOM     68 HD22 ASN     4      38.184  25.098  56.605  1.00  0.00           H  
ATOM     69  N   ILE     5      42.285  26.029  59.775  1.00  0.00           N  
ATOM     70  CA  ILE     5      42.894  27.388  59.657  1.00  0.00           C  
ATOM     71  C   ILE     5      41.854  28.331  59.042  1.00  0.00           C  
ATOM     72  O   ILE     5      41.674  29.505  59.454  1.00  0.00           O  
ATOM     73  CB  ILE     5      44.199  27.280  58.964  1.00  0.00           C  
ATOM     74  CG2 ILE     5      44.908  28.589  58.530  1.00  0.00           C  
ATOM     75  CG1 ILE     5      45.238  26.612  59.949  1.00  0.00           C  
ATOM     76  CD1 ILE     5      46.507  26.017  59.367  1.00  0.00           C  
ATOM     77  H   ILE     5      42.602  25.342  59.105  1.00  0.00           H  
ATOM     78  HA  ILE     5      43.153  27.865  60.602  1.00  0.00           H  
ATOM     79  HB  ILE     5      44.027  26.665  58.082  1.00  0.00           H  
ATOM     80 HG21 ILE     5      44.262  29.111  57.824  1.00  0.00           H  
ATOM     81 HG22 ILE     5      45.046  29.267  59.373  1.00  0.00           H  
ATOM     82 HG23 ILE     5      45.822  28.410  57.965  1.00  0.00           H  
ATOM     83 HG12 ILE     5      45.467  27.273  60.785  1.00  0.00           H  
ATOM     84 HG13 ILE     5      44.702  25.782  60.410  1.00  0.00           H  
ATOM     85 HD11 ILE     5      47.103  25.825  60.260  1.00  0.00           H  
ATOM     86 HD12 ILE     5      46.302  25.151  58.738  1.00  0.00           H  
ATOM     87 HD13 ILE     5      47.058  26.702  58.723  1.00  0.00           H  
ATOM     88  N   VAL     6      40.996  27.864  58.162  1.00  0.00           N  
ATOM     89  CA  VAL     6      39.963  28.686  57.436  1.00  0.00           C  
ATOM     90  C   VAL     6      38.850  29.246  58.398  1.00  0.00           C  
ATOM     91  O   VAL     6      38.453  28.557  59.340  1.00  0.00           O  
ATOM     92  CB  VAL     6      39.397  27.991  56.137  1.00  0.00           C  
ATOM     93  CG1 VAL     6      38.316  28.831  55.425  1.00  0.00           C  
ATOM     94  CG2 VAL     6      40.494  27.613  55.114  1.00  0.00           C  
ATOM     95  H   VAL     6      40.951  26.920  57.805  1.00  0.00           H  
ATOM     96  HA  VAL     6      40.502  29.528  57.002  1.00  0.00           H  
ATOM     97  HB  VAL     6      38.980  27.085  56.576  1.00  0.00           H  
ATOM     98 HG11 VAL     6      37.899  28.229  54.618  1.00  0.00           H  
ATOM     99 HG12 VAL     6      37.418  29.099  55.982  1.00  0.00           H  
ATOM    100 HG13 VAL     6      38.824  29.737  55.095  1.00  0.00           H  
ATOM    101 HG21 VAL     6      40.926  28.521  54.692  1.00  0.00           H  
ATOM    102 HG22 VAL     6      41.283  27.079  55.643  1.00  0.00           H  
ATOM    103 HG23 VAL     6      39.922  27.057  54.371  1.00  0.00           H  
ATOM    104  N   GLY     7      38.492  30.539  58.226  1.00  0.00           N  
ATOM    105  CA  GLY     7      37.617  31.270  59.188  1.00  0.00           C  
ATOM    106  C   GLY     7      38.524  31.860  60.344  1.00  0.00           C  
ATOM    107  O   GLY     7      38.073  32.868  60.855  1.00  0.00           O  
ATOM    108  H   GLY     7      38.855  31.110  57.476  1.00  0.00           H  
ATOM    109  HA2 GLY     7      37.134  32.131  58.727  1.00  0.00           H  
ATOM    110  HA3 GLY     7      36.889  30.602  59.648  1.00  0.00           H  
ATOM    111  N   CYS     8      39.702  31.391  60.718  1.00  0.00           N  
ATOM    112  CA  CYS     8      40.519  31.971  61.822  1.00  0.00           C  
ATOM    113  C   CYS     8      41.003  33.394  61.545  1.00  0.00           C  
ATOM    114  O   CYS     8      41.377  33.688  60.439  1.00  0.00           O  
ATOM    115  CB  CYS     8      41.712  31.072  62.159  1.00  0.00           C  
ATOM    116  SG  CYS     8      41.263  29.467  62.857  1.00  0.00           S  
ATOM    117  H   CYS     8      40.156  30.723  60.110  1.00  0.00           H  
ATOM    118  HA  CYS     8      39.944  32.078  62.742  1.00  0.00           H  
ATOM    119  HB2 CYS     8      42.374  30.919  61.307  1.00  0.00           H  
ATOM    120  HB3 CYS     8      42.352  31.629  62.844  1.00  0.00           H  
ATOM    121  HG  CYS     8      40.775  28.801  61.807  1.00  0.00           H  
ATOM    122  N   ARG     9      41.048  34.178  62.599  1.00  0.00           N  
ATOM    123  CA  ARG     9      41.846  35.366  62.858  1.00  0.00           C  
ATOM    124  C   ARG     9      43.279  34.877  63.032  1.00  0.00           C  
ATOM    125  O   ARG     9      43.520  33.891  63.764  1.00  0.00           O  
ATOM    126  CB  ARG     9      41.423  36.258  64.070  1.00  0.00           C  
ATOM    127  CG  ARG     9      40.014  36.858  64.082  1.00  0.00           C  
ATOM    128  CD  ARG     9      39.914  37.937  62.981  1.00  0.00           C  
ATOM    129  NE  ARG     9      40.596  39.173  63.472  1.00  0.00           N  
ATOM    130  CZ  ARG     9      41.146  40.193  62.780  1.00  0.00           C  
ATOM    131  NH1 ARG     9      40.996  40.242  61.457  1.00  0.00           N  
ATOM    132  NH2 ARG     9      41.793  41.185  63.323  1.00  0.00           N1+
ATOM    133  H   ARG     9      40.554  33.906  63.437  1.00  0.00           H  
ATOM    134  HA  ARG     9      41.825  35.960  61.944  1.00  0.00           H  
ATOM    135  HB2 ARG     9      41.493  35.617  64.949  1.00  0.00           H  
ATOM    136  HB3 ARG     9      42.149  37.054  64.236  1.00  0.00           H  
ATOM    137  HG2 ARG     9      39.300  36.087  63.792  1.00  0.00           H  
ATOM    138  HG3 ARG     9      39.640  37.256  65.025  1.00  0.00           H  
ATOM    139  HD2 ARG     9      40.514  37.670  62.112  1.00  0.00           H  
ATOM    140  HD3 ARG     9      38.887  38.180  62.706  1.00  0.00           H  
ATOM    141  HE  ARG     9      40.683  39.231  64.476  1.00  0.00           H  
ATOM    142 HH11 ARG     9      40.501  39.552  60.910  1.00  0.00           H  
ATOM    143 HH12 ARG     9      41.279  41.052  60.925  1.00  0.00           H  
ATOM    144 HH21 ARG     9      41.980  41.105  64.313  1.00  0.00           H  
ATOM    145 HH22 ARG     9      42.262  41.845  62.719  1.00  0.00           H  
ATOM    146  N   ILE    10      44.213  35.583  62.386  1.00  0.00           N  
ATOM    147  CA  ILE    10      45.628  35.312  62.386  1.00  0.00           C  
ATOM    148  C   ILE    10      46.447  36.532  62.542  1.00  0.00           C  
ATOM    149  O   ILE    10      46.057  37.556  62.003  1.00  0.00           O  
ATOM    150  CB  ILE    10      46.040  34.485  61.052  1.00  0.00           C  
ATOM    151  CG2 ILE    10      45.346  33.092  61.143  1.00  0.00           C  
ATOM    152  CG1 ILE    10      45.565  35.063  59.734  1.00  0.00           C  
ATOM    153  CD1 ILE    10      46.462  36.150  58.989  1.00  0.00           C  
ATOM    154  H   ILE    10      43.796  36.169  61.677  1.00  0.00           H  
ATOM    155  HA  ILE    10      45.886  34.680  63.236  1.00  0.00           H  
ATOM    156  HB  ILE    10      47.100  34.233  61.094  1.00  0.00           H  
ATOM    157 HG21 ILE    10      45.578  32.556  62.063  1.00  0.00           H  
ATOM    158 HG22 ILE    10      44.275  33.220  60.983  1.00  0.00           H  
ATOM    159 HG23 ILE    10      45.759  32.425  60.386  1.00  0.00           H  
ATOM    160 HG12 ILE    10      45.510  34.277  58.979  1.00  0.00           H  
ATOM    161 HG13 ILE    10      44.572  35.507  59.810  1.00  0.00           H  
ATOM    162 HD11 ILE    10      47.413  35.696  58.713  1.00  0.00           H  
ATOM    163 HD12 ILE    10      45.892  36.449  58.109  1.00  0.00           H  
ATOM    164 HD13 ILE    10      46.713  36.917  59.722  1.00  0.00           H  
ATOM    165  N   GLN    11      47.666  36.530  63.099  1.00  0.00           N  
ATOM    166  CA  GLN    11      48.711  37.505  62.678  1.00  0.00           C  
ATOM    167  C   GLN    11      49.984  36.729  62.381  1.00  0.00           C  
ATOM    168  O   GLN    11      50.421  35.817  63.108  1.00  0.00           O  
ATOM    169  CB  GLN    11      48.886  38.618  63.720  1.00  0.00           C  
ATOM    170  CG  GLN    11      49.572  38.205  65.048  1.00  0.00           C  
ATOM    171  CD  GLN    11      49.395  39.311  66.181  1.00  0.00           C  
ATOM    172  OE1 GLN    11      49.471  40.505  65.930  1.00  0.00           O  
ATOM    173  NE2 GLN    11      49.378  38.956  67.496  1.00  0.00           N  
ATOM    174  H   GLN    11      48.065  35.703  63.520  1.00  0.00           H  
ATOM    175  HA  GLN    11      48.437  37.966  61.729  1.00  0.00           H  
ATOM    176  HB2 GLN    11      49.487  39.391  63.241  1.00  0.00           H  
ATOM    177  HB3 GLN    11      47.886  39.036  63.834  1.00  0.00           H  
ATOM    178  HG2 GLN    11      49.037  37.310  65.368  1.00  0.00           H  
ATOM    179  HG3 GLN    11      50.639  38.100  64.850  1.00  0.00           H  
ATOM    180 HE21 GLN    11      49.344  37.980  67.756  1.00  0.00           H  
ATOM    181 HE22 GLN    11      49.495  39.677  68.193  1.00  0.00           H  
ATOM    182  N   HIS    12      50.638  37.095  61.277  1.00  0.00           N  
ATOM    183  CA  HIS    12      52.059  36.607  60.942  1.00  0.00           C  
ATOM    184  C   HIS    12      53.123  37.831  60.674  1.00  0.00           C  
ATOM    185  O   HIS    12      52.839  38.970  60.900  1.00  0.00           O  
ATOM    186  CB  HIS    12      52.066  35.653  59.668  1.00  0.00           C  
ATOM    187  CG  HIS    12      51.755  36.283  58.287  1.00  0.00           C  
ATOM    188  ND1 HIS    12      52.721  36.754  57.434  1.00  0.00           N  
ATOM    189  CE1 HIS    12      52.099  37.214  56.390  1.00  0.00           C  
ATOM    190  NE2 HIS    12      50.763  37.011  56.455  1.00  0.00           N  
ATOM    191  CD2 HIS    12      50.564  36.380  57.676  1.00  0.00           C  
ATOM    192  H   HIS    12      50.363  37.928  60.776  1.00  0.00           H  
ATOM    193  HA  HIS    12      52.424  36.155  61.865  1.00  0.00           H  
ATOM    194  HB2 HIS    12      53.040  35.162  59.658  1.00  0.00           H  
ATOM    195  HB3 HIS    12      51.349  34.837  59.763  1.00  0.00           H  
ATOM    196  HD1 HIS    12      53.667  36.398  57.427  1.00  0.00           H  
ATOM    197  HE1 HIS    12      52.584  37.541  55.482  1.00  0.00           H  
ATOM    198  HD2 HIS    12      49.632  36.003  58.070  1.00  0.00           H  
ATOM    199  N   GLY    13      54.312  37.437  60.346  1.00  0.00           N  
ATOM    200  CA  GLY    13      55.369  38.330  59.914  1.00  0.00           C  
ATOM    201  C   GLY    13      55.708  38.038  58.469  1.00  0.00           C  
ATOM    202  O   GLY    13      55.649  36.915  57.965  1.00  0.00           O  
ATOM    203  H   GLY    13      54.453  36.451  60.177  1.00  0.00           H  
ATOM    204  HA2 GLY    13      55.192  39.376  60.166  1.00  0.00           H  
ATOM    205  HA3 GLY    13      56.190  38.068  60.581  1.00  0.00           H  
ATOM    206  N   TRP    14      56.029  39.080  57.757  1.00  0.00           N  
ATOM    207  CA  TRP    14      56.364  39.019  56.340  1.00  0.00           C  
ATOM    208  C   TRP    14      57.581  39.992  56.034  1.00  0.00           C  
ATOM    209  O   TRP    14      57.664  40.985  56.694  1.00  0.00           O  
ATOM    210  CB  TRP    14      55.113  39.268  55.516  1.00  0.00           C  
ATOM    211  CG  TRP    14      55.289  39.142  54.014  1.00  0.00           C  
ATOM    212  CD1 TRP    14      55.593  40.139  53.181  1.00  0.00           C  
ATOM    213  NE1 TRP    14      55.765  39.637  51.930  1.00  0.00           N  
ATOM    214  CE2 TRP    14      55.637  38.305  51.878  1.00  0.00           C  
ATOM    215  CZ2 TRP    14      55.848  37.309  50.908  1.00  0.00           C  
ATOM    216  CH2 TRP    14      55.553  35.932  51.283  1.00  0.00           C  
ATOM    217  CZ3 TRP    14      55.286  35.559  52.619  1.00  0.00           C  
ATOM    218  CE3 TRP    14      55.237  36.610  53.592  1.00  0.00           C  
ATOM    219  CD2 TRP    14      55.364  37.975  53.228  1.00  0.00           C  
ATOM    220  H   TRP    14      56.097  40.003  58.160  1.00  0.00           H  
ATOM    221  HA  TRP    14      56.717  38.023  56.072  1.00  0.00           H  
ATOM    222  HB2 TRP    14      54.274  38.620  55.772  1.00  0.00           H  
ATOM    223  HB3 TRP    14      54.869  40.328  55.592  1.00  0.00           H  
ATOM    224  HD1 TRP    14      55.667  41.207  53.329  1.00  0.00           H  
ATOM    225  HE1 TRP    14      56.130  40.303  51.265  1.00  0.00           H  
ATOM    226  HZ2 TRP    14      56.120  37.554  49.892  1.00  0.00           H  
ATOM    227  HH2 TRP    14      55.503  35.135  50.556  1.00  0.00           H  
ATOM    228  HZ3 TRP    14      55.152  34.524  52.896  1.00  0.00           H  
ATOM    229  HE3 TRP    14      54.961  36.372  54.608  1.00  0.00           H  
ATOM    230  N   LYS    15      58.383  39.677  54.981  1.00  0.00           N  
ATOM    231  CA  LYS    15      59.416  40.520  54.369  1.00  0.00           C  
ATOM    232  C   LYS    15      59.014  42.003  54.017  1.00  0.00           C  
ATOM    233  O   LYS    15      57.853  42.219  53.458  1.00  0.00           O  
ATOM    234  CB  LYS    15      60.027  39.875  53.103  1.00  0.00           C  
ATOM    235  CG  LYS    15      60.999  38.718  53.491  1.00  0.00           C  
ATOM    236  CD  LYS    15      61.733  38.281  52.173  1.00  0.00           C  
ATOM    237  CE  LYS    15      62.827  37.342  52.640  1.00  0.00           C  
ATOM    238  NZ  LYS    15      64.009  37.949  53.295  1.00  0.00           N1+
ATOM    239  H   LYS    15      58.327  38.722  54.658  1.00  0.00           H  
ATOM    240  HA  LYS    15      60.221  40.577  55.102  1.00  0.00           H  
ATOM    241  HB2 LYS    15      59.243  39.453  52.474  1.00  0.00           H  
ATOM    242  HB3 LYS    15      60.493  40.638  52.481  1.00  0.00           H  
ATOM    243  HG2 LYS    15      61.777  39.029  54.188  1.00  0.00           H  
ATOM    244  HG3 LYS    15      60.547  37.825  53.923  1.00  0.00           H  
ATOM    245  HD2 LYS    15      60.997  37.685  51.635  1.00  0.00           H  
ATOM    246  HD3 LYS    15      62.175  39.096  51.600  1.00  0.00           H  
ATOM    247  HE2 LYS    15      62.354  36.692  53.376  1.00  0.00           H  
ATOM    248  HE3 LYS    15      63.176  36.945  51.687  1.00  0.00           H  
ATOM    249  HZ1 LYS    15      64.585  38.533  52.705  1.00  0.00           H  
ATOM    250  HZ2 LYS    15      63.773  38.457  54.135  1.00  0.00           H  
ATOM    251  HZ3 LYS    15      64.729  37.259  53.458  1.00  0.00           H  
ATOM    252  N   GLU    16      59.923  42.868  54.367  1.00  0.00           N  
ATOM    253  CA  GLU    16      59.944  44.309  54.232  1.00  0.00           C  
ATOM    254  C   GLU    16      61.096  44.809  53.227  1.00  0.00           C  
ATOM    255  O   GLU    16      61.880  45.639  53.576  1.00  0.00           O  
ATOM    256  CB  GLU    16      59.940  44.788  55.683  1.00  0.00           C  
ATOM    257  CG  GLU    16      59.925  46.310  55.994  1.00  0.00           C  
ATOM    258  CD  GLU    16      59.731  47.215  54.768  1.00  0.00           C  
ATOM    259  OE1 GLU    16      60.504  48.139  54.456  1.00  0.00           O  
ATOM    260  OE2 GLU    16      58.803  47.007  53.945  1.00  0.00           O1-
ATOM    261  H   GLU    16      60.720  42.465  54.837  1.00  0.00           H  
ATOM    262  HA  GLU    16      59.026  44.682  53.777  1.00  0.00           H  
ATOM    263  HB2 GLU    16      59.024  44.353  56.081  1.00  0.00           H  
ATOM    264  HB3 GLU    16      60.729  44.332  56.282  1.00  0.00           H  
ATOM    265  HG2 GLU    16      59.115  46.559  56.679  1.00  0.00           H  
ATOM    266  HG3 GLU    16      60.830  46.644  56.502  1.00  0.00           H  
ATOM    267  N   GLY    17      61.259  44.117  52.099  1.00  0.00           N  
ATOM    268  CA  GLY    17      62.478  44.186  51.300  1.00  0.00           C  
ATOM    269  C   GLY    17      63.619  43.786  52.182  1.00  0.00           C  
ATOM    270  O   GLY    17      63.524  42.763  52.850  1.00  0.00           O  
ATOM    271  H   GLY    17      60.629  43.370  51.844  1.00  0.00           H  
ATOM    272  HA2 GLY    17      62.348  43.461  50.497  1.00  0.00           H  
ATOM    273  HA3 GLY    17      62.625  45.209  50.956  1.00  0.00           H  
ATOM    274  N   ASN    18      64.725  44.486  52.058  1.00  0.00           N  
ATOM    275  CA  ASN    18      65.798  44.367  52.965  1.00  0.00           C  
ATOM    276  C   ASN    18      65.461  44.905  54.357  1.00  0.00           C  
ATOM    277  O   ASN    18      66.168  44.651  55.360  1.00  0.00           O  
ATOM    278  CB  ASN    18      67.003  45.062  52.221  1.00  0.00           C  
ATOM    279  CG  ASN    18      67.414  44.420  50.928  1.00  0.00           C  
ATOM    280  OD1 ASN    18      68.097  43.413  50.861  1.00  0.00           O  
ATOM    281  ND2 ASN    18      66.953  45.024  49.818  1.00  0.00           N  
ATOM    282  H   ASN    18      64.620  45.317  51.493  1.00  0.00           H  
ATOM    283  HA  ASN    18      66.064  43.317  53.087  1.00  0.00           H  
ATOM    284  HB2 ASN    18      66.889  46.121  51.990  1.00  0.00           H  
ATOM    285  HB3 ASN    18      67.913  44.988  52.816  1.00  0.00           H  
ATOM    286 HD21 ASN    18      66.159  45.621  50.001  1.00  0.00           H  
ATOM    287 HD22 ASN    18      67.218  44.748  48.883  1.00  0.00           H  
ATOM    288  N   GLY    19      64.456  45.788  54.593  1.00  0.00           N  
ATOM    289  CA  GLY    19      64.048  46.305  55.938  1.00  0.00           C  
ATOM    290  C   GLY    19      63.521  45.160  56.838  1.00  0.00           C  
ATOM    291  O   GLY    19      63.387  43.979  56.393  1.00  0.00           O  
ATOM    292  H   GLY    19      63.821  45.995  53.835  1.00  0.00           H  
ATOM    293  HA2 GLY    19      64.923  46.783  56.379  1.00  0.00           H  
ATOM    294  HA3 GLY    19      63.338  47.127  55.848  1.00  0.00           H  
ATOM    295  N   PRO    20      63.283  45.387  58.132  1.00  0.00           N  
ATOM    296  CA  PRO    20      62.859  44.344  59.139  1.00  0.00           C  
ATOM    297  C   PRO    20      61.411  43.772  59.087  1.00  0.00           C  
ATOM    298  O   PRO    20      60.500  44.514  58.778  1.00  0.00           O  
ATOM    299  CD  PRO    20      63.681  46.629  58.739  1.00  0.00           C  
ATOM    300  CG  PRO    20      63.893  46.324  60.265  1.00  0.00           C  
ATOM    301  CB  PRO    20      63.081  45.018  60.429  1.00  0.00           C  
ATOM    302  HD2 PRO    20      62.912  47.401  58.703  1.00  0.00           H  
ATOM    303  HD3 PRO    20      64.575  47.092  58.322  1.00  0.00           H  
ATOM    304  HG2 PRO    20      63.427  47.114  60.854  1.00  0.00           H  
ATOM    305  HG3 PRO    20      64.936  46.105  60.496  1.00  0.00           H  
ATOM    306  HB2 PRO    20      62.141  45.423  60.804  1.00  0.00           H  
ATOM    307  HB3 PRO    20      63.511  44.417  61.231  1.00  0.00           H  
ATOM    308  HA  PRO    20      63.535  43.498  59.018  1.00  0.00           H  
ATOM    309  N   VAL    21      61.329  42.493  59.438  1.00  0.00           N  
ATOM    310  CA  VAL    21      60.027  41.785  59.240  1.00  0.00           C  
ATOM    311  C   VAL    21      58.853  42.571  59.841  1.00  0.00           C  
ATOM    312  O   VAL    21      58.921  42.935  61.050  1.00  0.00           O  
ATOM    313  CB  VAL    21      60.187  40.308  59.585  1.00  0.00           C  
ATOM    314  CG1 VAL    21      58.943  39.574  59.752  1.00  0.00           C  
ATOM    315  CG2 VAL    21      61.159  39.627  58.593  1.00  0.00           C  
ATOM    316  H   VAL    21      61.997  41.983  59.998  1.00  0.00           H  
ATOM    317  HA  VAL    21      59.819  41.851  58.172  1.00  0.00           H  
ATOM    318  HB  VAL    21      60.642  40.329  60.575  1.00  0.00           H  
ATOM    319 HG11 VAL    21      58.546  39.436  58.747  1.00  0.00           H  
ATOM    320 HG12 VAL    21      59.094  38.556  60.111  1.00  0.00           H  
ATOM    321 HG13 VAL    21      58.231  40.052  60.424  1.00  0.00           H  
ATOM    322 HG21 VAL    21      61.404  38.641  58.988  1.00  0.00           H  
ATOM    323 HG22 VAL    21      60.577  39.570  57.673  1.00  0.00           H  
ATOM    324 HG23 VAL    21      62.090  40.142  58.354  1.00  0.00           H  
ATOM    325  N   THR    22      57.831  42.911  59.023  1.00  0.00           N  
ATOM    326  CA  THR    22      56.649  43.582  59.489  1.00  0.00           C  
ATOM    327  C   THR    22      55.450  42.627  59.697  1.00  0.00           C  
ATOM    328  O   THR    22      55.361  41.596  59.004  1.00  0.00           O  
ATOM    329  CB  THR    22      56.332  44.667  58.449  1.00  0.00           C  
ATOM    330  CG2 THR    22      55.287  45.607  58.858  1.00  0.00           C  
ATOM    331  OG1 THR    22      57.453  45.438  58.147  1.00  0.00           O  
ATOM    332  H   THR    22      57.672  42.303  58.232  1.00  0.00           H  
ATOM    333  HA  THR    22      56.826  43.973  60.491  1.00  0.00           H  
ATOM    334  HB  THR    22      56.039  44.219  57.499  1.00  0.00           H  
ATOM    335 HG21 THR    22      54.314  45.116  58.830  1.00  0.00           H  
ATOM    336 HG22 THR    22      55.573  45.945  59.854  1.00  0.00           H  
ATOM    337 HG23 THR    22      55.247  46.426  58.138  1.00  0.00           H  
ATOM    338  HG1 THR    22      58.284  44.959  58.112  1.00  0.00           H  
ATOM    339  N   GLN    23      54.524  42.987  60.557  1.00  0.00           N  
ATOM    340  CA  GLN    23      53.267  42.265  60.850  1.00  0.00           C  
ATOM    341  C   GLN    23      52.159  42.317  59.824  1.00  0.00           C  
ATOM    342  O   GLN    23      52.046  43.328  59.170  1.00  0.00           O  
ATOM    343  CB  GLN    23      52.844  42.845  62.263  1.00  0.00           C  
ATOM    344  CG  GLN    23      51.580  42.263  62.950  1.00  0.00           C  
ATOM    345  CD  GLN    23      50.322  43.122  62.977  1.00  0.00           C  
ATOM    346  OE1 GLN    23      49.638  43.124  62.036  1.00  0.00           O  
ATOM    347  NE2 GLN    23      50.027  43.844  64.064  1.00  0.00           N  
ATOM    348  H   GLN    23      54.780  43.599  61.319  1.00  0.00           H  
ATOM    349  HA  GLN    23      53.534  41.235  61.086  1.00  0.00           H  
ATOM    350  HB2 GLN    23      53.683  42.680  62.939  1.00  0.00           H  
ATOM    351  HB3 GLN    23      52.710  43.924  62.181  1.00  0.00           H  
ATOM    352  HG2 GLN    23      51.330  41.273  62.570  1.00  0.00           H  
ATOM    353  HG3 GLN    23      51.856  42.166  64.000  1.00  0.00           H  
ATOM    354 HE21 GLN    23      50.697  43.770  64.816  1.00  0.00           H  
ATOM    355 HE22 GLN    23      49.279  44.522  64.091  1.00  0.00           H  
ATOM    356  N   TRP    24      51.376  41.273  59.668  1.00  0.00           N  
ATOM    357  CA  TRP    24      50.191  41.178  58.902  1.00  0.00           C  
ATOM    358  C   TRP    24      49.032  40.572  59.717  1.00  0.00           C  
ATOM    359  O   TRP    24      49.075  39.322  59.978  1.00  0.00           O  
ATOM    360  CB  TRP    24      50.587  40.542  57.595  1.00  0.00           C  
ATOM    361  CG  TRP    24      51.417  41.477  56.728  1.00  0.00           C  
ATOM    362  CD1 TRP    24      52.744  41.486  56.581  1.00  0.00           C  
ATOM    363  NE1 TRP    24      53.000  42.466  55.660  1.00  0.00           N  
ATOM    364  CE2 TRP    24      51.892  42.877  54.968  1.00  0.00           C  
ATOM    365  CZ2 TRP    24      51.704  43.894  54.022  1.00  0.00           C  
ATOM    366  CH2 TRP    24      50.443  44.454  53.791  1.00  0.00           C  
ATOM    367  CZ3 TRP    24      49.370  43.853  54.438  1.00  0.00           C  
ATOM    368  CE3 TRP    24      49.541  42.923  55.490  1.00  0.00           C  
ATOM    369  CD2 TRP    24      50.842  42.410  55.811  1.00  0.00           C  
ATOM    370  H   TRP    24      51.505  40.375  60.110  1.00  0.00           H  
ATOM    371  HA  TRP    24      49.872  42.187  58.641  1.00  0.00           H  
ATOM    372  HB2 TRP    24      51.056  39.562  57.680  1.00  0.00           H  
ATOM    373  HB3 TRP    24      49.658  40.381  57.048  1.00  0.00           H  
ATOM    374  HD1 TRP    24      53.433  40.914  57.184  1.00  0.00           H  
ATOM    375  HE1 TRP    24      53.953  42.637  55.374  1.00  0.00           H  
ATOM    376  HZ2 TRP    24      52.579  44.330  53.562  1.00  0.00           H  
ATOM    377  HH2 TRP    24      50.269  45.385  53.272  1.00  0.00           H  
ATOM    378  HZ3 TRP    24      48.377  44.193  54.181  1.00  0.00           H  
ATOM    379  HE3 TRP    24      48.686  42.552  56.036  1.00  0.00           H  
ATOM    380  N   LYS    25      47.974  41.321  60.096  1.00  0.00           N  
ATOM    381  CA  LYS    25      46.847  40.894  60.933  1.00  0.00           C  
ATOM    382  C   LYS    25      45.623  40.833  60.014  1.00  0.00           C  
ATOM    383  O   LYS    25      45.459  41.700  59.192  1.00  0.00           O  
ATOM    384  CB  LYS    25      46.668  41.755  62.216  1.00  0.00           C  
ATOM    385  CG  LYS    25      45.669  41.108  63.217  1.00  0.00           C  
ATOM    386  CD  LYS    25      45.819  41.600  64.635  1.00  0.00           C  
ATOM    387  CE  LYS    25      45.491  43.111  64.835  1.00  0.00           C  
ATOM    388  NZ  LYS    25      44.341  43.727  64.136  1.00  0.00           N1+
ATOM    389  H   LYS    25      48.004  42.274  59.762  1.00  0.00           H  
ATOM    390  HA  LYS    25      46.957  39.873  61.298  1.00  0.00           H  
ATOM    391  HB2 LYS    25      47.596  41.859  62.778  1.00  0.00           H  
ATOM    392  HB3 LYS    25      46.242  42.722  61.948  1.00  0.00           H  
ATOM    393  HG2 LYS    25      44.637  41.200  62.879  1.00  0.00           H  
ATOM    394  HG3 LYS    25      45.887  40.044  63.315  1.00  0.00           H  
ATOM    395  HD2 LYS    25      45.138  41.063  65.295  1.00  0.00           H  
ATOM    396  HD3 LYS    25      46.842  41.390  64.949  1.00  0.00           H  
ATOM    397  HE2 LYS    25      45.580  43.248  65.913  1.00  0.00           H  
ATOM    398  HE3 LYS    25      46.328  43.669  64.414  1.00  0.00           H  
ATOM    399  HZ1 LYS    25      43.449  43.600  64.592  1.00  0.00           H  
ATOM    400  HZ2 LYS    25      44.452  44.728  64.212  1.00  0.00           H  
ATOM    401  HZ3 LYS    25      44.355  43.525  63.146  1.00  0.00           H  
ATOM    402  N   GLY    26      44.882  39.731  60.146  1.00  0.00           N  
ATOM    403  CA  GLY    26      43.894  39.306  59.085  1.00  0.00           C  
ATOM    404  C   GLY    26      42.899  38.161  59.418  1.00  0.00           C  
ATOM    405  O   GLY    26      42.905  37.616  60.523  1.00  0.00           O  
ATOM    406  H   GLY    26      45.007  39.047  60.878  1.00  0.00           H  
ATOM    407  HA2 GLY    26      43.275  40.155  58.794  1.00  0.00           H  
ATOM    408  HA3 GLY    26      44.400  39.041  58.157  1.00  0.00           H  
ATOM    409  N   THR    27      42.266  37.699  58.363  1.00  0.00           N  
ATOM    410  CA  THR    27      41.367  36.633  58.438  1.00  0.00           C  
ATOM    411  C   THR    27      41.496  35.759  57.161  1.00  0.00           C  
ATOM    412  O   THR    27      41.538  36.216  56.027  1.00  0.00           O  
ATOM    413  CB  THR    27      39.940  37.093  58.508  1.00  0.00           C  
ATOM    414  CG2 THR    27      39.031  35.951  58.945  1.00  0.00           C  
ATOM    415  OG1 THR    27      39.639  38.162  59.379  1.00  0.00           O  
ATOM    416  H   THR    27      42.246  38.311  57.560  1.00  0.00           H  
ATOM    417  HA  THR    27      41.602  36.032  59.316  1.00  0.00           H  
ATOM    418  HB  THR    27      39.587  37.362  57.512  1.00  0.00           H  
ATOM    419 HG21 THR    27      39.404  35.462  59.845  1.00  0.00           H  
ATOM    420 HG22 THR    27      38.011  36.290  59.123  1.00  0.00           H  
ATOM    421 HG23 THR    27      38.938  35.168  58.192  1.00  0.00           H  
ATOM    422  HG1 THR    27      39.831  38.976  58.908  1.00  0.00           H  
ATOM    423  N   VAL    28      41.589  34.422  57.366  1.00  0.00           N  
ATOM    424  CA  VAL    28      41.622  33.389  56.286  1.00  0.00           C  
ATOM    425  C   VAL    28      40.201  33.087  55.786  1.00  0.00           C  
ATOM    426  O   VAL    28      39.269  32.751  56.545  1.00  0.00           O  
ATOM    427  CB  VAL    28      42.333  32.068  56.737  1.00  0.00           C  
ATOM    428  CG1 VAL    28      42.496  31.017  55.586  1.00  0.00           C  
ATOM    429  CG2 VAL    28      43.696  32.334  57.293  1.00  0.00           C  
ATOM    430  H   VAL    28      41.338  34.085  58.284  1.00  0.00           H  
ATOM    431  HA  VAL    28      42.243  33.732  55.458  1.00  0.00           H  
ATOM    432  HB  VAL    28      41.753  31.625  57.547  1.00  0.00           H  
ATOM    433 HG11 VAL    28      42.986  30.143  56.016  1.00  0.00           H  
ATOM    434 HG12 VAL    28      41.493  30.724  55.273  1.00  0.00           H  
ATOM    435 HG13 VAL    28      43.132  31.341  54.763  1.00  0.00           H  
ATOM    436 HG21 VAL    28      44.218  32.897  56.519  1.00  0.00           H  
ATOM    437 HG22 VAL    28      43.473  33.004  58.123  1.00  0.00           H  
ATOM    438 HG23 VAL    28      44.298  31.473  57.583  1.00  0.00           H  
ATOM    439  N   LEU    29      40.144  33.176  54.467  1.00  0.00           N  
ATOM    440  CA  LEU    29      38.887  32.994  53.751  1.00  0.00           C  
ATOM    441  C   LEU    29      38.696  31.675  53.058  1.00  0.00           C  
ATOM    442  O   LEU    29      37.528  31.237  52.955  1.00  0.00           O  
ATOM    443  CB  LEU    29      38.713  34.052  52.635  1.00  0.00           C  
ATOM    444  CG  LEU    29      38.987  35.455  53.170  1.00  0.00           C  
ATOM    445  CD1 LEU    29      38.776  36.422  52.016  1.00  0.00           C  
ATOM    446  CD2 LEU    29      38.047  35.989  54.305  1.00  0.00           C  
ATOM    447  H   LEU    29      41.008  33.295  53.956  1.00  0.00           H  
ATOM    448  HA  LEU    29      37.987  33.013  54.365  1.00  0.00           H  
ATOM    449  HB2 LEU    29      39.380  33.773  51.820  1.00  0.00           H  
ATOM    450  HB3 LEU    29      37.654  33.951  52.396  1.00  0.00           H  
ATOM    451  HG  LEU    29      40.028  35.493  53.491  1.00  0.00           H  
ATOM    452 HD11 LEU    29      39.412  36.075  51.202  1.00  0.00           H  
ATOM    453 HD12 LEU    29      37.753  36.492  51.646  1.00  0.00           H  
ATOM    454 HD13 LEU    29      39.114  37.392  52.378  1.00  0.00           H  
ATOM    455 HD21 LEU    29      37.005  36.112  54.009  1.00  0.00           H  
ATOM    456 HD22 LEU    29      38.121  35.376  55.204  1.00  0.00           H  
ATOM    457 HD23 LEU    29      38.552  36.910  54.596  1.00  0.00           H  
ATOM    458  N   ASP    30      39.729  31.021  52.490  1.00  0.00           N  
ATOM    459  CA  ASP    30      39.475  29.787  51.719  1.00  0.00           C  
ATOM    460  C   ASP    30      40.830  29.037  51.473  1.00  0.00           C  
ATOM    461  O   ASP    30      41.849  29.615  51.201  1.00  0.00           O  
ATOM    462  CB  ASP    30      38.882  30.130  50.357  1.00  0.00           C  
ATOM    463  CG  ASP    30      38.163  28.962  49.690  1.00  0.00           C  
ATOM    464  OD1 ASP    30      38.128  27.872  50.210  1.00  0.00           O  
ATOM    465  OD2 ASP    30      37.628  29.102  48.546  1.00  0.00           O1-
ATOM    466  H   ASP    30      40.654  31.422  52.541  1.00  0.00           H  
ATOM    467  HA  ASP    30      38.891  29.108  52.342  1.00  0.00           H  
ATOM    468  HB2 ASP    30      38.283  31.029  50.500  1.00  0.00           H  
ATOM    469  HB3 ASP    30      39.778  30.424  49.811  1.00  0.00           H  
ATOM    470  N   GLN    31      40.849  27.711  51.573  1.00  0.00           N  
ATOM    471  CA  GLN    31      41.937  26.944  50.994  1.00  0.00           C  
ATOM    472  C   GLN    31      41.706  26.730  49.489  1.00  0.00           C  
ATOM    473  O   GLN    31      40.681  26.235  49.106  1.00  0.00           O  
ATOM    474  CB  GLN    31      42.162  25.652  51.792  1.00  0.00           C  
ATOM    475  CG  GLN    31      43.515  24.957  51.612  1.00  0.00           C  
ATOM    476  CD  GLN    31      43.642  24.476  50.166  1.00  0.00           C  
ATOM    477  OE1 GLN    31      42.760  23.961  49.501  1.00  0.00           O  
ATOM    478  NE2 GLN    31      44.670  24.893  49.553  1.00  0.00           N  
ATOM    479  H   GLN    31      40.012  27.198  51.813  1.00  0.00           H  
ATOM    480  HA  GLN    31      42.893  27.465  51.019  1.00  0.00           H  
ATOM    481  HB2 GLN    31      42.044  25.931  52.839  1.00  0.00           H  
ATOM    482  HB3 GLN    31      41.384  24.925  51.556  1.00  0.00           H  
ATOM    483  HG2 GLN    31      44.274  25.708  51.828  1.00  0.00           H  
ATOM    484  HG3 GLN    31      43.543  24.079  52.257  1.00  0.00           H  
ATOM    485 HE21 GLN    31      45.092  25.701  49.989  1.00  0.00           H  
ATOM    486 HE22 GLN    31      44.643  24.857  48.544  1.00  0.00           H  
ATOM    487  N   VAL    32      42.586  27.233  48.652  1.00  0.00           N  
ATOM    488  CA  VAL    32      42.440  27.080  47.196  1.00  0.00           C  
ATOM    489  C   VAL    32      42.905  25.616  46.763  1.00  0.00           C  
ATOM    490  O   VAL    32      44.075  25.284  46.868  1.00  0.00           O  
ATOM    491  CB  VAL    32      43.438  28.077  46.577  1.00  0.00           C  
ATOM    492  CG1 VAL    32      43.354  27.921  45.085  1.00  0.00           C  
ATOM    493  CG2 VAL    32      43.160  29.479  46.933  1.00  0.00           C  
ATOM    494  H   VAL    32      43.492  27.487  49.020  1.00  0.00           H  
ATOM    495  HA  VAL    32      41.468  27.259  46.736  1.00  0.00           H  
ATOM    496  HB  VAL    32      44.452  27.880  46.925  1.00  0.00           H  
ATOM    497 HG11 VAL    32      42.317  27.994  44.756  1.00  0.00           H  
ATOM    498 HG12 VAL    32      44.014  28.673  44.654  1.00  0.00           H  
ATOM    499 HG13 VAL    32      43.870  27.000  44.815  1.00  0.00           H  
ATOM    500 HG21 VAL    32      42.123  29.813  46.966  1.00  0.00           H  
ATOM    501 HG22 VAL    32      43.642  29.606  47.902  1.00  0.00           H  
ATOM    502 HG23 VAL    32      43.756  30.123  46.286  1.00  0.00           H  
ATOM    503  N   PRO    33      41.989  24.645  46.360  1.00  0.00           N  
ATOM    504  CA  PRO    33      42.315  23.269  46.279  1.00  0.00           C  
ATOM    505  C   PRO    33      43.392  22.932  45.182  1.00  0.00           C  
ATOM    506  O   PRO    33      44.258  22.075  45.421  1.00  0.00           O  
ATOM    507  CD  PRO    33      40.612  24.826  45.989  1.00  0.00           C  
ATOM    508  CG  PRO    33      40.112  23.618  45.230  1.00  0.00           C  
ATOM    509  CB  PRO    33      40.926  22.554  45.992  1.00  0.00           C  
ATOM    510  HD2 PRO    33      40.514  25.753  45.424  1.00  0.00           H  
ATOM    511  HD3 PRO    33      40.145  24.845  46.974  1.00  0.00           H  
ATOM    512  HG2 PRO    33      40.397  23.760  44.188  1.00  0.00           H  
ATOM    513  HG3 PRO    33      39.056  23.438  45.428  1.00  0.00           H  
ATOM    514  HB2 PRO    33      41.081  21.690  45.346  1.00  0.00           H  
ATOM    515  HB3 PRO    33      40.449  22.351  46.951  1.00  0.00           H  
ATOM    516  HA  PRO    33      42.759  22.921  47.212  1.00  0.00           H  
ATOM    517  N   VAL    34      43.384  23.657  44.050  1.00  0.00           N  
ATOM    518  CA  VAL    34      44.401  23.474  42.987  1.00  0.00           C  
ATOM    519  C   VAL    34      45.856  23.747  43.339  1.00  0.00           C  
ATOM    520  O   VAL    34      46.749  23.396  42.543  1.00  0.00           O  
ATOM    521  CB  VAL    34      44.023  24.202  41.736  1.00  0.00           C  
ATOM    522  CG1 VAL    34      42.672  23.659  41.236  1.00  0.00           C  
ATOM    523  CG2 VAL    34      44.077  25.779  41.863  1.00  0.00           C  
ATOM    524  H   VAL    34      42.729  24.423  43.984  1.00  0.00           H  
ATOM    525  HA  VAL    34      44.408  22.413  42.737  1.00  0.00           H  
ATOM    526  HB  VAL    34      44.624  23.924  40.869  1.00  0.00           H  
ATOM    527 HG11 VAL    34      42.948  22.660  40.897  1.00  0.00           H  
ATOM    528 HG12 VAL    34      41.865  23.757  41.962  1.00  0.00           H  
ATOM    529 HG13 VAL    34      42.381  24.252  40.369  1.00  0.00           H  
ATOM    530 HG21 VAL    34      45.110  26.107  41.972  1.00  0.00           H  
ATOM    531 HG22 VAL    34      43.755  26.232  40.925  1.00  0.00           H  
ATOM    532 HG23 VAL    34      43.429  26.140  42.662  1.00  0.00           H  
ATOM    533  N   ASN    35      46.068  24.190  44.547  1.00  0.00           N  
ATOM    534  CA  ASN    35      47.373  24.211  45.240  1.00  0.00           C  
ATOM    535  C   ASN    35      47.187  24.001  46.740  1.00  0.00           C  
ATOM    536  O   ASN    35      46.719  24.901  47.460  1.00  0.00           O  
ATOM    537  CB  ASN    35      47.949  25.631  44.935  1.00  0.00           C  
ATOM    538  CG  ASN    35      49.312  25.797  45.646  1.00  0.00           C  
ATOM    539  OD1 ASN    35      49.704  24.981  46.423  1.00  0.00           O  
ATOM    540  ND2 ASN    35      50.054  26.833  45.399  1.00  0.00           N  
ATOM    541  H   ASN    35      45.267  24.306  45.151  1.00  0.00           H  
ATOM    542  HA  ASN    35      48.051  23.434  44.886  1.00  0.00           H  
ATOM    543  HB2 ASN    35      48.158  25.810  43.880  1.00  0.00           H  
ATOM    544  HB3 ASN    35      47.312  26.412  45.349  1.00  0.00           H  
ATOM    545 HD21 ASN    35      49.758  27.502  44.703  1.00  0.00           H  
ATOM    546 HD22 ASN    35      50.913  26.979  45.911  1.00  0.00           H  
ATOM    547  N   PRO    36      47.462  22.767  47.261  1.00  0.00           N  
ATOM    548  CA  PRO    36      46.954  22.291  48.558  1.00  0.00           C  
ATOM    549  C   PRO    36      47.392  23.041  49.832  1.00  0.00           C  
ATOM    550  O   PRO    36      47.001  22.630  50.899  1.00  0.00           O  
ATOM    551  CD  PRO    36      48.111  21.654  46.615  1.00  0.00           C  
ATOM    552  CG  PRO    36      48.594  20.769  47.760  1.00  0.00           C  
ATOM    553  CB  PRO    36      47.490  20.830  48.703  1.00  0.00           C  
ATOM    554  HD2 PRO    36      48.954  21.816  45.943  1.00  0.00           H  
ATOM    555  HD3 PRO    36      47.333  21.139  46.052  1.00  0.00           H  
ATOM    556  HG2 PRO    36      49.416  21.311  48.228  1.00  0.00           H  
ATOM    557  HG3 PRO    36      48.954  19.783  47.464  1.00  0.00           H  
ATOM    558  HB2 PRO    36      47.751  20.719  49.755  1.00  0.00           H  
ATOM    559  HB3 PRO    36      46.675  20.119  48.564  1.00  0.00           H  
ATOM    560  HA  PRO    36      45.871  22.177  48.586  1.00  0.00           H  
ATOM    561  N   SER    37      48.187  24.106  49.710  1.00  0.00           N  
ATOM    562  CA  SER    37      48.716  24.848  50.788  1.00  0.00           C  
ATOM    563  C   SER    37      48.458  26.367  50.742  1.00  0.00           C  
ATOM    564  O   SER    37      48.534  27.074  51.723  1.00  0.00           O  
ATOM    565  CB  SER    37      50.189  24.632  50.817  1.00  0.00           C  
ATOM    566  OG  SER    37      50.879  25.374  49.885  1.00  0.00           O  
ATOM    567  H   SER    37      48.509  24.441  48.814  1.00  0.00           H  
ATOM    568  HA  SER    37      48.249  24.529  51.720  1.00  0.00           H  
ATOM    569  HB2 SER    37      50.490  24.872  51.836  1.00  0.00           H  
ATOM    570  HB3 SER    37      50.453  23.581  50.704  1.00  0.00           H  
ATOM    571  HG  SER    37      50.985  24.757  49.157  1.00  0.00           H  
ATOM    572  N   LEU    38      48.103  26.907  49.602  1.00  0.00           N  
ATOM    573  CA  LEU    38      47.723  28.250  49.343  1.00  0.00           C  
ATOM    574  C   LEU    38      46.316  28.502  49.957  1.00  0.00           C  
ATOM    575  O   LEU    38      45.420  27.715  49.691  1.00  0.00           O  
ATOM    576  CB  LEU    38      47.788  28.604  47.804  1.00  0.00           C  
ATOM    577  CG  LEU    38      47.283  30.042  47.326  1.00  0.00           C  
ATOM    578  CD1 LEU    38      48.138  31.235  47.792  1.00  0.00           C  
ATOM    579  CD2 LEU    38      47.184  30.162  45.815  1.00  0.00           C  
ATOM    580  H   LEU    38      48.004  26.315  48.789  1.00  0.00           H  
ATOM    581  HA  LEU    38      48.467  28.884  49.825  1.00  0.00           H  
ATOM    582  HB2 LEU    38      48.732  28.296  47.356  1.00  0.00           H  
ATOM    583  HB3 LEU    38      47.011  27.992  47.347  1.00  0.00           H  
ATOM    584  HG  LEU    38      46.296  30.253  47.738  1.00  0.00           H  
ATOM    585 HD11 LEU    38      49.184  31.219  47.484  1.00  0.00           H  
ATOM    586 HD12 LEU    38      47.747  32.168  47.387  1.00  0.00           H  
ATOM    587 HD13 LEU    38      48.284  31.415  48.857  1.00  0.00           H  
ATOM    588 HD21 LEU    38      46.740  31.093  45.461  1.00  0.00           H  
ATOM    589 HD22 LEU    38      48.204  30.048  45.446  1.00  0.00           H  
ATOM    590 HD23 LEU    38      46.673  29.269  45.455  1.00  0.00           H  
ATOM    591  N   TYR    39      46.154  29.556  50.691  1.00  0.00           N  
ATOM    592  CA  TYR    39      44.857  29.982  51.268  1.00  0.00           C  
ATOM    593  C   TYR    39      44.686  31.446  50.865  1.00  0.00           C  
ATOM    594  O   TYR    39      45.651  32.244  50.769  1.00  0.00           O  
ATOM    595  CB  TYR    39      44.875  29.910  52.779  1.00  0.00           C  
ATOM    596  CG  TYR    39      45.121  28.484  53.383  1.00  0.00           C  
ATOM    597  CD1 TYR    39      46.416  27.955  53.542  1.00  0.00           C  
ATOM    598  CE1 TYR    39      46.661  26.775  54.232  1.00  0.00           C  
ATOM    599  CZ  TYR    39      45.547  26.129  54.878  1.00  0.00           C  
ATOM    600  OH  TYR    39      45.634  24.911  55.601  1.00  0.00           O  
ATOM    601  CE2 TYR    39      44.191  26.632  54.707  1.00  0.00           C  
ATOM    602  CD2 TYR    39      44.027  27.891  54.037  1.00  0.00           C  
ATOM    603  H   TYR    39      46.950  30.156  50.857  1.00  0.00           H  
ATOM    604  HA  TYR    39      44.069  29.356  50.849  1.00  0.00           H  
ATOM    605  HB2 TYR    39      45.636  30.618  53.110  1.00  0.00           H  
ATOM    606  HB3 TYR    39      43.908  30.302  53.092  1.00  0.00           H  
ATOM    607  HD1 TYR    39      47.186  28.514  53.031  1.00  0.00           H  
ATOM    608  HE1 TYR    39      47.674  26.401  54.250  1.00  0.00           H  
ATOM    609  HH  TYR    39      44.804  24.887  56.083  1.00  0.00           H  
ATOM    610  HE2 TYR    39      43.406  26.089  55.211  1.00  0.00           H  
ATOM    611  HD2 TYR    39      43.046  28.339  54.002  1.00  0.00           H  
ATOM    612  N   LEU    40      43.468  31.887  50.665  1.00  0.00           N  
ATOM    613  CA  LEU    40      42.999  33.328  50.467  1.00  0.00           C  
ATOM    614  C   LEU    40      42.939  34.063  51.831  1.00  0.00           C  
ATOM    615  O   LEU    40      42.507  33.498  52.827  1.00  0.00           O  
ATOM    616  CB  LEU    40      41.629  33.371  49.794  1.00  0.00           C  
ATOM    617  CG  LEU    40      41.511  32.782  48.412  1.00  0.00           C  
ATOM    618  CD1 LEU    40      40.121  32.986  47.787  1.00  0.00           C  
ATOM    619  CD2 LEU    40      42.634  33.202  47.472  1.00  0.00           C  
ATOM    620  H   LEU    40      42.798  31.132  50.673  1.00  0.00           H  
ATOM    621  HA  LEU    40      43.708  33.805  49.791  1.00  0.00           H  
ATOM    622  HB2 LEU    40      40.859  32.857  50.369  1.00  0.00           H  
ATOM    623  HB3 LEU    40      41.235  34.380  49.670  1.00  0.00           H  
ATOM    624  HG  LEU    40      41.592  31.714  48.612  1.00  0.00           H  
ATOM    625 HD11 LEU    40      40.176  32.602  46.769  1.00  0.00           H  
ATOM    626 HD12 LEU    40      39.419  32.369  48.348  1.00  0.00           H  
ATOM    627 HD13 LEU    40      39.830  34.035  47.732  1.00  0.00           H  
ATOM    628 HD21 LEU    40      43.583  33.084  47.994  1.00  0.00           H  
ATOM    629 HD22 LEU    40      42.598  32.624  46.548  1.00  0.00           H  
ATOM    630 HD23 LEU    40      42.565  34.231  47.120  1.00  0.00           H  
ATOM    631  N   ILE    41      43.342  35.327  51.913  1.00  0.00           N  
ATOM    632  CA  ILE    41      43.451  36.190  53.073  1.00  0.00           C  
ATOM    633  C   ILE    41      42.943  37.591  52.918  1.00  0.00           C  
ATOM    634  O   ILE    41      43.128  38.267  51.933  1.00  0.00           O  
ATOM    635  CB  ILE    41      44.900  36.231  53.590  1.00  0.00           C  
ATOM    636  CG2 ILE    41      44.890  36.691  55.036  1.00  0.00           C  
ATOM    637  CG1 ILE    41      45.613  34.826  53.529  1.00  0.00           C  
ATOM    638  CD1 ILE    41      47.118  35.012  53.758  1.00  0.00           C  
ATOM    639  H   ILE    41      43.561  35.852  51.078  1.00  0.00           H  
ATOM    640  HA  ILE    41      42.835  35.725  53.843  1.00  0.00           H  
ATOM    641  HB  ILE    41      45.511  36.906  52.990  1.00  0.00           H  
ATOM    642 HG21 ILE    41      44.678  37.756  55.120  1.00  0.00           H  
ATOM    643 HG22 ILE    41      44.171  36.108  55.611  1.00  0.00           H  
ATOM    644 HG23 ILE    41      45.871  36.596  55.502  1.00  0.00           H  
ATOM    645 HG12 ILE    41      45.186  34.044  54.155  1.00  0.00           H  
ATOM    646 HG13 ILE    41      45.544  34.429  52.516  1.00  0.00           H  
ATOM    647 HD11 ILE    41      47.504  35.881  53.224  1.00  0.00           H  
ATOM    648 HD12 ILE    41      47.336  35.182  54.812  1.00  0.00           H  
ATOM    649 HD13 ILE    41      47.592  34.090  53.420  1.00  0.00           H  
ATOM    650  N   LYS    42      42.184  38.054  53.836  1.00  0.00           N  
ATOM    651  CA  LYS    42      41.899  39.526  53.965  1.00  0.00           C  
ATOM    652  C   LYS    42      42.662  40.052  55.175  1.00  0.00           C  
ATOM    653  O   LYS    42      42.573  39.592  56.308  1.00  0.00           O  
ATOM    654  CB  LYS    42      40.395  39.833  53.999  1.00  0.00           C  
ATOM    655  CG  LYS    42      39.906  41.277  54.283  1.00  0.00           C  
ATOM    656  CD  LYS    42      40.662  42.289  53.254  1.00  0.00           C  
ATOM    657  CE  LYS    42      40.181  43.702  53.396  1.00  0.00           C  
ATOM    658  NZ  LYS    42      40.097  44.217  54.787  1.00  0.00           N1+
ATOM    659  H   LYS    42      41.971  37.455  54.621  1.00  0.00           H  
ATOM    660  HA  LYS    42      42.333  40.058  53.118  1.00  0.00           H  
ATOM    661  HB2 LYS    42      40.055  39.510  53.015  1.00  0.00           H  
ATOM    662  HB3 LYS    42      39.797  39.156  54.610  1.00  0.00           H  
ATOM    663  HG2 LYS    42      38.846  41.489  54.148  1.00  0.00           H  
ATOM    664  HG3 LYS    42      40.276  41.583  55.262  1.00  0.00           H  
ATOM    665  HD2 LYS    42      41.732  42.298  53.464  1.00  0.00           H  
ATOM    666  HD3 LYS    42      40.574  41.853  52.260  1.00  0.00           H  
ATOM    667  HE2 LYS    42      40.789  44.341  52.754  1.00  0.00           H  
ATOM    668  HE3 LYS    42      39.146  43.793  53.065  1.00  0.00           H  
ATOM    669  HZ1 LYS    42      41.005  44.056  55.199  1.00  0.00           H  
ATOM    670  HZ2 LYS    42      40.022  45.221  54.716  1.00  0.00           H  
ATOM    671  HZ3 LYS    42      39.365  43.883  55.397  1.00  0.00           H  
ATOM    672  N   TYR    43      43.424  41.095  54.960  1.00  0.00           N  
ATOM    673  CA  TYR    43      44.147  41.771  56.039  1.00  0.00           C  
ATOM    674  C   TYR    43      43.437  43.092  56.474  1.00  0.00           C  
ATOM    675  O   TYR    43      42.648  43.764  55.769  1.00  0.00           O  
ATOM    676  CB  TYR    43      45.586  42.131  55.718  1.00  0.00           C  
ATOM    677  CG  TYR    43      46.454  40.959  55.270  1.00  0.00           C  
ATOM    678  CD1 TYR    43      46.962  40.940  53.976  1.00  0.00           C  
ATOM    679  CE1 TYR    43      47.780  39.871  53.543  1.00  0.00           C  
ATOM    680  CZ  TYR    43      48.076  38.797  54.404  1.00  0.00           C  
ATOM    681  OH  TYR    43      48.869  37.821  53.927  1.00  0.00           O  
ATOM    682  CE2 TYR    43      47.752  38.938  55.798  1.00  0.00           C  
ATOM    683  CD2 TYR    43      46.883  39.970  56.177  1.00  0.00           C  
ATOM    684  H   TYR    43      43.546  41.307  53.979  1.00  0.00           H  
ATOM    685  HA  TYR    43      44.129  41.131  56.922  1.00  0.00           H  
ATOM    686  HB2 TYR    43      45.617  42.878  54.925  1.00  0.00           H  
ATOM    687  HB3 TYR    43      45.968  42.621  56.613  1.00  0.00           H  
ATOM    688  HD1 TYR    43      46.802  41.799  53.341  1.00  0.00           H  
ATOM    689  HE1 TYR    43      48.255  39.957  52.577  1.00  0.00           H  
ATOM    690  HH  TYR    43      49.428  37.513  54.643  1.00  0.00           H  
ATOM    691  HE2 TYR    43      48.125  38.269  56.559  1.00  0.00           H  
ATOM    692  HD2 TYR    43      46.700  40.001  57.240  1.00  0.00           H  
ATOM    693  N   ASP    44      43.567  43.427  57.756  1.00  0.00           N  
ATOM    694  CA  ASP    44      42.928  44.581  58.357  1.00  0.00           C  
ATOM    695  C   ASP    44      43.390  45.967  57.913  1.00  0.00           C  
ATOM    696  O   ASP    44      42.574  46.776  57.582  1.00  0.00           O  
ATOM    697  CB  ASP    44      43.011  44.555  59.925  1.00  0.00           C  
ATOM    698  CG  ASP    44      42.673  43.249  60.560  1.00  0.00           C  
ATOM    699  OD1 ASP    44      41.885  42.462  59.981  1.00  0.00           O  
ATOM    700  OD2 ASP    44      43.054  43.069  61.756  1.00  0.00           O1-
ATOM    701  H   ASP    44      44.322  43.010  58.281  1.00  0.00           H  
ATOM    702  HA  ASP    44      41.855  44.471  58.199  1.00  0.00           H  
ATOM    703  HB2 ASP    44      44.027  44.818  60.222  1.00  0.00           H  
ATOM    704  HB3 ASP    44      42.360  45.321  60.348  1.00  0.00           H  
ATOM    705  N   GLY    45      44.674  46.240  57.669  1.00  0.00           N  
ATOM    706  CA  GLY    45      45.206  47.527  57.378  1.00  0.00           C  
ATOM    707  C   GLY    45      45.245  47.864  55.857  1.00  0.00           C  
ATOM    708  O   GLY    45      45.944  48.771  55.465  1.00  0.00           O  
ATOM    709  H   GLY    45      45.355  45.514  57.837  1.00  0.00           H  
ATOM    710  HA2 GLY    45      44.649  48.256  57.967  1.00  0.00           H  
ATOM    711  HA3 GLY    45      46.236  47.599  57.727  1.00  0.00           H  
ATOM    712  N   PHE    46      44.555  46.999  55.068  1.00  0.00           N  
ATOM    713  CA  PHE    46      44.582  46.987  53.598  1.00  0.00           C  
ATOM    714  C   PHE    46      43.282  46.512  53.044  1.00  0.00           C  
ATOM    715  O   PHE    46      42.751  45.523  53.557  1.00  0.00           O  
ATOM    716  CB  PHE    46      45.775  46.130  53.049  1.00  0.00           C  
ATOM    717  CG  PHE    46      47.135  46.830  53.129  1.00  0.00           C  
ATOM    718  CD1 PHE    46      47.804  46.868  54.379  1.00  0.00           C  
ATOM    719  CE1 PHE    46      48.976  47.653  54.477  1.00  0.00           C  
ATOM    720  CZ  PHE    46      49.431  48.371  53.375  1.00  0.00           C  
ATOM    721  CE2 PHE    46      48.761  48.435  52.181  1.00  0.00           C  
ATOM    722  CD2 PHE    46      47.580  47.635  52.080  1.00  0.00           C  
ATOM    723  H   PHE    46      43.996  46.354  55.607  1.00  0.00           H  
ATOM    724  HA  PHE    46      44.671  48.005  53.218  1.00  0.00           H  
ATOM    725  HB2 PHE    46      45.890  45.157  53.526  1.00  0.00           H  
ATOM    726  HB3 PHE    46      45.687  45.928  51.981  1.00  0.00           H  
ATOM    727  HD1 PHE    46      47.438  46.378  55.269  1.00  0.00           H  
ATOM    728  HE1 PHE    46      49.462  47.565  55.437  1.00  0.00           H  
ATOM    729  HZ  PHE    46      50.351  48.937  53.359  1.00  0.00           H  
ATOM    730  HE2 PHE    46      49.183  49.071  51.417  1.00  0.00           H  
ATOM    731  HD2 PHE    46      47.041  47.655  51.145  1.00  0.00           H  
ATOM    732  N   ASP    47      42.814  47.038  51.927  1.00  0.00           N  
ATOM    733  CA  ASP    47      41.429  46.798  51.410  1.00  0.00           C  
ATOM    734  C   ASP    47      41.488  45.539  50.521  1.00  0.00           C  
ATOM    735  O   ASP    47      40.407  45.007  50.176  1.00  0.00           O  
ATOM    736  CB  ASP    47      40.803  47.995  50.675  1.00  0.00           C  
ATOM    737  CG  ASP    47      40.612  49.125  51.695  1.00  0.00           C  
ATOM    738  OD1 ASP    47      40.508  50.282  51.282  1.00  0.00           O  
ATOM    739  OD2 ASP    47      40.707  48.984  52.875  1.00  0.00           O1-
ATOM    740  H   ASP    47      43.360  47.762  51.483  1.00  0.00           H  
ATOM    741  HA  ASP    47      40.728  46.598  52.220  1.00  0.00           H  
ATOM    742  HB2 ASP    47      41.446  48.184  49.815  1.00  0.00           H  
ATOM    743  HB3 ASP    47      39.847  47.799  50.191  1.00  0.00           H  
ATOM    744  N   CYS    48      42.620  45.037  50.106  1.00  0.00           N  
ATOM    745  CA  CYS    48      42.800  44.027  49.006  1.00  0.00           C  
ATOM    746  C   CYS    48      42.541  42.618  49.560  1.00  0.00           C  
ATOM    747  O   CYS    48      42.635  42.298  50.773  1.00  0.00           O  
ATOM    748  CB  CYS    48      44.155  44.317  48.385  1.00  0.00           C  
ATOM    749  SG  CYS    48      44.277  45.998  47.760  1.00  0.00           S  
ATOM    750  H   CYS    48      43.468  45.532  50.339  1.00  0.00           H  
ATOM    751  HA  CYS    48      42.001  44.088  48.267  1.00  0.00           H  
ATOM    752  HB2 CYS    48      44.887  44.186  49.181  1.00  0.00           H  
ATOM    753  HB3 CYS    48      44.249  43.594  47.575  1.00  0.00           H  
ATOM    754  HG  CYS    48      43.372  45.870  46.786  1.00  0.00           H  
ATOM    755  N   VAL    49      42.170  41.708  48.640  1.00  0.00           N  
ATOM    756  CA  VAL    49      42.404  40.296  48.897  1.00  0.00           C  
ATOM    757  C   VAL    49      43.839  39.804  48.600  1.00  0.00           C  
ATOM    758  O   VAL    49      44.477  40.251  47.614  1.00  0.00           O  
ATOM    759  CB  VAL    49      41.377  39.414  48.104  1.00  0.00           C  
ATOM    760  CG1 VAL    49      41.366  37.950  48.562  1.00  0.00           C  
ATOM    761  CG2 VAL    49      40.037  39.988  48.336  1.00  0.00           C  
ATOM    762  H   VAL    49      42.013  42.104  47.724  1.00  0.00           H  
ATOM    763  HA  VAL    49      42.320  40.141  49.973  1.00  0.00           H  
ATOM    764  HB  VAL    49      41.770  39.391  47.087  1.00  0.00           H  
ATOM    765 HG11 VAL    49      41.039  37.957  49.601  1.00  0.00           H  
ATOM    766 HG12 VAL    49      40.860  37.286  47.861  1.00  0.00           H  
ATOM    767 HG13 VAL    49      42.355  37.502  48.457  1.00  0.00           H  
ATOM    768 HG21 VAL    49      39.303  39.455  47.731  1.00  0.00           H  
ATOM    769 HG22 VAL    49      39.728  40.067  49.378  1.00  0.00           H  
ATOM    770 HG23 VAL    49      39.903  41.026  48.030  1.00  0.00           H  
ATOM    771  N   TYR    50      44.341  38.881  49.446  1.00  0.00           N  
ATOM    772  CA  TYR    50      45.665  38.209  49.320  1.00  0.00           C  
ATOM    773  C   TYR    50      45.504  36.654  49.311  1.00  0.00           C  
ATOM    774  O   TYR    50      44.390  36.128  49.536  1.00  0.00           O  
ATOM    775  CB  TYR    50      46.570  38.829  50.469  1.00  0.00           C  
ATOM    776  CG  TYR    50      46.665  40.340  50.319  1.00  0.00           C  
ATOM    777  CD1 TYR    50      47.875  40.860  49.766  1.00  0.00           C  
ATOM    778  CE1 TYR    50      48.213  42.274  49.795  1.00  0.00           C  
ATOM    779  CZ  TYR    50      47.269  43.115  50.458  1.00  0.00           C  
ATOM    780  OH  TYR    50      47.303  44.452  50.467  1.00  0.00           O  
ATOM    781  CE2 TYR    50      46.017  42.572  50.939  1.00  0.00           C  
ATOM    782  CD2 TYR    50      45.768  41.211  50.907  1.00  0.00           C  
ATOM    783  H   TYR    50      43.828  38.625  50.277  1.00  0.00           H  
ATOM    784  HA  TYR    50      46.060  38.627  48.393  1.00  0.00           H  
ATOM    785  HB2 TYR    50      45.974  38.625  51.359  1.00  0.00           H  
ATOM    786  HB3 TYR    50      47.547  38.346  50.431  1.00  0.00           H  
ATOM    787  HD1 TYR    50      48.615  40.166  49.397  1.00  0.00           H  
ATOM    788  HE1 TYR    50      49.130  42.693  49.407  1.00  0.00           H  
ATOM    789  HH  TYR    50      48.207  44.762  50.375  1.00  0.00           H  
ATOM    790  HE2 TYR    50      45.283  43.285  51.286  1.00  0.00           H  
ATOM    791  HD2 TYR    50      44.880  40.826  51.386  1.00  0.00           H  
ATOM    792  N   GLY    51      46.654  36.024  49.270  1.00  0.00           N  
ATOM    793  CA  GLY    51      46.804  34.685  49.667  1.00  0.00           C  
ATOM    794  C   GLY    51      48.263  34.321  49.903  1.00  0.00           C  
ATOM    795  O   GLY    51      49.106  34.767  49.217  1.00  0.00           O  
ATOM    796  H   GLY    51      47.463  36.614  49.140  1.00  0.00           H  
ATOM    797  HA2 GLY    51      46.200  34.545  50.563  1.00  0.00           H  
ATOM    798  HA3 GLY    51      46.300  34.038  48.948  1.00  0.00           H  
ATOM    799  N   LEU    52      48.601  33.471  50.844  1.00  0.00           N  
ATOM    800  CA  LEU    52      49.898  32.827  51.103  1.00  0.00           C  
ATOM    801  C   LEU    52      49.947  31.338  51.203  1.00  0.00           C  
ATOM    802  O   LEU    52      49.012  30.774  51.739  1.00  0.00           O  
ATOM    803  CB  LEU    52      50.647  33.468  52.347  1.00  0.00           C  
ATOM    804  CG  LEU    52      50.974  34.967  52.138  1.00  0.00           C  
ATOM    805  CD1 LEU    52      51.285  35.474  53.513  1.00  0.00           C  
ATOM    806  CD2 LEU    52      52.200  34.995  51.292  1.00  0.00           C  
ATOM    807  H   LEU    52      47.938  33.080  51.497  1.00  0.00           H  
ATOM    808  HA  LEU    52      50.495  33.149  50.249  1.00  0.00           H  
ATOM    809  HB2 LEU    52      49.983  33.414  53.210  1.00  0.00           H  
ATOM    810  HB3 LEU    52      51.570  32.907  52.490  1.00  0.00           H  
ATOM    811  HG  LEU    52      50.209  35.551  51.626  1.00  0.00           H  
ATOM    812 HD11 LEU    52      52.090  34.840  53.885  1.00  0.00           H  
ATOM    813 HD12 LEU    52      51.602  36.514  53.440  1.00  0.00           H  
ATOM    814 HD13 LEU    52      50.557  35.194  54.275  1.00  0.00           H  
ATOM    815 HD21 LEU    52      51.846  34.966  50.261  1.00  0.00           H  
ATOM    816 HD22 LEU    52      52.629  35.995  51.348  1.00  0.00           H  
ATOM    817 HD23 LEU    52      52.925  34.217  51.530  1.00  0.00           H  
ATOM    818  N   GLU    53      51.045  30.702  50.861  1.00  0.00           N  
ATOM    819  CA  GLU    53      51.339  29.279  51.277  1.00  0.00           C  
ATOM    820  C   GLU    53      51.742  29.336  52.750  1.00  0.00           C  
ATOM    821  O   GLU    53      52.958  29.285  52.991  1.00  0.00           O  
ATOM    822  CB  GLU    53      52.446  28.732  50.329  1.00  0.00           C  
ATOM    823  CG  GLU    53      51.901  28.573  48.878  1.00  0.00           C  
ATOM    824  CD  GLU    53      52.967  28.465  47.710  1.00  0.00           C  
ATOM    825  OE1 GLU    53      53.940  29.241  47.800  1.00  0.00           O  
ATOM    826  OE2 GLU    53      52.812  27.571  46.860  1.00  0.00           O1-
ATOM    827  H   GLU    53      51.776  31.234  50.411  1.00  0.00           H  
ATOM    828  HA  GLU    53      50.401  28.726  51.337  1.00  0.00           H  
ATOM    829  HB2 GLU    53      53.337  29.354  50.415  1.00  0.00           H  
ATOM    830  HB3 GLU    53      52.739  27.714  50.586  1.00  0.00           H  
ATOM    831  HG2 GLU    53      51.238  27.714  48.776  1.00  0.00           H  
ATOM    832  HG3 GLU    53      51.352  29.469  48.590  1.00  0.00           H  
ATOM    833  N   LEU    54      50.808  29.632  53.643  1.00  0.00           N  
ATOM    834  CA  LEU    54      51.039  30.050  54.993  1.00  0.00           C  
ATOM    835  C   LEU    54      51.941  29.229  55.861  1.00  0.00           C  
ATOM    836  O   LEU    54      52.569  29.857  56.743  1.00  0.00           O  
ATOM    837  CB  LEU    54      49.668  30.230  55.679  1.00  0.00           C  
ATOM    838  CG  LEU    54      48.952  31.639  55.517  1.00  0.00           C  
ATOM    839  CD1 LEU    54      47.463  31.503  56.050  1.00  0.00           C  
ATOM    840  CD2 LEU    54      49.727  32.713  56.256  1.00  0.00           C  
ATOM    841  H   LEU    54      49.874  29.649  53.259  1.00  0.00           H  
ATOM    842  HA  LEU    54      51.386  31.083  54.959  1.00  0.00           H  
ATOM    843  HB2 LEU    54      48.992  29.440  55.353  1.00  0.00           H  
ATOM    844  HB3 LEU    54      49.808  30.117  56.754  1.00  0.00           H  
ATOM    845  HG  LEU    54      48.964  31.972  54.479  1.00  0.00           H  
ATOM    846 HD11 LEU    54      47.474  31.408  57.136  1.00  0.00           H  
ATOM    847 HD12 LEU    54      46.876  32.382  55.785  1.00  0.00           H  
ATOM    848 HD13 LEU    54      46.990  30.661  55.546  1.00  0.00           H  
ATOM    849 HD21 LEU    54      50.607  33.031  55.697  1.00  0.00           H  
ATOM    850 HD22 LEU    54      49.005  33.508  56.437  1.00  0.00           H  
ATOM    851 HD23 LEU    54      50.033  32.310  57.221  1.00  0.00           H  
ATOM    852  N   ASN    55      52.165  27.940  55.525  1.00  0.00           N  
ATOM    853  CA  ASN    55      53.007  27.015  56.261  1.00  0.00           C  
ATOM    854  C   ASN    55      54.153  26.393  55.506  1.00  0.00           C  
ATOM    855  O   ASN    55      55.026  25.792  56.130  1.00  0.00           O  
ATOM    856  CB  ASN    55      52.160  25.979  56.977  1.00  0.00           C  
ATOM    857  CG  ASN    55      51.563  26.562  58.223  1.00  0.00           C  
ATOM    858  OD1 ASN    55      52.291  27.021  59.104  1.00  0.00           O  
ATOM    859  ND2 ASN    55      50.217  26.480  58.323  1.00  0.00           N  
ATOM    860  H   ASN    55      51.631  27.560  54.757  1.00  0.00           H  
ATOM    861  HA  ASN    55      53.471  27.602  57.054  1.00  0.00           H  
ATOM    862  HB2 ASN    55      51.472  25.506  56.276  1.00  0.00           H  
ATOM    863  HB3 ASN    55      52.801  25.183  57.356  1.00  0.00           H  
ATOM    864 HD21 ASN    55      49.665  25.959  57.656  1.00  0.00           H  
ATOM    865 HD22 ASN    55      49.936  26.670  59.274  1.00  0.00           H  
ATOM    866  N   LYS    56      54.138  26.519  54.180  1.00  0.00           N  
ATOM    867  CA  LYS    56      55.144  26.018  53.234  1.00  0.00           C  
ATOM    868  C   LYS    56      56.258  27.054  52.850  1.00  0.00           C  
ATOM    869  O   LYS    56      57.434  26.651  52.804  1.00  0.00           O  
ATOM    870  CB  LYS    56      54.393  25.634  51.990  1.00  0.00           C  
ATOM    871  CG  LYS    56      55.128  24.635  51.200  1.00  0.00           C  
ATOM    872  CD  LYS    56      54.435  24.306  49.886  1.00  0.00           C  
ATOM    873  CE  LYS    56      54.631  25.359  48.736  1.00  0.00           C  
ATOM    874  NZ  LYS    56      53.995  25.030  47.455  1.00  0.00           N1+
ATOM    875  H   LYS    56      53.434  27.118  53.772  1.00  0.00           H  
ATOM    876  HA  LYS    56      55.581  25.142  53.712  1.00  0.00           H  
ATOM    877  HB2 LYS    56      53.343  25.411  52.175  1.00  0.00           H  
ATOM    878  HB3 LYS    56      54.161  26.512  51.387  1.00  0.00           H  
ATOM    879  HG2 LYS    56      56.124  24.978  50.919  1.00  0.00           H  
ATOM    880  HG3 LYS    56      55.189  23.712  51.776  1.00  0.00           H  
ATOM    881  HD2 LYS    56      54.812  23.335  49.564  1.00  0.00           H  
ATOM    882  HD3 LYS    56      53.380  24.104  50.071  1.00  0.00           H  
ATOM    883  HE2 LYS    56      54.282  26.256  49.247  1.00  0.00           H  
ATOM    884  HE3 LYS    56      55.686  25.495  48.497  1.00  0.00           H  
ATOM    885  HZ1 LYS    56      54.011  25.870  46.893  1.00  0.00           H  
ATOM    886  HZ2 LYS    56      54.443  24.231  47.029  1.00  0.00           H  
ATOM    887  HZ3 LYS    56      53.014  24.841  47.599  1.00  0.00           H  
ATOM    888  N   ASP    57      55.881  28.319  52.642  1.00  0.00           N  
ATOM    889  CA  ASP    57      56.683  29.416  52.170  1.00  0.00           C  
ATOM    890  C   ASP    57      57.668  29.936  53.304  1.00  0.00           C  
ATOM    891  O   ASP    57      57.252  30.484  54.355  1.00  0.00           O  
ATOM    892  CB  ASP    57      55.772  30.492  51.713  1.00  0.00           C  
ATOM    893  CG  ASP    57      56.461  31.488  50.842  1.00  0.00           C  
ATOM    894  OD1 ASP    57      57.664  31.812  51.001  1.00  0.00           O  
ATOM    895  OD2 ASP    57      55.789  32.095  49.962  1.00  0.00           O1-
ATOM    896  H   ASP    57      54.886  28.470  52.731  1.00  0.00           H  
ATOM    897  HA  ASP    57      57.311  29.129  51.326  1.00  0.00           H  
ATOM    898  HB2 ASP    57      54.991  30.055  51.091  1.00  0.00           H  
ATOM    899  HB3 ASP    57      55.264  31.053  52.498  1.00  0.00           H  
ATOM    900  N   GLU    58      58.958  29.834  53.081  1.00  0.00           N  
ATOM    901  CA  GLU    58      60.005  30.170  54.113  1.00  0.00           C  
ATOM    902  C   GLU    58      59.901  31.724  54.493  1.00  0.00           C  
ATOM    903  O   GLU    58      60.505  32.054  55.511  1.00  0.00           O  
ATOM    904  CB  GLU    58      61.425  29.774  53.707  1.00  0.00           C  
ATOM    905  CG  GLU    58      61.654  28.325  53.277  1.00  0.00           C  
ATOM    906  CD  GLU    58      61.103  27.350  54.373  1.00  0.00           C  
ATOM    907  OE1 GLU    58      61.194  27.576  55.630  1.00  0.00           O  
ATOM    908  OE2 GLU    58      60.685  26.233  54.007  1.00  0.00           O1-
ATOM    909  H   GLU    58      59.326  29.508  52.199  1.00  0.00           H  
ATOM    910  HA  GLU    58      59.752  29.741  55.082  1.00  0.00           H  
ATOM    911  HB2 GLU    58      61.816  30.490  52.984  1.00  0.00           H  
ATOM    912  HB3 GLU    58      62.053  29.972  54.575  1.00  0.00           H  
ATOM    913  HG2 GLU    58      61.202  28.059  52.322  1.00  0.00           H  
ATOM    914  HG3 GLU    58      62.702  28.061  53.135  1.00  0.00           H  
ATOM    915  N   ARG    59      59.193  32.559  53.710  1.00  0.00           N  
ATOM    916  CA  ARG    59      58.956  34.057  53.931  1.00  0.00           C  
ATOM    917  C   ARG    59      57.965  34.349  55.084  1.00  0.00           C  
ATOM    918  O   ARG    59      58.113  35.290  55.783  1.00  0.00           O  
ATOM    919  CB  ARG    59      58.635  34.747  52.545  1.00  0.00           C  
ATOM    920  CG  ARG    59      59.742  34.675  51.526  1.00  0.00           C  
ATOM    921  CD  ARG    59      59.212  35.338  50.236  1.00  0.00           C  
ATOM    922  NE  ARG    59      58.054  34.610  49.644  1.00  0.00           N  
ATOM    923  CZ  ARG    59      57.295  35.034  48.680  1.00  0.00           C  
ATOM    924  NH1 ARG    59      57.606  36.068  48.009  1.00  0.00           N  
ATOM    925  NH2 ARG    59      56.326  34.319  48.315  1.00  0.00           N1+
ATOM    926  H   ARG    59      58.836  32.201  52.836  1.00  0.00           H  
ATOM    927  HA  ARG    59      59.886  34.546  54.222  1.00  0.00           H  
ATOM    928  HB2 ARG    59      57.682  34.425  52.124  1.00  0.00           H  
ATOM    929  HB3 ARG    59      58.526  35.807  52.772  1.00  0.00           H  
ATOM    930  HG2 ARG    59      60.561  35.230  51.983  1.00  0.00           H  
ATOM    931  HG3 ARG    59      59.934  33.614  51.368  1.00  0.00           H  
ATOM    932  HD2 ARG    59      58.890  36.350  50.482  1.00  0.00           H  
ATOM    933  HD3 ARG    59      60.024  35.256  49.514  1.00  0.00           H  
ATOM    934  HE  ARG    59      57.828  33.760  50.141  1.00  0.00           H  
ATOM    935 HH11 ARG    59      58.446  36.539  48.312  1.00  0.00           H  
ATOM    936 HH12 ARG    59      56.935  36.520  47.404  1.00  0.00           H  
ATOM    937 HH21 ARG    59      56.016  33.556  48.899  1.00  0.00           H  
ATOM    938 HH22 ARG    59      55.938  34.688  47.459  1.00  0.00           H  
ATOM    939  N   VAL    60      56.956  33.442  55.378  1.00  0.00           N  
ATOM    940  CA  VAL    60      56.110  33.520  56.528  1.00  0.00           C  
ATOM    941  C   VAL    60      56.908  33.187  57.811  1.00  0.00           C  
ATOM    942  O   VAL    60      57.551  32.160  57.926  1.00  0.00           O  
ATOM    943  CB  VAL    60      54.859  32.611  56.383  1.00  0.00           C  
ATOM    944  CG1 VAL    60      53.825  32.845  57.469  1.00  0.00           C  
ATOM    945  CG2 VAL    60      54.191  32.749  54.977  1.00  0.00           C  
ATOM    946  H   VAL    60      56.983  32.571  54.868  1.00  0.00           H  
ATOM    947  HA  VAL    60      55.806  34.556  56.674  1.00  0.00           H  
ATOM    948  HB  VAL    60      55.245  31.597  56.482  1.00  0.00           H  
ATOM    949 HG11 VAL    60      54.337  32.759  58.427  1.00  0.00           H  
ATOM    950 HG12 VAL    60      53.527  33.877  57.283  1.00  0.00           H  
ATOM    951 HG13 VAL    60      53.053  32.077  57.430  1.00  0.00           H  
ATOM    952 HG21 VAL    60      53.437  31.967  54.888  1.00  0.00           H  
ATOM    953 HG22 VAL    60      53.690  33.717  54.938  1.00  0.00           H  
ATOM    954 HG23 VAL    60      54.932  32.524  54.210  1.00  0.00           H  
ATOM    955  N   SER    61      56.876  34.154  58.740  1.00  0.00           N  
ATOM    956  CA  SER    61      57.289  33.843  60.123  1.00  0.00           C  
ATOM    957  C   SER    61      56.140  33.974  61.104  1.00  0.00           C  
ATOM    958  O   SER    61      55.250  34.746  60.860  1.00  0.00           O  
ATOM    959  CB  SER    61      58.445  34.756  60.534  1.00  0.00           C  
ATOM    960  OG  SER    61      58.268  36.157  60.413  1.00  0.00           O  
ATOM    961  H   SER    61      56.355  35.008  58.604  1.00  0.00           H  
ATOM    962  HA  SER    61      57.595  32.797  60.155  1.00  0.00           H  
ATOM    963  HB2 SER    61      58.647  34.706  61.604  1.00  0.00           H  
ATOM    964  HB3 SER    61      59.349  34.516  59.975  1.00  0.00           H  
ATOM    965  HG  SER    61      58.202  36.488  61.312  1.00  0.00           H  
ATOM    966  N   ALA    62      56.298  33.372  62.216  1.00  0.00           N  
ATOM    967  CA  ALA    62      55.501  33.391  63.442  1.00  0.00           C  
ATOM    968  C   ALA    62      53.971  33.647  63.261  1.00  0.00           C  
ATOM    969  O   ALA    62      53.396  34.619  63.778  1.00  0.00           O  
ATOM    970  CB  ALA    62      56.111  34.345  64.481  1.00  0.00           C  
ATOM    971  H   ALA    62      57.049  32.697  62.251  1.00  0.00           H  
ATOM    972  HA  ALA    62      55.552  32.384  63.857  1.00  0.00           H  
ATOM    973  HB1 ALA    62      55.380  34.561  65.261  1.00  0.00           H  
ATOM    974  HB2 ALA    62      56.955  33.807  64.914  1.00  0.00           H  
ATOM    975  HB3 ALA    62      56.344  35.284  63.980  1.00  0.00           H  
ATOM    976  N   LEU    63      53.374  32.656  62.606  1.00  0.00           N  
ATOM    977  CA  LEU    63      51.947  32.626  62.284  1.00  0.00           C  
ATOM    978  C   LEU    63      51.141  32.340  63.561  1.00  0.00           C  
ATOM    979  O   LEU    63      50.985  31.180  63.942  1.00  0.00           O  
ATOM    980  CB  LEU    63      51.613  31.634  61.122  1.00  0.00           C  
ATOM    981  CG  LEU    63      50.138  31.213  60.950  1.00  0.00           C  
ATOM    982  CD1 LEU    63      49.267  32.349  60.460  1.00  0.00           C  
ATOM    983  CD2 LEU    63      50.076  30.237  59.729  1.00  0.00           C  
ATOM    984  H   LEU    63      54.000  31.889  62.406  1.00  0.00           H  
ATOM    985  HA  LEU    63      51.601  33.623  62.010  1.00  0.00           H  
ATOM    986  HB2 LEU    63      52.039  32.108  60.238  1.00  0.00           H  
ATOM    987  HB3 LEU    63      52.126  30.687  61.285  1.00  0.00           H  
ATOM    988  HG  LEU    63      49.703  30.745  61.833  1.00  0.00           H  
ATOM    989 HD11 LEU    63      49.618  32.813  59.538  1.00  0.00           H  
ATOM    990 HD12 LEU    63      48.192  32.183  60.521  1.00  0.00           H  
ATOM    991 HD13 LEU    63      49.175  33.137  61.207  1.00  0.00           H  
ATOM    992 HD21 LEU    63      49.140  29.739  59.479  1.00  0.00           H  
ATOM    993 HD22 LEU    63      50.378  30.695  58.787  1.00  0.00           H  
ATOM    994 HD23 LEU    63      50.716  29.377  59.923  1.00  0.00           H  
ATOM    995  N   GLU    64      50.676  33.352  64.280  1.00  0.00           N  
ATOM    996  CA  GLU    64      49.831  33.023  65.465  1.00  0.00           C  
ATOM    997  C   GLU    64      48.313  33.011  65.050  1.00  0.00           C  
ATOM    998  O   GLU    64      47.777  33.775  64.282  1.00  0.00           O  
ATOM    999  CB  GLU    64      50.137  34.067  66.650  1.00  0.00           C  
ATOM   1000  CG  GLU    64      49.072  34.094  67.792  1.00  0.00           C  
ATOM   1001  CD  GLU    64      49.221  35.314  68.741  1.00  0.00           C  
ATOM   1002  OE1 GLU    64      48.571  35.179  69.798  1.00  0.00           O  
ATOM   1003  OE2 GLU    64      49.937  36.311  68.385  1.00  0.00           O1-
ATOM   1004  H   GLU    64      50.633  34.266  63.853  1.00  0.00           H  
ATOM   1005  HA  GLU    64      50.235  32.068  65.802  1.00  0.00           H  
ATOM   1006  HB2 GLU    64      51.138  33.893  67.043  1.00  0.00           H  
ATOM   1007  HB3 GLU    64      50.134  35.060  66.201  1.00  0.00           H  
ATOM   1008  HG2 GLU    64      48.090  34.290  67.361  1.00  0.00           H  
ATOM   1009  HG3 GLU    64      49.146  33.127  68.290  1.00  0.00           H  
ATOM   1010  N   VAL    65      47.652  31.928  65.449  1.00  0.00           N  
ATOM   1011  CA  VAL    65      46.155  31.873  65.472  1.00  0.00           C  
ATOM   1012  C   VAL    65      45.492  32.702  66.594  1.00  0.00           C  
ATOM   1013  O   VAL    65      45.864  32.602  67.750  1.00  0.00           O  
ATOM   1014  CB  VAL    65      45.771  30.374  65.391  1.00  0.00           C  
ATOM   1015  CG1 VAL    65      44.223  30.211  65.609  1.00  0.00           C  
ATOM   1016  CG2 VAL    65      46.087  29.677  64.061  1.00  0.00           C  
ATOM   1017  H   VAL    65      48.138  31.401  66.160  1.00  0.00           H  
ATOM   1018  HA  VAL    65      45.787  32.301  64.540  1.00  0.00           H  
ATOM   1019  HB  VAL    65      46.240  29.914  66.261  1.00  0.00           H  
ATOM   1020 HG11 VAL    65      43.952  30.707  66.541  1.00  0.00           H  
ATOM   1021 HG12 VAL    65      43.609  30.741  64.881  1.00  0.00           H  
ATOM   1022 HG13 VAL    65      43.977  29.149  65.617  1.00  0.00           H  
ATOM   1023 HG21 VAL    65      45.626  30.269  63.271  1.00  0.00           H  
ATOM   1024 HG22 VAL    65      47.162  29.661  63.878  1.00  0.00           H  
ATOM   1025 HG23 VAL    65      45.684  28.667  63.983  1.00  0.00           H  
ATOM   1026  N   LEU    66      44.489  33.585  66.278  1.00  0.00           N  
ATOM   1027  CA  LEU    66      43.916  34.658  67.158  1.00  0.00           C  
ATOM   1028  C   LEU    66      42.429  34.496  67.642  1.00  0.00           C  
ATOM   1029  O   LEU    66      41.694  33.836  66.977  1.00  0.00           O  
ATOM   1030  CB  LEU    66      44.106  36.067  66.477  1.00  0.00           C  
ATOM   1031  CG  LEU    66      45.558  36.622  66.776  1.00  0.00           C  
ATOM   1032  CD1 LEU    66      45.711  37.999  66.103  1.00  0.00           C  
ATOM   1033  CD2 LEU    66      45.955  36.844  68.221  1.00  0.00           C  
ATOM   1034  H   LEU    66      44.181  33.507  65.319  1.00  0.00           H  
ATOM   1035  HA  LEU    66      44.487  34.667  68.086  1.00  0.00           H  
ATOM   1036  HB2 LEU    66      44.020  35.931  65.399  1.00  0.00           H  
ATOM   1037  HB3 LEU    66      43.362  36.809  66.768  1.00  0.00           H  
ATOM   1038  HG  LEU    66      46.337  35.955  66.407  1.00  0.00           H  
ATOM   1039 HD11 LEU    66      44.954  38.688  66.478  1.00  0.00           H  
ATOM   1040 HD12 LEU    66      46.757  38.297  66.175  1.00  0.00           H  
ATOM   1041 HD13 LEU    66      45.583  37.974  65.021  1.00  0.00           H  
ATOM   1042 HD21 LEU    66      46.911  37.357  68.114  1.00  0.00           H  
ATOM   1043 HD22 LEU    66      45.244  37.484  68.744  1.00  0.00           H  
ATOM   1044 HD23 LEU    66      46.288  36.021  68.853  1.00  0.00           H  
ATOM   1045  N   PRO    67      41.964  35.020  68.777  1.00  0.00           N  
ATOM   1046  CA  PRO    67      40.506  35.135  69.166  1.00  0.00           C  
ATOM   1047  C   PRO    67      39.614  35.900  68.219  1.00  0.00           C  
ATOM   1048  O   PRO    67      40.028  36.868  67.541  1.00  0.00           O  
ATOM   1049  CD  PRO    67      42.710  36.078  69.540  1.00  0.00           C  
ATOM   1050  CG  PRO    67      41.676  36.818  70.429  1.00  0.00           C  
ATOM   1051  CB  PRO    67      40.567  35.848  70.523  1.00  0.00           C  
ATOM   1052  HD2 PRO    67      43.042  36.845  68.840  1.00  0.00           H  
ATOM   1053  HD3 PRO    67      43.452  35.670  70.226  1.00  0.00           H  
ATOM   1054  HG2 PRO    67      41.443  37.827  70.091  1.00  0.00           H  
ATOM   1055  HG3 PRO    67      42.015  36.864  71.464  1.00  0.00           H  
ATOM   1056  HB2 PRO    67      39.674  36.410  70.798  1.00  0.00           H  
ATOM   1057  HB3 PRO    67      40.766  35.189  71.368  1.00  0.00           H  
ATOM   1058  HA  PRO    67      40.087  34.149  69.365  1.00  0.00           H  
ATOM   1059  N   ASP    68      38.337  35.476  68.096  1.00  0.00           N  
ATOM   1060  CA  ASP    68      37.375  36.133  67.170  1.00  0.00           C  
ATOM   1061  C   ASP    68      37.056  37.570  67.624  1.00  0.00           C  
ATOM   1062  O   ASP    68      37.137  38.024  68.807  1.00  0.00           O  
ATOM   1063  CB  ASP    68      36.088  35.349  67.100  1.00  0.00           C  
ATOM   1064  CG  ASP    68      36.244  33.852  66.813  1.00  0.00           C  
ATOM   1065  OD1 ASP    68      35.222  33.186  67.065  1.00  0.00           O  
ATOM   1066  OD2 ASP    68      37.286  33.298  66.372  1.00  0.00           O1-
ATOM   1067  H   ASP    68      38.130  34.594  68.544  1.00  0.00           H  
ATOM   1068  HA  ASP    68      37.778  36.188  66.158  1.00  0.00           H  
ATOM   1069  HB2 ASP    68      35.511  35.395  68.024  1.00  0.00           H  
ATOM   1070  HB3 ASP    68      35.499  35.692  66.250  1.00  0.00           H  
ATOM   1071  N   ARG    69      36.409  38.267  66.677  1.00  0.00           N  
ATOM   1072  CA  ARG    69      35.879  39.667  66.817  1.00  0.00           C  
ATOM   1073  C   ARG    69      34.437  39.909  66.489  1.00  0.00           C  
ATOM   1074  O   ARG    69      33.820  39.220  65.666  1.00  0.00           O  
ATOM   1075  CB  ARG    69      36.819  40.680  66.171  1.00  0.00           C  
ATOM   1076  CG  ARG    69      36.630  40.629  64.619  1.00  0.00           C  
ATOM   1077  CD  ARG    69      37.545  41.501  63.827  1.00  0.00           C  
ATOM   1078  NE  ARG    69      37.472  41.167  62.364  1.00  0.00           N  
ATOM   1079  CZ  ARG    69      37.976  41.761  61.339  1.00  0.00           C  
ATOM   1080  NH1 ARG    69      38.554  42.954  61.492  1.00  0.00           N  
ATOM   1081  NH2 ARG    69      37.865  41.303  60.141  1.00  0.00           N1+
ATOM   1082  H   ARG    69      36.377  37.791  65.787  1.00  0.00           H  
ATOM   1083  HA  ARG    69      35.899  39.903  67.881  1.00  0.00           H  
ATOM   1084  HB2 ARG    69      36.705  41.706  66.522  1.00  0.00           H  
ATOM   1085  HB3 ARG    69      37.839  40.418  66.454  1.00  0.00           H  
ATOM   1086  HG2 ARG    69      36.766  39.582  64.348  1.00  0.00           H  
ATOM   1087  HG3 ARG    69      35.629  40.874  64.263  1.00  0.00           H  
ATOM   1088  HD2 ARG    69      37.253  42.522  64.074  1.00  0.00           H  
ATOM   1089  HD3 ARG    69      38.557  41.327  64.192  1.00  0.00           H  
ATOM   1090  HE  ARG    69      36.812  40.456  62.081  1.00  0.00           H  
ATOM   1091 HH11 ARG    69      38.611  43.293  62.442  1.00  0.00           H  
ATOM   1092 HH12 ARG    69      39.060  43.348  60.712  1.00  0.00           H  
ATOM   1093 HH21 ARG    69      37.590  40.341  60.005  1.00  0.00           H  
ATOM   1094 HH22 ARG    69      38.294  41.797  59.372  1.00  0.00           H  
ATOM   1095  N   VAL    70      33.812  40.912  67.167  1.00  0.00           N  
ATOM   1096  CA  VAL    70      32.388  41.234  67.236  1.00  0.00           C  
ATOM   1097  C   VAL    70      31.975  42.126  66.077  1.00  0.00           C  
ATOM   1098  O   VAL    70      32.305  43.311  66.084  1.00  0.00           O  
ATOM   1099  CB  VAL    70      31.885  41.788  68.593  1.00  0.00           C  
ATOM   1100  CG1 VAL    70      30.343  41.822  68.450  1.00  0.00           C  
ATOM   1101  CG2 VAL    70      32.442  41.055  69.778  1.00  0.00           C  
ATOM   1102  H   VAL    70      34.387  41.614  67.610  1.00  0.00           H  
ATOM   1103  HA  VAL    70      31.831  40.301  67.140  1.00  0.00           H  
ATOM   1104  HB  VAL    70      32.130  42.847  68.666  1.00  0.00           H  
ATOM   1105 HG11 VAL    70      29.939  42.482  67.682  1.00  0.00           H  
ATOM   1106 HG12 VAL    70      29.894  40.852  68.234  1.00  0.00           H  
ATOM   1107 HG13 VAL    70      29.878  42.118  69.390  1.00  0.00           H  
ATOM   1108 HG21 VAL    70      32.042  41.431  70.720  1.00  0.00           H  
ATOM   1109 HG22 VAL    70      32.310  39.976  69.698  1.00  0.00           H  
ATOM   1110 HG23 VAL    70      33.497  41.317  69.707  1.00  0.00           H  
ATOM   1111  N   ALA    71      31.357  41.589  65.080  1.00  0.00           N  
ATOM   1112  CA  ALA    71      31.181  42.194  63.789  1.00  0.00           C  
ATOM   1113  C   ALA    71      29.774  42.653  63.528  1.00  0.00           C  
ATOM   1114  O   ALA    71      28.848  42.161  64.232  1.00  0.00           O  
ATOM   1115  CB  ALA    71      31.749  41.129  62.824  1.00  0.00           C  
ATOM   1116  H   ALA    71      31.068  40.631  65.210  1.00  0.00           H  
ATOM   1117  HA  ALA    71      31.726  43.137  63.810  1.00  0.00           H  
ATOM   1118  HB1 ALA    71      32.794  40.899  63.028  1.00  0.00           H  
ATOM   1119  HB2 ALA    71      31.197  40.191  62.883  1.00  0.00           H  
ATOM   1120  HB3 ALA    71      31.729  41.538  61.814  1.00  0.00           H  
ATOM   1121  N   THR    72      29.593  43.600  62.575  1.00  0.00           N  
ATOM   1122  CA  THR    72      28.369  44.301  62.178  1.00  0.00           C  
ATOM   1123  C   THR    72      27.201  43.348  61.794  1.00  0.00           C  
ATOM   1124  O   THR    72      27.406  42.154  61.655  1.00  0.00           O  
ATOM   1125  CB  THR    72      28.567  45.359  61.074  1.00  0.00           C  
ATOM   1126  CG2 THR    72      29.762  46.292  61.379  1.00  0.00           C  
ATOM   1127  OG1 THR    72      28.716  44.783  59.788  1.00  0.00           O  
ATOM   1128  H   THR    72      30.376  43.825  61.977  1.00  0.00           H  
ATOM   1129  HA  THR    72      27.976  44.875  63.016  1.00  0.00           H  
ATOM   1130  HB  THR    72      27.624  45.903  61.126  1.00  0.00           H  
ATOM   1131 HG21 THR    72      29.673  46.721  62.377  1.00  0.00           H  
ATOM   1132 HG22 THR    72      30.719  45.799  61.207  1.00  0.00           H  
ATOM   1133 HG23 THR    72      29.781  47.128  60.679  1.00  0.00           H  
ATOM   1134  HG1 THR    72      29.274  44.004  59.844  1.00  0.00           H  
ATOM   1135  N   SER    73      26.027  43.846  61.623  1.00  0.00           N  
ATOM   1136  CA  SER    73      24.862  43.044  61.183  1.00  0.00           C  
ATOM   1137  C   SER    73      25.096  42.279  59.832  1.00  0.00           C  
ATOM   1138  O   SER    73      25.928  42.695  59.020  1.00  0.00           O  
ATOM   1139  CB  SER    73      23.591  43.845  61.120  1.00  0.00           C  
ATOM   1140  OG  SER    73      23.424  44.501  62.433  1.00  0.00           O  
ATOM   1141  H   SER    73      25.826  44.835  61.659  1.00  0.00           H  
ATOM   1142  HA  SER    73      24.666  42.295  61.950  1.00  0.00           H  
ATOM   1143  HB2 SER    73      23.620  44.687  60.428  1.00  0.00           H  
ATOM   1144  HB3 SER    73      22.734  43.223  60.863  1.00  0.00           H  
ATOM   1145  HG  SER    73      23.489  43.841  63.127  1.00  0.00           H  
ATOM   1146  N   ARG    74      24.362  41.163  59.751  1.00  0.00           N  
ATOM   1147  CA  ARG    74      24.255  40.366  58.534  1.00  0.00           C  
ATOM   1148  C   ARG    74      23.468  41.210  57.421  1.00  0.00           C  
ATOM   1149  O   ARG    74      22.504  41.858  57.779  1.00  0.00           O  
ATOM   1150  CB  ARG    74      23.508  39.114  58.884  1.00  0.00           C  
ATOM   1151  CG  ARG    74      24.199  38.303  59.939  1.00  0.00           C  
ATOM   1152  CD  ARG    74      25.623  37.936  59.462  1.00  0.00           C  
ATOM   1153  NE  ARG    74      25.989  36.664  60.174  1.00  0.00           N  
ATOM   1154  CZ  ARG    74      27.186  36.092  60.021  1.00  0.00           C  
ATOM   1155  NH1 ARG    74      28.276  36.646  59.657  1.00  0.00           N  
ATOM   1156  NH2 ARG    74      27.248  34.811  60.308  1.00  0.00           N1+
ATOM   1157  H   ARG    74      23.685  40.990  60.480  1.00  0.00           H  
ATOM   1158  HA  ARG    74      25.280  40.239  58.184  1.00  0.00           H  
ATOM   1159  HB2 ARG    74      22.501  39.356  59.225  1.00  0.00           H  
ATOM   1160  HB3 ARG    74      23.436  38.547  57.955  1.00  0.00           H  
ATOM   1161  HG2 ARG    74      24.183  38.833  60.892  1.00  0.00           H  
ATOM   1162  HG3 ARG    74      23.653  37.362  60.018  1.00  0.00           H  
ATOM   1163  HD2 ARG    74      25.576  37.677  58.405  1.00  0.00           H  
ATOM   1164  HD3 ARG    74      26.278  38.800  59.578  1.00  0.00           H  
ATOM   1165  HE  ARG    74      25.254  36.190  60.679  1.00  0.00           H  
ATOM   1166 HH11 ARG    74      28.306  37.635  59.456  1.00  0.00           H  
ATOM   1167 HH12 ARG    74      29.058  36.035  59.468  1.00  0.00           H  
ATOM   1168 HH21 ARG    74      26.417  34.329  60.622  1.00  0.00           H  
ATOM   1169 HH22 ARG    74      28.024  34.214  60.060  1.00  0.00           H  
ATOM   1170  N   ILE    75      23.723  41.060  56.146  1.00  0.00           N  
ATOM   1171  CA  ILE    75      23.099  41.872  55.064  1.00  0.00           C  
ATOM   1172  C   ILE    75      21.504  41.611  54.976  1.00  0.00           C  
ATOM   1173  O   ILE    75      21.104  40.449  54.867  1.00  0.00           O  
ATOM   1174  CB  ILE    75      23.734  41.648  53.611  1.00  0.00           C  
ATOM   1175  CG2 ILE    75      22.765  42.243  52.566  1.00  0.00           C  
ATOM   1176  CG1 ILE    75      25.098  42.396  53.527  1.00  0.00           C  
ATOM   1177  CD1 ILE    75      25.930  41.971  52.267  1.00  0.00           C  
ATOM   1178  H   ILE    75      24.558  40.591  55.825  1.00  0.00           H  
ATOM   1179  HA  ILE    75      23.257  42.934  55.253  1.00  0.00           H  
ATOM   1180  HB  ILE    75      23.880  40.598  53.357  1.00  0.00           H  
ATOM   1181 HG21 ILE    75      23.309  42.374  51.632  1.00  0.00           H  
ATOM   1182 HG22 ILE    75      21.883  41.655  52.308  1.00  0.00           H  
ATOM   1183 HG23 ILE    75      22.465  43.258  52.826  1.00  0.00           H  
ATOM   1184 HG12 ILE    75      25.058  43.483  53.457  1.00  0.00           H  
ATOM   1185 HG13 ILE    75      25.599  42.236  54.482  1.00  0.00           H  
ATOM   1186 HD11 ILE    75      25.644  42.636  51.452  1.00  0.00           H  
ATOM   1187 HD12 ILE    75      27.001  42.066  52.445  1.00  0.00           H  
ATOM   1188 HD13 ILE    75      25.644  40.962  51.970  1.00  0.00           H  
ATOM   1189  N   SER    76      20.633  42.642  55.071  1.00  0.00           N  
ATOM   1190  CA  SER    76      19.196  42.474  54.871  1.00  0.00           C  
ATOM   1191  C   SER    76      18.786  42.716  53.423  1.00  0.00           C  
ATOM   1192  O   SER    76      19.275  43.656  52.763  1.00  0.00           O  
ATOM   1193  CB  SER    76      18.602  43.606  55.738  1.00  0.00           C  
ATOM   1194  OG  SER    76      17.239  43.705  55.579  1.00  0.00           O  
ATOM   1195  H   SER    76      20.998  43.579  55.164  1.00  0.00           H  
ATOM   1196  HA  SER    76      18.790  41.509  55.174  1.00  0.00           H  
ATOM   1197  HB2 SER    76      18.958  43.656  56.767  1.00  0.00           H  
ATOM   1198  HB3 SER    76      18.824  44.590  55.324  1.00  0.00           H  
ATOM   1199  HG  SER    76      17.000  44.361  54.920  1.00  0.00           H  
ATOM   1200  N   ASP    77      17.942  41.833  52.878  1.00  0.00           N  
ATOM   1201  CA  ASP    77      17.591  41.777  51.484  1.00  0.00           C  
ATOM   1202  C   ASP    77      18.706  41.218  50.556  1.00  0.00           C  
ATOM   1203  O   ASP    77      19.157  41.841  49.645  1.00  0.00           O  
ATOM   1204  CB  ASP    77      17.015  43.170  50.949  1.00  0.00           C  
ATOM   1205  CG  ASP    77      15.590  43.507  51.314  1.00  0.00           C  
ATOM   1206  OD1 ASP    77      14.895  42.640  51.859  1.00  0.00           O  
ATOM   1207  OD2 ASP    77      15.146  44.588  50.936  1.00  0.00           O1-
ATOM   1208  H   ASP    77      17.469  41.128  53.425  1.00  0.00           H  
ATOM   1209  HA  ASP    77      16.732  41.116  51.365  1.00  0.00           H  
ATOM   1210  HB2 ASP    77      17.712  43.972  51.193  1.00  0.00           H  
ATOM   1211  HB3 ASP    77      17.083  43.109  49.863  1.00  0.00           H  
ATOM   1212  N   ALA    78      19.180  39.995  50.833  1.00  0.00           N  
ATOM   1213  CA  ALA    78      20.211  39.226  50.137  1.00  0.00           C  
ATOM   1214  C   ALA    78      19.911  38.987  48.646  1.00  0.00           C  
ATOM   1215  O   ALA    78      20.836  39.147  47.860  1.00  0.00           O  
ATOM   1216  CB  ALA    78      20.328  37.906  50.873  1.00  0.00           C  
ATOM   1217  H   ALA    78      18.936  39.535  51.699  1.00  0.00           H  
ATOM   1218  HA  ALA    78      21.149  39.781  50.103  1.00  0.00           H  
ATOM   1219  HB1 ALA    78      19.418  37.315  50.771  1.00  0.00           H  
ATOM   1220  HB2 ALA    78      21.083  37.299  50.372  1.00  0.00           H  
ATOM   1221  HB3 ALA    78      20.511  37.966  51.945  1.00  0.00           H  
ATOM   1222  N   HIS    79      18.649  38.713  48.274  1.00  0.00           N  
ATOM   1223  CA  HIS    79      18.279  38.645  46.909  1.00  0.00           C  
ATOM   1224  C   HIS    79      18.663  39.901  46.160  1.00  0.00           C  
ATOM   1225  O   HIS    79      19.120  39.843  45.049  1.00  0.00           O  
ATOM   1226  CB  HIS    79      16.758  38.287  46.778  1.00  0.00           C  
ATOM   1227  CG  HIS    79      16.374  38.086  45.332  1.00  0.00           C  
ATOM   1228  ND1 HIS    79      16.761  37.007  44.543  1.00  0.00           N  
ATOM   1229  CE1 HIS    79      15.985  37.084  43.396  1.00  0.00           C  
ATOM   1230  NE2 HIS    79      15.067  38.119  43.572  1.00  0.00           N  
ATOM   1231  CD2 HIS    79      15.362  38.781  44.745  1.00  0.00           C  
ATOM   1232  H   HIS    79      17.995  38.600  49.035  1.00  0.00           H  
ATOM   1233  HA  HIS    79      18.787  37.810  46.424  1.00  0.00           H  
ATOM   1234  HB2 HIS    79      16.500  37.333  47.238  1.00  0.00           H  
ATOM   1235  HB3 HIS    79      16.165  39.084  47.226  1.00  0.00           H  
ATOM   1236  HE1 HIS    79      16.015  36.482  42.501  1.00  0.00           H  
ATOM   1237  HE2 HIS    79      14.576  38.529  42.791  1.00  0.00           H  
ATOM   1238  HD2 HIS    79      14.901  39.578  45.310  1.00  0.00           H  
ATOM   1239  N   LEU    80      18.509  41.033  46.822  1.00  0.00           N  
ATOM   1240  CA  LEU    80      18.757  42.283  46.072  1.00  0.00           C  
ATOM   1241  C   LEU    80      20.244  42.726  46.108  1.00  0.00           C  
ATOM   1242  O   LEU    80      20.745  43.202  45.148  1.00  0.00           O  
ATOM   1243  CB  LEU    80      17.778  43.375  46.572  1.00  0.00           C  
ATOM   1244  CG  LEU    80      16.259  43.018  46.540  1.00  0.00           C  
ATOM   1245  CD1 LEU    80      15.511  44.274  46.976  1.00  0.00           C  
ATOM   1246  CD2 LEU    80      15.840  42.791  45.091  1.00  0.00           C  
ATOM   1247  H   LEU    80      18.207  41.093  47.783  1.00  0.00           H  
ATOM   1248  HA  LEU    80      18.496  42.269  45.014  1.00  0.00           H  
ATOM   1249  HB2 LEU    80      18.041  43.560  47.614  1.00  0.00           H  
ATOM   1250  HB3 LEU    80      17.928  44.293  46.003  1.00  0.00           H  
ATOM   1251  HG  LEU    80      16.045  42.207  47.236  1.00  0.00           H  
ATOM   1252 HD11 LEU    80      15.778  44.504  48.008  1.00  0.00           H  
ATOM   1253 HD12 LEU    80      15.794  45.120  46.350  1.00  0.00           H  
ATOM   1254 HD13 LEU    80      14.428  44.158  46.928  1.00  0.00           H  
ATOM   1255 HD21 LEU    80      16.226  43.600  44.470  1.00  0.00           H  
ATOM   1256 HD22 LEU    80      16.265  41.834  44.788  1.00  0.00           H  
ATOM   1257 HD23 LEU    80      14.753  42.727  45.046  1.00  0.00           H  
ATOM   1258  N   ALA    81      20.926  42.449  47.203  1.00  0.00           N  
ATOM   1259  CA  ALA    81      22.372  42.490  47.207  1.00  0.00           C  
ATOM   1260  C   ALA    81      23.099  41.549  46.252  1.00  0.00           C  
ATOM   1261  O   ALA    81      23.910  41.943  45.467  1.00  0.00           O  
ATOM   1262  CB  ALA    81      22.810  42.202  48.653  1.00  0.00           C  
ATOM   1263  H   ALA    81      20.569  41.870  47.950  1.00  0.00           H  
ATOM   1264  HA  ALA    81      22.708  43.497  46.960  1.00  0.00           H  
ATOM   1265  HB1 ALA    81      23.880  42.026  48.764  1.00  0.00           H  
ATOM   1266  HB2 ALA    81      22.523  43.001  49.337  1.00  0.00           H  
ATOM   1267  HB3 ALA    81      22.356  41.294  49.050  1.00  0.00           H  
ATOM   1268  N   ASP    82      22.667  40.278  46.227  1.00  0.00           N  
ATOM   1269  CA  ASP    82      23.118  39.319  45.277  1.00  0.00           C  
ATOM   1270  C   ASP    82      22.762  39.623  43.831  1.00  0.00           C  
ATOM   1271  O   ASP    82      23.541  39.265  42.966  1.00  0.00           O  
ATOM   1272  CB  ASP    82      22.732  37.908  45.690  1.00  0.00           C  
ATOM   1273  CG  ASP    82      23.258  37.456  47.021  1.00  0.00           C  
ATOM   1274  OD1 ASP    82      24.232  38.035  47.574  1.00  0.00           O  
ATOM   1275  OD2 ASP    82      22.664  36.481  47.597  1.00  0.00           O1-
ATOM   1276  H   ASP    82      21.959  40.028  46.903  1.00  0.00           H  
ATOM   1277  HA  ASP    82      24.207  39.327  45.310  1.00  0.00           H  
ATOM   1278  HB2 ASP    82      21.656  37.783  45.818  1.00  0.00           H  
ATOM   1279  HB3 ASP    82      23.073  37.278  44.868  1.00  0.00           H  
ATOM   1280  N   THR    83      21.631  40.366  43.577  1.00  0.00           N  
ATOM   1281  CA  THR    83      21.401  40.746  42.143  1.00  0.00           C  
ATOM   1282  C   THR    83      22.448  41.748  41.666  1.00  0.00           C  
ATOM   1283  O   THR    83      22.717  41.801  40.459  1.00  0.00           O  
ATOM   1284  CB  THR    83      20.028  41.387  41.925  1.00  0.00           C  
ATOM   1285  CG2 THR    83      19.721  41.872  40.555  1.00  0.00           C  
ATOM   1286  OG1 THR    83      19.049  40.429  42.147  1.00  0.00           O  
ATOM   1287  H   THR    83      21.040  40.659  44.343  1.00  0.00           H  
ATOM   1288  HA  THR    83      21.528  39.905  41.461  1.00  0.00           H  
ATOM   1289  HB  THR    83      19.850  42.194  42.636  1.00  0.00           H  
ATOM   1290 HG21 THR    83      18.632  41.906  40.520  1.00  0.00           H  
ATOM   1291 HG22 THR    83      19.985  42.930  40.562  1.00  0.00           H  
ATOM   1292 HG23 THR    83      20.186  41.250  39.790  1.00  0.00           H  
ATOM   1293  HG1 THR    83      19.174  40.137  43.053  1.00  0.00           H  
ATOM   1294  N   MET    84      22.974  42.572  42.593  1.00  0.00           N  
ATOM   1295  CA  MET    84      24.034  43.507  42.269  1.00  0.00           C  
ATOM   1296  C   MET    84      25.396  42.936  41.835  1.00  0.00           C  
ATOM   1297  O   MET    84      26.325  43.612  41.285  1.00  0.00           O  
ATOM   1298  CB  MET    84      24.091  44.442  43.430  1.00  0.00           C  
ATOM   1299  CG  MET    84      24.483  45.872  43.208  1.00  0.00           C  
ATOM   1300  SD  MET    84      24.817  46.788  44.711  1.00  0.00           S  
ATOM   1301  CE  MET    84      26.601  46.578  45.098  1.00  0.00           C  
ATOM   1302  H   MET    84      22.646  42.540  43.547  1.00  0.00           H  
ATOM   1303  HA  MET    84      23.831  44.024  41.332  1.00  0.00           H  
ATOM   1304  HB2 MET    84      23.069  44.526  43.800  1.00  0.00           H  
ATOM   1305  HB3 MET    84      24.741  44.077  44.226  1.00  0.00           H  
ATOM   1306  HG2 MET    84      25.445  45.834  42.698  1.00  0.00           H  
ATOM   1307  HG3 MET    84      23.655  46.299  42.641  1.00  0.00           H  
ATOM   1308  HE1 MET    84      27.253  46.847  44.267  1.00  0.00           H  
ATOM   1309  HE2 MET    84      26.837  47.163  45.987  1.00  0.00           H  
ATOM   1310  HE3 MET    84      26.763  45.503  45.174  1.00  0.00           H  
ATOM   1311  N   ILE    85      25.556  41.629  42.044  1.00  0.00           N  
ATOM   1312  CA  ILE    85      26.721  40.845  41.616  1.00  0.00           C  
ATOM   1313  C   ILE    85      26.868  40.612  40.086  1.00  0.00           C  
ATOM   1314  O   ILE    85      25.850  40.478  39.391  1.00  0.00           O  
ATOM   1315  CB  ILE    85      26.781  39.519  42.463  1.00  0.00           C  
ATOM   1316  CG2 ILE    85      27.995  38.680  42.056  1.00  0.00           C  
ATOM   1317  CG1 ILE    85      26.730  39.904  43.924  1.00  0.00           C  
ATOM   1318  CD1 ILE    85      26.892  38.686  44.823  1.00  0.00           C  
ATOM   1319  H   ILE    85      24.968  41.201  42.745  1.00  0.00           H  
ATOM   1320  HA  ILE    85      27.580  41.409  41.979  1.00  0.00           H  
ATOM   1321  HB  ILE    85      26.063  38.753  42.169  1.00  0.00           H  
ATOM   1322 HG21 ILE    85      28.872  39.278  42.302  1.00  0.00           H  
ATOM   1323 HG22 ILE    85      28.098  37.795  42.684  1.00  0.00           H  
ATOM   1324 HG23 ILE    85      27.890  38.345  41.024  1.00  0.00           H  
ATOM   1325 HG12 ILE    85      27.544  40.619  44.048  1.00  0.00           H  
ATOM   1326 HG13 ILE    85      25.783  40.387  44.163  1.00  0.00           H  
ATOM   1327 HD11 ILE    85      27.927  38.354  44.903  1.00  0.00           H  
ATOM   1328 HD12 ILE    85      26.584  38.870  45.853  1.00  0.00           H  
ATOM   1329 HD13 ILE    85      26.284  37.854  44.468  1.00  0.00           H  
ATOM   1330  N   GLY    86      28.077  40.574  39.570  1.00  0.00           N  
ATOM   1331  CA  GLY    86      28.375  40.661  38.122  1.00  0.00           C  
ATOM   1332  C   GLY    86      28.523  42.159  37.670  1.00  0.00           C  
ATOM   1333  O   GLY    86      29.445  42.432  36.770  1.00  0.00           O  
ATOM   1334  H   GLY    86      28.836  40.598  40.235  1.00  0.00           H  
ATOM   1335  HA2 GLY    86      29.311  40.168  37.859  1.00  0.00           H  
ATOM   1336  HA3 GLY    86      27.575  40.239  37.514  1.00  0.00           H  
ATOM   1337  N   LYS    87      27.630  43.042  38.100  1.00  0.00           N  
ATOM   1338  CA  LYS    87      27.445  44.265  37.446  1.00  0.00           C  
ATOM   1339  C   LYS    87      28.706  45.113  37.461  1.00  0.00           C  
ATOM   1340  O   LYS    87      29.525  45.254  38.436  1.00  0.00           O  
ATOM   1341  CB  LYS    87      26.151  44.879  38.037  1.00  0.00           C  
ATOM   1342  CG  LYS    87      24.972  43.985  37.851  1.00  0.00           C  
ATOM   1343  CD  LYS    87      23.572  44.582  37.875  1.00  0.00           C  
ATOM   1344  CE  LYS    87      22.459  43.679  37.377  1.00  0.00           C  
ATOM   1345  NZ  LYS    87      21.133  44.096  37.833  1.00  0.00           N1+
ATOM   1346  H   LYS    87      26.975  42.685  38.781  1.00  0.00           H  
ATOM   1347  HA  LYS    87      27.288  44.021  36.395  1.00  0.00           H  
ATOM   1348  HB2 LYS    87      26.400  45.156  39.061  1.00  0.00           H  
ATOM   1349  HB3 LYS    87      26.024  45.769  37.422  1.00  0.00           H  
ATOM   1350  HG2 LYS    87      25.047  43.379  36.947  1.00  0.00           H  
ATOM   1351  HG3 LYS    87      24.992  43.339  38.728  1.00  0.00           H  
ATOM   1352  HD2 LYS    87      23.372  44.904  38.897  1.00  0.00           H  
ATOM   1353  HD3 LYS    87      23.635  45.559  37.396  1.00  0.00           H  
ATOM   1354  HE2 LYS    87      22.545  43.699  36.291  1.00  0.00           H  
ATOM   1355  HE3 LYS    87      22.647  42.638  37.640  1.00  0.00           H  
ATOM   1356  HZ1 LYS    87      20.405  43.403  37.741  1.00  0.00           H  
ATOM   1357  HZ2 LYS    87      21.162  44.268  38.828  1.00  0.00           H  
ATOM   1358  HZ3 LYS    87      20.888  44.997  37.449  1.00  0.00           H  
ATOM   1359  N   ALA    88      28.826  45.929  36.453  1.00  0.00           N  
ATOM   1360  CA  ALA    88      29.723  47.087  36.509  1.00  0.00           C  
ATOM   1361  C   ALA    88      29.062  48.242  37.307  1.00  0.00           C  
ATOM   1362  O   ALA    88      27.842  48.450  37.262  1.00  0.00           O  
ATOM   1363  CB  ALA    88      30.073  47.380  35.040  1.00  0.00           C  
ATOM   1364  H   ALA    88      28.100  45.887  35.753  1.00  0.00           H  
ATOM   1365  HA  ALA    88      30.625  46.780  37.039  1.00  0.00           H  
ATOM   1366  HB1 ALA    88      29.165  47.723  34.544  1.00  0.00           H  
ATOM   1367  HB2 ALA    88      30.784  48.185  34.852  1.00  0.00           H  
ATOM   1368  HB3 ALA    88      30.567  46.472  34.694  1.00  0.00           H  
ATOM   1369  N   VAL    89      29.884  49.006  38.019  1.00  0.00           N  
ATOM   1370  CA  VAL    89      29.441  50.002  38.985  1.00  0.00           C  
ATOM   1371  C   VAL    89      30.537  51.079  38.928  1.00  0.00           C  
ATOM   1372  O   VAL    89      31.604  50.886  38.297  1.00  0.00           O  
ATOM   1373  CB  VAL    89      29.231  49.362  40.412  1.00  0.00           C  
ATOM   1374  CG1 VAL    89      28.204  48.211  40.511  1.00  0.00           C  
ATOM   1375  CG2 VAL    89      30.537  48.857  40.977  1.00  0.00           C  
ATOM   1376  H   VAL    89      30.871  48.854  37.865  1.00  0.00           H  
ATOM   1377  HA  VAL    89      28.528  50.483  38.634  1.00  0.00           H  
ATOM   1378  HB  VAL    89      29.001  50.188  41.084  1.00  0.00           H  
ATOM   1379 HG11 VAL    89      27.966  48.073  41.566  1.00  0.00           H  
ATOM   1380 HG12 VAL    89      27.335  48.521  39.930  1.00  0.00           H  
ATOM   1381 HG13 VAL    89      28.564  47.313  40.009  1.00  0.00           H  
ATOM   1382 HG21 VAL    89      31.279  49.656  40.967  1.00  0.00           H  
ATOM   1383 HG22 VAL    89      30.336  48.499  41.986  1.00  0.00           H  
ATOM   1384 HG23 VAL    89      30.984  48.034  40.418  1.00  0.00           H  
ATOM   1385  N   GLU    90      30.299  52.158  39.666  1.00  0.00           N  
ATOM   1386  CA  GLU    90      31.182  53.292  39.808  1.00  0.00           C  
ATOM   1387  C   GLU    90      31.193  53.786  41.216  1.00  0.00           C  
ATOM   1388  O   GLU    90      30.152  53.921  41.800  1.00  0.00           O  
ATOM   1389  CB  GLU    90      30.986  54.353  38.752  1.00  0.00           C  
ATOM   1390  CG  GLU    90      32.015  55.452  38.818  1.00  0.00           C  
ATOM   1391  CD  GLU    90      31.883  56.302  37.574  1.00  0.00           C  
ATOM   1392  OE1 GLU    90      32.909  56.690  37.026  1.00  0.00           O  
ATOM   1393  OE2 GLU    90      30.749  56.687  37.028  1.00  0.00           O1-
ATOM   1394  H   GLU    90      29.502  52.120  40.285  1.00  0.00           H  
ATOM   1395  HA  GLU    90      32.174  52.872  39.641  1.00  0.00           H  
ATOM   1396  HB2 GLU    90      31.024  53.797  37.815  1.00  0.00           H  
ATOM   1397  HB3 GLU    90      30.012  54.840  38.775  1.00  0.00           H  
ATOM   1398  HG2 GLU    90      31.811  56.140  39.639  1.00  0.00           H  
ATOM   1399  HG3 GLU    90      33.035  55.087  38.935  1.00  0.00           H  
ATOM   1400  N   HIS    91      32.383  53.980  41.827  1.00  0.00           N  
ATOM   1401  CA  HIS    91      32.583  54.017  43.246  1.00  0.00           C  
ATOM   1402  C   HIS    91      33.504  55.147  43.706  1.00  0.00           C  
ATOM   1403  O   HIS    91      34.621  55.162  43.272  1.00  0.00           O  
ATOM   1404  CB  HIS    91      33.201  52.609  43.567  1.00  0.00           C  
ATOM   1405  CG  HIS    91      33.374  52.235  45.063  1.00  0.00           C  
ATOM   1406  ND1 HIS    91      34.432  51.443  45.639  1.00  0.00           N  
ATOM   1407  CE1 HIS    91      34.238  51.340  46.888  1.00  0.00           C  
ATOM   1408  NE2 HIS    91      33.141  51.977  47.260  1.00  0.00           N  
ATOM   1409  CD2 HIS    91      32.581  52.537  46.145  1.00  0.00           C  
ATOM   1410  H   HIS    91      33.187  53.991  41.215  1.00  0.00           H  
ATOM   1411  HA  HIS    91      31.606  54.111  43.719  1.00  0.00           H  
ATOM   1412  HB2 HIS    91      32.603  51.812  43.125  1.00  0.00           H  
ATOM   1413  HB3 HIS    91      34.216  52.602  43.169  1.00  0.00           H  
ATOM   1414  HE1 HIS    91      34.919  50.815  47.542  1.00  0.00           H  
ATOM   1415  HE2 HIS    91      32.801  52.060  48.207  1.00  0.00           H  
ATOM   1416  HD2 HIS    91      31.718  53.181  46.237  1.00  0.00           H  
ATOM   1417  N   MET    92      33.004  55.977  44.645  1.00  0.00           N  
ATOM   1418  CA  MET    92      33.769  57.086  45.313  1.00  0.00           C  
ATOM   1419  C   MET    92      34.533  56.458  46.572  1.00  0.00           C  
ATOM   1420  O   MET    92      33.868  55.847  47.350  1.00  0.00           O  
ATOM   1421  CB  MET    92      32.841  58.211  45.761  1.00  0.00           C  
ATOM   1422  CG  MET    92      33.620  59.159  46.732  1.00  0.00           C  
ATOM   1423  SD  MET    92      32.896  60.798  47.089  1.00  0.00           S  
ATOM   1424  CE  MET    92      33.182  61.539  45.443  1.00  0.00           C  
ATOM   1425  H   MET    92      32.119  55.713  45.055  1.00  0.00           H  
ATOM   1426  HA  MET    92      34.501  57.442  44.587  1.00  0.00           H  
ATOM   1427  HB2 MET    92      32.359  58.682  44.904  1.00  0.00           H  
ATOM   1428  HB3 MET    92      32.077  57.848  46.448  1.00  0.00           H  
ATOM   1429  HG2 MET    92      33.683  58.587  47.658  1.00  0.00           H  
ATOM   1430  HG3 MET    92      34.574  59.416  46.270  1.00  0.00           H  
ATOM   1431  HE1 MET    92      32.443  61.018  44.835  1.00  0.00           H  
ATOM   1432  HE2 MET    92      32.945  62.603  45.456  1.00  0.00           H  
ATOM   1433  HE3 MET    92      34.174  61.234  45.109  1.00  0.00           H  
ATOM   1434  N   PHE    93      35.801  56.744  46.668  1.00  0.00           N  
ATOM   1435  CA  PHE    93      36.555  56.618  47.936  1.00  0.00           C  
ATOM   1436  C   PHE    93      37.845  57.503  47.895  1.00  0.00           C  
ATOM   1437  O   PHE    93      38.044  58.178  46.910  1.00  0.00           O  
ATOM   1438  CB  PHE    93      36.924  55.143  48.194  1.00  0.00           C  
ATOM   1439  CG  PHE    93      37.579  54.940  49.507  1.00  0.00           C  
ATOM   1440  CD1 PHE    93      37.002  55.344  50.731  1.00  0.00           C  
ATOM   1441  CE1 PHE    93      37.744  55.239  51.982  1.00  0.00           C  
ATOM   1442  CZ  PHE    93      39.016  54.705  51.959  1.00  0.00           C  
ATOM   1443  CE2 PHE    93      39.580  54.313  50.710  1.00  0.00           C  
ATOM   1444  CD2 PHE    93      38.905  54.396  49.516  1.00  0.00           C  
ATOM   1445  H   PHE    93      36.152  57.257  45.872  1.00  0.00           H  
ATOM   1446  HA  PHE    93      35.971  56.957  48.792  1.00  0.00           H  
ATOM   1447  HB2 PHE    93      36.059  54.482  48.254  1.00  0.00           H  
ATOM   1448  HB3 PHE    93      37.537  54.815  47.354  1.00  0.00           H  
ATOM   1449  HD1 PHE    93      35.996  55.737  50.764  1.00  0.00           H  
ATOM   1450  HE1 PHE    93      37.305  55.557  52.916  1.00  0.00           H  
ATOM   1451  HZ  PHE    93      39.525  54.686  52.911  1.00  0.00           H  
ATOM   1452  HE2 PHE    93      40.569  53.880  50.720  1.00  0.00           H  
ATOM   1453  HD2 PHE    93      39.355  54.191  48.556  1.00  0.00           H  
ATOM   1454  N   GLU    94      38.696  57.501  48.952  1.00  0.00           N  
ATOM   1455  CA  GLU    94      39.958  58.248  48.937  1.00  0.00           C  
ATOM   1456  C   GLU    94      41.054  57.553  48.149  1.00  0.00           C  
ATOM   1457  O   GLU    94      41.155  56.337  48.217  1.00  0.00           O  
ATOM   1458  CB  GLU    94      40.303  58.548  50.409  1.00  0.00           C  
ATOM   1459  CG  GLU    94      41.053  59.833  50.584  1.00  0.00           C  
ATOM   1460  CD  GLU    94      41.451  60.132  52.011  1.00  0.00           C  
ATOM   1461  OE1 GLU    94      41.230  61.236  52.535  1.00  0.00           O  
ATOM   1462  OE2 GLU    94      42.137  59.252  52.588  1.00  0.00           O1-
ATOM   1463  H   GLU    94      38.650  56.677  49.534  1.00  0.00           H  
ATOM   1464  HA  GLU    94      39.761  59.225  48.496  1.00  0.00           H  
ATOM   1465  HB2 GLU    94      39.417  58.697  51.027  1.00  0.00           H  
ATOM   1466  HB3 GLU    94      40.820  57.728  50.909  1.00  0.00           H  
ATOM   1467  HG2 GLU    94      41.930  59.730  49.945  1.00  0.00           H  
ATOM   1468  HG3 GLU    94      40.540  60.733  50.245  1.00  0.00           H  
ATOM   1469  N   THR    95      41.873  58.300  47.440  1.00  0.00           N  
ATOM   1470  CA  THR    95      43.093  57.745  46.822  1.00  0.00           C  
ATOM   1471  C   THR    95      44.238  57.897  47.774  1.00  0.00           C  
ATOM   1472  O   THR    95      44.463  58.978  48.327  1.00  0.00           O  
ATOM   1473  CB  THR    95      43.390  58.329  45.456  1.00  0.00           C  
ATOM   1474  CG2 THR    95      44.822  58.087  44.929  1.00  0.00           C  
ATOM   1475  OG1 THR    95      42.524  57.906  44.459  1.00  0.00           O  
ATOM   1476  H   THR    95      41.697  59.294  47.391  1.00  0.00           H  
ATOM   1477  HA  THR    95      43.003  56.686  46.582  1.00  0.00           H  
ATOM   1478  HB  THR    95      43.352  59.410  45.591  1.00  0.00           H  
ATOM   1479 HG21 THR    95      44.933  58.359  43.880  1.00  0.00           H  
ATOM   1480 HG22 THR    95      45.526  58.709  45.483  1.00  0.00           H  
ATOM   1481 HG23 THR    95      45.059  57.029  45.036  1.00  0.00           H  
ATOM   1482  HG1 THR    95      41.666  58.331  44.521  1.00  0.00           H  
ATOM   1483  N   GLU    96      44.981  56.836  48.049  1.00  0.00           N  
ATOM   1484  CA  GLU    96      46.091  56.678  49.049  1.00  0.00           C  
ATOM   1485  C   GLU    96      45.800  57.260  50.450  1.00  0.00           C  
ATOM   1486  O   GLU    96      44.811  56.874  51.023  1.00  0.00           O  
ATOM   1487  CB  GLU    96      47.436  57.162  48.379  1.00  0.00           C  
ATOM   1488  CG  GLU    96      47.910  56.416  47.073  1.00  0.00           C  
ATOM   1489  CD  GLU    96      48.169  54.906  47.336  1.00  0.00           C  
ATOM   1490  OE1 GLU    96      48.812  54.620  48.336  1.00  0.00           O  
ATOM   1491  OE2 GLU    96      47.637  54.092  46.610  1.00  0.00           O1-
ATOM   1492  H   GLU    96      44.653  55.948  47.697  1.00  0.00           H  
ATOM   1493  HA  GLU    96      46.182  55.624  49.313  1.00  0.00           H  
ATOM   1494  HB2 GLU    96      47.438  58.241  48.228  1.00  0.00           H  
ATOM   1495  HB3 GLU    96      48.156  56.925  49.162  1.00  0.00           H  
ATOM   1496  HG2 GLU    96      47.146  56.550  46.307  1.00  0.00           H  
ATOM   1497  HG3 GLU    96      48.852  56.890  46.795  1.00  0.00           H  
ATOM   1498  N   ASP    97      46.588  58.076  51.113  1.00  0.00           N  
ATOM   1499  CA  ASP    97      46.165  59.045  52.128  1.00  0.00           C  
ATOM   1500  C   ASP    97      46.173  60.503  51.573  1.00  0.00           C  
ATOM   1501  O   ASP    97      46.719  61.456  52.138  1.00  0.00           O  
ATOM   1502  CB  ASP    97      47.008  58.836  53.415  1.00  0.00           C  
ATOM   1503  CG  ASP    97      46.343  59.444  54.641  1.00  0.00           C  
ATOM   1504  OD1 ASP    97      47.055  60.095  55.417  1.00  0.00           O  
ATOM   1505  OD2 ASP    97      45.095  59.592  54.809  1.00  0.00           O1-
ATOM   1506  H   ASP    97      47.505  58.211  50.713  1.00  0.00           H  
ATOM   1507  HA  ASP    97      45.119  58.831  52.347  1.00  0.00           H  
ATOM   1508  HB2 ASP    97      47.226  57.781  53.583  1.00  0.00           H  
ATOM   1509  HB3 ASP    97      47.985  59.276  53.216  1.00  0.00           H  
ATOM   1510  N   GLY    98      45.420  60.696  50.520  1.00  0.00           N  
ATOM   1511  CA  GLY    98      45.184  61.921  49.715  1.00  0.00           C  
ATOM   1512  C   GLY    98      43.751  62.344  49.596  1.00  0.00           C  
ATOM   1513  O   GLY    98      43.113  62.638  50.615  1.00  0.00           O  
ATOM   1514  H   GLY    98      45.076  59.839  50.112  1.00  0.00           H  
ATOM   1515  HA2 GLY    98      45.685  62.761  50.197  1.00  0.00           H  
ATOM   1516  HA3 GLY    98      45.595  61.746  48.720  1.00  0.00           H  
ATOM   1517  N   SER    99      43.269  62.447  48.364  1.00  0.00           N  
ATOM   1518  CA  SER    99      41.923  62.997  48.095  1.00  0.00           C  
ATOM   1519  C   SER    99      40.988  62.016  47.413  1.00  0.00           C  
ATOM   1520  O   SER    99      41.376  61.145  46.648  1.00  0.00           O  
ATOM   1521  CB  SER    99      42.051  64.239  47.252  1.00  0.00           C  
ATOM   1522  OG  SER    99      42.862  64.151  46.080  1.00  0.00           O  
ATOM   1523  H   SER    99      43.774  61.846  47.729  1.00  0.00           H  
ATOM   1524  HA  SER    99      41.469  63.131  49.077  1.00  0.00           H  
ATOM   1525  HB2 SER    99      41.118  64.629  46.846  1.00  0.00           H  
ATOM   1526  HB3 SER    99      42.517  64.959  47.925  1.00  0.00           H  
ATOM   1527  HG  SER    99      42.779  64.960  45.569  1.00  0.00           H  
ATOM   1528  N   LYS   100      39.709  62.101  47.835  1.00  0.00           N  
ATOM   1529  CA  LYS   100      38.569  61.411  47.174  1.00  0.00           C  
ATOM   1530  C   LYS   100      38.372  61.663  45.687  1.00  0.00           C  
ATOM   1531  O   LYS   100      38.571  62.762  45.185  1.00  0.00           O  
ATOM   1532  CB  LYS   100      37.255  61.689  47.968  1.00  0.00           C  
ATOM   1533  CG  LYS   100      37.261  61.231  49.459  1.00  0.00           C  
ATOM   1534  CD  LYS   100      36.059  61.860  50.158  1.00  0.00           C  
ATOM   1535  CE  LYS   100      35.867  61.291  51.611  1.00  0.00           C  
ATOM   1536  NZ  LYS   100      34.631  61.793  52.291  1.00  0.00           N1+
ATOM   1537  H   LYS   100      39.474  62.913  48.388  1.00  0.00           H  
ATOM   1538  HA  LYS   100      38.805  60.347  47.155  1.00  0.00           H  
ATOM   1539  HB2 LYS   100      36.919  62.719  47.843  1.00  0.00           H  
ATOM   1540  HB3 LYS   100      36.503  61.051  47.503  1.00  0.00           H  
ATOM   1541  HG2 LYS   100      37.191  60.145  49.522  1.00  0.00           H  
ATOM   1542  HG3 LYS   100      38.119  61.566  50.043  1.00  0.00           H  
ATOM   1543  HD2 LYS   100      36.244  62.926  50.295  1.00  0.00           H  
ATOM   1544  HD3 LYS   100      35.157  61.821  49.547  1.00  0.00           H  
ATOM   1545  HE2 LYS   100      35.816  60.202  51.621  1.00  0.00           H  
ATOM   1546  HE3 LYS   100      36.749  61.595  52.175  1.00  0.00           H  
ATOM   1547  HZ1 LYS   100      34.627  62.802  52.321  1.00  0.00           H  
ATOM   1548  HZ2 LYS   100      33.768  61.457  51.885  1.00  0.00           H  
ATOM   1549  HZ3 LYS   100      34.696  61.257  53.145  1.00  0.00           H  
ATOM   1550  N   ASP   101      37.858  60.642  45.047  1.00  0.00           N  
ATOM   1551  CA  ASP   101      37.521  60.525  43.640  1.00  0.00           C  
ATOM   1552  C   ASP   101      36.679  59.263  43.345  1.00  0.00           C  
ATOM   1553  O   ASP   101      36.566  58.399  44.239  1.00  0.00           O  
ATOM   1554  CB  ASP   101      38.826  60.468  42.828  1.00  0.00           C  
ATOM   1555  CG  ASP   101      39.659  59.285  43.167  1.00  0.00           C  
ATOM   1556  OD1 ASP   101      40.392  59.359  44.122  1.00  0.00           O  
ATOM   1557  OD2 ASP   101      39.577  58.199  42.550  1.00  0.00           O1-
ATOM   1558  H   ASP   101      37.675  59.871  45.674  1.00  0.00           H  
ATOM   1559  HA  ASP   101      36.921  61.404  43.405  1.00  0.00           H  
ATOM   1560  HB2 ASP   101      38.480  60.311  41.806  1.00  0.00           H  
ATOM   1561  HB3 ASP   101      39.453  61.347  42.982  1.00  0.00           H  
ATOM   1562  N   GLU   102      36.264  59.063  42.053  1.00  0.00           N  
ATOM   1563  CA  GLU   102      35.592  57.883  41.659  1.00  0.00           C  
ATOM   1564  C   GLU   102      36.307  56.979  40.692  1.00  0.00           C  
ATOM   1565  O   GLU   102      36.825  57.357  39.662  1.00  0.00           O  
ATOM   1566  CB  GLU   102      34.355  58.349  40.941  1.00  0.00           C  
ATOM   1567  CG  GLU   102      33.372  59.116  41.914  1.00  0.00           C  
ATOM   1568  CD  GLU   102      32.137  59.547  41.067  1.00  0.00           C  
ATOM   1569  OE1 GLU   102      32.091  59.692  39.846  1.00  0.00           O  
ATOM   1570  OE2 GLU   102      31.077  59.751  41.712  1.00  0.00           O1-
ATOM   1571  H   GLU   102      36.658  59.656  41.337  1.00  0.00           H  
ATOM   1572  HA  GLU   102      35.384  57.205  42.487  1.00  0.00           H  
ATOM   1573  HB2 GLU   102      34.599  59.114  40.204  1.00  0.00           H  
ATOM   1574  HB3 GLU   102      33.819  57.519  40.479  1.00  0.00           H  
ATOM   1575  HG2 GLU   102      33.093  58.385  42.674  1.00  0.00           H  
ATOM   1576  HG3 GLU   102      33.952  59.908  42.387  1.00  0.00           H  
ATOM   1577  N   TRP   103      36.265  55.684  40.967  1.00  0.00           N  
ATOM   1578  CA  TRP   103      36.699  54.622  40.052  1.00  0.00           C  
ATOM   1579  C   TRP   103      35.534  53.875  39.460  1.00  0.00           C  
ATOM   1580  O   TRP   103      34.597  53.519  40.178  1.00  0.00           O  
ATOM   1581  CB  TRP   103      37.655  53.693  40.869  1.00  0.00           C  
ATOM   1582  CG  TRP   103      39.039  54.191  41.250  1.00  0.00           C  
ATOM   1583  CD1 TRP   103      39.525  55.465  41.156  1.00  0.00           C  
ATOM   1584  NE1 TRP   103      40.836  55.472  41.520  1.00  0.00           N  
ATOM   1585  CE2 TRP   103      41.311  54.273  41.940  1.00  0.00           C  
ATOM   1586  CZ2 TRP   103      42.516  53.902  42.623  1.00  0.00           C  
ATOM   1587  CH2 TRP   103      42.611  52.517  42.909  1.00  0.00           C  
ATOM   1588  CZ3 TRP   103      41.578  51.641  42.723  1.00  0.00           C  
ATOM   1589  CE3 TRP   103      40.351  52.042  42.078  1.00  0.00           C  
ATOM   1590  CD2 TRP   103      40.197  53.370  41.722  1.00  0.00           C  
ATOM   1591  H   TRP   103      35.904  55.477  41.888  1.00  0.00           H  
ATOM   1592  HA  TRP   103      37.451  54.960  39.339  1.00  0.00           H  
ATOM   1593  HB2 TRP   103      37.150  53.445  41.803  1.00  0.00           H  
ATOM   1594  HB3 TRP   103      37.786  52.778  40.290  1.00  0.00           H  
ATOM   1595  HD1 TRP   103      38.948  56.300  40.787  1.00  0.00           H  
ATOM   1596  HE1 TRP   103      41.339  56.345  41.588  1.00  0.00           H  
ATOM   1597  HZ2 TRP   103      43.359  54.554  42.798  1.00  0.00           H  
ATOM   1598  HH2 TRP   103      43.464  52.143  43.456  1.00  0.00           H  
ATOM   1599  HZ3 TRP   103      41.749  50.651  43.117  1.00  0.00           H  
ATOM   1600  HE3 TRP   103      39.532  51.364  41.891  1.00  0.00           H  
ATOM   1601  N   ARG   104      35.559  53.596  38.141  1.00  0.00           N  
ATOM   1602  CA  ARG   104      34.664  52.526  37.554  1.00  0.00           C  
ATOM   1603  C   ARG   104      35.249  51.080  37.727  1.00  0.00           C  
ATOM   1604  O   ARG   104      36.483  50.908  37.526  1.00  0.00           O  
ATOM   1605  CB  ARG   104      34.242  52.987  36.162  1.00  0.00           C  
ATOM   1606  CG  ARG   104      35.458  53.180  35.228  1.00  0.00           C  
ATOM   1607  CD  ARG   104      35.037  53.331  33.792  1.00  0.00           C  
ATOM   1608  NE  ARG   104      36.119  53.872  33.110  1.00  0.00           N  
ATOM   1609  CZ  ARG   104      36.429  55.115  32.703  1.00  0.00           C  
ATOM   1610  NH1 ARG   104      35.792  56.159  33.111  1.00  0.00           N  
ATOM   1611  NH2 ARG   104      37.478  55.295  31.934  1.00  0.00           N1+
ATOM   1612  H   ARG   104      36.329  53.898  37.562  1.00  0.00           H  
ATOM   1613  HA  ARG   104      33.723  52.517  38.104  1.00  0.00           H  
ATOM   1614  HB2 ARG   104      33.550  52.305  35.668  1.00  0.00           H  
ATOM   1615  HB3 ARG   104      33.768  53.960  36.293  1.00  0.00           H  
ATOM   1616  HG2 ARG   104      36.074  54.036  35.506  1.00  0.00           H  
ATOM   1617  HG3 ARG   104      36.050  52.275  35.363  1.00  0.00           H  
ATOM   1618  HD2 ARG   104      34.766  52.336  33.438  1.00  0.00           H  
ATOM   1619  HD3 ARG   104      34.155  53.971  33.811  1.00  0.00           H  
ATOM   1620  HE  ARG   104      36.763  53.237  32.662  1.00  0.00           H  
ATOM   1621 HH11 ARG   104      34.957  56.078  33.673  1.00  0.00           H  
ATOM   1622 HH12 ARG   104      35.924  57.119  32.827  1.00  0.00           H  
ATOM   1623 HH21 ARG   104      38.198  54.592  32.017  1.00  0.00           H  
ATOM   1624 HH22 ARG   104      37.814  56.195  31.622  1.00  0.00           H  
ATOM   1625  N   GLY   105      34.430  50.144  38.129  1.00  0.00           N  
ATOM   1626  CA  GLY   105      34.745  48.770  38.571  1.00  0.00           C  
ATOM   1627  C   GLY   105      33.649  47.797  38.337  1.00  0.00           C  
ATOM   1628  O   GLY   105      32.704  48.178  37.673  1.00  0.00           O  
ATOM   1629  H   GLY   105      33.434  50.310  38.097  1.00  0.00           H  
ATOM   1630  HA2 GLY   105      35.644  48.512  38.011  1.00  0.00           H  
ATOM   1631  HA3 GLY   105      35.090  48.817  39.604  1.00  0.00           H  
ATOM   1632  N   MET   106      33.815  46.543  38.850  1.00  0.00           N  
ATOM   1633  CA  MET   106      33.012  45.355  38.504  1.00  0.00           C  
ATOM   1634  C   MET   106      32.997  44.449  39.772  1.00  0.00           C  
ATOM   1635  O   MET   106      34.023  43.995  40.226  1.00  0.00           O  
ATOM   1636  CB  MET   106      33.635  44.561  37.347  1.00  0.00           C  
ATOM   1637  CG  MET   106      32.630  43.446  36.962  1.00  0.00           C  
ATOM   1638  SD  MET   106      33.020  42.312  35.554  1.00  0.00           S  
ATOM   1639  CE  MET   106      33.250  43.438  34.227  1.00  0.00           C  
ATOM   1640  H   MET   106      34.553  46.280  39.488  1.00  0.00           H  
ATOM   1641  HA  MET   106      32.017  45.654  38.174  1.00  0.00           H  
ATOM   1642  HB2 MET   106      33.913  45.273  36.570  1.00  0.00           H  
ATOM   1643  HB3 MET   106      34.596  44.153  37.659  1.00  0.00           H  
ATOM   1644  HG2 MET   106      32.533  42.816  37.846  1.00  0.00           H  
ATOM   1645  HG3 MET   106      31.698  43.916  36.649  1.00  0.00           H  
ATOM   1646  HE1 MET   106      33.353  42.772  33.371  1.00  0.00           H  
ATOM   1647  HE2 MET   106      32.304  43.979  34.194  1.00  0.00           H  
ATOM   1648  HE3 MET   106      34.022  44.190  34.391  1.00  0.00           H  
ATOM   1649  N   VAL   107      31.776  44.220  40.214  1.00  0.00           N  
ATOM   1650  CA  VAL   107      31.357  43.387  41.376  1.00  0.00           C  
ATOM   1651  C   VAL   107      31.419  41.971  41.025  1.00  0.00           C  
ATOM   1652  O   VAL   107      30.851  41.549  40.026  1.00  0.00           O  
ATOM   1653  CB  VAL   107      30.061  43.840  42.038  1.00  0.00           C  
ATOM   1654  CG1 VAL   107      29.852  43.068  43.316  1.00  0.00           C  
ATOM   1655  CG2 VAL   107      30.198  45.296  42.590  1.00  0.00           C  
ATOM   1656  H   VAL   107      31.029  44.542  39.615  1.00  0.00           H  
ATOM   1657  HA  VAL   107      32.164  43.546  42.091  1.00  0.00           H  
ATOM   1658  HB  VAL   107      29.232  43.771  41.334  1.00  0.00           H  
ATOM   1659 HG11 VAL   107      29.659  42.025  43.066  1.00  0.00           H  
ATOM   1660 HG12 VAL   107      30.768  43.038  43.907  1.00  0.00           H  
ATOM   1661 HG13 VAL   107      28.993  43.451  43.866  1.00  0.00           H  
ATOM   1662 HG21 VAL   107      30.965  45.213  43.360  1.00  0.00           H  
ATOM   1663 HG22 VAL   107      30.512  45.968  41.792  1.00  0.00           H  
ATOM   1664 HG23 VAL   107      29.222  45.658  42.913  1.00  0.00           H  
ATOM   1665  N   LEU   108      32.012  41.145  41.879  1.00  0.00           N  
ATOM   1666  CA  LEU   108      32.395  39.756  41.545  1.00  0.00           C  
ATOM   1667  C   LEU   108      31.634  38.687  42.365  1.00  0.00           C  
ATOM   1668  O   LEU   108      31.278  37.651  41.827  1.00  0.00           O  
ATOM   1669  CB  LEU   108      33.889  39.503  41.595  1.00  0.00           C  
ATOM   1670  CG  LEU   108      34.736  40.598  40.851  1.00  0.00           C  
ATOM   1671  CD1 LEU   108      36.190  40.493  41.053  1.00  0.00           C  
ATOM   1672  CD2 LEU   108      34.393  40.533  39.400  1.00  0.00           C  
ATOM   1673  H   LEU   108      32.282  41.458  42.801  1.00  0.00           H  
ATOM   1674  HA  LEU   108      32.076  39.552  40.523  1.00  0.00           H  
ATOM   1675  HB2 LEU   108      34.162  39.454  42.650  1.00  0.00           H  
ATOM   1676  HB3 LEU   108      34.117  38.520  41.184  1.00  0.00           H  
ATOM   1677  HG  LEU   108      34.320  41.556  41.162  1.00  0.00           H  
ATOM   1678 HD11 LEU   108      36.387  40.096  42.049  1.00  0.00           H  
ATOM   1679 HD12 LEU   108      36.736  39.782  40.433  1.00  0.00           H  
ATOM   1680 HD13 LEU   108      36.597  41.501  40.971  1.00  0.00           H  
ATOM   1681 HD21 LEU   108      34.385  39.529  38.975  1.00  0.00           H  
ATOM   1682 HD22 LEU   108      33.484  41.063  39.116  1.00  0.00           H  
ATOM   1683 HD23 LEU   108      35.099  41.180  38.879  1.00  0.00           H  
ATOM   1684  N   ALA   109      31.358  38.952  43.671  1.00  0.00           N  
ATOM   1685  CA  ALA   109      30.727  38.002  44.564  1.00  0.00           C  
ATOM   1686  C   ALA   109      30.591  38.671  45.935  1.00  0.00           C  
ATOM   1687  O   ALA   109      31.075  39.765  46.087  1.00  0.00           O  
ATOM   1688  CB  ALA   109      31.640  36.728  44.730  1.00  0.00           C  
ATOM   1689  H   ALA   109      31.700  39.809  44.082  1.00  0.00           H  
ATOM   1690  HA  ALA   109      29.754  37.719  44.162  1.00  0.00           H  
ATOM   1691  HB1 ALA   109      30.965  35.944  45.077  1.00  0.00           H  
ATOM   1692  HB2 ALA   109      32.115  36.434  43.795  1.00  0.00           H  
ATOM   1693  HB3 ALA   109      32.420  36.938  45.461  1.00  0.00           H  
ATOM   1694  N   ARG   110      30.075  37.943  46.922  1.00  0.00           N  
ATOM   1695  CA  ARG   110      30.404  38.219  48.340  1.00  0.00           C  
ATOM   1696  C   ARG   110      31.347  37.186  48.973  1.00  0.00           C  
ATOM   1697  O   ARG   110      31.456  36.076  48.444  1.00  0.00           O  
ATOM   1698  CB  ARG   110      29.111  38.426  49.168  1.00  0.00           C  
ATOM   1699  CG  ARG   110      28.261  39.627  48.736  1.00  0.00           C  
ATOM   1700  CD  ARG   110      26.930  39.846  49.428  1.00  0.00           C  
ATOM   1701  NE  ARG   110      26.007  38.706  49.396  1.00  0.00           N  
ATOM   1702  CZ  ARG   110      25.413  38.229  50.444  1.00  0.00           C  
ATOM   1703  NH1 ARG   110      25.828  38.439  51.633  1.00  0.00           N  
ATOM   1704  NH2 ARG   110      24.203  37.675  50.416  1.00  0.00           N1+
ATOM   1705  H   ARG   110      29.545  37.099  46.757  1.00  0.00           H  
ATOM   1706  HA  ARG   110      30.942  39.167  48.338  1.00  0.00           H  
ATOM   1707  HB2 ARG   110      28.569  37.497  48.994  1.00  0.00           H  
ATOM   1708  HB3 ARG   110      29.349  38.555  50.224  1.00  0.00           H  
ATOM   1709  HG2 ARG   110      28.862  40.527  48.869  1.00  0.00           H  
ATOM   1710  HG3 ARG   110      28.141  39.446  47.668  1.00  0.00           H  
ATOM   1711  HD2 ARG   110      27.157  40.076  50.469  1.00  0.00           H  
ATOM   1712  HD3 ARG   110      26.477  40.699  48.924  1.00  0.00           H  
ATOM   1713  HE  ARG   110      25.655  38.451  48.485  1.00  0.00           H  
ATOM   1714 HH11 ARG   110      26.617  39.041  51.821  1.00  0.00           H  
ATOM   1715 HH12 ARG   110      25.280  38.216  52.452  1.00  0.00           H  
ATOM   1716 HH21 ARG   110      23.653  37.774  49.575  1.00  0.00           H  
ATOM   1717 HH22 ARG   110      23.785  37.398  51.293  1.00  0.00           H  
ATOM   1718  N   ALA   111      32.276  37.731  49.765  1.00  0.00           N  
ATOM   1719  CA  ALA   111      33.434  36.907  50.178  1.00  0.00           C  
ATOM   1720  C   ALA   111      33.109  35.816  51.185  1.00  0.00           C  
ATOM   1721  O   ALA   111      32.228  36.010  52.020  1.00  0.00           O  
ATOM   1722  CB  ALA   111      34.366  37.950  50.890  1.00  0.00           C  
ATOM   1723  H   ALA   111      32.269  38.722  49.959  1.00  0.00           H  
ATOM   1724  HA  ALA   111      33.835  36.528  49.239  1.00  0.00           H  
ATOM   1725  HB1 ALA   111      35.327  37.548  51.212  1.00  0.00           H  
ATOM   1726  HB2 ALA   111      34.606  38.829  50.289  1.00  0.00           H  
ATOM   1727  HB3 ALA   111      33.857  38.352  51.766  1.00  0.00           H  
ATOM   1728  N   PRO   112      33.787  34.725  51.192  1.00  0.00           N  
ATOM   1729  CA  PRO   112      33.581  33.665  52.101  1.00  0.00           C  
ATOM   1730  C   PRO   112      34.137  33.895  53.530  1.00  0.00           C  
ATOM   1731  O   PRO   112      34.980  34.795  53.727  1.00  0.00           O  
ATOM   1732  CD  PRO   112      34.775  34.346  50.181  1.00  0.00           C  
ATOM   1733  CG  PRO   112      35.270  32.967  50.583  1.00  0.00           C  
ATOM   1734  CB  PRO   112      34.238  32.485  51.594  1.00  0.00           C  
ATOM   1735  HD2 PRO   112      35.583  35.075  50.246  1.00  0.00           H  
ATOM   1736  HD3 PRO   112      34.367  34.319  49.171  1.00  0.00           H  
ATOM   1737  HG2 PRO   112      36.263  32.987  51.031  1.00  0.00           H  
ATOM   1738  HG3 PRO   112      35.322  32.269  49.747  1.00  0.00           H  
ATOM   1739  HB2 PRO   112      34.717  31.862  52.349  1.00  0.00           H  
ATOM   1740  HB3 PRO   112      33.406  32.013  51.071  1.00  0.00           H  
ATOM   1741  HA  PRO   112      32.505  33.513  52.190  1.00  0.00           H  
ATOM   1742  N   VAL   113      33.482  33.289  54.493  1.00  0.00           N  
ATOM   1743  CA  VAL   113      33.468  33.523  55.933  1.00  0.00           C  
ATOM   1744  C   VAL   113      33.286  35.000  56.380  1.00  0.00           C  
ATOM   1745  O   VAL   113      32.968  35.212  57.563  1.00  0.00           O  
ATOM   1746  CB  VAL   113      34.780  32.988  56.599  1.00  0.00           C  
ATOM   1747  CG1 VAL   113      35.354  31.775  55.821  1.00  0.00           C  
ATOM   1748  CG2 VAL   113      35.927  33.967  56.816  1.00  0.00           C  
ATOM   1749  H   VAL   113      32.742  32.699  54.141  1.00  0.00           H  
ATOM   1750  HA  VAL   113      32.720  32.875  56.390  1.00  0.00           H  
ATOM   1751  HB  VAL   113      34.545  32.683  57.619  1.00  0.00           H  
ATOM   1752 HG11 VAL   113      36.229  31.273  56.233  1.00  0.00           H  
ATOM   1753 HG12 VAL   113      34.491  31.111  55.853  1.00  0.00           H  
ATOM   1754 HG13 VAL   113      35.569  32.026  54.782  1.00  0.00           H  
ATOM   1755 HG21 VAL   113      35.703  34.683  57.607  1.00  0.00           H  
ATOM   1756 HG22 VAL   113      36.911  33.505  56.908  1.00  0.00           H  
ATOM   1757 HG23 VAL   113      35.995  34.536  55.890  1.00  0.00           H  
ATOM   1758  N   MET   114      33.128  35.960  55.456  1.00  0.00           N  
ATOM   1759  CA  MET   114      32.862  37.391  55.681  1.00  0.00           C  
ATOM   1760  C   MET   114      31.824  37.907  54.650  1.00  0.00           C  
ATOM   1761  O   MET   114      32.125  38.796  53.815  1.00  0.00           O  
ATOM   1762  CB  MET   114      34.132  38.266  55.699  1.00  0.00           C  
ATOM   1763  CG  MET   114      35.021  38.025  56.890  1.00  0.00           C  
ATOM   1764  SD  MET   114      36.785  38.396  56.499  1.00  0.00           S  
ATOM   1765  CE  MET   114      36.516  40.192  56.386  1.00  0.00           C  
ATOM   1766  H   MET   114      33.502  35.797  54.532  1.00  0.00           H  
ATOM   1767  HA  MET   114      32.435  37.400  56.683  1.00  0.00           H  
ATOM   1768  HB2 MET   114      34.703  37.945  54.828  1.00  0.00           H  
ATOM   1769  HB3 MET   114      33.782  39.295  55.618  1.00  0.00           H  
ATOM   1770  HG2 MET   114      34.749  38.764  57.644  1.00  0.00           H  
ATOM   1771  HG3 MET   114      35.016  36.970  57.162  1.00  0.00           H  
ATOM   1772  HE1 MET   114      36.133  40.572  57.333  1.00  0.00           H  
ATOM   1773  HE2 MET   114      37.425  40.716  56.088  1.00  0.00           H  
ATOM   1774  HE3 MET   114      35.775  40.320  55.597  1.00  0.00           H  
ATOM   1775  N   ASN   115      30.630  37.349  54.547  1.00  0.00           N  
ATOM   1776  CA  ASN   115      29.699  37.573  53.426  1.00  0.00           C  
ATOM   1777  C   ASN   115      29.010  38.984  53.426  1.00  0.00           C  
ATOM   1778  O   ASN   115      28.411  39.348  52.422  1.00  0.00           O  
ATOM   1779  CB  ASN   115      28.580  36.508  53.420  1.00  0.00           C  
ATOM   1780  CG  ASN   115      28.992  35.130  53.879  1.00  0.00           C  
ATOM   1781  OD1 ASN   115      28.297  34.526  54.695  1.00  0.00           O  
ATOM   1782  ND2 ASN   115      30.132  34.583  53.553  1.00  0.00           N  
ATOM   1783  H   ASN   115      30.390  36.770  55.339  1.00  0.00           H  
ATOM   1784  HA  ASN   115      30.334  37.524  52.542  1.00  0.00           H  
ATOM   1785  HB2 ASN   115      27.649  36.694  53.955  1.00  0.00           H  
ATOM   1786  HB3 ASN   115      28.228  36.337  52.403  1.00  0.00           H  
ATOM   1787 HD21 ASN   115      30.778  35.138  53.010  1.00  0.00           H  
ATOM   1788 HD22 ASN   115      30.436  33.771  54.070  1.00  0.00           H  
ATOM   1789  N   THR   116      29.244  39.798  54.478  1.00  0.00           N  
ATOM   1790  CA  THR   116      28.914  41.261  54.502  1.00  0.00           C  
ATOM   1791  C   THR   116      29.748  42.091  53.538  1.00  0.00           C  
ATOM   1792  O   THR   116      29.436  43.215  53.146  1.00  0.00           O  
ATOM   1793  CB  THR   116      29.039  41.835  55.908  1.00  0.00           C  
ATOM   1794  CG2 THR   116      28.053  41.452  56.975  1.00  0.00           C  
ATOM   1795  OG1 THR   116      30.214  41.347  56.428  1.00  0.00           O  
ATOM   1796  H   THR   116      29.971  39.507  55.115  1.00  0.00           H  
ATOM   1797  HA  THR   116      27.952  41.467  54.034  1.00  0.00           H  
ATOM   1798  HB  THR   116      29.024  42.922  55.832  1.00  0.00           H  
ATOM   1799 HG21 THR   116      28.274  41.968  57.909  1.00  0.00           H  
ATOM   1800 HG22 THR   116      27.053  41.658  56.592  1.00  0.00           H  
ATOM   1801 HG23 THR   116      28.075  40.367  57.084  1.00  0.00           H  
ATOM   1802  HG1 THR   116      30.436  41.715  57.287  1.00  0.00           H  
ATOM   1803  N   TRP   117      30.756  41.520  52.977  1.00  0.00           N  
ATOM   1804  CA  TRP   117      31.707  42.154  52.124  1.00  0.00           C  
ATOM   1805  C   TRP   117      31.574  41.653  50.692  1.00  0.00           C  
ATOM   1806  O   TRP   117      31.621  40.454  50.516  1.00  0.00           O  
ATOM   1807  CB  TRP   117      33.121  42.023  52.730  1.00  0.00           C  
ATOM   1808  CG  TRP   117      33.411  42.437  54.170  1.00  0.00           C  
ATOM   1809  CD1 TRP   117      33.073  41.874  55.309  1.00  0.00           C  
ATOM   1810  NE1 TRP   117      33.272  42.712  56.305  1.00  0.00           N  
ATOM   1811  CE2 TRP   117      33.930  43.878  55.955  1.00  0.00           C  
ATOM   1812  CZ2 TRP   117      34.419  44.982  56.656  1.00  0.00           C  
ATOM   1813  CH2 TRP   117      35.024  45.978  55.873  1.00  0.00           C  
ATOM   1814  CZ3 TRP   117      35.214  45.838  54.527  1.00  0.00           C  
ATOM   1815  CE3 TRP   117      34.731  44.706  53.868  1.00  0.00           C  
ATOM   1816  CD2 TRP   117      34.033  43.717  54.538  1.00  0.00           C  
ATOM   1817  H   TRP   117      31.045  40.611  53.309  1.00  0.00           H  
ATOM   1818  HA  TRP   117      31.503  43.224  52.096  1.00  0.00           H  
ATOM   1819  HB2 TRP   117      33.426  40.986  52.589  1.00  0.00           H  
ATOM   1820  HB3 TRP   117      33.746  42.666  52.111  1.00  0.00           H  
ATOM   1821  HD1 TRP   117      32.408  41.026  55.382  1.00  0.00           H  
ATOM   1822  HE1 TRP   117      33.188  42.374  57.253  1.00  0.00           H  
ATOM   1823  HZ2 TRP   117      34.219  45.076  57.714  1.00  0.00           H  
ATOM   1824  HH2 TRP   117      35.331  46.866  56.405  1.00  0.00           H  
ATOM   1825  HZ3 TRP   117      35.593  46.701  54.000  1.00  0.00           H  
ATOM   1826  HE3 TRP   117      34.945  44.631  52.812  1.00  0.00           H  
ATOM   1827  N   PHE   118      31.421  42.508  49.679  1.00  0.00           N  
ATOM   1828  CA  PHE   118      31.328  42.132  48.270  1.00  0.00           C  
ATOM   1829  C   PHE   118      32.732  42.232  47.713  1.00  0.00           C  
ATOM   1830  O   PHE   118      33.411  43.255  47.844  1.00  0.00           O  
ATOM   1831  CB  PHE   118      30.558  43.221  47.503  1.00  0.00           C  
ATOM   1832  CG  PHE   118      29.046  43.252  47.588  1.00  0.00           C  
ATOM   1833  CD1 PHE   118      28.382  43.891  48.653  1.00  0.00           C  
ATOM   1834  CE1 PHE   118      26.968  43.943  48.605  1.00  0.00           C  
ATOM   1835  CZ  PHE   118      26.222  43.541  47.478  1.00  0.00           C  
ATOM   1836  CE2 PHE   118      26.886  42.827  46.446  1.00  0.00           C  
ATOM   1837  CD2 PHE   118      28.318  42.699  46.533  1.00  0.00           C  
ATOM   1838  H   PHE   118      31.388  43.503  49.850  1.00  0.00           H  
ATOM   1839  HA  PHE   118      30.940  41.127  48.102  1.00  0.00           H  
ATOM   1840  HB2 PHE   118      30.852  44.226  47.807  1.00  0.00           H  
ATOM   1841  HB3 PHE   118      30.803  43.279  46.442  1.00  0.00           H  
ATOM   1842  HD1 PHE   118      28.972  44.422  49.386  1.00  0.00           H  
ATOM   1843  HE1 PHE   118      26.503  44.493  49.409  1.00  0.00           H  
ATOM   1844  HZ  PHE   118      25.147  43.592  47.390  1.00  0.00           H  
ATOM   1845  HE2 PHE   118      26.327  42.346  45.657  1.00  0.00           H  
ATOM   1846  HD2 PHE   118      28.733  42.074  45.755  1.00  0.00           H  
ATOM   1847  N   TYR   119      33.171  41.211  47.007  1.00  0.00           N  
ATOM   1848  CA  TYR   119      34.285  41.296  46.085  1.00  0.00           C  
ATOM   1849  C   TYR   119      34.037  42.265  44.951  1.00  0.00           C  
ATOM   1850  O   TYR   119      33.013  42.198  44.292  1.00  0.00           O  
ATOM   1851  CB  TYR   119      34.475  39.851  45.535  1.00  0.00           C  
ATOM   1852  CG  TYR   119      35.135  38.812  46.506  1.00  0.00           C  
ATOM   1853  CD1 TYR   119      35.201  37.469  46.014  1.00  0.00           C  
ATOM   1854  CE1 TYR   119      36.149  36.571  46.623  1.00  0.00           C  
ATOM   1855  CZ  TYR   119      36.989  36.902  47.707  1.00  0.00           C  
ATOM   1856  OH  TYR   119      37.831  35.975  48.346  1.00  0.00           O  
ATOM   1857  CE2 TYR   119      36.811  38.241  48.273  1.00  0.00           C  
ATOM   1858  CD2 TYR   119      35.938  39.142  47.655  1.00  0.00           C  
ATOM   1859  H   TYR   119      32.630  40.358  46.990  1.00  0.00           H  
ATOM   1860  HA  TYR   119      35.222  41.537  46.588  1.00  0.00           H  
ATOM   1861  HB2 TYR   119      33.511  39.465  45.203  1.00  0.00           H  
ATOM   1862  HB3 TYR   119      35.171  39.844  44.696  1.00  0.00           H  
ATOM   1863  HD1 TYR   119      34.695  37.170  45.108  1.00  0.00           H  
ATOM   1864  HE1 TYR   119      36.254  35.585  46.195  1.00  0.00           H  
ATOM   1865  HH  TYR   119      37.697  35.102  47.971  1.00  0.00           H  
ATOM   1866  HE2 TYR   119      37.428  38.567  49.097  1.00  0.00           H  
ATOM   1867  HD2 TYR   119      36.048  40.193  47.874  1.00  0.00           H  
ATOM   1868  N   ILE   120      35.090  43.115  44.650  1.00  0.00           N  
ATOM   1869  CA  ILE   120      35.087  44.106  43.549  1.00  0.00           C  
ATOM   1870  C   ILE   120      36.498  44.224  42.835  1.00  0.00           C  
ATOM   1871  O   ILE   120      37.539  43.863  43.390  1.00  0.00           O  
ATOM   1872  CB  ILE   120      34.509  45.506  44.010  1.00  0.00           C  
ATOM   1873  CG2 ILE   120      35.347  46.228  45.109  1.00  0.00           C  
ATOM   1874  CG1 ILE   120      34.273  46.499  42.815  1.00  0.00           C  
ATOM   1875  CD1 ILE   120      33.159  47.570  43.093  1.00  0.00           C  
ATOM   1876  H   ILE   120      35.924  43.077  45.217  1.00  0.00           H  
ATOM   1877  HA  ILE   120      34.368  43.761  42.807  1.00  0.00           H  
ATOM   1878  HB  ILE   120      33.594  45.256  44.547  1.00  0.00           H  
ATOM   1879 HG21 ILE   120      34.787  47.099  45.447  1.00  0.00           H  
ATOM   1880 HG22 ILE   120      35.433  45.578  45.980  1.00  0.00           H  
ATOM   1881 HG23 ILE   120      36.313  46.532  44.706  1.00  0.00           H  
ATOM   1882 HG12 ILE   120      35.178  46.971  42.433  1.00  0.00           H  
ATOM   1883 HG13 ILE   120      33.863  45.949  41.968  1.00  0.00           H  
ATOM   1884 HD11 ILE   120      33.362  48.104  44.021  1.00  0.00           H  
ATOM   1885 HD12 ILE   120      33.064  48.195  42.205  1.00  0.00           H  
ATOM   1886 HD13 ILE   120      32.218  47.039  43.238  1.00  0.00           H  
ATOM   1887  N   THR   121      36.582  44.693  41.580  1.00  0.00           N  
ATOM   1888  CA  THR   121      37.830  45.098  40.933  1.00  0.00           C  
ATOM   1889  C   THR   121      37.646  46.158  39.870  1.00  0.00           C  
ATOM   1890  O   THR   121      36.631  46.336  39.249  1.00  0.00           O  
ATOM   1891  CB  THR   121      38.512  43.906  40.264  1.00  0.00           C  
ATOM   1892  CG2 THR   121      37.681  43.245  39.189  1.00  0.00           C  
ATOM   1893  OG1 THR   121      39.698  44.308  39.686  1.00  0.00           O  
ATOM   1894  H   THR   121      35.738  44.972  41.099  1.00  0.00           H  
ATOM   1895  HA  THR   121      38.382  45.487  41.789  1.00  0.00           H  
ATOM   1896  HB  THR   121      38.775  43.124  40.977  1.00  0.00           H  
ATOM   1897 HG21 THR   121      37.630  43.857  38.289  1.00  0.00           H  
ATOM   1898 HG22 THR   121      38.169  42.304  38.935  1.00  0.00           H  
ATOM   1899 HG23 THR   121      36.643  43.060  39.466  1.00  0.00           H  
ATOM   1900  HG1 THR   121      40.366  44.476  40.355  1.00  0.00           H  
ATOM   1901  N   TYR   122      38.695  46.985  39.679  1.00  0.00           N  
ATOM   1902  CA  TYR   122      38.470  48.319  39.003  1.00  0.00           C  
ATOM   1903  C   TYR   122      39.153  48.420  37.633  1.00  0.00           C  
ATOM   1904  O   TYR   122      40.194  47.793  37.536  1.00  0.00           O  
ATOM   1905  CB  TYR   122      38.778  49.416  40.013  1.00  0.00           C  
ATOM   1906  CG  TYR   122      38.056  49.377  41.236  1.00  0.00           C  
ATOM   1907  CD1 TYR   122      38.614  48.616  42.344  1.00  0.00           C  
ATOM   1908  CE1 TYR   122      37.994  48.639  43.618  1.00  0.00           C  
ATOM   1909  CZ  TYR   122      36.825  49.388  43.864  1.00  0.00           C  
ATOM   1910  OH  TYR   122      36.246  49.392  45.131  1.00  0.00           O  
ATOM   1911  CE2 TYR   122      36.152  49.881  42.686  1.00  0.00           C  
ATOM   1912  CD2 TYR   122      36.792  50.012  41.422  1.00  0.00           C  
ATOM   1913  H   TYR   122      39.626  46.746  39.991  1.00  0.00           H  
ATOM   1914  HA  TYR   122      37.387  48.394  38.904  1.00  0.00           H  
ATOM   1915  HB2 TYR   122      39.863  49.460  40.108  1.00  0.00           H  
ATOM   1916  HB3 TYR   122      38.607  50.394  39.564  1.00  0.00           H  
ATOM   1917  HD1 TYR   122      39.588  48.184  42.167  1.00  0.00           H  
ATOM   1918  HE1 TYR   122      38.627  48.279  44.416  1.00  0.00           H  
ATOM   1919  HH  TYR   122      35.538  50.040  45.101  1.00  0.00           H  
ATOM   1920  HE2 TYR   122      35.188  50.330  42.872  1.00  0.00           H  
ATOM   1921  HD2 TYR   122      36.179  50.431  40.638  1.00  0.00           H  
ATOM   1922  N   GLU   123      38.695  49.191  36.656  1.00  0.00           N  
ATOM   1923  CA  GLU   123      39.440  49.432  35.396  1.00  0.00           C  
ATOM   1924  C   GLU   123      40.885  49.982  35.510  1.00  0.00           C  
ATOM   1925  O   GLU   123      41.724  49.413  34.848  1.00  0.00           O  
ATOM   1926  CB  GLU   123      38.533  50.282  34.441  1.00  0.00           C  
ATOM   1927  CG  GLU   123      39.117  50.673  33.095  1.00  0.00           C  
ATOM   1928  CD  GLU   123      38.259  51.640  32.279  1.00  0.00           C  
ATOM   1929  OE1 GLU   123      38.634  52.836  32.098  1.00  0.00           O  
ATOM   1930  OE2 GLU   123      37.092  51.293  31.917  1.00  0.00           O1-
ATOM   1931  H   GLU   123      37.799  49.655  36.693  1.00  0.00           H  
ATOM   1932  HA  GLU   123      39.475  48.459  34.906  1.00  0.00           H  
ATOM   1933  HB2 GLU   123      37.561  49.800  34.337  1.00  0.00           H  
ATOM   1934  HB3 GLU   123      38.417  51.164  35.070  1.00  0.00           H  
ATOM   1935  HG2 GLU   123      40.132  51.048  33.222  1.00  0.00           H  
ATOM   1936  HG3 GLU   123      39.188  49.726  32.559  1.00  0.00           H  
ATOM   1937  N   LYS   124      41.197  50.871  36.423  1.00  0.00           N  
ATOM   1938  CA  LYS   124      42.556  51.334  36.809  1.00  0.00           C  
ATOM   1939  C   LYS   124      43.394  50.258  37.377  1.00  0.00           C  
ATOM   1940  O   LYS   124      44.628  50.423  37.415  1.00  0.00           O  
ATOM   1941  CB  LYS   124      42.526  52.614  37.762  1.00  0.00           C  
ATOM   1942  CG  LYS   124      42.112  53.898  37.014  1.00  0.00           C  
ATOM   1943  CD  LYS   124      41.907  55.128  37.846  1.00  0.00           C  
ATOM   1944  CE  LYS   124      41.424  56.283  36.968  1.00  0.00           C  
ATOM   1945  NZ  LYS   124      41.415  57.533  37.794  1.00  0.00           N1+
ATOM   1946  H   LYS   124      40.401  51.209  36.946  1.00  0.00           H  
ATOM   1947  HA  LYS   124      43.071  51.552  35.873  1.00  0.00           H  
ATOM   1948  HB2 LYS   124      41.806  52.470  38.568  1.00  0.00           H  
ATOM   1949  HB3 LYS   124      43.493  52.852  38.205  1.00  0.00           H  
ATOM   1950  HG2 LYS   124      42.837  54.189  36.254  1.00  0.00           H  
ATOM   1951  HG3 LYS   124      41.130  53.748  36.565  1.00  0.00           H  
ATOM   1952  HD2 LYS   124      41.142  54.839  38.567  1.00  0.00           H  
ATOM   1953  HD3 LYS   124      42.874  55.399  38.271  1.00  0.00           H  
ATOM   1954  HE2 LYS   124      42.094  56.302  36.109  1.00  0.00           H  
ATOM   1955  HE3 LYS   124      40.471  56.044  36.497  1.00  0.00           H  
ATOM   1956  HZ1 LYS   124      40.785  57.409  38.573  1.00  0.00           H  
ATOM   1957  HZ2 LYS   124      42.362  57.696  38.107  1.00  0.00           H  
ATOM   1958  HZ3 LYS   124      41.186  58.335  37.224  1.00  0.00           H  
ATOM   1959  N   ASP   125      42.856  49.148  37.916  1.00  0.00           N  
ATOM   1960  CA  ASP   125      43.406  48.256  38.937  1.00  0.00           C  
ATOM   1961  C   ASP   125      42.916  46.791  39.032  1.00  0.00           C  
ATOM   1962  O   ASP   125      41.756  46.560  39.526  1.00  0.00           O  
ATOM   1963  CB  ASP   125      43.244  48.921  40.345  1.00  0.00           C  
ATOM   1964  CG  ASP   125      44.123  48.322  41.449  1.00  0.00           C  
ATOM   1965  OD1 ASP   125      44.884  47.377  41.176  1.00  0.00           O  
ATOM   1966  OD2 ASP   125      44.275  49.021  42.472  1.00  0.00           O1-
ATOM   1967  H   ASP   125      41.847  49.143  37.866  1.00  0.00           H  
ATOM   1968  HA  ASP   125      44.483  48.182  38.785  1.00  0.00           H  
ATOM   1969  HB2 ASP   125      43.647  49.921  40.183  1.00  0.00           H  
ATOM   1970  HB3 ASP   125      42.196  48.848  40.635  1.00  0.00           H  
ATOM   1971  N   PRO   126      43.611  45.770  38.450  1.00  0.00           N  
ATOM   1972  CA  PRO   126      43.238  44.359  38.351  1.00  0.00           C  
ATOM   1973  C   PRO   126      43.369  43.592  39.688  1.00  0.00           C  
ATOM   1974  O   PRO   126      43.135  42.372  39.707  1.00  0.00           O  
ATOM   1975  CD  PRO   126      44.684  45.964  37.391  1.00  0.00           C  
ATOM   1976  CG  PRO   126      45.251  44.591  37.095  1.00  0.00           C  
ATOM   1977  CB  PRO   126      44.041  43.616  37.263  1.00  0.00           C  
ATOM   1978  HD2 PRO   126      45.530  46.525  37.787  1.00  0.00           H  
ATOM   1979  HD3 PRO   126      44.329  46.464  36.489  1.00  0.00           H  
ATOM   1980  HG2 PRO   126      45.960  44.330  37.881  1.00  0.00           H  
ATOM   1981  HG3 PRO   126      45.676  44.485  36.097  1.00  0.00           H  
ATOM   1982  HB2 PRO   126      44.259  42.567  37.467  1.00  0.00           H  
ATOM   1983  HB3 PRO   126      43.414  43.640  36.372  1.00  0.00           H  
ATOM   1984  HA  PRO   126      42.172  44.400  38.127  1.00  0.00           H  
ATOM   1985  N   VAL   127      43.696  44.200  40.756  1.00  0.00           N  
ATOM   1986  CA  VAL   127      43.694  43.605  42.125  1.00  0.00           C  
ATOM   1987  C   VAL   127      42.235  43.366  42.643  1.00  0.00           C  
ATOM   1988  O   VAL   127      41.388  44.153  42.243  1.00  0.00           O  
ATOM   1989  CB  VAL   127      44.508  44.478  43.117  1.00  0.00           C  
ATOM   1990  CG1 VAL   127      44.187  44.233  44.577  1.00  0.00           C  
ATOM   1991  CG2 VAL   127      45.955  44.155  42.853  1.00  0.00           C  
ATOM   1992  H   VAL   127      43.747  45.201  40.628  1.00  0.00           H  
ATOM   1993  HA  VAL   127      44.041  42.573  42.077  1.00  0.00           H  
ATOM   1994  HB  VAL   127      44.365  45.530  42.869  1.00  0.00           H  
ATOM   1995 HG11 VAL   127      43.123  44.332  44.791  1.00  0.00           H  
ATOM   1996 HG12 VAL   127      44.423  43.205  44.851  1.00  0.00           H  
ATOM   1997 HG13 VAL   127      44.671  44.932  45.259  1.00  0.00           H  
ATOM   1998 HG21 VAL   127      46.063  43.070  42.854  1.00  0.00           H  
ATOM   1999 HG22 VAL   127      46.338  44.488  41.888  1.00  0.00           H  
ATOM   2000 HG23 VAL   127      46.529  44.698  43.604  1.00  0.00           H  
ATOM   2001  N   LEU   128      42.071  42.257  43.386  1.00  0.00           N  
ATOM   2002  CA  LEU   128      40.773  41.939  43.942  1.00  0.00           C  
ATOM   2003  C   LEU   128      40.671  42.713  45.288  1.00  0.00           C  
ATOM   2004  O   LEU   128      41.616  42.885  46.089  1.00  0.00           O  
ATOM   2005  CB  LEU   128      40.752  40.406  44.226  1.00  0.00           C  
ATOM   2006  CG  LEU   128      39.441  39.680  44.732  1.00  0.00           C  
ATOM   2007  CD1 LEU   128      38.405  39.862  43.594  1.00  0.00           C  
ATOM   2008  CD2 LEU   128      39.699  38.184  45.020  1.00  0.00           C  
ATOM   2009  H   LEU   128      42.755  41.518  43.311  1.00  0.00           H  
ATOM   2010  HA  LEU   128      39.922  42.138  43.290  1.00  0.00           H  
ATOM   2011  HB2 LEU   128      41.047  39.920  43.297  1.00  0.00           H  
ATOM   2012  HB3 LEU   128      41.472  40.257  45.031  1.00  0.00           H  
ATOM   2013  HG  LEU   128      39.160  40.192  45.653  1.00  0.00           H  
ATOM   2014 HD11 LEU   128      38.687  39.340  42.679  1.00  0.00           H  
ATOM   2015 HD12 LEU   128      37.516  39.282  43.842  1.00  0.00           H  
ATOM   2016 HD13 LEU   128      38.204  40.914  43.394  1.00  0.00           H  
ATOM   2017 HD21 LEU   128      40.237  37.680  44.216  1.00  0.00           H  
ATOM   2018 HD22 LEU   128      40.358  38.056  45.879  1.00  0.00           H  
ATOM   2019 HD23 LEU   128      38.763  37.673  45.247  1.00  0.00           H  
ATOM   2020  N   TYR   129      39.453  43.257  45.531  1.00  0.00           N  
ATOM   2021  CA  TYR   129      39.167  44.178  46.674  1.00  0.00           C  
ATOM   2022  C   TYR   129      37.967  43.639  47.483  1.00  0.00           C  
ATOM   2023  O   TYR   129      37.173  42.845  46.996  1.00  0.00           O  
ATOM   2024  CB  TYR   129      38.855  45.549  46.165  1.00  0.00           C  
ATOM   2025  CG  TYR   129      40.039  46.390  45.837  1.00  0.00           C  
ATOM   2026  CD1 TYR   129      40.421  46.463  44.495  1.00  0.00           C  
ATOM   2027  CE1 TYR   129      41.581  47.167  44.114  1.00  0.00           C  
ATOM   2028  CZ  TYR   129      42.240  47.893  45.191  1.00  0.00           C  
ATOM   2029  OH  TYR   129      43.453  48.525  44.970  1.00  0.00           O  
ATOM   2030  CE2 TYR   129      41.828  47.863  46.524  1.00  0.00           C  
ATOM   2031  CD2 TYR   129      40.694  47.127  46.848  1.00  0.00           C  
ATOM   2032  H   TYR   129      38.718  43.124  44.852  1.00  0.00           H  
ATOM   2033  HA  TYR   129      40.092  44.343  47.227  1.00  0.00           H  
ATOM   2034  HB2 TYR   129      38.125  45.530  45.355  1.00  0.00           H  
ATOM   2035  HB3 TYR   129      38.278  46.011  46.966  1.00  0.00           H  
ATOM   2036  HD1 TYR   129      39.922  45.887  43.729  1.00  0.00           H  
ATOM   2037  HE1 TYR   129      41.975  47.139  43.109  1.00  0.00           H  
ATOM   2038  HH  TYR   129      43.552  48.746  44.041  1.00  0.00           H  
ATOM   2039  HE2 TYR   129      42.361  48.458  47.251  1.00  0.00           H  
ATOM   2040  HD2 TYR   129      40.337  47.072  47.866  1.00  0.00           H  
ATOM   2041  N   MET   130      37.816  44.130  48.712  1.00  0.00           N  
ATOM   2042  CA  MET   130      36.679  43.770  49.575  1.00  0.00           C  
ATOM   2043  C   MET   130      36.179  45.025  50.203  1.00  0.00           C  
ATOM   2044  O   MET   130      36.847  45.619  51.002  1.00  0.00           O  
ATOM   2045  CB  MET   130      37.055  42.797  50.726  1.00  0.00           C  
ATOM   2046  CG  MET   130      37.119  41.239  50.480  1.00  0.00           C  
ATOM   2047  SD  MET   130      37.752  40.206  51.787  1.00  0.00           S  
ATOM   2048  CE  MET   130      36.482  40.050  52.974  1.00  0.00           C  
ATOM   2049  H   MET   130      38.545  44.725  49.078  1.00  0.00           H  
ATOM   2050  HA  MET   130      35.877  43.341  48.974  1.00  0.00           H  
ATOM   2051  HB2 MET   130      37.988  43.161  51.155  1.00  0.00           H  
ATOM   2052  HB3 MET   130      36.360  42.814  51.565  1.00  0.00           H  
ATOM   2053  HG2 MET   130      36.076  40.949  50.350  1.00  0.00           H  
ATOM   2054  HG3 MET   130      37.675  41.087  49.555  1.00  0.00           H  
ATOM   2055  HE1 MET   130      36.390  41.030  53.442  1.00  0.00           H  
ATOM   2056  HE2 MET   130      35.545  39.694  52.544  1.00  0.00           H  
ATOM   2057  HE3 MET   130      36.941  39.367  53.687  1.00  0.00           H  
ATOM   2058  N   TYR   131      34.880  45.303  50.116  1.00  0.00           N  
ATOM   2059  CA  TYR   131      34.221  46.344  50.857  1.00  0.00           C  
ATOM   2060  C   TYR   131      32.743  45.832  51.292  1.00  0.00           C  
ATOM   2061  O   TYR   131      32.173  44.999  50.565  1.00  0.00           O  
ATOM   2062  CB  TYR   131      34.112  47.711  50.106  1.00  0.00           C  
ATOM   2063  CG  TYR   131      35.476  48.304  49.753  1.00  0.00           C  
ATOM   2064  CD1 TYR   131      36.069  48.069  48.490  1.00  0.00           C  
ATOM   2065  CE1 TYR   131      37.302  48.695  48.225  1.00  0.00           C  
ATOM   2066  CZ  TYR   131      37.858  49.580  49.179  1.00  0.00           C  
ATOM   2067  OH  TYR   131      39.042  50.252  48.965  1.00  0.00           O  
ATOM   2068  CE2 TYR   131      37.235  49.909  50.362  1.00  0.00           C  
ATOM   2069  CD2 TYR   131      36.064  49.213  50.658  1.00  0.00           C  
ATOM   2070  H   TYR   131      34.320  44.743  49.489  1.00  0.00           H  
ATOM   2071  HA  TYR   131      34.742  46.507  51.801  1.00  0.00           H  
ATOM   2072  HB2 TYR   131      33.527  47.461  49.221  1.00  0.00           H  
ATOM   2073  HB3 TYR   131      33.523  48.421  50.686  1.00  0.00           H  
ATOM   2074  HD1 TYR   131      35.585  47.395  47.798  1.00  0.00           H  
ATOM   2075  HE1 TYR   131      37.927  48.564  47.355  1.00  0.00           H  
ATOM   2076  HH  TYR   131      39.534  50.321  49.786  1.00  0.00           H  
ATOM   2077  HE2 TYR   131      37.619  50.701  50.988  1.00  0.00           H  
ATOM   2078  HD2 TYR   131      35.655  49.447  51.630  1.00  0.00           H  
ATOM   2079  N   GLN   132      32.189  46.296  52.403  1.00  0.00           N  
ATOM   2080  CA  GLN   132      30.777  46.321  52.598  1.00  0.00           C  
ATOM   2081  C   GLN   132      30.038  47.228  51.638  1.00  0.00           C  
ATOM   2082  O   GLN   132      29.604  48.335  51.923  1.00  0.00           O  
ATOM   2083  CB  GLN   132      30.463  46.620  54.104  1.00  0.00           C  
ATOM   2084  CG  GLN   132      30.945  45.601  55.137  1.00  0.00           C  
ATOM   2085  CD  GLN   132      30.748  46.061  56.586  1.00  0.00           C  
ATOM   2086  OE1 GLN   132      30.251  47.157  56.918  1.00  0.00           O  
ATOM   2087  NE2 GLN   132      31.124  45.211  57.566  1.00  0.00           N  
ATOM   2088  H   GLN   132      32.704  46.923  53.005  1.00  0.00           H  
ATOM   2089  HA  GLN   132      30.385  45.313  52.460  1.00  0.00           H  
ATOM   2090  HB2 GLN   132      30.875  47.590  54.380  1.00  0.00           H  
ATOM   2091  HB3 GLN   132      29.401  46.843  54.214  1.00  0.00           H  
ATOM   2092  HG2 GLN   132      30.532  44.609  54.953  1.00  0.00           H  
ATOM   2093  HG3 GLN   132      32.026  45.552  55.008  1.00  0.00           H  
ATOM   2094 HE21 GLN   132      31.399  44.285  57.270  1.00  0.00           H  
ATOM   2095 HE22 GLN   132      30.828  45.388  58.515  1.00  0.00           H  
ATOM   2096  N   LEU   133      30.091  46.902  50.354  1.00  0.00           N  
ATOM   2097  CA  LEU   133      29.614  47.786  49.331  1.00  0.00           C  
ATOM   2098  C   LEU   133      28.098  48.193  49.463  1.00  0.00           C  
ATOM   2099  O   LEU   133      27.724  49.197  48.844  1.00  0.00           O  
ATOM   2100  CB  LEU   133      29.719  47.165  47.905  1.00  0.00           C  
ATOM   2101  CG  LEU   133      31.126  47.255  47.267  1.00  0.00           C  
ATOM   2102  CD1 LEU   133      31.152  46.648  45.808  1.00  0.00           C  
ATOM   2103  CD2 LEU   133      31.459  48.728  47.081  1.00  0.00           C  
ATOM   2104  H   LEU   133      30.527  46.020  50.123  1.00  0.00           H  
ATOM   2105  HA  LEU   133      30.194  48.707  49.392  1.00  0.00           H  
ATOM   2106  HB2 LEU   133      29.398  46.131  48.032  1.00  0.00           H  
ATOM   2107  HB3 LEU   133      28.975  47.667  47.286  1.00  0.00           H  
ATOM   2108  HG  LEU   133      31.916  46.754  47.826  1.00  0.00           H  
ATOM   2109 HD11 LEU   133      30.494  47.115  45.076  1.00  0.00           H  
ATOM   2110 HD12 LEU   133      32.183  46.579  45.461  1.00  0.00           H  
ATOM   2111 HD13 LEU   133      30.872  45.598  45.900  1.00  0.00           H  
ATOM   2112 HD21 LEU   133      30.553  49.309  46.908  1.00  0.00           H  
ATOM   2113 HD22 LEU   133      31.876  48.973  48.058  1.00  0.00           H  
ATOM   2114 HD23 LEU   133      32.130  48.948  46.250  1.00  0.00           H  
ATOM   2115  N   LEU   134      27.260  47.696  50.389  1.00  0.00           N  
ATOM   2116  CA  LEU   134      25.867  48.157  50.569  1.00  0.00           C  
ATOM   2117  C   LEU   134      25.815  49.537  51.198  1.00  0.00           C  
ATOM   2118  O   LEU   134      25.054  50.343  50.773  1.00  0.00           O  
ATOM   2119  CB  LEU   134      25.129  47.053  51.298  1.00  0.00           C  
ATOM   2120  CG  LEU   134      23.646  47.261  51.481  1.00  0.00           C  
ATOM   2121  CD1 LEU   134      22.879  47.051  50.149  1.00  0.00           C  
ATOM   2122  CD2 LEU   134      23.055  46.353  52.518  1.00  0.00           C  
ATOM   2123  H   LEU   134      27.584  46.893  50.909  1.00  0.00           H  
ATOM   2124  HA  LEU   134      25.374  48.245  49.601  1.00  0.00           H  
ATOM   2125  HB2 LEU   134      25.211  46.068  50.839  1.00  0.00           H  
ATOM   2126  HB3 LEU   134      25.595  46.925  52.275  1.00  0.00           H  
ATOM   2127  HG  LEU   134      23.486  48.264  51.877  1.00  0.00           H  
ATOM   2128 HD11 LEU   134      21.808  47.205  50.276  1.00  0.00           H  
ATOM   2129 HD12 LEU   134      23.286  47.610  49.306  1.00  0.00           H  
ATOM   2130 HD13 LEU   134      23.062  46.016  49.860  1.00  0.00           H  
ATOM   2131 HD21 LEU   134      21.980  46.534  52.516  1.00  0.00           H  
ATOM   2132 HD22 LEU   134      23.321  45.307  52.368  1.00  0.00           H  
ATOM   2133 HD23 LEU   134      23.457  46.742  53.454  1.00  0.00           H  
ATOM   2134  N   ASP   135      26.674  49.799  52.152  1.00  0.00           N  
ATOM   2135  CA  ASP   135      26.809  51.075  52.833  1.00  0.00           C  
ATOM   2136  C   ASP   135      27.315  52.243  51.932  1.00  0.00           C  
ATOM   2137  O   ASP   135      26.929  53.372  52.163  1.00  0.00           O  
ATOM   2138  CB  ASP   135      27.637  50.829  54.060  1.00  0.00           C  
ATOM   2139  CG  ASP   135      27.003  49.835  55.012  1.00  0.00           C  
ATOM   2140  OD1 ASP   135      27.739  48.922  55.472  1.00  0.00           O  
ATOM   2141  OD2 ASP   135      25.819  50.151  55.379  1.00  0.00           O1-
ATOM   2142  H   ASP   135      27.258  49.007  52.382  1.00  0.00           H  
ATOM   2143  HA  ASP   135      25.813  51.403  53.129  1.00  0.00           H  
ATOM   2144  HB2 ASP   135      28.582  50.403  53.722  1.00  0.00           H  
ATOM   2145  HB3 ASP   135      27.728  51.784  54.578  1.00  0.00           H  
ATOM   2146  N   ASP   136      28.122  51.960  50.903  1.00  0.00           N  
ATOM   2147  CA  ASP   136      28.478  52.903  49.873  1.00  0.00           C  
ATOM   2148  C   ASP   136      27.417  53.258  48.838  1.00  0.00           C  
ATOM   2149  O   ASP   136      27.182  54.361  48.364  1.00  0.00           O  
ATOM   2150  CB  ASP   136      29.749  52.494  49.162  1.00  0.00           C  
ATOM   2151  CG  ASP   136      30.896  52.280  50.123  1.00  0.00           C  
ATOM   2152  OD1 ASP   136      30.717  52.505  51.338  1.00  0.00           O  
ATOM   2153  OD2 ASP   136      32.013  51.911  49.712  1.00  0.00           O1-
ATOM   2154  H   ASP   136      28.406  50.992  50.843  1.00  0.00           H  
ATOM   2155  HA  ASP   136      28.810  53.804  50.389  1.00  0.00           H  
ATOM   2156  HB2 ASP   136      29.634  51.553  48.624  1.00  0.00           H  
ATOM   2157  HB3 ASP   136      30.066  53.282  48.478  1.00  0.00           H  
ATOM   2158  N   TYR   137      26.585  52.296  48.505  1.00  0.00           N  
ATOM   2159  CA  TYR   137      25.368  52.361  47.743  1.00  0.00           C  
ATOM   2160  C   TYR   137      24.270  53.242  48.405  1.00  0.00           C  
ATOM   2161  O   TYR   137      23.875  54.172  47.790  1.00  0.00           O  
ATOM   2162  CB  TYR   137      24.862  50.994  47.367  1.00  0.00           C  
ATOM   2163  CG  TYR   137      23.762  51.088  46.341  1.00  0.00           C  
ATOM   2164  CD1 TYR   137      24.006  51.182  44.951  1.00  0.00           C  
ATOM   2165  CE1 TYR   137      22.868  51.432  44.119  1.00  0.00           C  
ATOM   2166  CZ  TYR   137      21.601  51.453  44.688  1.00  0.00           C  
ATOM   2167  OH  TYR   137      20.568  51.734  43.852  1.00  0.00           O  
ATOM   2168  CE2 TYR   137      21.358  51.275  46.042  1.00  0.00           C  
ATOM   2169  CD2 TYR   137      22.450  51.097  46.895  1.00  0.00           C  
ATOM   2170  H   TYR   137      26.751  51.357  48.838  1.00  0.00           H  
ATOM   2171  HA  TYR   137      25.628  52.890  46.826  1.00  0.00           H  
ATOM   2172  HB2 TYR   137      25.657  50.400  46.918  1.00  0.00           H  
ATOM   2173  HB3 TYR   137      24.623  50.374  48.231  1.00  0.00           H  
ATOM   2174  HD1 TYR   137      25.036  51.342  44.669  1.00  0.00           H  
ATOM   2175  HE1 TYR   137      23.035  51.493  43.054  1.00  0.00           H  
ATOM   2176  HH  TYR   137      19.704  51.820  44.260  1.00  0.00           H  
ATOM   2177  HE2 TYR   137      20.393  51.227  46.524  1.00  0.00           H  
ATOM   2178  HD2 TYR   137      22.255  50.933  47.945  1.00  0.00           H  
ATOM   2179  N   LYS   138      23.883  52.921  49.646  1.00  0.00           N  
ATOM   2180  CA  LYS   138      23.046  53.702  50.562  1.00  0.00           C  
ATOM   2181  C   LYS   138      23.720  55.064  50.959  1.00  0.00           C  
ATOM   2182  O   LYS   138      23.009  56.052  51.186  1.00  0.00           O  
ATOM   2183  CB  LYS   138      22.662  52.917  51.778  1.00  0.00           C  
ATOM   2184  CG  LYS   138      21.813  51.709  51.542  1.00  0.00           C  
ATOM   2185  CD  LYS   138      21.579  50.795  52.763  1.00  0.00           C  
ATOM   2186  CE  LYS   138      20.536  49.665  52.632  1.00  0.00           C  
ATOM   2187  NZ  LYS   138      20.395  48.795  53.880  1.00  0.00           N1+
ATOM   2188  H   LYS   138      24.296  52.066  49.990  1.00  0.00           H  
ATOM   2189  HA  LYS   138      22.136  53.955  50.016  1.00  0.00           H  
ATOM   2190  HB2 LYS   138      23.613  52.732  52.278  1.00  0.00           H  
ATOM   2191  HB3 LYS   138      22.151  53.559  52.495  1.00  0.00           H  
ATOM   2192  HG2 LYS   138      20.834  52.063  51.220  1.00  0.00           H  
ATOM   2193  HG3 LYS   138      22.194  51.030  50.780  1.00  0.00           H  
ATOM   2194  HD2 LYS   138      22.583  50.404  52.928  1.00  0.00           H  
ATOM   2195  HD3 LYS   138      21.217  51.511  53.500  1.00  0.00           H  
ATOM   2196  HE2 LYS   138      19.567  50.097  52.380  1.00  0.00           H  
ATOM   2197  HE3 LYS   138      20.745  48.962  51.825  1.00  0.00           H  
ATOM   2198  HZ1 LYS   138      21.327  48.570  54.197  1.00  0.00           H  
ATOM   2199  HZ2 LYS   138      19.940  49.310  54.621  1.00  0.00           H  
ATOM   2200  HZ3 LYS   138      19.740  48.051  53.688  1.00  0.00           H  
ATOM   2201  N   GLU   139      25.037  55.232  51.029  1.00  0.00           N  
ATOM   2202  CA  GLU   139      25.670  56.590  51.196  1.00  0.00           C  
ATOM   2203  C   GLU   139      25.478  57.384  49.861  1.00  0.00           C  
ATOM   2204  O   GLU   139      25.552  58.598  49.883  1.00  0.00           O  
ATOM   2205  CB  GLU   139      27.203  56.381  51.520  1.00  0.00           C  
ATOM   2206  CG  GLU   139      27.962  57.675  51.754  1.00  0.00           C  
ATOM   2207  CD  GLU   139      27.271  58.698  52.710  1.00  0.00           C  
ATOM   2208  OE1 GLU   139      27.583  59.900  52.375  1.00  0.00           O  
ATOM   2209  OE2 GLU   139      26.415  58.512  53.616  1.00  0.00           O1-
ATOM   2210  H   GLU   139      25.652  54.435  51.114  1.00  0.00           H  
ATOM   2211  HA  GLU   139      25.184  57.131  52.009  1.00  0.00           H  
ATOM   2212  HB2 GLU   139      27.343  55.813  52.440  1.00  0.00           H  
ATOM   2213  HB3 GLU   139      27.753  55.799  50.781  1.00  0.00           H  
ATOM   2214  HG2 GLU   139      28.926  57.359  52.154  1.00  0.00           H  
ATOM   2215  HG3 GLU   139      28.108  58.158  50.788  1.00  0.00           H  
ATOM   2216  N   GLY   140      25.282  56.733  48.730  1.00  0.00           N  
ATOM   2217  CA  GLY   140      25.354  57.455  47.454  1.00  0.00           C  
ATOM   2218  C   GLY   140      26.721  57.678  46.900  1.00  0.00           C  
ATOM   2219  O   GLY   140      26.921  58.129  45.780  1.00  0.00           O  
ATOM   2220  H   GLY   140      25.127  55.751  48.553  1.00  0.00           H  
ATOM   2221  HA2 GLY   140      24.890  56.877  46.656  1.00  0.00           H  
ATOM   2222  HA3 GLY   140      24.943  58.464  47.504  1.00  0.00           H  
ATOM   2223  N   ASP   141      27.745  57.172  47.569  1.00  0.00           N  
ATOM   2224  CA  ASP   141      29.115  56.966  46.869  1.00  0.00           C  
ATOM   2225  C   ASP   141      29.218  55.795  45.928  1.00  0.00           C  
ATOM   2226  O   ASP   141      30.262  55.637  45.251  1.00  0.00           O  
ATOM   2227  CB  ASP   141      30.083  56.908  48.093  1.00  0.00           C  
ATOM   2228  CG  ASP   141      30.371  58.304  48.670  1.00  0.00           C  
ATOM   2229  OD1 ASP   141      29.969  59.353  48.118  1.00  0.00           O  
ATOM   2230  OD2 ASP   141      31.027  58.401  49.791  1.00  0.00           O1-
ATOM   2231  H   ASP   141      27.536  56.598  48.373  1.00  0.00           H  
ATOM   2232  HA  ASP   141      29.443  57.906  46.424  1.00  0.00           H  
ATOM   2233  HB2 ASP   141      29.747  56.199  48.850  1.00  0.00           H  
ATOM   2234  HB3 ASP   141      31.020  56.508  47.706  1.00  0.00           H  
ATOM   2235  N   LEU   142      28.113  54.998  45.713  1.00  0.00           N  
ATOM   2236  CA  LEU   142      28.185  53.942  44.693  1.00  0.00           C  
ATOM   2237  C   LEU   142      26.815  53.929  43.944  1.00  0.00           C  
ATOM   2238  O   LEU   142      25.817  54.125  44.558  1.00  0.00           O  
ATOM   2239  CB  LEU   142      28.444  52.606  45.453  1.00  0.00           C  
ATOM   2240  CG  LEU   142      28.551  51.393  44.501  1.00  0.00           C  
ATOM   2241  CD1 LEU   142      29.978  51.192  43.963  1.00  0.00           C  
ATOM   2242  CD2 LEU   142      28.104  50.096  45.249  1.00  0.00           C  
ATOM   2243  H   LEU   142      27.235  55.090  46.203  1.00  0.00           H  
ATOM   2244  HA  LEU   142      28.970  54.011  43.940  1.00  0.00           H  
ATOM   2245  HB2 LEU   142      29.403  52.750  45.951  1.00  0.00           H  
ATOM   2246  HB3 LEU   142      27.741  52.381  46.254  1.00  0.00           H  
ATOM   2247  HG  LEU   142      27.897  51.531  43.640  1.00  0.00           H  
ATOM   2248 HD11 LEU   142      30.557  51.091  44.882  1.00  0.00           H  
ATOM   2249 HD12 LEU   142      30.096  50.372  43.255  1.00  0.00           H  
ATOM   2250 HD13 LEU   142      30.270  52.113  43.458  1.00  0.00           H  
ATOM   2251 HD21 LEU   142      27.058  50.122  45.555  1.00  0.00           H  
ATOM   2252 HD22 LEU   142      28.213  49.288  44.525  1.00  0.00           H  
ATOM   2253 HD23 LEU   142      28.830  49.973  46.053  1.00  0.00           H  
ATOM   2254  N   ARG   143      26.972  53.634  42.649  1.00  0.00           N  
ATOM   2255  CA  ARG   143      25.887  53.410  41.709  1.00  0.00           C  
ATOM   2256  C   ARG   143      26.210  52.383  40.609  1.00  0.00           C  
ATOM   2257  O   ARG   143      27.382  52.043  40.413  1.00  0.00           O  
ATOM   2258  CB  ARG   143      25.589  54.829  41.077  1.00  0.00           C  
ATOM   2259  CG  ARG   143      26.777  55.390  40.316  1.00  0.00           C  
ATOM   2260  CD  ARG   143      26.437  56.744  39.799  1.00  0.00           C  
ATOM   2261  NE  ARG   143      27.695  57.190  39.106  1.00  0.00           N  
ATOM   2262  CZ  ARG   143      28.708  57.917  39.568  1.00  0.00           C  
ATOM   2263  NH1 ARG   143      28.819  58.214  40.822  1.00  0.00           N  
ATOM   2264  NH2 ARG   143      29.683  58.414  38.836  1.00  0.00           N1+
ATOM   2265  H   ARG   143      27.907  53.623  42.269  1.00  0.00           H  
ATOM   2266  HA  ARG   143      25.001  53.107  42.268  1.00  0.00           H  
ATOM   2267  HB2 ARG   143      24.825  54.681  40.314  1.00  0.00           H  
ATOM   2268  HB3 ARG   143      25.212  55.576  41.775  1.00  0.00           H  
ATOM   2269  HG2 ARG   143      27.663  55.475  40.945  1.00  0.00           H  
ATOM   2270  HG3 ARG   143      27.105  54.804  39.458  1.00  0.00           H  
ATOM   2271  HD2 ARG   143      25.567  56.616  39.155  1.00  0.00           H  
ATOM   2272  HD3 ARG   143      26.144  57.472  40.556  1.00  0.00           H  
ATOM   2273  HE  ARG   143      27.836  56.813  38.180  1.00  0.00           H  
ATOM   2274 HH11 ARG   143      28.125  57.886  41.478  1.00  0.00           H  
ATOM   2275 HH12 ARG   143      29.639  58.750  41.072  1.00  0.00           H  
ATOM   2276 HH21 ARG   143      29.861  57.978  37.943  1.00  0.00           H  
ATOM   2277 HH22 ARG   143      30.489  58.788  39.316  1.00  0.00           H  
ATOM   2278  N   ILE   144      25.167  51.879  39.879  1.00  0.00           N  
ATOM   2279  CA  ILE   144      25.325  50.850  38.743  1.00  0.00           C  
ATOM   2280  C   ILE   144      25.631  51.636  37.437  1.00  0.00           C  
ATOM   2281  O   ILE   144      25.039  52.708  37.273  1.00  0.00           O  
ATOM   2282  CB  ILE   144      23.989  50.092  38.594  1.00  0.00           C  
ATOM   2283  CG2 ILE   144      24.177  48.997  37.553  1.00  0.00           C  
ATOM   2284  CG1 ILE   144      23.383  49.644  39.924  1.00  0.00           C  
ATOM   2285  CD1 ILE   144      24.236  48.651  40.782  1.00  0.00           C  
ATOM   2286  H   ILE   144      24.284  52.349  40.015  1.00  0.00           H  
ATOM   2287  HA  ILE   144      26.083  50.080  38.888  1.00  0.00           H  
ATOM   2288  HB  ILE   144      23.249  50.756  38.148  1.00  0.00           H  
ATOM   2289 HG21 ILE   144      25.048  48.363  37.721  1.00  0.00           H  
ATOM   2290 HG22 ILE   144      23.312  48.340  37.643  1.00  0.00           H  
ATOM   2291 HG23 ILE   144      24.305  49.377  36.540  1.00  0.00           H  
ATOM   2292 HG12 ILE   144      23.158  50.466  40.604  1.00  0.00           H  
ATOM   2293 HG13 ILE   144      22.396  49.230  39.723  1.00  0.00           H  
ATOM   2294 HD11 ILE   144      25.001  49.223  41.306  1.00  0.00           H  
ATOM   2295 HD12 ILE   144      23.544  48.100  41.419  1.00  0.00           H  
ATOM   2296 HD13 ILE   144      24.790  48.025  40.082  1.00  0.00           H  
ATOM   2297  N   MET   145      26.406  51.115  36.565  1.00  0.00           N  
ATOM   2298  CA  MET   145      26.681  51.769  35.288  1.00  0.00           C  
ATOM   2299  C   MET   145      27.001  50.837  34.025  1.00  0.00           C  
ATOM   2300  O   MET   145      27.191  49.603  34.180  1.00  0.00           O  
ATOM   2301  CB  MET   145      27.977  52.634  35.495  1.00  0.00           C  
ATOM   2302  CG  MET   145      29.286  51.824  35.582  1.00  0.00           C  
ATOM   2303  SD  MET   145      30.634  52.487  34.498  1.00  0.00           S  
ATOM   2304  CE  MET   145      30.726  54.230  34.920  1.00  0.00           C  
ATOM   2305  H   MET   145      26.905  50.249  36.709  1.00  0.00           H  
ATOM   2306  HA  MET   145      25.831  52.413  35.063  1.00  0.00           H  
ATOM   2307  HB2 MET   145      28.121  53.198  34.573  1.00  0.00           H  
ATOM   2308  HB3 MET   145      27.931  53.313  36.346  1.00  0.00           H  
ATOM   2309  HG2 MET   145      29.731  51.806  36.577  1.00  0.00           H  
ATOM   2310  HG3 MET   145      29.156  50.757  35.403  1.00  0.00           H  
ATOM   2311  HE1 MET   145      30.328  54.881  34.141  1.00  0.00           H  
ATOM   2312  HE2 MET   145      30.224  54.466  35.858  1.00  0.00           H  
ATOM   2313  HE3 MET   145      31.760  54.515  35.117  1.00  0.00           H  
ATOM   2314  N   PRO   146      27.007  51.382  32.801  1.00  0.00           N  
ATOM   2315  CA  PRO   146      27.118  50.508  31.562  1.00  0.00           C  
ATOM   2316  C   PRO   146      28.505  49.838  31.336  1.00  0.00           C  
ATOM   2317  O   PRO   146      29.563  50.377  31.619  1.00  0.00           O  
ATOM   2318  CD  PRO   146      26.293  52.636  32.460  1.00  0.00           C  
ATOM   2319  CG  PRO   146      25.724  52.430  31.097  1.00  0.00           C  
ATOM   2320  CB  PRO   146      26.673  51.393  30.408  1.00  0.00           C  
ATOM   2321  HD2 PRO   146      27.019  53.446  32.382  1.00  0.00           H  
ATOM   2322  HD3 PRO   146      25.435  52.815  33.109  1.00  0.00           H  
ATOM   2323  HG2 PRO   146      25.748  53.418  30.636  1.00  0.00           H  
ATOM   2324  HG3 PRO   146      24.706  52.043  31.051  1.00  0.00           H  
ATOM   2325  HB2 PRO   146      27.557  51.894  30.013  1.00  0.00           H  
ATOM   2326  HB3 PRO   146      26.070  50.893  29.651  1.00  0.00           H  
ATOM   2327  HA  PRO   146      26.338  49.755  31.670  1.00  0.00           H  
ATOM   2328  N   ASP   147      28.376  48.740  30.620  1.00  0.00           N  
ATOM   2329  CA  ASP   147      29.441  48.199  29.753  1.00  0.00           C  
ATOM   2330  C   ASP   147      28.991  47.658  28.371  1.00  0.00           C  
ATOM   2331  O   ASP   147      27.774  47.504  28.133  1.00  0.00           O  
ATOM   2332  CB  ASP   147      30.206  47.081  30.471  1.00  0.00           C  
ATOM   2333  CG  ASP   147      29.433  45.809  30.915  1.00  0.00           C  
ATOM   2334  OD1 ASP   147      29.336  45.534  32.142  1.00  0.00           O  
ATOM   2335  OD2 ASP   147      29.117  44.961  30.015  1.00  0.00           O1-
ATOM   2336  H   ASP   147      27.466  48.354  30.415  1.00  0.00           H  
ATOM   2337  HA  ASP   147      30.122  49.037  29.605  1.00  0.00           H  
ATOM   2338  HB2 ASP   147      30.967  46.709  29.784  1.00  0.00           H  
ATOM   2339  HB3 ASP   147      30.787  47.581  31.246  1.00  0.00           H  
ATOM   2340  N   SER   148      29.873  47.437  27.420  1.00  0.00           N  
ATOM   2341  CA  SER   148      31.204  48.062  27.208  1.00  0.00           C  
ATOM   2342  C   SER   148      31.104  49.412  26.477  1.00  0.00           C  
ATOM   2343  O   SER   148      30.111  49.566  25.709  1.00  0.00           O  
ATOM   2344  CB  SER   148      32.043  47.085  26.341  1.00  0.00           C  
ATOM   2345  OG  SER   148      33.296  47.649  25.990  1.00  0.00           O  
ATOM   2346  H   SER   148      29.565  46.848  26.659  1.00  0.00           H  
ATOM   2347  HA  SER   148      31.660  48.370  28.150  1.00  0.00           H  
ATOM   2348  HB2 SER   148      32.120  46.121  26.846  1.00  0.00           H  
ATOM   2349  HB3 SER   148      31.453  46.888  25.446  1.00  0.00           H  
ATOM   2350  HG  SER   148      33.916  47.365  26.666  1.00  0.00           H  
ATOM   2351  N   ASN   149      32.094  50.300  26.684  1.00  0.00           N  
ATOM   2352  CA  ASN   149      32.079  51.612  25.986  1.00  0.00           C  
ATOM   2353  C   ASN   149      32.650  51.531  24.540  1.00  0.00           C  
ATOM   2354  O   ASN   149      32.480  52.429  23.705  1.00  0.00           O  
ATOM   2355  CB  ASN   149      32.744  52.615  26.906  1.00  0.00           C  
ATOM   2356  CG  ASN   149      32.479  54.063  26.473  1.00  0.00           C  
ATOM   2357  OD1 ASN   149      31.330  54.509  26.307  1.00  0.00           O  
ATOM   2358  ND2 ASN   149      33.528  54.733  26.227  1.00  0.00           N  
ATOM   2359  H   ASN   149      32.905  50.061  27.237  1.00  0.00           H  
ATOM   2360  HA  ASN   149      31.060  51.996  25.954  1.00  0.00           H  
ATOM   2361  HB2 ASN   149      32.429  52.469  27.939  1.00  0.00           H  
ATOM   2362  HB3 ASN   149      33.791  52.317  26.859  1.00  0.00           H  
ATOM   2363 HD21 ASN   149      34.445  54.327  26.347  1.00  0.00           H  
ATOM   2364 HD22 ASN   149      33.447  55.689  25.913  1.00  0.00           H  
ATOM   2365  N   ASP   150      33.458  50.469  24.333  1.00  0.00           N  
ATOM   2366  CA  ASP   150      34.380  50.407  23.183  1.00  0.00           C  
ATOM   2367  C   ASP   150      34.798  49.120  22.536  1.00  0.00           C  
ATOM   2368  O   ASP   150      35.250  49.071  21.429  1.00  0.00           O  
ATOM   2369  CB  ASP   150      35.655  51.132  23.633  1.00  0.00           C  
ATOM   2370  CG  ASP   150      36.410  50.328  24.684  1.00  0.00           C  
ATOM   2371  OD1 ASP   150      37.616  50.211  24.446  1.00  0.00           O  
ATOM   2372  OD2 ASP   150      35.803  49.813  25.658  1.00  0.00           O1-
ATOM   2373  H   ASP   150      33.659  49.918  25.155  1.00  0.00           H  
ATOM   2374  HA  ASP   150      33.898  50.941  22.364  1.00  0.00           H  
ATOM   2375  HB2 ASP   150      36.385  51.216  22.828  1.00  0.00           H  
ATOM   2376  HB3 ASP   150      35.400  52.106  24.049  1.00  0.00           H  
ATOM   2377  N   SER   151      34.646  47.955  23.243  1.00  0.00           N  
ATOM   2378  CA  SER   151      35.030  46.593  22.749  1.00  0.00           C  
ATOM   2379  C   SER   151      34.099  46.057  21.587  1.00  0.00           C  
ATOM   2380  O   SER   151      34.642  45.691  20.544  1.00  0.00           O  
ATOM   2381  CB  SER   151      35.183  45.630  23.907  1.00  0.00           C  
ATOM   2382  OG  SER   151      35.850  44.526  23.338  1.00  0.00           O  
ATOM   2383  H   SER   151      34.115  48.082  24.092  1.00  0.00           H  
ATOM   2384  HA  SER   151      35.987  46.638  22.229  1.00  0.00           H  
ATOM   2385  HB2 SER   151      35.761  46.126  24.687  1.00  0.00           H  
ATOM   2386  HB3 SER   151      34.189  45.465  24.322  1.00  0.00           H  
ATOM   2387  HG  SER   151      35.259  43.769  23.328  1.00  0.00           H  
ATOM   2388  N   PRO   152      32.746  46.041  21.800  1.00  0.00           N  
ATOM   2389  CA  PRO   152      31.687  45.704  20.822  1.00  0.00           C  
ATOM   2390  C   PRO   152      32.045  45.895  19.327  1.00  0.00           C  
ATOM   2391  O   PRO   152      31.682  44.988  18.563  1.00  0.00           O  
ATOM   2392  CD  PRO   152      32.019  46.327  23.070  1.00  0.00           C  
ATOM   2393  CG  PRO   152      30.503  46.095  22.720  1.00  0.00           C  
ATOM   2394  CB  PRO   152      30.390  46.380  21.186  1.00  0.00           C  
ATOM   2395  HD2 PRO   152      32.046  47.350  23.445  1.00  0.00           H  
ATOM   2396  HD3 PRO   152      32.359  45.544  23.748  1.00  0.00           H  
ATOM   2397  HG2 PRO   152      29.800  46.728  23.262  1.00  0.00           H  
ATOM   2398  HG3 PRO   152      30.253  45.040  22.830  1.00  0.00           H  
ATOM   2399  HB2 PRO   152      30.539  47.411  20.867  1.00  0.00           H  
ATOM   2400  HB3 PRO   152      29.550  45.802  20.799  1.00  0.00           H  
ATOM   2401  HA  PRO   152      31.415  44.649  20.798  1.00  0.00           H  
ATOM   2402  N   PRO   153      32.588  47.062  18.845  1.00  0.00           N  
ATOM   2403  CA  PRO   153      32.947  47.239  17.429  1.00  0.00           C  
ATOM   2404  C   PRO   153      34.072  46.280  16.974  1.00  0.00           C  
ATOM   2405  O   PRO   153      33.884  45.686  15.874  1.00  0.00           O  
ATOM   2406  CD  PRO   153      32.792  48.295  19.559  1.00  0.00           C  
ATOM   2407  CG  PRO   153      33.738  49.170  18.672  1.00  0.00           C  
ATOM   2408  CB  PRO   153      33.303  48.759  17.229  1.00  0.00           C  
ATOM   2409  HD2 PRO   153      33.257  48.066  20.517  1.00  0.00           H  
ATOM   2410  HD3 PRO   153      31.846  48.812  19.722  1.00  0.00           H  
ATOM   2411  HG2 PRO   153      34.760  48.813  18.793  1.00  0.00           H  
ATOM   2412  HG3 PRO   153      33.695  50.247  18.832  1.00  0.00           H  
ATOM   2413  HB2 PRO   153      34.026  48.921  16.430  1.00  0.00           H  
ATOM   2414  HB3 PRO   153      32.404  49.320  16.971  1.00  0.00           H  
ATOM   2415  HA  PRO   153      32.094  46.847  16.875  1.00  0.00           H  
ATOM   2416  N   ALA   154      35.175  46.152  17.670  1.00  0.00           N  
ATOM   2417  CA  ALA   154      36.249  45.240  17.408  1.00  0.00           C  
ATOM   2418  C   ALA   154      35.817  43.723  17.631  1.00  0.00           C  
ATOM   2419  O   ALA   154      36.229  42.823  16.889  1.00  0.00           O  
ATOM   2420  CB  ALA   154      37.392  45.630  18.309  1.00  0.00           C  
ATOM   2421  H   ALA   154      35.269  46.498  18.614  1.00  0.00           H  
ATOM   2422  HA  ALA   154      36.536  45.427  16.374  1.00  0.00           H  
ATOM   2423  HB1 ALA   154      37.521  46.704  18.435  1.00  0.00           H  
ATOM   2424  HB2 ALA   154      37.208  45.139  19.265  1.00  0.00           H  
ATOM   2425  HB3 ALA   154      38.301  45.221  17.867  1.00  0.00           H  
ATOM   2426  N   GLU   155      35.105  43.426  18.685  1.00  0.00           N  
ATOM   2427  CA  GLU   155      34.939  42.037  19.093  1.00  0.00           C  
ATOM   2428  C   GLU   155      33.983  41.300  18.153  1.00  0.00           C  
ATOM   2429  O   GLU   155      33.084  41.991  17.686  1.00  0.00           O  
ATOM   2430  CB  GLU   155      34.621  41.866  20.588  1.00  0.00           C  
ATOM   2431  CG  GLU   155      33.281  42.465  21.004  1.00  0.00           C  
ATOM   2432  CD  GLU   155      33.035  42.460  22.516  1.00  0.00           C  
ATOM   2433  OE1 GLU   155      33.927  42.494  23.347  1.00  0.00           O  
ATOM   2434  OE2 GLU   155      31.815  42.424  22.815  1.00  0.00           O1-
ATOM   2435  H   GLU   155      34.954  44.216  19.295  1.00  0.00           H  
ATOM   2436  HA  GLU   155      35.895  41.528  18.975  1.00  0.00           H  
ATOM   2437  HB2 GLU   155      34.448  40.798  20.718  1.00  0.00           H  
ATOM   2438  HB3 GLU   155      35.453  42.293  21.149  1.00  0.00           H  
ATOM   2439  HG2 GLU   155      33.296  43.470  20.583  1.00  0.00           H  
ATOM   2440  HG3 GLU   155      32.467  41.952  20.493  1.00  0.00           H  
ATOM   2441  N   ARG   156      34.042  39.984  17.963  1.00  0.00           N  
ATOM   2442  CA  ARG   156      33.105  39.054  17.329  1.00  0.00           C  
ATOM   2443  C   ARG   156      31.876  38.859  18.294  1.00  0.00           C  
ATOM   2444  O   ARG   156      31.935  39.216  19.483  1.00  0.00           O  
ATOM   2445  CB  ARG   156      33.885  37.827  16.824  1.00  0.00           C  
ATOM   2446  CG  ARG   156      33.024  36.714  16.260  1.00  0.00           C  
ATOM   2447  CD  ARG   156      33.764  35.446  15.747  1.00  0.00           C  
ATOM   2448  NE  ARG   156      32.851  34.349  15.585  1.00  0.00           N  
ATOM   2449  CZ  ARG   156      33.160  33.238  14.984  1.00  0.00           C  
ATOM   2450  NH1 ARG   156      34.354  32.879  14.817  1.00  0.00           N  
ATOM   2451  NH2 ARG   156      32.282  32.348  14.682  1.00  0.00           N1+
ATOM   2452  H   ARG   156      34.910  39.635  18.342  1.00  0.00           H  
ATOM   2453  HA  ARG   156      32.701  39.478  16.409  1.00  0.00           H  
ATOM   2454  HB2 ARG   156      34.607  38.233  16.116  1.00  0.00           H  
ATOM   2455  HB3 ARG   156      34.496  37.456  17.648  1.00  0.00           H  
ATOM   2456  HG2 ARG   156      32.339  36.410  17.052  1.00  0.00           H  
ATOM   2457  HG3 ARG   156      32.397  37.118  15.465  1.00  0.00           H  
ATOM   2458  HD2 ARG   156      34.292  35.697  14.827  1.00  0.00           H  
ATOM   2459  HD3 ARG   156      34.460  35.276  16.568  1.00  0.00           H  
ATOM   2460  HE  ARG   156      31.888  34.502  15.846  1.00  0.00           H  
ATOM   2461 HH11 ARG   156      35.156  33.301  15.263  1.00  0.00           H  
ATOM   2462 HH12 ARG   156      34.464  31.907  14.564  1.00  0.00           H  
ATOM   2463 HH21 ARG   156      31.310  32.515  14.898  1.00  0.00           H  
ATOM   2464 HH22 ARG   156      32.510  31.584  14.062  1.00  0.00           H  
ATOM   2465  N   GLU   157      30.686  38.272  17.848  1.00  0.00           N  
ATOM   2466  CA  GLU   157      29.703  37.761  18.805  1.00  0.00           C  
ATOM   2467  C   GLU   157      30.255  36.623  19.624  1.00  0.00           C  
ATOM   2468  O   GLU   157      30.884  35.726  19.038  1.00  0.00           O  
ATOM   2469  CB  GLU   157      28.443  37.329  17.981  1.00  0.00           C  
ATOM   2470  CG  GLU   157      28.437  36.027  17.260  1.00  0.00           C  
ATOM   2471  CD  GLU   157      29.526  35.886  16.243  1.00  0.00           C  
ATOM   2472  OE1 GLU   157      29.761  36.883  15.515  1.00  0.00           O  
ATOM   2473  OE2 GLU   157      30.187  34.831  16.099  1.00  0.00           O1-
ATOM   2474  H   GLU   157      30.444  38.155  16.875  1.00  0.00           H  
ATOM   2475  HA  GLU   157      29.484  38.624  19.433  1.00  0.00           H  
ATOM   2476  HB2 GLU   157      27.661  37.196  18.729  1.00  0.00           H  
ATOM   2477  HB3 GLU   157      28.145  38.208  17.409  1.00  0.00           H  
ATOM   2478  HG2 GLU   157      28.535  35.195  17.958  1.00  0.00           H  
ATOM   2479  HG3 GLU   157      27.444  35.995  16.813  1.00  0.00           H  
ATOM   2480  N   PRO   158      30.112  36.646  20.933  1.00  0.00           N  
ATOM   2481  CA  PRO   158      30.761  35.620  21.715  1.00  0.00           C  
ATOM   2482  C   PRO   158      30.199  34.178  21.437  1.00  0.00           C  
ATOM   2483  O   PRO   158      29.316  33.947  20.580  1.00  0.00           O  
ATOM   2484  CD  PRO   158      29.302  37.544  21.717  1.00  0.00           C  
ATOM   2485  CG  PRO   158      29.484  37.019  23.157  1.00  0.00           C  
ATOM   2486  CB  PRO   158      30.671  36.073  23.155  1.00  0.00           C  
ATOM   2487  HD2 PRO   158      28.274  37.389  21.389  1.00  0.00           H  
ATOM   2488  HD3 PRO   158      29.657  38.574  21.680  1.00  0.00           H  
ATOM   2489  HG2 PRO   158      28.621  36.419  23.446  1.00  0.00           H  
ATOM   2490  HG3 PRO   158      29.666  37.839  23.852  1.00  0.00           H  
ATOM   2491  HB2 PRO   158      30.436  35.247  23.827  1.00  0.00           H  
ATOM   2492  HB3 PRO   158      31.581  36.565  23.498  1.00  0.00           H  
ATOM   2493  HA  PRO   158      31.832  35.697  21.529  1.00  0.00           H  
ATOM   2494  N   GLY   159      30.858  33.185  22.102  1.00  0.00           N  
ATOM   2495  CA  GLY   159      30.527  31.781  21.781  1.00  0.00           C  
ATOM   2496  C   GLY   159      31.639  30.745  22.192  1.00  0.00           C  
ATOM   2497  O   GLY   159      32.690  31.150  22.723  1.00  0.00           O  
ATOM   2498  H   GLY   159      31.672  33.363  22.673  1.00  0.00           H  
ATOM   2499  HA2 GLY   159      29.535  31.419  22.051  1.00  0.00           H  
ATOM   2500  HA3 GLY   159      30.562  31.696  20.695  1.00  0.00           H  
ATOM   2501  N   GLU   160      31.485  29.476  21.911  1.00  0.00           N  
ATOM   2502  CA  GLU   160      32.620  28.530  21.877  1.00  0.00           C  
ATOM   2503  C   GLU   160      33.490  28.480  23.162  1.00  0.00           C  
ATOM   2504  O   GLU   160      34.736  28.387  23.146  1.00  0.00           O  
ATOM   2505  CB  GLU   160      33.427  28.608  20.592  1.00  0.00           C  
ATOM   2506  CG  GLU   160      34.569  27.672  20.171  1.00  0.00           C  
ATOM   2507  CD  GLU   160      34.245  26.186  20.453  1.00  0.00           C  
ATOM   2508  OE1 GLU   160      33.113  25.814  20.007  1.00  0.00           O  
ATOM   2509  OE2 GLU   160      35.011  25.425  21.050  1.00  0.00           O1-
ATOM   2510  H   GLU   160      30.575  29.189  21.581  1.00  0.00           H  
ATOM   2511  HA  GLU   160      32.228  27.514  21.827  1.00  0.00           H  
ATOM   2512  HB2 GLU   160      32.608  28.532  19.877  1.00  0.00           H  
ATOM   2513  HB3 GLU   160      33.807  29.615  20.416  1.00  0.00           H  
ATOM   2514  HG2 GLU   160      34.785  27.812  19.112  1.00  0.00           H  
ATOM   2515  HG3 GLU   160      35.458  27.897  20.760  1.00  0.00           H  
ATOM   2516  N   VAL   161      32.832  28.513  24.287  1.00  0.00           N  
ATOM   2517  CA  VAL   161      33.554  28.671  25.570  1.00  0.00           C  
ATOM   2518  C   VAL   161      34.234  27.341  25.972  1.00  0.00           C  
ATOM   2519  O   VAL   161      33.746  26.264  26.161  1.00  0.00           O  
ATOM   2520  CB  VAL   161      32.565  29.264  26.641  1.00  0.00           C  
ATOM   2521  CG1 VAL   161      32.166  30.670  26.240  1.00  0.00           C  
ATOM   2522  CG2 VAL   161      31.291  28.358  26.835  1.00  0.00           C  
ATOM   2523  H   VAL   161      31.837  28.686  24.257  1.00  0.00           H  
ATOM   2524  HA  VAL   161      34.287  29.446  25.348  1.00  0.00           H  
ATOM   2525  HB  VAL   161      33.120  29.303  27.578  1.00  0.00           H  
ATOM   2526 HG11 VAL   161      31.564  30.670  25.332  1.00  0.00           H  
ATOM   2527 HG12 VAL   161      31.616  31.055  27.098  1.00  0.00           H  
ATOM   2528 HG13 VAL   161      32.989  31.379  26.150  1.00  0.00           H  
ATOM   2529 HG21 VAL   161      30.749  28.152  25.911  1.00  0.00           H  
ATOM   2530 HG22 VAL   161      31.576  27.465  27.391  1.00  0.00           H  
ATOM   2531 HG23 VAL   161      30.599  28.865  27.507  1.00  0.00           H  
ATOM   2532  N   VAL   162      35.552  27.494  26.052  1.00  0.00           N  
ATOM   2533  CA  VAL   162      36.592  26.460  26.331  1.00  0.00           C  
ATOM   2534  C   VAL   162      36.375  25.936  27.760  1.00  0.00           C  
ATOM   2535  O   VAL   162      35.765  26.555  28.561  1.00  0.00           O  
ATOM   2536  CB  VAL   162      38.018  26.963  26.088  1.00  0.00           C  
ATOM   2537  CG1 VAL   162      38.370  27.177  24.575  1.00  0.00           C  
ATOM   2538  CG2 VAL   162      38.330  28.187  26.998  1.00  0.00           C  
ATOM   2539  H   VAL   162      35.942  28.399  25.832  1.00  0.00           H  
ATOM   2540  HA  VAL   162      36.398  25.662  25.613  1.00  0.00           H  
ATOM   2541  HB  VAL   162      38.667  26.143  26.395  1.00  0.00           H  
ATOM   2542 HG11 VAL   162      39.282  27.751  24.417  1.00  0.00           H  
ATOM   2543 HG12 VAL   162      38.629  26.180  24.219  1.00  0.00           H  
ATOM   2544 HG13 VAL   162      37.530  27.522  23.972  1.00  0.00           H  
ATOM   2545 HG21 VAL   162      39.401  28.363  26.896  1.00  0.00           H  
ATOM   2546 HG22 VAL   162      37.709  29.017  26.660  1.00  0.00           H  
ATOM   2547 HG23 VAL   162      38.018  27.957  28.017  1.00  0.00           H  
ATOM   2548  N   ASP   163      36.831  24.752  28.059  1.00  0.00           N  
ATOM   2549  CA  ASP   163      36.660  24.167  29.350  1.00  0.00           C  
ATOM   2550  C   ASP   163      37.538  24.945  30.348  1.00  0.00           C  
ATOM   2551  O   ASP   163      38.642  25.357  30.039  1.00  0.00           O  
ATOM   2552  CB  ASP   163      36.981  22.625  29.280  1.00  0.00           C  
ATOM   2553  CG  ASP   163      35.954  21.783  28.505  1.00  0.00           C  
ATOM   2554  OD1 ASP   163      36.210  20.576  28.272  1.00  0.00           O  
ATOM   2555  OD2 ASP   163      34.860  22.276  28.163  1.00  0.00           O1-
ATOM   2556  H   ASP   163      37.257  24.278  27.276  1.00  0.00           H  
ATOM   2557  HA  ASP   163      35.645  24.226  29.744  1.00  0.00           H  
ATOM   2558  HB2 ASP   163      38.009  22.491  28.943  1.00  0.00           H  
ATOM   2559  HB3 ASP   163      37.005  22.314  30.325  1.00  0.00           H  
ATOM   2560  N   SER   164      37.049  24.890  31.599  1.00  0.00           N  
ATOM   2561  CA  SER   164      37.434  25.770  32.700  1.00  0.00           C  
ATOM   2562  C   SER   164      38.946  25.519  32.962  1.00  0.00           C  
ATOM   2563  O   SER   164      39.378  24.430  33.148  1.00  0.00           O  
ATOM   2564  CB  SER   164      36.617  25.389  33.934  1.00  0.00           C  
ATOM   2565  OG  SER   164      37.099  25.885  35.121  1.00  0.00           O  
ATOM   2566  H   SER   164      36.093  24.566  31.572  1.00  0.00           H  
ATOM   2567  HA  SER   164      37.270  26.807  32.408  1.00  0.00           H  
ATOM   2568  HB2 SER   164      35.627  25.816  33.770  1.00  0.00           H  
ATOM   2569  HB3 SER   164      36.525  24.310  34.050  1.00  0.00           H  
ATOM   2570  HG  SER   164      36.782  26.791  35.140  1.00  0.00           H  
ATOM   2571  N   LEU   165      39.620  26.672  32.889  1.00  0.00           N  
ATOM   2572  CA  LEU   165      41.107  26.838  33.091  1.00  0.00           C  
ATOM   2573  C   LEU   165      41.679  26.884  34.576  1.00  0.00           C  
ATOM   2574  O   LEU   165      42.855  27.129  34.770  1.00  0.00           O  
ATOM   2575  CB  LEU   165      41.665  28.104  32.402  1.00  0.00           C  
ATOM   2576  CG  LEU   165      41.345  28.128  30.873  1.00  0.00           C  
ATOM   2577  CD1 LEU   165      41.526  29.590  30.316  1.00  0.00           C  
ATOM   2578  CD2 LEU   165      42.223  27.176  30.003  1.00  0.00           C  
ATOM   2579  H   LEU   165      39.159  27.506  32.555  1.00  0.00           H  
ATOM   2580  HA  LEU   165      41.646  25.996  32.656  1.00  0.00           H  
ATOM   2581  HB2 LEU   165      41.283  29.024  32.846  1.00  0.00           H  
ATOM   2582  HB3 LEU   165      42.753  28.059  32.455  1.00  0.00           H  
ATOM   2583  HG  LEU   165      40.288  27.890  30.755  1.00  0.00           H  
ATOM   2584 HD11 LEU   165      42.477  29.957  30.702  1.00  0.00           H  
ATOM   2585 HD12 LEU   165      41.309  29.852  29.281  1.00  0.00           H  
ATOM   2586 HD13 LEU   165      40.783  30.198  30.834  1.00  0.00           H  
ATOM   2587 HD21 LEU   165      43.227  27.580  29.871  1.00  0.00           H  
ATOM   2588 HD22 LEU   165      42.193  26.159  30.396  1.00  0.00           H  
ATOM   2589 HD23 LEU   165      41.756  27.127  29.020  1.00  0.00           H  
ATOM   2590  N   VAL   166      40.847  26.632  35.618  1.00  0.00           N  
ATOM   2591  CA  VAL   166      41.316  26.695  37.003  1.00  0.00           C  
ATOM   2592  C   VAL   166      42.354  25.643  37.337  1.00  0.00           C  
ATOM   2593  O   VAL   166      42.095  24.439  37.249  1.00  0.00           O  
ATOM   2594  CB  VAL   166      40.058  26.664  38.007  1.00  0.00           C  
ATOM   2595  CG1 VAL   166      40.430  27.125  39.438  1.00  0.00           C  
ATOM   2596  CG2 VAL   166      38.933  27.555  37.452  1.00  0.00           C  
ATOM   2597  H   VAL   166      39.923  26.281  35.411  1.00  0.00           H  
ATOM   2598  HA  VAL   166      41.806  27.665  37.085  1.00  0.00           H  
ATOM   2599  HB  VAL   166      39.667  25.647  38.036  1.00  0.00           H  
ATOM   2600 HG11 VAL   166      39.583  27.199  40.120  1.00  0.00           H  
ATOM   2601 HG12 VAL   166      41.163  26.424  39.837  1.00  0.00           H  
ATOM   2602 HG13 VAL   166      40.921  28.090  39.311  1.00  0.00           H  
ATOM   2603 HG21 VAL   166      39.274  28.574  37.265  1.00  0.00           H  
ATOM   2604 HG22 VAL   166      38.501  27.109  36.556  1.00  0.00           H  
ATOM   2605 HG23 VAL   166      38.076  27.631  38.121  1.00  0.00           H  
ATOM   2606  N   GLY   167      43.512  26.080  37.791  1.00  0.00           N  
ATOM   2607  CA  GLY   167      44.684  25.301  38.162  1.00  0.00           C  
ATOM   2608  C   GLY   167      45.655  25.163  37.020  1.00  0.00           C  
ATOM   2609  O   GLY   167      46.544  24.336  37.122  1.00  0.00           O  
ATOM   2610  H   GLY   167      43.754  27.043  37.976  1.00  0.00           H  
ATOM   2611  HA2 GLY   167      45.196  25.783  38.995  1.00  0.00           H  
ATOM   2612  HA3 GLY   167      44.329  24.346  38.549  1.00  0.00           H  
ATOM   2613  N   LYS   168      45.489  25.965  35.953  1.00  0.00           N  
ATOM   2614  CA  LYS   168      46.492  26.073  34.920  1.00  0.00           C  
ATOM   2615  C   LYS   168      47.503  27.078  35.300  1.00  0.00           C  
ATOM   2616  O   LYS   168      47.201  28.171  35.760  1.00  0.00           O  
ATOM   2617  CB  LYS   168      45.776  26.474  33.594  1.00  0.00           C  
ATOM   2618  CG  LYS   168      46.570  26.104  32.335  1.00  0.00           C  
ATOM   2619  CD  LYS   168      45.612  26.557  31.253  1.00  0.00           C  
ATOM   2620  CE  LYS   168      46.350  26.371  29.896  1.00  0.00           C  
ATOM   2621  NZ  LYS   168      45.485  26.704  28.746  1.00  0.00           N1+
ATOM   2622  H   LYS   168      44.647  26.516  35.874  1.00  0.00           H  
ATOM   2623  HA  LYS   168      46.961  25.092  34.849  1.00  0.00           H  
ATOM   2624  HB2 LYS   168      44.838  25.921  33.552  1.00  0.00           H  
ATOM   2625  HB3 LYS   168      45.444  27.509  33.670  1.00  0.00           H  
ATOM   2626  HG2 LYS   168      47.396  26.815  32.298  1.00  0.00           H  
ATOM   2627  HG3 LYS   168      46.911  25.069  32.290  1.00  0.00           H  
ATOM   2628  HD2 LYS   168      44.735  25.911  31.282  1.00  0.00           H  
ATOM   2629  HD3 LYS   168      45.283  27.595  31.287  1.00  0.00           H  
ATOM   2630  HE2 LYS   168      47.218  27.029  29.936  1.00  0.00           H  
ATOM   2631  HE3 LYS   168      46.586  25.328  29.681  1.00  0.00           H  
ATOM   2632  HZ1 LYS   168      45.913  26.489  27.857  1.00  0.00           H  
ATOM   2633  HZ2 LYS   168      44.609  26.202  28.765  1.00  0.00           H  
ATOM   2634  HZ3 LYS   168      45.246  27.685  28.704  1.00  0.00           H  
ATOM   2635  N   GLN   169      48.738  26.840  35.038  1.00  0.00           N  
ATOM   2636  CA  GLN   169      49.906  27.682  35.119  1.00  0.00           C  
ATOM   2637  C   GLN   169      50.013  28.477  33.826  1.00  0.00           C  
ATOM   2638  O   GLN   169      49.991  27.902  32.733  1.00  0.00           O  
ATOM   2639  CB  GLN   169      51.191  26.906  35.381  1.00  0.00           C  
ATOM   2640  CG  GLN   169      50.983  25.996  36.563  1.00  0.00           C  
ATOM   2641  CD  GLN   169      52.282  25.790  37.379  1.00  0.00           C  
ATOM   2642  OE1 GLN   169      52.811  26.755  37.946  1.00  0.00           O  
ATOM   2643  NE2 GLN   169      52.681  24.597  37.466  1.00  0.00           N  
ATOM   2644  H   GLN   169      48.839  25.913  34.651  1.00  0.00           H  
ATOM   2645  HA  GLN   169      49.764  28.312  35.997  1.00  0.00           H  
ATOM   2646  HB2 GLN   169      51.633  26.292  34.596  1.00  0.00           H  
ATOM   2647  HB3 GLN   169      51.976  27.632  35.592  1.00  0.00           H  
ATOM   2648  HG2 GLN   169      50.295  26.540  37.210  1.00  0.00           H  
ATOM   2649  HG3 GLN   169      50.470  25.076  36.282  1.00  0.00           H  
ATOM   2650 HE21 GLN   169      52.214  23.911  36.889  1.00  0.00           H  
ATOM   2651 HE22 GLN   169      53.645  24.368  37.665  1.00  0.00           H  
ATOM   2652  N   VAL   170      50.040  29.781  33.925  1.00  0.00           N  
ATOM   2653  CA  VAL   170      49.798  30.772  32.776  1.00  0.00           C  
ATOM   2654  C   VAL   170      50.796  31.963  32.882  1.00  0.00           C  
ATOM   2655  O   VAL   170      51.375  32.322  33.910  1.00  0.00           O  
ATOM   2656  CB  VAL   170      48.407  31.276  32.796  1.00  0.00           C  
ATOM   2657  CG1 VAL   170      47.300  30.283  32.397  1.00  0.00           C  
ATOM   2658  CG2 VAL   170      47.987  32.022  34.144  1.00  0.00           C  
ATOM   2659  H   VAL   170      50.073  30.287  34.799  1.00  0.00           H  
ATOM   2660  HA  VAL   170      49.929  30.246  31.831  1.00  0.00           H  
ATOM   2661  HB  VAL   170      48.443  32.057  32.037  1.00  0.00           H  
ATOM   2662 HG11 VAL   170      47.680  29.882  31.458  1.00  0.00           H  
ATOM   2663 HG12 VAL   170      47.080  29.485  33.106  1.00  0.00           H  
ATOM   2664 HG13 VAL   170      46.396  30.826  32.120  1.00  0.00           H  
ATOM   2665 HG21 VAL   170      48.212  31.443  35.040  1.00  0.00           H  
ATOM   2666 HG22 VAL   170      48.525  32.970  34.183  1.00  0.00           H  
ATOM   2667 HG23 VAL   170      46.934  32.275  34.014  1.00  0.00           H  
ATOM   2668  N   GLU   171      51.236  32.564  31.792  1.00  0.00           N  
ATOM   2669  CA  GLU   171      52.072  33.763  31.780  1.00  0.00           C  
ATOM   2670  C   GLU   171      51.155  34.991  31.545  1.00  0.00           C  
ATOM   2671  O   GLU   171      50.022  34.931  31.134  1.00  0.00           O  
ATOM   2672  CB  GLU   171      53.193  33.632  30.699  1.00  0.00           C  
ATOM   2673  CG  GLU   171      52.850  34.022  29.244  1.00  0.00           C  
ATOM   2674  CD  GLU   171      51.974  32.999  28.466  1.00  0.00           C  
ATOM   2675  OE1 GLU   171      51.914  33.064  27.204  1.00  0.00           O  
ATOM   2676  OE2 GLU   171      51.216  32.108  29.041  1.00  0.00           O1-
ATOM   2677  H   GLU   171      50.881  32.333  30.876  1.00  0.00           H  
ATOM   2678  HA  GLU   171      52.662  33.819  32.695  1.00  0.00           H  
ATOM   2679  HB2 GLU   171      54.002  34.237  31.107  1.00  0.00           H  
ATOM   2680  HB3 GLU   171      53.467  32.590  30.531  1.00  0.00           H  
ATOM   2681  HG2 GLU   171      52.461  35.036  29.155  1.00  0.00           H  
ATOM   2682  HG3 GLU   171      53.857  34.045  28.827  1.00  0.00           H  
ATOM   2683  N   TYR   172      51.662  36.190  31.830  1.00  0.00           N  
ATOM   2684  CA  TYR   172      51.048  37.427  31.596  1.00  0.00           C  
ATOM   2685  C   TYR   172      52.062  38.503  31.091  1.00  0.00           C  
ATOM   2686  O   TYR   172      53.270  38.299  31.327  1.00  0.00           O  
ATOM   2687  CB  TYR   172      50.238  37.864  32.800  1.00  0.00           C  
ATOM   2688  CG  TYR   172      49.524  39.216  32.644  1.00  0.00           C  
ATOM   2689  CD1 TYR   172      48.403  39.338  31.749  1.00  0.00           C  
ATOM   2690  CE1 TYR   172      47.795  40.589  31.709  1.00  0.00           C  
ATOM   2691  CZ  TYR   172      48.268  41.669  32.484  1.00  0.00           C  
ATOM   2692  OH  TYR   172      47.695  42.897  32.360  1.00  0.00           O  
ATOM   2693  CE2 TYR   172      49.348  41.530  33.355  1.00  0.00           C  
ATOM   2694  CD2 TYR   172      50.005  40.274  33.390  1.00  0.00           C  
ATOM   2695  H   TYR   172      52.651  36.257  32.027  1.00  0.00           H  
ATOM   2696  HA  TYR   172      50.320  37.236  30.807  1.00  0.00           H  
ATOM   2697  HB2 TYR   172      49.559  37.065  33.097  1.00  0.00           H  
ATOM   2698  HB3 TYR   172      51.019  37.903  33.559  1.00  0.00           H  
ATOM   2699  HD1 TYR   172      48.183  38.508  31.094  1.00  0.00           H  
ATOM   2700  HE1 TYR   172      46.946  40.790  31.071  1.00  0.00           H  
ATOM   2701  HH  TYR   172      48.095  43.526  32.965  1.00  0.00           H  
ATOM   2702  HE2 TYR   172      49.788  42.270  34.008  1.00  0.00           H  
ATOM   2703  HD2 TYR   172      50.919  40.079  33.932  1.00  0.00           H  
ATOM   2704  N   ALA   173      51.568  39.568  30.442  1.00  0.00           N  
ATOM   2705  CA  ALA   173      52.438  40.719  30.336  1.00  0.00           C  
ATOM   2706  C   ALA   173      51.656  42.034  30.538  1.00  0.00           C  
ATOM   2707  O   ALA   173      50.625  42.066  29.961  1.00  0.00           O  
ATOM   2708  CB  ALA   173      53.257  40.715  29.024  1.00  0.00           C  
ATOM   2709  H   ALA   173      50.608  39.685  30.152  1.00  0.00           H  
ATOM   2710  HA  ALA   173      53.087  40.824  31.206  1.00  0.00           H  
ATOM   2711  HB1 ALA   173      52.688  40.898  28.112  1.00  0.00           H  
ATOM   2712  HB2 ALA   173      53.936  41.562  29.121  1.00  0.00           H  
ATOM   2713  HB3 ALA   173      53.799  39.775  28.923  1.00  0.00           H  
ATOM   2714  N   LYS   174      52.142  43.033  31.267  1.00  0.00           N  
ATOM   2715  CA  LYS   174      51.554  44.430  31.434  1.00  0.00           C  
ATOM   2716  C   LYS   174      51.599  45.218  30.087  1.00  0.00           C  
ATOM   2717  O   LYS   174      52.333  44.820  29.147  1.00  0.00           O  
ATOM   2718  CB  LYS   174      52.286  45.083  32.596  1.00  0.00           C  
ATOM   2719  CG  LYS   174      51.704  46.448  32.984  1.00  0.00           C  
ATOM   2720  CD  LYS   174      52.537  47.121  34.030  1.00  0.00           C  
ATOM   2721  CE  LYS   174      52.043  48.530  34.348  1.00  0.00           C  
ATOM   2722  NZ  LYS   174      52.471  49.537  33.398  1.00  0.00           N1+
ATOM   2723  H   LYS   174      53.120  42.968  31.513  1.00  0.00           H  
ATOM   2724  HA  LYS   174      50.500  44.355  31.703  1.00  0.00           H  
ATOM   2725  HB2 LYS   174      52.166  44.436  33.465  1.00  0.00           H  
ATOM   2726  HB3 LYS   174      53.351  45.242  32.426  1.00  0.00           H  
ATOM   2727  HG2 LYS   174      51.740  47.148  32.149  1.00  0.00           H  
ATOM   2728  HG3 LYS   174      50.653  46.413  33.272  1.00  0.00           H  
ATOM   2729  HD2 LYS   174      52.578  46.506  34.929  1.00  0.00           H  
ATOM   2730  HD3 LYS   174      53.585  47.134  33.731  1.00  0.00           H  
ATOM   2731  HE2 LYS   174      50.958  48.530  34.238  1.00  0.00           H  
ATOM   2732  HE3 LYS   174      52.258  48.860  35.364  1.00  0.00           H  
ATOM   2733  HZ1 LYS   174      52.451  50.508  33.675  1.00  0.00           H  
ATOM   2734  HZ2 LYS   174      53.425  49.346  33.126  1.00  0.00           H  
ATOM   2735  HZ3 LYS   174      52.044  49.387  32.495  1.00  0.00           H  
ATOM   2736  N   GLU   175      50.821  46.318  29.879  1.00  0.00           N  
ATOM   2737  CA  GLU   175      50.728  47.029  28.625  1.00  0.00           C  
ATOM   2738  C   GLU   175      52.103  47.638  28.210  1.00  0.00           C  
ATOM   2739  O   GLU   175      52.377  47.885  27.058  1.00  0.00           O  
ATOM   2740  CB  GLU   175      49.561  48.011  28.441  1.00  0.00           C  
ATOM   2741  CG  GLU   175      49.732  49.440  28.939  1.00  0.00           C  
ATOM   2742  CD  GLU   175      50.109  49.312  30.431  1.00  0.00           C  
ATOM   2743  OE1 GLU   175      51.310  49.569  30.770  1.00  0.00           O  
ATOM   2744  OE2 GLU   175      49.312  48.906  31.302  1.00  0.00           O1-
ATOM   2745  H   GLU   175      50.319  46.590  30.712  1.00  0.00           H  
ATOM   2746  HA  GLU   175      50.536  46.317  27.822  1.00  0.00           H  
ATOM   2747  HB2 GLU   175      49.421  48.056  27.361  1.00  0.00           H  
ATOM   2748  HB3 GLU   175      48.721  47.592  28.993  1.00  0.00           H  
ATOM   2749  HG2 GLU   175      50.547  49.899  28.379  1.00  0.00           H  
ATOM   2750  HG3 GLU   175      48.793  49.981  28.826  1.00  0.00           H  
ATOM   2751  N   ASP   176      53.064  47.763  29.125  1.00  0.00           N  
ATOM   2752  CA  ASP   176      54.429  48.226  28.785  1.00  0.00           C  
ATOM   2753  C   ASP   176      55.493  47.160  28.493  1.00  0.00           C  
ATOM   2754  O   ASP   176      56.656  47.518  28.439  1.00  0.00           O  
ATOM   2755  CB  ASP   176      54.973  49.133  29.920  1.00  0.00           C  
ATOM   2756  CG  ASP   176      55.093  48.418  31.286  1.00  0.00           C  
ATOM   2757  OD1 ASP   176      54.986  47.139  31.336  1.00  0.00           O  
ATOM   2758  OD2 ASP   176      55.302  49.142  32.293  1.00  0.00           O1-
ATOM   2759  H   ASP   176      52.992  47.357  30.047  1.00  0.00           H  
ATOM   2760  HA  ASP   176      54.341  48.790  27.856  1.00  0.00           H  
ATOM   2761  HB2 ASP   176      55.953  49.543  29.677  1.00  0.00           H  
ATOM   2762  HB3 ASP   176      54.289  49.959  30.118  1.00  0.00           H  
ATOM   2763  N   GLY   177      55.060  45.894  28.329  1.00  0.00           N  
ATOM   2764  CA  GLY   177      55.876  44.812  27.929  1.00  0.00           C  
ATOM   2765  C   GLY   177      56.273  43.947  29.127  1.00  0.00           C  
ATOM   2766  O   GLY   177      56.676  42.839  28.919  1.00  0.00           O  
ATOM   2767  H   GLY   177      54.063  45.739  28.284  1.00  0.00           H  
ATOM   2768  HA2 GLY   177      55.409  44.139  27.211  1.00  0.00           H  
ATOM   2769  HA3 GLY   177      56.801  45.129  27.448  1.00  0.00           H  
ATOM   2770  N   SER   178      56.170  44.513  30.346  1.00  0.00           N  
ATOM   2771  CA  SER   178      56.752  43.848  31.525  1.00  0.00           C  
ATOM   2772  C   SER   178      55.998  42.522  31.874  1.00  0.00           C  
ATOM   2773  O   SER   178      54.823  42.627  32.279  1.00  0.00           O  
ATOM   2774  CB  SER   178      56.996  44.723  32.795  1.00  0.00           C  
ATOM   2775  OG  SER   178      55.804  45.400  33.187  1.00  0.00           O  
ATOM   2776  H   SER   178      55.737  45.424  30.383  1.00  0.00           H  
ATOM   2777  HA  SER   178      57.686  43.488  31.093  1.00  0.00           H  
ATOM   2778  HB2 SER   178      57.560  44.184  33.556  1.00  0.00           H  
ATOM   2779  HB3 SER   178      57.634  45.576  32.567  1.00  0.00           H  
ATOM   2780  HG  SER   178      55.596  45.995  32.463  1.00  0.00           H  
ATOM   2781  N   LYS   179      56.658  41.337  31.639  1.00  0.00           N  
ATOM   2782  CA  LYS   179      56.191  39.923  31.792  1.00  0.00           C  
ATOM   2783  C   LYS   179      55.971  39.471  33.239  1.00  0.00           C  
ATOM   2784  O   LYS   179      56.599  40.014  34.148  1.00  0.00           O  
ATOM   2785  CB  LYS   179      57.338  39.080  31.170  1.00  0.00           C  
ATOM   2786  CG  LYS   179      57.558  39.182  29.725  1.00  0.00           C  
ATOM   2787  CD  LYS   179      58.761  38.310  29.246  1.00  0.00           C  
ATOM   2788  CE  LYS   179      58.925  38.440  27.673  1.00  0.00           C  
ATOM   2789  NZ  LYS   179      59.666  37.331  27.114  1.00  0.00           N1+
ATOM   2790  H   LYS   179      57.644  41.468  31.468  1.00  0.00           H  
ATOM   2791  HA  LYS   179      55.297  39.741  31.195  1.00  0.00           H  
ATOM   2792  HB2 LYS   179      58.232  39.390  31.711  1.00  0.00           H  
ATOM   2793  HB3 LYS   179      57.268  38.009  31.358  1.00  0.00           H  
ATOM   2794  HG2 LYS   179      56.731  38.859  29.093  1.00  0.00           H  
ATOM   2795  HG3 LYS   179      57.711  40.217  29.421  1.00  0.00           H  
ATOM   2796  HD2 LYS   179      59.721  38.631  29.650  1.00  0.00           H  
ATOM   2797  HD3 LYS   179      58.619  37.256  29.484  1.00  0.00           H  
ATOM   2798  HE2 LYS   179      57.887  38.483  27.344  1.00  0.00           H  
ATOM   2799  HE3 LYS   179      59.334  39.404  27.369  1.00  0.00           H  
ATOM   2800  HZ1 LYS   179      59.270  36.422  27.312  1.00  0.00           H  
ATOM   2801  HZ2 LYS   179      59.598  37.323  26.106  1.00  0.00           H  
ATOM   2802  HZ3 LYS   179      60.646  37.270  27.351  1.00  0.00           H  
ATOM   2803  N   ARG   180      55.039  38.494  33.492  1.00  0.00           N  
ATOM   2804  CA  ARG   180      54.729  38.002  34.785  1.00  0.00           C  
ATOM   2805  C   ARG   180      54.292  36.544  34.662  1.00  0.00           C  
ATOM   2806  O   ARG   180      53.801  36.258  33.604  1.00  0.00           O  
ATOM   2807  CB  ARG   180      53.624  38.932  35.362  1.00  0.00           C  
ATOM   2808  CG  ARG   180      53.918  39.290  36.813  1.00  0.00           C  
ATOM   2809  CD  ARG   180      52.883  40.375  37.300  1.00  0.00           C  
ATOM   2810  NE  ARG   180      53.214  40.559  38.723  1.00  0.00           N  
ATOM   2811  CZ  ARG   180      52.496  41.254  39.555  1.00  0.00           C  
ATOM   2812  NH1 ARG   180      51.431  41.904  39.163  1.00  0.00           N  
ATOM   2813  NH2 ARG   180      52.908  41.295  40.822  1.00  0.00           N1+
ATOM   2814  H   ARG   180      54.635  38.084  32.662  1.00  0.00           H  
ATOM   2815  HA  ARG   180      55.630  38.141  35.382  1.00  0.00           H  
ATOM   2816  HB2 ARG   180      53.630  39.858  34.787  1.00  0.00           H  
ATOM   2817  HB3 ARG   180      52.613  38.562  35.189  1.00  0.00           H  
ATOM   2818  HG2 ARG   180      53.717  38.402  37.412  1.00  0.00           H  
ATOM   2819  HG3 ARG   180      54.929  39.689  36.902  1.00  0.00           H  
ATOM   2820  HD2 ARG   180      52.973  41.380  36.888  1.00  0.00           H  
ATOM   2821  HD3 ARG   180      51.884  39.953  37.188  1.00  0.00           H  
ATOM   2822  HE  ARG   180      53.973  39.991  39.072  1.00  0.00           H  
ATOM   2823 HH11 ARG   180      51.106  41.720  38.225  1.00  0.00           H  
ATOM   2824 HH12 ARG   180      51.084  42.662  39.733  1.00  0.00           H  
ATOM   2825 HH21 ARG   180      53.721  40.795  41.152  1.00  0.00           H  
ATOM   2826 HH22 ARG   180      52.300  41.813  41.441  1.00  0.00           H  
ATOM   2827  N   THR   181      54.457  35.767  35.698  1.00  0.00           N  
ATOM   2828  CA  THR   181      54.138  34.321  35.704  1.00  0.00           C  
ATOM   2829  C   THR   181      53.397  33.778  36.962  1.00  0.00           C  
ATOM   2830  O   THR   181      53.670  34.338  38.047  1.00  0.00           O  
ATOM   2831  CB  THR   181      55.402  33.528  35.223  1.00  0.00           C  
ATOM   2832  CG2 THR   181      55.820  33.761  33.847  1.00  0.00           C  
ATOM   2833  OG1 THR   181      56.507  33.965  36.003  1.00  0.00           O  
ATOM   2834  H   THR   181      55.049  36.155  36.417  1.00  0.00           H  
ATOM   2835  HA  THR   181      53.459  34.179  34.863  1.00  0.00           H  
ATOM   2836  HB  THR   181      55.303  32.457  35.398  1.00  0.00           H  
ATOM   2837 HG21 THR   181      56.828  33.366  33.716  1.00  0.00           H  
ATOM   2838 HG22 THR   181      55.172  33.329  33.085  1.00  0.00           H  
ATOM   2839 HG23 THR   181      55.904  34.845  33.766  1.00  0.00           H  
ATOM   2840  HG1 THR   181      56.226  33.880  36.917  1.00  0.00           H  
ATOM   2841  N   GLY   182      52.483  32.737  36.711  1.00  0.00           N  
ATOM   2842  CA  GLY   182      51.576  32.288  37.768  1.00  0.00           C  
ATOM   2843  C   GLY   182      50.569  31.242  37.531  1.00  0.00           C  
ATOM   2844  O   GLY   182      50.818  30.308  36.763  1.00  0.00           O  
ATOM   2845  H   GLY   182      52.422  32.258  35.824  1.00  0.00           H  
ATOM   2846  HA2 GLY   182      52.133  32.111  38.688  1.00  0.00           H  
ATOM   2847  HA3 GLY   182      50.963  33.184  37.868  1.00  0.00           H  
ATOM   2848  N   MET   183      49.330  31.399  38.107  1.00  0.00           N  
ATOM   2849  CA  MET   183      48.362  30.310  37.974  1.00  0.00           C  
ATOM   2850  C   MET   183      46.915  30.864  37.998  1.00  0.00           C  
ATOM   2851  O   MET   183      46.677  31.835  38.657  1.00  0.00           O  
ATOM   2852  CB  MET   183      48.533  29.250  39.177  1.00  0.00           C  
ATOM   2853  CG  MET   183      47.551  28.023  39.124  1.00  0.00           C  
ATOM   2854  SD  MET   183      47.706  26.856  40.440  1.00  0.00           S  
ATOM   2855  CE  MET   183      49.325  26.060  40.300  1.00  0.00           C  
ATOM   2856  H   MET   183      49.223  32.083  38.842  1.00  0.00           H  
ATOM   2857  HA  MET   183      48.489  29.771  37.035  1.00  0.00           H  
ATOM   2858  HB2 MET   183      49.552  28.864  39.130  1.00  0.00           H  
ATOM   2859  HB3 MET   183      48.467  29.708  40.163  1.00  0.00           H  
ATOM   2860  HG2 MET   183      46.547  28.413  39.297  1.00  0.00           H  
ATOM   2861  HG3 MET   183      47.699  27.516  38.171  1.00  0.00           H  
ATOM   2862  HE1 MET   183      49.317  25.476  39.379  1.00  0.00           H  
ATOM   2863  HE2 MET   183      50.173  26.744  40.289  1.00  0.00           H  
ATOM   2864  HE3 MET   183      49.391  25.258  41.036  1.00  0.00           H  
ATOM   2865  N   VAL   184      45.959  30.220  37.378  1.00  0.00           N  
ATOM   2866  CA  VAL   184      44.546  30.554  37.577  1.00  0.00           C  
ATOM   2867  C   VAL   184      44.093  29.780  38.802  1.00  0.00           C  
ATOM   2868  O   VAL   184      44.353  28.593  38.928  1.00  0.00           O  
ATOM   2869  CB  VAL   184      43.759  30.132  36.279  1.00  0.00           C  
ATOM   2870  CG1 VAL   184      42.274  30.483  36.379  1.00  0.00           C  
ATOM   2871  CG2 VAL   184      44.164  30.871  34.986  1.00  0.00           C  
ATOM   2872  H   VAL   184      46.205  29.433  36.794  1.00  0.00           H  
ATOM   2873  HA  VAL   184      44.498  31.618  37.807  1.00  0.00           H  
ATOM   2874  HB  VAL   184      43.931  29.059  36.192  1.00  0.00           H  
ATOM   2875 HG11 VAL   184      41.779  30.047  37.247  1.00  0.00           H  
ATOM   2876 HG12 VAL   184      42.132  31.564  36.381  1.00  0.00           H  
ATOM   2877 HG13 VAL   184      41.807  30.117  35.465  1.00  0.00           H  
ATOM   2878 HG21 VAL   184      43.838  31.908  35.073  1.00  0.00           H  
ATOM   2879 HG22 VAL   184      45.251  30.851  34.913  1.00  0.00           H  
ATOM   2880 HG23 VAL   184      43.823  30.288  34.130  1.00  0.00           H  
ATOM   2881  N   ILE   185      43.308  30.386  39.677  1.00  0.00           N  
ATOM   2882  CA  ILE   185      42.866  29.836  40.979  1.00  0.00           C  
ATOM   2883  C   ILE   185      41.358  29.904  41.238  1.00  0.00           C  
ATOM   2884  O   ILE   185      40.896  29.075  42.037  1.00  0.00           O  
ATOM   2885  CB  ILE   185      43.582  30.642  42.190  1.00  0.00           C  
ATOM   2886  CG2 ILE   185      45.072  30.352  42.089  1.00  0.00           C  
ATOM   2887  CG1 ILE   185      43.153  32.133  42.194  1.00  0.00           C  
ATOM   2888  CD1 ILE   185      43.463  32.736  43.596  1.00  0.00           C  
ATOM   2889  H   ILE   185      43.089  31.352  39.479  1.00  0.00           H  
ATOM   2890  HA  ILE   185      43.176  28.794  41.064  1.00  0.00           H  
ATOM   2891  HB  ILE   185      43.235  30.223  43.135  1.00  0.00           H  
ATOM   2892 HG21 ILE   185      45.520  30.353  43.083  1.00  0.00           H  
ATOM   2893 HG22 ILE   185      45.307  29.323  41.819  1.00  0.00           H  
ATOM   2894 HG23 ILE   185      45.476  31.144  41.459  1.00  0.00           H  
ATOM   2895 HG12 ILE   185      43.674  32.699  41.421  1.00  0.00           H  
ATOM   2896 HG13 ILE   185      42.083  32.250  42.022  1.00  0.00           H  
ATOM   2897 HD11 ILE   185      44.540  32.714  43.759  1.00  0.00           H  
ATOM   2898 HD12 ILE   185      42.996  33.717  43.517  1.00  0.00           H  
ATOM   2899 HD13 ILE   185      43.037  32.220  44.457  1.00  0.00           H  
ATOM   2900  N   HIS   186      40.596  30.703  40.483  1.00  0.00           N  
ATOM   2901  CA  HIS   186      39.118  30.555  40.472  1.00  0.00           C  
ATOM   2902  C   HIS   186      38.441  31.146  39.248  1.00  0.00           C  
ATOM   2903  O   HIS   186      39.044  32.012  38.560  1.00  0.00           O  
ATOM   2904  CB  HIS   186      38.689  31.205  41.745  1.00  0.00           C  
ATOM   2905  CG  HIS   186      37.234  31.439  42.020  1.00  0.00           C  
ATOM   2906  ND1 HIS   186      36.404  30.928  43.070  1.00  0.00           N  
ATOM   2907  CE1 HIS   186      35.316  31.716  43.107  1.00  0.00           C  
ATOM   2908  NE2 HIS   186      35.287  32.503  42.044  1.00  0.00           N  
ATOM   2909  CD2 HIS   186      36.507  32.397  41.392  1.00  0.00           C  
ATOM   2910  H   HIS   186      40.979  31.536  40.061  1.00  0.00           H  
ATOM   2911  HA  HIS   186      38.882  29.491  40.495  1.00  0.00           H  
ATOM   2912  HB2 HIS   186      39.033  30.627  42.602  1.00  0.00           H  
ATOM   2913  HB3 HIS   186      39.210  32.159  41.821  1.00  0.00           H  
ATOM   2914  HE1 HIS   186      34.506  31.555  43.803  1.00  0.00           H  
ATOM   2915  HE2 HIS   186      34.527  33.108  41.769  1.00  0.00           H  
ATOM   2916  HD2 HIS   186      36.891  33.045  40.618  1.00  0.00           H  
ATOM   2917  N   GLN   187      37.234  30.656  38.947  1.00  0.00           N  
ATOM   2918  CA  GLN   187      36.491  31.160  37.845  1.00  0.00           C  
ATOM   2919  C   GLN   187      35.171  31.692  38.324  1.00  0.00           C  
ATOM   2920  O   GLN   187      34.350  31.139  39.112  1.00  0.00           O  
ATOM   2921  CB  GLN   187      36.254  30.050  36.757  1.00  0.00           C  
ATOM   2922  CG  GLN   187      35.713  30.628  35.454  1.00  0.00           C  
ATOM   2923  CD  GLN   187      35.593  29.559  34.432  1.00  0.00           C  
ATOM   2924  OE1 GLN   187      35.961  28.383  34.557  1.00  0.00           O  
ATOM   2925  NE2 GLN   187      34.991  29.909  33.336  1.00  0.00           N  
ATOM   2926  H   GLN   187      36.736  29.990  39.520  1.00  0.00           H  
ATOM   2927  HA  GLN   187      37.058  31.947  37.346  1.00  0.00           H  
ATOM   2928  HB2 GLN   187      37.274  29.754  36.509  1.00  0.00           H  
ATOM   2929  HB3 GLN   187      35.708  29.218  37.202  1.00  0.00           H  
ATOM   2930  HG2 GLN   187      34.733  31.099  35.531  1.00  0.00           H  
ATOM   2931  HG3 GLN   187      36.360  31.436  35.113  1.00  0.00           H  
ATOM   2932 HE21 GLN   187      34.770  30.856  33.064  1.00  0.00           H  
ATOM   2933 HE22 GLN   187      34.664  29.155  32.748  1.00  0.00           H  
ATOM   2934  N   VAL   188      34.978  32.929  37.837  1.00  0.00           N  
ATOM   2935  CA  VAL   188      33.853  33.815  38.129  1.00  0.00           C  
ATOM   2936  C   VAL   188      32.585  33.171  37.625  1.00  0.00           C  
ATOM   2937  O   VAL   188      32.543  32.652  36.510  1.00  0.00           O  
ATOM   2938  CB  VAL   188      34.014  35.266  37.733  1.00  0.00           C  
ATOM   2939  CG1 VAL   188      32.791  36.039  38.085  1.00  0.00           C  
ATOM   2940  CG2 VAL   188      35.100  35.899  38.617  1.00  0.00           C  
ATOM   2941  H   VAL   188      35.471  33.217  37.004  1.00  0.00           H  
ATOM   2942  HA  VAL   188      33.703  33.879  39.206  1.00  0.00           H  
ATOM   2943  HB  VAL   188      34.139  35.403  36.659  1.00  0.00           H  
ATOM   2944 HG11 VAL   188      32.540  35.928  39.140  1.00  0.00           H  
ATOM   2945 HG12 VAL   188      32.869  37.107  37.883  1.00  0.00           H  
ATOM   2946 HG13 VAL   188      32.042  35.752  37.348  1.00  0.00           H  
ATOM   2947 HG21 VAL   188      36.046  35.358  38.639  1.00  0.00           H  
ATOM   2948 HG22 VAL   188      35.310  36.914  38.280  1.00  0.00           H  
ATOM   2949 HG23 VAL   188      34.745  35.942  39.647  1.00  0.00           H  
ATOM   2950  N   GLU   189      31.474  33.232  38.362  1.00  0.00           N  
ATOM   2951  CA  GLU   189      30.151  32.676  37.932  1.00  0.00           C  
ATOM   2952  C   GLU   189      29.194  33.723  37.317  1.00  0.00           C  
ATOM   2953  O   GLU   189      28.300  33.402  36.501  1.00  0.00           O  
ATOM   2954  CB  GLU   189      29.511  31.974  39.132  1.00  0.00           C  
ATOM   2955  CG  GLU   189      28.120  31.419  39.189  1.00  0.00           C  
ATOM   2956  CD  GLU   189      27.745  30.739  37.841  1.00  0.00           C  
ATOM   2957  OE1 GLU   189      28.571  30.095  37.156  1.00  0.00           O  
ATOM   2958  OE2 GLU   189      26.517  30.651  37.572  1.00  0.00           O1-
ATOM   2959  H   GLU   189      31.458  33.818  39.185  1.00  0.00           H  
ATOM   2960  HA  GLU   189      30.234  31.993  37.087  1.00  0.00           H  
ATOM   2961  HB2 GLU   189      30.164  31.162  39.449  1.00  0.00           H  
ATOM   2962  HB3 GLU   189      29.500  32.672  39.969  1.00  0.00           H  
ATOM   2963  HG2 GLU   189      27.983  30.737  40.028  1.00  0.00           H  
ATOM   2964  HG3 GLU   189      27.389  32.217  39.321  1.00  0.00           H  
ATOM   2965  N   ALA   190      29.334  34.999  37.752  1.00  0.00           N  
ATOM   2966  CA  ALA   190      28.650  36.227  37.340  1.00  0.00           C  
ATOM   2967  C   ALA   190      28.962  36.533  35.887  1.00  0.00           C  
ATOM   2968  O   ALA   190      28.052  36.980  35.175  1.00  0.00           O  
ATOM   2969  CB  ALA   190      28.829  37.392  38.320  1.00  0.00           C  
ATOM   2970  H   ALA   190      30.025  35.151  38.473  1.00  0.00           H  
ATOM   2971  HA  ALA   190      27.600  35.937  37.395  1.00  0.00           H  
ATOM   2972  HB1 ALA   190      28.776  36.968  39.323  1.00  0.00           H  
ATOM   2973  HB2 ALA   190      29.792  37.874  38.153  1.00  0.00           H  
ATOM   2974  HB3 ALA   190      28.054  38.135  38.133  1.00  0.00           H  
ATOM   2975  N   LYS   191      30.236  36.453  35.449  1.00  0.00           N  
ATOM   2976  CA  LYS   191      30.692  36.798  34.095  1.00  0.00           C  
ATOM   2977  C   LYS   191      31.739  35.705  33.797  1.00  0.00           C  
ATOM   2978  O   LYS   191      32.894  35.837  34.161  1.00  0.00           O  
ATOM   2979  CB  LYS   191      31.215  38.271  34.185  1.00  0.00           C  
ATOM   2980  CG  LYS   191      31.421  38.686  32.718  1.00  0.00           C  
ATOM   2981  CD  LYS   191      32.002  40.145  32.670  1.00  0.00           C  
ATOM   2982  CE  LYS   191      32.264  40.489  31.166  1.00  0.00           C  
ATOM   2983  NZ  LYS   191      32.738  41.892  31.026  1.00  0.00           N1+
ATOM   2984  H   LYS   191      30.920  36.240  36.162  1.00  0.00           H  
ATOM   2985  HA  LYS   191      29.860  36.767  33.392  1.00  0.00           H  
ATOM   2986  HB2 LYS   191      30.426  38.911  34.580  1.00  0.00           H  
ATOM   2987  HB3 LYS   191      32.103  38.381  34.808  1.00  0.00           H  
ATOM   2988  HG2 LYS   191      32.114  38.075  32.139  1.00  0.00           H  
ATOM   2989  HG3 LYS   191      30.411  38.750  32.313  1.00  0.00           H  
ATOM   2990  HD2 LYS   191      31.233  40.848  32.990  1.00  0.00           H  
ATOM   2991  HD3 LYS   191      32.874  40.111  33.323  1.00  0.00           H  
ATOM   2992  HE2 LYS   191      33.085  39.946  30.698  1.00  0.00           H  
ATOM   2993  HE3 LYS   191      31.342  40.314  30.612  1.00  0.00           H  
ATOM   2994  HZ1 LYS   191      33.703  41.908  31.323  1.00  0.00           H  
ATOM   2995  HZ2 LYS   191      32.757  42.201  30.064  1.00  0.00           H  
ATOM   2996  HZ3 LYS   191      32.064  42.454  31.525  1.00  0.00           H  
ATOM   2997  N   PRO   192      31.335  34.569  33.158  1.00  0.00           N  
ATOM   2998  CA  PRO   192      32.138  33.304  33.117  1.00  0.00           C  
ATOM   2999  C   PRO   192      33.273  33.377  32.121  1.00  0.00           C  
ATOM   3000  O   PRO   192      33.886  32.332  31.950  1.00  0.00           O  
ATOM   3001  CD  PRO   192      30.030  34.294  32.651  1.00  0.00           C  
ATOM   3002  CG  PRO   192      30.088  32.908  32.095  1.00  0.00           C  
ATOM   3003  CB  PRO   192      31.066  32.169  32.985  1.00  0.00           C  
ATOM   3004  HD2 PRO   192      29.715  34.986  31.870  1.00  0.00           H  
ATOM   3005  HD3 PRO   192      29.268  34.226  33.427  1.00  0.00           H  
ATOM   3006  HG2 PRO   192      30.514  32.951  31.093  1.00  0.00           H  
ATOM   3007  HG3 PRO   192      29.090  32.471  32.081  1.00  0.00           H  
ATOM   3008  HB2 PRO   192      31.525  31.296  32.521  1.00  0.00           H  
ATOM   3009  HB3 PRO   192      30.633  31.904  33.950  1.00  0.00           H  
ATOM   3010  HA  PRO   192      32.650  33.232  34.077  1.00  0.00           H  
ATOM   3011  N   SER   193      33.441  34.533  31.440  1.00  0.00           N  
ATOM   3012  CA  SER   193      34.692  34.859  30.681  1.00  0.00           C  
ATOM   3013  C   SER   193      35.770  35.427  31.654  1.00  0.00           C  
ATOM   3014  O   SER   193      36.873  35.517  31.148  1.00  0.00           O  
ATOM   3015  CB  SER   193      34.349  35.902  29.578  1.00  0.00           C  
ATOM   3016  OG  SER   193      33.831  37.134  29.978  1.00  0.00           O  
ATOM   3017  H   SER   193      32.736  35.244  31.572  1.00  0.00           H  
ATOM   3018  HA  SER   193      35.128  34.004  30.163  1.00  0.00           H  
ATOM   3019  HB2 SER   193      35.238  36.011  28.956  1.00  0.00           H  
ATOM   3020  HB3 SER   193      33.566  35.519  28.924  1.00  0.00           H  
ATOM   3021  HG  SER   193      34.594  37.678  30.183  1.00  0.00           H  
ATOM   3022  N   VAL   194      35.388  35.791  32.903  1.00  0.00           N  
ATOM   3023  CA  VAL   194      36.317  36.297  33.867  1.00  0.00           C  
ATOM   3024  C   VAL   194      36.903  35.186  34.737  1.00  0.00           C  
ATOM   3025  O   VAL   194      36.201  34.219  35.024  1.00  0.00           O  
ATOM   3026  CB  VAL   194      35.750  37.449  34.713  1.00  0.00           C  
ATOM   3027  CG1 VAL   194      36.721  38.071  35.721  1.00  0.00           C  
ATOM   3028  CG2 VAL   194      35.307  38.670  33.890  1.00  0.00           C  
ATOM   3029  H   VAL   194      34.394  35.818  33.084  1.00  0.00           H  
ATOM   3030  HA  VAL   194      37.231  36.550  33.330  1.00  0.00           H  
ATOM   3031  HB  VAL   194      34.828  37.141  35.206  1.00  0.00           H  
ATOM   3032 HG11 VAL   194      36.361  38.987  36.190  1.00  0.00           H  
ATOM   3033 HG12 VAL   194      36.928  37.488  36.618  1.00  0.00           H  
ATOM   3034 HG13 VAL   194      37.598  38.380  35.152  1.00  0.00           H  
ATOM   3035 HG21 VAL   194      34.496  38.326  33.249  1.00  0.00           H  
ATOM   3036 HG22 VAL   194      34.954  39.458  34.556  1.00  0.00           H  
ATOM   3037 HG23 VAL   194      36.131  39.015  33.266  1.00  0.00           H  
ATOM   3038  N   TYR   195      38.151  35.331  35.250  1.00  0.00           N  
ATOM   3039  CA  TYR   195      38.898  34.392  36.101  1.00  0.00           C  
ATOM   3040  C   TYR   195      39.755  35.225  37.123  1.00  0.00           C  
ATOM   3041  O   TYR   195      40.224  36.332  36.827  1.00  0.00           O  
ATOM   3042  CB  TYR   195      39.828  33.643  35.250  1.00  0.00           C  
ATOM   3043  CG  TYR   195      39.194  32.545  34.385  1.00  0.00           C  
ATOM   3044  CD1 TYR   195      38.651  32.818  33.130  1.00  0.00           C  
ATOM   3045  CE1 TYR   195      38.138  31.762  32.358  1.00  0.00           C  
ATOM   3046  CZ  TYR   195      38.293  30.419  32.814  1.00  0.00           C  
ATOM   3047  OH  TYR   195      38.022  29.373  32.056  1.00  0.00           O  
ATOM   3048  CE2 TYR   195      38.819  30.181  34.037  1.00  0.00           C  
ATOM   3049  CD2 TYR   195      39.293  31.222  34.851  1.00  0.00           C  
ATOM   3050  H   TYR   195      38.694  36.121  34.931  1.00  0.00           H  
ATOM   3051  HA  TYR   195      38.368  33.662  36.713  1.00  0.00           H  
ATOM   3052  HB2 TYR   195      40.393  34.303  34.592  1.00  0.00           H  
ATOM   3053  HB3 TYR   195      40.593  33.142  35.844  1.00  0.00           H  
ATOM   3054  HD1 TYR   195      38.494  33.843  32.829  1.00  0.00           H  
ATOM   3055  HE1 TYR   195      37.726  31.966  31.381  1.00  0.00           H  
ATOM   3056  HH  TYR   195      37.714  29.691  31.205  1.00  0.00           H  
ATOM   3057  HE2 TYR   195      38.964  29.210  34.489  1.00  0.00           H  
ATOM   3058  HD2 TYR   195      39.604  30.920  35.840  1.00  0.00           H  
ATOM   3059  N   PHE   196      40.094  34.663  38.304  1.00  0.00           N  
ATOM   3060  CA  PHE   196      41.175  35.071  39.234  1.00  0.00           C  
ATOM   3061  C   PHE   196      42.565  34.435  38.972  1.00  0.00           C  
ATOM   3062  O   PHE   196      42.681  33.209  38.791  1.00  0.00           O  
ATOM   3063  CB  PHE   196      40.812  34.786  40.726  1.00  0.00           C  
ATOM   3064  CG  PHE   196      39.632  35.485  41.378  1.00  0.00           C  
ATOM   3065  CD1 PHE   196      38.913  36.490  40.698  1.00  0.00           C  
ATOM   3066  CE1 PHE   196      37.708  36.994  41.321  1.00  0.00           C  
ATOM   3067  CZ  PHE   196      37.275  36.402  42.509  1.00  0.00           C  
ATOM   3068  CE2 PHE   196      38.038  35.503  43.142  1.00  0.00           C  
ATOM   3069  CD2 PHE   196      39.233  35.010  42.637  1.00  0.00           C  
ATOM   3070  H   PHE   196      39.674  33.751  38.412  1.00  0.00           H  
ATOM   3071  HA  PHE   196      41.300  36.146  39.099  1.00  0.00           H  
ATOM   3072  HB2 PHE   196      40.602  33.723  40.845  1.00  0.00           H  
ATOM   3073  HB3 PHE   196      41.678  35.071  41.323  1.00  0.00           H  
ATOM   3074  HD1 PHE   196      39.305  36.935  39.795  1.00  0.00           H  
ATOM   3075  HE1 PHE   196      37.209  37.859  40.911  1.00  0.00           H  
ATOM   3076  HZ  PHE   196      36.427  36.823  43.030  1.00  0.00           H  
ATOM   3077  HE2 PHE   196      37.694  35.072  44.071  1.00  0.00           H  
ATOM   3078  HD2 PHE   196      39.841  34.385  43.274  1.00  0.00           H  
ATOM   3079  N   ILE   197      43.602  35.181  38.948  1.00  0.00           N  
ATOM   3080  CA  ILE   197      45.022  34.712  38.832  1.00  0.00           C  
ATOM   3081  C   ILE   197      45.752  35.119  40.082  1.00  0.00           C  
ATOM   3082  O   ILE   197      45.415  36.182  40.588  1.00  0.00           O  
ATOM   3083  CB  ILE   197      45.749  35.296  37.605  1.00  0.00           C  
ATOM   3084  CG2 ILE   197      47.259  35.405  37.574  1.00  0.00           C  
ATOM   3085  CG1 ILE   197      45.301  34.514  36.405  1.00  0.00           C  
ATOM   3086  CD1 ILE   197      43.833  34.597  35.901  1.00  0.00           C  
ATOM   3087  H   ILE   197      43.455  36.157  39.163  1.00  0.00           H  
ATOM   3088  HA  ILE   197      45.028  33.624  38.894  1.00  0.00           H  
ATOM   3089  HB  ILE   197      45.400  36.320  37.471  1.00  0.00           H  
ATOM   3090 HG21 ILE   197      47.737  34.459  37.828  1.00  0.00           H  
ATOM   3091 HG22 ILE   197      47.595  35.824  36.625  1.00  0.00           H  
ATOM   3092 HG23 ILE   197      47.683  36.035  38.356  1.00  0.00           H  
ATOM   3093 HG12 ILE   197      45.847  34.791  35.504  1.00  0.00           H  
ATOM   3094 HG13 ILE   197      45.547  33.471  36.600  1.00  0.00           H  
ATOM   3095 HD11 ILE   197      43.479  35.626  35.840  1.00  0.00           H  
ATOM   3096 HD12 ILE   197      43.789  34.317  34.847  1.00  0.00           H  
ATOM   3097 HD13 ILE   197      43.187  34.005  36.549  1.00  0.00           H  
ATOM   3098  N   LYS   198      46.638  34.294  40.599  1.00  0.00           N  
ATOM   3099  CA  LYS   198      47.707  34.752  41.511  1.00  0.00           C  
ATOM   3100  C   LYS   198      48.994  34.644  40.755  1.00  0.00           C  
ATOM   3101  O   LYS   198      49.086  33.684  39.942  1.00  0.00           O  
ATOM   3102  CB  LYS   198      47.748  33.910  42.800  1.00  0.00           C  
ATOM   3103  CG  LYS   198      48.578  34.629  43.877  1.00  0.00           C  
ATOM   3104  CD  LYS   198      48.754  33.782  45.147  1.00  0.00           C  
ATOM   3105  CE  LYS   198      49.995  34.214  45.964  1.00  0.00           C  
ATOM   3106  NZ  LYS   198      51.259  33.826  45.284  1.00  0.00           N1+
ATOM   3107  H   LYS   198      46.627  33.323  40.321  1.00  0.00           H  
ATOM   3108  HA  LYS   198      47.481  35.806  41.670  1.00  0.00           H  
ATOM   3109  HB2 LYS   198      46.691  33.712  42.975  1.00  0.00           H  
ATOM   3110  HB3 LYS   198      48.118  32.918  42.539  1.00  0.00           H  
ATOM   3111  HG2 LYS   198      49.538  34.932  43.460  1.00  0.00           H  
ATOM   3112  HG3 LYS   198      48.118  35.576  44.160  1.00  0.00           H  
ATOM   3113  HD2 LYS   198      47.891  33.834  45.810  1.00  0.00           H  
ATOM   3114  HD3 LYS   198      48.936  32.785  44.745  1.00  0.00           H  
ATOM   3115  HE2 LYS   198      49.971  35.285  46.169  1.00  0.00           H  
ATOM   3116  HE3 LYS   198      49.939  33.681  46.913  1.00  0.00           H  
ATOM   3117  HZ1 LYS   198      52.027  33.870  45.940  1.00  0.00           H  
ATOM   3118  HZ2 LYS   198      51.251  32.869  44.961  1.00  0.00           H  
ATOM   3119  HZ3 LYS   198      51.513  34.458  44.539  1.00  0.00           H  
ATOM   3120  N   PHE   199      49.996  35.524  40.980  1.00  0.00           N  
ATOM   3121  CA  PHE   199      51.371  35.429  40.460  1.00  0.00           C  
ATOM   3122  C   PHE   199      52.497  34.899  41.447  1.00  0.00           C  
ATOM   3123  O   PHE   199      52.326  35.003  42.680  1.00  0.00           O  
ATOM   3124  CB  PHE   199      51.837  36.786  39.933  1.00  0.00           C  
ATOM   3125  CG  PHE   199      51.036  37.379  38.786  1.00  0.00           C  
ATOM   3126  CD1 PHE   199      51.036  36.925  37.422  1.00  0.00           C  
ATOM   3127  CE1 PHE   199      50.174  37.467  36.455  1.00  0.00           C  
ATOM   3128  CZ  PHE   199      49.410  38.626  36.825  1.00  0.00           C  
ATOM   3129  CE2 PHE   199      49.393  39.107  38.117  1.00  0.00           C  
ATOM   3130  CD2 PHE   199      50.256  38.550  39.068  1.00  0.00           C  
ATOM   3131  H   PHE   199      49.727  36.286  41.587  1.00  0.00           H  
ATOM   3132  HA  PHE   199      51.238  34.711  39.651  1.00  0.00           H  
ATOM   3133  HB2 PHE   199      51.785  37.469  40.781  1.00  0.00           H  
ATOM   3134  HB3 PHE   199      52.893  36.729  39.668  1.00  0.00           H  
ATOM   3135  HD1 PHE   199      51.689  36.128  37.099  1.00  0.00           H  
ATOM   3136  HE1 PHE   199      50.252  37.103  35.441  1.00  0.00           H  
ATOM   3137  HZ  PHE   199      48.739  39.022  36.078  1.00  0.00           H  
ATOM   3138  HE2 PHE   199      48.824  40.011  38.275  1.00  0.00           H  
ATOM   3139  HD2 PHE   199      50.247  39.003  40.048  1.00  0.00           H  
ATOM   3140  N   ASP   200      53.616  34.454  40.918  1.00  0.00           N  
ATOM   3141  CA  ASP   200      54.766  33.921  41.690  1.00  0.00           C  
ATOM   3142  C   ASP   200      55.431  34.963  42.597  1.00  0.00           C  
ATOM   3143  O   ASP   200      56.122  34.632  43.542  1.00  0.00           O  
ATOM   3144  CB  ASP   200      55.816  33.348  40.725  1.00  0.00           C  
ATOM   3145  CG  ASP   200      55.236  32.336  39.709  1.00  0.00           C  
ATOM   3146  OD1 ASP   200      54.175  31.701  39.942  1.00  0.00           O  
ATOM   3147  OD2 ASP   200      55.844  32.178  38.613  1.00  0.00           O1-
ATOM   3148  H   ASP   200      53.525  34.428  39.912  1.00  0.00           H  
ATOM   3149  HA  ASP   200      54.428  33.180  42.414  1.00  0.00           H  
ATOM   3150  HB2 ASP   200      56.263  34.193  40.200  1.00  0.00           H  
ATOM   3151  HB3 ASP   200      56.512  32.786  41.346  1.00  0.00           H  
ATOM   3152  N   ASP   201      55.279  36.279  42.333  1.00  0.00           N  
ATOM   3153  CA  ASP   201      55.998  37.339  42.987  1.00  0.00           C  
ATOM   3154  C   ASP   201      55.305  38.044  44.037  1.00  0.00           C  
ATOM   3155  O   ASP   201      55.816  38.999  44.587  1.00  0.00           O  
ATOM   3156  CB  ASP   201      56.606  38.183  41.755  1.00  0.00           C  
ATOM   3157  CG  ASP   201      55.502  39.108  41.237  1.00  0.00           C  
ATOM   3158  OD1 ASP   201      54.797  38.673  40.318  1.00  0.00           O  
ATOM   3159  OD2 ASP   201      55.318  40.255  41.602  1.00  0.00           O1-
ATOM   3160  H   ASP   201      54.702  36.495  41.533  1.00  0.00           H  
ATOM   3161  HA  ASP   201      56.846  36.916  43.527  1.00  0.00           H  
ATOM   3162  HB2 ASP   201      57.455  38.763  42.118  1.00  0.00           H  
ATOM   3163  HB3 ASP   201      57.063  37.554  40.991  1.00  0.00           H  
ATOM   3164  N   ASP   202      53.914  37.789  44.218  1.00  0.00           N  
ATOM   3165  CA  ASP   202      53.056  38.639  44.927  1.00  0.00           C  
ATOM   3166  C   ASP   202      52.047  37.845  45.686  1.00  0.00           C  
ATOM   3167  O   ASP   202      51.424  36.849  45.282  1.00  0.00           O  
ATOM   3168  CB  ASP   202      52.312  39.502  43.899  1.00  0.00           C  
ATOM   3169  CG  ASP   202      51.777  40.786  44.486  1.00  0.00           C  
ATOM   3170  OD1 ASP   202      51.527  40.869  45.690  1.00  0.00           O  
ATOM   3171  OD2 ASP   202      51.691  41.701  43.694  1.00  0.00           O1-
ATOM   3172  H   ASP   202      53.547  37.090  43.588  1.00  0.00           H  
ATOM   3173  HA  ASP   202      53.597  39.384  45.511  1.00  0.00           H  
ATOM   3174  HB2 ASP   202      53.016  39.815  43.128  1.00  0.00           H  
ATOM   3175  HB3 ASP   202      51.594  38.925  43.316  1.00  0.00           H  
ATOM   3176  N   PHE   203      51.796  38.246  46.930  1.00  0.00           N  
ATOM   3177  CA  PHE   203      50.589  37.876  47.724  1.00  0.00           C  
ATOM   3178  C   PHE   203      49.267  38.488  47.276  1.00  0.00           C  
ATOM   3179  O   PHE   203      48.248  37.911  47.694  1.00  0.00           O  
ATOM   3180  CB  PHE   203      50.935  37.958  49.180  1.00  0.00           C  
ATOM   3181  CG  PHE   203      51.149  39.302  49.793  1.00  0.00           C  
ATOM   3182  CD1 PHE   203      51.028  39.448  51.219  1.00  0.00           C  
ATOM   3183  CE1 PHE   203      51.245  40.701  51.794  1.00  0.00           C  
ATOM   3184  CZ  PHE   203      51.492  41.825  51.059  1.00  0.00           C  
ATOM   3185  CE2 PHE   203      51.562  41.732  49.656  1.00  0.00           C  
ATOM   3186  CD2 PHE   203      51.399  40.458  49.038  1.00  0.00           C  
ATOM   3187  H   PHE   203      52.322  39.033  47.281  1.00  0.00           H  
ATOM   3188  HA  PHE   203      50.394  36.814  47.571  1.00  0.00           H  
ATOM   3189  HB2 PHE   203      50.045  37.558  49.666  1.00  0.00           H  
ATOM   3190  HB3 PHE   203      51.746  37.293  49.478  1.00  0.00           H  
ATOM   3191  HD1 PHE   203      50.741  38.621  51.852  1.00  0.00           H  
ATOM   3192  HE1 PHE   203      51.269  40.811  52.868  1.00  0.00           H  
ATOM   3193  HZ  PHE   203      51.300  42.763  51.559  1.00  0.00           H  
ATOM   3194  HE2 PHE   203      51.669  42.563  48.975  1.00  0.00           H  
ATOM   3195  HD2 PHE   203      51.328  40.517  47.962  1.00  0.00           H  
ATOM   3196  N   HIS   204      49.124  39.647  46.537  1.00  0.00           N  
ATOM   3197  CA  HIS   204      47.757  40.107  46.095  1.00  0.00           C  
ATOM   3198  C   HIS   204      47.068  39.137  45.162  1.00  0.00           C  
ATOM   3199  O   HIS   204      47.708  38.685  44.244  1.00  0.00           O  
ATOM   3200  CB  HIS   204      47.958  41.337  45.318  1.00  0.00           C  
ATOM   3201  CG  HIS   204      48.436  42.627  45.964  1.00  0.00           C  
ATOM   3202  ND1 HIS   204      49.706  43.024  46.186  1.00  0.00           N1+
ATOM   3203  CE1 HIS   204      49.726  44.312  46.694  1.00  0.00           C  
ATOM   3204  NE2 HIS   204      48.460  44.666  46.888  1.00  0.00           N  
ATOM   3205  CD2 HIS   204      47.612  43.639  46.453  1.00  0.00           C  
ATOM   3206  H   HIS   204      49.944  40.149  46.226  1.00  0.00           H  
ATOM   3207  HA  HIS   204      47.085  40.273  46.937  1.00  0.00           H  
ATOM   3208  HB2 HIS   204      48.653  41.189  44.491  1.00  0.00           H  
ATOM   3209  HB3 HIS   204      46.974  41.541  44.894  1.00  0.00           H  
ATOM   3210  HD1 HIS   204      50.553  42.490  46.056  1.00  0.00           H  
ATOM   3211  HE1 HIS   204      50.606  44.853  47.008  1.00  0.00           H  
ATOM   3212  HE2 HIS   204      48.216  45.547  47.316  1.00  0.00           H  
ATOM   3213  HD2 HIS   204      46.537  43.622  46.547  1.00  0.00           H  
ATOM   3214  N   ILE   205      45.771  38.892  45.304  1.00  0.00           N  
ATOM   3215  CA  ILE   205      44.981  38.246  44.245  1.00  0.00           C  
ATOM   3216  C   ILE   205      44.651  39.199  43.124  1.00  0.00           C  
ATOM   3217  O   ILE   205      44.462  40.327  43.403  1.00  0.00           O  
ATOM   3218  CB  ILE   205      43.697  37.639  44.858  1.00  0.00           C  
ATOM   3219  CG2 ILE   205      42.807  37.000  43.765  1.00  0.00           C  
ATOM   3220  CG1 ILE   205      44.061  36.572  45.932  1.00  0.00           C  
ATOM   3221  CD1 ILE   205      44.971  35.383  45.693  1.00  0.00           C  
ATOM   3222  H   ILE   205      45.323  39.425  46.036  1.00  0.00           H  
ATOM   3223  HA  ILE   205      45.595  37.447  43.830  1.00  0.00           H  
ATOM   3224  HB  ILE   205      43.284  38.543  45.304  1.00  0.00           H  
ATOM   3225 HG21 ILE   205      42.286  37.675  43.086  1.00  0.00           H  
ATOM   3226 HG22 ILE   205      43.347  36.322  43.104  1.00  0.00           H  
ATOM   3227 HG23 ILE   205      41.967  36.499  44.247  1.00  0.00           H  
ATOM   3228 HG12 ILE   205      44.528  37.057  46.790  1.00  0.00           H  
ATOM   3229 HG13 ILE   205      43.120  36.164  46.301  1.00  0.00           H  
ATOM   3230 HD11 ILE   205      46.001  35.739  45.717  1.00  0.00           H  
ATOM   3231 HD12 ILE   205      44.892  34.628  46.475  1.00  0.00           H  
ATOM   3232 HD13 ILE   205      44.775  34.986  44.697  1.00  0.00           H  
ATOM   3233  N   TYR   206      44.612  38.721  41.871  1.00  0.00           N  
ATOM   3234  CA  TYR   206      44.326  39.516  40.662  1.00  0.00           C  
ATOM   3235  C   TYR   206      43.209  38.947  39.854  1.00  0.00           C  
ATOM   3236  O   TYR   206      42.805  37.781  39.999  1.00  0.00           O  
ATOM   3237  CB  TYR   206      45.612  39.662  39.867  1.00  0.00           C  
ATOM   3238  CG  TYR   206      46.815  40.404  40.409  1.00  0.00           C  
ATOM   3239  CD1 TYR   206      47.684  39.794  41.321  1.00  0.00           C  
ATOM   3240  CE1 TYR   206      48.737  40.526  41.848  1.00  0.00           C  
ATOM   3241  CZ  TYR   206      48.980  41.873  41.515  1.00  0.00           C  
ATOM   3242  OH  TYR   206      50.122  42.635  41.946  1.00  0.00           O  
ATOM   3243  CE2 TYR   206      48.063  42.512  40.670  1.00  0.00           C  
ATOM   3244  CD2 TYR   206      47.018  41.727  40.051  1.00  0.00           C  
ATOM   3245  H   TYR   206      44.776  37.748  41.656  1.00  0.00           H  
ATOM   3246  HA  TYR   206      44.055  40.530  40.956  1.00  0.00           H  
ATOM   3247  HB2 TYR   206      45.889  38.616  39.734  1.00  0.00           H  
ATOM   3248  HB3 TYR   206      45.342  39.963  38.855  1.00  0.00           H  
ATOM   3249  HD1 TYR   206      47.579  38.769  41.645  1.00  0.00           H  
ATOM   3250  HE1 TYR   206      49.506  40.094  42.472  1.00  0.00           H  
ATOM   3251  HH  TYR   206      50.647  42.103  42.548  1.00  0.00           H  
ATOM   3252  HE2 TYR   206      48.255  43.535  40.379  1.00  0.00           H  
ATOM   3253  HD2 TYR   206      46.481  42.221  39.254  1.00  0.00           H  
ATOM   3254  N   VAL   207      42.614  39.814  39.025  1.00  0.00           N  
ATOM   3255  CA  VAL   207      41.434  39.476  38.304  1.00  0.00           C  
ATOM   3256  C   VAL   207      41.611  39.786  36.832  1.00  0.00           C  
ATOM   3257  O   VAL   207      42.106  40.827  36.522  1.00  0.00           O  
ATOM   3258  CB  VAL   207      40.167  40.211  38.734  1.00  0.00           C  
ATOM   3259  CG1 VAL   207      38.955  39.608  37.973  1.00  0.00           C  
ATOM   3260  CG2 VAL   207      40.024  40.140  40.289  1.00  0.00           C  
ATOM   3261  H   VAL   207      42.958  40.764  39.023  1.00  0.00           H  
ATOM   3262  HA  VAL   207      41.120  38.432  38.342  1.00  0.00           H  
ATOM   3263  HB  VAL   207      40.195  41.233  38.353  1.00  0.00           H  
ATOM   3264 HG11 VAL   207      38.968  40.031  36.969  1.00  0.00           H  
ATOM   3265 HG12 VAL   207      39.098  38.528  37.961  1.00  0.00           H  
ATOM   3266 HG13 VAL   207      37.954  39.813  38.352  1.00  0.00           H  
ATOM   3267 HG21 VAL   207      40.150  39.109  40.621  1.00  0.00           H  
ATOM   3268 HG22 VAL   207      40.808  40.743  40.746  1.00  0.00           H  
ATOM   3269 HG23 VAL   207      39.081  40.576  40.619  1.00  0.00           H  
ATOM   3270  N   TYR   208      41.313  38.844  35.951  1.00  0.00           N  
ATOM   3271  CA  TYR   208      41.567  38.917  34.464  1.00  0.00           C  
ATOM   3272  C   TYR   208      40.548  38.024  33.695  1.00  0.00           C  
ATOM   3273  O   TYR   208      40.301  36.807  33.987  1.00  0.00           O  
ATOM   3274  CB  TYR   208      43.007  38.466  34.136  1.00  0.00           C  
ATOM   3275  CG  TYR   208      44.094  39.398  34.572  1.00  0.00           C  
ATOM   3276  CD1 TYR   208      44.364  40.555  33.756  1.00  0.00           C  
ATOM   3277  CE1 TYR   208      45.381  41.463  34.108  1.00  0.00           C  
ATOM   3278  CZ  TYR   208      46.176  41.131  35.235  1.00  0.00           C  
ATOM   3279  OH  TYR   208      47.098  41.987  35.642  1.00  0.00           O  
ATOM   3280  CE2 TYR   208      45.931  40.008  35.979  1.00  0.00           C  
ATOM   3281  CD2 TYR   208      44.946  39.072  35.651  1.00  0.00           C  
ATOM   3282  H   TYR   208      40.990  37.950  36.291  1.00  0.00           H  
ATOM   3283  HA  TYR   208      41.432  39.953  34.152  1.00  0.00           H  
ATOM   3284  HB2 TYR   208      43.139  37.520  34.662  1.00  0.00           H  
ATOM   3285  HB3 TYR   208      43.109  38.311  33.062  1.00  0.00           H  
ATOM   3286  HD1 TYR   208      43.801  40.798  32.867  1.00  0.00           H  
ATOM   3287  HE1 TYR   208      45.548  42.400  33.598  1.00  0.00           H  
ATOM   3288  HH  TYR   208      47.034  42.786  35.114  1.00  0.00           H  
ATOM   3289  HE2 TYR   208      46.552  39.789  36.835  1.00  0.00           H  
ATOM   3290  HD2 TYR   208      44.792  38.139  36.174  1.00  0.00           H  
ATOM   3291  N   ASP   209      39.965  38.525  32.645  1.00  0.00           N  
ATOM   3292  CA  ASP   209      39.229  37.843  31.590  1.00  0.00           C  
ATOM   3293  C   ASP   209      40.173  37.102  30.686  1.00  0.00           C  
ATOM   3294  O   ASP   209      41.272  37.512  30.471  1.00  0.00           O  
ATOM   3295  CB  ASP   209      38.366  38.975  30.958  1.00  0.00           C  
ATOM   3296  CG  ASP   209      37.333  38.455  29.951  1.00  0.00           C  
ATOM   3297  OD1 ASP   209      37.698  37.803  29.013  1.00  0.00           O  
ATOM   3298  OD2 ASP   209      36.092  38.722  30.122  1.00  0.00           O1-
ATOM   3299  H   ASP   209      40.149  39.515  32.568  1.00  0.00           H  
ATOM   3300  HA  ASP   209      38.522  37.120  31.996  1.00  0.00           H  
ATOM   3301  HB2 ASP   209      37.822  39.352  31.824  1.00  0.00           H  
ATOM   3302  HB3 ASP   209      38.871  39.846  30.540  1.00  0.00           H  
ATOM   3303  N   LEU   210      39.693  36.054  30.076  1.00  0.00           N  
ATOM   3304  CA  LEU   210      40.516  35.086  29.270  1.00  0.00           C  
ATOM   3305  C   LEU   210      39.732  34.283  28.103  1.00  0.00           C  
ATOM   3306  O   LEU   210      40.346  33.404  27.523  1.00  0.00           O  
ATOM   3307  CB  LEU   210      41.197  34.015  30.140  1.00  0.00           C  
ATOM   3308  CG  LEU   210      42.252  34.386  31.192  1.00  0.00           C  
ATOM   3309  CD1 LEU   210      42.670  33.254  32.040  1.00  0.00           C  
ATOM   3310  CD2 LEU   210      43.470  35.003  30.491  1.00  0.00           C  
ATOM   3311  H   LEU   210      38.692  35.957  30.176  1.00  0.00           H  
ATOM   3312  HA  LEU   210      41.223  35.685  28.696  1.00  0.00           H  
ATOM   3313  HB2 LEU   210      40.339  33.581  30.654  1.00  0.00           H  
ATOM   3314  HB3 LEU   210      41.578  33.209  29.513  1.00  0.00           H  
ATOM   3315  HG  LEU   210      41.816  35.179  31.800  1.00  0.00           H  
ATOM   3316 HD11 LEU   210      41.753  32.883  32.498  1.00  0.00           H  
ATOM   3317 HD12 LEU   210      43.080  32.455  31.422  1.00  0.00           H  
ATOM   3318 HD13 LEU   210      43.408  33.609  32.759  1.00  0.00           H  
ATOM   3319 HD21 LEU   210      44.168  34.251  30.120  1.00  0.00           H  
ATOM   3320 HD22 LEU   210      43.121  35.616  29.660  1.00  0.00           H  
ATOM   3321 HD23 LEU   210      43.855  35.702  31.233  1.00  0.00           H  
ATOM   3322  N   VAL   211      38.482  34.664  27.728  1.00  0.00           N  
ATOM   3323  CA  VAL   211      37.716  33.943  26.736  1.00  0.00           C  
ATOM   3324  C   VAL   211      37.411  34.843  25.493  1.00  0.00           C  
ATOM   3325  O   VAL   211      36.877  35.929  25.608  1.00  0.00           O  
ATOM   3326  CB  VAL   211      36.533  33.188  27.387  1.00  0.00           C  
ATOM   3327  CG1 VAL   211      35.729  32.183  26.523  1.00  0.00           C  
ATOM   3328  CG2 VAL   211      36.898  32.320  28.553  1.00  0.00           C  
ATOM   3329  H   VAL   211      37.985  35.270  28.366  1.00  0.00           H  
ATOM   3330  HA  VAL   211      38.237  33.052  26.387  1.00  0.00           H  
ATOM   3331  HB  VAL   211      35.941  34.042  27.716  1.00  0.00           H  
ATOM   3332 HG11 VAL   211      35.391  32.781  25.677  1.00  0.00           H  
ATOM   3333 HG12 VAL   211      36.271  31.266  26.291  1.00  0.00           H  
ATOM   3334 HG13 VAL   211      34.780  31.981  27.020  1.00  0.00           H  
ATOM   3335 HG21 VAL   211      37.477  31.521  28.090  1.00  0.00           H  
ATOM   3336 HG22 VAL   211      37.549  32.931  29.178  1.00  0.00           H  
ATOM   3337 HG23 VAL   211      36.092  31.952  29.188  1.00  0.00           H  
ATOM   3338  N   LYS   212      37.731  34.329  24.257  1.00  0.00           N  
ATOM   3339  CA  LYS   212      37.477  35.061  22.974  1.00  0.00           C  
ATOM   3340  C   LYS   212      36.121  35.741  22.793  1.00  0.00           C  
ATOM   3341  O   LYS   212      35.169  35.117  23.267  1.00  0.00           O  
ATOM   3342  CB  LYS   212      37.886  34.115  21.851  1.00  0.00           C  
ATOM   3343  CG  LYS   212      39.394  33.990  21.668  1.00  0.00           C  
ATOM   3344  CD  LYS   212      40.014  32.961  20.661  1.00  0.00           C  
ATOM   3345  CE  LYS   212      41.576  32.902  20.693  1.00  0.00           C  
ATOM   3346  NZ  LYS   212      42.097  31.848  19.856  1.00  0.00           N1+
ATOM   3347  H   LYS   212      38.081  33.381  24.268  1.00  0.00           H  
ATOM   3348  HA  LYS   212      38.085  35.963  23.037  1.00  0.00           H  
ATOM   3349  HB2 LYS   212      37.440  33.137  22.032  1.00  0.00           H  
ATOM   3350  HB3 LYS   212      37.386  34.453  20.944  1.00  0.00           H  
ATOM   3351  HG2 LYS   212      39.782  34.924  21.261  1.00  0.00           H  
ATOM   3352  HG3 LYS   212      39.904  33.844  22.620  1.00  0.00           H  
ATOM   3353  HD2 LYS   212      39.634  31.943  20.744  1.00  0.00           H  
ATOM   3354  HD3 LYS   212      39.749  33.262  19.648  1.00  0.00           H  
ATOM   3355  HE2 LYS   212      41.847  33.868  20.265  1.00  0.00           H  
ATOM   3356  HE3 LYS   212      41.989  32.812  21.697  1.00  0.00           H  
ATOM   3357  HZ1 LYS   212      41.736  30.990  20.251  1.00  0.00           H  
ATOM   3358  HZ2 LYS   212      41.781  31.883  18.897  1.00  0.00           H  
ATOM   3359  HZ3 LYS   212      43.102  31.868  19.954  1.00  0.00           H  
ATOM   3360  N   NME   213      36.019  36.924  22.211  1.00  0.00           N  
ATOM   3361  C   NME   213      34.751  37.534  22.043  1.00  0.00           C  
ATOM   3362  H   NME   213      36.778  37.363  21.709  1.00  0.00           H  
ATOM   3363  H1  NME   213      34.797  38.567  22.386  1.00  0.00           H  
ATOM   3364  H2  NME   213      34.454  37.491  20.995  1.00  0.00           H  
ATOM   3365  H3  NME   213      33.931  37.127  22.636  1.00  0.00           H  
TER    3366      NME   213
CONECT 3361 3363 3364 3365
CONECT 3363 3361
CONECT 3364 3361
CONECT 3365 3361
END   
