# Supplementary material for: Exploring Aromatic Cage Flexibility Using Cosolvent Molecular Dynamics Simulations—An In-Silico Case Study of Tudor Domains
Source: J Chem Inf Model. 2024 May 21;64(11):4553–69. doi: 10.1021/acs.jcim.4c00298 (PMC11167732; doi:10.1021/acs.jcim.4c00298)
Supplement: Supplementary file 2 — ci4c00298_si_002.zip [file ci4c00298_si_002.zip › SPIN1/cluster_representatives/domain2/04_ISOIND_rep_c0.pdb]

TITLE     rep03.c0
REMARK   4      COMPLIES WITH FORMAT V. 3.0, 1-DEC-2006
REMARK 888
REMARK 888 WRITTEN BY MAESTRO (A PRODUCT OF SCHRODINGER, LLC)
CRYST1   83.061   83.061   83.061 109.47 109.47 109.47 P 1           1
ATOM      1  CH3 ACE     1      50.719  22.851  61.751  1.00  0.00           C  
ATOM      2  C   ACE     1      50.524  22.538  60.248  1.00  0.00           C  
ATOM      3  O   ACE     1      50.960  23.210  59.270  1.00  0.00           O  
ATOM      4  H1  ACE     1      49.752  22.870  62.253  1.00  0.00           H  
ATOM      5  H2  ACE     1      51.375  22.085  62.164  1.00  0.00           H  
ATOM      6  H3  ACE     1      51.078  23.862  61.942  1.00  0.00           H  
ATOM      7  N   ARG     2      49.775  21.427  60.095  1.00  0.00           N  
ATOM      8  CA  ARG     2      49.631  20.635  58.820  1.00  0.00           C  
ATOM      9  C   ARG     2      48.193  20.449  58.316  1.00  0.00           C  
ATOM     10  O   ARG     2      48.008  19.933  57.242  1.00  0.00           O  
ATOM     11  CB  ARG     2      50.356  19.257  58.855  1.00  0.00           C  
ATOM     12  CG  ARG     2      51.795  19.409  59.401  1.00  0.00           C  
ATOM     13  CD  ARG     2      52.475  18.075  59.185  1.00  0.00           C  
ATOM     14  NE  ARG     2      52.722  17.760  57.813  1.00  0.00           N  
ATOM     15  CZ  ARG     2      53.226  16.621  57.304  1.00  0.00           C  
ATOM     16  NH1 ARG     2      53.605  15.678  58.082  1.00  0.00           N  
ATOM     17  NH2 ARG     2      53.406  16.457  56.043  1.00  0.00           N1+
ATOM     18  H   ARG     2      49.351  21.014  60.914  1.00  0.00           H  
ATOM     19  HA  ARG     2      50.177  21.130  58.016  1.00  0.00           H  
ATOM     20  HB2 ARG     2      49.775  18.517  59.405  1.00  0.00           H  
ATOM     21  HB3 ARG     2      50.427  18.934  57.817  1.00  0.00           H  
ATOM     22  HG2 ARG     2      52.296  20.160  58.790  1.00  0.00           H  
ATOM     23  HG3 ARG     2      51.725  19.716  60.445  1.00  0.00           H  
ATOM     24  HD2 ARG     2      53.387  18.066  59.782  1.00  0.00           H  
ATOM     25  HD3 ARG     2      51.763  17.301  59.473  1.00  0.00           H  
ATOM     26  HE  ARG     2      52.587  18.554  57.204  1.00  0.00           H  
ATOM     27 HH11 ARG     2      53.498  15.739  59.084  1.00  0.00           H  
ATOM     28 HH12 ARG     2      54.154  14.929  57.686  1.00  0.00           H  
ATOM     29 HH21 ARG     2      53.279  17.234  55.409  1.00  0.00           H  
ATOM     30 HH22 ARG     2      53.624  15.526  55.719  1.00  0.00           H  
ATOM     31  N   ARG     3      47.264  20.956  59.175  1.00  0.00           N  
ATOM     32  CA  ARG     3      45.842  20.915  58.878  1.00  0.00           C  
ATOM     33  C   ARG     3      45.395  21.830  57.768  1.00  0.00           C  
ATOM     34  O   ARG     3      45.906  22.934  57.696  1.00  0.00           O  
ATOM     35  CB  ARG     3      45.037  21.287  60.134  1.00  0.00           C  
ATOM     36  CG  ARG     3      43.633  20.636  60.114  1.00  0.00           C  
ATOM     37  CD  ARG     3      42.729  21.223  61.206  1.00  0.00           C  
ATOM     38  NE  ARG     3      41.868  22.356  60.720  1.00  0.00           N  
ATOM     39  CZ  ARG     3      40.896  22.859  61.346  1.00  0.00           C  
ATOM     40  NH1 ARG     3      40.413  22.387  62.486  1.00  0.00           N  
ATOM     41  NH2 ARG     3      40.211  23.875  60.857  1.00  0.00           N1+
ATOM     42  H   ARG     3      47.595  21.467  59.981  1.00  0.00           H  
ATOM     43  HA  ARG     3      45.516  19.886  58.727  1.00  0.00           H  
ATOM     44  HB2 ARG     3      45.600  20.924  60.993  1.00  0.00           H  
ATOM     45  HB3 ARG     3      44.996  22.375  60.082  1.00  0.00           H  
ATOM     46  HG2 ARG     3      43.093  20.728  59.172  1.00  0.00           H  
ATOM     47  HG3 ARG     3      43.724  19.578  60.360  1.00  0.00           H  
ATOM     48  HD2 ARG     3      42.069  20.391  61.451  1.00  0.00           H  
ATOM     49  HD3 ARG     3      43.336  21.590  62.034  1.00  0.00           H  
ATOM     50  HE  ARG     3      42.054  22.832  59.848  1.00  0.00           H  
ATOM     51 HH11 ARG     3      40.871  21.592  62.909  1.00  0.00           H  
ATOM     52 HH12 ARG     3      39.645  22.834  62.965  1.00  0.00           H  
ATOM     53 HH21 ARG     3      40.342  24.213  59.914  1.00  0.00           H  
ATOM     54 HH22 ARG     3      39.334  24.007  61.340  1.00  0.00           H  
ATOM     55  N   ASN     4      44.439  21.353  56.945  1.00  0.00           N  
ATOM     56  CA  ASN     4      43.627  22.260  56.072  1.00  0.00           C  
ATOM     57  C   ASN     4      42.752  23.287  56.819  1.00  0.00           C  
ATOM     58  O   ASN     4      42.148  22.934  57.848  1.00  0.00           O  
ATOM     59  CB  ASN     4      42.679  21.503  55.149  1.00  0.00           C  
ATOM     60  CG  ASN     4      42.054  22.282  54.021  1.00  0.00           C  
ATOM     61  OD1 ASN     4      42.482  23.355  53.652  1.00  0.00           O  
ATOM     62  ND2 ASN     4      41.371  21.571  53.113  1.00  0.00           N  
ATOM     63  H   ASN     4      44.073  20.415  57.023  1.00  0.00           H  
ATOM     64  HA  ASN     4      44.271  22.851  55.420  1.00  0.00           H  
ATOM     65  HB2 ASN     4      43.228  20.676  54.698  1.00  0.00           H  
ATOM     66  HB3 ASN     4      41.890  21.093  55.780  1.00  0.00           H  
ATOM     67 HD21 ASN     4      41.047  20.661  53.406  1.00  0.00           H  
ATOM     68 HD22 ASN     4      41.229  21.889  52.165  1.00  0.00           H  
ATOM     69  N   ILE     5      42.651  24.528  56.350  1.00  0.00           N  
ATOM     70  CA  ILE     5      42.134  25.656  57.193  1.00  0.00           C  
ATOM     71  C   ILE     5      41.142  26.568  56.445  1.00  0.00           C  
ATOM     72  O   ILE     5      40.792  27.638  56.879  1.00  0.00           O  
ATOM     73  CB  ILE     5      43.181  26.446  57.963  1.00  0.00           C  
ATOM     74  CG2 ILE     5      43.914  25.594  58.994  1.00  0.00           C  
ATOM     75  CG1 ILE     5      44.202  27.188  57.133  1.00  0.00           C  
ATOM     76  CD1 ILE     5      45.140  28.063  57.910  1.00  0.00           C  
ATOM     77  H   ILE     5      43.275  24.738  55.584  1.00  0.00           H  
ATOM     78  HA  ILE     5      41.555  25.316  58.052  1.00  0.00           H  
ATOM     79  HB  ILE     5      42.604  27.120  58.596  1.00  0.00           H  
ATOM     80 HG21 ILE     5      44.426  26.251  59.696  1.00  0.00           H  
ATOM     81 HG22 ILE     5      43.273  24.931  59.575  1.00  0.00           H  
ATOM     82 HG23 ILE     5      44.695  25.023  58.491  1.00  0.00           H  
ATOM     83 HG12 ILE     5      44.773  26.442  56.580  1.00  0.00           H  
ATOM     84 HG13 ILE     5      43.727  27.768  56.343  1.00  0.00           H  
ATOM     85 HD11 ILE     5      45.805  28.552  57.197  1.00  0.00           H  
ATOM     86 HD12 ILE     5      44.583  28.807  58.480  1.00  0.00           H  
ATOM     87 HD13 ILE     5      45.708  27.426  58.587  1.00  0.00           H  
ATOM     88  N   VAL     6      40.517  26.065  55.351  1.00  0.00           N  
ATOM     89  CA  VAL     6      39.245  26.623  54.745  1.00  0.00           C  
ATOM     90  C   VAL     6      38.102  26.923  55.698  1.00  0.00           C  
ATOM     91  O   VAL     6      37.731  26.045  56.488  1.00  0.00           O  
ATOM     92  CB  VAL     6      38.744  25.789  53.495  1.00  0.00           C  
ATOM     93  CG1 VAL     6      37.642  26.556  52.923  1.00  0.00           C  
ATOM     94  CG2 VAL     6      39.987  25.542  52.615  1.00  0.00           C  
ATOM     95  H   VAL     6      40.891  25.182  55.036  1.00  0.00           H  
ATOM     96  HA  VAL     6      39.535  27.591  54.335  1.00  0.00           H  
ATOM     97  HB  VAL     6      38.316  24.823  53.763  1.00  0.00           H  
ATOM     98 HG11 VAL     6      37.405  26.249  51.904  1.00  0.00           H  
ATOM     99 HG12 VAL     6      36.705  26.358  53.443  1.00  0.00           H  
ATOM    100 HG13 VAL     6      37.863  27.615  53.056  1.00  0.00           H  
ATOM    101 HG21 VAL     6      39.604  24.929  51.800  1.00  0.00           H  
ATOM    102 HG22 VAL     6      40.366  26.478  52.204  1.00  0.00           H  
ATOM    103 HG23 VAL     6      40.757  24.910  53.057  1.00  0.00           H  
ATOM    104  N   GLY     7      37.648  28.228  55.693  1.00  0.00           N  
ATOM    105  CA  GLY     7      36.582  28.814  56.543  1.00  0.00           C  
ATOM    106  C   GLY     7      37.098  29.372  57.820  1.00  0.00           C  
ATOM    107  O   GLY     7      36.406  30.169  58.445  1.00  0.00           O  
ATOM    108  H   GLY     7      37.963  28.829  54.943  1.00  0.00           H  
ATOM    109  HA2 GLY     7      36.110  29.650  56.027  1.00  0.00           H  
ATOM    110  HA3 GLY     7      35.822  28.068  56.774  1.00  0.00           H  
ATOM    111  N   CYS     8      38.323  29.050  58.225  1.00  0.00           N  
ATOM    112  CA  CYS     8      38.850  29.575  59.467  1.00  0.00           C  
ATOM    113  C   CYS     8      39.096  31.125  59.454  1.00  0.00           C  
ATOM    114  O   CYS     8      39.263  31.789  58.456  1.00  0.00           O  
ATOM    115  CB  CYS     8      40.134  28.800  59.746  1.00  0.00           C  
ATOM    116  SG  CYS     8      39.726  27.101  60.259  1.00  0.00           S  
ATOM    117  H   CYS     8      38.983  28.603  57.604  1.00  0.00           H  
ATOM    118  HA  CYS     8      38.123  29.461  60.271  1.00  0.00           H  
ATOM    119  HB2 CYS     8      40.860  28.906  58.939  1.00  0.00           H  
ATOM    120  HB3 CYS     8      40.594  29.191  60.653  1.00  0.00           H  
ATOM    121  HG  CYS     8      38.994  26.809  59.182  1.00  0.00           H  
ATOM    122  N   ARG     9      39.194  31.643  60.741  1.00  0.00           N  
ATOM    123  CA  ARG     9      39.931  32.885  61.006  1.00  0.00           C  
ATOM    124  C   ARG     9      41.341  32.553  61.462  1.00  0.00           C  
ATOM    125  O   ARG     9      41.494  31.465  61.977  1.00  0.00           O  
ATOM    126  CB  ARG     9      39.173  33.522  62.154  1.00  0.00           C  
ATOM    127  CG  ARG     9      37.907  34.175  61.831  1.00  0.00           C  
ATOM    128  CD  ARG     9      38.102  35.520  61.082  1.00  0.00           C  
ATOM    129  NE  ARG     9      38.693  36.558  61.944  1.00  0.00           N  
ATOM    130  CZ  ARG     9      39.287  37.675  61.534  1.00  0.00           C  
ATOM    131  NH1 ARG     9      39.489  38.008  60.295  1.00  0.00           N  
ATOM    132  NH2 ARG     9      39.782  38.537  62.388  1.00  0.00           N1+
ATOM    133  H   ARG     9      38.950  31.025  61.502  1.00  0.00           H  
ATOM    134  HA  ARG     9      40.072  33.487  60.107  1.00  0.00           H  
ATOM    135  HB2 ARG     9      38.927  32.665  62.782  1.00  0.00           H  
ATOM    136  HB3 ARG     9      39.805  34.243  62.673  1.00  0.00           H  
ATOM    137  HG2 ARG     9      37.411  33.437  61.200  1.00  0.00           H  
ATOM    138  HG3 ARG     9      37.398  34.376  62.773  1.00  0.00           H  
ATOM    139  HD2 ARG     9      38.849  35.357  60.305  1.00  0.00           H  
ATOM    140  HD3 ARG     9      37.210  35.904  60.588  1.00  0.00           H  
ATOM    141  HE  ARG     9      38.794  36.332  62.923  1.00  0.00           H  
ATOM    142 HH11 ARG     9      39.124  37.480  59.516  1.00  0.00           H  
ATOM    143 HH12 ARG     9      39.983  38.877  60.147  1.00  0.00           H  
ATOM    144 HH21 ARG     9      39.651  38.404  63.380  1.00  0.00           H  
ATOM    145 HH22 ARG     9      40.169  39.420  62.084  1.00  0.00           H  
ATOM    146  N   ILE    10      42.307  33.477  61.299  1.00  0.00           N  
ATOM    147  CA  ILE    10      43.718  33.163  61.561  1.00  0.00           C  
ATOM    148  C   ILE    10      44.429  34.336  62.188  1.00  0.00           C  
ATOM    149  O   ILE    10      44.110  35.495  61.989  1.00  0.00           O  
ATOM    150  CB  ILE    10      44.491  32.557  60.326  1.00  0.00           C  
ATOM    151  CG2 ILE    10      44.045  31.054  60.007  1.00  0.00           C  
ATOM    152  CG1 ILE    10      44.350  33.513  59.178  1.00  0.00           C  
ATOM    153  CD1 ILE    10      45.555  33.526  58.155  1.00  0.00           C  
ATOM    154  H   ILE    10      42.107  34.318  60.776  1.00  0.00           H  
ATOM    155  HA  ILE    10      43.718  32.399  62.339  1.00  0.00           H  
ATOM    156  HB  ILE    10      45.532  32.512  60.646  1.00  0.00           H  
ATOM    157 HG21 ILE    10      42.957  30.978  59.997  1.00  0.00           H  
ATOM    158 HG22 ILE    10      44.344  30.740  59.007  1.00  0.00           H  
ATOM    159 HG23 ILE    10      44.403  30.380  60.786  1.00  0.00           H  
ATOM    160 HG12 ILE    10      43.462  33.232  58.611  1.00  0.00           H  
ATOM    161 HG13 ILE    10      44.149  34.529  59.515  1.00  0.00           H  
ATOM    162 HD11 ILE    10      45.346  34.323  57.443  1.00  0.00           H  
ATOM    163 HD12 ILE    10      46.457  33.812  58.696  1.00  0.00           H  
ATOM    164 HD13 ILE    10      45.654  32.615  57.565  1.00  0.00           H  
ATOM    165  N   GLN    11      45.530  34.063  62.895  1.00  0.00           N  
ATOM    166  CA  GLN    11      46.600  35.054  63.200  1.00  0.00           C  
ATOM    167  C   GLN    11      48.010  34.527  62.726  1.00  0.00           C  
ATOM    168  O   GLN    11      48.247  33.308  62.940  1.00  0.00           O  
ATOM    169  CB  GLN    11      46.618  35.429  64.714  1.00  0.00           C  
ATOM    170  CG  GLN    11      47.529  36.653  65.144  1.00  0.00           C  
ATOM    171  CD  GLN    11      47.607  36.724  66.682  1.00  0.00           C  
ATOM    172  OE1 GLN    11      46.646  36.372  67.396  1.00  0.00           O  
ATOM    173  NE2 GLN    11      48.694  37.091  67.280  1.00  0.00           N  
ATOM    174  H   GLN    11      45.868  33.113  62.962  1.00  0.00           H  
ATOM    175  HA  GLN    11      46.452  35.982  62.648  1.00  0.00           H  
ATOM    176  HB2 GLN    11      45.579  35.684  64.922  1.00  0.00           H  
ATOM    177  HB3 GLN    11      46.880  34.596  65.366  1.00  0.00           H  
ATOM    178  HG2 GLN    11      48.534  36.352  64.847  1.00  0.00           H  
ATOM    179  HG3 GLN    11      47.274  37.624  64.720  1.00  0.00           H  
ATOM    180 HE21 GLN    11      49.601  37.131  66.838  1.00  0.00           H  
ATOM    181 HE22 GLN    11      48.721  37.097  68.289  1.00  0.00           H  
ATOM    182  N   HIS    12      48.838  35.425  62.256  1.00  0.00           N  
ATOM    183  CA  HIS    12      50.214  35.057  62.162  1.00  0.00           C  
ATOM    184  C   HIS    12      51.155  36.309  62.259  1.00  0.00           C  
ATOM    185  O   HIS    12      50.781  37.358  61.766  1.00  0.00           O  
ATOM    186  CB  HIS    12      50.484  34.279  60.838  1.00  0.00           C  
ATOM    187  CG  HIS    12      50.229  35.015  59.584  1.00  0.00           C  
ATOM    188  ND1 HIS    12      50.985  36.055  59.113  1.00  0.00           N  
ATOM    189  CE1 HIS    12      50.402  36.511  57.960  1.00  0.00           C  
ATOM    190  NE2 HIS    12      49.251  35.797  57.641  1.00  0.00           N  
ATOM    191  CD2 HIS    12      49.182  34.877  58.684  1.00  0.00           C  
ATOM    192  H   HIS    12      48.544  36.370  62.056  1.00  0.00           H  
ATOM    193  HA  HIS    12      50.438  34.367  62.976  1.00  0.00           H  
ATOM    194  HB2 HIS    12      51.521  33.944  60.874  1.00  0.00           H  
ATOM    195  HB3 HIS    12      49.812  33.421  60.825  1.00  0.00           H  
ATOM    196  HD1 HIS    12      51.903  36.293  59.460  1.00  0.00           H  
ATOM    197  HE1 HIS    12      50.836  37.201  57.251  1.00  0.00           H  
ATOM    198  HD2 HIS    12      48.344  34.199  58.745  1.00  0.00           H  
ATOM    199  N   GLY    13      52.441  36.101  62.585  1.00  0.00           N  
ATOM    200  CA  GLY    13      53.512  37.047  62.343  1.00  0.00           C  
ATOM    201  C   GLY    13      54.223  36.847  61.005  1.00  0.00           C  
ATOM    202  O   GLY    13      53.702  36.170  60.187  1.00  0.00           O  
ATOM    203  H   GLY    13      52.744  35.171  62.835  1.00  0.00           H  
ATOM    204  HA2 GLY    13      53.219  38.096  62.298  1.00  0.00           H  
ATOM    205  HA3 GLY    13      54.250  36.828  63.114  1.00  0.00           H  
ATOM    206  N   TRP    14      55.430  37.294  60.868  1.00  0.00           N  
ATOM    207  CA  TRP    14      56.005  37.540  59.530  1.00  0.00           C  
ATOM    208  C   TRP    14      57.528  37.927  59.652  1.00  0.00           C  
ATOM    209  O   TRP    14      57.928  38.843  60.396  1.00  0.00           O  
ATOM    210  CB  TRP    14      55.360  38.795  59.009  1.00  0.00           C  
ATOM    211  CG  TRP    14      55.504  38.876  57.510  1.00  0.00           C  
ATOM    212  CD1 TRP    14      56.480  39.632  56.851  1.00  0.00           C  
ATOM    213  NE1 TRP    14      56.220  39.507  55.443  1.00  0.00           N  
ATOM    214  CE2 TRP    14      55.242  38.541  55.160  1.00  0.00           C  
ATOM    215  CZ2 TRP    14      54.717  38.021  54.001  1.00  0.00           C  
ATOM    216  CH2 TRP    14      53.574  37.230  54.146  1.00  0.00           C  
ATOM    217  CZ3 TRP    14      53.019  36.963  55.373  1.00  0.00           C  
ATOM    218  CE3 TRP    14      53.544  37.500  56.538  1.00  0.00           C  
ATOM    219  CD2 TRP    14      54.747  38.258  56.500  1.00  0.00           C  
ATOM    220  H   TRP    14      55.931  37.639  61.675  1.00  0.00           H  
ATOM    221  HA  TRP    14      55.851  36.777  58.766  1.00  0.00           H  
ATOM    222  HB2 TRP    14      54.286  38.735  59.185  1.00  0.00           H  
ATOM    223  HB3 TRP    14      55.671  39.679  59.565  1.00  0.00           H  
ATOM    224  HD1 TRP    14      57.252  40.216  57.330  1.00  0.00           H  
ATOM    225  HE1 TRP    14      56.832  39.905  54.745  1.00  0.00           H  
ATOM    226  HZ2 TRP    14      55.155  38.370  53.078  1.00  0.00           H  
ATOM    227  HH2 TRP    14      53.054  36.995  53.229  1.00  0.00           H  
ATOM    228  HZ3 TRP    14      52.182  36.281  55.413  1.00  0.00           H  
ATOM    229  HE3 TRP    14      53.145  37.104  57.459  1.00  0.00           H  
ATOM    230  N   LYS    15      58.378  37.024  59.099  1.00  0.00           N  
ATOM    231  CA  LYS    15      59.848  37.155  59.165  1.00  0.00           C  
ATOM    232  C   LYS    15      60.287  38.403  58.452  1.00  0.00           C  
ATOM    233  O   LYS    15      59.928  38.818  57.302  1.00  0.00           O  
ATOM    234  CB  LYS    15      60.472  36.010  58.340  1.00  0.00           C  
ATOM    235  CG  LYS    15      60.327  34.597  58.917  1.00  0.00           C  
ATOM    236  CD  LYS    15      61.226  34.466  60.170  1.00  0.00           C  
ATOM    237  CE  LYS    15      60.944  33.172  60.930  1.00  0.00           C  
ATOM    238  NZ  LYS    15      61.764  32.981  62.088  1.00  0.00           N1+
ATOM    239  H   LYS    15      57.948  36.273  58.578  1.00  0.00           H  
ATOM    240  HA  LYS    15      60.303  37.093  60.153  1.00  0.00           H  
ATOM    241  HB2 LYS    15      59.901  35.951  57.414  1.00  0.00           H  
ATOM    242  HB3 LYS    15      61.476  36.283  58.014  1.00  0.00           H  
ATOM    243  HG2 LYS    15      59.287  34.398  59.177  1.00  0.00           H  
ATOM    244  HG3 LYS    15      60.824  33.874  58.270  1.00  0.00           H  
ATOM    245  HD2 LYS    15      62.242  34.451  59.775  1.00  0.00           H  
ATOM    246  HD3 LYS    15      61.121  35.214  60.956  1.00  0.00           H  
ATOM    247  HE2 LYS    15      59.938  33.251  61.343  1.00  0.00           H  
ATOM    248  HE3 LYS    15      60.948  32.364  60.198  1.00  0.00           H  
ATOM    249  HZ1 LYS    15      61.479  32.151  62.588  1.00  0.00           H  
ATOM    250  HZ2 LYS    15      62.745  32.844  61.893  1.00  0.00           H  
ATOM    251  HZ3 LYS    15      61.614  33.753  62.720  1.00  0.00           H  
ATOM    252  N   GLU    16      61.241  38.981  59.161  1.00  0.00           N  
ATOM    253  CA  GLU    16      61.806  40.262  58.919  1.00  0.00           C  
ATOM    254  C   GLU    16      63.310  40.342  59.355  1.00  0.00           C  
ATOM    255  O   GLU    16      64.155  40.840  58.628  1.00  0.00           O  
ATOM    256  CB  GLU    16      60.997  41.501  59.408  1.00  0.00           C  
ATOM    257  CG  GLU    16      61.605  42.876  59.174  1.00  0.00           C  
ATOM    258  CD  GLU    16      61.831  43.225  57.636  1.00  0.00           C  
ATOM    259  OE1 GLU    16      62.605  44.117  57.315  1.00  0.00           O  
ATOM    260  OE2 GLU    16      61.218  42.638  56.763  1.00  0.00           O1-
ATOM    261  H   GLU    16      61.535  38.510  60.004  1.00  0.00           H  
ATOM    262  HA  GLU    16      61.813  40.439  57.843  1.00  0.00           H  
ATOM    263  HB2 GLU    16      60.037  41.499  58.892  1.00  0.00           H  
ATOM    264  HB3 GLU    16      60.924  41.409  60.491  1.00  0.00           H  
ATOM    265  HG2 GLU    16      60.979  43.699  59.519  1.00  0.00           H  
ATOM    266  HG3 GLU    16      62.510  42.989  59.772  1.00  0.00           H  
ATOM    267  N   GLY    17      63.685  39.831  60.605  1.00  0.00           N  
ATOM    268  CA  GLY    17      65.059  39.869  61.122  1.00  0.00           C  
ATOM    269  C   GLY    17      65.562  41.250  61.604  1.00  0.00           C  
ATOM    270  O   GLY    17      66.145  41.423  62.664  1.00  0.00           O  
ATOM    271  H   GLY    17      62.879  39.467  61.094  1.00  0.00           H  
ATOM    272  HA2 GLY    17      65.227  39.120  61.896  1.00  0.00           H  
ATOM    273  HA3 GLY    17      65.733  39.677  60.287  1.00  0.00           H  
ATOM    274  N   ASN    18      65.397  42.241  60.720  1.00  0.00           N  
ATOM    275  CA  ASN    18      65.865  43.622  60.928  1.00  0.00           C  
ATOM    276  C   ASN    18      65.254  44.299  62.105  1.00  0.00           C  
ATOM    277  O   ASN    18      65.916  45.046  62.793  1.00  0.00           O  
ATOM    278  CB  ASN    18      65.559  44.376  59.617  1.00  0.00           C  
ATOM    279  CG  ASN    18      66.175  43.766  58.388  1.00  0.00           C  
ATOM    280  OD1 ASN    18      67.398  43.678  58.280  1.00  0.00           O  
ATOM    281  ND2 ASN    18      65.414  43.454  57.390  1.00  0.00           N  
ATOM    282  H   ASN    18      64.940  41.983  59.858  1.00  0.00           H  
ATOM    283  HA  ASN    18      66.951  43.562  61.001  1.00  0.00           H  
ATOM    284  HB2 ASN    18      64.502  44.620  59.503  1.00  0.00           H  
ATOM    285  HB3 ASN    18      66.012  45.365  59.688  1.00  0.00           H  
ATOM    286 HD21 ASN    18      64.405  43.420  57.436  1.00  0.00           H  
ATOM    287 HD22 ASN    18      65.807  42.911  56.635  1.00  0.00           H  
ATOM    288  N   GLY    19      63.920  44.114  62.422  1.00  0.00           N  
ATOM    289  CA  GLY    19      63.209  44.644  63.570  1.00  0.00           C  
ATOM    290  C   GLY    19      61.686  44.261  63.559  1.00  0.00           C  
ATOM    291  O   GLY    19      61.081  43.927  62.495  1.00  0.00           O  
ATOM    292  H   GLY    19      63.378  43.485  61.848  1.00  0.00           H  
ATOM    293  HA2 GLY    19      63.711  44.176  64.417  1.00  0.00           H  
ATOM    294  HA3 GLY    19      63.230  45.734  63.582  1.00  0.00           H  
ATOM    295  N   PRO    20      61.096  44.178  64.718  1.00  0.00           N  
ATOM    296  CA  PRO    20      59.770  43.599  64.801  1.00  0.00           C  
ATOM    297  C   PRO    20      58.564  44.500  64.581  1.00  0.00           C  
ATOM    298  O   PRO    20      58.670  45.722  64.722  1.00  0.00           O  
ATOM    299  CD  PRO    20      61.532  44.685  66.005  1.00  0.00           C  
ATOM    300  CG  PRO    20      60.425  44.264  66.964  1.00  0.00           C  
ATOM    301  CB  PRO    20      59.750  43.116  66.261  1.00  0.00           C  
ATOM    302  HD2 PRO    20      61.760  45.750  65.991  1.00  0.00           H  
ATOM    303  HD3 PRO    20      62.444  44.107  66.157  1.00  0.00           H  
ATOM    304  HG2 PRO    20      59.770  45.105  67.185  1.00  0.00           H  
ATOM    305  HG3 PRO    20      60.920  43.879  67.855  1.00  0.00           H  
ATOM    306  HB2 PRO    20      58.721  42.952  66.579  1.00  0.00           H  
ATOM    307  HB3 PRO    20      60.388  42.232  66.256  1.00  0.00           H  
ATOM    308  HA  PRO    20      59.628  42.712  64.183  1.00  0.00           H  
ATOM    309  N   VAL    21      57.525  43.853  64.167  1.00  0.00           N  
ATOM    310  CA  VAL    21      56.212  44.327  63.711  1.00  0.00           C  
ATOM    311  C   VAL    21      55.132  43.492  64.393  1.00  0.00           C  
ATOM    312  O   VAL    21      55.288  42.270  64.422  1.00  0.00           O  
ATOM    313  CB  VAL    21      55.958  44.301  62.214  1.00  0.00           C  
ATOM    314  CG1 VAL    21      54.803  45.211  61.700  1.00  0.00           C  
ATOM    315  CG2 VAL    21      57.190  44.665  61.401  1.00  0.00           C  
ATOM    316  H   VAL    21      57.623  42.848  64.144  1.00  0.00           H  
ATOM    317  HA  VAL    21      56.021  45.324  64.108  1.00  0.00           H  
ATOM    318  HB  VAL    21      55.810  43.243  61.996  1.00  0.00           H  
ATOM    319 HG11 VAL    21      55.015  46.206  62.090  1.00  0.00           H  
ATOM    320 HG12 VAL    21      54.841  45.283  60.614  1.00  0.00           H  
ATOM    321 HG13 VAL    21      53.842  44.885  62.099  1.00  0.00           H  
ATOM    322 HG21 VAL    21      57.561  45.629  61.748  1.00  0.00           H  
ATOM    323 HG22 VAL    21      57.981  43.957  61.647  1.00  0.00           H  
ATOM    324 HG23 VAL    21      56.848  44.789  60.373  1.00  0.00           H  
ATOM    325  N   THR    22      53.925  44.090  64.570  1.00  0.00           N  
ATOM    326  CA  THR    22      52.768  43.315  65.052  1.00  0.00           C  
ATOM    327  C   THR    22      52.332  42.064  64.249  1.00  0.00           C  
ATOM    328  O   THR    22      52.695  41.955  63.084  1.00  0.00           O  
ATOM    329  CB  THR    22      51.547  44.259  65.216  1.00  0.00           C  
ATOM    330  CG2 THR    22      51.616  45.184  66.457  1.00  0.00           C  
ATOM    331  OG1 THR    22      51.438  44.998  64.047  1.00  0.00           O  
ATOM    332  H   THR    22      53.634  45.030  64.338  1.00  0.00           H  
ATOM    333  HA  THR    22      53.051  42.876  66.009  1.00  0.00           H  
ATOM    334  HB  THR    22      50.563  43.790  65.251  1.00  0.00           H  
ATOM    335 HG21 THR    22      50.643  45.659  66.579  1.00  0.00           H  
ATOM    336 HG22 THR    22      51.830  44.618  67.364  1.00  0.00           H  
ATOM    337 HG23 THR    22      52.350  45.977  66.313  1.00  0.00           H  
ATOM    338  HG1 THR    22      50.925  45.802  64.156  1.00  0.00           H  
ATOM    339  N   GLN    23      51.593  41.169  64.854  1.00  0.00           N  
ATOM    340  CA  GLN    23      50.977  40.031  64.153  1.00  0.00           C  
ATOM    341  C   GLN    23      49.754  40.448  63.380  1.00  0.00           C  
ATOM    342  O   GLN    23      48.911  41.263  63.812  1.00  0.00           O  
ATOM    343  CB  GLN    23      50.795  38.765  65.128  1.00  0.00           C  
ATOM    344  CG  GLN    23      52.210  38.350  65.594  1.00  0.00           C  
ATOM    345  CD  GLN    23      52.352  36.809  65.708  1.00  0.00           C  
ATOM    346  OE1 GLN    23      51.407  36.066  65.528  1.00  0.00           O  
ATOM    347  NE2 GLN    23      53.443  36.207  66.159  1.00  0.00           N  
ATOM    348  H   GLN    23      51.388  41.247  65.840  1.00  0.00           H  
ATOM    349  HA  GLN    23      51.646  39.787  63.328  1.00  0.00           H  
ATOM    350  HB2 GLN    23      50.278  39.041  66.047  1.00  0.00           H  
ATOM    351  HB3 GLN    23      50.317  37.893  64.683  1.00  0.00           H  
ATOM    352  HG2 GLN    23      52.912  38.676  64.827  1.00  0.00           H  
ATOM    353  HG3 GLN    23      52.513  38.818  66.531  1.00  0.00           H  
ATOM    354 HE21 GLN    23      54.290  36.756  66.138  1.00  0.00           H  
ATOM    355 HE22 GLN    23      53.403  35.212  66.329  1.00  0.00           H  
ATOM    356  N   TRP    24      49.471  39.827  62.233  1.00  0.00           N  
ATOM    357  CA  TRP    24      48.397  40.073  61.320  1.00  0.00           C  
ATOM    358  C   TRP    24      47.284  39.127  61.705  1.00  0.00           C  
ATOM    359  O   TRP    24      47.563  37.967  62.022  1.00  0.00           O  
ATOM    360  CB  TRP    24      48.786  39.814  59.888  1.00  0.00           C  
ATOM    361  CG  TRP    24      49.577  40.802  59.252  1.00  0.00           C  
ATOM    362  CD1 TRP    24      49.128  41.679  58.330  1.00  0.00           C  
ATOM    363  NE1 TRP    24      50.094  42.591  57.965  1.00  0.00           N  
ATOM    364  CE2 TRP    24      51.299  42.264  58.573  1.00  0.00           C  
ATOM    365  CZ2 TRP    24      52.567  42.780  58.534  1.00  0.00           C  
ATOM    366  CH2 TRP    24      53.622  42.403  59.361  1.00  0.00           C  
ATOM    367  CZ3 TRP    24      53.322  41.321  60.201  1.00  0.00           C  
ATOM    368  CE3 TRP    24      52.076  40.713  60.236  1.00  0.00           C  
ATOM    369  CD2 TRP    24      51.003  41.138  59.408  1.00  0.00           C  
ATOM    370  H   TRP    24      50.112  39.119  61.905  1.00  0.00           H  
ATOM    371  HA  TRP    24      48.004  41.086  61.399  1.00  0.00           H  
ATOM    372  HB2 TRP    24      49.134  38.788  59.769  1.00  0.00           H  
ATOM    373  HB3 TRP    24      47.857  39.874  59.320  1.00  0.00           H  
ATOM    374  HD1 TRP    24      48.105  41.648  57.984  1.00  0.00           H  
ATOM    375  HE1 TRP    24      49.961  43.360  57.324  1.00  0.00           H  
ATOM    376  HZ2 TRP    24      52.668  43.680  57.946  1.00  0.00           H  
ATOM    377  HH2 TRP    24      54.536  42.977  59.344  1.00  0.00           H  
ATOM    378  HZ3 TRP    24      54.095  41.010  60.888  1.00  0.00           H  
ATOM    379  HE3 TRP    24      51.919  39.792  60.777  1.00  0.00           H  
ATOM    380  N   LYS    25      46.018  39.423  61.463  1.00  0.00           N  
ATOM    381  CA  LYS    25      44.824  38.551  61.484  1.00  0.00           C  
ATOM    382  C   LYS    25      44.136  38.591  60.129  1.00  0.00           C  
ATOM    383  O   LYS    25      44.190  39.585  59.424  1.00  0.00           O  
ATOM    384  CB  LYS    25      43.885  38.956  62.668  1.00  0.00           C  
ATOM    385  CG  LYS    25      44.427  38.592  64.031  1.00  0.00           C  
ATOM    386  CD  LYS    25      43.406  39.164  65.035  1.00  0.00           C  
ATOM    387  CE  LYS    25      43.819  39.076  66.514  1.00  0.00           C  
ATOM    388  NZ  LYS    25      44.941  39.871  66.768  1.00  0.00           N1+
ATOM    389  H   LYS    25      45.842  40.382  61.196  1.00  0.00           H  
ATOM    390  HA  LYS    25      45.131  37.515  61.629  1.00  0.00           H  
ATOM    391  HB2 LYS    25      43.566  39.986  62.508  1.00  0.00           H  
ATOM    392  HB3 LYS    25      42.978  38.356  62.593  1.00  0.00           H  
ATOM    393  HG2 LYS    25      44.528  37.509  64.109  1.00  0.00           H  
ATOM    394  HG3 LYS    25      45.394  39.079  64.153  1.00  0.00           H  
ATOM    395  HD2 LYS    25      43.244  40.224  64.839  1.00  0.00           H  
ATOM    396  HD3 LYS    25      42.495  38.568  64.984  1.00  0.00           H  
ATOM    397  HE2 LYS    25      43.036  39.416  67.193  1.00  0.00           H  
ATOM    398  HE3 LYS    25      44.052  38.035  66.740  1.00  0.00           H  
ATOM    399  HZ1 LYS    25      44.874  40.808  66.398  1.00  0.00           H  
ATOM    400  HZ2 LYS    25      44.855  39.987  67.768  1.00  0.00           H  
ATOM    401  HZ3 LYS    25      45.844  39.510  66.497  1.00  0.00           H  
ATOM    402  N   GLY    26      43.282  37.628  59.747  1.00  0.00           N  
ATOM    403  CA  GLY    26      42.474  37.523  58.548  1.00  0.00           C  
ATOM    404  C   GLY    26      41.564  36.321  58.432  1.00  0.00           C  
ATOM    405  O   GLY    26      41.392  35.616  59.394  1.00  0.00           O  
ATOM    406  H   GLY    26      43.261  36.820  60.353  1.00  0.00           H  
ATOM    407  HA2 GLY    26      41.881  38.435  58.486  1.00  0.00           H  
ATOM    408  HA3 GLY    26      43.143  37.449  57.690  1.00  0.00           H  
ATOM    409  N   THR    27      40.823  36.256  57.329  1.00  0.00           N  
ATOM    410  CA  THR    27      39.810  35.219  57.055  1.00  0.00           C  
ATOM    411  C   THR    27      40.187  34.391  55.844  1.00  0.00           C  
ATOM    412  O   THR    27      40.521  34.995  54.790  1.00  0.00           O  
ATOM    413  CB  THR    27      38.406  35.687  57.045  1.00  0.00           C  
ATOM    414  CG2 THR    27      37.402  34.647  57.532  1.00  0.00           C  
ATOM    415  OG1 THR    27      38.124  36.787  57.936  1.00  0.00           O  
ATOM    416  H   THR    27      41.030  36.874  56.557  1.00  0.00           H  
ATOM    417  HA  THR    27      39.788  34.413  57.788  1.00  0.00           H  
ATOM    418  HB  THR    27      38.075  35.958  56.043  1.00  0.00           H  
ATOM    419 HG21 THR    27      37.373  33.835  56.805  1.00  0.00           H  
ATOM    420 HG22 THR    27      37.566  34.126  58.476  1.00  0.00           H  
ATOM    421 HG23 THR    27      36.426  35.132  57.513  1.00  0.00           H  
ATOM    422  HG1 THR    27      38.482  37.550  57.476  1.00  0.00           H  
ATOM    423  N   VAL    28      40.359  33.024  55.940  1.00  0.00           N  
ATOM    424  CA  VAL    28      40.696  32.052  54.911  1.00  0.00           C  
ATOM    425  C   VAL    28      39.451  31.551  54.268  1.00  0.00           C  
ATOM    426  O   VAL    28      38.620  30.860  54.887  1.00  0.00           O  
ATOM    427  CB  VAL    28      41.541  30.910  55.431  1.00  0.00           C  
ATOM    428  CG1 VAL    28      41.968  29.906  54.353  1.00  0.00           C  
ATOM    429  CG2 VAL    28      42.773  31.348  56.233  1.00  0.00           C  
ATOM    430  H   VAL    28      40.112  32.601  56.823  1.00  0.00           H  
ATOM    431  HA  VAL    28      41.234  32.565  54.113  1.00  0.00           H  
ATOM    432  HB  VAL    28      40.964  30.266  56.095  1.00  0.00           H  
ATOM    433 HG11 VAL    28      41.144  29.331  53.930  1.00  0.00           H  
ATOM    434 HG12 VAL    28      42.459  30.466  53.557  1.00  0.00           H  
ATOM    435 HG13 VAL    28      42.701  29.233  54.798  1.00  0.00           H  
ATOM    436 HG21 VAL    28      43.531  30.578  56.378  1.00  0.00           H  
ATOM    437 HG22 VAL    28      43.289  32.061  55.590  1.00  0.00           H  
ATOM    438 HG23 VAL    28      42.447  31.912  57.106  1.00  0.00           H  
ATOM    439  N   LEU    29      39.289  31.919  52.993  1.00  0.00           N  
ATOM    440  CA  LEU    29      37.998  31.779  52.271  1.00  0.00           C  
ATOM    441  C   LEU    29      37.969  30.451  51.461  1.00  0.00           C  
ATOM    442  O   LEU    29      36.944  29.804  51.392  1.00  0.00           O  
ATOM    443  CB  LEU    29      37.918  33.008  51.342  1.00  0.00           C  
ATOM    444  CG  LEU    29      37.848  34.299  52.222  1.00  0.00           C  
ATOM    445  CD1 LEU    29      37.612  35.562  51.352  1.00  0.00           C  
ATOM    446  CD2 LEU    29      36.738  34.332  53.255  1.00  0.00           C  
ATOM    447  H   LEU    29      40.063  32.368  52.524  1.00  0.00           H  
ATOM    448  HA  LEU    29      37.146  31.849  52.946  1.00  0.00           H  
ATOM    449  HB2 LEU    29      38.756  32.974  50.645  1.00  0.00           H  
ATOM    450  HB3 LEU    29      37.020  32.921  50.730  1.00  0.00           H  
ATOM    451  HG  LEU    29      38.779  34.370  52.784  1.00  0.00           H  
ATOM    452 HD11 LEU    29      37.655  36.440  51.995  1.00  0.00           H  
ATOM    453 HD12 LEU    29      38.368  35.597  50.568  1.00  0.00           H  
ATOM    454 HD13 LEU    29      36.614  35.558  50.913  1.00  0.00           H  
ATOM    455 HD21 LEU    29      36.619  35.361  53.596  1.00  0.00           H  
ATOM    456 HD22 LEU    29      35.777  33.928  52.937  1.00  0.00           H  
ATOM    457 HD23 LEU    29      37.116  33.697  54.057  1.00  0.00           H  
ATOM    458  N   ASP    30      39.093  30.037  50.849  1.00  0.00           N  
ATOM    459  CA  ASP    30      39.012  28.866  49.953  1.00  0.00           C  
ATOM    460  C   ASP    30      40.475  28.359  49.772  1.00  0.00           C  
ATOM    461  O   ASP    30      41.378  28.958  50.311  1.00  0.00           O  
ATOM    462  CB  ASP    30      38.424  29.315  48.640  1.00  0.00           C  
ATOM    463  CG  ASP    30      38.076  28.143  47.675  1.00  0.00           C  
ATOM    464  OD1 ASP    30      37.678  28.350  46.512  1.00  0.00           O  
ATOM    465  OD2 ASP    30      38.060  26.996  48.083  1.00  0.00           O1-
ATOM    466  H   ASP    30      39.966  30.543  50.878  1.00  0.00           H  
ATOM    467  HA  ASP    30      38.406  28.050  50.349  1.00  0.00           H  
ATOM    468  HB2 ASP    30      37.517  29.890  48.830  1.00  0.00           H  
ATOM    469  HB3 ASP    30      39.207  29.952  48.228  1.00  0.00           H  
ATOM    470  N   GLN    31      40.647  27.234  49.115  1.00  0.00           N  
ATOM    471  CA  GLN    31      41.854  26.728  48.431  1.00  0.00           C  
ATOM    472  C   GLN    31      41.713  26.701  46.926  1.00  0.00           C  
ATOM    473  O   GLN    31      40.603  26.462  46.344  1.00  0.00           O  
ATOM    474  CB  GLN    31      42.246  25.346  48.995  1.00  0.00           C  
ATOM    475  CG  GLN    31      41.456  24.142  48.549  1.00  0.00           C  
ATOM    476  CD  GLN    31      41.442  22.936  49.522  1.00  0.00           C  
ATOM    477  OE1 GLN    31      41.744  23.070  50.685  1.00  0.00           O  
ATOM    478  NE2 GLN    31      40.949  21.779  49.101  1.00  0.00           N  
ATOM    479  H   GLN    31      39.809  26.811  48.744  1.00  0.00           H  
ATOM    480  HA  GLN    31      42.650  27.437  48.655  1.00  0.00           H  
ATOM    481  HB2 GLN    31      43.282  25.138  48.729  1.00  0.00           H  
ATOM    482  HB3 GLN    31      42.259  25.374  50.085  1.00  0.00           H  
ATOM    483  HG2 GLN    31      40.441  24.514  48.406  1.00  0.00           H  
ATOM    484  HG3 GLN    31      41.861  23.931  47.559  1.00  0.00           H  
ATOM    485 HE21 GLN    31      40.728  21.651  48.124  1.00  0.00           H  
ATOM    486 HE22 GLN    31      40.942  20.971  49.707  1.00  0.00           H  
ATOM    487  N   VAL    32      42.810  26.776  46.209  1.00  0.00           N  
ATOM    488  CA  VAL    32      42.923  26.755  44.714  1.00  0.00           C  
ATOM    489  C   VAL    32      42.796  25.353  44.104  1.00  0.00           C  
ATOM    490  O   VAL    32      43.605  24.496  44.539  1.00  0.00           O  
ATOM    491  CB  VAL    32      44.169  27.578  44.252  1.00  0.00           C  
ATOM    492  CG1 VAL    32      44.415  27.473  42.732  1.00  0.00           C  
ATOM    493  CG2 VAL    32      43.989  29.109  44.477  1.00  0.00           C  
ATOM    494  H   VAL    32      43.646  27.026  46.717  1.00  0.00           H  
ATOM    495  HA  VAL    32      42.014  27.304  44.472  1.00  0.00           H  
ATOM    496  HB  VAL    32      45.085  27.243  44.740  1.00  0.00           H  
ATOM    497 HG11 VAL    32      44.609  26.438  42.449  1.00  0.00           H  
ATOM    498 HG12 VAL    32      43.643  27.951  42.130  1.00  0.00           H  
ATOM    499 HG13 VAL    32      45.399  27.868  42.479  1.00  0.00           H  
ATOM    500 HG21 VAL    32      44.005  29.376  45.533  1.00  0.00           H  
ATOM    501 HG22 VAL    32      44.806  29.645  43.994  1.00  0.00           H  
ATOM    502 HG23 VAL    32      43.059  29.386  43.982  1.00  0.00           H  
ATOM    503  N   PRO    33      41.929  25.033  43.139  1.00  0.00           N  
ATOM    504  CA  PRO    33      41.687  23.693  42.632  1.00  0.00           C  
ATOM    505  C   PRO    33      43.007  23.067  42.070  1.00  0.00           C  
ATOM    506  O   PRO    33      43.359  21.861  42.294  1.00  0.00           O  
ATOM    507  CD  PRO    33      40.948  25.930  42.605  1.00  0.00           C  
ATOM    508  CG  PRO    33      40.559  25.318  41.309  1.00  0.00           C  
ATOM    509  CB  PRO    33      40.600  23.794  41.625  1.00  0.00           C  
ATOM    510  HD2 PRO    33      41.316  26.954  42.544  1.00  0.00           H  
ATOM    511  HD3 PRO    33      40.059  25.868  43.233  1.00  0.00           H  
ATOM    512  HG2 PRO    33      41.253  25.598  40.517  1.00  0.00           H  
ATOM    513  HG3 PRO    33      39.539  25.643  41.103  1.00  0.00           H  
ATOM    514  HB2 PRO    33      40.760  23.188  40.733  1.00  0.00           H  
ATOM    515  HB3 PRO    33      39.598  23.495  41.930  1.00  0.00           H  
ATOM    516  HA  PRO    33      41.342  23.000  43.400  1.00  0.00           H  
ATOM    517  N   VAL    34      43.754  23.893  41.358  1.00  0.00           N  
ATOM    518  CA  VAL    34      45.106  23.574  40.799  1.00  0.00           C  
ATOM    519  C   VAL    34      46.324  23.742  41.723  1.00  0.00           C  
ATOM    520  O   VAL    34      47.483  23.681  41.289  1.00  0.00           O  
ATOM    521  CB  VAL    34      45.181  24.225  39.438  1.00  0.00           C  
ATOM    522  CG1 VAL    34      44.105  23.800  38.478  1.00  0.00           C  
ATOM    523  CG2 VAL    34      45.140  25.760  39.517  1.00  0.00           C  
ATOM    524  H   VAL    34      43.379  24.787  41.075  1.00  0.00           H  
ATOM    525  HA  VAL    34      45.129  22.510  40.566  1.00  0.00           H  
ATOM    526  HB  VAL    34      46.074  23.857  38.934  1.00  0.00           H  
ATOM    527 HG11 VAL    34      44.058  22.725  38.305  1.00  0.00           H  
ATOM    528 HG12 VAL    34      43.141  24.031  38.932  1.00  0.00           H  
ATOM    529 HG13 VAL    34      44.282  24.252  37.502  1.00  0.00           H  
ATOM    530 HG21 VAL    34      45.790  26.169  40.290  1.00  0.00           H  
ATOM    531 HG22 VAL    34      45.318  26.053  38.482  1.00  0.00           H  
ATOM    532 HG23 VAL    34      44.133  26.069  39.798  1.00  0.00           H  
ATOM    533  N   ASN    35      46.110  24.036  42.964  1.00  0.00           N  
ATOM    534  CA  ASN    35      47.153  23.987  43.960  1.00  0.00           C  
ATOM    535  C   ASN    35      46.401  23.927  45.343  1.00  0.00           C  
ATOM    536  O   ASN    35      45.957  24.985  45.683  1.00  0.00           O  
ATOM    537  CB  ASN    35      47.970  25.306  43.770  1.00  0.00           C  
ATOM    538  CG  ASN    35      49.018  25.627  44.798  1.00  0.00           C  
ATOM    539  OD1 ASN    35      49.162  24.974  45.806  1.00  0.00           O  
ATOM    540  ND2 ASN    35      49.976  26.486  44.496  1.00  0.00           N  
ATOM    541  H   ASN    35      45.152  24.118  43.276  1.00  0.00           H  
ATOM    542  HA  ASN    35      47.773  23.094  43.881  1.00  0.00           H  
ATOM    543  HB2 ASN    35      48.530  25.337  42.835  1.00  0.00           H  
ATOM    544  HB3 ASN    35      47.287  26.155  43.802  1.00  0.00           H  
ATOM    545 HD21 ASN    35      49.909  26.950  43.601  1.00  0.00           H  
ATOM    546 HD22 ASN    35      50.606  26.745  45.242  1.00  0.00           H  
ATOM    547  N   PRO    36      46.358  22.806  46.077  1.00  0.00           N  
ATOM    548  CA  PRO    36      45.599  22.640  47.291  1.00  0.00           C  
ATOM    549  C   PRO    36      46.148  23.424  48.435  1.00  0.00           C  
ATOM    550  O   PRO    36      45.417  23.746  49.367  1.00  0.00           O  
ATOM    551  CD  PRO    36      47.033  21.502  45.759  1.00  0.00           C  
ATOM    552  CG  PRO    36      46.776  20.590  46.951  1.00  0.00           C  
ATOM    553  CB  PRO    36      45.575  21.179  47.633  1.00  0.00           C  
ATOM    554  HD2 PRO    36      48.118  21.517  45.656  1.00  0.00           H  
ATOM    555  HD3 PRO    36      46.512  21.030  44.925  1.00  0.00           H  
ATOM    556  HG2 PRO    36      47.692  20.556  47.541  1.00  0.00           H  
ATOM    557  HG3 PRO    36      46.559  19.546  46.724  1.00  0.00           H  
ATOM    558  HB2 PRO    36      45.628  20.974  48.702  1.00  0.00           H  
ATOM    559  HB3 PRO    36      44.676  20.810  47.138  1.00  0.00           H  
ATOM    560  HA  PRO    36      44.591  23.028  47.147  1.00  0.00           H  
ATOM    561  N   SER    37      47.453  23.839  48.313  1.00  0.00           N  
ATOM    562  CA  SER    37      48.271  24.699  49.207  1.00  0.00           C  
ATOM    563  C   SER    37      47.859  26.168  49.165  1.00  0.00           C  
ATOM    564  O   SER    37      47.871  26.850  50.126  1.00  0.00           O  
ATOM    565  CB  SER    37      49.745  24.481  49.044  1.00  0.00           C  
ATOM    566  OG  SER    37      50.357  24.967  50.209  1.00  0.00           O  
ATOM    567  H   SER    37      47.954  23.563  47.481  1.00  0.00           H  
ATOM    568  HA  SER    37      47.934  24.397  50.198  1.00  0.00           H  
ATOM    569  HB2 SER    37      49.830  23.409  48.866  1.00  0.00           H  
ATOM    570  HB3 SER    37      49.954  25.154  48.212  1.00  0.00           H  
ATOM    571  HG  SER    37      51.068  24.335  50.339  1.00  0.00           H  
ATOM    572  N   LEU    38      47.595  26.622  47.905  1.00  0.00           N  
ATOM    573  CA  LEU    38      47.336  28.032  47.737  1.00  0.00           C  
ATOM    574  C   LEU    38      45.949  28.387  48.254  1.00  0.00           C  
ATOM    575  O   LEU    38      44.967  28.239  47.534  1.00  0.00           O  
ATOM    576  CB  LEU    38      47.581  28.483  46.275  1.00  0.00           C  
ATOM    577  CG  LEU    38      47.474  29.945  45.936  1.00  0.00           C  
ATOM    578  CD1 LEU    38      48.294  30.955  46.745  1.00  0.00           C  
ATOM    579  CD2 LEU    38      47.882  30.215  44.457  1.00  0.00           C  
ATOM    580  H   LEU    38      47.680  25.947  47.159  1.00  0.00           H  
ATOM    581  HA  LEU    38      48.039  28.556  48.384  1.00  0.00           H  
ATOM    582  HB2 LEU    38      48.598  28.150  46.067  1.00  0.00           H  
ATOM    583  HB3 LEU    38      46.905  27.933  45.621  1.00  0.00           H  
ATOM    584  HG  LEU    38      46.448  30.308  45.881  1.00  0.00           H  
ATOM    585 HD11 LEU    38      47.969  30.931  47.785  1.00  0.00           H  
ATOM    586 HD12 LEU    38      49.352  30.730  46.610  1.00  0.00           H  
ATOM    587 HD13 LEU    38      48.096  31.951  46.349  1.00  0.00           H  
ATOM    588 HD21 LEU    38      48.903  29.970  44.164  1.00  0.00           H  
ATOM    589 HD22 LEU    38      47.161  29.646  43.871  1.00  0.00           H  
ATOM    590 HD23 LEU    38      47.683  31.275  44.301  1.00  0.00           H  
ATOM    591  N   TYR    39      45.923  28.922  49.476  1.00  0.00           N  
ATOM    592  CA  TYR    39      44.694  29.630  49.941  1.00  0.00           C  
ATOM    593  C   TYR    39      44.390  30.981  49.330  1.00  0.00           C  
ATOM    594  O   TYR    39      45.291  31.728  48.828  1.00  0.00           O  
ATOM    595  CB  TYR    39      44.752  29.843  51.421  1.00  0.00           C  
ATOM    596  CG  TYR    39      44.897  28.558  52.274  1.00  0.00           C  
ATOM    597  CD1 TYR    39      46.124  28.132  52.797  1.00  0.00           C  
ATOM    598  CE1 TYR    39      46.177  27.059  53.690  1.00  0.00           C  
ATOM    599  CZ  TYR    39      45.089  26.279  53.916  1.00  0.00           C  
ATOM    600  OH  TYR    39      45.349  25.137  54.676  1.00  0.00           O  
ATOM    601  CE2 TYR    39      43.851  26.626  53.426  1.00  0.00           C  
ATOM    602  CD2 TYR    39      43.781  27.753  52.577  1.00  0.00           C  
ATOM    603  H   TYR    39      46.817  29.059  49.926  1.00  0.00           H  
ATOM    604  HA  TYR    39      43.845  28.962  49.789  1.00  0.00           H  
ATOM    605  HB2 TYR    39      45.603  30.465  51.703  1.00  0.00           H  
ATOM    606  HB3 TYR    39      43.819  30.334  51.695  1.00  0.00           H  
ATOM    607  HD1 TYR    39      46.934  28.829  52.646  1.00  0.00           H  
ATOM    608  HE1 TYR    39      47.076  26.863  54.255  1.00  0.00           H  
ATOM    609  HH  TYR    39      46.257  24.874  54.510  1.00  0.00           H  
ATOM    610  HE2 TYR    39      43.008  25.965  53.561  1.00  0.00           H  
ATOM    611  HD2 TYR    39      42.803  28.021  52.208  1.00  0.00           H  
ATOM    612  N   LEU    40      43.071  31.400  49.297  1.00  0.00           N  
ATOM    613  CA  LEU    40      42.582  32.728  49.022  1.00  0.00           C  
ATOM    614  C   LEU    40      42.214  33.296  50.406  1.00  0.00           C  
ATOM    615  O   LEU    40      41.471  32.574  51.122  1.00  0.00           O  
ATOM    616  CB  LEU    40      41.366  32.704  48.100  1.00  0.00           C  
ATOM    617  CG  LEU    40      41.738  31.972  46.747  1.00  0.00           C  
ATOM    618  CD1 LEU    40      40.498  31.978  45.848  1.00  0.00           C  
ATOM    619  CD2 LEU    40      42.885  32.781  46.194  1.00  0.00           C  
ATOM    620  H   LEU    40      42.497  30.773  49.841  1.00  0.00           H  
ATOM    621  HA  LEU    40      43.354  33.436  48.721  1.00  0.00           H  
ATOM    622  HB2 LEU    40      40.600  32.142  48.633  1.00  0.00           H  
ATOM    623  HB3 LEU    40      41.144  33.758  47.932  1.00  0.00           H  
ATOM    624  HG  LEU    40      42.117  30.967  46.932  1.00  0.00           H  
ATOM    625 HD11 LEU    40      39.652  31.593  46.417  1.00  0.00           H  
ATOM    626 HD12 LEU    40      40.163  32.996  45.649  1.00  0.00           H  
ATOM    627 HD13 LEU    40      40.679  31.434  44.922  1.00  0.00           H  
ATOM    628 HD21 LEU    40      42.898  32.508  45.139  1.00  0.00           H  
ATOM    629 HD22 LEU    40      42.802  33.860  46.325  1.00  0.00           H  
ATOM    630 HD23 LEU    40      43.816  32.486  46.678  1.00  0.00           H  
ATOM    631  N   ILE    41      42.821  34.468  50.838  1.00  0.00           N  
ATOM    632  CA  ILE    41      42.611  35.094  52.197  1.00  0.00           C  
ATOM    633  C   ILE    41      42.373  36.599  52.167  1.00  0.00           C  
ATOM    634  O   ILE    41      43.207  37.407  51.702  1.00  0.00           O  
ATOM    635  CB  ILE    41      43.871  34.828  53.078  1.00  0.00           C  
ATOM    636  CG2 ILE    41      43.713  35.091  54.561  1.00  0.00           C  
ATOM    637  CG1 ILE    41      44.485  33.367  53.005  1.00  0.00           C  
ATOM    638  CD1 ILE    41      45.856  33.356  52.368  1.00  0.00           C  
ATOM    639  H   ILE    41      43.504  34.955  50.275  1.00  0.00           H  
ATOM    640  HA  ILE    41      41.659  34.656  52.499  1.00  0.00           H  
ATOM    641  HB  ILE    41      44.642  35.545  52.797  1.00  0.00           H  
ATOM    642 HG21 ILE    41      44.689  35.053  55.044  1.00  0.00           H  
ATOM    643 HG22 ILE    41      43.254  36.070  54.701  1.00  0.00           H  
ATOM    644 HG23 ILE    41      43.088  34.322  55.015  1.00  0.00           H  
ATOM    645 HG12 ILE    41      44.662  32.987  54.011  1.00  0.00           H  
ATOM    646 HG13 ILE    41      43.699  32.757  52.559  1.00  0.00           H  
ATOM    647 HD11 ILE    41      46.272  32.353  52.471  1.00  0.00           H  
ATOM    648 HD12 ILE    41      45.797  33.629  51.314  1.00  0.00           H  
ATOM    649 HD13 ILE    41      46.448  34.147  52.828  1.00  0.00           H  
ATOM    650  N   LYS    42      41.286  37.059  52.692  1.00  0.00           N  
ATOM    651  CA  LYS    42      40.971  38.515  52.962  1.00  0.00           C  
ATOM    652  C   LYS    42      41.540  38.829  54.319  1.00  0.00           C  
ATOM    653  O   LYS    42      40.901  38.494  55.285  1.00  0.00           O  
ATOM    654  CB  LYS    42      39.498  38.908  52.868  1.00  0.00           C  
ATOM    655  CG  LYS    42      39.087  40.275  53.384  1.00  0.00           C  
ATOM    656  CD  LYS    42      39.731  41.472  52.576  1.00  0.00           C  
ATOM    657  CE  LYS    42      38.952  42.714  52.763  1.00  0.00           C  
ATOM    658  NZ  LYS    42      38.970  43.042  54.213  1.00  0.00           N1+
ATOM    659  H   LYS    42      40.650  36.330  52.982  1.00  0.00           H  
ATOM    660  HA  LYS    42      41.520  39.155  52.273  1.00  0.00           H  
ATOM    661  HB2 LYS    42      39.336  38.733  51.805  1.00  0.00           H  
ATOM    662  HB3 LYS    42      38.996  38.139  53.454  1.00  0.00           H  
ATOM    663  HG2 LYS    42      38.008  40.398  53.286  1.00  0.00           H  
ATOM    664  HG3 LYS    42      39.298  40.387  54.447  1.00  0.00           H  
ATOM    665  HD2 LYS    42      40.801  41.562  52.766  1.00  0.00           H  
ATOM    666  HD3 LYS    42      39.456  41.223  51.551  1.00  0.00           H  
ATOM    667  HE2 LYS    42      39.414  43.499  52.164  1.00  0.00           H  
ATOM    668  HE3 LYS    42      37.929  42.502  52.454  1.00  0.00           H  
ATOM    669  HZ1 LYS    42      38.798  44.016  54.418  1.00  0.00           H  
ATOM    670  HZ2 LYS    42      38.276  42.536  54.745  1.00  0.00           H  
ATOM    671  HZ3 LYS    42      39.907  42.865  54.545  1.00  0.00           H  
ATOM    672  N   TYR    43      42.673  39.574  54.405  1.00  0.00           N  
ATOM    673  CA  TYR    43      43.158  40.061  55.661  1.00  0.00           C  
ATOM    674  C   TYR    43      42.315  41.164  56.238  1.00  0.00           C  
ATOM    675  O   TYR    43      41.642  41.914  55.511  1.00  0.00           O  
ATOM    676  CB  TYR    43      44.646  40.475  55.513  1.00  0.00           C  
ATOM    677  CG  TYR    43      45.533  39.234  55.418  1.00  0.00           C  
ATOM    678  CD1 TYR    43      46.431  39.028  54.356  1.00  0.00           C  
ATOM    679  CE1 TYR    43      47.288  37.923  54.201  1.00  0.00           C  
ATOM    680  CZ  TYR    43      47.309  36.932  55.166  1.00  0.00           C  
ATOM    681  OH  TYR    43      48.025  35.771  55.187  1.00  0.00           O  
ATOM    682  CE2 TYR    43      46.628  37.281  56.401  1.00  0.00           C  
ATOM    683  CD2 TYR    43      45.738  38.416  56.535  1.00  0.00           C  
ATOM    684  H   TYR    43      43.124  39.777  53.524  1.00  0.00           H  
ATOM    685  HA  TYR    43      43.082  39.246  56.381  1.00  0.00           H  
ATOM    686  HB2 TYR    43      44.838  41.223  54.745  1.00  0.00           H  
ATOM    687  HB3 TYR    43      45.039  40.908  56.433  1.00  0.00           H  
ATOM    688  HD1 TYR    43      46.431  39.643  53.468  1.00  0.00           H  
ATOM    689  HE1 TYR    43      47.825  37.684  53.295  1.00  0.00           H  
ATOM    690  HH  TYR    43      48.586  35.725  55.965  1.00  0.00           H  
ATOM    691  HE2 TYR    43      46.676  36.641  57.270  1.00  0.00           H  
ATOM    692  HD2 TYR    43      45.192  38.578  57.453  1.00  0.00           H  
ATOM    693  N   ASP    44      42.398  41.380  57.514  1.00  0.00           N  
ATOM    694  CA  ASP    44      41.863  42.591  58.174  1.00  0.00           C  
ATOM    695  C   ASP    44      42.745  43.787  57.976  1.00  0.00           C  
ATOM    696  O   ASP    44      43.937  43.693  58.064  1.00  0.00           O  
ATOM    697  CB  ASP    44      41.719  42.213  59.649  1.00  0.00           C  
ATOM    698  CG  ASP    44      40.683  41.050  59.927  1.00  0.00           C  
ATOM    699  OD1 ASP    44      39.988  40.587  59.012  1.00  0.00           O  
ATOM    700  OD2 ASP    44      40.404  40.723  61.106  1.00  0.00           O1-
ATOM    701  H   ASP    44      42.891  40.776  58.156  1.00  0.00           H  
ATOM    702  HA  ASP    44      40.930  43.004  57.789  1.00  0.00           H  
ATOM    703  HB2 ASP    44      42.680  41.873  60.036  1.00  0.00           H  
ATOM    704  HB3 ASP    44      41.362  43.124  60.129  1.00  0.00           H  
ATOM    705  N   GLY    45      42.146  44.988  57.877  1.00  0.00           N  
ATOM    706  CA  GLY    45      42.942  46.277  57.845  1.00  0.00           C  
ATOM    707  C   GLY    45      43.544  46.508  56.416  1.00  0.00           C  
ATOM    708  O   GLY    45      44.338  47.450  56.197  1.00  0.00           O  
ATOM    709  H   GLY    45      41.140  45.076  57.838  1.00  0.00           H  
ATOM    710  HA2 GLY    45      42.187  47.040  58.031  1.00  0.00           H  
ATOM    711  HA3 GLY    45      43.724  46.253  58.603  1.00  0.00           H  
ATOM    712  N   PHE    46      43.265  45.721  55.370  1.00  0.00           N  
ATOM    713  CA  PHE    46      43.568  45.910  53.979  1.00  0.00           C  
ATOM    714  C   PHE    46      42.358  45.328  53.227  1.00  0.00           C  
ATOM    715  O   PHE    46      41.613  44.405  53.612  1.00  0.00           O  
ATOM    716  CB  PHE    46      44.847  45.230  53.602  1.00  0.00           C  
ATOM    717  CG  PHE    46      46.158  45.484  54.425  1.00  0.00           C  
ATOM    718  CD1 PHE    46      46.463  44.606  55.526  1.00  0.00           C  
ATOM    719  CE1 PHE    46      47.750  44.821  56.182  1.00  0.00           C  
ATOM    720  CZ  PHE    46      48.670  45.719  55.659  1.00  0.00           C  
ATOM    721  CE2 PHE    46      48.353  46.598  54.588  1.00  0.00           C  
ATOM    722  CD2 PHE    46      47.128  46.451  53.917  1.00  0.00           C  
ATOM    723  H   PHE    46      42.561  45.038  55.608  1.00  0.00           H  
ATOM    724  HA  PHE    46      43.643  46.957  53.682  1.00  0.00           H  
ATOM    725  HB2 PHE    46      44.749  44.147  53.685  1.00  0.00           H  
ATOM    726  HB3 PHE    46      45.023  45.509  52.563  1.00  0.00           H  
ATOM    727  HD1 PHE    46      45.920  43.757  55.914  1.00  0.00           H  
ATOM    728  HE1 PHE    46      48.007  44.116  56.960  1.00  0.00           H  
ATOM    729  HZ  PHE    46      49.598  45.865  56.192  1.00  0.00           H  
ATOM    730  HE2 PHE    46      49.118  47.255  54.202  1.00  0.00           H  
ATOM    731  HD2 PHE    46      46.908  47.030  53.031  1.00  0.00           H  
ATOM    732  N   ASP    47      42.052  46.033  52.152  1.00  0.00           N  
ATOM    733  CA  ASP    47      40.903  45.664  51.326  1.00  0.00           C  
ATOM    734  C   ASP    47      41.093  44.468  50.313  1.00  0.00           C  
ATOM    735  O   ASP    47      40.092  43.757  50.046  1.00  0.00           O  
ATOM    736  CB  ASP    47      40.440  46.857  50.587  1.00  0.00           C  
ATOM    737  CG  ASP    47      40.112  48.057  51.505  1.00  0.00           C  
ATOM    738  OD1 ASP    47      40.132  49.193  50.972  1.00  0.00           O  
ATOM    739  OD2 ASP    47      39.629  47.900  52.700  1.00  0.00           O1-
ATOM    740  H   ASP    47      42.623  46.813  51.858  1.00  0.00           H  
ATOM    741  HA  ASP    47      40.142  45.358  52.044  1.00  0.00           H  
ATOM    742  HB2 ASP    47      41.239  47.132  49.898  1.00  0.00           H  
ATOM    743  HB3 ASP    47      39.550  46.686  49.981  1.00  0.00           H  
ATOM    744  N   CYS    48      42.331  44.389  49.882  1.00  0.00           N  
ATOM    745  CA  CYS    48      42.916  43.383  48.966  1.00  0.00           C  
ATOM    746  C   CYS    48      42.606  41.883  49.392  1.00  0.00           C  
ATOM    747  O   CYS    48      42.598  41.578  50.612  1.00  0.00           O  
ATOM    748  CB  CYS    48      44.461  43.628  48.843  1.00  0.00           C  
ATOM    749  SG  CYS    48      45.227  42.352  47.720  1.00  0.00           S  
ATOM    750  H   CYS    48      42.978  44.989  50.374  1.00  0.00           H  
ATOM    751  HA  CYS    48      42.480  43.574  47.985  1.00  0.00           H  
ATOM    752  HB2 CYS    48      44.684  44.597  48.395  1.00  0.00           H  
ATOM    753  HB3 CYS    48      44.964  43.510  49.802  1.00  0.00           H  
ATOM    754  HG  CYS    48      44.580  41.295  48.221  1.00  0.00           H  
ATOM    755  N   VAL    49      42.406  40.930  48.492  1.00  0.00           N  
ATOM    756  CA  VAL    49      42.411  39.460  48.685  1.00  0.00           C  
ATOM    757  C   VAL    49      43.771  38.901  48.283  1.00  0.00           C  
ATOM    758  O   VAL    49      44.196  38.927  47.161  1.00  0.00           O  
ATOM    759  CB  VAL    49      41.202  38.802  47.986  1.00  0.00           C  
ATOM    760  CG1 VAL    49      41.248  37.313  48.229  1.00  0.00           C  
ATOM    761  CG2 VAL    49      39.830  39.428  48.330  1.00  0.00           C  
ATOM    762  H   VAL    49      42.293  41.256  47.542  1.00  0.00           H  
ATOM    763  HA  VAL    49      42.224  39.335  49.751  1.00  0.00           H  
ATOM    764  HB  VAL    49      41.407  38.973  46.929  1.00  0.00           H  
ATOM    765 HG11 VAL    49      40.545  36.827  47.553  1.00  0.00           H  
ATOM    766 HG12 VAL    49      42.180  36.819  47.957  1.00  0.00           H  
ATOM    767 HG13 VAL    49      41.153  37.122  49.298  1.00  0.00           H  
ATOM    768 HG21 VAL    49      39.567  39.266  49.375  1.00  0.00           H  
ATOM    769 HG22 VAL    49      39.843  40.507  48.175  1.00  0.00           H  
ATOM    770 HG23 VAL    49      39.097  38.943  47.686  1.00  0.00           H  
ATOM    771  N   TYR    50      44.441  38.319  49.295  1.00  0.00           N  
ATOM    772  CA  TYR    50      45.792  37.818  49.118  1.00  0.00           C  
ATOM    773  C   TYR    50      45.779  36.279  48.842  1.00  0.00           C  
ATOM    774  O   TYR    50      45.063  35.532  49.492  1.00  0.00           O  
ATOM    775  CB  TYR    50      46.545  38.201  50.444  1.00  0.00           C  
ATOM    776  CG  TYR    50      46.602  39.676  50.765  1.00  0.00           C  
ATOM    777  CD1 TYR    50      45.516  40.385  51.323  1.00  0.00           C  
ATOM    778  CE1 TYR    50      45.536  41.760  51.632  1.00  0.00           C  
ATOM    779  CZ  TYR    50      46.764  42.389  51.521  1.00  0.00           C  
ATOM    780  OH  TYR    50      46.914  43.737  51.663  1.00  0.00           O  
ATOM    781  CE2 TYR    50      47.872  41.636  51.164  1.00  0.00           C  
ATOM    782  CD2 TYR    50      47.821  40.338  50.707  1.00  0.00           C  
ATOM    783  H   TYR    50      44.121  38.188  50.244  1.00  0.00           H  
ATOM    784  HA  TYR    50      46.298  38.323  48.296  1.00  0.00           H  
ATOM    785  HB2 TYR    50      46.040  37.794  51.320  1.00  0.00           H  
ATOM    786  HB3 TYR    50      47.561  37.806  50.416  1.00  0.00           H  
ATOM    787  HD1 TYR    50      44.552  39.904  51.386  1.00  0.00           H  
ATOM    788  HE1 TYR    50      44.647  42.312  51.897  1.00  0.00           H  
ATOM    789  HH  TYR    50      47.680  44.139  51.246  1.00  0.00           H  
ATOM    790  HE2 TYR    50      48.821  42.144  51.081  1.00  0.00           H  
ATOM    791  HD2 TYR    50      48.751  39.891  50.388  1.00  0.00           H  
ATOM    792  N   GLY    51      46.599  35.852  47.839  1.00  0.00           N  
ATOM    793  CA  GLY    51      46.926  34.455  47.540  1.00  0.00           C  
ATOM    794  C   GLY    51      48.238  34.042  48.168  1.00  0.00           C  
ATOM    795  O   GLY    51      49.267  34.538  47.759  1.00  0.00           O  
ATOM    796  H   GLY    51      47.252  36.547  47.507  1.00  0.00           H  
ATOM    797  HA2 GLY    51      46.082  33.835  47.845  1.00  0.00           H  
ATOM    798  HA3 GLY    51      47.097  34.261  46.481  1.00  0.00           H  
ATOM    799  N   LEU    52      48.221  33.079  49.119  1.00  0.00           N  
ATOM    800  CA  LEU    52      49.387  32.525  49.776  1.00  0.00           C  
ATOM    801  C   LEU    52      49.312  31.023  50.122  1.00  0.00           C  
ATOM    802  O   LEU    52      48.290  30.397  50.239  1.00  0.00           O  
ATOM    803  CB  LEU    52      49.625  33.372  51.061  1.00  0.00           C  
ATOM    804  CG  LEU    52      50.348  34.742  50.865  1.00  0.00           C  
ATOM    805  CD1 LEU    52      50.360  35.476  52.219  1.00  0.00           C  
ATOM    806  CD2 LEU    52      51.779  34.573  50.296  1.00  0.00           C  
ATOM    807  H   LEU    52      47.323  32.634  49.239  1.00  0.00           H  
ATOM    808  HA  LEU    52      50.287  32.614  49.168  1.00  0.00           H  
ATOM    809  HB2 LEU    52      48.644  33.555  51.499  1.00  0.00           H  
ATOM    810  HB3 LEU    52      50.015  32.741  51.859  1.00  0.00           H  
ATOM    811  HG  LEU    52      49.790  35.381  50.181  1.00  0.00           H  
ATOM    812 HD11 LEU    52      50.830  34.824  52.955  1.00  0.00           H  
ATOM    813 HD12 LEU    52      50.806  36.470  52.191  1.00  0.00           H  
ATOM    814 HD13 LEU    52      49.349  35.685  52.568  1.00  0.00           H  
ATOM    815 HD21 LEU    52      51.754  34.170  49.283  1.00  0.00           H  
ATOM    816 HD22 LEU    52      52.422  35.445  50.412  1.00  0.00           H  
ATOM    817 HD23 LEU    52      52.292  33.877  50.959  1.00  0.00           H  
ATOM    818  N   GLU    53      50.529  30.397  50.179  1.00  0.00           N  
ATOM    819  CA  GLU    53      50.693  29.045  50.447  1.00  0.00           C  
ATOM    820  C   GLU    53      51.003  28.734  51.976  1.00  0.00           C  
ATOM    821  O   GLU    53      52.102  28.328  52.325  1.00  0.00           O  
ATOM    822  CB  GLU    53      51.818  28.453  49.525  1.00  0.00           C  
ATOM    823  CG  GLU    53      51.164  28.023  48.224  1.00  0.00           C  
ATOM    824  CD  GLU    53      52.229  27.959  47.058  1.00  0.00           C  
ATOM    825  OE1 GLU    53      53.427  27.784  47.306  1.00  0.00           O  
ATOM    826  OE2 GLU    53      51.851  27.949  45.891  1.00  0.00           O1-
ATOM    827  H   GLU    53      51.306  31.043  50.177  1.00  0.00           H  
ATOM    828  HA  GLU    53      49.833  28.389  50.319  1.00  0.00           H  
ATOM    829  HB2 GLU    53      52.707  29.055  49.333  1.00  0.00           H  
ATOM    830  HB3 GLU    53      52.229  27.564  50.003  1.00  0.00           H  
ATOM    831  HG2 GLU    53      50.616  27.082  48.269  1.00  0.00           H  
ATOM    832  HG3 GLU    53      50.405  28.709  47.848  1.00  0.00           H  
ATOM    833  N   LEU    54      50.038  29.106  52.772  1.00  0.00           N  
ATOM    834  CA  LEU    54      50.301  29.405  54.169  1.00  0.00           C  
ATOM    835  C   LEU    54      50.835  28.201  55.037  1.00  0.00           C  
ATOM    836  O   LEU    54      51.713  28.450  55.882  1.00  0.00           O  
ATOM    837  CB  LEU    54      49.008  29.872  54.901  1.00  0.00           C  
ATOM    838  CG  LEU    54      48.347  31.188  54.368  1.00  0.00           C  
ATOM    839  CD1 LEU    54      47.086  31.473  55.177  1.00  0.00           C  
ATOM    840  CD2 LEU    54      49.288  32.394  54.482  1.00  0.00           C  
ATOM    841  H   LEU    54      49.159  29.488  52.454  1.00  0.00           H  
ATOM    842  HA  LEU    54      50.964  30.267  54.086  1.00  0.00           H  
ATOM    843  HB2 LEU    54      48.251  29.087  54.892  1.00  0.00           H  
ATOM    844  HB3 LEU    54      49.347  30.146  55.900  1.00  0.00           H  
ATOM    845  HG  LEU    54      48.124  31.115  53.303  1.00  0.00           H  
ATOM    846 HD11 LEU    54      47.366  31.580  56.225  1.00  0.00           H  
ATOM    847 HD12 LEU    54      46.533  32.393  54.987  1.00  0.00           H  
ATOM    848 HD13 LEU    54      46.302  30.752  54.949  1.00  0.00           H  
ATOM    849 HD21 LEU    54      50.282  32.298  54.044  1.00  0.00           H  
ATOM    850 HD22 LEU    54      48.791  33.289  54.107  1.00  0.00           H  
ATOM    851 HD23 LEU    54      49.414  32.457  55.563  1.00  0.00           H  
ATOM    852  N   ASN    55      50.502  26.943  54.816  1.00  0.00           N  
ATOM    853  CA  ASN    55      51.154  25.813  55.474  1.00  0.00           C  
ATOM    854  C   ASN    55      52.581  25.591  55.004  1.00  0.00           C  
ATOM    855  O   ASN    55      53.186  24.768  55.590  1.00  0.00           O  
ATOM    856  CB  ASN    55      50.323  24.438  55.417  1.00  0.00           C  
ATOM    857  CG  ASN    55      48.985  24.571  56.091  1.00  0.00           C  
ATOM    858  OD1 ASN    55      48.571  25.553  56.660  1.00  0.00           O  
ATOM    859  ND2 ASN    55      48.272  23.452  55.959  1.00  0.00           N  
ATOM    860  H   ASN    55      49.687  26.752  54.251  1.00  0.00           H  
ATOM    861  HA  ASN    55      51.302  26.132  56.506  1.00  0.00           H  
ATOM    862  HB2 ASN    55      50.081  24.196  54.382  1.00  0.00           H  
ATOM    863  HB3 ASN    55      50.898  23.624  55.860  1.00  0.00           H  
ATOM    864 HD21 ASN    55      48.601  22.665  55.418  1.00  0.00           H  
ATOM    865 HD22 ASN    55      47.442  23.335  56.521  1.00  0.00           H  
ATOM    866  N   LYS    56      53.043  26.237  53.914  1.00  0.00           N  
ATOM    867  CA  LYS    56      54.360  25.916  53.321  1.00  0.00           C  
ATOM    868  C   LYS    56      55.346  27.062  53.461  1.00  0.00           C  
ATOM    869  O   LYS    56      56.520  26.880  53.633  1.00  0.00           O  
ATOM    870  CB  LYS    56      54.126  25.480  51.871  1.00  0.00           C  
ATOM    871  CG  LYS    56      55.315  24.793  51.267  1.00  0.00           C  
ATOM    872  CD  LYS    56      55.194  24.464  49.728  1.00  0.00           C  
ATOM    873  CE  LYS    56      56.511  23.854  49.133  1.00  0.00           C  
ATOM    874  NZ  LYS    56      56.334  23.621  47.681  1.00  0.00           N1+
ATOM    875  H   LYS    56      52.476  26.975  53.523  1.00  0.00           H  
ATOM    876  HA  LYS    56      54.744  25.027  53.821  1.00  0.00           H  
ATOM    877  HB2 LYS    56      53.182  24.936  51.897  1.00  0.00           H  
ATOM    878  HB3 LYS    56      53.985  26.332  51.206  1.00  0.00           H  
ATOM    879  HG2 LYS    56      56.210  25.408  51.368  1.00  0.00           H  
ATOM    880  HG3 LYS    56      55.500  23.869  51.814  1.00  0.00           H  
ATOM    881  HD2 LYS    56      54.447  23.671  49.723  1.00  0.00           H  
ATOM    882  HD3 LYS    56      54.850  25.339  49.177  1.00  0.00           H  
ATOM    883  HE2 LYS    56      57.294  24.590  49.314  1.00  0.00           H  
ATOM    884  HE3 LYS    56      56.733  22.936  49.677  1.00  0.00           H  
ATOM    885  HZ1 LYS    56      57.044  23.013  47.298  1.00  0.00           H  
ATOM    886  HZ2 LYS    56      55.445  23.185  47.483  1.00  0.00           H  
ATOM    887  HZ3 LYS    56      56.194  24.454  47.127  1.00  0.00           H  
ATOM    888  N   ASP    57      54.817  28.305  53.272  1.00  0.00           N  
ATOM    889  CA  ASP    57      55.484  29.549  53.101  1.00  0.00           C  
ATOM    890  C   ASP    57      56.410  29.910  54.285  1.00  0.00           C  
ATOM    891  O   ASP    57      55.964  30.212  55.371  1.00  0.00           O  
ATOM    892  CB  ASP    57      54.517  30.669  52.658  1.00  0.00           C  
ATOM    893  CG  ASP    57      55.105  32.101  52.513  1.00  0.00           C  
ATOM    894  OD1 ASP    57      54.795  32.773  51.468  1.00  0.00           O  
ATOM    895  OD2 ASP    57      56.098  32.524  53.123  1.00  0.00           O1-
ATOM    896  H   ASP    57      53.811  28.295  53.186  1.00  0.00           H  
ATOM    897  HA  ASP    57      56.192  29.491  52.275  1.00  0.00           H  
ATOM    898  HB2 ASP    57      53.955  30.299  51.801  1.00  0.00           H  
ATOM    899  HB3 ASP    57      53.737  30.688  53.420  1.00  0.00           H  
ATOM    900  N   GLU    58      57.753  29.924  54.111  1.00  0.00           N  
ATOM    901  CA  GLU    58      58.662  30.100  55.171  1.00  0.00           C  
ATOM    902  C   GLU    58      58.695  31.500  55.908  1.00  0.00           C  
ATOM    903  O   GLU    58      59.307  31.652  56.977  1.00  0.00           O  
ATOM    904  CB  GLU    58      60.090  29.710  54.732  1.00  0.00           C  
ATOM    905  CG  GLU    58      60.792  30.667  53.781  1.00  0.00           C  
ATOM    906  CD  GLU    58      60.328  30.559  52.290  1.00  0.00           C  
ATOM    907  OE1 GLU    58      59.487  29.628  51.963  1.00  0.00           O  
ATOM    908  OE2 GLU    58      60.755  31.485  51.558  1.00  0.00           O1-
ATOM    909  H   GLU    58      58.048  29.653  53.184  1.00  0.00           H  
ATOM    910  HA  GLU    58      58.418  29.410  55.979  1.00  0.00           H  
ATOM    911  HB2 GLU    58      60.719  29.728  55.622  1.00  0.00           H  
ATOM    912  HB3 GLU    58      60.158  28.676  54.392  1.00  0.00           H  
ATOM    913  HG2 GLU    58      60.771  31.713  54.087  1.00  0.00           H  
ATOM    914  HG3 GLU    58      61.805  30.264  53.793  1.00  0.00           H  
ATOM    915  N   ARG    59      58.074  32.514  55.271  1.00  0.00           N  
ATOM    916  CA  ARG    59      57.872  33.859  55.954  1.00  0.00           C  
ATOM    917  C   ARG    59      56.680  34.032  56.906  1.00  0.00           C  
ATOM    918  O   ARG    59      56.710  34.911  57.776  1.00  0.00           O  
ATOM    919  CB  ARG    59      57.688  35.044  54.894  1.00  0.00           C  
ATOM    920  CG  ARG    59      58.753  34.899  53.762  1.00  0.00           C  
ATOM    921  CD  ARG    59      58.335  35.809  52.559  1.00  0.00           C  
ATOM    922  NE  ARG    59      57.038  35.457  52.001  1.00  0.00           N  
ATOM    923  CZ  ARG    59      56.352  36.059  51.057  1.00  0.00           C  
ATOM    924  NH1 ARG    59      56.695  37.206  50.538  1.00  0.00           N  
ATOM    925  NH2 ARG    59      55.360  35.452  50.438  1.00  0.00           N1+
ATOM    926  H   ARG    59      57.643  32.377  54.368  1.00  0.00           H  
ATOM    927  HA  ARG    59      58.760  34.026  56.564  1.00  0.00           H  
ATOM    928  HB2 ARG    59      56.693  34.935  54.461  1.00  0.00           H  
ATOM    929  HB3 ARG    59      57.756  35.952  55.493  1.00  0.00           H  
ATOM    930  HG2 ARG    59      59.718  35.293  54.081  1.00  0.00           H  
ATOM    931  HG3 ARG    59      58.891  33.927  53.288  1.00  0.00           H  
ATOM    932  HD2 ARG    59      58.298  36.855  52.861  1.00  0.00           H  
ATOM    933  HD3 ARG    59      59.191  35.689  51.896  1.00  0.00           H  
ATOM    934  HE  ARG    59      56.711  34.511  52.138  1.00  0.00           H  
ATOM    935 HH11 ARG    59      57.542  37.543  50.974  1.00  0.00           H  
ATOM    936 HH12 ARG    59      56.267  37.657  49.742  1.00  0.00           H  
ATOM    937 HH21 ARG    59      55.115  34.519  50.736  1.00  0.00           H  
ATOM    938 HH22 ARG    59      55.156  35.783  49.505  1.00  0.00           H  
ATOM    939  N   VAL    60      55.686  33.196  56.765  1.00  0.00           N  
ATOM    940  CA  VAL    60      54.611  33.179  57.690  1.00  0.00           C  
ATOM    941  C   VAL    60      55.090  32.533  59.012  1.00  0.00           C  
ATOM    942  O   VAL    60      55.758  31.519  59.014  1.00  0.00           O  
ATOM    943  CB  VAL    60      53.370  32.445  57.109  1.00  0.00           C  
ATOM    944  CG1 VAL    60      52.341  31.913  58.075  1.00  0.00           C  
ATOM    945  CG2 VAL    60      52.670  33.451  56.187  1.00  0.00           C  
ATOM    946  H   VAL    60      55.741  32.466  56.069  1.00  0.00           H  
ATOM    947  HA  VAL    60      54.336  34.233  57.737  1.00  0.00           H  
ATOM    948  HB  VAL    60      53.738  31.574  56.566  1.00  0.00           H  
ATOM    949 HG11 VAL    60      52.062  32.708  58.766  1.00  0.00           H  
ATOM    950 HG12 VAL    60      51.530  31.427  57.533  1.00  0.00           H  
ATOM    951 HG13 VAL    60      52.741  31.119  58.706  1.00  0.00           H  
ATOM    952 HG21 VAL    60      53.363  33.894  55.472  1.00  0.00           H  
ATOM    953 HG22 VAL    60      52.014  32.837  55.569  1.00  0.00           H  
ATOM    954 HG23 VAL    60      52.145  34.221  56.752  1.00  0.00           H  
ATOM    955  N   SER    61      54.739  33.181  60.185  1.00  0.00           N  
ATOM    956  CA  SER    61      55.331  32.790  61.443  1.00  0.00           C  
ATOM    957  C   SER    61      54.393  32.673  62.636  1.00  0.00           C  
ATOM    958  O   SER    61      53.459  33.541  62.639  1.00  0.00           O  
ATOM    959  CB  SER    61      56.529  33.760  61.698  1.00  0.00           C  
ATOM    960  OG  SER    61      56.762  33.962  63.062  1.00  0.00           O  
ATOM    961  H   SER    61      54.113  33.974  60.179  1.00  0.00           H  
ATOM    962  HA  SER    61      55.812  31.812  61.416  1.00  0.00           H  
ATOM    963  HB2 SER    61      57.432  33.309  61.286  1.00  0.00           H  
ATOM    964  HB3 SER    61      56.303  34.733  61.262  1.00  0.00           H  
ATOM    965  HG  SER    61      57.104  33.148  63.440  1.00  0.00           H  
ATOM    966  N   ALA    62      54.469  31.600  63.417  1.00  0.00           N  
ATOM    967  CA  ALA    62      53.615  31.172  64.522  1.00  0.00           C  
ATOM    968  C   ALA    62      52.135  31.247  64.130  1.00  0.00           C  
ATOM    969  O   ALA    62      51.371  31.505  65.010  1.00  0.00           O  
ATOM    970  CB  ALA    62      54.055  32.101  65.732  1.00  0.00           C  
ATOM    971  H   ALA    62      55.253  30.998  63.208  1.00  0.00           H  
ATOM    972  HA  ALA    62      53.826  30.123  64.729  1.00  0.00           H  
ATOM    973  HB1 ALA    62      53.788  33.131  65.496  1.00  0.00           H  
ATOM    974  HB2 ALA    62      53.642  31.823  66.702  1.00  0.00           H  
ATOM    975  HB3 ALA    62      55.139  32.045  65.834  1.00  0.00           H  
ATOM    976  N   LEU    63      51.827  30.786  62.906  1.00  0.00           N  
ATOM    977  CA  LEU    63      50.429  30.654  62.383  1.00  0.00           C  
ATOM    978  C   LEU    63      49.519  29.756  63.286  1.00  0.00           C  
ATOM    979  O   LEU    63      49.810  28.556  63.451  1.00  0.00           O  
ATOM    980  CB  LEU    63      50.552  29.975  60.976  1.00  0.00           C  
ATOM    981  CG  LEU    63      49.246  29.614  60.249  1.00  0.00           C  
ATOM    982  CD1 LEU    63      48.239  30.778  60.038  1.00  0.00           C  
ATOM    983  CD2 LEU    63      49.507  29.058  58.862  1.00  0.00           C  
ATOM    984  H   LEU    63      52.555  30.225  62.486  1.00  0.00           H  
ATOM    985  HA  LEU    63      49.932  31.621  62.304  1.00  0.00           H  
ATOM    986  HB2 LEU    63      51.084  30.583  60.244  1.00  0.00           H  
ATOM    987  HB3 LEU    63      51.086  29.032  61.100  1.00  0.00           H  
ATOM    988  HG  LEU    63      48.730  28.842  60.820  1.00  0.00           H  
ATOM    989 HD11 LEU    63      47.311  30.326  59.687  1.00  0.00           H  
ATOM    990 HD12 LEU    63      48.160  31.386  60.939  1.00  0.00           H  
ATOM    991 HD13 LEU    63      48.605  31.414  59.232  1.00  0.00           H  
ATOM    992 HD21 LEU    63      50.147  28.185  58.988  1.00  0.00           H  
ATOM    993 HD22 LEU    63      48.538  28.739  58.478  1.00  0.00           H  
ATOM    994 HD23 LEU    63      49.997  29.828  58.265  1.00  0.00           H  
ATOM    995  N   GLU    64      48.319  30.290  63.641  1.00  0.00           N  
ATOM    996  CA  GLU    64      47.265  29.504  64.343  1.00  0.00           C  
ATOM    997  C   GLU    64      45.893  30.028  64.048  1.00  0.00           C  
ATOM    998  O   GLU    64      45.682  31.191  63.677  1.00  0.00           O  
ATOM    999  CB  GLU    64      47.678  29.684  65.841  1.00  0.00           C  
ATOM   1000  CG  GLU    64      46.822  28.769  66.767  1.00  0.00           C  
ATOM   1001  CD  GLU    64      46.942  27.297  66.378  1.00  0.00           C  
ATOM   1002  OE1 GLU    64      46.072  26.755  65.639  1.00  0.00           O  
ATOM   1003  OE2 GLU    64      47.767  26.553  66.859  1.00  0.00           O1-
ATOM   1004  H   GLU    64      48.273  31.292  63.518  1.00  0.00           H  
ATOM   1005  HA  GLU    64      47.304  28.463  64.023  1.00  0.00           H  
ATOM   1006  HB2 GLU    64      48.676  29.259  65.950  1.00  0.00           H  
ATOM   1007  HB3 GLU    64      47.759  30.714  66.187  1.00  0.00           H  
ATOM   1008  HG2 GLU    64      47.280  28.886  67.749  1.00  0.00           H  
ATOM   1009  HG3 GLU    64      45.778  29.075  66.824  1.00  0.00           H  
ATOM   1010  N   VAL    65      44.961  29.137  64.129  1.00  0.00           N  
ATOM   1011  CA  VAL    65      43.498  29.333  63.925  1.00  0.00           C  
ATOM   1012  C   VAL    65      42.817  30.082  65.051  1.00  0.00           C  
ATOM   1013  O   VAL    65      42.973  29.707  66.215  1.00  0.00           O  
ATOM   1014  CB  VAL    65      42.735  27.978  63.742  1.00  0.00           C  
ATOM   1015  CG1 VAL    65      41.186  27.999  63.685  1.00  0.00           C  
ATOM   1016  CG2 VAL    65      43.227  27.226  62.527  1.00  0.00           C  
ATOM   1017  H   VAL    65      45.298  28.190  64.230  1.00  0.00           H  
ATOM   1018  HA  VAL    65      43.422  30.015  63.078  1.00  0.00           H  
ATOM   1019  HB  VAL    65      43.006  27.378  64.611  1.00  0.00           H  
ATOM   1020 HG11 VAL    65      40.785  27.011  63.455  1.00  0.00           H  
ATOM   1021 HG12 VAL    65      40.794  28.368  64.633  1.00  0.00           H  
ATOM   1022 HG13 VAL    65      40.907  28.654  62.860  1.00  0.00           H  
ATOM   1023 HG21 VAL    65      42.764  27.495  61.577  1.00  0.00           H  
ATOM   1024 HG22 VAL    65      44.295  27.325  62.337  1.00  0.00           H  
ATOM   1025 HG23 VAL    65      43.040  26.154  62.602  1.00  0.00           H  
ATOM   1026  N   LEU    66      42.027  31.143  64.827  1.00  0.00           N  
ATOM   1027  CA  LEU    66      41.192  31.758  65.792  1.00  0.00           C  
ATOM   1028  C   LEU    66      39.764  31.131  65.774  1.00  0.00           C  
ATOM   1029  O   LEU    66      39.102  31.153  64.710  1.00  0.00           O  
ATOM   1030  CB  LEU    66      41.122  33.232  65.415  1.00  0.00           C  
ATOM   1031  CG  LEU    66      42.279  34.095  66.045  1.00  0.00           C  
ATOM   1032  CD1 LEU    66      43.684  33.426  66.097  1.00  0.00           C  
ATOM   1033  CD2 LEU    66      42.480  35.469  65.424  1.00  0.00           C  
ATOM   1034  H   LEU    66      41.927  31.473  63.877  1.00  0.00           H  
ATOM   1035  HA  LEU    66      41.656  31.687  66.776  1.00  0.00           H  
ATOM   1036  HB2 LEU    66      41.374  33.264  64.355  1.00  0.00           H  
ATOM   1037  HB3 LEU    66      40.124  33.651  65.547  1.00  0.00           H  
ATOM   1038  HG  LEU    66      42.060  34.198  67.107  1.00  0.00           H  
ATOM   1039 HD11 LEU    66      44.025  33.262  65.075  1.00  0.00           H  
ATOM   1040 HD12 LEU    66      44.366  34.129  66.574  1.00  0.00           H  
ATOM   1041 HD13 LEU    66      43.613  32.469  66.615  1.00  0.00           H  
ATOM   1042 HD21 LEU    66      41.525  35.984  65.326  1.00  0.00           H  
ATOM   1043 HD22 LEU    66      43.112  36.022  66.118  1.00  0.00           H  
ATOM   1044 HD23 LEU    66      42.913  35.299  64.438  1.00  0.00           H  
ATOM   1045  N   PRO    67      39.212  30.676  66.963  1.00  0.00           N  
ATOM   1046  CA  PRO    67      37.880  30.084  67.033  1.00  0.00           C  
ATOM   1047  C   PRO    67      36.731  30.817  66.317  1.00  0.00           C  
ATOM   1048  O   PRO    67      36.576  32.011  66.552  1.00  0.00           O  
ATOM   1049  CD  PRO    67      39.867  30.538  68.284  1.00  0.00           C  
ATOM   1050  CG  PRO    67      38.821  30.420  69.445  1.00  0.00           C  
ATOM   1051  CB  PRO    67      37.687  29.860  68.538  1.00  0.00           C  
ATOM   1052  HD2 PRO    67      40.484  31.419  68.458  1.00  0.00           H  
ATOM   1053  HD3 PRO    67      40.515  29.662  68.253  1.00  0.00           H  
ATOM   1054  HG2 PRO    67      38.628  31.382  69.921  1.00  0.00           H  
ATOM   1055  HG3 PRO    67      39.135  29.698  70.198  1.00  0.00           H  
ATOM   1056  HB2 PRO    67      36.785  30.328  68.932  1.00  0.00           H  
ATOM   1057  HB3 PRO    67      37.648  28.800  68.788  1.00  0.00           H  
ATOM   1058  HA  PRO    67      37.805  29.095  66.581  1.00  0.00           H  
ATOM   1059  N   ASP    68      35.879  30.175  65.556  1.00  0.00           N  
ATOM   1060  CA  ASP    68      34.656  30.708  64.883  1.00  0.00           C  
ATOM   1061  C   ASP    68      33.793  29.543  64.441  1.00  0.00           C  
ATOM   1062  O   ASP    68      34.237  28.501  63.991  1.00  0.00           O  
ATOM   1063  CB  ASP    68      35.056  31.581  63.693  1.00  0.00           C  
ATOM   1064  CG  ASP    68      33.748  31.984  62.867  1.00  0.00           C  
ATOM   1065  OD1 ASP    68      32.590  32.037  63.387  1.00  0.00           O  
ATOM   1066  OD2 ASP    68      33.943  32.169  61.670  1.00  0.00           O1-
ATOM   1067  H   ASP    68      36.085  29.196  65.420  1.00  0.00           H  
ATOM   1068  HA  ASP    68      34.062  31.292  65.586  1.00  0.00           H  
ATOM   1069  HB2 ASP    68      35.525  32.452  64.152  1.00  0.00           H  
ATOM   1070  HB3 ASP    68      35.682  31.028  62.993  1.00  0.00           H  
ATOM   1071  N   ARG    69      32.531  29.611  64.728  1.00  0.00           N  
ATOM   1072  CA  ARG    69      31.415  28.699  64.462  1.00  0.00           C  
ATOM   1073  C   ARG    69      31.452  28.130  63.023  1.00  0.00           C  
ATOM   1074  O   ARG    69      31.946  28.749  62.139  1.00  0.00           O  
ATOM   1075  CB  ARG    69      30.013  29.149  65.034  1.00  0.00           C  
ATOM   1076  CG  ARG    69      29.579  30.545  64.553  1.00  0.00           C  
ATOM   1077  CD  ARG    69      29.162  30.696  63.155  1.00  0.00           C  
ATOM   1078  NE  ARG    69      30.126  31.418  62.333  1.00  0.00           N  
ATOM   1079  CZ  ARG    69      29.958  31.939  61.119  1.00  0.00           C  
ATOM   1080  NH1 ARG    69      28.872  31.943  60.415  1.00  0.00           N  
ATOM   1081  NH2 ARG    69      31.053  32.508  60.611  1.00  0.00           N1+
ATOM   1082  H   ARG    69      32.331  30.451  65.251  1.00  0.00           H  
ATOM   1083  HA  ARG    69      31.768  27.802  64.970  1.00  0.00           H  
ATOM   1084  HB2 ARG    69      29.221  28.462  64.734  1.00  0.00           H  
ATOM   1085  HB3 ARG    69      30.174  29.059  66.108  1.00  0.00           H  
ATOM   1086  HG2 ARG    69      28.683  30.831  65.105  1.00  0.00           H  
ATOM   1087  HG3 ARG    69      30.344  31.203  64.967  1.00  0.00           H  
ATOM   1088  HD2 ARG    69      29.023  29.729  62.670  1.00  0.00           H  
ATOM   1089  HD3 ARG    69      28.158  31.107  63.049  1.00  0.00           H  
ATOM   1090  HE  ARG    69      31.041  31.629  62.705  1.00  0.00           H  
ATOM   1091 HH11 ARG    69      28.015  31.519  60.742  1.00  0.00           H  
ATOM   1092 HH12 ARG    69      28.966  32.379  59.510  1.00  0.00           H  
ATOM   1093 HH21 ARG    69      31.892  32.398  61.163  1.00  0.00           H  
ATOM   1094 HH22 ARG    69      30.953  33.060  59.772  1.00  0.00           H  
ATOM   1095  N   VAL    70      30.860  26.961  62.763  1.00  0.00           N  
ATOM   1096  CA  VAL    70      31.123  26.239  61.484  1.00  0.00           C  
ATOM   1097  C   VAL    70      29.748  25.938  60.841  1.00  0.00           C  
ATOM   1098  O   VAL    70      29.739  25.837  59.602  1.00  0.00           O  
ATOM   1099  CB  VAL    70      31.844  24.899  61.726  1.00  0.00           C  
ATOM   1100  CG1 VAL    70      32.105  24.007  60.481  1.00  0.00           C  
ATOM   1101  CG2 VAL    70      33.146  25.258  62.386  1.00  0.00           C  
ATOM   1102  H   VAL    70      30.526  26.453  63.569  1.00  0.00           H  
ATOM   1103  HA  VAL    70      31.732  26.840  60.809  1.00  0.00           H  
ATOM   1104  HB  VAL    70      31.226  24.360  62.444  1.00  0.00           H  
ATOM   1105 HG11 VAL    70      32.614  24.659  59.772  1.00  0.00           H  
ATOM   1106 HG12 VAL    70      32.807  23.246  60.819  1.00  0.00           H  
ATOM   1107 HG13 VAL    70      31.183  23.500  60.195  1.00  0.00           H  
ATOM   1108 HG21 VAL    70      33.771  24.390  62.598  1.00  0.00           H  
ATOM   1109 HG22 VAL    70      33.797  25.873  61.766  1.00  0.00           H  
ATOM   1110 HG23 VAL    70      33.041  25.853  63.293  1.00  0.00           H  
ATOM   1111  N   ALA    71      28.645  25.836  61.560  1.00  0.00           N  
ATOM   1112  CA  ALA    71      27.321  25.595  61.030  1.00  0.00           C  
ATOM   1113  C   ALA    71      26.732  26.681  60.081  1.00  0.00           C  
ATOM   1114  O   ALA    71      26.809  27.886  60.243  1.00  0.00           O  
ATOM   1115  CB  ALA    71      26.364  25.126  62.102  1.00  0.00           C  
ATOM   1116  H   ALA    71      28.781  25.891  62.559  1.00  0.00           H  
ATOM   1117  HA  ALA    71      27.422  24.742  60.359  1.00  0.00           H  
ATOM   1118  HB1 ALA    71      25.366  24.833  61.776  1.00  0.00           H  
ATOM   1119  HB2 ALA    71      26.738  24.264  62.654  1.00  0.00           H  
ATOM   1120  HB3 ALA    71      26.237  25.919  62.839  1.00  0.00           H  
ATOM   1121  N   THR    72      26.104  26.208  58.969  1.00  0.00           N  
ATOM   1122  CA  THR    72      25.661  27.070  57.894  1.00  0.00           C  
ATOM   1123  C   THR    72      24.618  28.144  58.310  1.00  0.00           C  
ATOM   1124  O   THR    72      23.522  27.835  58.781  1.00  0.00           O  
ATOM   1125  CB  THR    72      24.997  26.195  56.836  1.00  0.00           C  
ATOM   1126  CG2 THR    72      24.349  27.070  55.807  1.00  0.00           C  
ATOM   1127  OG1 THR    72      26.055  25.646  56.091  1.00  0.00           O  
ATOM   1128  H   THR    72      25.843  25.236  58.881  1.00  0.00           H  
ATOM   1129  HA  THR    72      26.531  27.598  57.502  1.00  0.00           H  
ATOM   1130  HB  THR    72      24.359  25.464  57.334  1.00  0.00           H  
ATOM   1131 HG21 THR    72      24.276  26.542  54.857  1.00  0.00           H  
ATOM   1132 HG22 THR    72      23.383  27.369  56.214  1.00  0.00           H  
ATOM   1133 HG23 THR    72      24.974  27.936  55.589  1.00  0.00           H  
ATOM   1134  HG1 THR    72      26.615  25.257  56.766  1.00  0.00           H  
ATOM   1135  N   SER    73      24.932  29.393  58.012  1.00  0.00           N  
ATOM   1136  CA  SER    73      24.022  30.518  58.331  1.00  0.00           C  
ATOM   1137  C   SER    73      22.985  30.754  57.293  1.00  0.00           C  
ATOM   1138  O   SER    73      23.213  30.199  56.184  1.00  0.00           O  
ATOM   1139  CB  SER    73      24.811  31.668  58.862  1.00  0.00           C  
ATOM   1140  OG  SER    73      25.465  32.395  57.872  1.00  0.00           O  
ATOM   1141  H   SER    73      25.768  29.638  57.500  1.00  0.00           H  
ATOM   1142  HA  SER    73      23.427  30.304  59.219  1.00  0.00           H  
ATOM   1143  HB2 SER    73      24.102  32.383  59.279  1.00  0.00           H  
ATOM   1144  HB3 SER    73      25.403  31.360  59.723  1.00  0.00           H  
ATOM   1145  HG  SER    73      25.889  33.094  58.377  1.00  0.00           H  
ATOM   1146  N   ARG    74      21.864  31.397  57.631  1.00  0.00           N  
ATOM   1147  CA  ARG    74      20.797  31.838  56.679  1.00  0.00           C  
ATOM   1148  C   ARG    74      20.997  33.346  56.492  1.00  0.00           C  
ATOM   1149  O   ARG    74      21.470  34.043  57.344  1.00  0.00           O  
ATOM   1150  CB  ARG    74      19.423  31.593  57.235  1.00  0.00           C  
ATOM   1151  CG  ARG    74      19.123  30.030  57.552  1.00  0.00           C  
ATOM   1152  CD  ARG    74      18.698  29.234  56.319  1.00  0.00           C  
ATOM   1153  NE  ARG    74      17.435  29.690  55.723  1.00  0.00           N  
ATOM   1154  CZ  ARG    74      16.208  29.250  56.010  1.00  0.00           C  
ATOM   1155  NH1 ARG    74      15.989  28.238  56.862  1.00  0.00           N  
ATOM   1156  NH2 ARG    74      15.147  29.809  55.467  1.00  0.00           N1+
ATOM   1157  H   ARG    74      21.730  31.585  58.614  1.00  0.00           H  
ATOM   1158  HA  ARG    74      20.884  31.344  55.712  1.00  0.00           H  
ATOM   1159  HB2 ARG    74      19.350  32.106  58.193  1.00  0.00           H  
ATOM   1160  HB3 ARG    74      18.586  31.924  56.620  1.00  0.00           H  
ATOM   1161  HG2 ARG    74      19.952  29.554  58.076  1.00  0.00           H  
ATOM   1162  HG3 ARG    74      18.214  30.061  58.154  1.00  0.00           H  
ATOM   1163  HD2 ARG    74      19.543  29.190  55.631  1.00  0.00           H  
ATOM   1164  HD3 ARG    74      18.484  28.237  56.702  1.00  0.00           H  
ATOM   1165  HE  ARG    74      17.541  30.340  54.958  1.00  0.00           H  
ATOM   1166 HH11 ARG    74      16.745  27.684  57.238  1.00  0.00           H  
ATOM   1167 HH12 ARG    74      15.007  28.021  56.954  1.00  0.00           H  
ATOM   1168 HH21 ARG    74      15.305  30.490  54.738  1.00  0.00           H  
ATOM   1169 HH22 ARG    74      14.242  29.708  55.905  1.00  0.00           H  
ATOM   1170  N   ILE    75      20.711  33.891  55.345  1.00  0.00           N  
ATOM   1171  CA  ILE    75      21.362  35.110  54.748  1.00  0.00           C  
ATOM   1172  C   ILE    75      20.301  35.985  54.073  1.00  0.00           C  
ATOM   1173  O   ILE    75      19.748  35.558  53.092  1.00  0.00           O  
ATOM   1174  CB  ILE    75      22.542  34.852  53.780  1.00  0.00           C  
ATOM   1175  CG2 ILE    75      23.092  36.141  53.202  1.00  0.00           C  
ATOM   1176  CG1 ILE    75      23.639  34.260  54.675  1.00  0.00           C  
ATOM   1177  CD1 ILE    75      23.862  32.741  54.468  1.00  0.00           C  
ATOM   1178  H   ILE    75      20.105  33.315  54.779  1.00  0.00           H  
ATOM   1179  HA  ILE    75      21.695  35.765  55.553  1.00  0.00           H  
ATOM   1180  HB  ILE    75      22.298  34.197  52.943  1.00  0.00           H  
ATOM   1181 HG21 ILE    75      23.946  35.908  52.567  1.00  0.00           H  
ATOM   1182 HG22 ILE    75      22.310  36.715  52.705  1.00  0.00           H  
ATOM   1183 HG23 ILE    75      23.313  36.819  54.027  1.00  0.00           H  
ATOM   1184 HG12 ILE    75      24.619  34.627  54.371  1.00  0.00           H  
ATOM   1185 HG13 ILE    75      23.500  34.414  55.745  1.00  0.00           H  
ATOM   1186 HD11 ILE    75      22.886  32.267  54.572  1.00  0.00           H  
ATOM   1187 HD12 ILE    75      24.250  32.461  53.489  1.00  0.00           H  
ATOM   1188 HD13 ILE    75      24.500  32.320  55.245  1.00  0.00           H  
ATOM   1189  N   SER    76      20.092  37.247  54.512  1.00  0.00           N  
ATOM   1190  CA  SER    76      19.110  38.171  54.107  1.00  0.00           C  
ATOM   1191  C   SER    76      19.481  38.813  52.726  1.00  0.00           C  
ATOM   1192  O   SER    76      20.573  38.761  52.216  1.00  0.00           O  
ATOM   1193  CB  SER    76      18.981  39.311  55.120  1.00  0.00           C  
ATOM   1194  OG  SER    76      20.246  39.897  55.466  1.00  0.00           O  
ATOM   1195  H   SER    76      20.782  37.527  55.193  1.00  0.00           H  
ATOM   1196  HA  SER    76      18.149  37.657  54.094  1.00  0.00           H  
ATOM   1197  HB2 SER    76      18.336  40.091  54.716  1.00  0.00           H  
ATOM   1198  HB3 SER    76      18.429  38.905  55.968  1.00  0.00           H  
ATOM   1199  HG  SER    76      20.619  39.328  56.143  1.00  0.00           H  
ATOM   1200  N   ASP    77      18.506  39.421  52.064  1.00  0.00           N  
ATOM   1201  CA  ASP    77      18.738  40.311  50.959  1.00  0.00           C  
ATOM   1202  C   ASP    77      19.324  39.712  49.664  1.00  0.00           C  
ATOM   1203  O   ASP    77      19.853  40.377  48.760  1.00  0.00           O  
ATOM   1204  CB  ASP    77      19.474  41.594  51.342  1.00  0.00           C  
ATOM   1205  CG  ASP    77      18.816  42.377  52.474  1.00  0.00           C  
ATOM   1206  OD1 ASP    77      19.573  42.846  53.368  1.00  0.00           O  
ATOM   1207  OD2 ASP    77      17.623  42.633  52.492  1.00  0.00           O1-
ATOM   1208  H   ASP    77      17.555  39.290  52.378  1.00  0.00           H  
ATOM   1209  HA  ASP    77      17.797  40.715  50.583  1.00  0.00           H  
ATOM   1210  HB2 ASP    77      20.466  41.262  51.648  1.00  0.00           H  
ATOM   1211  HB3 ASP    77      19.599  42.245  50.477  1.00  0.00           H  
ATOM   1212  N   ALA    78      19.200  38.365  49.532  1.00  0.00           N  
ATOM   1213  CA  ALA    78      19.826  37.484  48.510  1.00  0.00           C  
ATOM   1214  C   ALA    78      19.339  37.837  47.083  1.00  0.00           C  
ATOM   1215  O   ALA    78      20.047  37.673  46.056  1.00  0.00           O  
ATOM   1216  CB  ALA    78      19.592  36.066  48.943  1.00  0.00           C  
ATOM   1217  H   ALA    78      18.642  37.840  50.190  1.00  0.00           H  
ATOM   1218  HA  ALA    78      20.907  37.607  48.577  1.00  0.00           H  
ATOM   1219  HB1 ALA    78      19.759  36.008  50.019  1.00  0.00           H  
ATOM   1220  HB2 ALA    78      18.549  35.822  48.740  1.00  0.00           H  
ATOM   1221  HB3 ALA    78      20.195  35.376  48.352  1.00  0.00           H  
ATOM   1222  N   HIS    79      18.127  38.479  46.954  1.00  0.00           N  
ATOM   1223  CA  HIS    79      17.534  39.097  45.778  1.00  0.00           C  
ATOM   1224  C   HIS    79      18.093  40.514  45.450  1.00  0.00           C  
ATOM   1225  O   HIS    79      17.907  40.884  44.267  1.00  0.00           O  
ATOM   1226  CB  HIS    79      16.041  39.249  46.116  1.00  0.00           C  
ATOM   1227  CG  HIS    79      15.721  40.156  47.260  1.00  0.00           C  
ATOM   1228  ND1 HIS    79      16.038  40.062  48.593  1.00  0.00           N  
ATOM   1229  CE1 HIS    79      15.577  41.196  49.227  1.00  0.00           C  
ATOM   1230  NE2 HIS    79      15.027  42.007  48.317  1.00  0.00           N  
ATOM   1231  CD2 HIS    79      15.065  41.354  47.144  1.00  0.00           C  
ATOM   1232  H   HIS    79      17.674  38.793  47.800  1.00  0.00           H  
ATOM   1233  HA  HIS    79      17.752  38.457  44.923  1.00  0.00           H  
ATOM   1234  HB2 HIS    79      15.524  39.621  45.231  1.00  0.00           H  
ATOM   1235  HB3 HIS    79      15.557  38.289  46.299  1.00  0.00           H  
ATOM   1236  HE1 HIS    79      15.583  41.420  50.284  1.00  0.00           H  
ATOM   1237  HE2 HIS    79      14.664  42.923  48.539  1.00  0.00           H  
ATOM   1238  HD2 HIS    79      14.665  41.841  46.267  1.00  0.00           H  
ATOM   1239  N   LEU    80      18.630  41.280  46.379  1.00  0.00           N  
ATOM   1240  CA  LEU    80      19.457  42.489  46.104  1.00  0.00           C  
ATOM   1241  C   LEU    80      20.957  42.214  45.794  1.00  0.00           C  
ATOM   1242  O   LEU    80      21.448  42.689  44.746  1.00  0.00           O  
ATOM   1243  CB  LEU    80      19.358  43.407  47.335  1.00  0.00           C  
ATOM   1244  CG  LEU    80      17.946  43.732  47.794  1.00  0.00           C  
ATOM   1245  CD1 LEU    80      17.901  44.712  48.962  1.00  0.00           C  
ATOM   1246  CD2 LEU    80      17.110  44.371  46.662  1.00  0.00           C  
ATOM   1247  H   LEU    80      18.729  40.958  47.331  1.00  0.00           H  
ATOM   1248  HA  LEU    80      19.016  43.028  45.265  1.00  0.00           H  
ATOM   1249  HB2 LEU    80      19.859  43.001  48.214  1.00  0.00           H  
ATOM   1250  HB3 LEU    80      19.877  44.339  47.109  1.00  0.00           H  
ATOM   1251  HG  LEU    80      17.496  42.808  48.158  1.00  0.00           H  
ATOM   1252 HD11 LEU    80      18.453  45.602  48.659  1.00  0.00           H  
ATOM   1253 HD12 LEU    80      16.870  45.020  49.133  1.00  0.00           H  
ATOM   1254 HD13 LEU    80      18.332  44.306  49.878  1.00  0.00           H  
ATOM   1255 HD21 LEU    80      17.661  45.137  46.115  1.00  0.00           H  
ATOM   1256 HD22 LEU    80      16.852  43.582  45.955  1.00  0.00           H  
ATOM   1257 HD23 LEU    80      16.130  44.659  47.041  1.00  0.00           H  
ATOM   1258  N   ALA    81      21.553  41.203  46.443  1.00  0.00           N  
ATOM   1259  CA  ALA    81      22.816  40.518  46.090  1.00  0.00           C  
ATOM   1260  C   ALA    81      22.811  39.975  44.622  1.00  0.00           C  
ATOM   1261  O   ALA    81      23.692  40.382  43.838  1.00  0.00           O  
ATOM   1262  CB  ALA    81      23.214  39.407  47.037  1.00  0.00           C  
ATOM   1263  H   ALA    81      21.084  40.777  47.229  1.00  0.00           H  
ATOM   1264  HA  ALA    81      23.633  41.240  46.084  1.00  0.00           H  
ATOM   1265  HB1 ALA    81      24.221  39.076  46.783  1.00  0.00           H  
ATOM   1266  HB2 ALA    81      23.133  39.732  48.074  1.00  0.00           H  
ATOM   1267  HB3 ALA    81      22.535  38.565  46.900  1.00  0.00           H  
ATOM   1268  N   ASP    82      21.831  39.109  44.277  1.00  0.00           N  
ATOM   1269  CA  ASP    82      21.849  38.567  42.924  1.00  0.00           C  
ATOM   1270  C   ASP    82      21.797  39.764  41.963  1.00  0.00           C  
ATOM   1271  O   ASP    82      22.605  39.853  41.042  1.00  0.00           O  
ATOM   1272  CB  ASP    82      20.770  37.486  42.796  1.00  0.00           C  
ATOM   1273  CG  ASP    82      20.819  37.029  41.386  1.00  0.00           C  
ATOM   1274  OD1 ASP    82      20.337  37.706  40.468  1.00  0.00           O  
ATOM   1275  OD2 ASP    82      21.453  36.017  41.103  1.00  0.00           O1-
ATOM   1276  H   ASP    82      20.994  38.996  44.830  1.00  0.00           H  
ATOM   1277  HA  ASP    82      22.821  38.120  42.714  1.00  0.00           H  
ATOM   1278  HB2 ASP    82      21.048  36.722  43.523  1.00  0.00           H  
ATOM   1279  HB3 ASP    82      19.782  37.933  42.903  1.00  0.00           H  
ATOM   1280  N   THR    83      20.986  40.800  42.160  1.00  0.00           N  
ATOM   1281  CA  THR    83      20.943  41.982  41.290  1.00  0.00           C  
ATOM   1282  C   THR    83      22.200  42.804  41.334  1.00  0.00           C  
ATOM   1283  O   THR    83      22.525  43.427  40.311  1.00  0.00           O  
ATOM   1284  CB  THR    83      19.633  42.729  41.729  1.00  0.00           C  
ATOM   1285  CG2 THR    83      19.362  43.906  40.879  1.00  0.00           C  
ATOM   1286  OG1 THR    83      18.534  41.865  41.595  1.00  0.00           O  
ATOM   1287  H   THR    83      20.266  40.600  42.840  1.00  0.00           H  
ATOM   1288  HA  THR    83      20.893  41.587  40.275  1.00  0.00           H  
ATOM   1289  HB  THR    83      19.665  42.961  42.794  1.00  0.00           H  
ATOM   1290 HG21 THR    83      19.438  43.633  39.826  1.00  0.00           H  
ATOM   1291 HG22 THR    83      18.397  44.351  41.120  1.00  0.00           H  
ATOM   1292 HG23 THR    83      20.017  44.742  41.123  1.00  0.00           H  
ATOM   1293  HG1 THR    83      18.261  41.553  42.461  1.00  0.00           H  
ATOM   1294  N   MET    84      23.002  42.855  42.412  1.00  0.00           N  
ATOM   1295  CA  MET    84      24.241  43.646  42.384  1.00  0.00           C  
ATOM   1296  C   MET    84      25.367  42.914  41.636  1.00  0.00           C  
ATOM   1297  O   MET    84      26.149  43.550  40.974  1.00  0.00           O  
ATOM   1298  CB  MET    84      24.627  43.976  43.865  1.00  0.00           C  
ATOM   1299  CG  MET    84      26.095  44.348  44.020  1.00  0.00           C  
ATOM   1300  SD  MET    84      26.697  44.647  45.724  1.00  0.00           S  
ATOM   1301  CE  MET    84      26.333  43.162  46.500  1.00  0.00           C  
ATOM   1302  H   MET    84      22.699  42.472  43.296  1.00  0.00           H  
ATOM   1303  HA  MET    84      24.123  44.616  41.901  1.00  0.00           H  
ATOM   1304  HB2 MET    84      23.936  44.707  44.285  1.00  0.00           H  
ATOM   1305  HB3 MET    84      24.527  43.046  44.425  1.00  0.00           H  
ATOM   1306  HG2 MET    84      26.718  43.563  43.590  1.00  0.00           H  
ATOM   1307  HG3 MET    84      26.280  45.239  43.421  1.00  0.00           H  
ATOM   1308  HE1 MET    84      25.438  43.298  47.107  1.00  0.00           H  
ATOM   1309  HE2 MET    84      26.261  42.262  45.890  1.00  0.00           H  
ATOM   1310  HE3 MET    84      27.121  42.887  47.202  1.00  0.00           H  
ATOM   1311  N   ILE    85      25.379  41.624  41.851  1.00  0.00           N  
ATOM   1312  CA  ILE    85      26.468  40.762  41.392  1.00  0.00           C  
ATOM   1313  C   ILE    85      26.614  40.687  39.879  1.00  0.00           C  
ATOM   1314  O   ILE    85      25.560  40.800  39.249  1.00  0.00           O  
ATOM   1315  CB  ILE    85      26.354  39.358  42.027  1.00  0.00           C  
ATOM   1316  CG2 ILE    85      27.313  38.280  41.370  1.00  0.00           C  
ATOM   1317  CG1 ILE    85      26.642  39.494  43.482  1.00  0.00           C  
ATOM   1318  CD1 ILE    85      26.362  38.285  44.412  1.00  0.00           C  
ATOM   1319  H   ILE    85      24.625  41.118  42.295  1.00  0.00           H  
ATOM   1320  HA  ILE    85      27.372  41.250  41.756  1.00  0.00           H  
ATOM   1321  HB  ILE    85      25.348  39.035  41.758  1.00  0.00           H  
ATOM   1322 HG21 ILE    85      28.352  38.610  41.389  1.00  0.00           H  
ATOM   1323 HG22 ILE    85      27.338  37.379  41.983  1.00  0.00           H  
ATOM   1324 HG23 ILE    85      27.017  38.076  40.341  1.00  0.00           H  
ATOM   1325 HG12 ILE    85      27.696  39.737  43.617  1.00  0.00           H  
ATOM   1326 HG13 ILE    85      25.923  40.191  43.912  1.00  0.00           H  
ATOM   1327 HD11 ILE    85      25.328  37.965  44.282  1.00  0.00           H  
ATOM   1328 HD12 ILE    85      26.915  37.384  44.140  1.00  0.00           H  
ATOM   1329 HD13 ILE    85      26.574  38.543  45.449  1.00  0.00           H  
ATOM   1330  N   GLY    86      27.849  40.613  39.404  1.00  0.00           N  
ATOM   1331  CA  GLY    86      28.152  40.713  37.933  1.00  0.00           C  
ATOM   1332  C   GLY    86      27.957  42.026  37.214  1.00  0.00           C  
ATOM   1333  O   GLY    86      28.630  42.158  36.180  1.00  0.00           O  
ATOM   1334  H   GLY    86      28.640  40.443  40.009  1.00  0.00           H  
ATOM   1335  HA2 GLY    86      29.201  40.423  37.874  1.00  0.00           H  
ATOM   1336  HA3 GLY    86      27.536  39.981  37.411  1.00  0.00           H  
ATOM   1337  N   LYS    87      27.219  43.030  37.694  1.00  0.00           N  
ATOM   1338  CA  LYS    87      27.228  44.308  37.108  1.00  0.00           C  
ATOM   1339  C   LYS    87      28.576  45.075  37.123  1.00  0.00           C  
ATOM   1340  O   LYS    87      29.476  44.912  37.953  1.00  0.00           O  
ATOM   1341  CB  LYS    87      26.094  45.103  37.725  1.00  0.00           C  
ATOM   1342  CG  LYS    87      24.636  44.480  37.773  1.00  0.00           C  
ATOM   1343  CD  LYS    87      23.876  44.724  36.475  1.00  0.00           C  
ATOM   1344  CE  LYS    87      22.399  44.409  36.690  1.00  0.00           C  
ATOM   1345  NZ  LYS    87      21.712  44.127  35.406  1.00  0.00           N1+
ATOM   1346  H   LYS    87      26.691  42.840  38.534  1.00  0.00           H  
ATOM   1347  HA  LYS    87      26.994  44.242  36.045  1.00  0.00           H  
ATOM   1348  HB2 LYS    87      26.411  45.250  38.757  1.00  0.00           H  
ATOM   1349  HB3 LYS    87      26.040  46.062  37.208  1.00  0.00           H  
ATOM   1350  HG2 LYS    87      24.687  43.452  38.130  1.00  0.00           H  
ATOM   1351  HG3 LYS    87      24.017  44.984  38.516  1.00  0.00           H  
ATOM   1352  HD2 LYS    87      23.999  45.743  36.108  1.00  0.00           H  
ATOM   1353  HD3 LYS    87      24.279  43.994  35.772  1.00  0.00           H  
ATOM   1354  HE2 LYS    87      22.320  43.514  37.307  1.00  0.00           H  
ATOM   1355  HE3 LYS    87      21.846  45.209  37.183  1.00  0.00           H  
ATOM   1356  HZ1 LYS    87      22.012  44.719  34.645  1.00  0.00           H  
ATOM   1357  HZ2 LYS    87      21.799  43.137  35.224  1.00  0.00           H  
ATOM   1358  HZ3 LYS    87      20.745  44.362  35.575  1.00  0.00           H  
ATOM   1359  N   ALA    88      28.714  46.025  36.202  1.00  0.00           N  
ATOM   1360  CA  ALA    88      29.829  46.958  36.228  1.00  0.00           C  
ATOM   1361  C   ALA    88      29.364  48.037  37.176  1.00  0.00           C  
ATOM   1362  O   ALA    88      28.131  48.266  37.279  1.00  0.00           O  
ATOM   1363  CB  ALA    88      30.221  47.477  34.813  1.00  0.00           C  
ATOM   1364  H   ALA    88      27.975  46.219  35.542  1.00  0.00           H  
ATOM   1365  HA  ALA    88      30.740  46.466  36.566  1.00  0.00           H  
ATOM   1366  HB1 ALA    88      29.339  47.765  34.241  1.00  0.00           H  
ATOM   1367  HB2 ALA    88      30.923  48.307  34.897  1.00  0.00           H  
ATOM   1368  HB3 ALA    88      30.704  46.670  34.263  1.00  0.00           H  
ATOM   1369  N   VAL    89      30.211  48.702  37.961  1.00  0.00           N  
ATOM   1370  CA  VAL    89      29.731  49.601  39.057  1.00  0.00           C  
ATOM   1371  C   VAL    89      30.733  50.746  39.241  1.00  0.00           C  
ATOM   1372  O   VAL    89      31.932  50.615  38.956  1.00  0.00           O  
ATOM   1373  CB  VAL    89      29.706  48.788  40.427  1.00  0.00           C  
ATOM   1374  CG1 VAL    89      28.402  48.024  40.547  1.00  0.00           C  
ATOM   1375  CG2 VAL    89      31.066  47.980  40.671  1.00  0.00           C  
ATOM   1376  H   VAL    89      31.196  48.633  37.750  1.00  0.00           H  
ATOM   1377  HA  VAL    89      28.791  50.128  38.899  1.00  0.00           H  
ATOM   1378  HB  VAL    89      29.627  49.583  41.169  1.00  0.00           H  
ATOM   1379 HG11 VAL    89      27.578  48.737  40.548  1.00  0.00           H  
ATOM   1380 HG12 VAL    89      28.212  47.271  39.782  1.00  0.00           H  
ATOM   1381 HG13 VAL    89      28.345  47.507  41.505  1.00  0.00           H  
ATOM   1382 HG21 VAL    89      31.965  48.586  40.557  1.00  0.00           H  
ATOM   1383 HG22 VAL    89      31.036  47.713  41.727  1.00  0.00           H  
ATOM   1384 HG23 VAL    89      31.029  47.061  40.087  1.00  0.00           H  
ATOM   1385  N   GLU    90      30.205  51.970  39.675  1.00  0.00           N  
ATOM   1386  CA  GLU    90      31.007  53.076  40.208  1.00  0.00           C  
ATOM   1387  C   GLU    90      30.992  53.108  41.695  1.00  0.00           C  
ATOM   1388  O   GLU    90      29.924  52.833  42.234  1.00  0.00           O  
ATOM   1389  CB  GLU    90      30.613  54.496  39.651  1.00  0.00           C  
ATOM   1390  CG  GLU    90      31.328  54.717  38.288  1.00  0.00           C  
ATOM   1391  CD  GLU    90      30.877  56.038  37.566  1.00  0.00           C  
ATOM   1392  OE1 GLU    90      29.804  56.625  37.909  1.00  0.00           O  
ATOM   1393  OE2 GLU    90      31.385  56.253  36.477  1.00  0.00           O1-
ATOM   1394  H   GLU    90      29.207  51.995  39.829  1.00  0.00           H  
ATOM   1395  HA  GLU    90      32.036  52.850  39.930  1.00  0.00           H  
ATOM   1396  HB2 GLU    90      29.550  54.594  39.430  1.00  0.00           H  
ATOM   1397  HB3 GLU    90      30.904  55.326  40.295  1.00  0.00           H  
ATOM   1398  HG2 GLU    90      32.413  54.666  38.374  1.00  0.00           H  
ATOM   1399  HG3 GLU    90      31.029  53.849  37.699  1.00  0.00           H  
ATOM   1400  N   HIS    91      32.134  53.453  42.303  1.00  0.00           N  
ATOM   1401  CA  HIS    91      32.475  53.264  43.711  1.00  0.00           C  
ATOM   1402  C   HIS    91      33.191  54.495  44.260  1.00  0.00           C  
ATOM   1403  O   HIS    91      34.199  54.907  43.720  1.00  0.00           O  
ATOM   1404  CB  HIS    91      33.229  51.942  43.886  1.00  0.00           C  
ATOM   1405  CG  HIS    91      33.067  51.447  45.332  1.00  0.00           C  
ATOM   1406  ND1 HIS    91      33.996  50.629  45.955  1.00  0.00           N  
ATOM   1407  CE1 HIS    91      33.545  50.404  47.209  1.00  0.00           C  
ATOM   1408  NE2 HIS    91      32.283  50.951  47.368  1.00  0.00           N  
ATOM   1409  CD2 HIS    91      31.971  51.596  46.183  1.00  0.00           C  
ATOM   1410  H   HIS    91      32.898  53.806  41.746  1.00  0.00           H  
ATOM   1411  HA  HIS    91      31.554  53.202  44.291  1.00  0.00           H  
ATOM   1412  HB2 HIS    91      32.855  51.112  43.285  1.00  0.00           H  
ATOM   1413  HB3 HIS    91      34.275  52.171  43.684  1.00  0.00           H  
ATOM   1414  HE1 HIS    91      33.928  49.823  48.034  1.00  0.00           H  
ATOM   1415  HE2 HIS    91      31.725  50.954  48.210  1.00  0.00           H  
ATOM   1416  HD2 HIS    91      31.162  52.299  46.049  1.00  0.00           H  
ATOM   1417  N   MET    92      32.650  55.102  45.301  1.00  0.00           N  
ATOM   1418  CA  MET    92      33.247  56.341  45.859  1.00  0.00           C  
ATOM   1419  C   MET    92      34.391  56.149  46.792  1.00  0.00           C  
ATOM   1420  O   MET    92      34.224  55.345  47.738  1.00  0.00           O  
ATOM   1421  CB  MET    92      32.117  57.325  46.413  1.00  0.00           C  
ATOM   1422  CG  MET    92      31.015  57.799  45.430  1.00  0.00           C  
ATOM   1423  SD  MET    92      31.344  59.381  44.546  1.00  0.00           S  
ATOM   1424  CE  MET    92      30.843  60.583  45.806  1.00  0.00           C  
ATOM   1425  H   MET    92      31.731  54.760  45.542  1.00  0.00           H  
ATOM   1426  HA  MET    92      33.606  56.934  45.018  1.00  0.00           H  
ATOM   1427  HB2 MET    92      31.538  56.896  47.231  1.00  0.00           H  
ATOM   1428  HB3 MET    92      32.645  58.134  46.917  1.00  0.00           H  
ATOM   1429  HG2 MET    92      30.756  56.983  44.755  1.00  0.00           H  
ATOM   1430  HG3 MET    92      30.104  57.962  46.005  1.00  0.00           H  
ATOM   1431  HE1 MET    92      31.523  61.424  45.674  1.00  0.00           H  
ATOM   1432  HE2 MET    92      29.799  60.807  45.584  1.00  0.00           H  
ATOM   1433  HE3 MET    92      30.999  60.145  46.792  1.00  0.00           H  
ATOM   1434  N   PHE    93      35.432  56.881  46.687  1.00  0.00           N  
ATOM   1435  CA  PHE    93      36.564  57.032  47.610  1.00  0.00           C  
ATOM   1436  C   PHE    93      36.956  58.539  47.917  1.00  0.00           C  
ATOM   1437  O   PHE    93      36.948  59.332  46.950  1.00  0.00           O  
ATOM   1438  CB  PHE    93      37.758  56.196  47.205  1.00  0.00           C  
ATOM   1439  CG  PHE    93      37.607  54.682  47.168  1.00  0.00           C  
ATOM   1440  CD1 PHE    93      37.187  54.014  46.008  1.00  0.00           C  
ATOM   1441  CE1 PHE    93      37.222  52.617  45.938  1.00  0.00           C  
ATOM   1442  CZ  PHE    93      37.680  51.862  47.008  1.00  0.00           C  
ATOM   1443  CE2 PHE    93      38.113  52.504  48.182  1.00  0.00           C  
ATOM   1444  CD2 PHE    93      38.017  53.913  48.301  1.00  0.00           C  
ATOM   1445  H   PHE    93      35.533  57.608  45.992  1.00  0.00           H  
ATOM   1446  HA  PHE    93      36.213  56.602  48.548  1.00  0.00           H  
ATOM   1447  HB2 PHE    93      37.922  56.521  46.177  1.00  0.00           H  
ATOM   1448  HB3 PHE    93      38.566  56.555  47.841  1.00  0.00           H  
ATOM   1449  HD1 PHE    93      36.915  54.615  45.153  1.00  0.00           H  
ATOM   1450  HE1 PHE    93      36.857  52.127  45.047  1.00  0.00           H  
ATOM   1451  HZ  PHE    93      37.682  50.783  46.945  1.00  0.00           H  
ATOM   1452  HE2 PHE    93      38.371  51.912  49.047  1.00  0.00           H  
ATOM   1453  HD2 PHE    93      38.368  54.409  49.194  1.00  0.00           H  
ATOM   1454  N   GLU    94      37.153  58.912  49.188  1.00  0.00           N  
ATOM   1455  CA  GLU    94      37.913  60.134  49.511  1.00  0.00           C  
ATOM   1456  C   GLU    94      39.199  60.215  48.686  1.00  0.00           C  
ATOM   1457  O   GLU    94      40.101  59.366  48.760  1.00  0.00           O  
ATOM   1458  CB  GLU    94      38.286  60.148  50.998  1.00  0.00           C  
ATOM   1459  CG  GLU    94      37.119  60.304  52.013  1.00  0.00           C  
ATOM   1460  CD  GLU    94      36.432  61.653  52.000  1.00  0.00           C  
ATOM   1461  OE1 GLU    94      35.198  61.723  51.936  1.00  0.00           O  
ATOM   1462  OE2 GLU    94      37.141  62.705  51.929  1.00  0.00           O1-
ATOM   1463  H   GLU    94      37.094  58.190  49.892  1.00  0.00           H  
ATOM   1464  HA  GLU    94      37.280  61.013  49.390  1.00  0.00           H  
ATOM   1465  HB2 GLU    94      38.694  59.172  51.260  1.00  0.00           H  
ATOM   1466  HB3 GLU    94      39.094  60.858  51.170  1.00  0.00           H  
ATOM   1467  HG2 GLU    94      36.390  59.494  51.988  1.00  0.00           H  
ATOM   1468  HG3 GLU    94      37.547  60.252  53.014  1.00  0.00           H  
ATOM   1469  N   THR    95      39.282  61.296  47.942  1.00  0.00           N  
ATOM   1470  CA  THR    95      40.398  61.749  47.119  1.00  0.00           C  
ATOM   1471  C   THR    95      41.537  62.252  48.039  1.00  0.00           C  
ATOM   1472  O   THR    95      41.341  62.399  49.251  1.00  0.00           O  
ATOM   1473  CB  THR    95      39.982  62.827  46.148  1.00  0.00           C  
ATOM   1474  CG2 THR    95      38.843  62.444  45.208  1.00  0.00           C  
ATOM   1475  OG1 THR    95      39.730  64.070  46.696  1.00  0.00           O  
ATOM   1476  H   THR    95      38.434  61.844  47.972  1.00  0.00           H  
ATOM   1477  HA  THR    95      40.781  60.888  46.571  1.00  0.00           H  
ATOM   1478  HB  THR    95      40.877  62.924  45.534  1.00  0.00           H  
ATOM   1479 HG21 THR    95      39.223  62.292  44.197  1.00  0.00           H  
ATOM   1480 HG22 THR    95      38.334  61.570  45.616  1.00  0.00           H  
ATOM   1481 HG23 THR    95      38.128  63.267  45.186  1.00  0.00           H  
ATOM   1482  HG1 THR    95      38.949  64.030  47.253  1.00  0.00           H  
ATOM   1483  N   GLU    96      42.768  62.452  47.561  1.00  0.00           N  
ATOM   1484  CA  GLU    96      43.988  62.766  48.390  1.00  0.00           C  
ATOM   1485  C   GLU    96      43.994  64.059  49.099  1.00  0.00           C  
ATOM   1486  O   GLU    96      44.369  64.124  50.297  1.00  0.00           O  
ATOM   1487  CB  GLU    96      45.251  62.479  47.545  1.00  0.00           C  
ATOM   1488  CG  GLU    96      46.595  62.912  48.197  1.00  0.00           C  
ATOM   1489  CD  GLU    96      46.728  62.403  49.613  1.00  0.00           C  
ATOM   1490  OE1 GLU    96      47.022  63.203  50.521  1.00  0.00           O  
ATOM   1491  OE2 GLU    96      46.291  61.291  49.929  1.00  0.00           O1-
ATOM   1492  H   GLU    96      42.975  62.221  46.600  1.00  0.00           H  
ATOM   1493  HA  GLU    96      43.878  62.047  49.202  1.00  0.00           H  
ATOM   1494  HB2 GLU    96      45.304  61.403  47.381  1.00  0.00           H  
ATOM   1495  HB3 GLU    96      45.136  63.054  46.627  1.00  0.00           H  
ATOM   1496  HG2 GLU    96      47.391  62.643  47.503  1.00  0.00           H  
ATOM   1497  HG3 GLU    96      46.600  64.000  48.132  1.00  0.00           H  
ATOM   1498  N   ASP    97      43.452  65.087  48.465  1.00  0.00           N  
ATOM   1499  CA  ASP    97      43.041  66.402  49.119  1.00  0.00           C  
ATOM   1500  C   ASP    97      41.637  66.562  49.737  1.00  0.00           C  
ATOM   1501  O   ASP    97      41.108  67.585  50.077  1.00  0.00           O  
ATOM   1502  CB  ASP    97      43.261  67.504  48.089  1.00  0.00           C  
ATOM   1503  CG  ASP    97      44.628  67.516  47.466  1.00  0.00           C  
ATOM   1504  OD1 ASP    97      45.582  66.977  48.046  1.00  0.00           O  
ATOM   1505  OD2 ASP    97      44.787  68.363  46.535  1.00  0.00           O1-
ATOM   1506  H   ASP    97      43.254  65.055  47.476  1.00  0.00           H  
ATOM   1507  HA  ASP    97      43.748  66.607  49.922  1.00  0.00           H  
ATOM   1508  HB2 ASP    97      42.550  67.360  47.275  1.00  0.00           H  
ATOM   1509  HB3 ASP    97      43.049  68.474  48.538  1.00  0.00           H  
ATOM   1510  N   GLY    98      41.021  65.425  49.989  1.00  0.00           N  
ATOM   1511  CA  GLY    98      39.703  65.233  50.639  1.00  0.00           C  
ATOM   1512  C   GLY    98      38.481  65.535  49.723  1.00  0.00           C  
ATOM   1513  O   GLY    98      38.620  66.075  48.657  1.00  0.00           O  
ATOM   1514  H   GLY    98      41.421  64.550  49.683  1.00  0.00           H  
ATOM   1515  HA2 GLY    98      39.685  64.203  50.995  1.00  0.00           H  
ATOM   1516  HA3 GLY    98      39.668  65.980  51.431  1.00  0.00           H  
ATOM   1517  N   SER    99      37.382  64.912  50.095  1.00  0.00           N  
ATOM   1518  CA  SER    99      36.091  64.856  49.310  1.00  0.00           C  
ATOM   1519  C   SER    99      36.067  63.764  48.190  1.00  0.00           C  
ATOM   1520  O   SER    99      37.142  63.281  47.885  1.00  0.00           O  
ATOM   1521  CB  SER    99      35.705  66.184  48.719  1.00  0.00           C  
ATOM   1522  OG  SER    99      34.469  66.017  48.053  1.00  0.00           O  
ATOM   1523  H   SER    99      37.385  64.230  50.840  1.00  0.00           H  
ATOM   1524  HA  SER    99      35.319  64.639  50.048  1.00  0.00           H  
ATOM   1525  HB2 SER    99      35.661  66.930  49.513  1.00  0.00           H  
ATOM   1526  HB3 SER    99      36.444  66.458  47.966  1.00  0.00           H  
ATOM   1527  HG  SER    99      34.199  66.795  47.559  1.00  0.00           H  
ATOM   1528  N   LYS   100      34.909  63.353  47.702  1.00  0.00           N  
ATOM   1529  CA  LYS   100      34.724  61.940  47.166  1.00  0.00           C  
ATOM   1530  C   LYS   100      34.632  61.951  45.707  1.00  0.00           C  
ATOM   1531  O   LYS   100      33.933  62.750  45.103  1.00  0.00           O  
ATOM   1532  CB  LYS   100      33.537  61.192  47.752  1.00  0.00           C  
ATOM   1533  CG  LYS   100      33.777  60.673  49.173  1.00  0.00           C  
ATOM   1534  CD  LYS   100      32.655  59.702  49.655  1.00  0.00           C  
ATOM   1535  CE  LYS   100      33.135  59.289  51.008  1.00  0.00           C  
ATOM   1536  NZ  LYS   100      32.918  60.208  52.125  1.00  0.00           N1+
ATOM   1537  H   LYS   100      34.097  63.930  47.869  1.00  0.00           H  
ATOM   1538  HA  LYS   100      35.573  61.305  47.421  1.00  0.00           H  
ATOM   1539  HB2 LYS   100      32.725  61.913  47.834  1.00  0.00           H  
ATOM   1540  HB3 LYS   100      33.371  60.282  47.175  1.00  0.00           H  
ATOM   1541  HG2 LYS   100      34.787  60.268  49.242  1.00  0.00           H  
ATOM   1542  HG3 LYS   100      33.709  61.575  49.781  1.00  0.00           H  
ATOM   1543  HD2 LYS   100      31.704  60.223  49.763  1.00  0.00           H  
ATOM   1544  HD3 LYS   100      32.560  58.761  49.115  1.00  0.00           H  
ATOM   1545  HE2 LYS   100      32.687  58.337  51.293  1.00  0.00           H  
ATOM   1546  HE3 LYS   100      34.200  59.083  50.906  1.00  0.00           H  
ATOM   1547  HZ1 LYS   100      33.525  61.009  52.034  1.00  0.00           H  
ATOM   1548  HZ2 LYS   100      31.948  60.489  52.146  1.00  0.00           H  
ATOM   1549  HZ3 LYS   100      33.277  59.732  52.940  1.00  0.00           H  
ATOM   1550  N   ASP   101      35.258  60.938  45.025  1.00  0.00           N  
ATOM   1551  CA  ASP   101      35.101  60.781  43.554  1.00  0.00           C  
ATOM   1552  C   ASP   101      35.088  59.310  43.191  1.00  0.00           C  
ATOM   1553  O   ASP   101      35.482  58.493  44.113  1.00  0.00           O  
ATOM   1554  CB  ASP   101      36.186  61.452  42.692  1.00  0.00           C  
ATOM   1555  CG  ASP   101      35.656  62.056  41.366  1.00  0.00           C  
ATOM   1556  OD1 ASP   101      34.451  62.381  41.222  1.00  0.00           O  
ATOM   1557  OD2 ASP   101      36.383  61.972  40.334  1.00  0.00           O1-
ATOM   1558  H   ASP   101      35.861  60.243  45.441  1.00  0.00           H  
ATOM   1559  HA  ASP   101      34.144  61.214  43.265  1.00  0.00           H  
ATOM   1560  HB2 ASP   101      36.626  62.244  43.298  1.00  0.00           H  
ATOM   1561  HB3 ASP   101      37.032  60.774  42.587  1.00  0.00           H  
ATOM   1562  N   GLU   102      34.490  58.965  42.057  1.00  0.00           N  
ATOM   1563  CA  GLU   102      34.354  57.585  41.665  1.00  0.00           C  
ATOM   1564  C   GLU   102      35.568  56.989  41.016  1.00  0.00           C  
ATOM   1565  O   GLU   102      36.228  57.586  40.174  1.00  0.00           O  
ATOM   1566  CB  GLU   102      33.119  57.302  40.714  1.00  0.00           C  
ATOM   1567  CG  GLU   102      31.794  57.838  41.139  1.00  0.00           C  
ATOM   1568  CD  GLU   102      31.632  59.361  40.943  1.00  0.00           C  
ATOM   1569  OE1 GLU   102      30.649  59.930  41.391  1.00  0.00           O  
ATOM   1570  OE2 GLU   102      32.521  60.013  40.352  1.00  0.00           O1-
ATOM   1571  H   GLU   102      33.852  59.655  41.686  1.00  0.00           H  
ATOM   1572  HA  GLU   102      34.219  57.061  42.611  1.00  0.00           H  
ATOM   1573  HB2 GLU   102      33.408  57.736  39.756  1.00  0.00           H  
ATOM   1574  HB3 GLU   102      33.072  56.215  40.647  1.00  0.00           H  
ATOM   1575  HG2 GLU   102      31.091  57.239  40.560  1.00  0.00           H  
ATOM   1576  HG3 GLU   102      31.588  57.616  42.186  1.00  0.00           H  
ATOM   1577  N   TRP   103      35.706  55.702  41.307  1.00  0.00           N  
ATOM   1578  CA  TRP   103      36.472  54.724  40.471  1.00  0.00           C  
ATOM   1579  C   TRP   103      35.452  53.839  39.818  1.00  0.00           C  
ATOM   1580  O   TRP   103      34.278  53.714  40.224  1.00  0.00           O  
ATOM   1581  CB  TRP   103      37.441  53.813  41.283  1.00  0.00           C  
ATOM   1582  CG  TRP   103      38.575  54.499  41.970  1.00  0.00           C  
ATOM   1583  CD1 TRP   103      38.566  55.541  42.867  1.00  0.00           C  
ATOM   1584  NE1 TRP   103      39.862  55.867  43.240  1.00  0.00           N  
ATOM   1585  CE2 TRP   103      40.731  55.089  42.590  1.00  0.00           C  
ATOM   1586  CZ2 TRP   103      42.114  54.977  42.624  1.00  0.00           C  
ATOM   1587  CH2 TRP   103      42.868  53.938  42.043  1.00  0.00           C  
ATOM   1588  CZ3 TRP   103      42.195  53.068  41.229  1.00  0.00           C  
ATOM   1589  CE3 TRP   103      40.774  53.196  41.100  1.00  0.00           C  
ATOM   1590  CD2 TRP   103      39.971  54.180  41.786  1.00  0.00           C  
ATOM   1591  H   TRP   103      34.921  55.354  41.838  1.00  0.00           H  
ATOM   1592  HA  TRP   103      37.002  55.243  39.673  1.00  0.00           H  
ATOM   1593  HB2 TRP   103      36.950  53.176  42.018  1.00  0.00           H  
ATOM   1594  HB3 TRP   103      37.682  53.005  40.591  1.00  0.00           H  
ATOM   1595  HD1 TRP   103      37.644  55.897  43.302  1.00  0.00           H  
ATOM   1596  HE1 TRP   103      40.175  56.615  43.843  1.00  0.00           H  
ATOM   1597  HZ2 TRP   103      42.628  55.698  43.243  1.00  0.00           H  
ATOM   1598  HH2 TRP   103      43.930  53.907  42.238  1.00  0.00           H  
ATOM   1599  HZ3 TRP   103      42.737  52.252  40.773  1.00  0.00           H  
ATOM   1600  HE3 TRP   103      40.171  52.411  40.668  1.00  0.00           H  
ATOM   1601  N   ARG   104      35.835  53.400  38.586  1.00  0.00           N  
ATOM   1602  CA  ARG   104      35.074  52.419  37.827  1.00  0.00           C  
ATOM   1603  C   ARG   104      35.603  50.976  38.040  1.00  0.00           C  
ATOM   1604  O   ARG   104      36.793  50.806  38.202  1.00  0.00           O  
ATOM   1605  CB  ARG   104      35.084  52.751  36.334  1.00  0.00           C  
ATOM   1606  CG  ARG   104      34.122  53.907  35.886  1.00  0.00           C  
ATOM   1607  CD  ARG   104      34.511  54.526  34.560  1.00  0.00           C  
ATOM   1608  NE  ARG   104      34.670  53.474  33.521  1.00  0.00           N  
ATOM   1609  CZ  ARG   104      33.754  53.084  32.676  1.00  0.00           C  
ATOM   1610  NH1 ARG   104      32.614  53.803  32.500  1.00  0.00           N  
ATOM   1611  NH2 ARG   104      34.033  52.066  31.946  1.00  0.00           N1+
ATOM   1612  H   ARG   104      36.728  53.750  38.269  1.00  0.00           H  
ATOM   1613  HA  ARG   104      34.053  52.369  38.206  1.00  0.00           H  
ATOM   1614  HB2 ARG   104      36.094  53.020  36.025  1.00  0.00           H  
ATOM   1615  HB3 ARG   104      34.784  51.876  35.757  1.00  0.00           H  
ATOM   1616  HG2 ARG   104      33.085  53.571  35.886  1.00  0.00           H  
ATOM   1617  HG3 ARG   104      34.288  54.673  36.643  1.00  0.00           H  
ATOM   1618  HD2 ARG   104      33.690  55.189  34.286  1.00  0.00           H  
ATOM   1619  HD3 ARG   104      35.508  54.962  34.626  1.00  0.00           H  
ATOM   1620  HE  ARG   104      35.499  52.911  33.644  1.00  0.00           H  
ATOM   1621 HH11 ARG   104      32.585  54.637  33.069  1.00  0.00           H  
ATOM   1622 HH12 ARG   104      31.873  53.638  31.834  1.00  0.00           H  
ATOM   1623 HH21 ARG   104      34.919  51.603  32.091  1.00  0.00           H  
ATOM   1624 HH22 ARG   104      33.330  51.668  31.339  1.00  0.00           H  
ATOM   1625  N   GLY   105      34.715  49.996  38.099  1.00  0.00           N  
ATOM   1626  CA  GLY   105      35.032  48.608  38.325  1.00  0.00           C  
ATOM   1627  C   GLY   105      33.791  47.727  38.050  1.00  0.00           C  
ATOM   1628  O   GLY   105      32.956  48.088  37.276  1.00  0.00           O  
ATOM   1629  H   GLY   105      33.745  50.269  38.030  1.00  0.00           H  
ATOM   1630  HA2 GLY   105      35.895  48.255  37.761  1.00  0.00           H  
ATOM   1631  HA3 GLY   105      35.335  48.506  39.367  1.00  0.00           H  
ATOM   1632  N   MET   106      33.892  46.418  38.538  1.00  0.00           N  
ATOM   1633  CA  MET   106      32.961  45.373  38.342  1.00  0.00           C  
ATOM   1634  C   MET   106      32.883  44.523  39.604  1.00  0.00           C  
ATOM   1635  O   MET   106      33.921  44.269  40.236  1.00  0.00           O  
ATOM   1636  CB  MET   106      33.328  44.491  37.043  1.00  0.00           C  
ATOM   1637  CG  MET   106      32.290  43.443  36.660  1.00  0.00           C  
ATOM   1638  SD  MET   106      32.491  42.847  34.996  1.00  0.00           S  
ATOM   1639  CE  MET   106      33.586  41.460  35.300  1.00  0.00           C  
ATOM   1640  H   MET   106      34.588  46.302  39.260  1.00  0.00           H  
ATOM   1641  HA  MET   106      32.008  45.890  38.233  1.00  0.00           H  
ATOM   1642  HB2 MET   106      33.472  45.127  36.169  1.00  0.00           H  
ATOM   1643  HB3 MET   106      34.329  44.071  37.140  1.00  0.00           H  
ATOM   1644  HG2 MET   106      32.427  42.571  37.300  1.00  0.00           H  
ATOM   1645  HG3 MET   106      31.301  43.894  36.742  1.00  0.00           H  
ATOM   1646  HE1 MET   106      33.668  40.798  34.438  1.00  0.00           H  
ATOM   1647  HE2 MET   106      34.582  41.818  35.561  1.00  0.00           H  
ATOM   1648  HE3 MET   106      33.141  40.770  36.018  1.00  0.00           H  
ATOM   1649  N   VAL   107      31.741  43.896  39.898  1.00  0.00           N  
ATOM   1650  CA  VAL   107      31.576  42.929  41.013  1.00  0.00           C  
ATOM   1651  C   VAL   107      31.540  41.452  40.503  1.00  0.00           C  
ATOM   1652  O   VAL   107      30.975  41.149  39.511  1.00  0.00           O  
ATOM   1653  CB  VAL   107      30.265  43.179  41.677  1.00  0.00           C  
ATOM   1654  CG1 VAL   107      30.069  42.354  42.904  1.00  0.00           C  
ATOM   1655  CG2 VAL   107      29.989  44.652  42.150  1.00  0.00           C  
ATOM   1656  H   VAL   107      30.941  44.055  39.302  1.00  0.00           H  
ATOM   1657  HA  VAL   107      32.364  43.170  41.726  1.00  0.00           H  
ATOM   1658  HB  VAL   107      29.511  42.960  40.921  1.00  0.00           H  
ATOM   1659 HG11 VAL   107      29.985  41.269  42.844  1.00  0.00           H  
ATOM   1660 HG12 VAL   107      30.764  42.647  43.690  1.00  0.00           H  
ATOM   1661 HG13 VAL   107      29.072  42.655  43.227  1.00  0.00           H  
ATOM   1662 HG21 VAL   107      30.045  45.334  41.302  1.00  0.00           H  
ATOM   1663 HG22 VAL   107      29.046  44.810  42.674  1.00  0.00           H  
ATOM   1664 HG23 VAL   107      30.761  44.969  42.852  1.00  0.00           H  
ATOM   1665  N   LEU   108      32.182  40.588  41.261  1.00  0.00           N  
ATOM   1666  CA  LEU   108      32.549  39.246  40.741  1.00  0.00           C  
ATOM   1667  C   LEU   108      31.743  38.093  41.430  1.00  0.00           C  
ATOM   1668  O   LEU   108      31.545  37.113  40.727  1.00  0.00           O  
ATOM   1669  CB  LEU   108      34.102  38.964  40.974  1.00  0.00           C  
ATOM   1670  CG  LEU   108      35.061  40.091  40.510  1.00  0.00           C  
ATOM   1671  CD1 LEU   108      36.508  39.996  41.092  1.00  0.00           C  
ATOM   1672  CD2 LEU   108      35.282  40.071  39.011  1.00  0.00           C  
ATOM   1673  H   LEU   108      32.574  40.917  42.133  1.00  0.00           H  
ATOM   1674  HA  LEU   108      32.333  39.141  39.677  1.00  0.00           H  
ATOM   1675  HB2 LEU   108      34.280  38.766  42.030  1.00  0.00           H  
ATOM   1676  HB3 LEU   108      34.412  38.028  40.511  1.00  0.00           H  
ATOM   1677  HG  LEU   108      34.650  41.043  40.845  1.00  0.00           H  
ATOM   1678 HD11 LEU   108      36.464  40.261  42.149  1.00  0.00           H  
ATOM   1679 HD12 LEU   108      36.982  39.015  41.077  1.00  0.00           H  
ATOM   1680 HD13 LEU   108      37.196  40.709  40.638  1.00  0.00           H  
ATOM   1681 HD21 LEU   108      34.322  40.275  38.535  1.00  0.00           H  
ATOM   1682 HD22 LEU   108      36.049  40.790  38.722  1.00  0.00           H  
ATOM   1683 HD23 LEU   108      35.593  39.074  38.700  1.00  0.00           H  
ATOM   1684  N   ALA   109      31.448  38.097  42.737  1.00  0.00           N  
ATOM   1685  CA  ALA   109      30.830  37.007  43.535  1.00  0.00           C  
ATOM   1686  C   ALA   109      30.507  37.510  44.933  1.00  0.00           C  
ATOM   1687  O   ALA   109      30.955  38.619  45.353  1.00  0.00           O  
ATOM   1688  CB  ALA   109      31.945  35.891  43.529  1.00  0.00           C  
ATOM   1689  H   ALA   109      31.744  38.850  43.340  1.00  0.00           H  
ATOM   1690  HA  ALA   109      29.939  36.660  43.012  1.00  0.00           H  
ATOM   1691  HB1 ALA   109      32.110  35.527  42.515  1.00  0.00           H  
ATOM   1692  HB2 ALA   109      32.898  36.246  43.920  1.00  0.00           H  
ATOM   1693  HB3 ALA   109      31.603  35.034  44.110  1.00  0.00           H  
ATOM   1694  N   ARG   110      29.746  36.711  45.678  1.00  0.00           N  
ATOM   1695  CA  ARG   110      29.749  36.830  47.184  1.00  0.00           C  
ATOM   1696  C   ARG   110      30.835  35.925  47.719  1.00  0.00           C  
ATOM   1697  O   ARG   110      31.196  34.959  47.098  1.00  0.00           O  
ATOM   1698  CB  ARG   110      28.298  36.561  47.745  1.00  0.00           C  
ATOM   1699  CG  ARG   110      27.961  35.080  47.805  1.00  0.00           C  
ATOM   1700  CD  ARG   110      26.629  34.857  48.406  1.00  0.00           C  
ATOM   1701  NE  ARG   110      26.497  33.447  48.676  1.00  0.00           N  
ATOM   1702  CZ  ARG   110      25.507  32.828  49.240  1.00  0.00           C  
ATOM   1703  NH1 ARG   110      24.383  33.397  49.577  1.00  0.00           N  
ATOM   1704  NH2 ARG   110      25.603  31.573  49.529  1.00  0.00           N1+
ATOM   1705  H   ARG   110      29.418  35.884  45.199  1.00  0.00           H  
ATOM   1706  HA  ARG   110      30.054  37.872  47.281  1.00  0.00           H  
ATOM   1707  HB2 ARG   110      28.159  37.005  48.731  1.00  0.00           H  
ATOM   1708  HB3 ARG   110      27.563  37.014  47.080  1.00  0.00           H  
ATOM   1709  HG2 ARG   110      28.004  34.721  46.777  1.00  0.00           H  
ATOM   1710  HG3 ARG   110      28.697  34.531  48.393  1.00  0.00           H  
ATOM   1711  HD2 ARG   110      26.641  35.396  49.353  1.00  0.00           H  
ATOM   1712  HD3 ARG   110      25.804  35.294  47.842  1.00  0.00           H  
ATOM   1713  HE  ARG   110      27.228  32.817  48.376  1.00  0.00           H  
ATOM   1714 HH11 ARG   110      24.177  34.337  49.273  1.00  0.00           H  
ATOM   1715 HH12 ARG   110      23.724  32.801  50.058  1.00  0.00           H  
ATOM   1716 HH21 ARG   110      26.455  31.079  49.310  1.00  0.00           H  
ATOM   1717 HH22 ARG   110      25.032  31.271  50.305  1.00  0.00           H  
ATOM   1718  N   ALA   111      31.382  36.235  48.878  1.00  0.00           N  
ATOM   1719  CA  ALA   111      32.407  35.372  49.461  1.00  0.00           C  
ATOM   1720  C   ALA   111      31.795  34.182  50.158  1.00  0.00           C  
ATOM   1721  O   ALA   111      30.684  34.258  50.536  1.00  0.00           O  
ATOM   1722  CB  ALA   111      33.191  36.211  50.469  1.00  0.00           C  
ATOM   1723  H   ALA   111      30.905  36.924  49.440  1.00  0.00           H  
ATOM   1724  HA  ALA   111      33.146  35.063  48.722  1.00  0.00           H  
ATOM   1725  HB1 ALA   111      33.966  35.614  50.948  1.00  0.00           H  
ATOM   1726  HB2 ALA   111      33.517  37.171  50.069  1.00  0.00           H  
ATOM   1727  HB3 ALA   111      32.446  36.429  51.234  1.00  0.00           H  
ATOM   1728  N   PRO   112      32.486  33.023  50.337  1.00  0.00           N  
ATOM   1729  CA  PRO   112      32.130  31.953  51.268  1.00  0.00           C  
ATOM   1730  C   PRO   112      32.142  32.287  52.763  1.00  0.00           C  
ATOM   1731  O   PRO   112      33.024  33.036  53.225  1.00  0.00           O  
ATOM   1732  CD  PRO   112      33.798  32.794  49.807  1.00  0.00           C  
ATOM   1733  CG  PRO   112      34.346  31.538  50.435  1.00  0.00           C  
ATOM   1734  CB  PRO   112      33.104  30.783  50.975  1.00  0.00           C  
ATOM   1735  HD2 PRO   112      34.510  33.576  50.068  1.00  0.00           H  
ATOM   1736  HD3 PRO   112      33.802  32.732  48.718  1.00  0.00           H  
ATOM   1737  HG2 PRO   112      35.012  31.756  51.269  1.00  0.00           H  
ATOM   1738  HG3 PRO   112      34.858  30.914  49.702  1.00  0.00           H  
ATOM   1739  HB2 PRO   112      33.333  30.363  51.955  1.00  0.00           H  
ATOM   1740  HB3 PRO   112      32.691  30.200  50.152  1.00  0.00           H  
ATOM   1741  HA  PRO   112      31.106  31.694  50.999  1.00  0.00           H  
ATOM   1742  N   VAL   113      31.201  31.694  53.500  1.00  0.00           N  
ATOM   1743  CA  VAL   113      30.929  31.907  54.946  1.00  0.00           C  
ATOM   1744  C   VAL   113      30.505  33.382  55.190  1.00  0.00           C  
ATOM   1745  O   VAL   113      29.353  33.751  55.467  1.00  0.00           O  
ATOM   1746  CB  VAL   113      31.968  31.356  55.915  1.00  0.00           C  
ATOM   1747  CG1 VAL   113      31.439  31.286  57.321  1.00  0.00           C  
ATOM   1748  CG2 VAL   113      32.473  29.942  55.574  1.00  0.00           C  
ATOM   1749  H   VAL   113      30.498  31.151  53.020  1.00  0.00           H  
ATOM   1750  HA  VAL   113      29.972  31.446  55.191  1.00  0.00           H  
ATOM   1751  HB  VAL   113      32.811  32.046  55.884  1.00  0.00           H  
ATOM   1752 HG11 VAL   113      32.278  30.937  57.924  1.00  0.00           H  
ATOM   1753 HG12 VAL   113      31.295  32.295  57.708  1.00  0.00           H  
ATOM   1754 HG13 VAL   113      30.536  30.689  57.449  1.00  0.00           H  
ATOM   1755 HG21 VAL   113      31.750  29.185  55.875  1.00  0.00           H  
ATOM   1756 HG22 VAL   113      32.796  29.885  54.535  1.00  0.00           H  
ATOM   1757 HG23 VAL   113      33.402  29.772  56.119  1.00  0.00           H  
ATOM   1758  N   MET   114      31.413  34.284  54.864  1.00  0.00           N  
ATOM   1759  CA  MET   114      31.260  35.750  54.760  1.00  0.00           C  
ATOM   1760  C   MET   114      30.300  36.186  53.652  1.00  0.00           C  
ATOM   1761  O   MET   114      30.522  37.322  53.187  1.00  0.00           O  
ATOM   1762  CB  MET   114      32.628  36.449  54.634  1.00  0.00           C  
ATOM   1763  CG  MET   114      33.702  35.876  55.536  1.00  0.00           C  
ATOM   1764  SD  MET   114      35.258  36.846  55.711  1.00  0.00           S  
ATOM   1765  CE  MET   114      34.665  38.317  56.552  1.00  0.00           C  
ATOM   1766  H   MET   114      32.361  34.024  54.628  1.00  0.00           H  
ATOM   1767  HA  MET   114      30.742  35.977  55.692  1.00  0.00           H  
ATOM   1768  HB2 MET   114      33.116  36.454  53.658  1.00  0.00           H  
ATOM   1769  HB3 MET   114      32.477  37.488  54.926  1.00  0.00           H  
ATOM   1770  HG2 MET   114      33.242  35.660  56.501  1.00  0.00           H  
ATOM   1771  HG3 MET   114      34.070  34.936  55.125  1.00  0.00           H  
ATOM   1772  HE1 MET   114      34.074  38.851  55.808  1.00  0.00           H  
ATOM   1773  HE2 MET   114      34.106  38.037  57.445  1.00  0.00           H  
ATOM   1774  HE3 MET   114      35.553  38.839  56.908  1.00  0.00           H  
ATOM   1775  N   ASN   115      29.184  35.423  53.306  1.00  0.00           N  
ATOM   1776  CA  ASN   115      28.177  35.717  52.296  1.00  0.00           C  
ATOM   1777  C   ASN   115      27.551  37.168  52.407  1.00  0.00           C  
ATOM   1778  O   ASN   115      26.892  37.562  51.420  1.00  0.00           O  
ATOM   1779  CB  ASN   115      27.045  34.662  52.321  1.00  0.00           C  
ATOM   1780  CG  ASN   115      27.449  33.199  52.159  1.00  0.00           C  
ATOM   1781  OD1 ASN   115      26.698  32.292  52.504  1.00  0.00           O  
ATOM   1782  ND2 ASN   115      28.558  32.754  51.588  1.00  0.00           N  
ATOM   1783  H   ASN   115      29.010  34.652  53.934  1.00  0.00           H  
ATOM   1784  HA  ASN   115      28.752  35.802  51.374  1.00  0.00           H  
ATOM   1785  HB2 ASN   115      26.610  34.738  53.317  1.00  0.00           H  
ATOM   1786  HB3 ASN   115      26.301  34.940  51.575  1.00  0.00           H  
ATOM   1787 HD21 ASN   115      29.320  33.321  51.242  1.00  0.00           H  
ATOM   1788 HD22 ASN   115      28.693  31.753  51.594  1.00  0.00           H  
ATOM   1789  N   THR   116      27.650  37.927  53.499  1.00  0.00           N  
ATOM   1790  CA  THR   116      27.450  39.358  53.446  1.00  0.00           C  
ATOM   1791  C   THR   116      28.613  40.248  52.906  1.00  0.00           C  
ATOM   1792  O   THR   116      28.436  41.464  52.925  1.00  0.00           O  
ATOM   1793  CB  THR   116      26.920  39.924  54.821  1.00  0.00           C  
ATOM   1794  CG2 THR   116      25.809  39.073  55.377  1.00  0.00           C  
ATOM   1795  OG1 THR   116      27.922  39.869  55.749  1.00  0.00           O  
ATOM   1796  H   THR   116      28.059  37.485  54.311  1.00  0.00           H  
ATOM   1797  HA  THR   116      26.599  39.491  52.778  1.00  0.00           H  
ATOM   1798  HB  THR   116      26.412  40.883  54.723  1.00  0.00           H  
ATOM   1799 HG21 THR   116      26.133  38.118  55.788  1.00  0.00           H  
ATOM   1800 HG22 THR   116      25.513  39.537  56.319  1.00  0.00           H  
ATOM   1801 HG23 THR   116      25.015  38.902  54.650  1.00  0.00           H  
ATOM   1802  HG1 THR   116      27.809  40.642  56.308  1.00  0.00           H  
ATOM   1803  N   TRP   117      29.755  39.683  52.502  1.00  0.00           N  
ATOM   1804  CA  TRP   117      30.894  40.318  51.879  1.00  0.00           C  
ATOM   1805  C   TRP   117      31.000  39.810  50.398  1.00  0.00           C  
ATOM   1806  O   TRP   117      30.905  38.642  50.071  1.00  0.00           O  
ATOM   1807  CB  TRP   117      32.195  39.986  52.555  1.00  0.00           C  
ATOM   1808  CG  TRP   117      32.317  40.446  53.937  1.00  0.00           C  
ATOM   1809  CD1 TRP   117      31.589  40.043  55.015  1.00  0.00           C  
ATOM   1810  NE1 TRP   117      31.927  40.729  56.175  1.00  0.00           N  
ATOM   1811  CE2 TRP   117      33.015  41.556  55.919  1.00  0.00           C  
ATOM   1812  CZ2 TRP   117      33.694  42.440  56.731  1.00  0.00           C  
ATOM   1813  CH2 TRP   117      34.671  43.278  56.159  1.00  0.00           C  
ATOM   1814  CZ3 TRP   117      34.903  43.204  54.792  1.00  0.00           C  
ATOM   1815  CE3 TRP   117      34.186  42.305  53.958  1.00  0.00           C  
ATOM   1816  CD2 TRP   117      33.206  41.423  54.519  1.00  0.00           C  
ATOM   1817  H   TRP   117      29.713  38.681  52.615  1.00  0.00           H  
ATOM   1818  HA  TRP   117      30.687  41.388  51.867  1.00  0.00           H  
ATOM   1819  HB2 TRP   117      32.409  38.917  52.540  1.00  0.00           H  
ATOM   1820  HB3 TRP   117      32.992  40.492  52.011  1.00  0.00           H  
ATOM   1821  HD1 TRP   117      30.826  39.279  55.013  1.00  0.00           H  
ATOM   1822  HE1 TRP   117      31.480  40.734  57.081  1.00  0.00           H  
ATOM   1823  HZ2 TRP   117      33.505  42.583  57.784  1.00  0.00           H  
ATOM   1824  HH2 TRP   117      35.187  44.031  56.736  1.00  0.00           H  
ATOM   1825  HZ3 TRP   117      35.562  43.901  54.297  1.00  0.00           H  
ATOM   1826  HE3 TRP   117      34.550  42.144  52.954  1.00  0.00           H  
ATOM   1827  N   PHE   118      31.353  40.786  49.555  1.00  0.00           N  
ATOM   1828  CA  PHE   118      31.316  40.727  48.088  1.00  0.00           C  
ATOM   1829  C   PHE   118      32.637  41.010  47.411  1.00  0.00           C  
ATOM   1830  O   PHE   118      33.432  41.836  47.931  1.00  0.00           O  
ATOM   1831  CB  PHE   118      30.128  41.570  47.574  1.00  0.00           C  
ATOM   1832  CG  PHE   118      28.760  41.149  48.143  1.00  0.00           C  
ATOM   1833  CD1 PHE   118      28.195  41.818  49.229  1.00  0.00           C  
ATOM   1834  CE1 PHE   118      26.951  41.497  49.712  1.00  0.00           C  
ATOM   1835  CZ  PHE   118      26.205  40.481  49.103  1.00  0.00           C  
ATOM   1836  CE2 PHE   118      26.730  39.809  47.982  1.00  0.00           C  
ATOM   1837  CD2 PHE   118      27.982  40.204  47.447  1.00  0.00           C  
ATOM   1838  H   PHE   118      31.539  41.703  49.934  1.00  0.00           H  
ATOM   1839  HA  PHE   118      31.208  39.666  47.866  1.00  0.00           H  
ATOM   1840  HB2 PHE   118      30.330  42.562  47.979  1.00  0.00           H  
ATOM   1841  HB3 PHE   118      30.129  41.591  46.485  1.00  0.00           H  
ATOM   1842  HD1 PHE   118      28.708  42.591  49.782  1.00  0.00           H  
ATOM   1843  HE1 PHE   118      26.525  41.969  50.584  1.00  0.00           H  
ATOM   1844  HZ  PHE   118      25.235  40.241  49.515  1.00  0.00           H  
ATOM   1845  HE2 PHE   118      26.176  38.953  47.629  1.00  0.00           H  
ATOM   1846  HD2 PHE   118      28.343  39.805  46.510  1.00  0.00           H  
ATOM   1847  N   TYR   119      33.095  40.360  46.334  1.00  0.00           N  
ATOM   1848  CA  TYR   119      34.308  40.629  45.639  1.00  0.00           C  
ATOM   1849  C   TYR   119      34.125  41.639  44.490  1.00  0.00           C  
ATOM   1850  O   TYR   119      33.171  41.473  43.736  1.00  0.00           O  
ATOM   1851  CB  TYR   119      34.817  39.353  44.949  1.00  0.00           C  
ATOM   1852  CG  TYR   119      35.185  38.156  45.861  1.00  0.00           C  
ATOM   1853  CD1 TYR   119      35.458  36.911  45.231  1.00  0.00           C  
ATOM   1854  CE1 TYR   119      35.838  35.826  46.031  1.00  0.00           C  
ATOM   1855  CZ  TYR   119      35.948  35.984  47.420  1.00  0.00           C  
ATOM   1856  OH  TYR   119      36.391  34.951  48.204  1.00  0.00           O  
ATOM   1857  CE2 TYR   119      35.660  37.213  48.006  1.00  0.00           C  
ATOM   1858  CD2 TYR   119      35.271  38.293  47.235  1.00  0.00           C  
ATOM   1859  H   TYR   119      32.523  39.574  46.059  1.00  0.00           H  
ATOM   1860  HA  TYR   119      35.053  41.122  46.264  1.00  0.00           H  
ATOM   1861  HB2 TYR   119      34.069  39.024  44.227  1.00  0.00           H  
ATOM   1862  HB3 TYR   119      35.753  39.595  44.446  1.00  0.00           H  
ATOM   1863  HD1 TYR   119      35.342  36.787  44.164  1.00  0.00           H  
ATOM   1864  HE1 TYR   119      36.145  34.928  45.515  1.00  0.00           H  
ATOM   1865  HH  TYR   119      36.756  34.222  47.697  1.00  0.00           H  
ATOM   1866  HE2 TYR   119      35.754  37.166  49.080  1.00  0.00           H  
ATOM   1867  HD2 TYR   119      35.161  39.256  47.712  1.00  0.00           H  
ATOM   1868  N   ILE   120      35.110  42.570  44.265  1.00  0.00           N  
ATOM   1869  CA  ILE   120      35.261  43.693  43.299  1.00  0.00           C  
ATOM   1870  C   ILE   120      36.727  43.762  42.800  1.00  0.00           C  
ATOM   1871  O   ILE   120      37.586  43.498  43.636  1.00  0.00           O  
ATOM   1872  CB  ILE   120      34.716  44.902  43.955  1.00  0.00           C  
ATOM   1873  CG2 ILE   120      35.496  45.320  45.188  1.00  0.00           C  
ATOM   1874  CG1 ILE   120      34.695  46.205  43.129  1.00  0.00           C  
ATOM   1875  CD1 ILE   120      33.625  47.238  43.501  1.00  0.00           C  
ATOM   1876  H   ILE   120      35.874  42.399  44.904  1.00  0.00           H  
ATOM   1877  HA  ILE   120      34.718  43.400  42.400  1.00  0.00           H  
ATOM   1878  HB  ILE   120      33.700  44.693  44.289  1.00  0.00           H  
ATOM   1879 HG21 ILE   120      35.705  44.429  45.780  1.00  0.00           H  
ATOM   1880 HG22 ILE   120      36.507  45.631  44.926  1.00  0.00           H  
ATOM   1881 HG23 ILE   120      35.001  46.119  45.741  1.00  0.00           H  
ATOM   1882 HG12 ILE   120      35.687  46.657  43.142  1.00  0.00           H  
ATOM   1883 HG13 ILE   120      34.395  45.941  42.114  1.00  0.00           H  
ATOM   1884 HD11 ILE   120      33.754  47.671  44.493  1.00  0.00           H  
ATOM   1885 HD12 ILE   120      33.618  48.024  42.745  1.00  0.00           H  
ATOM   1886 HD13 ILE   120      32.652  46.747  43.515  1.00  0.00           H  
ATOM   1887  N   THR   121      36.883  44.245  41.531  1.00  0.00           N  
ATOM   1888  CA  THR   121      38.179  44.730  40.873  1.00  0.00           C  
ATOM   1889  C   THR   121      37.878  46.035  39.996  1.00  0.00           C  
ATOM   1890  O   THR   121      36.675  46.277  39.771  1.00  0.00           O  
ATOM   1891  CB  THR   121      38.864  43.606  40.107  1.00  0.00           C  
ATOM   1892  CG2 THR   121      38.073  43.318  38.826  1.00  0.00           C  
ATOM   1893  OG1 THR   121      40.151  43.900  39.701  1.00  0.00           O  
ATOM   1894  H   THR   121      36.037  44.497  41.040  1.00  0.00           H  
ATOM   1895  HA  THR   121      38.900  44.900  41.673  1.00  0.00           H  
ATOM   1896  HB  THR   121      38.838  42.711  40.729  1.00  0.00           H  
ATOM   1897 HG21 THR   121      37.116  42.941  39.188  1.00  0.00           H  
ATOM   1898 HG22 THR   121      38.087  44.229  38.228  1.00  0.00           H  
ATOM   1899 HG23 THR   121      38.481  42.548  38.171  1.00  0.00           H  
ATOM   1900  HG1 THR   121      40.718  44.007  40.469  1.00  0.00           H  
ATOM   1901  N   TYR   122      38.866  46.933  39.609  1.00  0.00           N  
ATOM   1902  CA  TYR   122      38.684  48.262  39.045  1.00  0.00           C  
ATOM   1903  C   TYR   122      39.495  48.536  37.740  1.00  0.00           C  
ATOM   1904  O   TYR   122      40.558  47.918  37.561  1.00  0.00           O  
ATOM   1905  CB  TYR   122      39.012  49.245  40.129  1.00  0.00           C  
ATOM   1906  CG  TYR   122      38.262  49.102  41.407  1.00  0.00           C  
ATOM   1907  CD1 TYR   122      38.816  48.320  42.491  1.00  0.00           C  
ATOM   1908  CE1 TYR   122      38.145  48.209  43.722  1.00  0.00           C  
ATOM   1909  CZ  TYR   122      36.961  48.918  43.890  1.00  0.00           C  
ATOM   1910  OH  TYR   122      36.303  48.814  45.077  1.00  0.00           O  
ATOM   1911  CE2 TYR   122      36.460  49.791  42.927  1.00  0.00           C  
ATOM   1912  CD2 TYR   122      37.061  49.852  41.623  1.00  0.00           C  
ATOM   1913  H   TYR   122      39.832  46.753  39.843  1.00  0.00           H  
ATOM   1914  HA  TYR   122      37.638  48.442  38.798  1.00  0.00           H  
ATOM   1915  HB2 TYR   122      40.077  49.137  40.335  1.00  0.00           H  
ATOM   1916  HB3 TYR   122      38.911  50.268  39.766  1.00  0.00           H  
ATOM   1917  HD1 TYR   122      39.679  47.685  42.358  1.00  0.00           H  
ATOM   1918  HE1 TYR   122      38.508  47.588  44.528  1.00  0.00           H  
ATOM   1919  HH  TYR   122      35.536  49.391  45.106  1.00  0.00           H  
ATOM   1920  HE2 TYR   122      35.609  50.425  43.129  1.00  0.00           H  
ATOM   1921  HD2 TYR   122      36.749  50.486  40.806  1.00  0.00           H  
ATOM   1922  N   GLU   123      39.066  49.495  36.907  1.00  0.00           N  
ATOM   1923  CA  GLU   123      39.597  49.719  35.578  1.00  0.00           C  
ATOM   1924  C   GLU   123      41.055  50.234  35.613  1.00  0.00           C  
ATOM   1925  O   GLU   123      41.830  49.933  34.734  1.00  0.00           O  
ATOM   1926  CB  GLU   123      38.676  50.648  34.778  1.00  0.00           C  
ATOM   1927  CG  GLU   123      37.339  50.040  34.327  1.00  0.00           C  
ATOM   1928  CD  GLU   123      36.640  50.832  33.246  1.00  0.00           C  
ATOM   1929  OE1 GLU   123      36.823  52.054  32.959  1.00  0.00           O  
ATOM   1930  OE2 GLU   123      35.829  50.184  32.542  1.00  0.00           O1-
ATOM   1931  H   GLU   123      38.242  50.009  37.186  1.00  0.00           H  
ATOM   1932  HA  GLU   123      39.742  48.819  34.982  1.00  0.00           H  
ATOM   1933  HB2 GLU   123      38.528  51.492  35.451  1.00  0.00           H  
ATOM   1934  HB3 GLU   123      39.125  51.057  33.873  1.00  0.00           H  
ATOM   1935  HG2 GLU   123      37.688  49.119  33.859  1.00  0.00           H  
ATOM   1936  HG3 GLU   123      36.677  49.715  35.130  1.00  0.00           H  
ATOM   1937  N   LYS   124      41.454  51.031  36.631  1.00  0.00           N  
ATOM   1938  CA  LYS   124      42.846  51.416  36.833  1.00  0.00           C  
ATOM   1939  C   LYS   124      43.595  50.462  37.775  1.00  0.00           C  
ATOM   1940  O   LYS   124      44.792  50.619  38.015  1.00  0.00           O  
ATOM   1941  CB  LYS   124      42.809  52.827  37.444  1.00  0.00           C  
ATOM   1942  CG  LYS   124      42.152  53.832  36.463  1.00  0.00           C  
ATOM   1943  CD  LYS   124      42.925  54.295  35.211  1.00  0.00           C  
ATOM   1944  CE  LYS   124      42.505  55.541  34.448  1.00  0.00           C  
ATOM   1945  NZ  LYS   124      43.360  55.912  33.306  1.00  0.00           N1+
ATOM   1946  H   LYS   124      40.743  51.301  37.296  1.00  0.00           H  
ATOM   1947  HA  LYS   124      43.441  51.459  35.921  1.00  0.00           H  
ATOM   1948  HB2 LYS   124      42.248  52.869  38.378  1.00  0.00           H  
ATOM   1949  HB3 LYS   124      43.813  53.163  37.706  1.00  0.00           H  
ATOM   1950  HG2 LYS   124      41.133  53.526  36.226  1.00  0.00           H  
ATOM   1951  HG3 LYS   124      42.004  54.741  37.046  1.00  0.00           H  
ATOM   1952  HD2 LYS   124      43.896  54.550  35.636  1.00  0.00           H  
ATOM   1953  HD3 LYS   124      43.016  53.436  34.547  1.00  0.00           H  
ATOM   1954  HE2 LYS   124      41.485  55.354  34.112  1.00  0.00           H  
ATOM   1955  HE3 LYS   124      42.405  56.417  35.090  1.00  0.00           H  
ATOM   1956  HZ1 LYS   124      44.301  55.854  33.668  1.00  0.00           H  
ATOM   1957  HZ2 LYS   124      43.276  55.313  32.497  1.00  0.00           H  
ATOM   1958  HZ3 LYS   124      43.250  56.882  33.047  1.00  0.00           H  
ATOM   1959  N   ASP   125      42.972  49.395  38.256  1.00  0.00           N  
ATOM   1960  CA  ASP   125      43.447  48.562  39.321  1.00  0.00           C  
ATOM   1961  C   ASP   125      42.995  47.095  39.277  1.00  0.00           C  
ATOM   1962  O   ASP   125      42.014  46.742  39.901  1.00  0.00           O  
ATOM   1963  CB  ASP   125      43.274  49.307  40.647  1.00  0.00           C  
ATOM   1964  CG  ASP   125      44.030  48.569  41.860  1.00  0.00           C  
ATOM   1965  OD1 ASP   125      44.785  47.565  41.673  1.00  0.00           O  
ATOM   1966  OD2 ASP   125      43.882  48.963  43.034  1.00  0.00           O1-
ATOM   1967  H   ASP   125      42.001  49.245  38.023  1.00  0.00           H  
ATOM   1968  HA  ASP   125      44.529  48.430  39.303  1.00  0.00           H  
ATOM   1969  HB2 ASP   125      43.591  50.348  40.721  1.00  0.00           H  
ATOM   1970  HB3 ASP   125      42.235  49.306  40.975  1.00  0.00           H  
ATOM   1971  N   PRO   126      43.577  46.254  38.457  1.00  0.00           N  
ATOM   1972  CA  PRO   126      43.323  44.799  38.363  1.00  0.00           C  
ATOM   1973  C   PRO   126      43.400  43.990  39.622  1.00  0.00           C  
ATOM   1974  O   PRO   126      43.021  42.815  39.527  1.00  0.00           O  
ATOM   1975  CD  PRO   126      44.376  46.659  37.354  1.00  0.00           C  
ATOM   1976  CG  PRO   126      44.468  45.575  36.281  1.00  0.00           C  
ATOM   1977  CB  PRO   126      44.249  44.338  37.198  1.00  0.00           C  
ATOM   1978  HD2 PRO   126      45.397  46.941  37.607  1.00  0.00           H  
ATOM   1979  HD3 PRO   126      43.881  47.466  36.813  1.00  0.00           H  
ATOM   1980  HG2 PRO   126      45.403  45.712  35.737  1.00  0.00           H  
ATOM   1981  HG3 PRO   126      43.669  45.444  35.551  1.00  0.00           H  
ATOM   1982  HB2 PRO   126      45.249  44.149  37.588  1.00  0.00           H  
ATOM   1983  HB3 PRO   126      43.859  43.461  36.682  1.00  0.00           H  
ATOM   1984  HA  PRO   126      42.302  44.600  38.038  1.00  0.00           H  
ATOM   1985  N   VAL   127      44.041  44.475  40.715  1.00  0.00           N  
ATOM   1986  CA  VAL   127      44.095  43.657  41.976  1.00  0.00           C  
ATOM   1987  C   VAL   127      42.663  43.282  42.497  1.00  0.00           C  
ATOM   1988  O   VAL   127      41.664  43.913  42.118  1.00  0.00           O  
ATOM   1989  CB  VAL   127      44.854  44.412  43.065  1.00  0.00           C  
ATOM   1990  CG1 VAL   127      44.667  43.923  44.560  1.00  0.00           C  
ATOM   1991  CG2 VAL   127      46.348  44.435  42.688  1.00  0.00           C  
ATOM   1992  H   VAL   127      44.157  45.472  40.831  1.00  0.00           H  
ATOM   1993  HA  VAL   127      44.614  42.712  41.821  1.00  0.00           H  
ATOM   1994  HB  VAL   127      44.568  45.464  43.060  1.00  0.00           H  
ATOM   1995 HG11 VAL   127      45.222  44.576  45.234  1.00  0.00           H  
ATOM   1996 HG12 VAL   127      43.635  43.833  44.899  1.00  0.00           H  
ATOM   1997 HG13 VAL   127      45.003  42.887  44.609  1.00  0.00           H  
ATOM   1998 HG21 VAL   127      46.885  44.824  43.554  1.00  0.00           H  
ATOM   1999 HG22 VAL   127      46.764  43.436  42.552  1.00  0.00           H  
ATOM   2000 HG23 VAL   127      46.542  44.889  41.716  1.00  0.00           H  
ATOM   2001  N   LEU   128      42.554  42.267  43.301  1.00  0.00           N  
ATOM   2002  CA  LEU   128      41.236  41.748  43.833  1.00  0.00           C  
ATOM   2003  C   LEU   128      40.812  42.337  45.211  1.00  0.00           C  
ATOM   2004  O   LEU   128      41.576  42.092  46.143  1.00  0.00           O  
ATOM   2005  CB  LEU   128      41.289  40.189  43.735  1.00  0.00           C  
ATOM   2006  CG  LEU   128      40.006  39.500  44.343  1.00  0.00           C  
ATOM   2007  CD1 LEU   128      38.743  39.888  43.605  1.00  0.00           C  
ATOM   2008  CD2 LEU   128      40.182  37.920  44.150  1.00  0.00           C  
ATOM   2009  H   LEU   128      43.363  41.762  43.633  1.00  0.00           H  
ATOM   2010  HA  LEU   128      40.451  42.071  43.149  1.00  0.00           H  
ATOM   2011  HB2 LEU   128      41.395  40.098  42.654  1.00  0.00           H  
ATOM   2012  HB3 LEU   128      42.191  39.825  44.228  1.00  0.00           H  
ATOM   2013  HG  LEU   128      39.849  39.774  45.387  1.00  0.00           H  
ATOM   2014 HD11 LEU   128      38.903  39.757  42.535  1.00  0.00           H  
ATOM   2015 HD12 LEU   128      37.880  39.302  43.922  1.00  0.00           H  
ATOM   2016 HD13 LEU   128      38.547  40.951  43.745  1.00  0.00           H  
ATOM   2017 HD21 LEU   128      40.918  37.482  44.825  1.00  0.00           H  
ATOM   2018 HD22 LEU   128      39.267  37.392  44.414  1.00  0.00           H  
ATOM   2019 HD23 LEU   128      40.419  37.658  43.119  1.00  0.00           H  
ATOM   2020  N   TYR   129      39.702  43.066  45.372  1.00  0.00           N  
ATOM   2021  CA  TYR   129      39.170  43.718  46.538  1.00  0.00           C  
ATOM   2022  C   TYR   129      37.856  43.024  46.935  1.00  0.00           C  
ATOM   2023  O   TYR   129      37.154  42.289  46.217  1.00  0.00           O  
ATOM   2024  CB  TYR   129      39.095  45.192  46.359  1.00  0.00           C  
ATOM   2025  CG  TYR   129      40.428  45.771  46.019  1.00  0.00           C  
ATOM   2026  CD1 TYR   129      40.814  45.940  44.673  1.00  0.00           C  
ATOM   2027  CE1 TYR   129      42.036  46.597  44.319  1.00  0.00           C  
ATOM   2028  CZ  TYR   129      42.916  46.989  45.412  1.00  0.00           C  
ATOM   2029  OH  TYR   129      44.126  47.605  45.058  1.00  0.00           O  
ATOM   2030  CE2 TYR   129      42.513  46.890  46.766  1.00  0.00           C  
ATOM   2031  CD2 TYR   129      41.285  46.251  47.078  1.00  0.00           C  
ATOM   2032  H   TYR   129      39.124  43.258  44.567  1.00  0.00           H  
ATOM   2033  HA  TYR   129      39.887  43.586  47.349  1.00  0.00           H  
ATOM   2034  HB2 TYR   129      38.363  45.379  45.574  1.00  0.00           H  
ATOM   2035  HB3 TYR   129      38.682  45.654  47.256  1.00  0.00           H  
ATOM   2036  HD1 TYR   129      40.320  45.508  43.815  1.00  0.00           H  
ATOM   2037  HE1 TYR   129      42.280  46.734  43.276  1.00  0.00           H  
ATOM   2038  HH  TYR   129      44.006  47.999  44.191  1.00  0.00           H  
ATOM   2039  HE2 TYR   129      43.212  47.215  47.521  1.00  0.00           H  
ATOM   2040  HD2 TYR   129      40.956  46.231  48.106  1.00  0.00           H  
ATOM   2041  N   MET   130      37.475  43.222  48.203  1.00  0.00           N  
ATOM   2042  CA  MET   130      36.405  42.522  48.964  1.00  0.00           C  
ATOM   2043  C   MET   130      35.861  43.466  50.072  1.00  0.00           C  
ATOM   2044  O   MET   130      36.677  44.007  50.803  1.00  0.00           O  
ATOM   2045  CB  MET   130      36.956  41.135  49.463  1.00  0.00           C  
ATOM   2046  CG  MET   130      35.975  40.422  50.362  1.00  0.00           C  
ATOM   2047  SD  MET   130      36.586  39.059  51.293  1.00  0.00           S  
ATOM   2048  CE  MET   130      35.279  38.632  52.341  1.00  0.00           C  
ATOM   2049  H   MET   130      38.118  43.826  48.697  1.00  0.00           H  
ATOM   2050  HA  MET   130      35.683  42.291  48.181  1.00  0.00           H  
ATOM   2051  HB2 MET   130      37.299  40.465  48.674  1.00  0.00           H  
ATOM   2052  HB3 MET   130      37.791  41.261  50.153  1.00  0.00           H  
ATOM   2053  HG2 MET   130      35.570  41.136  51.079  1.00  0.00           H  
ATOM   2054  HG3 MET   130      35.168  40.106  49.701  1.00  0.00           H  
ATOM   2055  HE1 MET   130      34.525  38.057  51.802  1.00  0.00           H  
ATOM   2056  HE2 MET   130      35.696  37.946  53.078  1.00  0.00           H  
ATOM   2057  HE3 MET   130      34.861  39.424  52.963  1.00  0.00           H  
ATOM   2058  N   TYR   131      34.541  43.567  50.283  1.00  0.00           N  
ATOM   2059  CA  TYR   131      33.827  44.535  51.159  1.00  0.00           C  
ATOM   2060  C   TYR   131      32.307  44.160  51.338  1.00  0.00           C  
ATOM   2061  O   TYR   131      31.723  43.536  50.523  1.00  0.00           O  
ATOM   2062  CB  TYR   131      33.838  45.940  50.516  1.00  0.00           C  
ATOM   2063  CG  TYR   131      35.168  46.621  50.206  1.00  0.00           C  
ATOM   2064  CD1 TYR   131      35.717  46.548  48.923  1.00  0.00           C  
ATOM   2065  CE1 TYR   131      36.757  47.430  48.545  1.00  0.00           C  
ATOM   2066  CZ  TYR   131      37.276  48.332  49.486  1.00  0.00           C  
ATOM   2067  OH  TYR   131      38.335  49.130  49.191  1.00  0.00           O  
ATOM   2068  CE2 TYR   131      36.873  48.270  50.827  1.00  0.00           C  
ATOM   2069  CD2 TYR   131      35.801  47.419  51.160  1.00  0.00           C  
ATOM   2070  H   TYR   131      33.989  43.007  49.648  1.00  0.00           H  
ATOM   2071  HA  TYR   131      34.322  44.518  52.131  1.00  0.00           H  
ATOM   2072  HB2 TYR   131      33.374  45.833  49.535  1.00  0.00           H  
ATOM   2073  HB3 TYR   131      33.314  46.565  51.239  1.00  0.00           H  
ATOM   2074  HD1 TYR   131      35.206  45.974  48.163  1.00  0.00           H  
ATOM   2075  HE1 TYR   131      37.065  47.523  47.514  1.00  0.00           H  
ATOM   2076  HH  TYR   131      38.877  49.218  49.979  1.00  0.00           H  
ATOM   2077  HE2 TYR   131      37.312  48.901  51.586  1.00  0.00           H  
ATOM   2078  HD2 TYR   131      35.570  47.383  52.214  1.00  0.00           H  
ATOM   2079  N   GLN   132      31.666  44.772  52.338  1.00  0.00           N  
ATOM   2080  CA  GLN   132      30.167  44.846  52.472  1.00  0.00           C  
ATOM   2081  C   GLN   132      29.562  45.925  51.507  1.00  0.00           C  
ATOM   2082  O   GLN   132      29.246  47.041  51.953  1.00  0.00           O  
ATOM   2083  CB  GLN   132      29.861  45.059  53.951  1.00  0.00           C  
ATOM   2084  CG  GLN   132      30.417  43.918  54.748  1.00  0.00           C  
ATOM   2085  CD  GLN   132      30.200  44.257  56.196  1.00  0.00           C  
ATOM   2086  OE1 GLN   132      29.302  44.993  56.599  1.00  0.00           O  
ATOM   2087  NE2 GLN   132      30.791  43.499  57.086  1.00  0.00           N  
ATOM   2088  H   GLN   132      32.208  45.399  52.915  1.00  0.00           H  
ATOM   2089  HA  GLN   132      29.715  43.900  52.176  1.00  0.00           H  
ATOM   2090  HB2 GLN   132      30.301  46.010  54.252  1.00  0.00           H  
ATOM   2091  HB3 GLN   132      28.783  45.054  54.110  1.00  0.00           H  
ATOM   2092  HG2 GLN   132      29.969  42.971  54.447  1.00  0.00           H  
ATOM   2093  HG3 GLN   132      31.493  43.852  54.587  1.00  0.00           H  
ATOM   2094 HE21 GLN   132      31.514  42.887  56.737  1.00  0.00           H  
ATOM   2095 HE22 GLN   132      30.771  43.712  58.073  1.00  0.00           H  
ATOM   2096  N   LEU   133      29.558  45.589  50.194  1.00  0.00           N  
ATOM   2097  CA  LEU   133      29.076  46.413  49.018  1.00  0.00           C  
ATOM   2098  C   LEU   133      27.611  46.375  48.933  1.00  0.00           C  
ATOM   2099  O   LEU   133      27.146  47.343  48.358  1.00  0.00           O  
ATOM   2100  CB  LEU   133      29.613  45.810  47.767  1.00  0.00           C  
ATOM   2101  CG  LEU   133      31.130  45.869  47.585  1.00  0.00           C  
ATOM   2102  CD1 LEU   133      31.398  45.277  46.184  1.00  0.00           C  
ATOM   2103  CD2 LEU   133      31.635  47.306  47.751  1.00  0.00           C  
ATOM   2104  H   LEU   133      30.045  44.714  50.060  1.00  0.00           H  
ATOM   2105  HA  LEU   133      29.325  47.474  49.034  1.00  0.00           H  
ATOM   2106  HB2 LEU   133      29.347  44.755  47.827  1.00  0.00           H  
ATOM   2107  HB3 LEU   133      29.081  46.179  46.890  1.00  0.00           H  
ATOM   2108  HG  LEU   133      31.561  45.179  48.309  1.00  0.00           H  
ATOM   2109 HD11 LEU   133      31.204  46.103  45.500  1.00  0.00           H  
ATOM   2110 HD12 LEU   133      32.462  45.041  46.159  1.00  0.00           H  
ATOM   2111 HD13 LEU   133      30.919  44.344  45.889  1.00  0.00           H  
ATOM   2112 HD21 LEU   133      32.435  47.458  47.026  1.00  0.00           H  
ATOM   2113 HD22 LEU   133      30.888  47.965  47.309  1.00  0.00           H  
ATOM   2114 HD23 LEU   133      31.937  47.680  48.729  1.00  0.00           H  
ATOM   2115  N   LEU   134      26.873  45.496  49.559  1.00  0.00           N  
ATOM   2116  CA  LEU   134      25.424  45.581  49.502  1.00  0.00           C  
ATOM   2117  C   LEU   134      24.962  46.723  50.371  1.00  0.00           C  
ATOM   2118  O   LEU   134      23.905  47.363  50.080  1.00  0.00           O  
ATOM   2119  CB  LEU   134      24.781  44.198  49.945  1.00  0.00           C  
ATOM   2120  CG  LEU   134      23.265  44.079  49.828  1.00  0.00           C  
ATOM   2121  CD1 LEU   134      22.810  42.934  48.969  1.00  0.00           C  
ATOM   2122  CD2 LEU   134      22.539  44.102  51.146  1.00  0.00           C  
ATOM   2123  H   LEU   134      27.310  44.721  50.034  1.00  0.00           H  
ATOM   2124  HA  LEU   134      25.007  45.750  48.509  1.00  0.00           H  
ATOM   2125  HB2 LEU   134      25.248  43.417  49.346  1.00  0.00           H  
ATOM   2126  HB3 LEU   134      25.031  44.154  51.005  1.00  0.00           H  
ATOM   2127  HG  LEU   134      23.041  44.956  49.221  1.00  0.00           H  
ATOM   2128 HD11 LEU   134      21.722  42.870  49.006  1.00  0.00           H  
ATOM   2129 HD12 LEU   134      23.122  43.050  47.931  1.00  0.00           H  
ATOM   2130 HD13 LEU   134      23.208  41.968  49.280  1.00  0.00           H  
ATOM   2131 HD21 LEU   134      22.874  44.872  51.840  1.00  0.00           H  
ATOM   2132 HD22 LEU   134      21.493  44.224  50.864  1.00  0.00           H  
ATOM   2133 HD23 LEU   134      22.662  43.096  51.549  1.00  0.00           H  
ATOM   2134  N   ASP   135      25.698  47.017  51.480  1.00  0.00           N  
ATOM   2135  CA  ASP   135      25.408  48.174  52.401  1.00  0.00           C  
ATOM   2136  C   ASP   135      25.660  49.535  51.662  1.00  0.00           C  
ATOM   2137  O   ASP   135      24.924  50.467  51.779  1.00  0.00           O  
ATOM   2138  CB  ASP   135      26.300  48.089  53.623  1.00  0.00           C  
ATOM   2139  CG  ASP   135      25.993  46.960  54.616  1.00  0.00           C  
ATOM   2140  OD1 ASP   135      24.788  46.558  54.658  1.00  0.00           O  
ATOM   2141  OD2 ASP   135      26.852  46.537  55.414  1.00  0.00           O1-
ATOM   2142  H   ASP   135      26.444  46.357  51.645  1.00  0.00           H  
ATOM   2143  HA  ASP   135      24.369  48.091  52.722  1.00  0.00           H  
ATOM   2144  HB2 ASP   135      27.314  47.962  53.246  1.00  0.00           H  
ATOM   2145  HB3 ASP   135      26.232  49.036  54.160  1.00  0.00           H  
ATOM   2146  N   ASP   136      26.746  49.519  50.819  1.00  0.00           N  
ATOM   2147  CA  ASP   136      27.117  50.662  50.019  1.00  0.00           C  
ATOM   2148  C   ASP   136      26.246  50.875  48.757  1.00  0.00           C  
ATOM   2149  O   ASP   136      26.233  51.922  48.164  1.00  0.00           O  
ATOM   2150  CB  ASP   136      28.568  50.567  49.494  1.00  0.00           C  
ATOM   2151  CG  ASP   136      29.721  51.047  50.349  1.00  0.00           C  
ATOM   2152  OD1 ASP   136      29.500  51.278  51.571  1.00  0.00           O  
ATOM   2153  OD2 ASP   136      30.734  51.447  49.824  1.00  0.00           O1-
ATOM   2154  H   ASP   136      27.047  48.583  50.587  1.00  0.00           H  
ATOM   2155  HA  ASP   136      26.908  51.547  50.620  1.00  0.00           H  
ATOM   2156  HB2 ASP   136      28.662  49.534  49.159  1.00  0.00           H  
ATOM   2157  HB3 ASP   136      28.656  51.187  48.602  1.00  0.00           H  
ATOM   2158  N   TYR   137      25.563  49.817  48.291  1.00  0.00           N  
ATOM   2159  CA  TYR   137      24.575  49.831  47.220  1.00  0.00           C  
ATOM   2160  C   TYR   137      23.210  50.371  47.777  1.00  0.00           C  
ATOM   2161  O   TYR   137      22.673  51.332  47.201  1.00  0.00           O  
ATOM   2162  CB  TYR   137      24.458  48.428  46.652  1.00  0.00           C  
ATOM   2163  CG  TYR   137      23.327  48.131  45.692  1.00  0.00           C  
ATOM   2164  CD1 TYR   137      22.873  48.981  44.659  1.00  0.00           C  
ATOM   2165  CE1 TYR   137      21.899  48.637  43.707  1.00  0.00           C  
ATOM   2166  CZ  TYR   137      21.249  47.362  43.845  1.00  0.00           C  
ATOM   2167  OH  TYR   137      20.238  46.883  43.086  1.00  0.00           O  
ATOM   2168  CE2 TYR   137      21.604  46.478  44.941  1.00  0.00           C  
ATOM   2169  CD2 TYR   137      22.601  46.850  45.792  1.00  0.00           C  
ATOM   2170  H   TYR   137      25.682  48.913  48.725  1.00  0.00           H  
ATOM   2171  HA  TYR   137      24.897  50.534  46.450  1.00  0.00           H  
ATOM   2172  HB2 TYR   137      25.371  48.059  46.185  1.00  0.00           H  
ATOM   2173  HB3 TYR   137      24.273  47.758  47.492  1.00  0.00           H  
ATOM   2174  HD1 TYR   137      23.393  49.914  44.502  1.00  0.00           H  
ATOM   2175  HE1 TYR   137      21.669  49.316  42.898  1.00  0.00           H  
ATOM   2176  HH  TYR   137      20.113  47.357  42.261  1.00  0.00           H  
ATOM   2177  HE2 TYR   137      21.074  45.545  45.060  1.00  0.00           H  
ATOM   2178  HD2 TYR   137      22.995  46.242  46.593  1.00  0.00           H  
ATOM   2179  N   LYS   138      22.718  49.859  48.920  1.00  0.00           N  
ATOM   2180  CA  LYS   138      21.680  50.410  49.714  1.00  0.00           C  
ATOM   2181  C   LYS   138      21.924  51.892  50.051  1.00  0.00           C  
ATOM   2182  O   LYS   138      21.008  52.726  49.960  1.00  0.00           O  
ATOM   2183  CB  LYS   138      21.448  49.650  51.003  1.00  0.00           C  
ATOM   2184  CG  LYS   138      20.527  48.418  50.775  1.00  0.00           C  
ATOM   2185  CD  LYS   138      20.406  47.658  52.096  1.00  0.00           C  
ATOM   2186  CE  LYS   138      19.848  46.273  51.974  1.00  0.00           C  
ATOM   2187  NZ  LYS   138      20.068  45.522  53.230  1.00  0.00           N1+
ATOM   2188  H   LYS   138      23.406  49.246  49.332  1.00  0.00           H  
ATOM   2189  HA  LYS   138      20.717  50.424  49.204  1.00  0.00           H  
ATOM   2190  HB2 LYS   138      22.386  49.381  51.489  1.00  0.00           H  
ATOM   2191  HB3 LYS   138      20.919  50.377  51.619  1.00  0.00           H  
ATOM   2192  HG2 LYS   138      19.556  48.844  50.524  1.00  0.00           H  
ATOM   2193  HG3 LYS   138      20.836  47.783  49.945  1.00  0.00           H  
ATOM   2194  HD2 LYS   138      21.382  47.441  52.531  1.00  0.00           H  
ATOM   2195  HD3 LYS   138      19.955  48.252  52.891  1.00  0.00           H  
ATOM   2196  HE2 LYS   138      18.782  46.259  51.743  1.00  0.00           H  
ATOM   2197  HE3 LYS   138      20.377  45.747  51.180  1.00  0.00           H  
ATOM   2198  HZ1 LYS   138      19.670  44.599  53.133  1.00  0.00           H  
ATOM   2199  HZ2 LYS   138      21.058  45.554  53.425  1.00  0.00           H  
ATOM   2200  HZ3 LYS   138      19.607  45.997  53.993  1.00  0.00           H  
ATOM   2201  N   GLU   139      23.139  52.264  50.458  1.00  0.00           N  
ATOM   2202  CA  GLU   139      23.535  53.717  50.534  1.00  0.00           C  
ATOM   2203  C   GLU   139      23.603  54.462  49.182  1.00  0.00           C  
ATOM   2204  O   GLU   139      23.575  55.670  49.144  1.00  0.00           O  
ATOM   2205  CB  GLU   139      24.839  53.815  51.335  1.00  0.00           C  
ATOM   2206  CG  GLU   139      25.312  55.211  51.671  1.00  0.00           C  
ATOM   2207  CD  GLU   139      24.177  56.110  52.229  1.00  0.00           C  
ATOM   2208  OE1 GLU   139      23.466  55.729  53.142  1.00  0.00           O  
ATOM   2209  OE2 GLU   139      23.997  57.238  51.683  1.00  0.00           O1-
ATOM   2210  H   GLU   139      23.742  51.520  50.778  1.00  0.00           H  
ATOM   2211  HA  GLU   139      22.735  54.232  51.066  1.00  0.00           H  
ATOM   2212  HB2 GLU   139      24.691  53.229  52.242  1.00  0.00           H  
ATOM   2213  HB3 GLU   139      25.618  53.240  50.834  1.00  0.00           H  
ATOM   2214  HG2 GLU   139      26.171  55.175  52.341  1.00  0.00           H  
ATOM   2215  HG3 GLU   139      25.570  55.683  50.723  1.00  0.00           H  
ATOM   2216  N   GLY   140      23.835  53.816  48.041  1.00  0.00           N  
ATOM   2217  CA  GLY   140      24.257  54.549  46.832  1.00  0.00           C  
ATOM   2218  C   GLY   140      25.675  54.994  46.687  1.00  0.00           C  
ATOM   2219  O   GLY   140      25.948  55.773  45.808  1.00  0.00           O  
ATOM   2220  H   GLY   140      23.984  52.819  47.995  1.00  0.00           H  
ATOM   2221  HA2 GLY   140      24.048  53.908  45.975  1.00  0.00           H  
ATOM   2222  HA3 GLY   140      23.579  55.374  46.611  1.00  0.00           H  
ATOM   2223  N   ASP   141      26.667  54.657  47.569  1.00  0.00           N  
ATOM   2224  CA  ASP   141      28.073  54.895  47.447  1.00  0.00           C  
ATOM   2225  C   ASP   141      28.703  53.963  46.366  1.00  0.00           C  
ATOM   2226  O   ASP   141      29.768  54.160  45.756  1.00  0.00           O  
ATOM   2227  CB  ASP   141      28.834  54.478  48.778  1.00  0.00           C  
ATOM   2228  CG  ASP   141      28.476  55.368  49.972  1.00  0.00           C  
ATOM   2229  OD1 ASP   141      27.965  56.511  49.806  1.00  0.00           O  
ATOM   2230  OD2 ASP   141      28.768  54.876  51.059  1.00  0.00           O1-
ATOM   2231  H   ASP   141      26.347  54.054  48.313  1.00  0.00           H  
ATOM   2232  HA  ASP   141      28.300  55.922  47.159  1.00  0.00           H  
ATOM   2233  HB2 ASP   141      28.667  53.421  48.984  1.00  0.00           H  
ATOM   2234  HB3 ASP   141      29.890  54.715  48.648  1.00  0.00           H  
ATOM   2235  N   LEU   142      27.982  52.868  46.162  1.00  0.00           N  
ATOM   2236  CA  LEU   142      27.935  52.058  44.963  1.00  0.00           C  
ATOM   2237  C   LEU   142      26.755  52.486  44.143  1.00  0.00           C  
ATOM   2238  O   LEU   142      25.605  52.706  44.549  1.00  0.00           O  
ATOM   2239  CB  LEU   142      27.919  50.549  45.358  1.00  0.00           C  
ATOM   2240  CG  LEU   142      28.450  49.584  44.286  1.00  0.00           C  
ATOM   2241  CD1 LEU   142      29.995  49.639  44.217  1.00  0.00           C  
ATOM   2242  CD2 LEU   142      28.083  48.138  44.569  1.00  0.00           C  
ATOM   2243  H   LEU   142      27.200  52.715  46.783  1.00  0.00           H  
ATOM   2244  HA  LEU   142      28.865  52.150  44.403  1.00  0.00           H  
ATOM   2245  HB2 LEU   142      28.561  50.392  46.225  1.00  0.00           H  
ATOM   2246  HB3 LEU   142      26.898  50.202  45.514  1.00  0.00           H  
ATOM   2247  HG  LEU   142      28.185  49.767  43.245  1.00  0.00           H  
ATOM   2248 HD11 LEU   142      30.339  48.764  43.665  1.00  0.00           H  
ATOM   2249 HD12 LEU   142      30.465  50.532  43.805  1.00  0.00           H  
ATOM   2250 HD13 LEU   142      30.401  49.635  45.229  1.00  0.00           H  
ATOM   2251 HD21 LEU   142      28.323  47.898  45.605  1.00  0.00           H  
ATOM   2252 HD22 LEU   142      27.025  47.930  44.411  1.00  0.00           H  
ATOM   2253 HD23 LEU   142      28.622  47.360  44.028  1.00  0.00           H  
ATOM   2254  N   ARG   143      27.001  52.523  42.882  1.00  0.00           N  
ATOM   2255  CA  ARG   143      25.924  52.637  41.874  1.00  0.00           C  
ATOM   2256  C   ARG   143      26.230  51.755  40.700  1.00  0.00           C  
ATOM   2257  O   ARG   143      27.423  51.455  40.469  1.00  0.00           O  
ATOM   2258  CB  ARG   143      25.694  54.065  41.443  1.00  0.00           C  
ATOM   2259  CG  ARG   143      26.706  54.716  40.516  1.00  0.00           C  
ATOM   2260  CD  ARG   143      26.313  56.196  40.371  1.00  0.00           C  
ATOM   2261  NE  ARG   143      27.402  56.924  39.734  1.00  0.00           N  
ATOM   2262  CZ  ARG   143      27.748  58.157  39.946  1.00  0.00           C  
ATOM   2263  NH1 ARG   143      27.032  59.050  40.597  1.00  0.00           N  
ATOM   2264  NH2 ARG   143      28.903  58.591  39.436  1.00  0.00           N1+
ATOM   2265  H   ARG   143      27.925  52.455  42.479  1.00  0.00           H  
ATOM   2266  HA  ARG   143      24.942  52.303  42.211  1.00  0.00           H  
ATOM   2267  HB2 ARG   143      24.649  54.121  41.140  1.00  0.00           H  
ATOM   2268  HB3 ARG   143      25.622  54.678  42.342  1.00  0.00           H  
ATOM   2269  HG2 ARG   143      27.658  54.750  41.046  1.00  0.00           H  
ATOM   2270  HG3 ARG   143      26.654  54.120  39.604  1.00  0.00           H  
ATOM   2271  HD2 ARG   143      25.489  56.219  39.659  1.00  0.00           H  
ATOM   2272  HD3 ARG   143      26.025  56.676  41.307  1.00  0.00           H  
ATOM   2273  HE  ARG   143      27.934  56.468  39.006  1.00  0.00           H  
ATOM   2274 HH11 ARG   143      26.217  58.790  41.135  1.00  0.00           H  
ATOM   2275 HH12 ARG   143      27.348  60.006  40.526  1.00  0.00           H  
ATOM   2276 HH21 ARG   143      29.441  58.020  38.799  1.00  0.00           H  
ATOM   2277 HH22 ARG   143      29.228  59.528  39.627  1.00  0.00           H  
ATOM   2278  N   ILE   144      25.262  51.199  39.997  1.00  0.00           N  
ATOM   2279  CA  ILE   144      25.315  50.087  39.000  1.00  0.00           C  
ATOM   2280  C   ILE   144      25.142  50.675  37.622  1.00  0.00           C  
ATOM   2281  O   ILE   144      24.389  51.587  37.398  1.00  0.00           O  
ATOM   2282  CB  ILE   144      24.213  49.034  39.355  1.00  0.00           C  
ATOM   2283  CG2 ILE   144      23.800  48.230  38.176  1.00  0.00           C  
ATOM   2284  CG1 ILE   144      24.718  47.995  40.425  1.00  0.00           C  
ATOM   2285  CD1 ILE   144      25.126  48.578  41.789  1.00  0.00           C  
ATOM   2286  H   ILE   144      24.333  51.567  40.138  1.00  0.00           H  
ATOM   2287  HA  ILE   144      26.315  49.655  39.043  1.00  0.00           H  
ATOM   2288  HB  ILE   144      23.338  49.538  39.767  1.00  0.00           H  
ATOM   2289 HG21 ILE   144      23.312  47.321  38.529  1.00  0.00           H  
ATOM   2290 HG22 ILE   144      23.310  48.815  37.398  1.00  0.00           H  
ATOM   2291 HG23 ILE   144      24.721  47.953  37.662  1.00  0.00           H  
ATOM   2292 HG12 ILE   144      23.820  47.401  40.597  1.00  0.00           H  
ATOM   2293 HG13 ILE   144      25.535  47.412  40.000  1.00  0.00           H  
ATOM   2294 HD11 ILE   144      25.410  47.798  42.496  1.00  0.00           H  
ATOM   2295 HD12 ILE   144      25.944  49.282  41.636  1.00  0.00           H  
ATOM   2296 HD13 ILE   144      24.322  49.140  42.264  1.00  0.00           H  
ATOM   2297  N   MET   145      26.078  50.260  36.813  1.00  0.00           N  
ATOM   2298  CA  MET   145      26.229  50.705  35.434  1.00  0.00           C  
ATOM   2299  C   MET   145      25.299  49.915  34.399  1.00  0.00           C  
ATOM   2300  O   MET   145      24.968  48.791  34.659  1.00  0.00           O  
ATOM   2301  CB  MET   145      27.711  50.580  35.018  1.00  0.00           C  
ATOM   2302  CG  MET   145      28.597  51.355  35.969  1.00  0.00           C  
ATOM   2303  SD  MET   145      28.190  53.211  36.212  1.00  0.00           S  
ATOM   2304  CE  MET   145      29.021  53.869  34.739  1.00  0.00           C  
ATOM   2305  H   MET   145      26.633  49.478  37.130  1.00  0.00           H  
ATOM   2306  HA  MET   145      25.876  51.735  35.479  1.00  0.00           H  
ATOM   2307  HB2 MET   145      27.885  49.518  34.850  1.00  0.00           H  
ATOM   2308  HB3 MET   145      27.898  51.019  34.038  1.00  0.00           H  
ATOM   2309  HG2 MET   145      28.526  50.824  36.918  1.00  0.00           H  
ATOM   2310  HG3 MET   145      29.633  51.306  35.632  1.00  0.00           H  
ATOM   2311  HE1 MET   145      29.434  54.836  35.027  1.00  0.00           H  
ATOM   2312  HE2 MET   145      29.854  53.194  34.542  1.00  0.00           H  
ATOM   2313  HE3 MET   145      28.315  53.892  33.909  1.00  0.00           H  
ATOM   2314  N   PRO   146      25.089  50.469  33.178  1.00  0.00           N  
ATOM   2315  CA  PRO   146      24.380  49.804  32.122  1.00  0.00           C  
ATOM   2316  C   PRO   146      24.912  48.412  31.737  1.00  0.00           C  
ATOM   2317  O   PRO   146      26.102  48.132  31.939  1.00  0.00           O  
ATOM   2318  CD  PRO   146      25.225  51.853  32.852  1.00  0.00           C  
ATOM   2319  CG  PRO   146      24.559  52.015  31.459  1.00  0.00           C  
ATOM   2320  CB  PRO   146      24.511  50.624  30.852  1.00  0.00           C  
ATOM   2321  HD2 PRO   146      26.242  52.243  32.826  1.00  0.00           H  
ATOM   2322  HD3 PRO   146      24.748  52.459  33.623  1.00  0.00           H  
ATOM   2323  HG2 PRO   146      25.203  52.564  30.772  1.00  0.00           H  
ATOM   2324  HG3 PRO   146      23.572  52.464  31.564  1.00  0.00           H  
ATOM   2325  HB2 PRO   146      25.437  50.430  30.312  1.00  0.00           H  
ATOM   2326  HB3 PRO   146      23.625  50.439  30.246  1.00  0.00           H  
ATOM   2327  HA  PRO   146      23.328  49.808  32.408  1.00  0.00           H  
ATOM   2328  N   ASP   147      24.177  47.465  31.109  1.00  0.00           N  
ATOM   2329  CA  ASP   147      24.715  46.225  30.643  1.00  0.00           C  
ATOM   2330  C   ASP   147      24.798  46.166  29.101  1.00  0.00           C  
ATOM   2331  O   ASP   147      23.795  46.653  28.555  1.00  0.00           O  
ATOM   2332  CB  ASP   147      23.838  45.025  31.186  1.00  0.00           C  
ATOM   2333  CG  ASP   147      23.796  44.828  32.685  1.00  0.00           C  
ATOM   2334  OD1 ASP   147      23.045  45.540  33.367  1.00  0.00           O  
ATOM   2335  OD2 ASP   147      24.594  43.998  33.204  1.00  0.00           O1-
ATOM   2336  H   ASP   147      23.201  47.623  30.902  1.00  0.00           H  
ATOM   2337  HA  ASP   147      25.651  46.008  31.157  1.00  0.00           H  
ATOM   2338  HB2 ASP   147      22.843  45.205  30.779  1.00  0.00           H  
ATOM   2339  HB3 ASP   147      24.082  44.045  30.777  1.00  0.00           H  
ATOM   2340  N   SER   148      25.781  45.567  28.441  1.00  0.00           N  
ATOM   2341  CA  SER   148      27.183  45.211  28.908  1.00  0.00           C  
ATOM   2342  C   SER   148      28.222  44.927  27.768  1.00  0.00           C  
ATOM   2343  O   SER   148      27.783  44.605  26.614  1.00  0.00           O  
ATOM   2344  CB  SER   148      27.205  43.952  29.701  1.00  0.00           C  
ATOM   2345  OG  SER   148      27.039  42.814  28.909  1.00  0.00           O  
ATOM   2346  H   SER   148      25.688  45.603  27.436  1.00  0.00           H  
ATOM   2347  HA  SER   148      27.621  45.948  29.580  1.00  0.00           H  
ATOM   2348  HB2 SER   148      28.144  43.811  30.236  1.00  0.00           H  
ATOM   2349  HB3 SER   148      26.443  43.875  30.476  1.00  0.00           H  
ATOM   2350  HG  SER   148      27.227  42.073  29.490  1.00  0.00           H  
ATOM   2351  N   ASN   149      29.507  44.824  28.082  1.00  0.00           N  
ATOM   2352  CA  ASN   149      30.531  44.409  27.156  1.00  0.00           C  
ATOM   2353  C   ASN   149      30.301  43.022  26.584  1.00  0.00           C  
ATOM   2354  O   ASN   149      30.548  42.824  25.404  1.00  0.00           O  
ATOM   2355  CB  ASN   149      31.908  44.380  27.807  1.00  0.00           C  
ATOM   2356  CG  ASN   149      33.114  43.967  26.966  1.00  0.00           C  
ATOM   2357  OD1 ASN   149      33.763  42.986  27.263  1.00  0.00           O  
ATOM   2358  ND2 ASN   149      33.531  44.667  25.914  1.00  0.00           N  
ATOM   2359  H   ASN   149      29.712  44.805  29.071  1.00  0.00           H  
ATOM   2360  HA  ASN   149      30.685  45.097  26.324  1.00  0.00           H  
ATOM   2361  HB2 ASN   149      32.012  45.414  28.135  1.00  0.00           H  
ATOM   2362  HB3 ASN   149      31.804  43.803  28.725  1.00  0.00           H  
ATOM   2363 HD21 ASN   149      33.384  45.654  25.763  1.00  0.00           H  
ATOM   2364 HD22 ASN   149      34.451  44.432  25.569  1.00  0.00           H  
ATOM   2365  N   ASP   150      29.811  42.177  27.477  1.00  0.00           N  
ATOM   2366  CA  ASP   150      29.713  40.725  27.169  1.00  0.00           C  
ATOM   2367  C   ASP   150      28.397  40.348  26.449  1.00  0.00           C  
ATOM   2368  O   ASP   150      28.321  39.276  25.888  1.00  0.00           O  
ATOM   2369  CB  ASP   150      30.071  39.835  28.379  1.00  0.00           C  
ATOM   2370  CG  ASP   150      28.900  39.496  29.339  1.00  0.00           C  
ATOM   2371  OD1 ASP   150      28.517  38.321  29.475  1.00  0.00           O  
ATOM   2372  OD2 ASP   150      28.402  40.462  29.970  1.00  0.00           O1-
ATOM   2373  H   ASP   150      29.542  42.530  28.384  1.00  0.00           H  
ATOM   2374  HA  ASP   150      30.438  40.542  26.376  1.00  0.00           H  
ATOM   2375  HB2 ASP   150      30.292  38.892  27.879  1.00  0.00           H  
ATOM   2376  HB3 ASP   150      30.923  40.249  28.918  1.00  0.00           H  
ATOM   2377  N   SER   151      27.530  41.306  26.222  1.00  0.00           N  
ATOM   2378  CA  SER   151      26.200  41.141  25.559  1.00  0.00           C  
ATOM   2379  C   SER   151      26.304  41.060  23.982  1.00  0.00           C  
ATOM   2380  O   SER   151      25.636  40.142  23.398  1.00  0.00           O  
ATOM   2381  CB  SER   151      25.329  42.311  25.897  1.00  0.00           C  
ATOM   2382  OG  SER   151      25.104  42.251  27.315  1.00  0.00           O  
ATOM   2383  H   SER   151      27.547  42.200  26.693  1.00  0.00           H  
ATOM   2384  HA  SER   151      25.746  40.181  25.804  1.00  0.00           H  
ATOM   2385  HB2 SER   151      25.784  43.237  25.543  1.00  0.00           H  
ATOM   2386  HB3 SER   151      24.422  42.050  25.351  1.00  0.00           H  
ATOM   2387  HG  SER   151      25.832  42.566  27.856  1.00  0.00           H  
ATOM   2388  N   PRO   152      27.083  41.865  23.212  1.00  0.00           N  
ATOM   2389  CA  PRO   152      27.368  41.533  21.807  1.00  0.00           C  
ATOM   2390  C   PRO   152      27.986  40.125  21.588  1.00  0.00           C  
ATOM   2391  O   PRO   152      27.505  39.369  20.726  1.00  0.00           O  
ATOM   2392  CD  PRO   152      27.769  43.078  23.522  1.00  0.00           C  
ATOM   2393  CG  PRO   152      28.124  43.792  22.230  1.00  0.00           C  
ATOM   2394  CB  PRO   152      28.184  42.654  21.181  1.00  0.00           C  
ATOM   2395  HD2 PRO   152      28.640  42.848  24.136  1.00  0.00           H  
ATOM   2396  HD3 PRO   152      27.179  43.796  24.092  1.00  0.00           H  
ATOM   2397  HG2 PRO   152      28.998  44.442  22.245  1.00  0.00           H  
ATOM   2398  HG3 PRO   152      27.285  44.456  22.018  1.00  0.00           H  
ATOM   2399  HB2 PRO   152      29.204  42.315  21.001  1.00  0.00           H  
ATOM   2400  HB3 PRO   152      27.789  43.068  20.253  1.00  0.00           H  
ATOM   2401  HA  PRO   152      26.456  41.442  21.218  1.00  0.00           H  
ATOM   2402  N   PRO   153      29.058  39.618  22.304  1.00  0.00           N  
ATOM   2403  CA  PRO   153      29.433  38.193  22.287  1.00  0.00           C  
ATOM   2404  C   PRO   153      28.393  37.104  22.371  1.00  0.00           C  
ATOM   2405  O   PRO   153      28.614  36.045  21.760  1.00  0.00           O  
ATOM   2406  CD  PRO   153      29.995  40.263  23.087  1.00  0.00           C  
ATOM   2407  CG  PRO   153      31.127  39.301  23.406  1.00  0.00           C  
ATOM   2408  CB  PRO   153      30.494  37.916  23.448  1.00  0.00           C  
ATOM   2409  HD2 PRO   153      29.532  40.580  24.022  1.00  0.00           H  
ATOM   2410  HD3 PRO   153      30.379  41.121  22.534  1.00  0.00           H  
ATOM   2411  HG2 PRO   153      31.614  39.480  24.364  1.00  0.00           H  
ATOM   2412  HG3 PRO   153      31.785  39.270  22.536  1.00  0.00           H  
ATOM   2413  HB2 PRO   153      29.968  37.841  24.400  1.00  0.00           H  
ATOM   2414  HB3 PRO   153      31.139  37.079  23.179  1.00  0.00           H  
ATOM   2415  HA  PRO   153      30.048  38.161  21.387  1.00  0.00           H  
ATOM   2416  N   ALA   154      27.218  37.352  22.862  1.00  0.00           N  
ATOM   2417  CA  ALA   154      26.151  36.383  22.935  1.00  0.00           C  
ATOM   2418  C   ALA   154      25.653  35.961  21.497  1.00  0.00           C  
ATOM   2419  O   ALA   154      25.098  34.937  21.269  1.00  0.00           O  
ATOM   2420  CB  ALA   154      24.955  37.009  23.738  1.00  0.00           C  
ATOM   2421  H   ALA   154      26.927  38.304  23.031  1.00  0.00           H  
ATOM   2422  HA  ALA   154      26.509  35.479  23.426  1.00  0.00           H  
ATOM   2423  HB1 ALA   154      24.575  37.863  23.178  1.00  0.00           H  
ATOM   2424  HB2 ALA   154      24.050  36.401  23.733  1.00  0.00           H  
ATOM   2425  HB3 ALA   154      25.383  37.341  24.684  1.00  0.00           H  
ATOM   2426  N   GLU   155      25.964  36.867  20.543  1.00  0.00           N  
ATOM   2427  CA  GLU   155      25.443  36.660  19.208  1.00  0.00           C  
ATOM   2428  C   GLU   155      26.375  35.784  18.382  1.00  0.00           C  
ATOM   2429  O   GLU   155      26.056  35.475  17.275  1.00  0.00           O  
ATOM   2430  CB  GLU   155      25.113  37.998  18.553  1.00  0.00           C  
ATOM   2431  CG  GLU   155      24.380  38.047  17.164  1.00  0.00           C  
ATOM   2432  CD  GLU   155      23.540  36.802  16.902  1.00  0.00           C  
ATOM   2433  OE1 GLU   155      22.843  36.305  17.823  1.00  0.00           O  
ATOM   2434  OE2 GLU   155      23.596  36.306  15.728  1.00  0.00           O1-
ATOM   2435  H   GLU   155      26.422  37.749  20.727  1.00  0.00           H  
ATOM   2436  HA  GLU   155      24.481  36.190  19.411  1.00  0.00           H  
ATOM   2437  HB2 GLU   155      24.350  38.406  19.215  1.00  0.00           H  
ATOM   2438  HB3 GLU   155      25.919  38.724  18.450  1.00  0.00           H  
ATOM   2439  HG2 GLU   155      23.735  38.920  17.067  1.00  0.00           H  
ATOM   2440  HG3 GLU   155      25.088  38.095  16.337  1.00  0.00           H  
ATOM   2441  N   ARG   156      27.485  35.325  18.931  1.00  0.00           N  
ATOM   2442  CA  ARG   156      28.405  34.295  18.381  1.00  0.00           C  
ATOM   2443  C   ARG   156      27.583  32.965  18.456  1.00  0.00           C  
ATOM   2444  O   ARG   156      27.213  32.538  19.517  1.00  0.00           O  
ATOM   2445  CB  ARG   156      29.677  34.131  19.282  1.00  0.00           C  
ATOM   2446  CG  ARG   156      30.890  33.391  18.601  1.00  0.00           C  
ATOM   2447  CD  ARG   156      31.713  32.618  19.679  1.00  0.00           C  
ATOM   2448  NE  ARG   156      30.843  31.590  20.223  1.00  0.00           N  
ATOM   2449  CZ  ARG   156      31.302  30.420  20.723  1.00  0.00           C  
ATOM   2450  NH1 ARG   156      32.541  30.185  20.932  1.00  0.00           N  
ATOM   2451  NH2 ARG   156      30.566  29.587  21.348  1.00  0.00           N1+
ATOM   2452  H   ARG   156      27.632  35.554  19.904  1.00  0.00           H  
ATOM   2453  HA  ARG   156      28.786  34.534  17.388  1.00  0.00           H  
ATOM   2454  HB2 ARG   156      30.036  35.112  19.595  1.00  0.00           H  
ATOM   2455  HB3 ARG   156      29.383  33.576  20.172  1.00  0.00           H  
ATOM   2456  HG2 ARG   156      30.395  32.780  17.846  1.00  0.00           H  
ATOM   2457  HG3 ARG   156      31.528  34.171  18.184  1.00  0.00           H  
ATOM   2458  HD2 ARG   156      32.599  32.115  19.290  1.00  0.00           H  
ATOM   2459  HD3 ARG   156      31.863  33.309  20.508  1.00  0.00           H  
ATOM   2460  HE  ARG   156      29.846  31.751  20.193  1.00  0.00           H  
ATOM   2461 HH11 ARG   156      33.102  30.995  20.709  1.00  0.00           H  
ATOM   2462 HH12 ARG   156      32.922  29.411  21.458  1.00  0.00           H  
ATOM   2463 HH21 ARG   156      29.590  29.793  21.192  1.00  0.00           H  
ATOM   2464 HH22 ARG   156      30.857  28.652  21.597  1.00  0.00           H  
ATOM   2465  N   GLU   157      27.411  32.477  17.284  1.00  0.00           N  
ATOM   2466  CA  GLU   157      27.009  31.090  16.983  1.00  0.00           C  
ATOM   2467  C   GLU   157      27.803  30.024  17.809  1.00  0.00           C  
ATOM   2468  O   GLU   157      29.059  30.148  18.009  1.00  0.00           O  
ATOM   2469  CB  GLU   157      27.117  30.828  15.428  1.00  0.00           C  
ATOM   2470  CG  GLU   157      26.149  31.521  14.510  1.00  0.00           C  
ATOM   2471  CD  GLU   157      26.247  33.000  14.681  1.00  0.00           C  
ATOM   2472  OE1 GLU   157      25.202  33.716  14.831  1.00  0.00           O  
ATOM   2473  OE2 GLU   157      27.264  33.615  14.563  1.00  0.00           O1-
ATOM   2474  H   GLU   157      27.751  33.097  16.562  1.00  0.00           H  
ATOM   2475  HA  GLU   157      25.950  30.882  17.141  1.00  0.00           H  
ATOM   2476  HB2 GLU   157      28.176  30.955  15.202  1.00  0.00           H  
ATOM   2477  HB3 GLU   157      26.928  29.783  15.185  1.00  0.00           H  
ATOM   2478  HG2 GLU   157      26.261  31.249  13.461  1.00  0.00           H  
ATOM   2479  HG3 GLU   157      25.129  31.197  14.719  1.00  0.00           H  
ATOM   2480  N   PRO   158      27.148  28.970  18.236  1.00  0.00           N  
ATOM   2481  CA  PRO   158      27.643  27.885  19.162  1.00  0.00           C  
ATOM   2482  C   PRO   158      28.881  27.176  18.495  1.00  0.00           C  
ATOM   2483  O   PRO   158      29.293  27.472  17.325  1.00  0.00           O  
ATOM   2484  CD  PRO   158      25.897  28.491  17.740  1.00  0.00           C  
ATOM   2485  CG  PRO   158      25.725  27.010  18.090  1.00  0.00           C  
ATOM   2486  CB  PRO   158      26.463  26.872  19.384  1.00  0.00           C  
ATOM   2487  HD2 PRO   158      25.944  28.700  16.672  1.00  0.00           H  
ATOM   2488  HD3 PRO   158      25.084  28.978  18.279  1.00  0.00           H  
ATOM   2489  HG2 PRO   158      26.154  26.335  17.349  1.00  0.00           H  
ATOM   2490  HG3 PRO   158      24.688  26.684  18.172  1.00  0.00           H  
ATOM   2491  HB2 PRO   158      26.799  25.858  19.603  1.00  0.00           H  
ATOM   2492  HB3 PRO   158      25.826  27.138  20.228  1.00  0.00           H  
ATOM   2493  HA  PRO   158      27.965  28.279  20.126  1.00  0.00           H  
ATOM   2494  N   GLY   159      29.435  26.218  19.262  1.00  0.00           N  
ATOM   2495  CA  GLY   159      30.459  25.247  18.900  1.00  0.00           C  
ATOM   2496  C   GLY   159      31.943  25.703  18.968  1.00  0.00           C  
ATOM   2497  O   GLY   159      32.171  26.887  19.226  1.00  0.00           O  
ATOM   2498  H   GLY   159      28.938  25.983  20.110  1.00  0.00           H  
ATOM   2499  HA2 GLY   159      30.345  24.310  19.444  1.00  0.00           H  
ATOM   2500  HA3 GLY   159      30.358  24.972  17.850  1.00  0.00           H  
ATOM   2501  N   GLU   160      32.918  24.860  18.536  1.00  0.00           N  
ATOM   2502  CA  GLU   160      34.362  25.089  18.419  1.00  0.00           C  
ATOM   2503  C   GLU   160      35.037  25.261  19.796  1.00  0.00           C  
ATOM   2504  O   GLU   160      35.858  26.148  19.949  1.00  0.00           O  
ATOM   2505  CB  GLU   160      34.732  25.971  17.226  1.00  0.00           C  
ATOM   2506  CG  GLU   160      34.053  25.543  15.925  1.00  0.00           C  
ATOM   2507  CD  GLU   160      32.571  25.870  15.711  1.00  0.00           C  
ATOM   2508  OE1 GLU   160      31.708  24.984  15.782  1.00  0.00           O  
ATOM   2509  OE2 GLU   160      32.285  26.996  15.336  1.00  0.00           O1-
ATOM   2510  H   GLU   160      32.633  23.965  18.165  1.00  0.00           H  
ATOM   2511  HA  GLU   160      34.721  24.123  18.063  1.00  0.00           H  
ATOM   2512  HB2 GLU   160      34.583  27.022  17.471  1.00  0.00           H  
ATOM   2513  HB3 GLU   160      35.790  25.794  17.028  1.00  0.00           H  
ATOM   2514  HG2 GLU   160      34.710  25.881  15.124  1.00  0.00           H  
ATOM   2515  HG3 GLU   160      34.088  24.464  15.780  1.00  0.00           H  
ATOM   2516  N   VAL   161      34.561  24.481  20.751  1.00  0.00           N  
ATOM   2517  CA  VAL   161      34.916  24.637  22.164  1.00  0.00           C  
ATOM   2518  C   VAL   161      36.411  24.483  22.378  1.00  0.00           C  
ATOM   2519  O   VAL   161      36.992  23.677  21.621  1.00  0.00           O  
ATOM   2520  CB  VAL   161      34.061  23.851  23.134  1.00  0.00           C  
ATOM   2521  CG1 VAL   161      32.541  24.060  22.962  1.00  0.00           C  
ATOM   2522  CG2 VAL   161      34.307  22.314  23.161  1.00  0.00           C  
ATOM   2523  H   VAL   161      34.057  23.638  20.517  1.00  0.00           H  
ATOM   2524  HA  VAL   161      34.751  25.675  22.452  1.00  0.00           H  
ATOM   2525  HB  VAL   161      34.246  24.247  24.133  1.00  0.00           H  
ATOM   2526 HG11 VAL   161      32.212  23.667  22.000  1.00  0.00           H  
ATOM   2527 HG12 VAL   161      31.909  23.555  23.693  1.00  0.00           H  
ATOM   2528 HG13 VAL   161      32.323  25.123  23.063  1.00  0.00           H  
ATOM   2529 HG21 VAL   161      34.161  21.759  22.234  1.00  0.00           H  
ATOM   2530 HG22 VAL   161      35.261  22.090  23.638  1.00  0.00           H  
ATOM   2531 HG23 VAL   161      33.600  21.853  23.850  1.00  0.00           H  
ATOM   2532  N   VAL   162      37.019  25.246  23.249  1.00  0.00           N  
ATOM   2533  CA  VAL   162      38.486  25.366  23.567  1.00  0.00           C  
ATOM   2534  C   VAL   162      38.658  25.202  25.130  1.00  0.00           C  
ATOM   2535  O   VAL   162      37.802  25.774  25.848  1.00  0.00           O  
ATOM   2536  CB  VAL   162      39.130  26.682  23.040  1.00  0.00           C  
ATOM   2537  CG1 VAL   162      40.603  26.857  23.570  1.00  0.00           C  
ATOM   2538  CG2 VAL   162      39.187  26.666  21.520  1.00  0.00           C  
ATOM   2539  H   VAL   162      36.479  25.978  23.689  1.00  0.00           H  
ATOM   2540  HA  VAL   162      39.053  24.507  23.207  1.00  0.00           H  
ATOM   2541  HB  VAL   162      38.532  27.537  23.356  1.00  0.00           H  
ATOM   2542 HG11 VAL   162      41.000  25.902  23.226  1.00  0.00           H  
ATOM   2543 HG12 VAL   162      41.087  27.675  23.036  1.00  0.00           H  
ATOM   2544 HG13 VAL   162      40.611  26.969  24.655  1.00  0.00           H  
ATOM   2545 HG21 VAL   162      39.348  27.669  21.123  1.00  0.00           H  
ATOM   2546 HG22 VAL   162      40.027  26.057  21.185  1.00  0.00           H  
ATOM   2547 HG23 VAL   162      38.244  26.300  21.113  1.00  0.00           H  
ATOM   2548  N   ASP   163      39.709  24.514  25.643  1.00  0.00           N  
ATOM   2549  CA  ASP   163      39.908  24.212  27.105  1.00  0.00           C  
ATOM   2550  C   ASP   163      40.072  25.506  28.013  1.00  0.00           C  
ATOM   2551  O   ASP   163      40.505  26.597  27.572  1.00  0.00           O  
ATOM   2552  CB  ASP   163      41.147  23.388  27.340  1.00  0.00           C  
ATOM   2553  CG  ASP   163      41.434  22.954  28.831  1.00  0.00           C  
ATOM   2554  OD1 ASP   163      40.493  22.759  29.657  1.00  0.00           O  
ATOM   2555  OD2 ASP   163      42.601  22.766  29.174  1.00  0.00           O1-
ATOM   2556  H   ASP   163      40.597  24.352  25.189  1.00  0.00           H  
ATOM   2557  HA  ASP   163      39.040  23.605  27.363  1.00  0.00           H  
ATOM   2558  HB2 ASP   163      40.904  22.440  26.859  1.00  0.00           H  
ATOM   2559  HB3 ASP   163      42.024  23.810  26.848  1.00  0.00           H  
ATOM   2560  N   SER   164      39.616  25.420  29.276  1.00  0.00           N  
ATOM   2561  CA  SER   164      39.666  26.539  30.266  1.00  0.00           C  
ATOM   2562  C   SER   164      41.150  26.829  30.659  1.00  0.00           C  
ATOM   2563  O   SER   164      41.947  25.884  30.832  1.00  0.00           O  
ATOM   2564  CB  SER   164      38.858  26.280  31.570  1.00  0.00           C  
ATOM   2565  OG  SER   164      39.126  27.256  32.545  1.00  0.00           O  
ATOM   2566  H   SER   164      39.088  24.593  29.514  1.00  0.00           H  
ATOM   2567  HA  SER   164      39.284  27.404  29.724  1.00  0.00           H  
ATOM   2568  HB2 SER   164      37.797  26.328  31.324  1.00  0.00           H  
ATOM   2569  HB3 SER   164      39.076  25.254  31.866  1.00  0.00           H  
ATOM   2570  HG  SER   164      38.350  27.775  32.771  1.00  0.00           H  
ATOM   2571  N   LEU   165      41.491  28.067  30.745  1.00  0.00           N  
ATOM   2572  CA  LEU   165      42.845  28.447  31.058  1.00  0.00           C  
ATOM   2573  C   LEU   165      43.306  28.181  32.540  1.00  0.00           C  
ATOM   2574  O   LEU   165      44.508  28.307  32.808  1.00  0.00           O  
ATOM   2575  CB  LEU   165      43.191  29.919  30.657  1.00  0.00           C  
ATOM   2576  CG  LEU   165      43.302  30.192  29.102  1.00  0.00           C  
ATOM   2577  CD1 LEU   165      43.108  31.678  28.906  1.00  0.00           C  
ATOM   2578  CD2 LEU   165      44.578  29.730  28.326  1.00  0.00           C  
ATOM   2579  H   LEU   165      40.846  28.718  30.320  1.00  0.00           H  
ATOM   2580  HA  LEU   165      43.387  27.710  30.466  1.00  0.00           H  
ATOM   2581  HB2 LEU   165      42.513  30.639  31.116  1.00  0.00           H  
ATOM   2582  HB3 LEU   165      44.151  30.145  31.122  1.00  0.00           H  
ATOM   2583  HG  LEU   165      42.445  29.732  28.609  1.00  0.00           H  
ATOM   2584 HD11 LEU   165      43.394  31.906  27.879  1.00  0.00           H  
ATOM   2585 HD12 LEU   165      42.060  31.916  29.084  1.00  0.00           H  
ATOM   2586 HD13 LEU   165      43.734  32.285  29.560  1.00  0.00           H  
ATOM   2587 HD21 LEU   165      45.411  30.423  28.444  1.00  0.00           H  
ATOM   2588 HD22 LEU   165      44.834  28.692  28.538  1.00  0.00           H  
ATOM   2589 HD23 LEU   165      44.312  29.654  27.271  1.00  0.00           H  
ATOM   2590  N   VAL   166      42.384  27.810  33.456  1.00  0.00           N  
ATOM   2591  CA  VAL   166      42.679  27.350  34.893  1.00  0.00           C  
ATOM   2592  C   VAL   166      43.688  26.126  34.810  1.00  0.00           C  
ATOM   2593  O   VAL   166      43.378  25.021  34.344  1.00  0.00           O  
ATOM   2594  CB  VAL   166      41.364  27.010  35.611  1.00  0.00           C  
ATOM   2595  CG1 VAL   166      41.710  26.703  37.049  1.00  0.00           C  
ATOM   2596  CG2 VAL   166      40.557  28.337  35.612  1.00  0.00           C  
ATOM   2597  H   VAL   166      41.423  27.779  33.147  1.00  0.00           H  
ATOM   2598  HA  VAL   166      43.165  28.227  35.321  1.00  0.00           H  
ATOM   2599  HB  VAL   166      40.878  26.181  35.095  1.00  0.00           H  
ATOM   2600 HG11 VAL   166      40.968  26.759  37.845  1.00  0.00           H  
ATOM   2601 HG12 VAL   166      42.087  25.685  36.951  1.00  0.00           H  
ATOM   2602 HG13 VAL   166      42.428  27.385  37.504  1.00  0.00           H  
ATOM   2603 HG21 VAL   166      39.547  28.116  35.959  1.00  0.00           H  
ATOM   2604 HG22 VAL   166      41.026  28.923  36.403  1.00  0.00           H  
ATOM   2605 HG23 VAL   166      40.498  29.022  34.767  1.00  0.00           H  
ATOM   2606  N   GLY   167      44.884  26.417  35.343  1.00  0.00           N  
ATOM   2607  CA  GLY   167      45.997  25.519  35.519  1.00  0.00           C  
ATOM   2608  C   GLY   167      47.207  25.980  34.704  1.00  0.00           C  
ATOM   2609  O   GLY   167      48.291  25.373  34.930  1.00  0.00           O  
ATOM   2610  H   GLY   167      44.961  27.356  35.707  1.00  0.00           H  
ATOM   2611  HA2 GLY   167      46.341  25.345  36.539  1.00  0.00           H  
ATOM   2612  HA3 GLY   167      45.654  24.543  35.175  1.00  0.00           H  
ATOM   2613  N   LYS   168      47.075  26.925  33.795  1.00  0.00           N  
ATOM   2614  CA  LYS   168      48.193  27.318  32.911  1.00  0.00           C  
ATOM   2615  C   LYS   168      49.365  28.193  33.622  1.00  0.00           C  
ATOM   2616  O   LYS   168      49.038  29.131  34.322  1.00  0.00           O  
ATOM   2617  CB  LYS   168      47.658  27.963  31.600  1.00  0.00           C  
ATOM   2618  CG  LYS   168      48.708  28.127  30.576  1.00  0.00           C  
ATOM   2619  CD  LYS   168      48.142  28.928  29.343  1.00  0.00           C  
ATOM   2620  CE  LYS   168      49.289  28.802  28.291  1.00  0.00           C  
ATOM   2621  NZ  LYS   168      48.774  29.277  26.966  1.00  0.00           N1+
ATOM   2622  H   LYS   168      46.161  27.318  33.620  1.00  0.00           H  
ATOM   2623  HA  LYS   168      48.698  26.440  32.508  1.00  0.00           H  
ATOM   2624  HB2 LYS   168      46.840  27.345  31.230  1.00  0.00           H  
ATOM   2625  HB3 LYS   168      47.273  28.969  31.767  1.00  0.00           H  
ATOM   2626  HG2 LYS   168      49.513  28.662  31.081  1.00  0.00           H  
ATOM   2627  HG3 LYS   168      48.938  27.136  30.185  1.00  0.00           H  
ATOM   2628  HD2 LYS   168      47.353  28.367  28.843  1.00  0.00           H  
ATOM   2629  HD3 LYS   168      47.765  29.909  29.634  1.00  0.00           H  
ATOM   2630  HE2 LYS   168      50.095  29.385  28.737  1.00  0.00           H  
ATOM   2631  HE3 LYS   168      49.594  27.765  28.148  1.00  0.00           H  
ATOM   2632  HZ1 LYS   168      49.441  29.147  26.219  1.00  0.00           H  
ATOM   2633  HZ2 LYS   168      47.934  28.773  26.723  1.00  0.00           H  
ATOM   2634  HZ3 LYS   168      48.520  30.254  26.929  1.00  0.00           H  
ATOM   2635  N   GLN   169      50.660  27.874  33.456  1.00  0.00           N  
ATOM   2636  CA  GLN   169      51.772  28.810  33.715  1.00  0.00           C  
ATOM   2637  C   GLN   169      51.917  29.833  32.586  1.00  0.00           C  
ATOM   2638  O   GLN   169      52.168  29.512  31.421  1.00  0.00           O  
ATOM   2639  CB  GLN   169      53.089  27.955  33.787  1.00  0.00           C  
ATOM   2640  CG  GLN   169      53.049  27.005  34.984  1.00  0.00           C  
ATOM   2641  CD  GLN   169      52.891  27.688  36.375  1.00  0.00           C  
ATOM   2642  OE1 GLN   169      52.994  28.887  36.521  1.00  0.00           O  
ATOM   2643  NE2 GLN   169      52.849  27.022  37.505  1.00  0.00           N  
ATOM   2644  H   GLN   169      50.886  27.101  32.845  1.00  0.00           H  
ATOM   2645  HA  GLN   169      51.664  29.349  34.656  1.00  0.00           H  
ATOM   2646  HB2 GLN   169      53.238  27.314  32.918  1.00  0.00           H  
ATOM   2647  HB3 GLN   169      53.899  28.677  33.885  1.00  0.00           H  
ATOM   2648  HG2 GLN   169      52.277  26.247  34.849  1.00  0.00           H  
ATOM   2649  HG3 GLN   169      53.971  26.430  35.066  1.00  0.00           H  
ATOM   2650 HE21 GLN   169      52.796  26.019  37.394  1.00  0.00           H  
ATOM   2651 HE22 GLN   169      53.009  27.477  38.392  1.00  0.00           H  
ATOM   2652  N   VAL   170      51.885  31.127  32.913  1.00  0.00           N  
ATOM   2653  CA  VAL   170      51.799  32.266  31.983  1.00  0.00           C  
ATOM   2654  C   VAL   170      52.684  33.391  32.406  1.00  0.00           C  
ATOM   2655  O   VAL   170      53.300  33.404  33.448  1.00  0.00           O  
ATOM   2656  CB  VAL   170      50.355  32.761  31.699  1.00  0.00           C  
ATOM   2657  CG1 VAL   170      49.504  31.546  31.380  1.00  0.00           C  
ATOM   2658  CG2 VAL   170      49.680  33.434  33.006  1.00  0.00           C  
ATOM   2659  H   VAL   170      51.776  31.338  33.895  1.00  0.00           H  
ATOM   2660  HA  VAL   170      52.183  31.924  31.022  1.00  0.00           H  
ATOM   2661  HB  VAL   170      50.334  33.410  30.824  1.00  0.00           H  
ATOM   2662 HG11 VAL   170      50.076  30.962  30.659  1.00  0.00           H  
ATOM   2663 HG12 VAL   170      49.326  31.029  32.322  1.00  0.00           H  
ATOM   2664 HG13 VAL   170      48.496  31.801  31.054  1.00  0.00           H  
ATOM   2665 HG21 VAL   170      48.788  34.005  32.744  1.00  0.00           H  
ATOM   2666 HG22 VAL   170      49.430  32.714  33.785  1.00  0.00           H  
ATOM   2667 HG23 VAL   170      50.333  34.182  33.455  1.00  0.00           H  
ATOM   2668  N   GLU   171      52.962  34.260  31.431  1.00  0.00           N  
ATOM   2669  CA  GLU   171      53.817  35.365  31.633  1.00  0.00           C  
ATOM   2670  C   GLU   171      53.630  36.523  30.667  1.00  0.00           C  
ATOM   2671  O   GLU   171      53.146  36.354  29.564  1.00  0.00           O  
ATOM   2672  CB  GLU   171      55.279  34.752  31.639  1.00  0.00           C  
ATOM   2673  CG  GLU   171      55.730  34.269  30.245  1.00  0.00           C  
ATOM   2674  CD  GLU   171      55.054  32.944  29.871  1.00  0.00           C  
ATOM   2675  OE1 GLU   171      55.329  31.934  30.566  1.00  0.00           O  
ATOM   2676  OE2 GLU   171      54.219  32.957  28.953  1.00  0.00           O1-
ATOM   2677  H   GLU   171      52.480  34.200  30.545  1.00  0.00           H  
ATOM   2678  HA  GLU   171      53.589  35.744  32.629  1.00  0.00           H  
ATOM   2679  HB2 GLU   171      56.039  35.444  32.003  1.00  0.00           H  
ATOM   2680  HB3 GLU   171      55.428  33.902  32.306  1.00  0.00           H  
ATOM   2681  HG2 GLU   171      55.405  35.059  29.569  1.00  0.00           H  
ATOM   2682  HG3 GLU   171      56.815  34.166  30.210  1.00  0.00           H  
ATOM   2683  N   TYR   172      54.010  37.739  31.067  1.00  0.00           N  
ATOM   2684  CA  TYR   172      53.609  39.005  30.414  1.00  0.00           C  
ATOM   2685  C   TYR   172      54.638  40.066  30.432  1.00  0.00           C  
ATOM   2686  O   TYR   172      55.359  40.228  31.500  1.00  0.00           O  
ATOM   2687  CB  TYR   172      52.233  39.597  30.850  1.00  0.00           C  
ATOM   2688  CG  TYR   172      51.108  38.618  30.842  1.00  0.00           C  
ATOM   2689  CD1 TYR   172      50.723  37.850  31.966  1.00  0.00           C  
ATOM   2690  CE1 TYR   172      49.600  36.947  31.870  1.00  0.00           C  
ATOM   2691  CZ  TYR   172      48.841  36.816  30.715  1.00  0.00           C  
ATOM   2692  OH  TYR   172      47.729  35.933  30.705  1.00  0.00           O  
ATOM   2693  CE2 TYR   172      49.218  37.655  29.652  1.00  0.00           C  
ATOM   2694  CD2 TYR   172      50.309  38.510  29.650  1.00  0.00           C  
ATOM   2695  H   TYR   172      54.381  37.721  32.007  1.00  0.00           H  
ATOM   2696  HA  TYR   172      53.469  38.811  29.351  1.00  0.00           H  
ATOM   2697  HB2 TYR   172      52.346  40.168  31.771  1.00  0.00           H  
ATOM   2698  HB3 TYR   172      51.908  40.406  30.196  1.00  0.00           H  
ATOM   2699  HD1 TYR   172      51.385  37.950  32.814  1.00  0.00           H  
ATOM   2700  HE1 TYR   172      49.316  36.372  32.739  1.00  0.00           H  
ATOM   2701  HH  TYR   172      47.252  35.989  29.874  1.00  0.00           H  
ATOM   2702  HE2 TYR   172      48.590  37.665  28.773  1.00  0.00           H  
ATOM   2703  HD2 TYR   172      50.453  39.122  28.771  1.00  0.00           H  
ATOM   2704  N   ALA   173      54.901  40.757  29.332  1.00  0.00           N  
ATOM   2705  CA  ALA   173      56.122  41.619  29.088  1.00  0.00           C  
ATOM   2706  C   ALA   173      56.144  42.876  29.899  1.00  0.00           C  
ATOM   2707  O   ALA   173      55.211  43.699  29.685  1.00  0.00           O  
ATOM   2708  CB  ALA   173      56.315  41.689  27.608  1.00  0.00           C  
ATOM   2709  H   ALA   173      54.370  40.389  28.556  1.00  0.00           H  
ATOM   2710  HA  ALA   173      56.986  41.077  29.473  1.00  0.00           H  
ATOM   2711  HB1 ALA   173      56.312  40.696  27.157  1.00  0.00           H  
ATOM   2712  HB2 ALA   173      55.539  42.238  27.074  1.00  0.00           H  
ATOM   2713  HB3 ALA   173      57.214  42.265  27.390  1.00  0.00           H  
ATOM   2714  N   LYS   174      57.201  43.077  30.721  1.00  0.00           N  
ATOM   2715  CA  LYS   174      57.599  44.333  31.381  1.00  0.00           C  
ATOM   2716  C   LYS   174      58.300  45.288  30.360  1.00  0.00           C  
ATOM   2717  O   LYS   174      58.568  44.913  29.217  1.00  0.00           O  
ATOM   2718  CB  LYS   174      58.629  44.041  32.469  1.00  0.00           C  
ATOM   2719  CG  LYS   174      58.216  42.935  33.451  1.00  0.00           C  
ATOM   2720  CD  LYS   174      59.343  42.614  34.420  1.00  0.00           C  
ATOM   2721  CE  LYS   174      59.461  43.596  35.658  1.00  0.00           C  
ATOM   2722  NZ  LYS   174      60.789  43.329  36.334  1.00  0.00           N1+
ATOM   2723  H   LYS   174      57.789  42.259  30.792  1.00  0.00           H  
ATOM   2724  HA  LYS   174      56.727  44.737  31.894  1.00  0.00           H  
ATOM   2725  HB2 LYS   174      59.597  43.748  32.062  1.00  0.00           H  
ATOM   2726  HB3 LYS   174      58.678  44.943  33.079  1.00  0.00           H  
ATOM   2727  HG2 LYS   174      57.348  43.312  33.993  1.00  0.00           H  
ATOM   2728  HG3 LYS   174      58.033  42.013  32.898  1.00  0.00           H  
ATOM   2729  HD2 LYS   174      59.112  41.644  34.859  1.00  0.00           H  
ATOM   2730  HD3 LYS   174      60.269  42.572  33.846  1.00  0.00           H  
ATOM   2731  HE2 LYS   174      59.404  44.626  35.307  1.00  0.00           H  
ATOM   2732  HE3 LYS   174      58.627  43.461  36.347  1.00  0.00           H  
ATOM   2733  HZ1 LYS   174      61.557  43.415  35.684  1.00  0.00           H  
ATOM   2734  HZ2 LYS   174      61.075  44.040  36.991  1.00  0.00           H  
ATOM   2735  HZ3 LYS   174      60.840  42.439  36.809  1.00  0.00           H  
ATOM   2736  N   GLU   175      58.499  46.574  30.673  1.00  0.00           N  
ATOM   2737  CA  GLU   175      59.222  47.528  29.905  1.00  0.00           C  
ATOM   2738  C   GLU   175      60.481  47.094  29.223  1.00  0.00           C  
ATOM   2739  O   GLU   175      60.817  47.599  28.159  1.00  0.00           O  
ATOM   2740  CB  GLU   175      59.546  48.650  30.830  1.00  0.00           C  
ATOM   2741  CG  GLU   175      60.296  49.930  30.237  1.00  0.00           C  
ATOM   2742  CD  GLU   175      59.821  50.314  28.830  1.00  0.00           C  
ATOM   2743  OE1 GLU   175      60.590  50.606  27.864  1.00  0.00           O  
ATOM   2744  OE2 GLU   175      58.580  50.229  28.608  1.00  0.00           O1-
ATOM   2745  H   GLU   175      58.121  46.821  31.576  1.00  0.00           H  
ATOM   2746  HA  GLU   175      58.514  47.866  29.148  1.00  0.00           H  
ATOM   2747  HB2 GLU   175      58.584  49.022  31.181  1.00  0.00           H  
ATOM   2748  HB3 GLU   175      60.098  48.236  31.674  1.00  0.00           H  
ATOM   2749  HG2 GLU   175      60.331  50.763  30.940  1.00  0.00           H  
ATOM   2750  HG3 GLU   175      61.350  49.693  30.094  1.00  0.00           H  
ATOM   2751  N   ASP   176      61.216  46.204  29.915  1.00  0.00           N  
ATOM   2752  CA  ASP   176      62.563  45.879  29.488  1.00  0.00           C  
ATOM   2753  C   ASP   176      62.741  44.633  28.502  1.00  0.00           C  
ATOM   2754  O   ASP   176      63.819  44.256  28.094  1.00  0.00           O  
ATOM   2755  CB  ASP   176      63.464  45.656  30.692  1.00  0.00           C  
ATOM   2756  CG  ASP   176      63.266  44.386  31.444  1.00  0.00           C  
ATOM   2757  OD1 ASP   176      62.187  43.831  31.419  1.00  0.00           O  
ATOM   2758  OD2 ASP   176      64.266  43.886  32.023  1.00  0.00           O1-
ATOM   2759  H   ASP   176      60.813  45.839  30.766  1.00  0.00           H  
ATOM   2760  HA  ASP   176      62.959  46.769  28.998  1.00  0.00           H  
ATOM   2761  HB2 ASP   176      64.500  45.638  30.353  1.00  0.00           H  
ATOM   2762  HB3 ASP   176      63.400  46.478  31.405  1.00  0.00           H  
ATOM   2763  N   GLY   177      61.584  44.041  28.126  1.00  0.00           N  
ATOM   2764  CA  GLY   177      61.540  42.832  27.246  1.00  0.00           C  
ATOM   2765  C   GLY   177      61.526  41.488  27.933  1.00  0.00           C  
ATOM   2766  O   GLY   177      61.251  40.433  27.336  1.00  0.00           O  
ATOM   2767  H   GLY   177      60.695  44.172  28.587  1.00  0.00           H  
ATOM   2768  HA2 GLY   177      60.740  42.860  26.506  1.00  0.00           H  
ATOM   2769  HA3 GLY   177      62.371  42.813  26.541  1.00  0.00           H  
ATOM   2770  N   SER   178      61.848  41.583  29.226  1.00  0.00           N  
ATOM   2771  CA  SER   178      61.568  40.417  30.131  1.00  0.00           C  
ATOM   2772  C   SER   178      60.121  40.251  30.406  1.00  0.00           C  
ATOM   2773  O   SER   178      59.295  41.174  30.201  1.00  0.00           O  
ATOM   2774  CB  SER   178      62.366  40.413  31.494  1.00  0.00           C  
ATOM   2775  OG  SER   178      61.577  41.200  32.435  1.00  0.00           O  
ATOM   2776  H   SER   178      62.083  42.503  29.571  1.00  0.00           H  
ATOM   2777  HA  SER   178      61.892  39.565  29.535  1.00  0.00           H  
ATOM   2778  HB2 SER   178      62.488  39.409  31.901  1.00  0.00           H  
ATOM   2779  HB3 SER   178      63.402  40.706  31.321  1.00  0.00           H  
ATOM   2780  HG  SER   178      61.741  42.072  32.068  1.00  0.00           H  
ATOM   2781  N   LYS   179      59.697  39.071  30.855  1.00  0.00           N  
ATOM   2782  CA  LYS   179      58.267  38.734  31.109  1.00  0.00           C  
ATOM   2783  C   LYS   179      57.943  38.290  32.530  1.00  0.00           C  
ATOM   2784  O   LYS   179      58.450  37.257  32.944  1.00  0.00           O  
ATOM   2785  CB  LYS   179      57.827  37.626  30.103  1.00  0.00           C  
ATOM   2786  CG  LYS   179      57.763  37.997  28.638  1.00  0.00           C  
ATOM   2787  CD  LYS   179      56.978  36.902  27.855  1.00  0.00           C  
ATOM   2788  CE  LYS   179      56.723  37.341  26.386  1.00  0.00           C  
ATOM   2789  NZ  LYS   179      57.860  37.164  25.475  1.00  0.00           N1+
ATOM   2790  H   LYS   179      60.337  38.298  30.743  1.00  0.00           H  
ATOM   2791  HA  LYS   179      57.617  39.593  30.941  1.00  0.00           H  
ATOM   2792  HB2 LYS   179      58.479  36.765  30.257  1.00  0.00           H  
ATOM   2793  HB3 LYS   179      56.836  37.326  30.445  1.00  0.00           H  
ATOM   2794  HG2 LYS   179      57.229  38.935  28.486  1.00  0.00           H  
ATOM   2795  HG3 LYS   179      58.723  38.099  28.132  1.00  0.00           H  
ATOM   2796  HD2 LYS   179      57.481  35.936  27.881  1.00  0.00           H  
ATOM   2797  HD3 LYS   179      55.979  36.740  28.259  1.00  0.00           H  
ATOM   2798  HE2 LYS   179      55.914  36.786  25.911  1.00  0.00           H  
ATOM   2799  HE3 LYS   179      56.357  38.368  26.399  1.00  0.00           H  
ATOM   2800  HZ1 LYS   179      58.104  36.198  25.309  1.00  0.00           H  
ATOM   2801  HZ2 LYS   179      57.712  37.592  24.573  1.00  0.00           H  
ATOM   2802  HZ3 LYS   179      58.710  37.585  25.822  1.00  0.00           H  
ATOM   2803  N   ARG   180      57.132  38.995  33.256  1.00  0.00           N  
ATOM   2804  CA  ARG   180      56.717  38.587  34.658  1.00  0.00           C  
ATOM   2805  C   ARG   180      55.809  37.343  34.754  1.00  0.00           C  
ATOM   2806  O   ARG   180      54.919  37.243  33.972  1.00  0.00           O  
ATOM   2807  CB  ARG   180      55.985  39.833  35.238  1.00  0.00           C  
ATOM   2808  CG  ARG   180      55.607  39.665  36.709  1.00  0.00           C  
ATOM   2809  CD  ARG   180      54.564  40.616  37.257  1.00  0.00           C  
ATOM   2810  NE  ARG   180      54.432  40.660  38.676  1.00  0.00           N  
ATOM   2811  CZ  ARG   180      53.512  41.179  39.404  1.00  0.00           C  
ATOM   2812  NH1 ARG   180      52.496  41.883  38.977  1.00  0.00           N  
ATOM   2813  NH2 ARG   180      53.619  40.927  40.659  1.00  0.00           N1+
ATOM   2814  H   ARG   180      56.654  39.747  32.782  1.00  0.00           H  
ATOM   2815  HA  ARG   180      57.537  38.460  35.364  1.00  0.00           H  
ATOM   2816  HB2 ARG   180      56.585  40.721  35.042  1.00  0.00           H  
ATOM   2817  HB3 ARG   180      55.084  40.049  34.665  1.00  0.00           H  
ATOM   2818  HG2 ARG   180      55.136  38.699  36.889  1.00  0.00           H  
ATOM   2819  HG3 ARG   180      56.519  39.787  37.293  1.00  0.00           H  
ATOM   2820  HD2 ARG   180      54.800  41.621  36.906  1.00  0.00           H  
ATOM   2821  HD3 ARG   180      53.585  40.373  36.845  1.00  0.00           H  
ATOM   2822  HE  ARG   180      55.167  40.201  39.195  1.00  0.00           H  
ATOM   2823 HH11 ARG   180      52.355  41.990  37.983  1.00  0.00           H  
ATOM   2824 HH12 ARG   180      51.907  42.383  39.627  1.00  0.00           H  
ATOM   2825 HH21 ARG   180      54.491  40.437  40.800  1.00  0.00           H  
ATOM   2826 HH22 ARG   180      53.096  41.328  41.424  1.00  0.00           H  
ATOM   2827  N   THR   181      56.135  36.379  35.580  1.00  0.00           N  
ATOM   2828  CA  THR   181      55.470  35.038  35.575  1.00  0.00           C  
ATOM   2829  C   THR   181      54.378  34.871  36.529  1.00  0.00           C  
ATOM   2830  O   THR   181      54.333  35.391  37.621  1.00  0.00           O  
ATOM   2831  CB  THR   181      56.547  33.953  35.772  1.00  0.00           C  
ATOM   2832  CG2 THR   181      57.581  33.990  34.668  1.00  0.00           C  
ATOM   2833  OG1 THR   181      57.177  34.286  36.964  1.00  0.00           O  
ATOM   2834  H   THR   181      56.870  36.370  36.272  1.00  0.00           H  
ATOM   2835  HA  THR   181      55.007  34.843  34.608  1.00  0.00           H  
ATOM   2836  HB  THR   181      56.144  32.941  35.796  1.00  0.00           H  
ATOM   2837 HG21 THR   181      57.189  33.755  33.678  1.00  0.00           H  
ATOM   2838 HG22 THR   181      57.957  35.009  34.575  1.00  0.00           H  
ATOM   2839 HG23 THR   181      58.369  33.263  34.866  1.00  0.00           H  
ATOM   2840  HG1 THR   181      56.847  33.610  37.560  1.00  0.00           H  
ATOM   2841  N   GLY   182      53.412  33.913  36.261  1.00  0.00           N  
ATOM   2842  CA  GLY   182      52.377  33.528  37.247  1.00  0.00           C  
ATOM   2843  C   GLY   182      51.586  32.326  36.794  1.00  0.00           C  
ATOM   2844  O   GLY   182      51.946  31.698  35.763  1.00  0.00           O  
ATOM   2845  H   GLY   182      53.445  33.541  35.323  1.00  0.00           H  
ATOM   2846  HA2 GLY   182      52.798  33.307  38.228  1.00  0.00           H  
ATOM   2847  HA3 GLY   182      51.715  34.384  37.375  1.00  0.00           H  
ATOM   2848  N   MET   183      50.574  31.937  37.529  1.00  0.00           N  
ATOM   2849  CA  MET   183      49.689  30.870  37.230  1.00  0.00           C  
ATOM   2850  C   MET   183      48.198  31.270  37.302  1.00  0.00           C  
ATOM   2851  O   MET   183      47.786  32.088  38.116  1.00  0.00           O  
ATOM   2852  CB  MET   183      50.055  29.775  38.182  1.00  0.00           C  
ATOM   2853  CG  MET   183      49.122  28.555  38.110  1.00  0.00           C  
ATOM   2854  SD  MET   183      49.654  27.229  39.111  1.00  0.00           S  
ATOM   2855  CE  MET   183      48.781  25.822  38.362  1.00  0.00           C  
ATOM   2856  H   MET   183      50.335  32.522  38.318  1.00  0.00           H  
ATOM   2857  HA  MET   183      49.890  30.486  36.230  1.00  0.00           H  
ATOM   2858  HB2 MET   183      51.044  29.389  37.933  1.00  0.00           H  
ATOM   2859  HB3 MET   183      50.066  30.081  39.228  1.00  0.00           H  
ATOM   2860  HG2 MET   183      48.134  28.790  38.507  1.00  0.00           H  
ATOM   2861  HG3 MET   183      49.038  28.259  37.064  1.00  0.00           H  
ATOM   2862  HE1 MET   183      47.849  26.029  37.837  1.00  0.00           H  
ATOM   2863  HE2 MET   183      49.496  25.497  37.606  1.00  0.00           H  
ATOM   2864  HE3 MET   183      48.651  25.079  39.150  1.00  0.00           H  
ATOM   2865  N   VAL   184      47.394  30.701  36.431  1.00  0.00           N  
ATOM   2866  CA  VAL   184      45.991  31.011  36.295  1.00  0.00           C  
ATOM   2867  C   VAL   184      45.137  30.049  37.140  1.00  0.00           C  
ATOM   2868  O   VAL   184      45.153  28.846  36.902  1.00  0.00           O  
ATOM   2869  CB  VAL   184      45.621  30.744  34.794  1.00  0.00           C  
ATOM   2870  CG1 VAL   184      44.060  31.067  34.652  1.00  0.00           C  
ATOM   2871  CG2 VAL   184      46.381  31.585  33.805  1.00  0.00           C  
ATOM   2872  H   VAL   184      47.829  30.161  35.696  1.00  0.00           H  
ATOM   2873  HA  VAL   184      45.730  32.036  36.555  1.00  0.00           H  
ATOM   2874  HB  VAL   184      45.842  29.705  34.548  1.00  0.00           H  
ATOM   2875 HG11 VAL   184      43.880  31.176  33.583  1.00  0.00           H  
ATOM   2876 HG12 VAL   184      43.491  30.240  35.077  1.00  0.00           H  
ATOM   2877 HG13 VAL   184      43.815  31.979  35.198  1.00  0.00           H  
ATOM   2878 HG21 VAL   184      47.438  31.422  34.017  1.00  0.00           H  
ATOM   2879 HG22 VAL   184      46.181  31.451  32.742  1.00  0.00           H  
ATOM   2880 HG23 VAL   184      46.273  32.637  34.068  1.00  0.00           H  
ATOM   2881  N   ILE   185      44.466  30.584  38.135  1.00  0.00           N  
ATOM   2882  CA  ILE   185      44.004  29.830  39.294  1.00  0.00           C  
ATOM   2883  C   ILE   185      42.501  29.764  39.577  1.00  0.00           C  
ATOM   2884  O   ILE   185      42.089  28.886  40.353  1.00  0.00           O  
ATOM   2885  CB  ILE   185      44.696  30.426  40.529  1.00  0.00           C  
ATOM   2886  CG2 ILE   185      46.242  30.082  40.713  1.00  0.00           C  
ATOM   2887  CG1 ILE   185      44.380  31.870  40.826  1.00  0.00           C  
ATOM   2888  CD1 ILE   185      44.776  32.478  42.177  1.00  0.00           C  
ATOM   2889  H   ILE   185      44.498  31.590  38.215  1.00  0.00           H  
ATOM   2890  HA  ILE   185      44.343  28.796  39.236  1.00  0.00           H  
ATOM   2891  HB  ILE   185      44.358  29.872  41.405  1.00  0.00           H  
ATOM   2892 HG21 ILE   185      46.396  29.044  40.420  1.00  0.00           H  
ATOM   2893 HG22 ILE   185      46.868  30.806  40.191  1.00  0.00           H  
ATOM   2894 HG23 ILE   185      46.519  30.249  41.754  1.00  0.00           H  
ATOM   2895 HG12 ILE   185      44.790  32.476  40.018  1.00  0.00           H  
ATOM   2896 HG13 ILE   185      43.319  32.054  40.653  1.00  0.00           H  
ATOM   2897 HD11 ILE   185      43.927  32.744  42.806  1.00  0.00           H  
ATOM   2898 HD12 ILE   185      45.435  31.814  42.736  1.00  0.00           H  
ATOM   2899 HD13 ILE   185      45.277  33.414  41.932  1.00  0.00           H  
ATOM   2900  N   HIS   186      41.723  30.559  38.932  1.00  0.00           N  
ATOM   2901  CA  HIS   186      40.248  30.490  39.024  1.00  0.00           C  
ATOM   2902  C   HIS   186      39.631  31.288  37.841  1.00  0.00           C  
ATOM   2903  O   HIS   186      40.304  32.178  37.300  1.00  0.00           O  
ATOM   2904  CB  HIS   186      39.843  30.949  40.363  1.00  0.00           C  
ATOM   2905  CG  HIS   186      38.341  31.145  40.448  1.00  0.00           C  
ATOM   2906  ND1 HIS   186      37.390  30.245  40.810  1.00  0.00           N  
ATOM   2907  CE1 HIS   186      36.206  30.805  40.661  1.00  0.00           C  
ATOM   2908  NE2 HIS   186      36.423  32.077  40.324  1.00  0.00           N  
ATOM   2909  CD2 HIS   186      37.736  32.368  40.163  1.00  0.00           C  
ATOM   2910  H   HIS   186      42.124  31.268  38.334  1.00  0.00           H  
ATOM   2911  HA  HIS   186      39.992  29.438  38.894  1.00  0.00           H  
ATOM   2912  HB2 HIS   186      40.115  30.227  41.134  1.00  0.00           H  
ATOM   2913  HB3 HIS   186      40.344  31.878  40.636  1.00  0.00           H  
ATOM   2914  HE1 HIS   186      35.203  30.411  40.735  1.00  0.00           H  
ATOM   2915  HE2 HIS   186      35.640  32.699  40.186  1.00  0.00           H  
ATOM   2916  HD2 HIS   186      38.131  33.279  39.738  1.00  0.00           H  
ATOM   2917  N   GLN   187      38.404  30.925  37.451  1.00  0.00           N  
ATOM   2918  CA  GLN   187      37.583  31.497  36.417  1.00  0.00           C  
ATOM   2919  C   GLN   187      36.203  31.889  36.962  1.00  0.00           C  
ATOM   2920  O   GLN   187      35.448  31.092  37.535  1.00  0.00           O  
ATOM   2921  CB  GLN   187      37.503  30.554  35.170  1.00  0.00           C  
ATOM   2922  CG  GLN   187      36.912  31.310  33.959  1.00  0.00           C  
ATOM   2923  CD  GLN   187      36.908  30.303  32.767  1.00  0.00           C  
ATOM   2924  OE1 GLN   187      36.841  29.080  32.878  1.00  0.00           O  
ATOM   2925  NE2 GLN   187      36.790  30.774  31.544  1.00  0.00           N  
ATOM   2926  H   GLN   187      38.117  30.147  38.026  1.00  0.00           H  
ATOM   2927  HA  GLN   187      38.043  32.448  36.151  1.00  0.00           H  
ATOM   2928  HB2 GLN   187      38.527  30.266  34.929  1.00  0.00           H  
ATOM   2929  HB3 GLN   187      36.920  29.699  35.513  1.00  0.00           H  
ATOM   2930  HG2 GLN   187      35.888  31.575  34.224  1.00  0.00           H  
ATOM   2931  HG3 GLN   187      37.575  32.129  33.679  1.00  0.00           H  
ATOM   2932 HE21 GLN   187      36.486  31.737  31.517  1.00  0.00           H  
ATOM   2933 HE22 GLN   187      36.713  30.173  30.738  1.00  0.00           H  
ATOM   2934  N   VAL   188      35.873  33.184  36.787  1.00  0.00           N  
ATOM   2935  CA  VAL   188      34.722  33.731  37.504  1.00  0.00           C  
ATOM   2936  C   VAL   188      33.437  33.069  36.974  1.00  0.00           C  
ATOM   2937  O   VAL   188      33.224  33.065  35.780  1.00  0.00           O  
ATOM   2938  CB  VAL   188      34.653  35.246  37.323  1.00  0.00           C  
ATOM   2939  CG1 VAL   188      33.614  35.843  38.332  1.00  0.00           C  
ATOM   2940  CG2 VAL   188      35.980  35.893  37.639  1.00  0.00           C  
ATOM   2941  H   VAL   188      36.429  33.770  36.180  1.00  0.00           H  
ATOM   2942  HA  VAL   188      34.796  33.453  38.555  1.00  0.00           H  
ATOM   2943  HB  VAL   188      34.396  35.612  36.329  1.00  0.00           H  
ATOM   2944 HG11 VAL   188      32.626  35.540  37.985  1.00  0.00           H  
ATOM   2945 HG12 VAL   188      33.848  35.485  39.334  1.00  0.00           H  
ATOM   2946 HG13 VAL   188      33.607  36.932  38.328  1.00  0.00           H  
ATOM   2947 HG21 VAL   188      36.794  35.401  37.107  1.00  0.00           H  
ATOM   2948 HG22 VAL   188      35.994  36.891  37.201  1.00  0.00           H  
ATOM   2949 HG23 VAL   188      36.097  35.899  38.722  1.00  0.00           H  
ATOM   2950  N   GLU   189      32.558  32.567  37.918  1.00  0.00           N  
ATOM   2951  CA  GLU   189      31.319  31.910  37.524  1.00  0.00           C  
ATOM   2952  C   GLU   189      30.340  32.887  36.870  1.00  0.00           C  
ATOM   2953  O   GLU   189      29.628  32.554  35.968  1.00  0.00           O  
ATOM   2954  CB  GLU   189      30.656  31.349  38.881  1.00  0.00           C  
ATOM   2955  CG  GLU   189      29.394  30.511  38.845  1.00  0.00           C  
ATOM   2956  CD  GLU   189      29.129  29.732  37.602  1.00  0.00           C  
ATOM   2957  OE1 GLU   189      27.979  29.728  37.016  1.00  0.00           O  
ATOM   2958  OE2 GLU   189      30.092  29.029  37.121  1.00  0.00           O1-
ATOM   2959  H   GLU   189      32.763  32.666  38.902  1.00  0.00           H  
ATOM   2960  HA  GLU   189      31.550  31.146  36.782  1.00  0.00           H  
ATOM   2961  HB2 GLU   189      31.427  30.656  39.220  1.00  0.00           H  
ATOM   2962  HB3 GLU   189      30.638  32.179  39.587  1.00  0.00           H  
ATOM   2963  HG2 GLU   189      29.445  29.865  39.721  1.00  0.00           H  
ATOM   2964  HG3 GLU   189      28.623  31.265  39.009  1.00  0.00           H  
ATOM   2965  N   ALA   190      30.379  34.150  37.421  1.00  0.00           N  
ATOM   2966  CA  ALA   190      29.451  35.182  37.038  1.00  0.00           C  
ATOM   2967  C   ALA   190      29.828  35.894  35.661  1.00  0.00           C  
ATOM   2968  O   ALA   190      29.084  36.513  34.947  1.00  0.00           O  
ATOM   2969  CB  ALA   190      29.112  36.150  38.237  1.00  0.00           C  
ATOM   2970  H   ALA   190      31.146  34.367  38.040  1.00  0.00           H  
ATOM   2971  HA  ALA   190      28.517  34.698  36.753  1.00  0.00           H  
ATOM   2972  HB1 ALA   190      28.332  36.862  37.969  1.00  0.00           H  
ATOM   2973  HB2 ALA   190      28.553  35.498  38.908  1.00  0.00           H  
ATOM   2974  HB3 ALA   190      29.955  36.650  38.716  1.00  0.00           H  
ATOM   2975  N   LYS   191      31.094  35.885  35.326  1.00  0.00           N  
ATOM   2976  CA  LYS   191      31.763  36.530  34.211  1.00  0.00           C  
ATOM   2977  C   LYS   191      32.888  35.726  33.520  1.00  0.00           C  
ATOM   2978  O   LYS   191      33.972  36.200  33.625  1.00  0.00           O  
ATOM   2979  CB  LYS   191      32.050  38.077  34.453  1.00  0.00           C  
ATOM   2980  CG  LYS   191      30.862  38.920  34.639  1.00  0.00           C  
ATOM   2981  CD  LYS   191      29.933  39.018  33.410  1.00  0.00           C  
ATOM   2982  CE  LYS   191      28.706  39.852  33.779  1.00  0.00           C  
ATOM   2983  NZ  LYS   191      27.702  39.879  32.712  1.00  0.00           N1+
ATOM   2984  H   LYS   191      31.666  35.586  36.102  1.00  0.00           H  
ATOM   2985  HA  LYS   191      31.120  36.547  33.331  1.00  0.00           H  
ATOM   2986  HB2 LYS   191      32.538  38.248  35.412  1.00  0.00           H  
ATOM   2987  HB3 LYS   191      32.559  38.443  33.560  1.00  0.00           H  
ATOM   2988  HG2 LYS   191      30.264  38.446  35.417  1.00  0.00           H  
ATOM   2989  HG3 LYS   191      31.189  39.920  34.923  1.00  0.00           H  
ATOM   2990  HD2 LYS   191      30.435  39.536  32.593  1.00  0.00           H  
ATOM   2991  HD3 LYS   191      29.645  38.013  33.102  1.00  0.00           H  
ATOM   2992  HE2 LYS   191      28.295  39.381  34.673  1.00  0.00           H  
ATOM   2993  HE3 LYS   191      28.955  40.850  34.138  1.00  0.00           H  
ATOM   2994  HZ1 LYS   191      27.380  38.940  32.526  1.00  0.00           H  
ATOM   2995  HZ2 LYS   191      26.939  40.480  32.991  1.00  0.00           H  
ATOM   2996  HZ3 LYS   191      28.055  40.288  31.859  1.00  0.00           H  
ATOM   2997  N   PRO   192      32.645  34.535  32.998  1.00  0.00           N  
ATOM   2998  CA  PRO   192      33.659  33.603  32.457  1.00  0.00           C  
ATOM   2999  C   PRO   192      34.730  34.176  31.492  1.00  0.00           C  
ATOM   3000  O   PRO   192      35.758  33.467  31.204  1.00  0.00           O  
ATOM   3001  CD  PRO   192      31.319  33.900  32.812  1.00  0.00           C  
ATOM   3002  CG  PRO   192      31.553  32.417  32.561  1.00  0.00           C  
ATOM   3003  CB  PRO   192      32.911  32.447  31.806  1.00  0.00           C  
ATOM   3004  HD2 PRO   192      30.908  34.318  31.893  1.00  0.00           H  
ATOM   3005  HD3 PRO   192      30.571  33.955  33.601  1.00  0.00           H  
ATOM   3006  HG2 PRO   192      30.751  32.043  31.924  1.00  0.00           H  
ATOM   3007  HG3 PRO   192      31.682  31.745  33.409  1.00  0.00           H  
ATOM   3008  HB2 PRO   192      32.811  32.671  30.744  1.00  0.00           H  
ATOM   3009  HB3 PRO   192      33.396  31.471  31.807  1.00  0.00           H  
ATOM   3010  HA  PRO   192      34.177  33.282  33.361  1.00  0.00           H  
ATOM   3011  N   SER   193      34.568  35.406  30.992  1.00  0.00           N  
ATOM   3012  CA  SER   193      35.577  36.156  30.310  1.00  0.00           C  
ATOM   3013  C   SER   193      36.853  36.402  31.122  1.00  0.00           C  
ATOM   3014  O   SER   193      37.937  36.683  30.637  1.00  0.00           O  
ATOM   3015  CB  SER   193      34.983  37.501  29.883  1.00  0.00           C  
ATOM   3016  OG  SER   193      35.845  38.182  28.922  1.00  0.00           O  
ATOM   3017  H   SER   193      33.643  35.812  31.011  1.00  0.00           H  
ATOM   3018  HA  SER   193      35.795  35.677  29.355  1.00  0.00           H  
ATOM   3019  HB2 SER   193      34.027  37.402  29.369  1.00  0.00           H  
ATOM   3020  HB3 SER   193      34.853  38.032  30.826  1.00  0.00           H  
ATOM   3021  HG  SER   193      35.891  39.131  29.058  1.00  0.00           H  
ATOM   3022  N   VAL   194      36.669  36.540  32.419  1.00  0.00           N  
ATOM   3023  CA  VAL   194      37.581  36.984  33.487  1.00  0.00           C  
ATOM   3024  C   VAL   194      38.233  35.801  34.265  1.00  0.00           C  
ATOM   3025  O   VAL   194      37.499  34.889  34.736  1.00  0.00           O  
ATOM   3026  CB  VAL   194      36.924  37.979  34.490  1.00  0.00           C  
ATOM   3027  CG1 VAL   194      37.975  38.575  35.351  1.00  0.00           C  
ATOM   3028  CG2 VAL   194      36.352  39.196  33.704  1.00  0.00           C  
ATOM   3029  H   VAL   194      35.825  36.122  32.784  1.00  0.00           H  
ATOM   3030  HA  VAL   194      38.385  37.543  33.008  1.00  0.00           H  
ATOM   3031  HB  VAL   194      36.109  37.565  35.084  1.00  0.00           H  
ATOM   3032 HG11 VAL   194      38.651  39.246  34.820  1.00  0.00           H  
ATOM   3033 HG12 VAL   194      37.500  39.083  36.190  1.00  0.00           H  
ATOM   3034 HG13 VAL   194      38.719  37.886  35.752  1.00  0.00           H  
ATOM   3035 HG21 VAL   194      35.373  38.919  33.312  1.00  0.00           H  
ATOM   3036 HG22 VAL   194      36.151  40.047  34.355  1.00  0.00           H  
ATOM   3037 HG23 VAL   194      37.019  39.570  32.928  1.00  0.00           H  
ATOM   3038  N   TYR   195      39.573  35.808  34.456  1.00  0.00           N  
ATOM   3039  CA  TYR   195      40.372  34.897  35.327  1.00  0.00           C  
ATOM   3040  C   TYR   195      41.169  35.549  36.411  1.00  0.00           C  
ATOM   3041  O   TYR   195      41.730  36.609  36.181  1.00  0.00           O  
ATOM   3042  CB  TYR   195      41.388  34.105  34.448  1.00  0.00           C  
ATOM   3043  CG  TYR   195      40.760  33.144  33.399  1.00  0.00           C  
ATOM   3044  CD1 TYR   195      40.165  33.702  32.235  1.00  0.00           C  
ATOM   3045  CE1 TYR   195      39.874  32.912  31.162  1.00  0.00           C  
ATOM   3046  CZ  TYR   195      39.991  31.497  31.334  1.00  0.00           C  
ATOM   3047  OH  TYR   195      39.876  30.626  30.329  1.00  0.00           O  
ATOM   3048  CE2 TYR   195      40.407  30.909  32.604  1.00  0.00           C  
ATOM   3049  CD2 TYR   195      40.736  31.783  33.594  1.00  0.00           C  
ATOM   3050  H   TYR   195      40.024  36.665  34.169  1.00  0.00           H  
ATOM   3051  HA  TYR   195      39.634  34.197  35.717  1.00  0.00           H  
ATOM   3052  HB2 TYR   195      42.013  34.854  33.964  1.00  0.00           H  
ATOM   3053  HB3 TYR   195      41.996  33.544  35.157  1.00  0.00           H  
ATOM   3054  HD1 TYR   195      40.040  34.773  32.176  1.00  0.00           H  
ATOM   3055  HE1 TYR   195      39.630  33.204  30.151  1.00  0.00           H  
ATOM   3056  HH  TYR   195      39.446  31.062  29.589  1.00  0.00           H  
ATOM   3057  HE2 TYR   195      40.586  29.847  32.681  1.00  0.00           H  
ATOM   3058  HD2 TYR   195      41.222  31.315  34.438  1.00  0.00           H  
ATOM   3059  N   PHE   196      41.336  34.842  37.500  1.00  0.00           N  
ATOM   3060  CA  PHE   196      42.269  35.168  38.599  1.00  0.00           C  
ATOM   3061  C   PHE   196      43.647  34.628  38.342  1.00  0.00           C  
ATOM   3062  O   PHE   196      43.718  33.497  37.739  1.00  0.00           O  
ATOM   3063  CB  PHE   196      41.819  34.664  39.984  1.00  0.00           C  
ATOM   3064  CG  PHE   196      40.482  35.243  40.598  1.00  0.00           C  
ATOM   3065  CD1 PHE   196      39.843  36.309  39.933  1.00  0.00           C  
ATOM   3066  CE1 PHE   196      38.563  36.612  40.244  1.00  0.00           C  
ATOM   3067  CZ  PHE   196      37.955  35.906  41.292  1.00  0.00           C  
ATOM   3068  CE2 PHE   196      38.612  34.875  41.951  1.00  0.00           C  
ATOM   3069  CD2 PHE   196      39.903  34.566  41.711  1.00  0.00           C  
ATOM   3070  H   PHE   196      40.948  33.912  37.432  1.00  0.00           H  
ATOM   3071  HA  PHE   196      42.374  36.241  38.762  1.00  0.00           H  
ATOM   3072  HB2 PHE   196      41.759  33.576  40.007  1.00  0.00           H  
ATOM   3073  HB3 PHE   196      42.623  34.910  40.678  1.00  0.00           H  
ATOM   3074  HD1 PHE   196      40.288  36.830  39.099  1.00  0.00           H  
ATOM   3075  HE1 PHE   196      37.981  37.284  39.632  1.00  0.00           H  
ATOM   3076  HZ  PHE   196      36.902  36.082  41.461  1.00  0.00           H  
ATOM   3077  HE2 PHE   196      38.014  34.302  42.644  1.00  0.00           H  
ATOM   3078  HD2 PHE   196      40.423  33.833  42.309  1.00  0.00           H  
ATOM   3079  N   ILE   197      44.675  35.379  38.709  1.00  0.00           N  
ATOM   3080  CA  ILE   197      46.072  35.013  38.480  1.00  0.00           C  
ATOM   3081  C   ILE   197      46.829  35.286  39.771  1.00  0.00           C  
ATOM   3082  O   ILE   197      46.618  36.275  40.474  1.00  0.00           O  
ATOM   3083  CB  ILE   197      46.662  35.799  37.278  1.00  0.00           C  
ATOM   3084  CG2 ILE   197      48.089  35.450  37.065  1.00  0.00           C  
ATOM   3085  CG1 ILE   197      45.830  35.470  36.040  1.00  0.00           C  
ATOM   3086  CD1 ILE   197      46.446  35.598  34.709  1.00  0.00           C  
ATOM   3087  H   ILE   197      44.489  36.288  39.110  1.00  0.00           H  
ATOM   3088  HA  ILE   197      46.153  33.945  38.278  1.00  0.00           H  
ATOM   3089  HB  ILE   197      46.531  36.861  37.485  1.00  0.00           H  
ATOM   3090 HG21 ILE   197      48.184  34.367  37.137  1.00  0.00           H  
ATOM   3091 HG22 ILE   197      48.482  35.878  36.143  1.00  0.00           H  
ATOM   3092 HG23 ILE   197      48.552  35.855  37.965  1.00  0.00           H  
ATOM   3093 HG12 ILE   197      45.567  34.416  36.134  1.00  0.00           H  
ATOM   3094 HG13 ILE   197      44.994  36.169  36.061  1.00  0.00           H  
ATOM   3095 HD11 ILE   197      47.137  34.799  34.440  1.00  0.00           H  
ATOM   3096 HD12 ILE   197      45.680  35.508  33.940  1.00  0.00           H  
ATOM   3097 HD13 ILE   197      46.858  36.594  34.545  1.00  0.00           H  
ATOM   3098  N   LYS   198      47.830  34.389  40.042  1.00  0.00           N  
ATOM   3099  CA  LYS   198      48.788  34.547  41.054  1.00  0.00           C  
ATOM   3100  C   LYS   198      50.172  34.725  40.381  1.00  0.00           C  
ATOM   3101  O   LYS   198      50.704  33.707  39.905  1.00  0.00           O  
ATOM   3102  CB  LYS   198      48.602  33.357  42.043  1.00  0.00           C  
ATOM   3103  CG  LYS   198      49.585  33.298  43.177  1.00  0.00           C  
ATOM   3104  CD  LYS   198      49.803  34.570  44.049  1.00  0.00           C  
ATOM   3105  CE  LYS   198      50.826  34.247  45.185  1.00  0.00           C  
ATOM   3106  NZ  LYS   198      52.195  34.382  44.687  1.00  0.00           N1+
ATOM   3107  H   LYS   198      47.743  33.575  39.451  1.00  0.00           H  
ATOM   3108  HA  LYS   198      48.597  35.526  41.495  1.00  0.00           H  
ATOM   3109  HB2 LYS   198      47.626  33.432  42.521  1.00  0.00           H  
ATOM   3110  HB3 LYS   198      48.590  32.410  41.503  1.00  0.00           H  
ATOM   3111  HG2 LYS   198      49.480  32.405  43.793  1.00  0.00           H  
ATOM   3112  HG3 LYS   198      50.574  33.123  42.753  1.00  0.00           H  
ATOM   3113  HD2 LYS   198      50.056  35.400  43.390  1.00  0.00           H  
ATOM   3114  HD3 LYS   198      48.911  34.945  44.551  1.00  0.00           H  
ATOM   3115  HE2 LYS   198      50.702  35.063  45.898  1.00  0.00           H  
ATOM   3116  HE3 LYS   198      50.694  33.324  45.750  1.00  0.00           H  
ATOM   3117  HZ1 LYS   198      52.946  34.360  45.363  1.00  0.00           H  
ATOM   3118  HZ2 LYS   198      52.438  33.817  43.886  1.00  0.00           H  
ATOM   3119  HZ3 LYS   198      52.284  35.355  44.432  1.00  0.00           H  
ATOM   3120  N   PHE   199      50.827  35.880  40.510  1.00  0.00           N  
ATOM   3121  CA  PHE   199      52.241  36.049  40.148  1.00  0.00           C  
ATOM   3122  C   PHE   199      53.239  35.320  41.127  1.00  0.00           C  
ATOM   3123  O   PHE   199      53.035  35.270  42.303  1.00  0.00           O  
ATOM   3124  CB  PHE   199      52.622  37.471  39.754  1.00  0.00           C  
ATOM   3125  CG  PHE   199      51.757  38.052  38.674  1.00  0.00           C  
ATOM   3126  CD1 PHE   199      50.572  38.731  38.984  1.00  0.00           C  
ATOM   3127  CE1 PHE   199      49.836  39.263  37.994  1.00  0.00           C  
ATOM   3128  CZ  PHE   199      50.181  39.122  36.617  1.00  0.00           C  
ATOM   3129  CE2 PHE   199      51.305  38.431  36.245  1.00  0.00           C  
ATOM   3130  CD2 PHE   199      52.067  37.843  37.308  1.00  0.00           C  
ATOM   3131  H   PHE   199      50.390  36.703  40.900  1.00  0.00           H  
ATOM   3132  HA  PHE   199      52.464  35.496  39.235  1.00  0.00           H  
ATOM   3133  HB2 PHE   199      52.540  38.079  40.655  1.00  0.00           H  
ATOM   3134  HB3 PHE   199      53.662  37.479  39.426  1.00  0.00           H  
ATOM   3135  HD1 PHE   199      50.288  38.742  40.026  1.00  0.00           H  
ATOM   3136  HE1 PHE   199      48.935  39.798  38.255  1.00  0.00           H  
ATOM   3137  HZ  PHE   199      49.476  39.470  35.877  1.00  0.00           H  
ATOM   3138  HE2 PHE   199      51.572  38.265  35.212  1.00  0.00           H  
ATOM   3139  HD2 PHE   199      53.012  37.395  37.040  1.00  0.00           H  
ATOM   3140  N   ASP   200      54.344  34.802  40.623  1.00  0.00           N  
ATOM   3141  CA  ASP   200      55.405  34.149  41.378  1.00  0.00           C  
ATOM   3142  C   ASP   200      56.103  35.132  42.359  1.00  0.00           C  
ATOM   3143  O   ASP   200      56.732  34.697  43.297  1.00  0.00           O  
ATOM   3144  CB  ASP   200      56.422  33.467  40.440  1.00  0.00           C  
ATOM   3145  CG  ASP   200      55.831  32.408  39.532  1.00  0.00           C  
ATOM   3146  OD1 ASP   200      54.817  31.800  39.897  1.00  0.00           O  
ATOM   3147  OD2 ASP   200      56.417  32.136  38.497  1.00  0.00           O1-
ATOM   3148  H   ASP   200      54.488  35.064  39.658  1.00  0.00           H  
ATOM   3149  HA  ASP   200      54.989  33.375  42.024  1.00  0.00           H  
ATOM   3150  HB2 ASP   200      56.881  34.288  39.889  1.00  0.00           H  
ATOM   3151  HB3 ASP   200      57.112  32.964  41.118  1.00  0.00           H  
ATOM   3152  N   ASP   201      55.902  36.444  42.146  1.00  0.00           N  
ATOM   3153  CA  ASP   201      56.637  37.496  42.878  1.00  0.00           C  
ATOM   3154  C   ASP   201      55.734  38.371  43.773  1.00  0.00           C  
ATOM   3155  O   ASP   201      56.190  39.491  44.087  1.00  0.00           O  
ATOM   3156  CB  ASP   201      57.370  38.403  41.834  1.00  0.00           C  
ATOM   3157  CG  ASP   201      56.373  39.193  40.902  1.00  0.00           C  
ATOM   3158  OD1 ASP   201      55.284  38.828  40.454  1.00  0.00           O  
ATOM   3159  OD2 ASP   201      56.701  40.318  40.452  1.00  0.00           O1-
ATOM   3160  H   ASP   201      55.241  36.672  41.416  1.00  0.00           H  
ATOM   3161  HA  ASP   201      57.411  37.081  43.525  1.00  0.00           H  
ATOM   3162  HB2 ASP   201      58.043  39.158  42.240  1.00  0.00           H  
ATOM   3163  HB3 ASP   201      57.983  37.723  41.243  1.00  0.00           H  
ATOM   3164  N   ASP   202      54.474  37.921  44.112  1.00  0.00           N  
ATOM   3165  CA  ASP   202      53.547  38.849  44.786  1.00  0.00           C  
ATOM   3166  C   ASP   202      52.325  38.102  45.414  1.00  0.00           C  
ATOM   3167  O   ASP   202      51.757  37.234  44.691  1.00  0.00           O  
ATOM   3168  CB  ASP   202      52.983  39.973  43.787  1.00  0.00           C  
ATOM   3169  CG  ASP   202      51.984  41.017  44.431  1.00  0.00           C  
ATOM   3170  OD1 ASP   202      51.369  41.823  43.690  1.00  0.00           O  
ATOM   3171  OD2 ASP   202      51.887  41.004  45.653  1.00  0.00           O1-
ATOM   3172  H   ASP   202      54.206  36.986  43.840  1.00  0.00           H  
ATOM   3173  HA  ASP   202      54.044  39.442  45.553  1.00  0.00           H  
ATOM   3174  HB2 ASP   202      53.770  40.570  43.327  1.00  0.00           H  
ATOM   3175  HB3 ASP   202      52.430  39.475  42.991  1.00  0.00           H  
ATOM   3176  N   PHE   203      51.881  38.391  46.615  1.00  0.00           N  
ATOM   3177  CA  PHE   203      50.718  37.773  47.216  1.00  0.00           C  
ATOM   3178  C   PHE   203      49.411  38.344  46.773  1.00  0.00           C  
ATOM   3179  O   PHE   203      48.409  37.750  47.126  1.00  0.00           O  
ATOM   3180  CB  PHE   203      50.874  37.777  48.707  1.00  0.00           C  
ATOM   3181  CG  PHE   203      51.699  38.944  49.286  1.00  0.00           C  
ATOM   3182  CD1 PHE   203      51.262  40.301  49.108  1.00  0.00           C  
ATOM   3183  CE1 PHE   203      51.853  41.413  49.727  1.00  0.00           C  
ATOM   3184  CZ  PHE   203      52.842  41.171  50.674  1.00  0.00           C  
ATOM   3185  CE2 PHE   203      53.366  39.869  50.842  1.00  0.00           C  
ATOM   3186  CD2 PHE   203      52.786  38.755  50.138  1.00  0.00           C  
ATOM   3187  H   PHE   203      52.444  39.068  47.110  1.00  0.00           H  
ATOM   3188  HA  PHE   203      50.749  36.753  46.830  1.00  0.00           H  
ATOM   3189  HB2 PHE   203      49.908  37.719  49.207  1.00  0.00           H  
ATOM   3190  HB3 PHE   203      51.379  36.854  48.994  1.00  0.00           H  
ATOM   3191  HD1 PHE   203      50.446  40.446  48.416  1.00  0.00           H  
ATOM   3192  HE1 PHE   203      51.499  42.431  49.644  1.00  0.00           H  
ATOM   3193  HZ  PHE   203      53.177  41.975  51.311  1.00  0.00           H  
ATOM   3194  HE2 PHE   203      54.267  39.801  51.434  1.00  0.00           H  
ATOM   3195  HD2 PHE   203      53.226  37.773  50.236  1.00  0.00           H  
ATOM   3196  N   HIS   204      49.344  39.599  46.272  1.00  0.00           N  
ATOM   3197  CA  HIS   204      48.021  40.055  45.813  1.00  0.00           C  
ATOM   3198  C   HIS   204      47.438  39.064  44.760  1.00  0.00           C  
ATOM   3199  O   HIS   204      48.177  38.732  43.847  1.00  0.00           O  
ATOM   3200  CB  HIS   204      48.142  41.447  45.220  1.00  0.00           C  
ATOM   3201  CG  HIS   204      48.675  42.585  46.052  1.00  0.00           C  
ATOM   3202  ND1 HIS   204      49.971  42.783  46.349  1.00  0.00           N1+
ATOM   3203  CE1 HIS   204      50.099  43.966  46.939  1.00  0.00           C  
ATOM   3204  NE2 HIS   204      48.894  44.588  46.957  1.00  0.00           N  
ATOM   3205  CD2 HIS   204      47.979  43.688  46.487  1.00  0.00           C  
ATOM   3206  H   HIS   204      50.168  40.126  46.018  1.00  0.00           H  
ATOM   3207  HA  HIS   204      47.306  40.086  46.635  1.00  0.00           H  
ATOM   3208  HB2 HIS   204      48.670  41.486  44.268  1.00  0.00           H  
ATOM   3209  HB3 HIS   204      47.108  41.740  45.038  1.00  0.00           H  
ATOM   3210  HD1 HIS   204      50.739  42.152  46.172  1.00  0.00           H  
ATOM   3211  HE1 HIS   204      51.084  44.359  47.143  1.00  0.00           H  
ATOM   3212  HE2 HIS   204      48.669  45.469  47.397  1.00  0.00           H  
ATOM   3213  HD2 HIS   204      46.944  43.944  46.319  1.00  0.00           H  
ATOM   3214  N   ILE   205      46.159  38.745  44.741  1.00  0.00           N  
ATOM   3215  CA  ILE   205      45.502  38.122  43.557  1.00  0.00           C  
ATOM   3216  C   ILE   205      45.074  39.282  42.618  1.00  0.00           C  
ATOM   3217  O   ILE   205      44.603  40.348  43.072  1.00  0.00           O  
ATOM   3218  CB  ILE   205      44.305  37.307  43.962  1.00  0.00           C  
ATOM   3219  CG2 ILE   205      43.679  36.680  42.630  1.00  0.00           C  
ATOM   3220  CG1 ILE   205      44.746  36.111  44.808  1.00  0.00           C  
ATOM   3221  CD1 ILE   205      45.850  35.202  44.264  1.00  0.00           C  
ATOM   3222  H   ILE   205      45.580  39.076  45.499  1.00  0.00           H  
ATOM   3223  HA  ILE   205      46.234  37.503  43.037  1.00  0.00           H  
ATOM   3224  HB  ILE   205      43.569  37.916  44.489  1.00  0.00           H  
ATOM   3225 HG21 ILE   205      43.132  35.812  42.997  1.00  0.00           H  
ATOM   3226 HG22 ILE   205      42.961  37.349  42.153  1.00  0.00           H  
ATOM   3227 HG23 ILE   205      44.314  36.362  41.803  1.00  0.00           H  
ATOM   3228 HG12 ILE   205      45.046  36.474  45.791  1.00  0.00           H  
ATOM   3229 HG13 ILE   205      43.897  35.456  45.003  1.00  0.00           H  
ATOM   3230 HD11 ILE   205      45.796  34.149  44.537  1.00  0.00           H  
ATOM   3231 HD12 ILE   205      45.806  35.194  43.175  1.00  0.00           H  
ATOM   3232 HD13 ILE   205      46.836  35.558  44.566  1.00  0.00           H  
ATOM   3233  N   TYR   206      45.369  39.030  41.369  1.00  0.00           N  
ATOM   3234  CA  TYR   206      44.920  39.853  40.247  1.00  0.00           C  
ATOM   3235  C   TYR   206      43.923  39.182  39.267  1.00  0.00           C  
ATOM   3236  O   TYR   206      43.733  37.951  39.320  1.00  0.00           O  
ATOM   3237  CB  TYR   206      46.128  40.329  39.492  1.00  0.00           C  
ATOM   3238  CG  TYR   206      47.230  41.104  40.190  1.00  0.00           C  
ATOM   3239  CD1 TYR   206      48.146  40.478  41.037  1.00  0.00           C  
ATOM   3240  CE1 TYR   206      49.339  41.113  41.438  1.00  0.00           C  
ATOM   3241  CZ  TYR   206      49.597  42.379  40.916  1.00  0.00           C  
ATOM   3242  OH  TYR   206      50.729  42.981  41.362  1.00  0.00           O  
ATOM   3243  CE2 TYR   206      48.679  43.060  40.111  1.00  0.00           C  
ATOM   3244  CD2 TYR   206      47.546  42.397  39.670  1.00  0.00           C  
ATOM   3245  H   TYR   206      45.692  38.116  41.085  1.00  0.00           H  
ATOM   3246  HA  TYR   206      44.426  40.765  40.585  1.00  0.00           H  
ATOM   3247  HB2 TYR   206      46.572  39.520  38.911  1.00  0.00           H  
ATOM   3248  HB3 TYR   206      45.771  41.051  38.759  1.00  0.00           H  
ATOM   3249  HD1 TYR   206      48.016  39.460  41.376  1.00  0.00           H  
ATOM   3250  HE1 TYR   206      50.033  40.580  42.072  1.00  0.00           H  
ATOM   3251  HH  TYR   206      51.036  42.523  42.148  1.00  0.00           H  
ATOM   3252  HE2 TYR   206      48.939  44.016  39.681  1.00  0.00           H  
ATOM   3253  HD2 TYR   206      46.957  42.933  38.940  1.00  0.00           H  
ATOM   3254  N   VAL   207      43.312  40.004  38.482  1.00  0.00           N  
ATOM   3255  CA  VAL   207      41.979  39.859  37.843  1.00  0.00           C  
ATOM   3256  C   VAL   207      41.940  40.473  36.443  1.00  0.00           C  
ATOM   3257  O   VAL   207      42.004  41.718  36.302  1.00  0.00           O  
ATOM   3258  CB  VAL   207      40.833  40.477  38.679  1.00  0.00           C  
ATOM   3259  CG1 VAL   207      39.486  39.966  38.207  1.00  0.00           C  
ATOM   3260  CG2 VAL   207      40.904  39.940  40.157  1.00  0.00           C  
ATOM   3261  H   VAL   207      43.634  40.959  38.543  1.00  0.00           H  
ATOM   3262  HA  VAL   207      41.748  38.794  37.847  1.00  0.00           H  
ATOM   3263  HB  VAL   207      40.954  41.558  38.757  1.00  0.00           H  
ATOM   3264 HG11 VAL   207      38.710  40.316  38.887  1.00  0.00           H  
ATOM   3265 HG12 VAL   207      39.263  40.361  37.215  1.00  0.00           H  
ATOM   3266 HG13 VAL   207      39.568  38.881  38.265  1.00  0.00           H  
ATOM   3267 HG21 VAL   207      40.123  40.434  40.734  1.00  0.00           H  
ATOM   3268 HG22 VAL   207      40.889  38.855  40.266  1.00  0.00           H  
ATOM   3269 HG23 VAL   207      41.853  40.207  40.624  1.00  0.00           H  
ATOM   3270  N   TYR   208      41.774  39.616  35.412  1.00  0.00           N  
ATOM   3271  CA  TYR   208      41.926  40.033  34.005  1.00  0.00           C  
ATOM   3272  C   TYR   208      40.935  39.277  33.105  1.00  0.00           C  
ATOM   3273  O   TYR   208      40.729  38.097  33.362  1.00  0.00           O  
ATOM   3274  CB  TYR   208      43.325  39.675  33.601  1.00  0.00           C  
ATOM   3275  CG  TYR   208      44.542  40.286  34.315  1.00  0.00           C  
ATOM   3276  CD1 TYR   208      44.825  41.644  34.144  1.00  0.00           C  
ATOM   3277  CE1 TYR   208      45.987  42.171  34.776  1.00  0.00           C  
ATOM   3278  CZ  TYR   208      46.939  41.341  35.398  1.00  0.00           C  
ATOM   3279  OH  TYR   208      48.101  41.903  35.924  1.00  0.00           O  
ATOM   3280  CE2 TYR   208      46.648  39.949  35.553  1.00  0.00           C  
ATOM   3281  CD2 TYR   208      45.349  39.501  35.208  1.00  0.00           C  
ATOM   3282  H   TYR   208      41.733  38.618  35.564  1.00  0.00           H  
ATOM   3283  HA  TYR   208      41.674  41.086  33.873  1.00  0.00           H  
ATOM   3284  HB2 TYR   208      43.412  38.605  33.793  1.00  0.00           H  
ATOM   3285  HB3 TYR   208      43.336  39.806  32.519  1.00  0.00           H  
ATOM   3286  HD1 TYR   208      44.097  42.260  33.637  1.00  0.00           H  
ATOM   3287  HE1 TYR   208      46.233  43.221  34.714  1.00  0.00           H  
ATOM   3288  HH  TYR   208      48.351  42.706  35.461  1.00  0.00           H  
ATOM   3289  HE2 TYR   208      47.185  39.258  36.186  1.00  0.00           H  
ATOM   3290  HD2 TYR   208      45.090  38.461  35.340  1.00  0.00           H  
ATOM   3291  N   ASP   209      40.382  39.965  32.055  1.00  0.00           N  
ATOM   3292  CA  ASP   209      39.599  39.408  30.932  1.00  0.00           C  
ATOM   3293  C   ASP   209      40.479  38.787  29.840  1.00  0.00           C  
ATOM   3294  O   ASP   209      41.357  39.462  29.427  1.00  0.00           O  
ATOM   3295  CB  ASP   209      38.778  40.619  30.363  1.00  0.00           C  
ATOM   3296  CG  ASP   209      37.989  40.216  29.078  1.00  0.00           C  
ATOM   3297  OD1 ASP   209      36.811  40.667  28.985  1.00  0.00           O  
ATOM   3298  OD2 ASP   209      38.461  39.484  28.164  1.00  0.00           O1-
ATOM   3299  H   ASP   209      40.590  40.941  31.898  1.00  0.00           H  
ATOM   3300  HA  ASP   209      38.854  38.726  31.342  1.00  0.00           H  
ATOM   3301  HB2 ASP   209      38.160  40.968  31.190  1.00  0.00           H  
ATOM   3302  HB3 ASP   209      39.437  41.410  30.006  1.00  0.00           H  
ATOM   3303  N   LEU   210      40.348  37.472  29.491  1.00  0.00           N  
ATOM   3304  CA  LEU   210      41.262  36.717  28.679  1.00  0.00           C  
ATOM   3305  C   LEU   210      40.587  36.317  27.351  1.00  0.00           C  
ATOM   3306  O   LEU   210      41.266  35.618  26.538  1.00  0.00           O  
ATOM   3307  CB  LEU   210      42.005  35.639  29.546  1.00  0.00           C  
ATOM   3308  CG  LEU   210      42.678  36.079  30.852  1.00  0.00           C  
ATOM   3309  CD1 LEU   210      43.441  34.991  31.567  1.00  0.00           C  
ATOM   3310  CD2 LEU   210      43.745  37.097  30.549  1.00  0.00           C  
ATOM   3311  H   LEU   210      39.544  36.972  29.843  1.00  0.00           H  
ATOM   3312  HA  LEU   210      42.088  37.365  28.388  1.00  0.00           H  
ATOM   3313  HB2 LEU   210      41.306  34.821  29.718  1.00  0.00           H  
ATOM   3314  HB3 LEU   210      42.724  35.194  28.857  1.00  0.00           H  
ATOM   3315  HG  LEU   210      41.944  36.437  31.573  1.00  0.00           H  
ATOM   3316 HD11 LEU   210      44.202  34.739  30.829  1.00  0.00           H  
ATOM   3317 HD12 LEU   210      43.985  35.363  32.436  1.00  0.00           H  
ATOM   3318 HD13 LEU   210      42.859  34.137  31.912  1.00  0.00           H  
ATOM   3319 HD21 LEU   210      44.608  36.697  30.018  1.00  0.00           H  
ATOM   3320 HD22 LEU   210      43.462  37.911  29.882  1.00  0.00           H  
ATOM   3321 HD23 LEU   210      44.042  37.575  31.483  1.00  0.00           H  
ATOM   3322  N   VAL   211      39.414  36.830  27.011  1.00  0.00           N  
ATOM   3323  CA  VAL   211      38.666  36.383  25.778  1.00  0.00           C  
ATOM   3324  C   VAL   211      38.559  37.483  24.720  1.00  0.00           C  
ATOM   3325  O   VAL   211      38.332  38.656  24.966  1.00  0.00           O  
ATOM   3326  CB  VAL   211      37.232  35.896  26.118  1.00  0.00           C  
ATOM   3327  CG1 VAL   211      36.446  35.446  24.880  1.00  0.00           C  
ATOM   3328  CG2 VAL   211      37.204  34.722  27.102  1.00  0.00           C  
ATOM   3329  H   VAL   211      38.909  37.442  27.636  1.00  0.00           H  
ATOM   3330  HA  VAL   211      39.165  35.528  25.321  1.00  0.00           H  
ATOM   3331  HB  VAL   211      36.858  36.790  26.616  1.00  0.00           H  
ATOM   3332 HG11 VAL   211      35.534  34.918  25.156  1.00  0.00           H  
ATOM   3333 HG12 VAL   211      36.247  36.254  24.175  1.00  0.00           H  
ATOM   3334 HG13 VAL   211      37.074  34.688  24.411  1.00  0.00           H  
ATOM   3335 HG21 VAL   211      37.468  33.765  26.652  1.00  0.00           H  
ATOM   3336 HG22 VAL   211      37.883  34.969  27.918  1.00  0.00           H  
ATOM   3337 HG23 VAL   211      36.181  34.522  27.422  1.00  0.00           H  
ATOM   3338  N   LYS   212      38.641  37.177  23.396  1.00  0.00           N  
ATOM   3339  CA  LYS   212      38.345  38.134  22.296  1.00  0.00           C  
ATOM   3340  C   LYS   212      37.746  37.486  21.049  1.00  0.00           C  
ATOM   3341  O   LYS   212      36.859  38.080  20.429  1.00  0.00           O  
ATOM   3342  CB  LYS   212      39.677  38.786  21.874  1.00  0.00           C  
ATOM   3343  CG  LYS   212      39.483  40.038  21.025  1.00  0.00           C  
ATOM   3344  CD  LYS   212      40.788  40.643  20.703  1.00  0.00           C  
ATOM   3345  CE  LYS   212      40.536  41.561  19.570  1.00  0.00           C  
ATOM   3346  NZ  LYS   212      41.712  42.370  19.388  1.00  0.00           N1+
ATOM   3347  H   LYS   212      38.808  36.198  23.214  1.00  0.00           H  
ATOM   3348  HA  LYS   212      37.623  38.892  22.597  1.00  0.00           H  
ATOM   3349  HB2 LYS   212      40.297  39.092  22.717  1.00  0.00           H  
ATOM   3350  HB3 LYS   212      40.285  38.043  21.357  1.00  0.00           H  
ATOM   3351  HG2 LYS   212      39.050  39.700  20.083  1.00  0.00           H  
ATOM   3352  HG3 LYS   212      38.831  40.767  21.506  1.00  0.00           H  
ATOM   3353  HD2 LYS   212      41.231  41.136  21.568  1.00  0.00           H  
ATOM   3354  HD3 LYS   212      41.351  39.804  20.293  1.00  0.00           H  
ATOM   3355  HE2 LYS   212      40.328  41.086  18.611  1.00  0.00           H  
ATOM   3356  HE3 LYS   212      39.679  42.198  19.793  1.00  0.00           H  
ATOM   3357  HZ1 LYS   212      41.601  42.846  18.504  1.00  0.00           H  
ATOM   3358  HZ2 LYS   212      41.791  43.085  20.097  1.00  0.00           H  
ATOM   3359  HZ3 LYS   212      42.556  41.818  19.458  1.00  0.00           H  
ATOM   3360  N   NME   213      37.982  36.272  20.778  1.00  0.00           N  
ATOM   3361  C   NME   213      37.404  35.548  19.616  1.00  0.00           C  
ATOM   3362  H   NME   213      38.765  35.820  21.228  1.00  0.00           H  
ATOM   3363  H1  NME   213      37.052  34.558  19.903  1.00  0.00           H  
ATOM   3364  H2  NME   213      36.560  36.109  19.215  1.00  0.00           H  
ATOM   3365  H3  NME   213      38.188  35.419  18.870  1.00  0.00           H  
TER    3366      NME   213
CONECT 3361 3363 3364 3365
CONECT 3363 3361
CONECT 3364 3361
CONECT 3365 3361
END   
