# Supplementary material for: Exploring Aromatic Cage Flexibility Using Cosolvent Molecular Dynamics Simulations—An In-Silico Case Study of Tudor Domains
Source: J Chem Inf Model. 2024 May 21;64(11):4553–69. doi: 10.1021/acs.jcim.4c00298 (PMC11167732; doi:10.1021/acs.jcim.4c00298)
Supplement: Supplementary file 2 — ci4c00298_si_002.zip [file ci4c00298_si_002.zip › SPIN1/cluster_representatives/domain2/03_PRL_rep_c3.pdb]

TITLE     rep04.c3
REMARK   4      COMPLIES WITH FORMAT V. 3.0, 1-DEC-2006
REMARK 888
REMARK 888 WRITTEN BY MAESTRO (A PRODUCT OF SCHRODINGER, LLC)
CRYST1   82.208   82.208   82.208 109.47 109.47 109.47 P 1           1
ATOM      1  CH3 ACE     1      44.215  19.022  65.139  1.00  0.00           C  
ATOM      2  C   ACE     1      44.499  18.362  63.849  1.00  0.00           C  
ATOM      3  O   ACE     1      45.647  18.435  63.379  1.00  0.00           O  
ATOM      4  H1  ACE     1      44.410  20.091  65.058  1.00  0.00           H  
ATOM      5  H2  ACE     1      43.219  18.816  65.530  1.00  0.00           H  
ATOM      6  H3  ACE     1      44.822  18.445  65.837  1.00  0.00           H  
ATOM      7  N   ARG     2      43.472  17.958  63.162  1.00  0.00           N  
ATOM      8  CA  ARG     2      43.558  17.347  61.838  1.00  0.00           C  
ATOM      9  C   ARG     2      42.490  17.965  60.877  1.00  0.00           C  
ATOM     10  O   ARG     2      42.496  17.755  59.685  1.00  0.00           O  
ATOM     11  CB  ARG     2      43.417  15.776  61.992  1.00  0.00           C  
ATOM     12  CG  ARG     2      43.919  15.130  60.661  1.00  0.00           C  
ATOM     13  CD  ARG     2      43.627  13.622  60.732  1.00  0.00           C  
ATOM     14  NE  ARG     2      44.601  12.772  60.037  1.00  0.00           N  
ATOM     15  CZ  ARG     2      44.567  11.440  59.875  1.00  0.00           C  
ATOM     16  NH1 ARG     2      43.865  10.606  60.544  1.00  0.00           N  
ATOM     17  NH2 ARG     2      45.498  10.970  59.092  1.00  0.00           N1+
ATOM     18  H   ARG     2      42.630  17.851  63.709  1.00  0.00           H  
ATOM     19  HA  ARG     2      44.549  17.442  61.395  1.00  0.00           H  
ATOM     20  HB2 ARG     2      43.976  15.568  62.904  1.00  0.00           H  
ATOM     21  HB3 ARG     2      42.367  15.499  62.076  1.00  0.00           H  
ATOM     22  HG2 ARG     2      43.320  15.602  59.882  1.00  0.00           H  
ATOM     23  HG3 ARG     2      44.996  15.287  60.597  1.00  0.00           H  
ATOM     24  HD2 ARG     2      43.593  13.375  61.793  1.00  0.00           H  
ATOM     25  HD3 ARG     2      42.604  13.481  60.382  1.00  0.00           H  
ATOM     26  HE  ARG     2      45.384  13.315  59.702  1.00  0.00           H  
ATOM     27 HH11 ARG     2      43.253  10.926  61.282  1.00  0.00           H  
ATOM     28 HH12 ARG     2      43.987   9.621  60.358  1.00  0.00           H  
ATOM     29 HH21 ARG     2      45.943  11.520  58.372  1.00  0.00           H  
ATOM     30 HH22 ARG     2      45.663   9.979  58.985  1.00  0.00           H  
ATOM     31  N   ARG     3      41.574  18.753  61.402  1.00  0.00           N  
ATOM     32  CA  ARG     3      40.499  19.404  60.648  1.00  0.00           C  
ATOM     33  C   ARG     3      40.960  20.531  59.687  1.00  0.00           C  
ATOM     34  O   ARG     3      41.904  21.200  60.063  1.00  0.00           O  
ATOM     35  CB  ARG     3      39.298  19.816  61.545  1.00  0.00           C  
ATOM     36  CG  ARG     3      39.797  20.833  62.637  1.00  0.00           C  
ATOM     37  CD  ARG     3      39.517  22.250  62.184  1.00  0.00           C  
ATOM     38  NE  ARG     3      39.942  23.154  63.300  1.00  0.00           N  
ATOM     39  CZ  ARG     3      39.365  24.246  63.717  1.00  0.00           C  
ATOM     40  NH1 ARG     3      38.173  24.671  63.385  1.00  0.00           N  
ATOM     41  NH2 ARG     3      40.050  24.974  64.521  1.00  0.00           N1+
ATOM     42  H   ARG     3      41.556  18.958  62.391  1.00  0.00           H  
ATOM     43  HA  ARG     3      40.045  18.689  59.962  1.00  0.00           H  
ATOM     44  HB2 ARG     3      38.473  20.131  60.906  1.00  0.00           H  
ATOM     45  HB3 ARG     3      39.014  18.944  62.134  1.00  0.00           H  
ATOM     46  HG2 ARG     3      39.252  20.634  63.560  1.00  0.00           H  
ATOM     47  HG3 ARG     3      40.875  20.721  62.759  1.00  0.00           H  
ATOM     48  HD2 ARG     3      39.958  22.505  61.220  1.00  0.00           H  
ATOM     49  HD3 ARG     3      38.470  22.389  61.916  1.00  0.00           H  
ATOM     50  HE  ARG     3      40.848  22.955  63.699  1.00  0.00           H  
ATOM     51 HH11 ARG     3      37.619  24.073  62.788  1.00  0.00           H  
ATOM     52 HH12 ARG     3      37.878  25.534  63.818  1.00  0.00           H  
ATOM     53 HH21 ARG     3      41.009  24.846  64.809  1.00  0.00           H  
ATOM     54 HH22 ARG     3      39.611  25.860  64.726  1.00  0.00           H  
ATOM     55  N   ASN     4      40.212  20.749  58.628  1.00  0.00           N  
ATOM     56  CA  ASN     4      40.382  21.811  57.613  1.00  0.00           C  
ATOM     57  C   ASN     4      39.883  23.142  58.203  1.00  0.00           C  
ATOM     58  O   ASN     4      38.719  23.142  58.716  1.00  0.00           O  
ATOM     59  CB  ASN     4      39.569  21.336  56.369  1.00  0.00           C  
ATOM     60  CG  ASN     4      39.577  22.330  55.219  1.00  0.00           C  
ATOM     61  OD1 ASN     4      40.335  23.275  55.180  1.00  0.00           O  
ATOM     62  ND2 ASN     4      38.762  22.157  54.247  1.00  0.00           N  
ATOM     63  H   ASN     4      39.608  19.980  58.372  1.00  0.00           H  
ATOM     64  HA  ASN     4      41.415  21.919  57.284  1.00  0.00           H  
ATOM     65  HB2 ASN     4      39.890  20.335  56.080  1.00  0.00           H  
ATOM     66  HB3 ASN     4      38.530  21.168  56.651  1.00  0.00           H  
ATOM     67 HD21 ASN     4      38.169  21.340  54.216  1.00  0.00           H  
ATOM     68 HD22 ASN     4      38.784  22.855  53.517  1.00  0.00           H  
ATOM     69  N   ILE     5      40.663  24.185  58.102  1.00  0.00           N  
ATOM     70  CA  ILE     5      40.376  25.414  58.853  1.00  0.00           C  
ATOM     71  C   ILE     5      39.376  26.474  58.141  1.00  0.00           C  
ATOM     72  O   ILE     5      38.999  27.478  58.726  1.00  0.00           O  
ATOM     73  CB  ILE     5      41.694  26.051  59.450  1.00  0.00           C  
ATOM     74  CG2 ILE     5      42.369  25.020  60.370  1.00  0.00           C  
ATOM     75  CG1 ILE     5      42.700  26.680  58.385  1.00  0.00           C  
ATOM     76  CD1 ILE     5      43.921  27.463  58.906  1.00  0.00           C  
ATOM     77  H   ILE     5      41.547  24.088  57.623  1.00  0.00           H  
ATOM     78  HA  ILE     5      39.750  25.144  59.704  1.00  0.00           H  
ATOM     79  HB  ILE     5      41.386  26.878  60.089  1.00  0.00           H  
ATOM     80 HG21 ILE     5      41.639  24.506  60.994  1.00  0.00           H  
ATOM     81 HG22 ILE     5      42.873  24.200  59.859  1.00  0.00           H  
ATOM     82 HG23 ILE     5      43.088  25.524  61.016  1.00  0.00           H  
ATOM     83 HG12 ILE     5      42.960  25.802  57.794  1.00  0.00           H  
ATOM     84 HG13 ILE     5      42.126  27.385  57.784  1.00  0.00           H  
ATOM     85 HD11 ILE     5      44.521  26.833  59.562  1.00  0.00           H  
ATOM     86 HD12 ILE     5      44.486  27.771  58.027  1.00  0.00           H  
ATOM     87 HD13 ILE     5      43.642  28.369  59.443  1.00  0.00           H  
ATOM     88  N   VAL     6      38.964  26.138  56.905  1.00  0.00           N  
ATOM     89  CA  VAL     6      38.272  27.035  56.073  1.00  0.00           C  
ATOM     90  C   VAL     6      36.952  27.433  56.766  1.00  0.00           C  
ATOM     91  O   VAL     6      36.217  26.700  57.481  1.00  0.00           O  
ATOM     92  CB  VAL     6      38.052  26.509  54.657  1.00  0.00           C  
ATOM     93  CG1 VAL     6      37.264  25.207  54.671  1.00  0.00           C  
ATOM     94  CG2 VAL     6      37.550  27.585  53.702  1.00  0.00           C  
ATOM     95  H   VAL     6      39.222  25.267  56.464  1.00  0.00           H  
ATOM     96  HA  VAL     6      38.852  27.951  55.960  1.00  0.00           H  
ATOM     97  HB  VAL     6      39.030  26.263  54.245  1.00  0.00           H  
ATOM     98 HG11 VAL     6      36.223  25.449  54.886  1.00  0.00           H  
ATOM     99 HG12 VAL     6      37.479  24.711  53.724  1.00  0.00           H  
ATOM    100 HG13 VAL     6      37.576  24.554  55.485  1.00  0.00           H  
ATOM    101 HG21 VAL     6      36.536  27.822  54.025  1.00  0.00           H  
ATOM    102 HG22 VAL     6      38.148  28.492  53.604  1.00  0.00           H  
ATOM    103 HG23 VAL     6      37.503  27.016  52.774  1.00  0.00           H  
ATOM    104  N   GLY     7      36.608  28.729  56.647  1.00  0.00           N  
ATOM    105  CA  GLY     7      35.473  29.412  57.284  1.00  0.00           C  
ATOM    106  C   GLY     7      35.721  29.953  58.692  1.00  0.00           C  
ATOM    107  O   GLY     7      34.919  30.792  59.166  1.00  0.00           O  
ATOM    108  H   GLY     7      37.305  29.346  56.254  1.00  0.00           H  
ATOM    109  HA2 GLY     7      35.185  30.312  56.740  1.00  0.00           H  
ATOM    110  HA3 GLY     7      34.530  28.870  57.216  1.00  0.00           H  
ATOM    111  N   CYS     8      36.845  29.631  59.306  1.00  0.00           N  
ATOM    112  CA  CYS     8      37.174  30.181  60.639  1.00  0.00           C  
ATOM    113  C   CYS     8      38.096  31.437  60.590  1.00  0.00           C  
ATOM    114  O   CYS     8      38.720  31.729  59.487  1.00  0.00           O  
ATOM    115  CB  CYS     8      37.896  29.047  61.374  1.00  0.00           C  
ATOM    116  SG  CYS     8      37.020  27.436  61.230  1.00  0.00           S  
ATOM    117  H   CYS     8      37.330  28.791  59.021  1.00  0.00           H  
ATOM    118  HA  CYS     8      36.308  30.401  61.262  1.00  0.00           H  
ATOM    119  HB2 CYS     8      38.888  28.925  60.940  1.00  0.00           H  
ATOM    120  HB3 CYS     8      37.987  29.491  62.366  1.00  0.00           H  
ATOM    121  HG  CYS     8      37.726  27.007  60.181  1.00  0.00           H  
ATOM    122  N   ARG     9      38.274  32.169  61.664  1.00  0.00           N  
ATOM    123  CA  ARG     9      39.220  33.268  61.715  1.00  0.00           C  
ATOM    124  C   ARG     9      40.622  32.754  62.085  1.00  0.00           C  
ATOM    125  O   ARG     9      40.728  31.701  62.749  1.00  0.00           O  
ATOM    126  CB  ARG     9      38.788  34.283  62.691  1.00  0.00           C  
ATOM    127  CG  ARG     9      37.572  35.195  62.203  1.00  0.00           C  
ATOM    128  CD  ARG     9      37.128  36.406  63.013  1.00  0.00           C  
ATOM    129  NE  ARG     9      38.279  37.119  63.645  1.00  0.00           N  
ATOM    130  CZ  ARG     9      38.948  38.159  63.062  1.00  0.00           C  
ATOM    131  NH1 ARG     9      38.581  38.727  61.955  1.00  0.00           N  
ATOM    132  NH2 ARG     9      39.943  38.772  63.635  1.00  0.00           N1+
ATOM    133  H   ARG     9      37.686  31.995  62.466  1.00  0.00           H  
ATOM    134  HA  ARG     9      39.249  33.790  60.758  1.00  0.00           H  
ATOM    135  HB2 ARG     9      38.477  33.880  63.655  1.00  0.00           H  
ATOM    136  HB3 ARG     9      39.660  34.925  62.813  1.00  0.00           H  
ATOM    137  HG2 ARG     9      37.858  35.587  61.227  1.00  0.00           H  
ATOM    138  HG3 ARG     9      36.755  34.514  61.967  1.00  0.00           H  
ATOM    139  HD2 ARG     9      36.427  37.038  62.468  1.00  0.00           H  
ATOM    140  HD3 ARG     9      36.604  35.934  63.844  1.00  0.00           H  
ATOM    141  HE  ARG     9      38.552  36.803  64.565  1.00  0.00           H  
ATOM    142 HH11 ARG     9      37.821  38.341  61.412  1.00  0.00           H  
ATOM    143 HH12 ARG     9      39.123  39.521  61.647  1.00  0.00           H  
ATOM    144 HH21 ARG     9      40.293  38.520  64.549  1.00  0.00           H  
ATOM    145 HH22 ARG     9      40.377  39.581  63.214  1.00  0.00           H  
ATOM    146  N   ILE    10      41.683  33.412  61.630  1.00  0.00           N  
ATOM    147  CA  ILE    10      43.093  33.181  62.013  1.00  0.00           C  
ATOM    148  C   ILE    10      43.810  34.459  62.427  1.00  0.00           C  
ATOM    149  O   ILE    10      43.535  35.527  61.875  1.00  0.00           O  
ATOM    150  CB  ILE    10      43.811  32.464  60.815  1.00  0.00           C  
ATOM    151  CG2 ILE    10      43.114  31.118  60.533  1.00  0.00           C  
ATOM    152  CG1 ILE    10      43.964  33.253  59.482  1.00  0.00           C  
ATOM    153  CD1 ILE    10      45.170  34.152  59.328  1.00  0.00           C  
ATOM    154  H   ILE    10      41.533  34.223  61.046  1.00  0.00           H  
ATOM    155  HA  ILE    10      43.165  32.504  62.865  1.00  0.00           H  
ATOM    156  HB  ILE    10      44.778  32.173  61.224  1.00  0.00           H  
ATOM    157 HG21 ILE    10      43.625  30.598  59.724  1.00  0.00           H  
ATOM    158 HG22 ILE    10      42.999  30.558  61.461  1.00  0.00           H  
ATOM    159 HG23 ILE    10      42.079  31.188  60.197  1.00  0.00           H  
ATOM    160 HG12 ILE    10      44.066  32.534  58.669  1.00  0.00           H  
ATOM    161 HG13 ILE    10      43.066  33.858  59.356  1.00  0.00           H  
ATOM    162 HD11 ILE    10      45.996  33.550  58.951  1.00  0.00           H  
ATOM    163 HD12 ILE    10      44.964  34.949  58.613  1.00  0.00           H  
ATOM    164 HD13 ILE    10      45.365  34.593  60.306  1.00  0.00           H  
ATOM    165  N   GLN    11      44.716  34.350  63.397  1.00  0.00           N  
ATOM    166  CA  GLN    11      45.750  35.405  63.676  1.00  0.00           C  
ATOM    167  C   GLN    11      47.216  34.919  63.606  1.00  0.00           C  
ATOM    168  O   GLN    11      47.381  33.743  63.830  1.00  0.00           O  
ATOM    169  CB  GLN    11      45.379  36.072  65.009  1.00  0.00           C  
ATOM    170  CG  GLN    11      45.701  35.268  66.294  1.00  0.00           C  
ATOM    171  CD  GLN    11      45.373  36.092  67.494  1.00  0.00           C  
ATOM    172  OE1 GLN    11      45.187  37.351  67.450  1.00  0.00           O  
ATOM    173  NE2 GLN    11      45.049  35.540  68.590  1.00  0.00           N  
ATOM    174  H   GLN    11      44.937  33.483  63.865  1.00  0.00           H  
ATOM    175  HA  GLN    11      45.759  36.193  62.923  1.00  0.00           H  
ATOM    176  HB2 GLN    11      45.884  37.036  65.070  1.00  0.00           H  
ATOM    177  HB3 GLN    11      44.333  36.362  64.909  1.00  0.00           H  
ATOM    178  HG2 GLN    11      45.105  34.359  66.216  1.00  0.00           H  
ATOM    179  HG3 GLN    11      46.707  34.865  66.412  1.00  0.00           H  
ATOM    180 HE21 GLN    11      45.214  34.563  68.785  1.00  0.00           H  
ATOM    181 HE22 GLN    11      45.059  36.177  69.374  1.00  0.00           H  
ATOM    182  N   HIS    12      48.155  35.793  63.300  1.00  0.00           N  
ATOM    183  CA  HIS    12      49.639  35.427  63.228  1.00  0.00           C  
ATOM    184  C   HIS    12      50.500  36.761  63.209  1.00  0.00           C  
ATOM    185  O   HIS    12      50.076  37.872  62.764  1.00  0.00           O  
ATOM    186  CB  HIS    12      49.895  34.581  61.968  1.00  0.00           C  
ATOM    187  CG  HIS    12      49.580  35.174  60.633  1.00  0.00           C  
ATOM    188  ND1 HIS    12      50.500  36.073  60.057  1.00  0.00           N  
ATOM    189  CE1 HIS    12      49.978  36.568  58.964  1.00  0.00           C  
ATOM    190  NE2 HIS    12      48.805  36.034  58.685  1.00  0.00           N  
ATOM    191  CD2 HIS    12      48.491  35.162  59.806  1.00  0.00           C  
ATOM    192  H   HIS    12      47.953  36.783  63.292  1.00  0.00           H  
ATOM    193  HA  HIS    12      49.940  34.901  64.134  1.00  0.00           H  
ATOM    194  HB2 HIS    12      50.967  34.397  62.051  1.00  0.00           H  
ATOM    195  HB3 HIS    12      49.337  33.646  61.987  1.00  0.00           H  
ATOM    196  HD1 HIS    12      51.394  36.316  60.460  1.00  0.00           H  
ATOM    197  HE1 HIS    12      50.378  37.404  58.409  1.00  0.00           H  
ATOM    198  HD2 HIS    12      47.636  34.510  59.914  1.00  0.00           H  
ATOM    199  N   GLY    13      51.774  36.520  63.397  1.00  0.00           N  
ATOM    200  CA  GLY    13      52.886  37.405  62.984  1.00  0.00           C  
ATOM    201  C   GLY    13      53.253  37.131  61.464  1.00  0.00           C  
ATOM    202  O   GLY    13      53.110  36.016  60.984  1.00  0.00           O  
ATOM    203  H   GLY    13      52.015  35.543  63.482  1.00  0.00           H  
ATOM    204  HA2 GLY    13      52.435  38.396  62.934  1.00  0.00           H  
ATOM    205  HA3 GLY    13      53.743  37.216  63.632  1.00  0.00           H  
ATOM    206  N   TRP    14      53.849  38.090  60.784  1.00  0.00           N  
ATOM    207  CA  TRP    14      54.419  37.955  59.458  1.00  0.00           C  
ATOM    208  C   TRP    14      55.764  38.583  59.300  1.00  0.00           C  
ATOM    209  O   TRP    14      56.138  39.519  60.029  1.00  0.00           O  
ATOM    210  CB  TRP    14      53.470  38.572  58.439  1.00  0.00           C  
ATOM    211  CG  TRP    14      53.844  38.308  57.022  1.00  0.00           C  
ATOM    212  CD1 TRP    14      54.466  39.218  56.193  1.00  0.00           C  
ATOM    213  NE1 TRP    14      54.595  38.772  54.880  1.00  0.00           N  
ATOM    214  CE2 TRP    14      54.052  37.532  54.810  1.00  0.00           C  
ATOM    215  CZ2 TRP    14      53.911  36.627  53.740  1.00  0.00           C  
ATOM    216  CH2 TRP    14      53.158  35.475  53.943  1.00  0.00           C  
ATOM    217  CZ3 TRP    14      52.736  35.088  55.253  1.00  0.00           C  
ATOM    218  CE3 TRP    14      53.054  35.905  56.332  1.00  0.00           C  
ATOM    219  CD2 TRP    14      53.631  37.180  56.192  1.00  0.00           C  
ATOM    220  H   TRP    14      54.022  39.010  61.162  1.00  0.00           H  
ATOM    221  HA  TRP    14      54.467  36.898  59.194  1.00  0.00           H  
ATOM    222  HB2 TRP    14      52.497  38.099  58.575  1.00  0.00           H  
ATOM    223  HB3 TRP    14      53.422  39.632  58.688  1.00  0.00           H  
ATOM    224  HD1 TRP    14      54.666  40.227  56.522  1.00  0.00           H  
ATOM    225  HE1 TRP    14      54.776  39.390  54.102  1.00  0.00           H  
ATOM    226  HZ2 TRP    14      54.264  36.982  52.783  1.00  0.00           H  
ATOM    227  HH2 TRP    14      52.906  34.919  53.052  1.00  0.00           H  
ATOM    228  HZ3 TRP    14      52.136  34.211  55.447  1.00  0.00           H  
ATOM    229  HE3 TRP    14      52.786  35.597  57.333  1.00  0.00           H  
ATOM    230  N   LYS    15      56.574  38.151  58.301  1.00  0.00           N  
ATOM    231  CA  LYS    15      57.824  38.725  57.890  1.00  0.00           C  
ATOM    232  C   LYS    15      57.919  38.450  56.410  1.00  0.00           C  
ATOM    233  O   LYS    15      58.245  37.357  55.983  1.00  0.00           O  
ATOM    234  CB  LYS    15      58.872  38.068  58.747  1.00  0.00           C  
ATOM    235  CG  LYS    15      60.158  38.824  58.891  1.00  0.00           C  
ATOM    236  CD  LYS    15      60.789  39.057  57.564  1.00  0.00           C  
ATOM    237  CE  LYS    15      62.029  39.846  57.624  1.00  0.00           C  
ATOM    238  NZ  LYS    15      62.510  40.403  56.357  1.00  0.00           N1+
ATOM    239  H   LYS    15      56.334  37.263  57.882  1.00  0.00           H  
ATOM    240  HA  LYS    15      57.726  39.803  58.024  1.00  0.00           H  
ATOM    241  HB2 LYS    15      58.413  37.918  59.724  1.00  0.00           H  
ATOM    242  HB3 LYS    15      59.051  37.063  58.365  1.00  0.00           H  
ATOM    243  HG2 LYS    15      59.966  39.810  59.314  1.00  0.00           H  
ATOM    244  HG3 LYS    15      60.883  38.295  59.509  1.00  0.00           H  
ATOM    245  HD2 LYS    15      61.060  38.098  57.122  1.00  0.00           H  
ATOM    246  HD3 LYS    15      60.124  39.585  56.881  1.00  0.00           H  
ATOM    247  HE2 LYS    15      61.947  40.689  58.310  1.00  0.00           H  
ATOM    248  HE3 LYS    15      62.774  39.186  58.068  1.00  0.00           H  
ATOM    249  HZ1 LYS    15      63.201  41.137  56.422  1.00  0.00           H  
ATOM    250  HZ2 LYS    15      63.004  39.694  55.835  1.00  0.00           H  
ATOM    251  HZ3 LYS    15      61.764  40.856  55.850  1.00  0.00           H  
ATOM    252  N   GLU    16      57.906  39.460  55.621  1.00  0.00           N  
ATOM    253  CA  GLU    16      58.276  39.494  54.139  1.00  0.00           C  
ATOM    254  C   GLU    16      59.747  39.716  53.838  1.00  0.00           C  
ATOM    255  O   GLU    16      60.470  40.462  54.479  1.00  0.00           O  
ATOM    256  CB  GLU    16      57.320  40.448  53.372  1.00  0.00           C  
ATOM    257  CG  GLU    16      57.465  40.530  51.876  1.00  0.00           C  
ATOM    258  CD  GLU    16      57.331  39.196  51.079  1.00  0.00           C  
ATOM    259  OE1 GLU    16      56.727  39.245  49.999  1.00  0.00           O  
ATOM    260  OE2 GLU    16      57.849  38.099  51.472  1.00  0.00           O1-
ATOM    261  H   GLU    16      57.502  40.366  55.810  1.00  0.00           H  
ATOM    262  HA  GLU    16      57.984  38.483  53.852  1.00  0.00           H  
ATOM    263  HB2 GLU    16      56.256  40.320  53.573  1.00  0.00           H  
ATOM    264  HB3 GLU    16      57.622  41.392  53.825  1.00  0.00           H  
ATOM    265  HG2 GLU    16      56.647  41.189  51.584  1.00  0.00           H  
ATOM    266  HG3 GLU    16      58.466  40.939  51.740  1.00  0.00           H  
ATOM    267  N   GLY    17      60.194  39.135  52.759  1.00  0.00           N  
ATOM    268  CA  GLY    17      61.620  39.116  52.464  1.00  0.00           C  
ATOM    269  C   GLY    17      62.186  40.542  52.277  1.00  0.00           C  
ATOM    270  O   GLY    17      63.165  40.919  52.885  1.00  0.00           O  
ATOM    271  H   GLY    17      59.642  38.585  52.117  1.00  0.00           H  
ATOM    272  HA2 GLY    17      62.201  38.682  53.278  1.00  0.00           H  
ATOM    273  HA3 GLY    17      61.819  38.446  51.627  1.00  0.00           H  
ATOM    274  N   ASN    18      61.393  41.440  51.641  1.00  0.00           N  
ATOM    275  CA  ASN    18      61.642  42.884  51.599  1.00  0.00           C  
ATOM    276  C   ASN    18      60.942  43.769  52.631  1.00  0.00           C  
ATOM    277  O   ASN    18      61.221  44.987  52.571  1.00  0.00           O  
ATOM    278  CB  ASN    18      61.495  43.418  50.232  1.00  0.00           C  
ATOM    279  CG  ASN    18      62.548  42.908  49.332  1.00  0.00           C  
ATOM    280  OD1 ASN    18      63.613  43.524  49.251  1.00  0.00           O  
ATOM    281  ND2 ASN    18      62.405  41.781  48.742  1.00  0.00           N  
ATOM    282  H   ASN    18      60.510  41.131  51.262  1.00  0.00           H  
ATOM    283  HA  ASN    18      62.636  43.082  51.999  1.00  0.00           H  
ATOM    284  HB2 ASN    18      60.519  43.111  49.856  1.00  0.00           H  
ATOM    285  HB3 ASN    18      61.509  44.506  50.184  1.00  0.00           H  
ATOM    286 HD21 ASN    18      61.611  41.207  48.985  1.00  0.00           H  
ATOM    287 HD22 ASN    18      63.101  41.426  48.102  1.00  0.00           H  
ATOM    288  N   GLY    19      60.168  43.163  53.559  1.00  0.00           N  
ATOM    289  CA  GLY    19      59.498  44.018  54.637  1.00  0.00           C  
ATOM    290  C   GLY    19      59.901  43.651  56.074  1.00  0.00           C  
ATOM    291  O   GLY    19      60.768  42.839  56.279  1.00  0.00           O  
ATOM    292  H   GLY    19      60.064  42.177  53.747  1.00  0.00           H  
ATOM    293  HA2 GLY    19      59.744  45.047  54.375  1.00  0.00           H  
ATOM    294  HA3 GLY    19      58.419  43.874  54.683  1.00  0.00           H  
ATOM    295  N   PRO    20      59.288  44.283  57.071  1.00  0.00           N  
ATOM    296  CA  PRO    20      59.585  44.169  58.455  1.00  0.00           C  
ATOM    297  C   PRO    20      58.621  43.192  59.117  1.00  0.00           C  
ATOM    298  O   PRO    20      57.606  42.837  58.539  1.00  0.00           O  
ATOM    299  CD  PRO    20      58.408  45.395  56.931  1.00  0.00           C  
ATOM    300  CG  PRO    20      58.607  46.354  58.150  1.00  0.00           C  
ATOM    301  CB  PRO    20      59.439  45.559  59.104  1.00  0.00           C  
ATOM    302  HD2 PRO    20      57.403  45.001  57.083  1.00  0.00           H  
ATOM    303  HD3 PRO    20      58.674  45.906  56.006  1.00  0.00           H  
ATOM    304  HG2 PRO    20      57.666  46.603  58.639  1.00  0.00           H  
ATOM    305  HG3 PRO    20      59.122  47.239  57.777  1.00  0.00           H  
ATOM    306  HB2 PRO    20      59.108  45.489  60.140  1.00  0.00           H  
ATOM    307  HB3 PRO    20      60.395  46.080  59.052  1.00  0.00           H  
ATOM    308  HA  PRO    20      60.590  43.806  58.671  1.00  0.00           H  
ATOM    309  N   VAL    21      58.916  42.875  60.377  1.00  0.00           N  
ATOM    310  CA  VAL    21      58.041  42.060  61.276  1.00  0.00           C  
ATOM    311  C   VAL    21      56.769  42.847  61.610  1.00  0.00           C  
ATOM    312  O   VAL    21      56.911  44.062  62.019  1.00  0.00           O  
ATOM    313  CB  VAL    21      58.725  41.652  62.601  1.00  0.00           C  
ATOM    314  CG1 VAL    21      57.745  41.142  63.633  1.00  0.00           C  
ATOM    315  CG2 VAL    21      59.816  40.605  62.499  1.00  0.00           C  
ATOM    316  H   VAL    21      59.800  43.203  60.738  1.00  0.00           H  
ATOM    317  HA  VAL    21      57.662  41.123  60.866  1.00  0.00           H  
ATOM    318  HB  VAL    21      59.187  42.543  63.025  1.00  0.00           H  
ATOM    319 HG11 VAL    21      57.271  41.990  64.125  1.00  0.00           H  
ATOM    320 HG12 VAL    21      57.019  40.528  63.101  1.00  0.00           H  
ATOM    321 HG13 VAL    21      58.103  40.578  64.494  1.00  0.00           H  
ATOM    322 HG21 VAL    21      60.668  40.971  61.926  1.00  0.00           H  
ATOM    323 HG22 VAL    21      60.230  40.411  63.488  1.00  0.00           H  
ATOM    324 HG23 VAL    21      59.538  39.699  61.960  1.00  0.00           H  
ATOM    325  N   THR    22      55.592  42.248  61.574  1.00  0.00           N  
ATOM    326  CA  THR    22      54.299  42.828  61.693  1.00  0.00           C  
ATOM    327  C   THR    22      53.226  41.726  61.965  1.00  0.00           C  
ATOM    328  O   THR    22      53.502  40.546  62.021  1.00  0.00           O  
ATOM    329  CB  THR    22      54.042  43.586  60.347  1.00  0.00           C  
ATOM    330  CG2 THR    22      54.046  42.673  59.060  1.00  0.00           C  
ATOM    331  OG1 THR    22      52.753  44.244  60.357  1.00  0.00           O  
ATOM    332  H   THR    22      55.515  41.246  61.473  1.00  0.00           H  
ATOM    333  HA  THR    22      54.392  43.494  62.550  1.00  0.00           H  
ATOM    334  HB  THR    22      54.886  44.276  60.353  1.00  0.00           H  
ATOM    335 HG21 THR    22      54.919  42.025  58.986  1.00  0.00           H  
ATOM    336 HG22 THR    22      53.154  42.049  58.997  1.00  0.00           H  
ATOM    337 HG23 THR    22      54.070  43.355  58.210  1.00  0.00           H  
ATOM    338  HG1 THR    22      52.479  44.465  59.464  1.00  0.00           H  
ATOM    339  N   GLN    23      51.930  42.139  62.068  1.00  0.00           N  
ATOM    340  CA  GLN    23      50.921  41.189  62.606  1.00  0.00           C  
ATOM    341  C   GLN    23      49.571  41.457  61.918  1.00  0.00           C  
ATOM    342  O   GLN    23      49.117  42.594  61.848  1.00  0.00           O  
ATOM    343  CB  GLN    23      50.763  41.326  64.130  1.00  0.00           C  
ATOM    344  CG  GLN    23      50.661  42.775  64.721  1.00  0.00           C  
ATOM    345  CD  GLN    23      51.982  43.493  64.761  1.00  0.00           C  
ATOM    346  OE1 GLN    23      53.020  42.880  64.866  1.00  0.00           O  
ATOM    347  NE2 GLN    23      51.928  44.806  64.754  1.00  0.00           N  
ATOM    348  H   GLN    23      51.663  43.097  61.896  1.00  0.00           H  
ATOM    349  HA  GLN    23      51.256  40.190  62.328  1.00  0.00           H  
ATOM    350  HB2 GLN    23      49.884  40.755  64.429  1.00  0.00           H  
ATOM    351  HB3 GLN    23      51.597  40.752  64.534  1.00  0.00           H  
ATOM    352  HG2 GLN    23      49.958  43.401  64.171  1.00  0.00           H  
ATOM    353  HG3 GLN    23      50.263  42.783  65.736  1.00  0.00           H  
ATOM    354 HE21 GLN    23      51.010  45.227  64.782  1.00  0.00           H  
ATOM    355 HE22 GLN    23      52.781  45.292  64.991  1.00  0.00           H  
ATOM    356  N   TRP    24      49.079  40.397  61.209  1.00  0.00           N  
ATOM    357  CA  TRP    24      47.825  40.374  60.510  1.00  0.00           C  
ATOM    358  C   TRP    24      46.917  39.219  61.048  1.00  0.00           C  
ATOM    359  O   TRP    24      47.362  38.132  61.515  1.00  0.00           O  
ATOM    360  CB  TRP    24      48.046  40.108  59.012  1.00  0.00           C  
ATOM    361  CG  TRP    24      49.032  40.910  58.258  1.00  0.00           C  
ATOM    362  CD1 TRP    24      49.418  42.152  58.489  1.00  0.00           C  
ATOM    363  NE1 TRP    24      50.344  42.548  57.538  1.00  0.00           N  
ATOM    364  CE2 TRP    24      50.626  41.497  56.661  1.00  0.00           C  
ATOM    365  CZ2 TRP    24      51.564  41.354  55.683  1.00  0.00           C  
ATOM    366  CH2 TRP    24      51.680  40.076  55.010  1.00  0.00           C  
ATOM    367  CZ3 TRP    24      50.861  38.985  55.471  1.00  0.00           C  
ATOM    368  CE3 TRP    24      49.939  39.161  56.540  1.00  0.00           C  
ATOM    369  CD2 TRP    24      49.787  40.450  57.129  1.00  0.00           C  
ATOM    370  H   TRP    24      49.668  39.581  61.292  1.00  0.00           H  
ATOM    371  HA  TRP    24      47.318  41.336  60.580  1.00  0.00           H  
ATOM    372  HB2 TRP    24      48.410  39.090  58.869  1.00  0.00           H  
ATOM    373  HB3 TRP    24      47.112  40.238  58.465  1.00  0.00           H  
ATOM    374  HD1 TRP    24      48.991  42.776  59.260  1.00  0.00           H  
ATOM    375  HE1 TRP    24      50.707  43.490  57.515  1.00  0.00           H  
ATOM    376  HZ2 TRP    24      52.267  42.150  55.488  1.00  0.00           H  
ATOM    377  HH2 TRP    24      52.446  39.921  54.265  1.00  0.00           H  
ATOM    378  HZ3 TRP    24      50.950  38.008  55.020  1.00  0.00           H  
ATOM    379  HE3 TRP    24      49.293  38.345  56.826  1.00  0.00           H  
ATOM    380  N   LYS    25      45.608  39.505  60.997  1.00  0.00           N  
ATOM    381  CA  LYS    25      44.454  38.563  61.297  1.00  0.00           C  
ATOM    382  C   LYS    25      43.249  38.738  60.392  1.00  0.00           C  
ATOM    383  O   LYS    25      43.169  39.774  59.747  1.00  0.00           O  
ATOM    384  CB  LYS    25      44.092  38.711  62.852  1.00  0.00           C  
ATOM    385  CG  LYS    25      43.733  40.157  63.155  1.00  0.00           C  
ATOM    386  CD  LYS    25      43.561  40.413  64.645  1.00  0.00           C  
ATOM    387  CE  LYS    25      44.652  40.004  65.668  1.00  0.00           C  
ATOM    388  NZ  LYS    25      44.476  40.664  66.955  1.00  0.00           N1+
ATOM    389  H   LYS    25      45.293  40.434  60.757  1.00  0.00           H  
ATOM    390  HA  LYS    25      44.807  37.573  61.009  1.00  0.00           H  
ATOM    391  HB2 LYS    25      43.169  38.155  63.016  1.00  0.00           H  
ATOM    392  HB3 LYS    25      44.967  38.382  63.412  1.00  0.00           H  
ATOM    393  HG2 LYS    25      44.524  40.827  62.818  1.00  0.00           H  
ATOM    394  HG3 LYS    25      42.796  40.497  62.714  1.00  0.00           H  
ATOM    395  HD2 LYS    25      43.415  41.481  64.808  1.00  0.00           H  
ATOM    396  HD3 LYS    25      42.639  39.949  64.997  1.00  0.00           H  
ATOM    397  HE2 LYS    25      44.599  38.955  65.959  1.00  0.00           H  
ATOM    398  HE3 LYS    25      45.628  40.225  65.237  1.00  0.00           H  
ATOM    399  HZ1 LYS    25      43.478  40.730  67.094  1.00  0.00           H  
ATOM    400  HZ2 LYS    25      44.951  40.155  67.687  1.00  0.00           H  
ATOM    401  HZ3 LYS    25      44.946  41.557  66.976  1.00  0.00           H  
ATOM    402  N   GLY    26      42.450  37.601  60.183  1.00  0.00           N  
ATOM    403  CA  GLY    26      41.290  37.616  59.261  1.00  0.00           C  
ATOM    404  C   GLY    26      40.503  36.384  59.204  1.00  0.00           C  
ATOM    405  O   GLY    26      40.559  35.523  60.062  1.00  0.00           O  
ATOM    406  H   GLY    26      42.804  36.742  60.581  1.00  0.00           H  
ATOM    407  HA2 GLY    26      40.629  38.458  59.465  1.00  0.00           H  
ATOM    408  HA3 GLY    26      41.743  37.757  58.279  1.00  0.00           H  
ATOM    409  N   THR    27      39.732  36.173  58.124  1.00  0.00           N  
ATOM    410  CA  THR    27      38.730  35.024  57.933  1.00  0.00           C  
ATOM    411  C   THR    27      39.177  34.266  56.731  1.00  0.00           C  
ATOM    412  O   THR    27      39.426  34.847  55.697  1.00  0.00           O  
ATOM    413  CB  THR    27      37.334  35.582  57.661  1.00  0.00           C  
ATOM    414  CG2 THR    27      36.327  34.430  57.454  1.00  0.00           C  
ATOM    415  OG1 THR    27      36.977  36.495  58.653  1.00  0.00           O  
ATOM    416  H   THR    27      39.769  36.871  57.395  1.00  0.00           H  
ATOM    417  HA  THR    27      38.697  34.274  58.724  1.00  0.00           H  
ATOM    418  HB  THR    27      37.330  36.098  56.700  1.00  0.00           H  
ATOM    419 HG21 THR    27      35.334  34.873  57.378  1.00  0.00           H  
ATOM    420 HG22 THR    27      36.358  33.939  56.481  1.00  0.00           H  
ATOM    421 HG23 THR    27      36.343  33.767  58.319  1.00  0.00           H  
ATOM    422  HG1 THR    27      37.625  37.199  58.569  1.00  0.00           H  
ATOM    423  N   VAL    28      39.328  32.948  56.869  1.00  0.00           N  
ATOM    424  CA  VAL    28      39.873  32.029  55.762  1.00  0.00           C  
ATOM    425  C   VAL    28      38.666  31.672  54.855  1.00  0.00           C  
ATOM    426  O   VAL    28      37.936  30.782  55.267  1.00  0.00           O  
ATOM    427  CB  VAL    28      40.513  30.789  56.308  1.00  0.00           C  
ATOM    428  CG1 VAL    28      41.035  29.971  55.172  1.00  0.00           C  
ATOM    429  CG2 VAL    28      41.688  31.117  57.228  1.00  0.00           C  
ATOM    430  H   VAL    28      39.022  32.554  57.747  1.00  0.00           H  
ATOM    431  HA  VAL    28      40.579  32.639  55.199  1.00  0.00           H  
ATOM    432  HB  VAL    28      39.767  30.159  56.792  1.00  0.00           H  
ATOM    433 HG11 VAL    28      41.773  29.240  55.502  1.00  0.00           H  
ATOM    434 HG12 VAL    28      40.269  29.482  54.570  1.00  0.00           H  
ATOM    435 HG13 VAL    28      41.557  30.621  54.470  1.00  0.00           H  
ATOM    436 HG21 VAL    28      42.223  30.196  57.457  1.00  0.00           H  
ATOM    437 HG22 VAL    28      42.368  31.847  56.789  1.00  0.00           H  
ATOM    438 HG23 VAL    28      41.270  31.395  58.195  1.00  0.00           H  
ATOM    439  N   LEU    29      38.509  32.415  53.776  1.00  0.00           N  
ATOM    440  CA  LEU    29      37.296  32.278  52.996  1.00  0.00           C  
ATOM    441  C   LEU    29      37.101  30.941  52.280  1.00  0.00           C  
ATOM    442  O   LEU    29      36.012  30.389  52.340  1.00  0.00           O  
ATOM    443  CB  LEU    29      37.304  33.402  51.909  1.00  0.00           C  
ATOM    444  CG  LEU    29      37.549  34.860  52.406  1.00  0.00           C  
ATOM    445  CD1 LEU    29      37.405  35.725  51.129  1.00  0.00           C  
ATOM    446  CD2 LEU    29      36.483  35.355  53.361  1.00  0.00           C  
ATOM    447  H   LEU    29      39.073  33.243  53.649  1.00  0.00           H  
ATOM    448  HA  LEU    29      36.454  32.376  53.679  1.00  0.00           H  
ATOM    449  HB2 LEU    29      38.047  33.146  51.155  1.00  0.00           H  
ATOM    450  HB3 LEU    29      36.361  33.313  51.369  1.00  0.00           H  
ATOM    451  HG  LEU    29      38.490  34.959  52.948  1.00  0.00           H  
ATOM    452 HD11 LEU    29      37.415  36.793  51.347  1.00  0.00           H  
ATOM    453 HD12 LEU    29      38.232  35.673  50.421  1.00  0.00           H  
ATOM    454 HD13 LEU    29      36.433  35.510  50.685  1.00  0.00           H  
ATOM    455 HD21 LEU    29      36.562  36.395  53.679  1.00  0.00           H  
ATOM    456 HD22 LEU    29      35.533  35.130  52.877  1.00  0.00           H  
ATOM    457 HD23 LEU    29      36.646  34.700  54.217  1.00  0.00           H  
ATOM    458  N   ASP    30      38.121  30.537  51.539  1.00  0.00           N  
ATOM    459  CA  ASP    30      38.020  29.602  50.383  1.00  0.00           C  
ATOM    460  C   ASP    30      39.305  28.835  50.233  1.00  0.00           C  
ATOM    461  O   ASP    30      40.337  29.252  50.796  1.00  0.00           O  
ATOM    462  CB  ASP    30      37.523  30.242  49.132  1.00  0.00           C  
ATOM    463  CG  ASP    30      37.051  29.244  48.102  1.00  0.00           C  
ATOM    464  OD1 ASP    30      36.733  28.090  48.347  1.00  0.00           O  
ATOM    465  OD2 ASP    30      37.030  29.682  46.964  1.00  0.00           O1-
ATOM    466  H   ASP    30      38.979  31.059  51.637  1.00  0.00           H  
ATOM    467  HA  ASP    30      37.295  28.854  50.703  1.00  0.00           H  
ATOM    468  HB2 ASP    30      36.561  30.672  49.414  1.00  0.00           H  
ATOM    469  HB3 ASP    30      38.108  31.007  48.623  1.00  0.00           H  
ATOM    470  N   GLN    31      39.459  27.825  49.367  1.00  0.00           N  
ATOM    471  CA  GLN    31      40.804  27.224  49.034  1.00  0.00           C  
ATOM    472  C   GLN    31      40.753  26.475  47.677  1.00  0.00           C  
ATOM    473  O   GLN    31      39.718  25.868  47.294  1.00  0.00           O  
ATOM    474  CB  GLN    31      41.240  26.172  50.064  1.00  0.00           C  
ATOM    475  CG  GLN    31      40.469  24.867  50.060  1.00  0.00           C  
ATOM    476  CD  GLN    31      40.265  24.225  51.437  1.00  0.00           C  
ATOM    477  OE1 GLN    31      39.247  24.316  52.145  1.00  0.00           O  
ATOM    478  NE2 GLN    31      41.292  23.593  51.925  1.00  0.00           N  
ATOM    479  H   GLN    31      38.664  27.369  48.942  1.00  0.00           H  
ATOM    480  HA  GLN    31      41.575  27.992  48.985  1.00  0.00           H  
ATOM    481  HB2 GLN    31      42.313  25.984  50.028  1.00  0.00           H  
ATOM    482  HB3 GLN    31      41.013  26.620  51.031  1.00  0.00           H  
ATOM    483  HG2 GLN    31      39.431  24.974  49.746  1.00  0.00           H  
ATOM    484  HG3 GLN    31      40.955  24.120  49.431  1.00  0.00           H  
ATOM    485 HE21 GLN    31      42.158  23.570  51.406  1.00  0.00           H  
ATOM    486 HE22 GLN    31      41.128  23.132  52.808  1.00  0.00           H  
ATOM    487  N   VAL    32      41.866  26.535  46.954  1.00  0.00           N  
ATOM    488  CA  VAL    32      41.998  26.239  45.534  1.00  0.00           C  
ATOM    489  C   VAL    32      42.027  24.787  45.153  1.00  0.00           C  
ATOM    490  O   VAL    32      42.950  24.081  45.576  1.00  0.00           O  
ATOM    491  CB  VAL    32      43.292  27.053  44.995  1.00  0.00           C  
ATOM    492  CG1 VAL    32      43.578  26.804  43.490  1.00  0.00           C  
ATOM    493  CG2 VAL    32      42.969  28.537  45.174  1.00  0.00           C  
ATOM    494  H   VAL    32      42.675  26.926  47.412  1.00  0.00           H  
ATOM    495  HA  VAL    32      41.094  26.792  45.280  1.00  0.00           H  
ATOM    496  HB  VAL    32      44.167  26.758  45.574  1.00  0.00           H  
ATOM    497 HG11 VAL    32      44.231  27.507  42.972  1.00  0.00           H  
ATOM    498 HG12 VAL    32      43.976  25.798  43.359  1.00  0.00           H  
ATOM    499 HG13 VAL    32      42.621  26.892  42.976  1.00  0.00           H  
ATOM    500 HG21 VAL    32      41.977  28.652  44.737  1.00  0.00           H  
ATOM    501 HG22 VAL    32      43.057  28.865  46.209  1.00  0.00           H  
ATOM    502 HG23 VAL    32      43.709  29.170  44.684  1.00  0.00           H  
ATOM    503  N   PRO    33      41.092  24.263  44.329  1.00  0.00           N  
ATOM    504  CA  PRO    33      40.995  22.852  44.094  1.00  0.00           C  
ATOM    505  C   PRO    33      42.349  22.109  43.573  1.00  0.00           C  
ATOM    506  O   PRO    33      42.566  20.928  43.781  1.00  0.00           O  
ATOM    507  CD  PRO    33      39.899  24.946  43.782  1.00  0.00           C  
ATOM    508  CG  PRO    33      38.869  23.787  43.560  1.00  0.00           C  
ATOM    509  CB  PRO    33      39.809  22.680  43.176  1.00  0.00           C  
ATOM    510  HD2 PRO    33      40.166  25.508  42.887  1.00  0.00           H  
ATOM    511  HD3 PRO    33      39.571  25.714  44.482  1.00  0.00           H  
ATOM    512  HG2 PRO    33      38.162  23.891  42.737  1.00  0.00           H  
ATOM    513  HG3 PRO    33      38.319  23.468  44.445  1.00  0.00           H  
ATOM    514  HB2 PRO    33      40.048  22.617  42.114  1.00  0.00           H  
ATOM    515  HB3 PRO    33      39.393  21.734  43.522  1.00  0.00           H  
ATOM    516  HA  PRO    33      40.807  22.441  45.086  1.00  0.00           H  
ATOM    517  N   VAL    34      43.209  22.949  42.959  1.00  0.00           N  
ATOM    518  CA  VAL    34      44.527  22.405  42.444  1.00  0.00           C  
ATOM    519  C   VAL    34      45.652  22.461  43.443  1.00  0.00           C  
ATOM    520  O   VAL    34      46.617  21.732  43.372  1.00  0.00           O  
ATOM    521  CB  VAL    34      44.933  23.028  41.096  1.00  0.00           C  
ATOM    522  CG1 VAL    34      45.912  22.153  40.323  1.00  0.00           C  
ATOM    523  CG2 VAL    34      43.675  23.344  40.217  1.00  0.00           C  
ATOM    524  H   VAL    34      42.818  23.840  42.690  1.00  0.00           H  
ATOM    525  HA  VAL    34      44.198  21.401  42.176  1.00  0.00           H  
ATOM    526  HB  VAL    34      45.336  24.020  41.302  1.00  0.00           H  
ATOM    527 HG11 VAL    34      46.155  22.647  39.382  1.00  0.00           H  
ATOM    528 HG12 VAL    34      46.876  21.973  40.799  1.00  0.00           H  
ATOM    529 HG13 VAL    34      45.491  21.163  40.150  1.00  0.00           H  
ATOM    530 HG21 VAL    34      43.205  24.249  40.602  1.00  0.00           H  
ATOM    531 HG22 VAL    34      43.953  23.609  39.197  1.00  0.00           H  
ATOM    532 HG23 VAL    34      43.043  22.459  40.283  1.00  0.00           H  
ATOM    533  N   ASN    35      45.525  23.308  44.447  1.00  0.00           N  
ATOM    534  CA  ASN    35      46.449  23.498  45.600  1.00  0.00           C  
ATOM    535  C   ASN    35      45.534  23.775  46.791  1.00  0.00           C  
ATOM    536  O   ASN    35      45.445  24.924  47.245  1.00  0.00           O  
ATOM    537  CB  ASN    35      47.472  24.554  45.264  1.00  0.00           C  
ATOM    538  CG  ASN    35      48.428  24.702  46.444  1.00  0.00           C  
ATOM    539  OD1 ASN    35      48.343  24.045  47.489  1.00  0.00           O  
ATOM    540  ND2 ASN    35      49.416  25.560  46.316  1.00  0.00           N  
ATOM    541  H   ASN    35      44.597  23.664  44.630  1.00  0.00           H  
ATOM    542  HA  ASN    35      46.947  22.545  45.781  1.00  0.00           H  
ATOM    543  HB2 ASN    35      48.089  24.214  44.432  1.00  0.00           H  
ATOM    544  HB3 ASN    35      47.077  25.491  44.871  1.00  0.00           H  
ATOM    545 HD21 ASN    35      49.658  26.048  45.465  1.00  0.00           H  
ATOM    546 HD22 ASN    35      49.925  25.737  47.170  1.00  0.00           H  
ATOM    547  N   PRO    36      45.017  22.713  47.469  1.00  0.00           N  
ATOM    548  CA  PRO    36      44.141  22.833  48.622  1.00  0.00           C  
ATOM    549  C   PRO    36      44.932  23.225  49.860  1.00  0.00           C  
ATOM    550  O   PRO    36      44.210  23.493  50.816  1.00  0.00           O  
ATOM    551  CD  PRO    36      45.034  21.302  47.073  1.00  0.00           C  
ATOM    552  CG  PRO    36      43.731  20.767  47.385  1.00  0.00           C  
ATOM    553  CB  PRO    36      43.472  21.420  48.727  1.00  0.00           C  
ATOM    554  HD2 PRO    36      45.761  20.760  47.677  1.00  0.00           H  
ATOM    555  HD3 PRO    36      45.275  21.153  46.021  1.00  0.00           H  
ATOM    556  HG2 PRO    36      43.629  19.686  47.479  1.00  0.00           H  
ATOM    557  HG3 PRO    36      43.127  21.210  46.594  1.00  0.00           H  
ATOM    558  HB2 PRO    36      43.857  20.788  49.527  1.00  0.00           H  
ATOM    559  HB3 PRO    36      42.396  21.534  48.861  1.00  0.00           H  
ATOM    560  HA  PRO    36      43.330  23.513  48.359  1.00  0.00           H  
ATOM    561  N   SER    37      46.235  23.402  49.849  1.00  0.00           N  
ATOM    562  CA  SER    37      46.969  24.164  50.818  1.00  0.00           C  
ATOM    563  C   SER    37      46.747  25.732  50.671  1.00  0.00           C  
ATOM    564  O   SER    37      46.812  26.531  51.614  1.00  0.00           O  
ATOM    565  CB  SER    37      48.448  23.761  50.606  1.00  0.00           C  
ATOM    566  OG  SER    37      49.306  24.250  51.685  1.00  0.00           O  
ATOM    567  H   SER    37      46.778  23.094  49.054  1.00  0.00           H  
ATOM    568  HA  SER    37      46.553  23.891  51.788  1.00  0.00           H  
ATOM    569  HB2 SER    37      48.460  22.673  50.536  1.00  0.00           H  
ATOM    570  HB3 SER    37      48.843  24.139  49.663  1.00  0.00           H  
ATOM    571  HG  SER    37      49.582  23.562  52.296  1.00  0.00           H  
ATOM    572  N   LEU    38      46.506  26.216  49.421  1.00  0.00           N  
ATOM    573  CA  LEU    38      46.434  27.656  49.143  1.00  0.00           C  
ATOM    574  C   LEU    38      44.961  28.069  49.501  1.00  0.00           C  
ATOM    575  O   LEU    38      43.986  27.870  48.776  1.00  0.00           O  
ATOM    576  CB  LEU    38      46.811  27.919  47.633  1.00  0.00           C  
ATOM    577  CG  LEU    38      46.961  29.406  47.182  1.00  0.00           C  
ATOM    578  CD1 LEU    38      48.288  30.094  47.592  1.00  0.00           C  
ATOM    579  CD2 LEU    38      46.816  29.479  45.679  1.00  0.00           C  
ATOM    580  H   LEU    38      46.213  25.569  48.703  1.00  0.00           H  
ATOM    581  HA  LEU    38      47.094  28.310  49.713  1.00  0.00           H  
ATOM    582  HB2 LEU    38      47.796  27.465  47.527  1.00  0.00           H  
ATOM    583  HB3 LEU    38      46.048  27.380  47.070  1.00  0.00           H  
ATOM    584  HG  LEU    38      46.126  29.999  47.557  1.00  0.00           H  
ATOM    585 HD11 LEU    38      49.165  29.597  47.177  1.00  0.00           H  
ATOM    586 HD12 LEU    38      48.213  31.099  47.177  1.00  0.00           H  
ATOM    587 HD13 LEU    38      48.341  30.232  48.672  1.00  0.00           H  
ATOM    588 HD21 LEU    38      45.819  29.144  45.395  1.00  0.00           H  
ATOM    589 HD22 LEU    38      47.182  30.438  45.310  1.00  0.00           H  
ATOM    590 HD23 LEU    38      47.510  28.776  45.216  1.00  0.00           H  
ATOM    591  N   TYR    39      44.799  28.792  50.533  1.00  0.00           N  
ATOM    592  CA  TYR    39      43.625  29.668  50.884  1.00  0.00           C  
ATOM    593  C   TYR    39      43.492  31.000  50.246  1.00  0.00           C  
ATOM    594  O   TYR    39      44.480  31.532  49.684  1.00  0.00           O  
ATOM    595  CB  TYR    39      43.558  29.859  52.387  1.00  0.00           C  
ATOM    596  CG  TYR    39      43.394  28.505  53.165  1.00  0.00           C  
ATOM    597  CD1 TYR    39      44.543  27.895  53.789  1.00  0.00           C  
ATOM    598  CE1 TYR    39      44.505  26.591  54.307  1.00  0.00           C  
ATOM    599  CZ  TYR    39      43.324  25.892  54.223  1.00  0.00           C  
ATOM    600  OH  TYR    39      43.271  24.620  54.765  1.00  0.00           O  
ATOM    601  CE2 TYR    39      42.160  26.575  53.883  1.00  0.00           C  
ATOM    602  CD2 TYR    39      42.175  27.865  53.220  1.00  0.00           C  
ATOM    603  H   TYR    39      45.650  28.901  51.066  1.00  0.00           H  
ATOM    604  HA  TYR    39      42.771  29.083  50.543  1.00  0.00           H  
ATOM    605  HB2 TYR    39      44.412  30.427  52.754  1.00  0.00           H  
ATOM    606  HB3 TYR    39      42.712  30.457  52.727  1.00  0.00           H  
ATOM    607  HD1 TYR    39      45.433  28.507  53.805  1.00  0.00           H  
ATOM    608  HE1 TYR    39      45.339  26.178  54.854  1.00  0.00           H  
ATOM    609  HH  TYR    39      42.478  24.107  54.593  1.00  0.00           H  
ATOM    610  HE2 TYR    39      41.257  25.983  53.901  1.00  0.00           H  
ATOM    611  HD2 TYR    39      41.291  28.362  52.849  1.00  0.00           H  
ATOM    612  N   LEU    40      42.246  31.563  50.290  1.00  0.00           N  
ATOM    613  CA  LEU    40      41.894  32.938  49.922  1.00  0.00           C  
ATOM    614  C   LEU    40      41.335  33.561  51.286  1.00  0.00           C  
ATOM    615  O   LEU    40      40.575  32.903  51.947  1.00  0.00           O  
ATOM    616  CB  LEU    40      40.861  33.090  48.820  1.00  0.00           C  
ATOM    617  CG  LEU    40      41.260  32.798  47.362  1.00  0.00           C  
ATOM    618  CD1 LEU    40      42.527  33.557  46.946  1.00  0.00           C  
ATOM    619  CD2 LEU    40      41.525  31.327  46.976  1.00  0.00           C  
ATOM    620  H   LEU    40      41.540  30.971  50.704  1.00  0.00           H  
ATOM    621  HA  LEU    40      42.800  33.469  49.630  1.00  0.00           H  
ATOM    622  HB2 LEU    40      40.098  32.348  49.058  1.00  0.00           H  
ATOM    623  HB3 LEU    40      40.514  34.121  48.891  1.00  0.00           H  
ATOM    624  HG  LEU    40      40.468  33.233  46.752  1.00  0.00           H  
ATOM    625 HD11 LEU    40      42.694  33.670  45.874  1.00  0.00           H  
ATOM    626 HD12 LEU    40      42.447  34.610  47.216  1.00  0.00           H  
ATOM    627 HD13 LEU    40      43.421  33.103  47.373  1.00  0.00           H  
ATOM    628 HD21 LEU    40      41.589  31.163  45.900  1.00  0.00           H  
ATOM    629 HD22 LEU    40      42.408  30.861  47.412  1.00  0.00           H  
ATOM    630 HD23 LEU    40      40.738  30.687  47.375  1.00  0.00           H  
ATOM    631  N   ILE    41      41.630  34.784  51.550  1.00  0.00           N  
ATOM    632  CA  ILE    41      41.659  35.391  52.945  1.00  0.00           C  
ATOM    633  C   ILE    41      41.346  36.870  52.941  1.00  0.00           C  
ATOM    634  O   ILE    41      42.137  37.732  52.416  1.00  0.00           O  
ATOM    635  CB  ILE    41      42.982  35.123  53.801  1.00  0.00           C  
ATOM    636  CG2 ILE    41      42.804  35.721  55.242  1.00  0.00           C  
ATOM    637  CG1 ILE    41      43.355  33.598  53.993  1.00  0.00           C  
ATOM    638  CD1 ILE    41      44.759  33.388  54.694  1.00  0.00           C  
ATOM    639  H   ILE    41      42.301  35.230  50.941  1.00  0.00           H  
ATOM    640  HA  ILE    41      40.847  34.970  53.537  1.00  0.00           H  
ATOM    641  HB  ILE    41      43.791  35.632  53.278  1.00  0.00           H  
ATOM    642 HG21 ILE    41      42.825  36.810  55.238  1.00  0.00           H  
ATOM    643 HG22 ILE    41      41.892  35.310  55.675  1.00  0.00           H  
ATOM    644 HG23 ILE    41      43.579  35.456  55.961  1.00  0.00           H  
ATOM    645 HG12 ILE    41      42.528  33.128  54.526  1.00  0.00           H  
ATOM    646 HG13 ILE    41      43.465  33.115  53.023  1.00  0.00           H  
ATOM    647 HD11 ILE    41      45.550  33.955  54.204  1.00  0.00           H  
ATOM    648 HD12 ILE    41      44.678  33.608  55.758  1.00  0.00           H  
ATOM    649 HD13 ILE    41      45.046  32.336  54.699  1.00  0.00           H  
ATOM    650  N   LYS    42      40.271  37.230  53.642  1.00  0.00           N  
ATOM    651  CA  LYS    42      39.927  38.639  53.976  1.00  0.00           C  
ATOM    652  C   LYS    42      40.636  39.113  55.266  1.00  0.00           C  
ATOM    653  O   LYS    42      40.022  38.902  56.359  1.00  0.00           O  
ATOM    654  CB  LYS    42      38.431  38.817  54.042  1.00  0.00           C  
ATOM    655  CG  LYS    42      37.972  40.291  54.140  1.00  0.00           C  
ATOM    656  CD  LYS    42      38.579  41.364  53.198  1.00  0.00           C  
ATOM    657  CE  LYS    42      38.324  42.767  53.575  1.00  0.00           C  
ATOM    658  NZ  LYS    42      39.002  43.243  54.810  1.00  0.00           N1+
ATOM    659  H   LYS    42      39.714  36.569  54.164  1.00  0.00           H  
ATOM    660  HA  LYS    42      40.384  39.246  53.193  1.00  0.00           H  
ATOM    661  HB2 LYS    42      38.005  38.453  53.107  1.00  0.00           H  
ATOM    662  HB3 LYS    42      38.084  38.159  54.838  1.00  0.00           H  
ATOM    663  HG2 LYS    42      36.886  40.365  54.071  1.00  0.00           H  
ATOM    664  HG3 LYS    42      38.119  40.598  55.175  1.00  0.00           H  
ATOM    665  HD2 LYS    42      39.609  41.032  53.062  1.00  0.00           H  
ATOM    666  HD3 LYS    42      38.164  41.179  52.207  1.00  0.00           H  
ATOM    667  HE2 LYS    42      38.425  43.435  52.719  1.00  0.00           H  
ATOM    668  HE3 LYS    42      37.271  42.846  53.841  1.00  0.00           H  
ATOM    669  HZ1 LYS    42      38.877  42.563  55.545  1.00  0.00           H  
ATOM    670  HZ2 LYS    42      40.009  43.310  54.778  1.00  0.00           H  
ATOM    671  HZ3 LYS    42      38.759  44.165  55.145  1.00  0.00           H  
ATOM    672  N   TYR    43      41.880  39.531  55.275  1.00  0.00           N  
ATOM    673  CA  TYR    43      42.553  40.134  56.377  1.00  0.00           C  
ATOM    674  C   TYR    43      41.907  41.454  56.843  1.00  0.00           C  
ATOM    675  O   TYR    43      41.235  42.124  56.005  1.00  0.00           O  
ATOM    676  CB  TYR    43      44.044  40.327  56.016  1.00  0.00           C  
ATOM    677  CG  TYR    43      44.899  39.113  56.003  1.00  0.00           C  
ATOM    678  CD1 TYR    43      45.126  38.336  54.866  1.00  0.00           C  
ATOM    679  CE1 TYR    43      45.899  37.144  55.039  1.00  0.00           C  
ATOM    680  CZ  TYR    43      46.538  36.854  56.242  1.00  0.00           C  
ATOM    681  OH  TYR    43      47.351  35.783  56.405  1.00  0.00           O  
ATOM    682  CE2 TYR    43      46.248  37.676  57.360  1.00  0.00           C  
ATOM    683  CD2 TYR    43      45.410  38.754  57.186  1.00  0.00           C  
ATOM    684  H   TYR    43      42.405  39.568  54.413  1.00  0.00           H  
ATOM    685  HA  TYR    43      42.493  39.544  57.292  1.00  0.00           H  
ATOM    686  HB2 TYR    43      44.085  40.908  55.094  1.00  0.00           H  
ATOM    687  HB3 TYR    43      44.489  41.058  56.690  1.00  0.00           H  
ATOM    688  HD1 TYR    43      44.669  38.582  53.919  1.00  0.00           H  
ATOM    689  HE1 TYR    43      46.092  36.419  54.262  1.00  0.00           H  
ATOM    690  HH  TYR    43      47.886  35.902  57.194  1.00  0.00           H  
ATOM    691  HE2 TYR    43      46.594  37.326  58.321  1.00  0.00           H  
ATOM    692  HD2 TYR    43      45.137  39.303  58.075  1.00  0.00           H  
ATOM    693  N   ASP    44      41.922  41.789  58.132  1.00  0.00           N  
ATOM    694  CA  ASP    44      41.162  42.857  58.640  1.00  0.00           C  
ATOM    695  C   ASP    44      41.798  44.279  58.243  1.00  0.00           C  
ATOM    696  O   ASP    44      41.114  45.197  57.916  1.00  0.00           O  
ATOM    697  CB  ASP    44      40.878  42.712  60.133  1.00  0.00           C  
ATOM    698  CG  ASP    44      40.333  41.459  60.738  1.00  0.00           C  
ATOM    699  OD1 ASP    44      39.574  40.665  60.124  1.00  0.00           O  
ATOM    700  OD2 ASP    44      40.569  41.234  61.963  1.00  0.00           O1-
ATOM    701  H   ASP    44      42.308  41.122  58.785  1.00  0.00           H  
ATOM    702  HA  ASP    44      40.189  42.755  58.160  1.00  0.00           H  
ATOM    703  HB2 ASP    44      41.835  42.814  60.643  1.00  0.00           H  
ATOM    704  HB3 ASP    44      40.295  43.559  60.497  1.00  0.00           H  
ATOM    705  N   GLY    45      43.110  44.443  58.367  1.00  0.00           N  
ATOM    706  CA  GLY    45      43.836  45.731  58.182  1.00  0.00           C  
ATOM    707  C   GLY    45      43.938  46.286  56.743  1.00  0.00           C  
ATOM    708  O   GLY    45      44.746  47.199  56.513  1.00  0.00           O  
ATOM    709  H   GLY    45      43.643  43.694  58.787  1.00  0.00           H  
ATOM    710  HA2 GLY    45      43.187  46.537  58.523  1.00  0.00           H  
ATOM    711  HA3 GLY    45      44.797  45.805  58.691  1.00  0.00           H  
ATOM    712  N   PHE    46      43.192  45.730  55.748  1.00  0.00           N  
ATOM    713  CA  PHE    46      43.219  45.928  54.268  1.00  0.00           C  
ATOM    714  C   PHE    46      41.765  45.687  53.717  1.00  0.00           C  
ATOM    715  O   PHE    46      40.907  45.022  54.263  1.00  0.00           O  
ATOM    716  CB  PHE    46      44.200  44.911  53.566  1.00  0.00           C  
ATOM    717  CG  PHE    46      45.563  44.661  54.220  1.00  0.00           C  
ATOM    718  CD1 PHE    46      45.869  43.516  55.046  1.00  0.00           C  
ATOM    719  CE1 PHE    46      47.179  43.422  55.661  1.00  0.00           C  
ATOM    720  CZ  PHE    46      48.082  44.425  55.394  1.00  0.00           C  
ATOM    721  CE2 PHE    46      47.793  45.488  54.565  1.00  0.00           C  
ATOM    722  CD2 PHE    46      46.555  45.617  53.962  1.00  0.00           C  
ATOM    723  H   PHE    46      42.571  45.012  56.093  1.00  0.00           H  
ATOM    724  HA  PHE    46      43.647  46.925  54.166  1.00  0.00           H  
ATOM    725  HB2 PHE    46      43.736  43.926  53.621  1.00  0.00           H  
ATOM    726  HB3 PHE    46      44.403  45.203  52.535  1.00  0.00           H  
ATOM    727  HD1 PHE    46      45.160  42.721  55.221  1.00  0.00           H  
ATOM    728  HE1 PHE    46      47.443  42.594  56.302  1.00  0.00           H  
ATOM    729  HZ  PHE    46      49.068  44.320  55.822  1.00  0.00           H  
ATOM    730  HE2 PHE    46      48.580  46.182  54.307  1.00  0.00           H  
ATOM    731  HD2 PHE    46      46.366  46.558  53.466  1.00  0.00           H  
ATOM    732  N   ASP    47      41.539  46.285  52.586  1.00  0.00           N  
ATOM    733  CA  ASP    47      40.465  45.896  51.667  1.00  0.00           C  
ATOM    734  C   ASP    47      40.757  44.780  50.650  1.00  0.00           C  
ATOM    735  O   ASP    47      39.895  44.356  49.885  1.00  0.00           O  
ATOM    736  CB  ASP    47      40.003  47.253  51.046  1.00  0.00           C  
ATOM    737  CG  ASP    47      39.473  48.300  52.053  1.00  0.00           C  
ATOM    738  OD1 ASP    47      38.683  47.912  52.933  1.00  0.00           O  
ATOM    739  OD2 ASP    47      39.934  49.433  52.038  1.00  0.00           O1-
ATOM    740  H   ASP    47      42.183  46.928  52.146  1.00  0.00           H  
ATOM    741  HA  ASP    47      39.613  45.632  52.293  1.00  0.00           H  
ATOM    742  HB2 ASP    47      40.865  47.706  50.555  1.00  0.00           H  
ATOM    743  HB3 ASP    47      39.310  47.057  50.227  1.00  0.00           H  
ATOM    744  N   CYS    48      42.037  44.363  50.542  1.00  0.00           N  
ATOM    745  CA  CYS    48      42.546  43.322  49.598  1.00  0.00           C  
ATOM    746  C   CYS    48      42.096  41.917  50.004  1.00  0.00           C  
ATOM    747  O   CYS    48      42.153  41.601  51.175  1.00  0.00           O  
ATOM    748  CB  CYS    48      44.105  43.423  49.649  1.00  0.00           C  
ATOM    749  SG  CYS    48      44.668  44.892  48.644  1.00  0.00           S  
ATOM    750  H   CYS    48      42.740  44.898  51.031  1.00  0.00           H  
ATOM    751  HA  CYS    48      42.167  43.575  48.608  1.00  0.00           H  
ATOM    752  HB2 CYS    48      44.260  43.555  50.719  1.00  0.00           H  
ATOM    753  HB3 CYS    48      44.610  42.505  49.348  1.00  0.00           H  
ATOM    754  HG  CYS    48      43.833  45.719  49.280  1.00  0.00           H  
ATOM    755  N   VAL    49      41.913  41.016  49.026  1.00  0.00           N  
ATOM    756  CA  VAL    49      41.845  39.509  49.216  1.00  0.00           C  
ATOM    757  C   VAL    49      43.283  38.953  49.072  1.00  0.00           C  
ATOM    758  O   VAL    49      43.861  39.049  48.004  1.00  0.00           O  
ATOM    759  CB  VAL    49      40.862  38.889  48.158  1.00  0.00           C  
ATOM    760  CG1 VAL    49      40.857  37.347  48.391  1.00  0.00           C  
ATOM    761  CG2 VAL    49      39.428  39.514  48.159  1.00  0.00           C  
ATOM    762  H   VAL    49      41.931  41.278  48.050  1.00  0.00           H  
ATOM    763  HA  VAL    49      41.569  39.355  50.260  1.00  0.00           H  
ATOM    764  HB  VAL    49      41.302  38.984  47.165  1.00  0.00           H  
ATOM    765 HG11 VAL    49      41.863  36.958  48.235  1.00  0.00           H  
ATOM    766 HG12 VAL    49      40.495  37.009  49.362  1.00  0.00           H  
ATOM    767 HG13 VAL    49      40.264  36.910  47.588  1.00  0.00           H  
ATOM    768 HG21 VAL    49      39.418  40.543  47.799  1.00  0.00           H  
ATOM    769 HG22 VAL    49      38.725  38.882  47.616  1.00  0.00           H  
ATOM    770 HG23 VAL    49      39.135  39.522  49.209  1.00  0.00           H  
ATOM    771  N   TYR    50      43.779  38.254  50.134  1.00  0.00           N  
ATOM    772  CA  TYR    50      45.035  37.528  49.954  1.00  0.00           C  
ATOM    773  C   TYR    50      44.796  36.068  49.560  1.00  0.00           C  
ATOM    774  O   TYR    50      43.749  35.543  49.859  1.00  0.00           O  
ATOM    775  CB  TYR    50      45.953  37.690  51.216  1.00  0.00           C  
ATOM    776  CG  TYR    50      46.533  39.098  51.497  1.00  0.00           C  
ATOM    777  CD1 TYR    50      46.421  40.156  50.611  1.00  0.00           C  
ATOM    778  CE1 TYR    50      46.977  41.432  50.871  1.00  0.00           C  
ATOM    779  CZ  TYR    50      47.658  41.686  52.051  1.00  0.00           C  
ATOM    780  OH  TYR    50      48.136  42.884  52.358  1.00  0.00           O  
ATOM    781  CE2 TYR    50      47.794  40.618  52.983  1.00  0.00           C  
ATOM    782  CD2 TYR    50      47.224  39.348  52.713  1.00  0.00           C  
ATOM    783  H   TYR    50      43.193  38.067  50.935  1.00  0.00           H  
ATOM    784  HA  TYR    50      45.651  37.945  49.158  1.00  0.00           H  
ATOM    785  HB2 TYR    50      45.394  37.280  52.057  1.00  0.00           H  
ATOM    786  HB3 TYR    50      46.778  36.987  51.100  1.00  0.00           H  
ATOM    787  HD1 TYR    50      45.888  39.994  49.686  1.00  0.00           H  
ATOM    788  HE1 TYR    50      46.885  42.159  50.078  1.00  0.00           H  
ATOM    789  HH  TYR    50      48.085  43.083  53.295  1.00  0.00           H  
ATOM    790  HE2 TYR    50      48.329  40.774  53.908  1.00  0.00           H  
ATOM    791  HD2 TYR    50      47.432  38.538  53.395  1.00  0.00           H  
ATOM    792  N   GLY    51      45.847  35.534  48.917  1.00  0.00           N  
ATOM    793  CA  GLY    51      46.039  34.066  48.483  1.00  0.00           C  
ATOM    794  C   GLY    51      47.270  33.425  49.047  1.00  0.00           C  
ATOM    795  O   GLY    51      48.360  33.900  48.709  1.00  0.00           O  
ATOM    796  H   GLY    51      46.590  36.096  48.527  1.00  0.00           H  
ATOM    797  HA2 GLY    51      45.093  33.552  48.648  1.00  0.00           H  
ATOM    798  HA3 GLY    51      46.159  34.090  47.400  1.00  0.00           H  
ATOM    799  N   LEU    52      47.191  32.516  50.009  1.00  0.00           N  
ATOM    800  CA  LEU    52      48.312  32.061  50.901  1.00  0.00           C  
ATOM    801  C   LEU    52      48.239  30.531  51.208  1.00  0.00           C  
ATOM    802  O   LEU    52      47.247  29.958  51.688  1.00  0.00           O  
ATOM    803  CB  LEU    52      48.434  32.962  52.170  1.00  0.00           C  
ATOM    804  CG  LEU    52      49.064  34.330  51.925  1.00  0.00           C  
ATOM    805  CD1 LEU    52      49.160  34.971  53.321  1.00  0.00           C  
ATOM    806  CD2 LEU    52      50.419  34.239  51.293  1.00  0.00           C  
ATOM    807  H   LEU    52      46.300  32.088  50.218  1.00  0.00           H  
ATOM    808  HA  LEU    52      49.165  32.249  50.249  1.00  0.00           H  
ATOM    809  HB2 LEU    52      47.545  32.893  52.797  1.00  0.00           H  
ATOM    810  HB3 LEU    52      49.097  32.313  52.742  1.00  0.00           H  
ATOM    811  HG  LEU    52      48.402  34.944  51.314  1.00  0.00           H  
ATOM    812 HD11 LEU    52      49.137  36.060  53.286  1.00  0.00           H  
ATOM    813 HD12 LEU    52      48.346  34.681  53.985  1.00  0.00           H  
ATOM    814 HD13 LEU    52      50.064  34.655  53.842  1.00  0.00           H  
ATOM    815 HD21 LEU    52      51.034  33.399  51.616  1.00  0.00           H  
ATOM    816 HD22 LEU    52      50.252  34.260  50.216  1.00  0.00           H  
ATOM    817 HD23 LEU    52      50.993  35.156  51.424  1.00  0.00           H  
ATOM    818  N   GLU    53      49.421  29.897  51.085  1.00  0.00           N  
ATOM    819  CA  GLU    53      49.615  28.613  51.768  1.00  0.00           C  
ATOM    820  C   GLU    53      49.826  28.876  53.276  1.00  0.00           C  
ATOM    821  O   GLU    53      50.958  28.894  53.800  1.00  0.00           O  
ATOM    822  CB  GLU    53      50.816  27.924  51.154  1.00  0.00           C  
ATOM    823  CG  GLU    53      50.615  27.517  49.646  1.00  0.00           C  
ATOM    824  CD  GLU    53      51.771  26.695  49.125  1.00  0.00           C  
ATOM    825  OE1 GLU    53      52.886  26.765  49.759  1.00  0.00           O  
ATOM    826  OE2 GLU    53      51.718  26.148  47.989  1.00  0.00           O1-
ATOM    827  H   GLU    53      50.075  30.368  50.475  1.00  0.00           H  
ATOM    828  HA  GLU    53      48.747  27.965  51.645  1.00  0.00           H  
ATOM    829  HB2 GLU    53      51.667  28.597  51.262  1.00  0.00           H  
ATOM    830  HB3 GLU    53      51.064  27.022  51.715  1.00  0.00           H  
ATOM    831  HG2 GLU    53      49.673  26.970  49.601  1.00  0.00           H  
ATOM    832  HG3 GLU    53      50.468  28.415  49.045  1.00  0.00           H  
ATOM    833  N   LEU    54      48.748  29.158  53.954  1.00  0.00           N  
ATOM    834  CA  LEU    54      48.853  29.820  55.257  1.00  0.00           C  
ATOM    835  C   LEU    54      49.509  28.909  56.288  1.00  0.00           C  
ATOM    836  O   LEU    54      50.438  29.246  56.949  1.00  0.00           O  
ATOM    837  CB  LEU    54      47.400  30.191  55.727  1.00  0.00           C  
ATOM    838  CG  LEU    54      47.445  30.819  57.160  1.00  0.00           C  
ATOM    839  CD1 LEU    54      48.056  32.248  57.152  1.00  0.00           C  
ATOM    840  CD2 LEU    54      45.984  30.915  57.643  1.00  0.00           C  
ATOM    841  H   LEU    54      47.857  29.238  53.485  1.00  0.00           H  
ATOM    842  HA  LEU    54      49.392  30.732  54.999  1.00  0.00           H  
ATOM    843  HB2 LEU    54      46.951  30.963  55.103  1.00  0.00           H  
ATOM    844  HB3 LEU    54      46.849  29.251  55.701  1.00  0.00           H  
ATOM    845  HG  LEU    54      47.993  30.172  57.846  1.00  0.00           H  
ATOM    846 HD11 LEU    54      49.033  32.383  56.689  1.00  0.00           H  
ATOM    847 HD12 LEU    54      47.406  32.874  56.541  1.00  0.00           H  
ATOM    848 HD13 LEU    54      48.121  32.662  58.158  1.00  0.00           H  
ATOM    849 HD21 LEU    54      45.429  31.485  56.897  1.00  0.00           H  
ATOM    850 HD22 LEU    54      45.551  29.931  57.827  1.00  0.00           H  
ATOM    851 HD23 LEU    54      45.844  31.449  58.583  1.00  0.00           H  
ATOM    852  N   ASN    55      49.194  27.574  56.251  1.00  0.00           N  
ATOM    853  CA  ASN    55      49.742  26.578  57.235  1.00  0.00           C  
ATOM    854  C   ASN    55      51.043  25.873  56.712  1.00  0.00           C  
ATOM    855  O   ASN    55      51.546  24.931  57.380  1.00  0.00           O  
ATOM    856  CB  ASN    55      48.637  25.490  57.501  1.00  0.00           C  
ATOM    857  CG  ASN    55      47.202  25.983  57.788  1.00  0.00           C  
ATOM    858  OD1 ASN    55      47.004  27.083  58.307  1.00  0.00           O  
ATOM    859  ND2 ASN    55      46.181  25.233  57.485  1.00  0.00           N  
ATOM    860  H   ASN    55      48.342  27.320  55.772  1.00  0.00           H  
ATOM    861  HA  ASN    55      50.029  27.040  58.180  1.00  0.00           H  
ATOM    862  HB2 ASN    55      48.652  24.768  56.684  1.00  0.00           H  
ATOM    863  HB3 ASN    55      49.027  25.017  58.402  1.00  0.00           H  
ATOM    864 HD21 ASN    55      46.319  24.307  57.105  1.00  0.00           H  
ATOM    865 HD22 ASN    55      45.253  25.630  57.521  1.00  0.00           H  
ATOM    866  N   LYS    56      51.644  26.445  55.634  1.00  0.00           N  
ATOM    867  CA  LYS    56      52.865  26.000  54.937  1.00  0.00           C  
ATOM    868  C   LYS    56      53.841  27.112  54.737  1.00  0.00           C  
ATOM    869  O   LYS    56      54.990  26.764  54.724  1.00  0.00           O  
ATOM    870  CB  LYS    56      52.481  25.280  53.609  1.00  0.00           C  
ATOM    871  CG  LYS    56      53.560  24.190  53.266  1.00  0.00           C  
ATOM    872  CD  LYS    56      53.033  23.609  51.911  1.00  0.00           C  
ATOM    873  CE  LYS    56      54.011  23.463  50.829  1.00  0.00           C  
ATOM    874  NZ  LYS    56      54.438  24.713  50.140  1.00  0.00           N1+
ATOM    875  H   LYS    56      51.192  27.241  55.206  1.00  0.00           H  
ATOM    876  HA  LYS    56      53.432  25.310  55.562  1.00  0.00           H  
ATOM    877  HB2 LYS    56      51.459  24.901  53.596  1.00  0.00           H  
ATOM    878  HB3 LYS    56      52.546  26.059  52.850  1.00  0.00           H  
ATOM    879  HG2 LYS    56      54.603  24.501  53.214  1.00  0.00           H  
ATOM    880  HG3 LYS    56      53.589  23.403  54.019  1.00  0.00           H  
ATOM    881  HD2 LYS    56      52.669  22.587  52.013  1.00  0.00           H  
ATOM    882  HD3 LYS    56      52.253  24.237  51.481  1.00  0.00           H  
ATOM    883  HE2 LYS    56      54.924  22.972  51.166  1.00  0.00           H  
ATOM    884  HE3 LYS    56      53.569  22.818  50.070  1.00  0.00           H  
ATOM    885  HZ1 LYS    56      55.038  25.234  50.763  1.00  0.00           H  
ATOM    886  HZ2 LYS    56      54.902  24.446  49.282  1.00  0.00           H  
ATOM    887  HZ3 LYS    56      53.617  25.277  49.976  1.00  0.00           H  
ATOM    888  N   ASP    57      53.446  28.375  54.594  1.00  0.00           N  
ATOM    889  CA  ASP    57      54.394  29.433  54.292  1.00  0.00           C  
ATOM    890  C   ASP    57      55.244  29.777  55.556  1.00  0.00           C  
ATOM    891  O   ASP    57      54.718  30.022  56.638  1.00  0.00           O  
ATOM    892  CB  ASP    57      53.651  30.665  53.756  1.00  0.00           C  
ATOM    893  CG  ASP    57      54.636  31.660  53.110  1.00  0.00           C  
ATOM    894  OD1 ASP    57      55.784  31.940  53.544  1.00  0.00           O  
ATOM    895  OD2 ASP    57      54.165  32.278  52.130  1.00  0.00           O1-
ATOM    896  H   ASP    57      52.500  28.603  54.323  1.00  0.00           H  
ATOM    897  HA  ASP    57      55.052  29.084  53.496  1.00  0.00           H  
ATOM    898  HB2 ASP    57      52.977  30.349  52.960  1.00  0.00           H  
ATOM    899  HB3 ASP    57      53.055  31.179  54.510  1.00  0.00           H  
ATOM    900  N   GLU    58      56.606  29.859  55.461  1.00  0.00           N  
ATOM    901  CA  GLU    58      57.591  30.065  56.572  1.00  0.00           C  
ATOM    902  C   GLU    58      57.581  31.564  57.050  1.00  0.00           C  
ATOM    903  O   GLU    58      57.924  31.855  58.220  1.00  0.00           O  
ATOM    904  CB  GLU    58      59.048  29.567  56.120  1.00  0.00           C  
ATOM    905  CG  GLU    58      60.126  29.889  57.084  1.00  0.00           C  
ATOM    906  CD  GLU    58      59.838  29.164  58.388  1.00  0.00           C  
ATOM    907  OE1 GLU    58      59.319  28.021  58.305  1.00  0.00           O  
ATOM    908  OE2 GLU    58      59.878  29.803  59.459  1.00  0.00           O1-
ATOM    909  H   GLU    58      57.079  29.962  54.574  1.00  0.00           H  
ATOM    910  HA  GLU    58      57.249  29.612  57.502  1.00  0.00           H  
ATOM    911  HB2 GLU    58      59.031  28.516  55.830  1.00  0.00           H  
ATOM    912  HB3 GLU    58      59.214  30.169  55.227  1.00  0.00           H  
ATOM    913  HG2 GLU    58      61.097  29.546  56.726  1.00  0.00           H  
ATOM    914  HG3 GLU    58      60.234  30.972  57.136  1.00  0.00           H  
ATOM    915  N   ARG    59      57.070  32.507  56.242  1.00  0.00           N  
ATOM    916  CA  ARG    59      56.909  33.924  56.656  1.00  0.00           C  
ATOM    917  C   ARG    59      55.816  34.238  57.691  1.00  0.00           C  
ATOM    918  O   ARG    59      55.752  35.369  58.175  1.00  0.00           O  
ATOM    919  CB  ARG    59      56.476  34.679  55.409  1.00  0.00           C  
ATOM    920  CG  ARG    59      57.534  34.562  54.213  1.00  0.00           C  
ATOM    921  CD  ARG    59      57.105  35.477  52.981  1.00  0.00           C  
ATOM    922  NE  ARG    59      56.068  34.768  52.312  1.00  0.00           N  
ATOM    923  CZ  ARG    59      55.497  35.182  51.181  1.00  0.00           C  
ATOM    924  NH1 ARG    59      56.035  36.219  50.574  1.00  0.00           N  
ATOM    925  NH2 ARG    59      54.493  34.524  50.732  1.00  0.00           N1+
ATOM    926  H   ARG    59      56.560  32.219  55.418  1.00  0.00           H  
ATOM    927  HA  ARG    59      57.831  34.422  56.956  1.00  0.00           H  
ATOM    928  HB2 ARG    59      55.431  34.426  55.232  1.00  0.00           H  
ATOM    929  HB3 ARG    59      56.372  35.719  55.719  1.00  0.00           H  
ATOM    930  HG2 ARG    59      58.472  35.036  54.501  1.00  0.00           H  
ATOM    931  HG3 ARG    59      57.666  33.562  53.798  1.00  0.00           H  
ATOM    932  HD2 ARG    59      56.741  36.411  53.410  1.00  0.00           H  
ATOM    933  HD3 ARG    59      57.971  35.714  52.363  1.00  0.00           H  
ATOM    934  HE  ARG    59      55.733  33.957  52.813  1.00  0.00           H  
ATOM    935 HH11 ARG    59      56.834  36.662  51.005  1.00  0.00           H  
ATOM    936 HH12 ARG    59      55.689  36.667  49.738  1.00  0.00           H  
ATOM    937 HH21 ARG    59      54.247  33.620  51.109  1.00  0.00           H  
ATOM    938 HH22 ARG    59      54.135  34.820  49.835  1.00  0.00           H  
ATOM    939  N   VAL    60      54.887  33.274  58.007  1.00  0.00           N  
ATOM    940  CA  VAL    60      53.934  33.306  59.077  1.00  0.00           C  
ATOM    941  C   VAL    60      54.718  32.961  60.338  1.00  0.00           C  
ATOM    942  O   VAL    60      55.586  32.105  60.396  1.00  0.00           O  
ATOM    943  CB  VAL    60      52.884  32.242  58.801  1.00  0.00           C  
ATOM    944  CG1 VAL    60      51.823  32.292  59.861  1.00  0.00           C  
ATOM    945  CG2 VAL    60      52.184  32.268  57.427  1.00  0.00           C  
ATOM    946  H   VAL    60      55.157  32.344  57.720  1.00  0.00           H  
ATOM    947  HA  VAL    60      53.452  34.279  59.177  1.00  0.00           H  
ATOM    948  HB  VAL    60      53.277  31.230  58.898  1.00  0.00           H  
ATOM    949 HG11 VAL    60      50.873  31.942  59.459  1.00  0.00           H  
ATOM    950 HG12 VAL    60      52.175  31.891  60.812  1.00  0.00           H  
ATOM    951 HG13 VAL    60      51.650  33.325  60.162  1.00  0.00           H  
ATOM    952 HG21 VAL    60      51.689  31.319  57.222  1.00  0.00           H  
ATOM    953 HG22 VAL    60      51.445  33.068  57.399  1.00  0.00           H  
ATOM    954 HG23 VAL    60      52.840  32.442  56.575  1.00  0.00           H  
ATOM    955  N   SER    61      54.434  33.602  61.517  1.00  0.00           N  
ATOM    956  CA  SER    61      54.844  33.170  62.849  1.00  0.00           C  
ATOM    957  C   SER    61      53.687  33.221  63.851  1.00  0.00           C  
ATOM    958  O   SER    61      52.786  34.011  63.640  1.00  0.00           O  
ATOM    959  CB  SER    61      55.955  34.025  63.327  1.00  0.00           C  
ATOM    960  OG  SER    61      56.429  33.386  64.517  1.00  0.00           O  
ATOM    961  H   SER    61      53.826  34.404  61.440  1.00  0.00           H  
ATOM    962  HA  SER    61      55.175  32.141  62.706  1.00  0.00           H  
ATOM    963  HB2 SER    61      56.647  33.977  62.486  1.00  0.00           H  
ATOM    964  HB3 SER    61      55.684  35.055  63.560  1.00  0.00           H  
ATOM    965  HG  SER    61      57.072  33.990  64.895  1.00  0.00           H  
ATOM    966  N   ALA    62      53.691  32.503  65.021  1.00  0.00           N  
ATOM    967  CA  ALA    62      52.692  32.424  66.082  1.00  0.00           C  
ATOM    968  C   ALA    62      51.265  32.222  65.574  1.00  0.00           C  
ATOM    969  O   ALA    62      50.320  32.788  66.067  1.00  0.00           O  
ATOM    970  CB  ALA    62      52.911  33.636  67.017  1.00  0.00           C  
ATOM    971  H   ALA    62      54.584  32.056  65.175  1.00  0.00           H  
ATOM    972  HA  ALA    62      52.983  31.483  66.548  1.00  0.00           H  
ATOM    973  HB1 ALA    62      53.875  34.106  66.825  1.00  0.00           H  
ATOM    974  HB2 ALA    62      52.147  34.360  66.733  1.00  0.00           H  
ATOM    975  HB3 ALA    62      52.741  33.396  68.067  1.00  0.00           H  
ATOM    976  N   LEU    63      51.091  31.395  64.575  1.00  0.00           N  
ATOM    977  CA  LEU    63      49.817  31.051  63.962  1.00  0.00           C  
ATOM    978  C   LEU    63      48.848  30.358  64.872  1.00  0.00           C  
ATOM    979  O   LEU    63      49.028  29.175  65.299  1.00  0.00           O  
ATOM    980  CB  LEU    63      50.000  30.152  62.709  1.00  0.00           C  
ATOM    981  CG  LEU    63      48.731  29.797  61.896  1.00  0.00           C  
ATOM    982  CD1 LEU    63      48.138  31.078  61.332  1.00  0.00           C  
ATOM    983  CD2 LEU    63      49.017  28.728  60.837  1.00  0.00           C  
ATOM    984  H   LEU    63      51.874  31.054  64.035  1.00  0.00           H  
ATOM    985  HA  LEU    63      49.438  31.969  63.513  1.00  0.00           H  
ATOM    986  HB2 LEU    63      50.721  30.615  62.036  1.00  0.00           H  
ATOM    987  HB3 LEU    63      50.476  29.237  63.062  1.00  0.00           H  
ATOM    988  HG  LEU    63      47.982  29.451  62.608  1.00  0.00           H  
ATOM    989 HD11 LEU    63      47.837  31.703  62.173  1.00  0.00           H  
ATOM    990 HD12 LEU    63      48.887  31.659  60.794  1.00  0.00           H  
ATOM    991 HD13 LEU    63      47.303  30.732  60.723  1.00  0.00           H  
ATOM    992 HD21 LEU    63      49.551  29.143  59.982  1.00  0.00           H  
ATOM    993 HD22 LEU    63      49.556  27.893  61.284  1.00  0.00           H  
ATOM    994 HD23 LEU    63      48.036  28.411  60.482  1.00  0.00           H  
ATOM    995  N   GLU    64      47.781  31.107  65.152  1.00  0.00           N  
ATOM    996  CA  GLU    64      46.717  30.755  66.020  1.00  0.00           C  
ATOM    997  C   GLU    64      45.322  30.840  65.379  1.00  0.00           C  
ATOM    998  O   GLU    64      44.740  31.954  65.238  1.00  0.00           O  
ATOM    999  CB  GLU    64      46.827  31.486  67.369  1.00  0.00           C  
ATOM   1000  CG  GLU    64      45.852  30.873  68.428  1.00  0.00           C  
ATOM   1001  CD  GLU    64      45.980  31.173  69.954  1.00  0.00           C  
ATOM   1002  OE1 GLU    64      47.041  31.368  70.536  1.00  0.00           O  
ATOM   1003  OE2 GLU    64      44.962  31.242  70.679  1.00  0.00           O1-
ATOM   1004  H   GLU    64      47.812  32.066  64.837  1.00  0.00           H  
ATOM   1005  HA  GLU    64      46.765  29.680  66.195  1.00  0.00           H  
ATOM   1006  HB2 GLU    64      47.820  31.308  67.781  1.00  0.00           H  
ATOM   1007  HB3 GLU    64      46.630  32.555  67.288  1.00  0.00           H  
ATOM   1008  HG2 GLU    64      44.894  31.298  68.128  1.00  0.00           H  
ATOM   1009  HG3 GLU    64      45.784  29.802  68.236  1.00  0.00           H  
ATOM   1010  N   VAL    65      44.668  29.628  65.227  1.00  0.00           N  
ATOM   1011  CA  VAL    65      43.371  29.470  64.687  1.00  0.00           C  
ATOM   1012  C   VAL    65      42.251  29.663  65.712  1.00  0.00           C  
ATOM   1013  O   VAL    65      42.246  29.071  66.833  1.00  0.00           O  
ATOM   1014  CB  VAL    65      43.197  28.134  63.850  1.00  0.00           C  
ATOM   1015  CG1 VAL    65      41.778  28.045  63.258  1.00  0.00           C  
ATOM   1016  CG2 VAL    65      44.220  28.088  62.654  1.00  0.00           C  
ATOM   1017  H   VAL    65      45.045  28.747  65.547  1.00  0.00           H  
ATOM   1018  HA  VAL    65      43.331  30.257  63.935  1.00  0.00           H  
ATOM   1019  HB  VAL    65      43.348  27.297  64.530  1.00  0.00           H  
ATOM   1020 HG11 VAL    65      41.535  28.962  62.721  1.00  0.00           H  
ATOM   1021 HG12 VAL    65      41.726  27.241  62.523  1.00  0.00           H  
ATOM   1022 HG13 VAL    65      41.008  27.882  64.012  1.00  0.00           H  
ATOM   1023 HG21 VAL    65      44.223  29.049  62.139  1.00  0.00           H  
ATOM   1024 HG22 VAL    65      45.210  27.906  63.072  1.00  0.00           H  
ATOM   1025 HG23 VAL    65      43.875  27.281  62.007  1.00  0.00           H  
ATOM   1026  N   LEU    66      41.217  30.406  65.296  1.00  0.00           N  
ATOM   1027  CA  LEU    66      40.087  31.046  66.068  1.00  0.00           C  
ATOM   1028  C   LEU    66      38.656  30.687  65.538  1.00  0.00           C  
ATOM   1029  O   LEU    66      38.524  30.136  64.429  1.00  0.00           O  
ATOM   1030  CB  LEU    66      40.288  32.550  66.097  1.00  0.00           C  
ATOM   1031  CG  LEU    66      41.707  33.153  66.408  1.00  0.00           C  
ATOM   1032  CD1 LEU    66      41.658  34.646  66.272  1.00  0.00           C  
ATOM   1033  CD2 LEU    66      41.915  32.891  67.912  1.00  0.00           C  
ATOM   1034  H   LEU    66      41.356  30.726  64.348  1.00  0.00           H  
ATOM   1035  HA  LEU    66      40.149  30.602  67.061  1.00  0.00           H  
ATOM   1036  HB2 LEU    66      39.985  32.869  65.100  1.00  0.00           H  
ATOM   1037  HB3 LEU    66      39.622  33.170  66.697  1.00  0.00           H  
ATOM   1038  HG  LEU    66      42.465  32.808  65.705  1.00  0.00           H  
ATOM   1039 HD11 LEU    66      41.515  34.897  65.221  1.00  0.00           H  
ATOM   1040 HD12 LEU    66      40.850  35.029  66.894  1.00  0.00           H  
ATOM   1041 HD13 LEU    66      42.607  35.166  66.405  1.00  0.00           H  
ATOM   1042 HD21 LEU    66      42.073  31.855  68.213  1.00  0.00           H  
ATOM   1043 HD22 LEU    66      42.917  33.200  68.210  1.00  0.00           H  
ATOM   1044 HD23 LEU    66      41.126  33.205  68.595  1.00  0.00           H  
ATOM   1045  N   PRO    67      37.610  30.910  66.425  1.00  0.00           N  
ATOM   1046  CA  PRO    67      36.279  30.440  66.148  1.00  0.00           C  
ATOM   1047  C   PRO    67      35.633  30.983  64.938  1.00  0.00           C  
ATOM   1048  O   PRO    67      36.015  32.045  64.390  1.00  0.00           O  
ATOM   1049  CD  PRO    67      37.771  31.330  67.818  1.00  0.00           C  
ATOM   1050  CG  PRO    67      36.452  30.762  68.373  1.00  0.00           C  
ATOM   1051  CB  PRO    67      35.390  30.828  67.323  1.00  0.00           C  
ATOM   1052  HD2 PRO    67      37.784  32.419  67.849  1.00  0.00           H  
ATOM   1053  HD3 PRO    67      38.645  30.913  68.319  1.00  0.00           H  
ATOM   1054  HG2 PRO    67      36.126  31.379  69.211  1.00  0.00           H  
ATOM   1055  HG3 PRO    67      36.554  29.733  68.715  1.00  0.00           H  
ATOM   1056  HB2 PRO    67      35.143  31.874  67.142  1.00  0.00           H  
ATOM   1057  HB3 PRO    67      34.510  30.188  67.397  1.00  0.00           H  
ATOM   1058  HA  PRO    67      36.379  29.370  65.968  1.00  0.00           H  
ATOM   1059  N   ASP    68      34.766  30.192  64.358  1.00  0.00           N  
ATOM   1060  CA  ASP    68      34.096  30.483  63.057  1.00  0.00           C  
ATOM   1061  C   ASP    68      32.974  31.504  63.297  1.00  0.00           C  
ATOM   1062  O   ASP    68      32.353  31.671  64.416  1.00  0.00           O  
ATOM   1063  CB  ASP    68      33.541  29.212  62.409  1.00  0.00           C  
ATOM   1064  CG  ASP    68      32.542  28.426  63.272  1.00  0.00           C  
ATOM   1065  OD1 ASP    68      33.040  27.679  64.113  1.00  0.00           O  
ATOM   1066  OD2 ASP    68      31.310  28.417  63.192  1.00  0.00           O1-
ATOM   1067  H   ASP    68      34.565  29.385  64.932  1.00  0.00           H  
ATOM   1068  HA  ASP    68      34.704  31.033  62.339  1.00  0.00           H  
ATOM   1069  HB2 ASP    68      33.190  29.589  61.448  1.00  0.00           H  
ATOM   1070  HB3 ASP    68      34.393  28.551  62.253  1.00  0.00           H  
ATOM   1071  N   ARG    69      32.750  32.264  62.215  1.00  0.00           N  
ATOM   1072  CA  ARG    69      31.704  33.306  62.084  1.00  0.00           C  
ATOM   1073  C   ARG    69      30.214  32.833  62.525  1.00  0.00           C  
ATOM   1074  O   ARG    69      29.798  31.689  62.406  1.00  0.00           O  
ATOM   1075  CB  ARG    69      31.740  34.025  60.754  1.00  0.00           C  
ATOM   1076  CG  ARG    69      32.273  33.139  59.587  1.00  0.00           C  
ATOM   1077  CD  ARG    69      31.306  31.997  59.176  1.00  0.00           C  
ATOM   1078  NE  ARG    69      30.091  32.443  58.512  1.00  0.00           N  
ATOM   1079  CZ  ARG    69      29.217  31.671  57.902  1.00  0.00           C  
ATOM   1080  NH1 ARG    69      29.418  30.422  57.522  1.00  0.00           N  
ATOM   1081  NH2 ARG    69      28.073  32.238  57.700  1.00  0.00           N1+
ATOM   1082  H   ARG    69      33.367  32.089  61.436  1.00  0.00           H  
ATOM   1083  HA  ARG    69      31.945  34.029  62.863  1.00  0.00           H  
ATOM   1084  HB2 ARG    69      30.816  34.576  60.574  1.00  0.00           H  
ATOM   1085  HB3 ARG    69      32.482  34.812  60.888  1.00  0.00           H  
ATOM   1086  HG2 ARG    69      32.641  33.716  58.738  1.00  0.00           H  
ATOM   1087  HG3 ARG    69      33.185  32.603  59.848  1.00  0.00           H  
ATOM   1088  HD2 ARG    69      31.770  31.324  58.455  1.00  0.00           H  
ATOM   1089  HD3 ARG    69      31.091  31.409  60.068  1.00  0.00           H  
ATOM   1090  HE  ARG    69      29.814  33.409  58.617  1.00  0.00           H  
ATOM   1091 HH11 ARG    69      30.262  29.974  57.848  1.00  0.00           H  
ATOM   1092 HH12 ARG    69      28.675  29.935  57.041  1.00  0.00           H  
ATOM   1093 HH21 ARG    69      27.929  33.203  57.962  1.00  0.00           H  
ATOM   1094 HH22 ARG    69      27.322  31.684  57.314  1.00  0.00           H  
ATOM   1095  N   VAL    70      29.371  33.891  62.780  1.00  0.00           N  
ATOM   1096  CA  VAL    70      27.936  33.568  62.969  1.00  0.00           C  
ATOM   1097  C   VAL    70      27.339  33.141  61.541  1.00  0.00           C  
ATOM   1098  O   VAL    70      27.907  33.474  60.514  1.00  0.00           O  
ATOM   1099  CB  VAL    70      27.292  34.827  63.625  1.00  0.00           C  
ATOM   1100  CG1 VAL    70      25.889  34.569  64.093  1.00  0.00           C  
ATOM   1101  CG2 VAL    70      27.994  35.296  64.841  1.00  0.00           C  
ATOM   1102  H   VAL    70      29.659  34.844  62.612  1.00  0.00           H  
ATOM   1103  HA  VAL    70      27.698  32.793  63.698  1.00  0.00           H  
ATOM   1104  HB  VAL    70      27.304  35.681  62.948  1.00  0.00           H  
ATOM   1105 HG11 VAL    70      25.173  34.418  63.286  1.00  0.00           H  
ATOM   1106 HG12 VAL    70      25.833  33.691  64.736  1.00  0.00           H  
ATOM   1107 HG13 VAL    70      25.484  35.395  64.677  1.00  0.00           H  
ATOM   1108 HG21 VAL    70      29.079  35.355  64.753  1.00  0.00           H  
ATOM   1109 HG22 VAL    70      27.520  36.232  65.139  1.00  0.00           H  
ATOM   1110 HG23 VAL    70      27.831  34.517  65.586  1.00  0.00           H  
ATOM   1111  N   ALA    71      26.195  32.457  61.609  1.00  0.00           N  
ATOM   1112  CA  ALA    71      25.228  32.238  60.515  1.00  0.00           C  
ATOM   1113  C   ALA    71      24.585  33.525  59.853  1.00  0.00           C  
ATOM   1114  O   ALA    71      24.393  34.518  60.527  1.00  0.00           O  
ATOM   1115  CB  ALA    71      24.084  31.335  61.019  1.00  0.00           C  
ATOM   1116  H   ALA    71      25.888  32.118  62.509  1.00  0.00           H  
ATOM   1117  HA  ALA    71      25.814  31.718  59.757  1.00  0.00           H  
ATOM   1118  HB1 ALA    71      24.446  30.477  61.586  1.00  0.00           H  
ATOM   1119  HB2 ALA    71      23.590  32.069  61.656  1.00  0.00           H  
ATOM   1120  HB3 ALA    71      23.380  31.113  60.216  1.00  0.00           H  
ATOM   1121  N   THR    72      24.296  33.414  58.534  1.00  0.00           N  
ATOM   1122  CA  THR    72      23.724  34.555  57.844  1.00  0.00           C  
ATOM   1123  C   THR    72      22.206  34.806  57.974  1.00  0.00           C  
ATOM   1124  O   THR    72      21.413  33.945  58.376  1.00  0.00           O  
ATOM   1125  CB  THR    72      24.050  34.478  56.354  1.00  0.00           C  
ATOM   1126  CG2 THR    72      24.163  35.857  55.574  1.00  0.00           C  
ATOM   1127  OG1 THR    72      25.351  34.009  56.161  1.00  0.00           O  
ATOM   1128  H   THR    72      24.618  32.584  58.055  1.00  0.00           H  
ATOM   1129  HA  THR    72      24.119  35.471  58.282  1.00  0.00           H  
ATOM   1130  HB  THR    72      23.413  33.751  55.852  1.00  0.00           H  
ATOM   1131 HG21 THR    72      23.200  36.367  55.556  1.00  0.00           H  
ATOM   1132 HG22 THR    72      24.796  36.577  56.092  1.00  0.00           H  
ATOM   1133 HG23 THR    72      24.619  35.679  54.600  1.00  0.00           H  
ATOM   1134  HG1 THR    72      25.806  34.442  56.887  1.00  0.00           H  
ATOM   1135  N   SER    73      21.767  36.088  57.917  1.00  0.00           N  
ATOM   1136  CA  SER    73      20.315  36.475  57.984  1.00  0.00           C  
ATOM   1137  C   SER    73      19.459  35.878  56.839  1.00  0.00           C  
ATOM   1138  O   SER    73      19.967  35.206  55.932  1.00  0.00           O  
ATOM   1139  CB  SER    73      20.126  38.038  57.848  1.00  0.00           C  
ATOM   1140  OG  SER    73      20.687  38.577  56.566  1.00  0.00           O  
ATOM   1141  H   SER    73      22.511  36.770  57.930  1.00  0.00           H  
ATOM   1142  HA  SER    73      19.881  36.148  58.929  1.00  0.00           H  
ATOM   1143  HB2 SER    73      19.051  38.217  57.864  1.00  0.00           H  
ATOM   1144  HB3 SER    73      20.562  38.531  58.716  1.00  0.00           H  
ATOM   1145  HG  SER    73      21.056  39.462  56.599  1.00  0.00           H  
ATOM   1146  N   ARG    74      18.117  36.018  56.920  1.00  0.00           N  
ATOM   1147  CA  ARG    74      17.175  35.826  55.894  1.00  0.00           C  
ATOM   1148  C   ARG    74      17.682  36.604  54.633  1.00  0.00           C  
ATOM   1149  O   ARG    74      18.009  37.737  54.700  1.00  0.00           O  
ATOM   1150  CB  ARG    74      15.764  36.344  56.275  1.00  0.00           C  
ATOM   1151  CG  ARG    74      15.055  35.344  57.236  1.00  0.00           C  
ATOM   1152  CD  ARG    74      13.903  35.915  57.987  1.00  0.00           C  
ATOM   1153  NE  ARG    74      13.364  35.087  59.080  1.00  0.00           N  
ATOM   1154  CZ  ARG    74      12.370  34.277  58.990  1.00  0.00           C  
ATOM   1155  NH1 ARG    74      11.790  33.883  57.881  1.00  0.00           N  
ATOM   1156  NH2 ARG    74      11.890  33.673  60.063  1.00  0.00           N1+
ATOM   1157  H   ARG    74      17.817  36.397  57.806  1.00  0.00           H  
ATOM   1158  HA  ARG    74      17.157  34.754  55.698  1.00  0.00           H  
ATOM   1159  HB2 ARG    74      15.735  37.334  56.731  1.00  0.00           H  
ATOM   1160  HB3 ARG    74      15.155  36.383  55.372  1.00  0.00           H  
ATOM   1161  HG2 ARG    74      14.562  34.662  56.544  1.00  0.00           H  
ATOM   1162  HG3 ARG    74      15.735  34.886  57.954  1.00  0.00           H  
ATOM   1163  HD2 ARG    74      14.253  36.801  58.518  1.00  0.00           H  
ATOM   1164  HD3 ARG    74      13.134  36.308  57.322  1.00  0.00           H  
ATOM   1165  HE  ARG    74      13.848  35.192  59.960  1.00  0.00           H  
ATOM   1166 HH11 ARG    74      12.038  34.168  56.944  1.00  0.00           H  
ATOM   1167 HH12 ARG    74      10.975  33.311  58.047  1.00  0.00           H  
ATOM   1168 HH21 ARG    74      12.452  33.928  60.862  1.00  0.00           H  
ATOM   1169 HH22 ARG    74      11.285  32.872  59.949  1.00  0.00           H  
ATOM   1170  N   ILE    75      17.564  35.867  53.541  1.00  0.00           N  
ATOM   1171  CA  ILE    75      17.635  36.353  52.129  1.00  0.00           C  
ATOM   1172  C   ILE    75      16.674  37.564  52.085  1.00  0.00           C  
ATOM   1173  O   ILE    75      15.464  37.563  52.091  1.00  0.00           O  
ATOM   1174  CB  ILE    75      17.203  35.265  51.123  1.00  0.00           C  
ATOM   1175  CG2 ILE    75      17.209  35.814  49.669  1.00  0.00           C  
ATOM   1176  CG1 ILE    75      18.129  34.095  51.150  1.00  0.00           C  
ATOM   1177  CD1 ILE    75      17.604  32.741  50.549  1.00  0.00           C  
ATOM   1178  H   ILE    75      17.040  35.026  53.734  1.00  0.00           H  
ATOM   1179  HA  ILE    75      18.612  36.778  51.897  1.00  0.00           H  
ATOM   1180  HB  ILE    75      16.179  34.976  51.361  1.00  0.00           H  
ATOM   1181 HG21 ILE    75      16.536  36.666  49.576  1.00  0.00           H  
ATOM   1182 HG22 ILE    75      18.243  36.103  49.477  1.00  0.00           H  
ATOM   1183 HG23 ILE    75      16.945  35.057  48.930  1.00  0.00           H  
ATOM   1184 HG12 ILE    75      19.089  34.370  50.714  1.00  0.00           H  
ATOM   1185 HG13 ILE    75      18.403  33.951  52.196  1.00  0.00           H  
ATOM   1186 HD11 ILE    75      16.921  32.290  51.269  1.00  0.00           H  
ATOM   1187 HD12 ILE    75      17.092  32.912  49.601  1.00  0.00           H  
ATOM   1188 HD13 ILE    75      18.402  32.031  50.333  1.00  0.00           H  
ATOM   1189  N   SER    76      17.324  38.695  51.726  1.00  0.00           N  
ATOM   1190  CA  SER    76      16.850  40.029  51.304  1.00  0.00           C  
ATOM   1191  C   SER    76      17.811  40.760  50.372  1.00  0.00           C  
ATOM   1192  O   SER    76      18.938  40.361  50.247  1.00  0.00           O  
ATOM   1193  CB  SER    76      16.581  40.885  52.451  1.00  0.00           C  
ATOM   1194  OG  SER    76      16.202  42.206  52.201  1.00  0.00           O  
ATOM   1195  H   SER    76      18.323  38.550  51.740  1.00  0.00           H  
ATOM   1196  HA  SER    76      15.933  39.861  50.739  1.00  0.00           H  
ATOM   1197  HB2 SER    76      15.795  40.400  53.030  1.00  0.00           H  
ATOM   1198  HB3 SER    76      17.528  40.912  52.990  1.00  0.00           H  
ATOM   1199  HG  SER    76      16.423  42.683  53.005  1.00  0.00           H  
ATOM   1200  N   ASP    77      17.382  41.776  49.552  1.00  0.00           N  
ATOM   1201  CA  ASP    77      18.076  42.336  48.368  1.00  0.00           C  
ATOM   1202  C   ASP    77      18.535  41.411  47.271  1.00  0.00           C  
ATOM   1203  O   ASP    77      19.341  41.697  46.401  1.00  0.00           O  
ATOM   1204  CB  ASP    77      19.102  43.338  48.836  1.00  0.00           C  
ATOM   1205  CG  ASP    77      18.517  44.664  49.394  1.00  0.00           C  
ATOM   1206  OD1 ASP    77      19.263  45.369  50.158  1.00  0.00           O  
ATOM   1207  OD2 ASP    77      17.316  45.009  49.321  1.00  0.00           O1-
ATOM   1208  H   ASP    77      16.446  42.148  49.628  1.00  0.00           H  
ATOM   1209  HA  ASP    77      17.283  42.812  47.790  1.00  0.00           H  
ATOM   1210  HB2 ASP    77      19.723  42.996  49.664  1.00  0.00           H  
ATOM   1211  HB3 ASP    77      19.816  43.622  48.062  1.00  0.00           H  
ATOM   1212  N   ALA    78      17.969  40.229  47.280  1.00  0.00           N  
ATOM   1213  CA  ALA    78      18.432  39.124  46.339  1.00  0.00           C  
ATOM   1214  C   ALA    78      18.337  39.432  44.879  1.00  0.00           C  
ATOM   1215  O   ALA    78      19.162  38.914  44.095  1.00  0.00           O  
ATOM   1216  CB  ALA    78      17.592  37.891  46.645  1.00  0.00           C  
ATOM   1217  H   ALA    78      17.256  40.012  47.962  1.00  0.00           H  
ATOM   1218  HA  ALA    78      19.451  38.891  46.647  1.00  0.00           H  
ATOM   1219  HB1 ALA    78      17.886  37.376  47.560  1.00  0.00           H  
ATOM   1220  HB2 ALA    78      16.598  38.335  46.588  1.00  0.00           H  
ATOM   1221  HB3 ALA    78      17.673  37.130  45.869  1.00  0.00           H  
ATOM   1222  N   HIS    79      17.404  40.332  44.426  1.00  0.00           N  
ATOM   1223  CA  HIS    79      17.358  40.810  43.027  1.00  0.00           C  
ATOM   1224  C   HIS    79      18.553  41.819  42.702  1.00  0.00           C  
ATOM   1225  O   HIS    79      19.231  41.726  41.661  1.00  0.00           O  
ATOM   1226  CB  HIS    79      16.013  41.515  42.860  1.00  0.00           C  
ATOM   1227  CG  HIS    79      15.889  42.738  43.810  1.00  0.00           C  
ATOM   1228  ND1 HIS    79      16.238  42.774  45.120  1.00  0.00           N  
ATOM   1229  CE1 HIS    79      15.801  43.905  45.590  1.00  0.00           C  
ATOM   1230  NE2 HIS    79      15.105  44.599  44.630  1.00  0.00           N  
ATOM   1231  CD2 HIS    79      15.104  43.868  43.517  1.00  0.00           C  
ATOM   1232  H   HIS    79      16.762  40.727  45.098  1.00  0.00           H  
ATOM   1233  HA  HIS    79      17.487  39.950  42.371  1.00  0.00           H  
ATOM   1234  HB2 HIS    79      15.932  41.834  41.821  1.00  0.00           H  
ATOM   1235  HB3 HIS    79      15.182  40.825  43.007  1.00  0.00           H  
ATOM   1236  HE1 HIS    79      15.788  44.119  46.648  1.00  0.00           H  
ATOM   1237  HE2 HIS    79      14.609  45.463  44.792  1.00  0.00           H  
ATOM   1238  HD2 HIS    79      14.480  43.960  42.640  1.00  0.00           H  
ATOM   1239  N   LEU    80      18.783  42.760  43.584  1.00  0.00           N  
ATOM   1240  CA  LEU    80      19.966  43.591  43.578  1.00  0.00           C  
ATOM   1241  C   LEU    80      21.259  42.748  43.597  1.00  0.00           C  
ATOM   1242  O   LEU    80      22.052  43.021  42.690  1.00  0.00           O  
ATOM   1243  CB  LEU    80      19.778  44.653  44.618  1.00  0.00           C  
ATOM   1244  CG  LEU    80      21.015  45.613  44.826  1.00  0.00           C  
ATOM   1245  CD1 LEU    80      21.319  46.471  43.564  1.00  0.00           C  
ATOM   1246  CD2 LEU    80      20.729  46.667  45.899  1.00  0.00           C  
ATOM   1247  H   LEU    80      18.191  42.665  44.396  1.00  0.00           H  
ATOM   1248  HA  LEU    80      19.880  44.060  42.598  1.00  0.00           H  
ATOM   1249  HB2 LEU    80      18.991  45.301  44.231  1.00  0.00           H  
ATOM   1250  HB3 LEU    80      19.527  44.187  45.571  1.00  0.00           H  
ATOM   1251  HG  LEU    80      21.860  44.997  45.134  1.00  0.00           H  
ATOM   1252 HD11 LEU    80      20.419  46.975  43.213  1.00  0.00           H  
ATOM   1253 HD12 LEU    80      22.060  47.226  43.826  1.00  0.00           H  
ATOM   1254 HD13 LEU    80      21.742  45.823  42.795  1.00  0.00           H  
ATOM   1255 HD21 LEU    80      21.664  47.168  46.147  1.00  0.00           H  
ATOM   1256 HD22 LEU    80      19.987  47.321  45.442  1.00  0.00           H  
ATOM   1257 HD23 LEU    80      20.479  46.054  46.765  1.00  0.00           H  
ATOM   1258  N   ALA    81      21.457  41.703  44.446  1.00  0.00           N  
ATOM   1259  CA  ALA    81      22.578  40.831  44.474  1.00  0.00           C  
ATOM   1260  C   ALA    81      22.674  39.988  43.151  1.00  0.00           C  
ATOM   1261  O   ALA    81      23.803  40.008  42.537  1.00  0.00           O  
ATOM   1262  CB  ALA    81      22.486  39.949  45.741  1.00  0.00           C  
ATOM   1263  H   ALA    81      20.666  41.536  45.052  1.00  0.00           H  
ATOM   1264  HA  ALA    81      23.434  41.503  44.536  1.00  0.00           H  
ATOM   1265  HB1 ALA    81      23.210  39.143  45.620  1.00  0.00           H  
ATOM   1266  HB2 ALA    81      22.742  40.491  46.651  1.00  0.00           H  
ATOM   1267  HB3 ALA    81      21.420  39.726  45.784  1.00  0.00           H  
ATOM   1268  N   ASP    82      21.596  39.395  42.568  1.00  0.00           N  
ATOM   1269  CA  ASP    82      21.603  38.801  41.209  1.00  0.00           C  
ATOM   1270  C   ASP    82      22.028  39.765  40.109  1.00  0.00           C  
ATOM   1271  O   ASP    82      22.783  39.481  39.188  1.00  0.00           O  
ATOM   1272  CB  ASP    82      20.176  38.342  41.051  1.00  0.00           C  
ATOM   1273  CG  ASP    82      19.960  37.585  39.785  1.00  0.00           C  
ATOM   1274  OD1 ASP    82      20.914  37.118  39.101  1.00  0.00           O  
ATOM   1275  OD2 ASP    82      18.757  37.400  39.435  1.00  0.00           O1-
ATOM   1276  H   ASP    82      20.768  39.422  43.146  1.00  0.00           H  
ATOM   1277  HA  ASP    82      22.396  38.053  41.186  1.00  0.00           H  
ATOM   1278  HB2 ASP    82      19.739  37.750  41.855  1.00  0.00           H  
ATOM   1279  HB3 ASP    82      19.506  39.201  41.076  1.00  0.00           H  
ATOM   1280  N   THR    83      21.537  40.995  40.230  1.00  0.00           N  
ATOM   1281  CA  THR    83      21.837  42.144  39.259  1.00  0.00           C  
ATOM   1282  C   THR    83      23.325  42.536  39.397  1.00  0.00           C  
ATOM   1283  O   THR    83      23.868  43.054  38.442  1.00  0.00           O  
ATOM   1284  CB  THR    83      20.812  43.310  39.439  1.00  0.00           C  
ATOM   1285  CG2 THR    83      21.039  44.265  38.285  1.00  0.00           C  
ATOM   1286  OG1 THR    83      19.438  42.779  39.160  1.00  0.00           O  
ATOM   1287  H   THR    83      20.967  41.221  41.033  1.00  0.00           H  
ATOM   1288  HA  THR    83      21.814  41.801  38.224  1.00  0.00           H  
ATOM   1289  HB  THR    83      20.944  43.764  40.421  1.00  0.00           H  
ATOM   1290 HG21 THR    83      21.010  43.882  37.265  1.00  0.00           H  
ATOM   1291 HG22 THR    83      20.231  44.992  38.361  1.00  0.00           H  
ATOM   1292 HG23 THR    83      22.006  44.716  38.508  1.00  0.00           H  
ATOM   1293  HG1 THR    83      19.128  42.511  40.028  1.00  0.00           H  
ATOM   1294  N   MET    84      23.879  42.463  40.558  1.00  0.00           N  
ATOM   1295  CA  MET    84      25.184  43.013  40.951  1.00  0.00           C  
ATOM   1296  C   MET    84      26.361  42.062  40.679  1.00  0.00           C  
ATOM   1297  O   MET    84      27.471  42.467  40.579  1.00  0.00           O  
ATOM   1298  CB  MET    84      25.072  43.622  42.361  1.00  0.00           C  
ATOM   1299  CG  MET    84      26.400  44.292  42.781  1.00  0.00           C  
ATOM   1300  SD  MET    84      26.252  44.858  44.455  1.00  0.00           S  
ATOM   1301  CE  MET    84      25.242  46.354  44.185  1.00  0.00           C  
ATOM   1302  H   MET    84      23.292  42.136  41.312  1.00  0.00           H  
ATOM   1303  HA  MET    84      25.424  43.771  40.205  1.00  0.00           H  
ATOM   1304  HB2 MET    84      24.247  44.334  42.391  1.00  0.00           H  
ATOM   1305  HB3 MET    84      24.860  42.817  43.065  1.00  0.00           H  
ATOM   1306  HG2 MET    84      27.126  43.481  42.709  1.00  0.00           H  
ATOM   1307  HG3 MET    84      26.688  45.184  42.225  1.00  0.00           H  
ATOM   1308  HE1 MET    84      25.239  46.928  45.111  1.00  0.00           H  
ATOM   1309  HE2 MET    84      25.771  46.902  43.406  1.00  0.00           H  
ATOM   1310  HE3 MET    84      24.281  46.037  43.780  1.00  0.00           H  
ATOM   1311  N   ILE    85      26.105  40.749  40.632  1.00  0.00           N  
ATOM   1312  CA  ILE    85      27.098  39.697  40.286  1.00  0.00           C  
ATOM   1313  C   ILE    85      27.380  39.743  38.791  1.00  0.00           C  
ATOM   1314  O   ILE    85      26.530  39.598  37.969  1.00  0.00           O  
ATOM   1315  CB  ILE    85      26.632  38.255  40.597  1.00  0.00           C  
ATOM   1316  CG2 ILE    85      27.391  37.159  39.801  1.00  0.00           C  
ATOM   1317  CG1 ILE    85      26.593  37.943  42.146  1.00  0.00           C  
ATOM   1318  CD1 ILE    85      25.604  36.855  42.482  1.00  0.00           C  
ATOM   1319  H   ILE    85      25.140  40.464  40.711  1.00  0.00           H  
ATOM   1320  HA  ILE    85      28.023  39.927  40.816  1.00  0.00           H  
ATOM   1321  HB  ILE    85      25.604  38.260  40.233  1.00  0.00           H  
ATOM   1322 HG21 ILE    85      28.468  37.244  39.943  1.00  0.00           H  
ATOM   1323 HG22 ILE    85      26.932  36.253  40.195  1.00  0.00           H  
ATOM   1324 HG23 ILE    85      27.145  37.270  38.745  1.00  0.00           H  
ATOM   1325 HG12 ILE    85      27.617  37.674  42.406  1.00  0.00           H  
ATOM   1326 HG13 ILE    85      26.301  38.782  42.777  1.00  0.00           H  
ATOM   1327 HD11 ILE    85      25.341  36.825  43.539  1.00  0.00           H  
ATOM   1328 HD12 ILE    85      24.686  37.067  41.935  1.00  0.00           H  
ATOM   1329 HD13 ILE    85      25.973  35.848  42.286  1.00  0.00           H  
ATOM   1330  N   GLY    86      28.630  40.012  38.482  1.00  0.00           N  
ATOM   1331  CA  GLY    86      29.163  40.237  37.124  1.00  0.00           C  
ATOM   1332  C   GLY    86      28.836  41.559  36.350  1.00  0.00           C  
ATOM   1333  O   GLY    86      28.832  41.578  35.139  1.00  0.00           O  
ATOM   1334  H   GLY    86      29.261  40.112  39.264  1.00  0.00           H  
ATOM   1335  HA2 GLY    86      30.248  40.153  37.179  1.00  0.00           H  
ATOM   1336  HA3 GLY    86      28.763  39.411  36.537  1.00  0.00           H  
ATOM   1337  N   LYS    87      28.575  42.672  37.065  1.00  0.00           N  
ATOM   1338  CA  LYS    87      27.962  43.932  36.485  1.00  0.00           C  
ATOM   1339  C   LYS    87      28.995  45.084  36.596  1.00  0.00           C  
ATOM   1340  O   LYS    87      29.794  45.124  37.558  1.00  0.00           O  
ATOM   1341  CB  LYS    87      26.569  44.217  36.996  1.00  0.00           C  
ATOM   1342  CG  LYS    87      25.759  45.426  36.401  1.00  0.00           C  
ATOM   1343  CD  LYS    87      25.033  45.070  35.106  1.00  0.00           C  
ATOM   1344  CE  LYS    87      24.753  46.403  34.356  1.00  0.00           C  
ATOM   1345  NZ  LYS    87      24.056  46.181  33.096  1.00  0.00           N1+
ATOM   1346  H   LYS    87      28.521  42.617  38.072  1.00  0.00           H  
ATOM   1347  HA  LYS    87      27.847  43.823  35.407  1.00  0.00           H  
ATOM   1348  HB2 LYS    87      26.012  43.319  36.730  1.00  0.00           H  
ATOM   1349  HB3 LYS    87      26.660  44.244  38.082  1.00  0.00           H  
ATOM   1350  HG2 LYS    87      24.978  45.643  37.131  1.00  0.00           H  
ATOM   1351  HG3 LYS    87      26.399  46.306  36.340  1.00  0.00           H  
ATOM   1352  HD2 LYS    87      25.745  44.514  34.497  1.00  0.00           H  
ATOM   1353  HD3 LYS    87      24.192  44.458  35.432  1.00  0.00           H  
ATOM   1354  HE2 LYS    87      24.169  47.000  35.057  1.00  0.00           H  
ATOM   1355  HE3 LYS    87      25.645  46.986  34.126  1.00  0.00           H  
ATOM   1356  HZ1 LYS    87      24.620  45.790  32.355  1.00  0.00           H  
ATOM   1357  HZ2 LYS    87      23.377  45.470  33.328  1.00  0.00           H  
ATOM   1358  HZ3 LYS    87      23.438  46.926  32.805  1.00  0.00           H  
ATOM   1359  N   ALA    88      28.895  46.048  35.668  1.00  0.00           N  
ATOM   1360  CA  ALA    88      29.642  47.250  35.695  1.00  0.00           C  
ATOM   1361  C   ALA    88      29.199  48.260  36.736  1.00  0.00           C  
ATOM   1362  O   ALA    88      28.028  48.533  36.953  1.00  0.00           O  
ATOM   1363  CB  ALA    88      29.787  47.738  34.297  1.00  0.00           C  
ATOM   1364  H   ALA    88      28.233  45.971  34.909  1.00  0.00           H  
ATOM   1365  HA  ALA    88      30.611  47.043  36.148  1.00  0.00           H  
ATOM   1366  HB1 ALA    88      28.831  47.942  33.814  1.00  0.00           H  
ATOM   1367  HB2 ALA    88      30.384  48.649  34.256  1.00  0.00           H  
ATOM   1368  HB3 ALA    88      30.318  46.934  33.788  1.00  0.00           H  
ATOM   1369  N   VAL    89      30.179  48.943  37.383  1.00  0.00           N  
ATOM   1370  CA  VAL    89      29.943  49.760  38.586  1.00  0.00           C  
ATOM   1371  C   VAL    89      30.894  50.954  38.673  1.00  0.00           C  
ATOM   1372  O   VAL    89      31.989  50.942  38.035  1.00  0.00           O  
ATOM   1373  CB  VAL    89      29.990  48.910  39.847  1.00  0.00           C  
ATOM   1374  CG1 VAL    89      28.862  47.888  39.995  1.00  0.00           C  
ATOM   1375  CG2 VAL    89      31.357  48.225  39.950  1.00  0.00           C  
ATOM   1376  H   VAL    89      31.107  48.714  37.056  1.00  0.00           H  
ATOM   1377  HA  VAL    89      29.003  50.269  38.373  1.00  0.00           H  
ATOM   1378  HB  VAL    89      29.895  49.636  40.655  1.00  0.00           H  
ATOM   1379 HG11 VAL    89      28.828  47.137  39.206  1.00  0.00           H  
ATOM   1380 HG12 VAL    89      28.769  47.386  40.958  1.00  0.00           H  
ATOM   1381 HG13 VAL    89      27.905  48.402  39.905  1.00  0.00           H  
ATOM   1382 HG21 VAL    89      32.207  48.907  39.945  1.00  0.00           H  
ATOM   1383 HG22 VAL    89      31.485  47.676  40.882  1.00  0.00           H  
ATOM   1384 HG23 VAL    89      31.476  47.468  39.175  1.00  0.00           H  
ATOM   1385  N   GLU    90      30.501  51.943  39.415  1.00  0.00           N  
ATOM   1386  CA  GLU    90      31.268  53.127  39.681  1.00  0.00           C  
ATOM   1387  C   GLU    90      31.198  53.430  41.161  1.00  0.00           C  
ATOM   1388  O   GLU    90      30.092  53.555  41.811  1.00  0.00           O  
ATOM   1389  CB  GLU    90      30.881  54.197  38.702  1.00  0.00           C  
ATOM   1390  CG  GLU    90      31.381  55.500  39.233  1.00  0.00           C  
ATOM   1391  CD  GLU    90      30.826  56.629  38.384  1.00  0.00           C  
ATOM   1392  OE1 GLU    90      29.579  56.678  38.174  1.00  0.00           O  
ATOM   1393  OE2 GLU    90      31.608  57.517  37.997  1.00  0.00           O1-
ATOM   1394  H   GLU    90      29.567  52.004  39.796  1.00  0.00           H  
ATOM   1395  HA  GLU    90      32.322  52.886  39.543  1.00  0.00           H  
ATOM   1396  HB2 GLU    90      31.273  54.077  37.692  1.00  0.00           H  
ATOM   1397  HB3 GLU    90      29.800  54.281  38.597  1.00  0.00           H  
ATOM   1398  HG2 GLU    90      31.100  55.633  40.278  1.00  0.00           H  
ATOM   1399  HG3 GLU    90      32.465  55.608  39.195  1.00  0.00           H  
ATOM   1400  N   HIS    91      32.348  53.659  41.800  1.00  0.00           N  
ATOM   1401  CA  HIS    91      32.420  53.568  43.300  1.00  0.00           C  
ATOM   1402  C   HIS    91      33.316  54.641  43.917  1.00  0.00           C  
ATOM   1403  O   HIS    91      34.467  54.832  43.513  1.00  0.00           O  
ATOM   1404  CB  HIS    91      33.084  52.175  43.644  1.00  0.00           C  
ATOM   1405  CG  HIS    91      33.017  51.669  45.050  1.00  0.00           C  
ATOM   1406  ND1 HIS    91      33.681  50.468  45.473  1.00  0.00           N  
ATOM   1407  CE1 HIS    91      33.245  50.256  46.697  1.00  0.00           C  
ATOM   1408  NE2 HIS    91      32.473  51.284  47.145  1.00  0.00           N  
ATOM   1409  CD2 HIS    91      32.263  52.150  46.095  1.00  0.00           C  
ATOM   1410  H   HIS    91      33.157  53.805  41.213  1.00  0.00           H  
ATOM   1411  HA  HIS    91      31.448  53.706  43.774  1.00  0.00           H  
ATOM   1412  HB2 HIS    91      32.709  51.474  42.898  1.00  0.00           H  
ATOM   1413  HB3 HIS    91      34.163  52.207  43.490  1.00  0.00           H  
ATOM   1414  HE1 HIS    91      33.429  49.397  47.325  1.00  0.00           H  
ATOM   1415  HE2 HIS    91      32.097  51.321  48.082  1.00  0.00           H  
ATOM   1416  HD2 HIS    91      31.617  53.016  46.112  1.00  0.00           H  
ATOM   1417  N   MET    92      32.691  55.451  44.854  1.00  0.00           N  
ATOM   1418  CA  MET    92      33.297  56.523  45.579  1.00  0.00           C  
ATOM   1419  C   MET    92      34.502  56.003  46.454  1.00  0.00           C  
ATOM   1420  O   MET    92      34.255  55.004  47.164  1.00  0.00           O  
ATOM   1421  CB  MET    92      32.136  57.336  46.264  1.00  0.00           C  
ATOM   1422  CG  MET    92      32.808  58.514  47.032  1.00  0.00           C  
ATOM   1423  SD  MET    92      33.962  59.556  46.154  1.00  0.00           S  
ATOM   1424  CE  MET    92      32.749  60.568  45.269  1.00  0.00           C  
ATOM   1425  H   MET    92      31.728  55.247  45.078  1.00  0.00           H  
ATOM   1426  HA  MET    92      33.762  57.203  44.866  1.00  0.00           H  
ATOM   1427  HB2 MET    92      31.489  57.840  45.547  1.00  0.00           H  
ATOM   1428  HB3 MET    92      31.361  56.793  46.805  1.00  0.00           H  
ATOM   1429  HG2 MET    92      31.953  59.095  47.377  1.00  0.00           H  
ATOM   1430  HG3 MET    92      33.366  58.191  47.911  1.00  0.00           H  
ATOM   1431  HE1 MET    92      33.268  61.368  44.740  1.00  0.00           H  
ATOM   1432  HE2 MET    92      32.246  59.862  44.609  1.00  0.00           H  
ATOM   1433  HE3 MET    92      32.080  61.106  45.942  1.00  0.00           H  
ATOM   1434  N   PHE    93      35.496  56.818  46.578  1.00  0.00           N  
ATOM   1435  CA  PHE    93      36.604  56.781  47.671  1.00  0.00           C  
ATOM   1436  C   PHE    93      36.885  58.183  48.057  1.00  0.00           C  
ATOM   1437  O   PHE    93      36.964  58.978  47.149  1.00  0.00           O  
ATOM   1438  CB  PHE    93      37.790  56.048  47.058  1.00  0.00           C  
ATOM   1439  CG  PHE    93      37.547  54.566  46.969  1.00  0.00           C  
ATOM   1440  CD1 PHE    93      37.192  53.961  45.750  1.00  0.00           C  
ATOM   1441  CE1 PHE    93      36.698  52.651  45.737  1.00  0.00           C  
ATOM   1442  CZ  PHE    93      36.665  51.851  46.881  1.00  0.00           C  
ATOM   1443  CE2 PHE    93      37.067  52.441  48.124  1.00  0.00           C  
ATOM   1444  CD2 PHE    93      37.475  53.790  48.118  1.00  0.00           C  
ATOM   1445  H   PHE    93      35.604  57.633  45.992  1.00  0.00           H  
ATOM   1446  HA  PHE    93      36.130  56.302  48.527  1.00  0.00           H  
ATOM   1447  HB2 PHE    93      37.960  56.444  46.057  1.00  0.00           H  
ATOM   1448  HB3 PHE    93      38.706  56.146  47.642  1.00  0.00           H  
ATOM   1449  HD1 PHE    93      37.076  54.487  44.814  1.00  0.00           H  
ATOM   1450  HE1 PHE    93      36.408  52.243  44.780  1.00  0.00           H  
ATOM   1451  HZ  PHE    93      36.371  50.815  46.798  1.00  0.00           H  
ATOM   1452  HE2 PHE    93      36.949  51.920  49.062  1.00  0.00           H  
ATOM   1453  HD2 PHE    93      37.853  54.224  49.031  1.00  0.00           H  
ATOM   1454  N   GLU    94      36.957  58.490  49.388  1.00  0.00           N  
ATOM   1455  CA  GLU    94      37.203  59.801  50.037  1.00  0.00           C  
ATOM   1456  C   GLU    94      37.868  59.549  51.336  1.00  0.00           C  
ATOM   1457  O   GLU    94      37.578  58.608  52.097  1.00  0.00           O  
ATOM   1458  CB  GLU    94      35.890  60.617  50.143  1.00  0.00           C  
ATOM   1459  CG  GLU    94      34.699  59.885  50.819  1.00  0.00           C  
ATOM   1460  CD  GLU    94      34.559  59.989  52.328  1.00  0.00           C  
ATOM   1461  OE1 GLU    94      33.643  59.347  52.941  1.00  0.00           O  
ATOM   1462  OE2 GLU    94      35.298  60.684  53.026  1.00  0.00           O1-
ATOM   1463  H   GLU    94      36.842  57.741  50.056  1.00  0.00           H  
ATOM   1464  HA  GLU    94      37.927  60.405  49.489  1.00  0.00           H  
ATOM   1465  HB2 GLU    94      36.094  61.500  50.749  1.00  0.00           H  
ATOM   1466  HB3 GLU    94      35.582  61.068  49.200  1.00  0.00           H  
ATOM   1467  HG2 GLU    94      33.822  60.378  50.400  1.00  0.00           H  
ATOM   1468  HG3 GLU    94      34.731  58.823  50.573  1.00  0.00           H  
ATOM   1469  N   THR    95      38.917  60.305  51.618  1.00  0.00           N  
ATOM   1470  CA  THR    95      39.866  60.163  52.709  1.00  0.00           C  
ATOM   1471  C   THR    95      39.290  60.550  54.075  1.00  0.00           C  
ATOM   1472  O   THR    95      39.994  61.102  54.918  1.00  0.00           O  
ATOM   1473  CB  THR    95      41.125  61.005  52.421  1.00  0.00           C  
ATOM   1474  CG2 THR    95      41.729  60.623  51.076  1.00  0.00           C  
ATOM   1475  OG1 THR    95      40.806  62.406  52.419  1.00  0.00           O  
ATOM   1476  H   THR    95      39.128  61.140  51.091  1.00  0.00           H  
ATOM   1477  HA  THR    95      40.196  59.124  52.734  1.00  0.00           H  
ATOM   1478  HB  THR    95      41.939  60.876  53.135  1.00  0.00           H  
ATOM   1479 HG21 THR    95      41.824  59.567  50.823  1.00  0.00           H  
ATOM   1480 HG22 THR    95      41.191  61.075  50.243  1.00  0.00           H  
ATOM   1481 HG23 THR    95      42.785  60.889  51.032  1.00  0.00           H  
ATOM   1482  HG1 THR    95      40.029  62.544  51.873  1.00  0.00           H  
ATOM   1483  N   GLU    96      37.958  60.323  54.329  1.00  0.00           N  
ATOM   1484  CA  GLU    96      37.195  60.716  55.513  1.00  0.00           C  
ATOM   1485  C   GLU    96      37.015  62.221  55.770  1.00  0.00           C  
ATOM   1486  O   GLU    96      35.849  62.626  56.005  1.00  0.00           O  
ATOM   1487  CB  GLU    96      37.773  59.976  56.742  1.00  0.00           C  
ATOM   1488  CG  GLU    96      37.169  60.289  58.164  1.00  0.00           C  
ATOM   1489  CD  GLU    96      37.586  61.653  58.785  1.00  0.00           C  
ATOM   1490  OE1 GLU    96      38.751  62.054  58.835  1.00  0.00           O  
ATOM   1491  OE2 GLU    96      36.716  62.256  59.424  1.00  0.00           O1-
ATOM   1492  H   GLU    96      37.399  59.791  53.677  1.00  0.00           H  
ATOM   1493  HA  GLU    96      36.227  60.236  55.367  1.00  0.00           H  
ATOM   1494  HB2 GLU    96      37.693  58.916  56.502  1.00  0.00           H  
ATOM   1495  HB3 GLU    96      38.852  60.121  56.809  1.00  0.00           H  
ATOM   1496  HG2 GLU    96      36.100  60.383  57.976  1.00  0.00           H  
ATOM   1497  HG3 GLU    96      37.242  59.450  58.856  1.00  0.00           H  
ATOM   1498  N   ASP    97      38.041  62.963  55.534  1.00  0.00           N  
ATOM   1499  CA  ASP    97      38.067  64.401  55.641  1.00  0.00           C  
ATOM   1500  C   ASP    97      38.871  65.103  54.497  1.00  0.00           C  
ATOM   1501  O   ASP    97      39.832  65.885  54.717  1.00  0.00           O  
ATOM   1502  CB  ASP    97      38.521  64.860  56.998  1.00  0.00           C  
ATOM   1503  CG  ASP    97      39.900  64.404  57.546  1.00  0.00           C  
ATOM   1504  OD1 ASP    97      40.354  65.053  58.539  1.00  0.00           O  
ATOM   1505  OD2 ASP    97      40.597  63.547  57.011  1.00  0.00           O1-
ATOM   1506  H   ASP    97      38.903  62.481  55.323  1.00  0.00           H  
ATOM   1507  HA  ASP    97      37.087  64.847  55.468  1.00  0.00           H  
ATOM   1508  HB2 ASP    97      38.537  65.950  56.995  1.00  0.00           H  
ATOM   1509  HB3 ASP    97      37.832  64.483  57.754  1.00  0.00           H  
ATOM   1510  N   GLY    98      38.413  64.813  53.299  1.00  0.00           N  
ATOM   1511  CA  GLY    98      38.768  65.435  52.111  1.00  0.00           C  
ATOM   1512  C   GLY    98      38.747  64.443  50.873  1.00  0.00           C  
ATOM   1513  O   GLY    98      38.730  63.234  50.983  1.00  0.00           O  
ATOM   1514  H   GLY    98      37.604  64.211  53.252  1.00  0.00           H  
ATOM   1515  HA2 GLY    98      37.908  66.066  51.888  1.00  0.00           H  
ATOM   1516  HA3 GLY    98      39.747  65.915  52.134  1.00  0.00           H  
ATOM   1517  N   SER    99      38.776  65.027  49.692  1.00  0.00           N  
ATOM   1518  CA  SER    99      39.080  64.334  48.395  1.00  0.00           C  
ATOM   1519  C   SER    99      38.105  63.205  47.919  1.00  0.00           C  
ATOM   1520  O   SER    99      38.538  62.053  47.732  1.00  0.00           O  
ATOM   1521  CB  SER    99      40.548  63.912  48.252  1.00  0.00           C  
ATOM   1522  OG  SER    99      41.054  64.081  46.947  1.00  0.00           O  
ATOM   1523  H   SER    99      38.967  66.015  49.782  1.00  0.00           H  
ATOM   1524  HA  SER    99      38.902  65.182  47.733  1.00  0.00           H  
ATOM   1525  HB2 SER    99      41.109  64.484  48.990  1.00  0.00           H  
ATOM   1526  HB3 SER    99      40.679  62.883  48.589  1.00  0.00           H  
ATOM   1527  HG  SER    99      42.002  63.947  47.023  1.00  0.00           H  
ATOM   1528  N   LYS   100      36.909  63.555  47.561  1.00  0.00           N  
ATOM   1529  CA  LYS   100      35.979  62.690  46.766  1.00  0.00           C  
ATOM   1530  C   LYS   100      36.501  62.550  45.364  1.00  0.00           C  
ATOM   1531  O   LYS   100      36.679  63.486  44.615  1.00  0.00           O  
ATOM   1532  CB  LYS   100      34.622  63.373  46.709  1.00  0.00           C  
ATOM   1533  CG  LYS   100      33.974  63.411  48.078  1.00  0.00           C  
ATOM   1534  CD  LYS   100      32.688  64.310  48.060  1.00  0.00           C  
ATOM   1535  CE  LYS   100      31.921  63.974  49.331  1.00  0.00           C  
ATOM   1536  NZ  LYS   100      30.702  64.806  49.435  1.00  0.00           N1+
ATOM   1537  H   LYS   100      36.706  64.538  47.674  1.00  0.00           H  
ATOM   1538  HA  LYS   100      35.861  61.691  47.187  1.00  0.00           H  
ATOM   1539  HB2 LYS   100      34.705  64.386  46.317  1.00  0.00           H  
ATOM   1540  HB3 LYS   100      33.964  62.902  45.978  1.00  0.00           H  
ATOM   1541  HG2 LYS   100      33.627  62.402  48.303  1.00  0.00           H  
ATOM   1542  HG3 LYS   100      34.739  63.696  48.800  1.00  0.00           H  
ATOM   1543  HD2 LYS   100      32.900  65.378  48.081  1.00  0.00           H  
ATOM   1544  HD3 LYS   100      32.199  63.907  47.173  1.00  0.00           H  
ATOM   1545  HE2 LYS   100      31.698  62.907  49.357  1.00  0.00           H  
ATOM   1546  HE3 LYS   100      32.570  64.153  50.187  1.00  0.00           H  
ATOM   1547  HZ1 LYS   100      30.058  64.727  50.208  1.00  0.00           H  
ATOM   1548  HZ2 LYS   100      30.914  65.794  49.458  1.00  0.00           H  
ATOM   1549  HZ3 LYS   100      30.082  64.712  48.643  1.00  0.00           H  
ATOM   1550  N   ASP   101      36.561  61.332  44.863  1.00  0.00           N  
ATOM   1551  CA  ASP   101      36.618  60.982  43.430  1.00  0.00           C  
ATOM   1552  C   ASP   101      36.294  59.541  43.315  1.00  0.00           C  
ATOM   1553  O   ASP   101      36.956  58.648  43.949  1.00  0.00           O  
ATOM   1554  CB  ASP   101      37.991  61.309  42.888  1.00  0.00           C  
ATOM   1555  CG  ASP   101      38.145  60.936  41.453  1.00  0.00           C  
ATOM   1556  OD1 ASP   101      37.204  60.963  40.675  1.00  0.00           O  
ATOM   1557  OD2 ASP   101      39.280  60.815  41.008  1.00  0.00           O1-
ATOM   1558  H   ASP   101      36.363  60.551  45.472  1.00  0.00           H  
ATOM   1559  HA  ASP   101      35.819  61.544  42.946  1.00  0.00           H  
ATOM   1560  HB2 ASP   101      38.081  62.391  42.983  1.00  0.00           H  
ATOM   1561  HB3 ASP   101      38.730  60.796  43.503  1.00  0.00           H  
ATOM   1562  N   GLU   102      35.296  59.239  42.543  1.00  0.00           N  
ATOM   1563  CA  GLU   102      34.831  57.873  42.296  1.00  0.00           C  
ATOM   1564  C   GLU   102      35.550  57.146  41.093  1.00  0.00           C  
ATOM   1565  O   GLU   102      35.916  57.804  40.073  1.00  0.00           O  
ATOM   1566  CB  GLU   102      33.326  57.851  42.071  1.00  0.00           C  
ATOM   1567  CG  GLU   102      32.745  58.513  40.839  1.00  0.00           C  
ATOM   1568  CD  GLU   102      32.650  60.047  41.086  1.00  0.00           C  
ATOM   1569  OE1 GLU   102      33.490  60.784  40.584  1.00  0.00           O  
ATOM   1570  OE2 GLU   102      31.604  60.474  41.714  1.00  0.00           O1-
ATOM   1571  H   GLU   102      34.879  60.019  42.056  1.00  0.00           H  
ATOM   1572  HA  GLU   102      35.018  57.245  43.168  1.00  0.00           H  
ATOM   1573  HB2 GLU   102      33.002  56.810  42.085  1.00  0.00           H  
ATOM   1574  HB3 GLU   102      32.831  58.358  42.900  1.00  0.00           H  
ATOM   1575  HG2 GLU   102      33.270  58.340  39.899  1.00  0.00           H  
ATOM   1576  HG3 GLU   102      31.748  58.077  40.774  1.00  0.00           H  
ATOM   1577  N   TRP   103      35.869  55.864  41.157  1.00  0.00           N  
ATOM   1578  CA  TRP   103      36.425  55.080  40.036  1.00  0.00           C  
ATOM   1579  C   TRP   103      35.430  53.949  39.532  1.00  0.00           C  
ATOM   1580  O   TRP   103      34.619  53.352  40.239  1.00  0.00           O  
ATOM   1581  CB  TRP   103      37.739  54.477  40.470  1.00  0.00           C  
ATOM   1582  CG  TRP   103      39.055  55.222  40.556  1.00  0.00           C  
ATOM   1583  CD1 TRP   103      39.328  56.515  40.309  1.00  0.00           C  
ATOM   1584  NE1 TRP   103      40.652  56.818  40.549  1.00  0.00           N  
ATOM   1585  CE2 TRP   103      41.360  55.659  40.699  1.00  0.00           C  
ATOM   1586  CZ2 TRP   103      42.755  55.448  40.922  1.00  0.00           C  
ATOM   1587  CH2 TRP   103      43.130  54.171  41.386  1.00  0.00           C  
ATOM   1588  CZ3 TRP   103      42.102  53.203  41.686  1.00  0.00           C  
ATOM   1589  CE3 TRP   103      40.801  53.465  41.500  1.00  0.00           C  
ATOM   1590  CD2 TRP   103      40.361  54.690  40.924  1.00  0.00           C  
ATOM   1591  H   TRP   103      35.576  55.319  41.956  1.00  0.00           H  
ATOM   1592  HA  TRP   103      36.702  55.789  39.256  1.00  0.00           H  
ATOM   1593  HB2 TRP   103      37.598  53.880  41.371  1.00  0.00           H  
ATOM   1594  HB3 TRP   103      38.011  53.787  39.671  1.00  0.00           H  
ATOM   1595  HD1 TRP   103      38.603  57.240  39.969  1.00  0.00           H  
ATOM   1596  HE1 TRP   103      41.066  57.732  40.436  1.00  0.00           H  
ATOM   1597  HZ2 TRP   103      43.433  56.289  40.907  1.00  0.00           H  
ATOM   1598  HH2 TRP   103      44.155  53.989  41.676  1.00  0.00           H  
ATOM   1599  HZ3 TRP   103      42.427  52.232  42.030  1.00  0.00           H  
ATOM   1600  HE3 TRP   103      39.988  52.768  41.640  1.00  0.00           H  
ATOM   1601  N   ARG   104      35.638  53.641  38.247  1.00  0.00           N  
ATOM   1602  CA  ARG   104      34.971  52.442  37.705  1.00  0.00           C  
ATOM   1603  C   ARG   104      35.600  51.076  38.133  1.00  0.00           C  
ATOM   1604  O   ARG   104      36.813  50.870  38.363  1.00  0.00           O  
ATOM   1605  CB  ARG   104      35.043  52.426  36.164  1.00  0.00           C  
ATOM   1606  CG  ARG   104      34.079  53.442  35.518  1.00  0.00           C  
ATOM   1607  CD  ARG   104      34.523  54.918  35.398  1.00  0.00           C  
ATOM   1608  NE  ARG   104      33.495  55.973  35.487  1.00  0.00           N  
ATOM   1609  CZ  ARG   104      32.571  56.484  34.670  1.00  0.00           C  
ATOM   1610  NH1 ARG   104      32.610  56.200  33.417  1.00  0.00           N  
ATOM   1611  NH2 ARG   104      31.723  57.309  35.151  1.00  0.00           N1+
ATOM   1612  H   ARG   104      36.537  53.871  37.847  1.00  0.00           H  
ATOM   1613  HA  ARG   104      33.896  52.394  37.874  1.00  0.00           H  
ATOM   1614  HB2 ARG   104      36.070  52.663  35.885  1.00  0.00           H  
ATOM   1615  HB3 ARG   104      34.749  51.446  35.789  1.00  0.00           H  
ATOM   1616  HG2 ARG   104      33.922  53.159  34.477  1.00  0.00           H  
ATOM   1617  HG3 ARG   104      33.088  53.379  35.969  1.00  0.00           H  
ATOM   1618  HD2 ARG   104      35.345  55.141  36.079  1.00  0.00           H  
ATOM   1619  HD3 ARG   104      35.141  55.004  34.506  1.00  0.00           H  
ATOM   1620  HE  ARG   104      33.412  56.358  36.417  1.00  0.00           H  
ATOM   1621 HH11 ARG   104      33.027  55.339  33.096  1.00  0.00           H  
ATOM   1622 HH12 ARG   104      31.861  56.505  32.812  1.00  0.00           H  
ATOM   1623 HH21 ARG   104      31.674  57.649  36.101  1.00  0.00           H  
ATOM   1624 HH22 ARG   104      31.316  57.771  34.351  1.00  0.00           H  
ATOM   1625  N   GLY   105      34.746  50.015  38.041  1.00  0.00           N  
ATOM   1626  CA  GLY   105      35.032  48.667  38.456  1.00  0.00           C  
ATOM   1627  C   GLY   105      33.954  47.650  37.866  1.00  0.00           C  
ATOM   1628  O   GLY   105      33.152  47.917  36.927  1.00  0.00           O  
ATOM   1629  H   GLY   105      33.883  50.280  37.589  1.00  0.00           H  
ATOM   1630  HA2 GLY   105      35.988  48.517  37.954  1.00  0.00           H  
ATOM   1631  HA3 GLY   105      35.219  48.469  39.511  1.00  0.00           H  
ATOM   1632  N   MET   106      34.066  46.392  38.323  1.00  0.00           N  
ATOM   1633  CA  MET   106      33.104  45.328  38.192  1.00  0.00           C  
ATOM   1634  C   MET   106      33.011  44.521  39.413  1.00  0.00           C  
ATOM   1635  O   MET   106      33.968  44.043  39.987  1.00  0.00           O  
ATOM   1636  CB  MET   106      33.431  44.460  37.040  1.00  0.00           C  
ATOM   1637  CG  MET   106      32.552  43.142  36.934  1.00  0.00           C  
ATOM   1638  SD  MET   106      32.382  42.675  35.239  1.00  0.00           S  
ATOM   1639  CE  MET   106      34.102  42.451  34.761  1.00  0.00           C  
ATOM   1640  H   MET   106      34.919  46.202  38.829  1.00  0.00           H  
ATOM   1641  HA  MET   106      32.142  45.770  37.935  1.00  0.00           H  
ATOM   1642  HB2 MET   106      33.295  45.066  36.144  1.00  0.00           H  
ATOM   1643  HB3 MET   106      34.480  44.176  37.127  1.00  0.00           H  
ATOM   1644  HG2 MET   106      33.067  42.326  37.440  1.00  0.00           H  
ATOM   1645  HG3 MET   106      31.562  43.311  37.358  1.00  0.00           H  
ATOM   1646  HE1 MET   106      34.082  41.918  33.810  1.00  0.00           H  
ATOM   1647  HE2 MET   106      34.642  43.396  34.705  1.00  0.00           H  
ATOM   1648  HE3 MET   106      34.568  41.865  35.553  1.00  0.00           H  
ATOM   1649  N   VAL   107      31.821  44.291  39.909  1.00  0.00           N  
ATOM   1650  CA  VAL   107      31.590  43.286  41.006  1.00  0.00           C  
ATOM   1651  C   VAL   107      31.439  41.891  40.422  1.00  0.00           C  
ATOM   1652  O   VAL   107      30.670  41.680  39.493  1.00  0.00           O  
ATOM   1653  CB  VAL   107      30.300  43.667  41.734  1.00  0.00           C  
ATOM   1654  CG1 VAL   107      29.707  42.525  42.580  1.00  0.00           C  
ATOM   1655  CG2 VAL   107      30.699  44.740  42.761  1.00  0.00           C  
ATOM   1656  H   VAL   107      31.131  44.577  39.229  1.00  0.00           H  
ATOM   1657  HA  VAL   107      32.417  43.259  41.716  1.00  0.00           H  
ATOM   1658  HB  VAL   107      29.504  44.066  41.105  1.00  0.00           H  
ATOM   1659 HG11 VAL   107      30.478  42.006  43.148  1.00  0.00           H  
ATOM   1660 HG12 VAL   107      28.976  42.961  43.262  1.00  0.00           H  
ATOM   1661 HG13 VAL   107      29.244  41.732  41.993  1.00  0.00           H  
ATOM   1662 HG21 VAL   107      31.584  44.446  43.325  1.00  0.00           H  
ATOM   1663 HG22 VAL   107      31.149  45.603  42.269  1.00  0.00           H  
ATOM   1664 HG23 VAL   107      29.840  45.009  43.375  1.00  0.00           H  
ATOM   1665  N   LEU   108      32.356  41.059  40.769  1.00  0.00           N  
ATOM   1666  CA  LEU   108      32.599  39.796  40.059  1.00  0.00           C  
ATOM   1667  C   LEU   108      31.617  38.725  40.557  1.00  0.00           C  
ATOM   1668  O   LEU   108      31.014  38.094  39.697  1.00  0.00           O  
ATOM   1669  CB  LEU   108      34.067  39.474  40.321  1.00  0.00           C  
ATOM   1670  CG  LEU   108      34.816  40.502  39.431  1.00  0.00           C  
ATOM   1671  CD1 LEU   108      36.021  40.977  40.096  1.00  0.00           C  
ATOM   1672  CD2 LEU   108      35.123  39.917  38.022  1.00  0.00           C  
ATOM   1673  H   LEU   108      33.053  41.342  41.443  1.00  0.00           H  
ATOM   1674  HA  LEU   108      32.464  39.939  38.986  1.00  0.00           H  
ATOM   1675  HB2 LEU   108      34.323  39.630  41.369  1.00  0.00           H  
ATOM   1676  HB3 LEU   108      34.319  38.441  40.081  1.00  0.00           H  
ATOM   1677  HG  LEU   108      34.276  41.431  39.248  1.00  0.00           H  
ATOM   1678 HD11 LEU   108      36.508  40.111  40.543  1.00  0.00           H  
ATOM   1679 HD12 LEU   108      36.674  41.457  39.366  1.00  0.00           H  
ATOM   1680 HD13 LEU   108      35.747  41.605  40.944  1.00  0.00           H  
ATOM   1681 HD21 LEU   108      34.185  39.867  37.468  1.00  0.00           H  
ATOM   1682 HD22 LEU   108      35.801  40.597  37.507  1.00  0.00           H  
ATOM   1683 HD23 LEU   108      35.519  38.905  38.111  1.00  0.00           H  
ATOM   1684  N   ALA   109      31.517  38.542  41.873  1.00  0.00           N  
ATOM   1685  CA  ALA   109      30.720  37.447  42.495  1.00  0.00           C  
ATOM   1686  C   ALA   109      30.523  37.811  44.012  1.00  0.00           C  
ATOM   1687  O   ALA   109      31.183  38.648  44.560  1.00  0.00           O  
ATOM   1688  CB  ALA   109      31.464  36.071  42.432  1.00  0.00           C  
ATOM   1689  H   ALA   109      32.013  39.189  42.468  1.00  0.00           H  
ATOM   1690  HA  ALA   109      29.746  37.400  42.008  1.00  0.00           H  
ATOM   1691  HB1 ALA   109      30.805  35.261  42.745  1.00  0.00           H  
ATOM   1692  HB2 ALA   109      31.773  35.909  41.399  1.00  0.00           H  
ATOM   1693  HB3 ALA   109      32.411  36.130  42.968  1.00  0.00           H  
ATOM   1694  N   ARG   110      29.502  37.271  44.684  1.00  0.00           N  
ATOM   1695  CA  ARG   110      29.334  37.333  46.128  1.00  0.00           C  
ATOM   1696  C   ARG   110      30.577  36.711  46.801  1.00  0.00           C  
ATOM   1697  O   ARG   110      31.154  35.768  46.213  1.00  0.00           O  
ATOM   1698  CB  ARG   110      28.016  36.567  46.511  1.00  0.00           C  
ATOM   1699  CG  ARG   110      27.791  36.866  47.985  1.00  0.00           C  
ATOM   1700  CD  ARG   110      26.561  36.210  48.590  1.00  0.00           C  
ATOM   1701  NE  ARG   110      25.279  36.608  48.103  1.00  0.00           N  
ATOM   1702  CZ  ARG   110      24.456  37.479  48.689  1.00  0.00           C  
ATOM   1703  NH1 ARG   110      24.841  38.219  49.737  1.00  0.00           N  
ATOM   1704  NH2 ARG   110      23.283  37.637  48.184  1.00  0.00           N1+
ATOM   1705  H   ARG   110      28.808  36.736  44.181  1.00  0.00           H  
ATOM   1706  HA  ARG   110      29.231  38.378  46.419  1.00  0.00           H  
ATOM   1707  HB2 ARG   110      27.199  36.935  45.891  1.00  0.00           H  
ATOM   1708  HB3 ARG   110      28.101  35.503  46.288  1.00  0.00           H  
ATOM   1709  HG2 ARG   110      28.705  36.698  48.554  1.00  0.00           H  
ATOM   1710  HG3 ARG   110      27.819  37.938  48.179  1.00  0.00           H  
ATOM   1711  HD2 ARG   110      26.636  35.130  48.461  1.00  0.00           H  
ATOM   1712  HD3 ARG   110      26.560  36.238  49.680  1.00  0.00           H  
ATOM   1713  HE  ARG   110      24.940  35.993  47.378  1.00  0.00           H  
ATOM   1714 HH11 ARG   110      25.635  37.833  50.228  1.00  0.00           H  
ATOM   1715 HH12 ARG   110      24.169  38.818  50.195  1.00  0.00           H  
ATOM   1716 HH21 ARG   110      23.019  37.001  47.445  1.00  0.00           H  
ATOM   1717 HH22 ARG   110      22.609  38.261  48.603  1.00  0.00           H  
ATOM   1718  N   ALA   111      30.945  37.189  47.950  1.00  0.00           N  
ATOM   1719  CA  ALA   111      31.958  36.461  48.704  1.00  0.00           C  
ATOM   1720  C   ALA   111      31.500  35.121  49.391  1.00  0.00           C  
ATOM   1721  O   ALA   111      30.361  35.076  49.802  1.00  0.00           O  
ATOM   1722  CB  ALA   111      32.509  37.379  49.812  1.00  0.00           C  
ATOM   1723  H   ALA   111      30.463  37.996  48.318  1.00  0.00           H  
ATOM   1724  HA  ALA   111      32.802  36.286  48.037  1.00  0.00           H  
ATOM   1725  HB1 ALA   111      31.641  37.555  50.449  1.00  0.00           H  
ATOM   1726  HB2 ALA   111      33.362  36.879  50.271  1.00  0.00           H  
ATOM   1727  HB3 ALA   111      32.833  38.314  49.355  1.00  0.00           H  
ATOM   1728  N   PRO   112      32.379  34.093  49.355  1.00  0.00           N  
ATOM   1729  CA  PRO   112      32.122  32.909  50.192  1.00  0.00           C  
ATOM   1730  C   PRO   112      32.279  33.203  51.751  1.00  0.00           C  
ATOM   1731  O   PRO   112      33.194  33.968  52.086  1.00  0.00           O  
ATOM   1732  CD  PRO   112      33.698  33.805  48.740  1.00  0.00           C  
ATOM   1733  CG  PRO   112      34.296  32.505  49.346  1.00  0.00           C  
ATOM   1734  CB  PRO   112      33.004  31.794  49.688  1.00  0.00           C  
ATOM   1735  HD2 PRO   112      34.409  34.587  49.005  1.00  0.00           H  
ATOM   1736  HD3 PRO   112      33.452  33.722  47.681  1.00  0.00           H  
ATOM   1737  HG2 PRO   112      34.904  32.732  50.222  1.00  0.00           H  
ATOM   1738  HG3 PRO   112      34.809  31.894  48.603  1.00  0.00           H  
ATOM   1739  HB2 PRO   112      33.046  31.044  50.478  1.00  0.00           H  
ATOM   1740  HB3 PRO   112      32.509  31.289  48.859  1.00  0.00           H  
ATOM   1741  HA  PRO   112      31.084  32.623  50.020  1.00  0.00           H  
ATOM   1742  N   VAL   113      31.462  32.596  52.629  1.00  0.00           N  
ATOM   1743  CA  VAL   113      31.680  32.609  54.099  1.00  0.00           C  
ATOM   1744  C   VAL   113      31.300  33.991  54.794  1.00  0.00           C  
ATOM   1745  O   VAL   113      30.490  34.111  55.736  1.00  0.00           O  
ATOM   1746  CB  VAL   113      33.112  32.239  54.572  1.00  0.00           C  
ATOM   1747  CG1 VAL   113      33.411  32.168  56.096  1.00  0.00           C  
ATOM   1748  CG2 VAL   113      33.392  30.818  53.940  1.00  0.00           C  
ATOM   1749  H   VAL   113      30.680  32.151  52.168  1.00  0.00           H  
ATOM   1750  HA  VAL   113      31.032  31.789  54.407  1.00  0.00           H  
ATOM   1751  HB  VAL   113      33.840  32.944  54.172  1.00  0.00           H  
ATOM   1752 HG11 VAL   113      33.001  33.031  56.621  1.00  0.00           H  
ATOM   1753 HG12 VAL   113      32.896  31.325  56.556  1.00  0.00           H  
ATOM   1754 HG13 VAL   113      34.484  32.097  56.278  1.00  0.00           H  
ATOM   1755 HG21 VAL   113      34.309  30.429  54.382  1.00  0.00           H  
ATOM   1756 HG22 VAL   113      32.549  30.131  54.018  1.00  0.00           H  
ATOM   1757 HG23 VAL   113      33.552  30.989  52.875  1.00  0.00           H  
ATOM   1758  N   MET   114      31.948  35.117  54.347  1.00  0.00           N  
ATOM   1759  CA  MET   114      31.538  36.479  54.769  1.00  0.00           C  
ATOM   1760  C   MET   114      30.394  36.920  53.881  1.00  0.00           C  
ATOM   1761  O   MET   114      30.525  37.869  53.148  1.00  0.00           O  
ATOM   1762  CB  MET   114      32.775  37.367  54.841  1.00  0.00           C  
ATOM   1763  CG  MET   114      33.817  36.932  55.859  1.00  0.00           C  
ATOM   1764  SD  MET   114      35.318  37.866  55.906  1.00  0.00           S  
ATOM   1765  CE  MET   114      34.936  39.497  56.470  1.00  0.00           C  
ATOM   1766  H   MET   114      32.509  35.002  53.515  1.00  0.00           H  
ATOM   1767  HA  MET   114      31.150  36.349  55.780  1.00  0.00           H  
ATOM   1768  HB2 MET   114      33.302  37.440  53.890  1.00  0.00           H  
ATOM   1769  HB3 MET   114      32.474  38.381  55.104  1.00  0.00           H  
ATOM   1770  HG2 MET   114      33.317  36.844  56.823  1.00  0.00           H  
ATOM   1771  HG3 MET   114      34.265  35.984  55.561  1.00  0.00           H  
ATOM   1772  HE1 MET   114      35.767  40.173  56.269  1.00  0.00           H  
ATOM   1773  HE2 MET   114      34.051  39.924  55.998  1.00  0.00           H  
ATOM   1774  HE3 MET   114      34.817  39.476  57.554  1.00  0.00           H  
ATOM   1775  N   ASN   115      29.269  36.313  54.092  1.00  0.00           N  
ATOM   1776  CA  ASN   115      28.146  36.250  53.139  1.00  0.00           C  
ATOM   1777  C   ASN   115      27.505  37.581  52.620  1.00  0.00           C  
ATOM   1778  O   ASN   115      26.895  37.606  51.568  1.00  0.00           O  
ATOM   1779  CB  ASN   115      27.156  35.118  53.620  1.00  0.00           C  
ATOM   1780  CG  ASN   115      27.793  33.766  53.380  1.00  0.00           C  
ATOM   1781  OD1 ASN   115      28.647  33.482  52.518  1.00  0.00           O  
ATOM   1782  ND2 ASN   115      27.402  32.758  54.196  1.00  0.00           N  
ATOM   1783  H   ASN   115      29.135  35.731  54.907  1.00  0.00           H  
ATOM   1784  HA  ASN   115      28.553  35.870  52.202  1.00  0.00           H  
ATOM   1785  HB2 ASN   115      26.933  35.187  54.684  1.00  0.00           H  
ATOM   1786  HB3 ASN   115      26.219  35.054  53.066  1.00  0.00           H  
ATOM   1787 HD21 ASN   115      26.646  32.895  54.851  1.00  0.00           H  
ATOM   1788 HD22 ASN   115      28.003  31.946  54.190  1.00  0.00           H  
ATOM   1789  N   THR   116      27.622  38.652  53.474  1.00  0.00           N  
ATOM   1790  CA  THR   116      27.140  40.006  53.173  1.00  0.00           C  
ATOM   1791  C   THR   116      28.252  40.849  52.486  1.00  0.00           C  
ATOM   1792  O   THR   116      28.029  41.996  52.089  1.00  0.00           O  
ATOM   1793  CB  THR   116      26.680  40.677  54.480  1.00  0.00           C  
ATOM   1794  CG2 THR   116      25.409  40.108  55.057  1.00  0.00           C  
ATOM   1795  OG1 THR   116      27.711  40.644  55.494  1.00  0.00           O  
ATOM   1796  H   THR   116      28.031  38.482  54.382  1.00  0.00           H  
ATOM   1797  HA  THR   116      26.272  39.957  52.515  1.00  0.00           H  
ATOM   1798  HB  THR   116      26.531  41.725  54.222  1.00  0.00           H  
ATOM   1799 HG21 THR   116      25.046  40.771  55.843  1.00  0.00           H  
ATOM   1800 HG22 THR   116      24.640  40.079  54.286  1.00  0.00           H  
ATOM   1801 HG23 THR   116      25.604  39.157  55.552  1.00  0.00           H  
ATOM   1802  HG1 THR   116      28.158  41.486  55.384  1.00  0.00           H  
ATOM   1803  N   TRP   117      29.364  40.198  52.051  1.00  0.00           N  
ATOM   1804  CA  TRP   117      30.449  40.914  51.312  1.00  0.00           C  
ATOM   1805  C   TRP   117      30.435  40.496  49.790  1.00  0.00           C  
ATOM   1806  O   TRP   117      29.820  39.509  49.463  1.00  0.00           O  
ATOM   1807  CB  TRP   117      31.832  40.725  51.957  1.00  0.00           C  
ATOM   1808  CG  TRP   117      31.896  41.150  53.442  1.00  0.00           C  
ATOM   1809  CD1 TRP   117      31.067  40.736  54.503  1.00  0.00           C  
ATOM   1810  NE1 TRP   117      31.549  41.339  55.607  1.00  0.00           N  
ATOM   1811  CE2 TRP   117      32.590  42.172  55.397  1.00  0.00           C  
ATOM   1812  CZ2 TRP   117      33.302  42.973  56.282  1.00  0.00           C  
ATOM   1813  CH2 TRP   117      34.260  43.838  55.689  1.00  0.00           C  
ATOM   1814  CZ3 TRP   117      34.604  43.742  54.331  1.00  0.00           C  
ATOM   1815  CE3 TRP   117      33.869  42.882  53.469  1.00  0.00           C  
ATOM   1816  CD2 TRP   117      32.784  42.209  53.978  1.00  0.00           C  
ATOM   1817  H   TRP   117      29.475  39.211  52.237  1.00  0.00           H  
ATOM   1818  HA  TRP   117      30.203  41.976  51.320  1.00  0.00           H  
ATOM   1819  HB2 TRP   117      32.166  39.687  51.928  1.00  0.00           H  
ATOM   1820  HB3 TRP   117      32.563  41.333  51.424  1.00  0.00           H  
ATOM   1821  HD1 TRP   117      30.247  40.037  54.433  1.00  0.00           H  
ATOM   1822  HE1 TRP   117      30.975  41.320  56.438  1.00  0.00           H  
ATOM   1823  HZ2 TRP   117      33.092  42.927  57.341  1.00  0.00           H  
ATOM   1824  HH2 TRP   117      34.877  44.484  56.295  1.00  0.00           H  
ATOM   1825  HZ3 TRP   117      35.389  44.313  53.858  1.00  0.00           H  
ATOM   1826  HE3 TRP   117      34.015  42.705  52.414  1.00  0.00           H  
ATOM   1827  N   PHE   118      31.099  41.292  48.858  1.00  0.00           N  
ATOM   1828  CA  PHE   118      31.178  40.937  47.459  1.00  0.00           C  
ATOM   1829  C   PHE   118      32.602  41.316  46.954  1.00  0.00           C  
ATOM   1830  O   PHE   118      33.208  42.326  47.313  1.00  0.00           O  
ATOM   1831  CB  PHE   118      30.052  41.533  46.555  1.00  0.00           C  
ATOM   1832  CG  PHE   118      28.640  40.994  46.780  1.00  0.00           C  
ATOM   1833  CD1 PHE   118      27.966  41.217  47.968  1.00  0.00           C  
ATOM   1834  CE1 PHE   118      26.680  40.762  48.178  1.00  0.00           C  
ATOM   1835  CZ  PHE   118      25.996  40.058  47.151  1.00  0.00           C  
ATOM   1836  CE2 PHE   118      26.614  39.962  45.869  1.00  0.00           C  
ATOM   1837  CD2 PHE   118      27.927  40.419  45.735  1.00  0.00           C  
ATOM   1838  H   PHE   118      31.395  42.194  49.205  1.00  0.00           H  
ATOM   1839  HA  PHE   118      31.134  39.847  47.475  1.00  0.00           H  
ATOM   1840  HB2 PHE   118      29.969  42.615  46.665  1.00  0.00           H  
ATOM   1841  HB3 PHE   118      30.402  41.353  45.539  1.00  0.00           H  
ATOM   1842  HD1 PHE   118      28.484  41.809  48.708  1.00  0.00           H  
ATOM   1843  HE1 PHE   118      26.171  40.833  49.128  1.00  0.00           H  
ATOM   1844  HZ  PHE   118      25.017  39.644  47.343  1.00  0.00           H  
ATOM   1845  HE2 PHE   118      25.985  39.564  45.086  1.00  0.00           H  
ATOM   1846  HD2 PHE   118      28.327  40.150  44.769  1.00  0.00           H  
ATOM   1847  N   TYR   119      33.154  40.407  46.089  1.00  0.00           N  
ATOM   1848  CA  TYR   119      34.414  40.467  45.321  1.00  0.00           C  
ATOM   1849  C   TYR   119      34.285  41.548  44.281  1.00  0.00           C  
ATOM   1850  O   TYR   119      33.345  41.579  43.450  1.00  0.00           O  
ATOM   1851  CB  TYR   119      34.554  39.105  44.680  1.00  0.00           C  
ATOM   1852  CG  TYR   119      35.003  38.057  45.598  1.00  0.00           C  
ATOM   1853  CD1 TYR   119      34.270  36.833  45.494  1.00  0.00           C  
ATOM   1854  CE1 TYR   119      34.699  35.710  46.209  1.00  0.00           C  
ATOM   1855  CZ  TYR   119      35.934  35.742  46.949  1.00  0.00           C  
ATOM   1856  OH  TYR   119      36.423  34.685  47.609  1.00  0.00           O  
ATOM   1857  CE2 TYR   119      36.615  36.987  47.102  1.00  0.00           C  
ATOM   1858  CD2 TYR   119      36.112  38.140  46.493  1.00  0.00           C  
ATOM   1859  H   TYR   119      32.540  39.650  45.821  1.00  0.00           H  
ATOM   1860  HA  TYR   119      35.178  40.701  46.063  1.00  0.00           H  
ATOM   1861  HB2 TYR   119      33.586  38.794  44.286  1.00  0.00           H  
ATOM   1862  HB3 TYR   119      35.226  39.100  43.821  1.00  0.00           H  
ATOM   1863  HD1 TYR   119      33.294  36.743  45.041  1.00  0.00           H  
ATOM   1864  HE1 TYR   119      34.056  34.842  46.213  1.00  0.00           H  
ATOM   1865  HH  TYR   119      36.100  33.892  47.176  1.00  0.00           H  
ATOM   1866  HE2 TYR   119      37.583  37.078  47.571  1.00  0.00           H  
ATOM   1867  HD2 TYR   119      36.624  39.079  46.645  1.00  0.00           H  
ATOM   1868  N   ILE   120      35.298  42.441  44.302  1.00  0.00           N  
ATOM   1869  CA  ILE   120      35.347  43.512  43.304  1.00  0.00           C  
ATOM   1870  C   ILE   120      36.810  43.746  42.767  1.00  0.00           C  
ATOM   1871  O   ILE   120      37.793  43.442  43.454  1.00  0.00           O  
ATOM   1872  CB  ILE   120      34.701  44.785  43.872  1.00  0.00           C  
ATOM   1873  CG2 ILE   120      35.339  45.244  45.231  1.00  0.00           C  
ATOM   1874  CG1 ILE   120      34.668  45.948  42.884  1.00  0.00           C  
ATOM   1875  CD1 ILE   120      33.656  47.036  43.042  1.00  0.00           C  
ATOM   1876  H   ILE   120      36.112  42.363  44.894  1.00  0.00           H  
ATOM   1877  HA  ILE   120      34.698  43.163  42.500  1.00  0.00           H  
ATOM   1878  HB  ILE   120      33.687  44.439  44.071  1.00  0.00           H  
ATOM   1879 HG21 ILE   120      35.296  44.518  46.043  1.00  0.00           H  
ATOM   1880 HG22 ILE   120      36.329  45.654  45.027  1.00  0.00           H  
ATOM   1881 HG23 ILE   120      34.839  46.110  45.664  1.00  0.00           H  
ATOM   1882 HG12 ILE   120      35.680  46.340  42.783  1.00  0.00           H  
ATOM   1883 HG13 ILE   120      34.346  45.494  41.947  1.00  0.00           H  
ATOM   1884 HD11 ILE   120      32.705  46.560  43.282  1.00  0.00           H  
ATOM   1885 HD12 ILE   120      33.933  47.530  43.973  1.00  0.00           H  
ATOM   1886 HD13 ILE   120      33.650  47.671  42.156  1.00  0.00           H  
ATOM   1887  N   THR   121      36.824  44.341  41.607  1.00  0.00           N  
ATOM   1888  CA  THR   121      38.074  44.819  40.894  1.00  0.00           C  
ATOM   1889  C   THR   121      37.743  46.134  40.175  1.00  0.00           C  
ATOM   1890  O   THR   121      36.522  46.318  39.906  1.00  0.00           O  
ATOM   1891  CB  THR   121      38.660  43.685  39.964  1.00  0.00           C  
ATOM   1892  CG2 THR   121      38.016  43.650  38.610  1.00  0.00           C  
ATOM   1893  OG1 THR   121      40.087  43.739  39.812  1.00  0.00           O  
ATOM   1894  H   THR   121      35.938  44.593  41.193  1.00  0.00           H  
ATOM   1895  HA  THR   121      38.874  45.012  41.609  1.00  0.00           H  
ATOM   1896  HB  THR   121      38.323  42.760  40.433  1.00  0.00           H  
ATOM   1897 HG21 THR   121      38.389  42.783  38.064  1.00  0.00           H  
ATOM   1898 HG22 THR   121      36.966  43.371  38.691  1.00  0.00           H  
ATOM   1899 HG23 THR   121      38.109  44.570  38.033  1.00  0.00           H  
ATOM   1900  HG1 THR   121      40.415  43.677  40.712  1.00  0.00           H  
ATOM   1901  N   TYR   122      38.752  46.958  39.931  1.00  0.00           N  
ATOM   1902  CA  TYR   122      38.634  48.283  39.305  1.00  0.00           C  
ATOM   1903  C   TYR   122      39.336  48.456  38.050  1.00  0.00           C  
ATOM   1904  O   TYR   122      40.420  47.881  37.731  1.00  0.00           O  
ATOM   1905  CB  TYR   122      39.084  49.277  40.428  1.00  0.00           C  
ATOM   1906  CG  TYR   122      38.205  49.037  41.618  1.00  0.00           C  
ATOM   1907  CD1 TYR   122      38.727  48.382  42.735  1.00  0.00           C  
ATOM   1908  CE1 TYR   122      37.998  48.106  43.902  1.00  0.00           C  
ATOM   1909  CZ  TYR   122      36.700  48.549  43.982  1.00  0.00           C  
ATOM   1910  OH  TYR   122      36.032  48.563  45.151  1.00  0.00           O  
ATOM   1911  CE2 TYR   122      36.112  49.170  42.863  1.00  0.00           C  
ATOM   1912  CD2 TYR   122      36.878  49.444  41.693  1.00  0.00           C  
ATOM   1913  H   TYR   122      39.677  46.582  40.081  1.00  0.00           H  
ATOM   1914  HA  TYR   122      37.592  48.525  39.097  1.00  0.00           H  
ATOM   1915  HB2 TYR   122      40.128  49.101  40.684  1.00  0.00           H  
ATOM   1916  HB3 TYR   122      38.904  50.290  40.067  1.00  0.00           H  
ATOM   1917  HD1 TYR   122      39.731  47.987  42.740  1.00  0.00           H  
ATOM   1918  HE1 TYR   122      38.408  47.529  44.718  1.00  0.00           H  
ATOM   1919  HH  TYR   122      35.152  48.940  45.079  1.00  0.00           H  
ATOM   1920  HE2 TYR   122      35.144  49.602  43.070  1.00  0.00           H  
ATOM   1921  HD2 TYR   122      36.487  50.075  40.909  1.00  0.00           H  
ATOM   1922  N   GLU   123      38.854  49.386  37.142  1.00  0.00           N  
ATOM   1923  CA  GLU   123      39.537  49.543  35.831  1.00  0.00           C  
ATOM   1924  C   GLU   123      40.947  50.084  36.030  1.00  0.00           C  
ATOM   1925  O   GLU   123      41.825  49.733  35.216  1.00  0.00           O  
ATOM   1926  CB  GLU   123      38.741  50.609  35.056  1.00  0.00           C  
ATOM   1927  CG  GLU   123      37.295  49.990  34.855  1.00  0.00           C  
ATOM   1928  CD  GLU   123      37.318  48.671  34.080  1.00  0.00           C  
ATOM   1929  OE1 GLU   123      38.044  48.498  33.067  1.00  0.00           O  
ATOM   1930  OE2 GLU   123      36.652  47.682  34.546  1.00  0.00           O1-
ATOM   1931  H   GLU   123      38.055  49.943  37.409  1.00  0.00           H  
ATOM   1932  HA  GLU   123      39.689  48.593  35.320  1.00  0.00           H  
ATOM   1933  HB2 GLU   123      38.622  51.537  35.614  1.00  0.00           H  
ATOM   1934  HB3 GLU   123      39.187  50.772  34.074  1.00  0.00           H  
ATOM   1935  HG2 GLU   123      36.869  49.838  35.847  1.00  0.00           H  
ATOM   1936  HG3 GLU   123      36.641  50.715  34.372  1.00  0.00           H  
ATOM   1937  N   LYS   124      41.197  50.858  37.128  1.00  0.00           N  
ATOM   1938  CA  LYS   124      42.455  51.545  37.361  1.00  0.00           C  
ATOM   1939  C   LYS   124      43.301  50.851  38.454  1.00  0.00           C  
ATOM   1940  O   LYS   124      44.388  51.261  38.846  1.00  0.00           O  
ATOM   1941  CB  LYS   124      42.117  52.980  37.779  1.00  0.00           C  
ATOM   1942  CG  LYS   124      41.493  53.818  36.642  1.00  0.00           C  
ATOM   1943  CD  LYS   124      42.535  54.300  35.595  1.00  0.00           C  
ATOM   1944  CE  LYS   124      41.866  55.025  34.432  1.00  0.00           C  
ATOM   1945  NZ  LYS   124      42.847  55.540  33.532  1.00  0.00           N1+
ATOM   1946  H   LYS   124      40.464  51.199  37.733  1.00  0.00           H  
ATOM   1947  HA  LYS   124      43.110  51.724  36.508  1.00  0.00           H  
ATOM   1948  HB2 LYS   124      41.354  52.976  38.557  1.00  0.00           H  
ATOM   1949  HB3 LYS   124      43.026  53.488  38.103  1.00  0.00           H  
ATOM   1950  HG2 LYS   124      40.681  53.296  36.135  1.00  0.00           H  
ATOM   1951  HG3 LYS   124      41.045  54.715  37.070  1.00  0.00           H  
ATOM   1952  HD2 LYS   124      43.240  54.997  36.048  1.00  0.00           H  
ATOM   1953  HD3 LYS   124      43.051  53.413  35.226  1.00  0.00           H  
ATOM   1954  HE2 LYS   124      41.291  54.319  33.833  1.00  0.00           H  
ATOM   1955  HE3 LYS   124      41.220  55.845  34.745  1.00  0.00           H  
ATOM   1956  HZ1 LYS   124      43.636  55.996  33.967  1.00  0.00           H  
ATOM   1957  HZ2 LYS   124      43.305  54.895  32.904  1.00  0.00           H  
ATOM   1958  HZ3 LYS   124      42.321  56.231  33.015  1.00  0.00           H  
ATOM   1959  N   ASP   125      42.726  49.723  38.945  1.00  0.00           N  
ATOM   1960  CA  ASP   125      43.449  48.843  39.831  1.00  0.00           C  
ATOM   1961  C   ASP   125      42.915  47.410  39.637  1.00  0.00           C  
ATOM   1962  O   ASP   125      41.846  47.071  40.169  1.00  0.00           O  
ATOM   1963  CB  ASP   125      43.580  49.458  41.264  1.00  0.00           C  
ATOM   1964  CG  ASP   125      44.362  48.560  42.204  1.00  0.00           C  
ATOM   1965  OD1 ASP   125      45.181  47.704  41.723  1.00  0.00           O  
ATOM   1966  OD2 ASP   125      44.296  48.798  43.468  1.00  0.00           O1-
ATOM   1967  H   ASP   125      41.824  49.492  38.555  1.00  0.00           H  
ATOM   1968  HA  ASP   125      44.450  48.713  39.421  1.00  0.00           H  
ATOM   1969  HB2 ASP   125      44.154  50.378  41.146  1.00  0.00           H  
ATOM   1970  HB3 ASP   125      42.614  49.604  41.748  1.00  0.00           H  
ATOM   1971  N   PRO   126      43.569  46.446  38.896  1.00  0.00           N  
ATOM   1972  CA  PRO   126      42.986  45.077  38.680  1.00  0.00           C  
ATOM   1973  C   PRO   126      43.280  44.071  39.807  1.00  0.00           C  
ATOM   1974  O   PRO   126      43.180  42.874  39.622  1.00  0.00           O  
ATOM   1975  CD  PRO   126      44.668  46.713  38.041  1.00  0.00           C  
ATOM   1976  CG  PRO   126      44.910  45.420  37.295  1.00  0.00           C  
ATOM   1977  CB  PRO   126      43.648  44.659  37.351  1.00  0.00           C  
ATOM   1978  HD2 PRO   126      45.535  47.177  38.511  1.00  0.00           H  
ATOM   1979  HD3 PRO   126      44.337  47.469  37.329  1.00  0.00           H  
ATOM   1980  HG2 PRO   126      45.661  44.820  37.808  1.00  0.00           H  
ATOM   1981  HG3 PRO   126      45.316  45.639  36.307  1.00  0.00           H  
ATOM   1982  HB2 PRO   126      43.709  43.571  37.388  1.00  0.00           H  
ATOM   1983  HB3 PRO   126      42.898  44.963  36.621  1.00  0.00           H  
ATOM   1984  HA  PRO   126      41.917  45.168  38.485  1.00  0.00           H  
ATOM   1985  N   VAL   127      43.641  44.517  41.009  1.00  0.00           N  
ATOM   1986  CA  VAL   127      43.799  43.684  42.220  1.00  0.00           C  
ATOM   1987  C   VAL   127      42.411  43.184  42.633  1.00  0.00           C  
ATOM   1988  O   VAL   127      41.415  43.747  42.218  1.00  0.00           O  
ATOM   1989  CB  VAL   127      44.585  44.406  43.291  1.00  0.00           C  
ATOM   1990  CG1 VAL   127      44.425  43.886  44.754  1.00  0.00           C  
ATOM   1991  CG2 VAL   127      46.100  44.494  42.915  1.00  0.00           C  
ATOM   1992  H   VAL   127      43.935  45.484  41.010  1.00  0.00           H  
ATOM   1993  HA  VAL   127      44.381  42.799  41.960  1.00  0.00           H  
ATOM   1994  HB  VAL   127      44.256  45.432  43.455  1.00  0.00           H  
ATOM   1995 HG11 VAL   127      43.421  44.032  45.152  1.00  0.00           H  
ATOM   1996 HG12 VAL   127      44.732  42.844  44.839  1.00  0.00           H  
ATOM   1997 HG13 VAL   127      45.071  44.492  45.389  1.00  0.00           H  
ATOM   1998 HG21 VAL   127      46.232  44.994  41.955  1.00  0.00           H  
ATOM   1999 HG22 VAL   127      46.640  45.132  43.615  1.00  0.00           H  
ATOM   2000 HG23 VAL   127      46.626  43.540  42.942  1.00  0.00           H  
ATOM   2001  N   LEU   128      42.286  42.042  43.345  1.00  0.00           N  
ATOM   2002  CA  LEU   128      40.993  41.558  43.963  1.00  0.00           C  
ATOM   2003  C   LEU   128      40.877  42.206  45.378  1.00  0.00           C  
ATOM   2004  O   LEU   128      41.651  41.903  46.332  1.00  0.00           O  
ATOM   2005  CB  LEU   128      40.979  39.970  43.980  1.00  0.00           C  
ATOM   2006  CG  LEU   128      39.715  39.284  44.476  1.00  0.00           C  
ATOM   2007  CD1 LEU   128      38.531  39.297  43.476  1.00  0.00           C  
ATOM   2008  CD2 LEU   128      39.905  37.736  44.726  1.00  0.00           C  
ATOM   2009  H   LEU   128      43.088  41.447  43.498  1.00  0.00           H  
ATOM   2010  HA  LEU   128      40.091  41.830  43.416  1.00  0.00           H  
ATOM   2011  HB2 LEU   128      41.238  39.527  43.019  1.00  0.00           H  
ATOM   2012  HB3 LEU   128      41.781  39.684  44.661  1.00  0.00           H  
ATOM   2013  HG  LEU   128      39.409  39.726  45.424  1.00  0.00           H  
ATOM   2014 HD11 LEU   128      38.796  39.010  42.457  1.00  0.00           H  
ATOM   2015 HD12 LEU   128      37.784  38.600  43.857  1.00  0.00           H  
ATOM   2016 HD13 LEU   128      38.136  40.304  43.350  1.00  0.00           H  
ATOM   2017 HD21 LEU   128      38.976  37.314  45.110  1.00  0.00           H  
ATOM   2018 HD22 LEU   128      40.257  37.299  43.792  1.00  0.00           H  
ATOM   2019 HD23 LEU   128      40.696  37.625  45.468  1.00  0.00           H  
ATOM   2020  N   TYR   129      39.797  42.965  45.454  1.00  0.00           N  
ATOM   2021  CA  TYR   129      39.228  43.592  46.653  1.00  0.00           C  
ATOM   2022  C   TYR   129      37.856  42.908  47.084  1.00  0.00           C  
ATOM   2023  O   TYR   129      37.235  42.131  46.344  1.00  0.00           O  
ATOM   2024  CB  TYR   129      39.083  45.025  46.454  1.00  0.00           C  
ATOM   2025  CG  TYR   129      40.391  45.733  46.360  1.00  0.00           C  
ATOM   2026  CD1 TYR   129      40.994  45.882  45.109  1.00  0.00           C  
ATOM   2027  CE1 TYR   129      42.175  46.598  45.015  1.00  0.00           C  
ATOM   2028  CZ  TYR   129      42.704  47.298  46.109  1.00  0.00           C  
ATOM   2029  OH  TYR   129      43.814  48.079  45.956  1.00  0.00           O  
ATOM   2030  CE2 TYR   129      42.119  47.098  47.363  1.00  0.00           C  
ATOM   2031  CD2 TYR   129      41.021  46.295  47.532  1.00  0.00           C  
ATOM   2032  H   TYR   129      39.136  42.946  44.690  1.00  0.00           H  
ATOM   2033  HA  TYR   129      39.809  43.480  47.569  1.00  0.00           H  
ATOM   2034  HB2 TYR   129      38.588  45.287  45.519  1.00  0.00           H  
ATOM   2035  HB3 TYR   129      38.479  45.473  47.243  1.00  0.00           H  
ATOM   2036  HD1 TYR   129      40.600  45.363  44.248  1.00  0.00           H  
ATOM   2037  HE1 TYR   129      42.558  46.722  44.013  1.00  0.00           H  
ATOM   2038  HH  TYR   129      44.032  48.278  45.043  1.00  0.00           H  
ATOM   2039  HE2 TYR   129      42.549  47.560  48.239  1.00  0.00           H  
ATOM   2040  HD2 TYR   129      40.614  46.183  48.526  1.00  0.00           H  
ATOM   2041  N   MET   130      37.384  43.261  48.294  1.00  0.00           N  
ATOM   2042  CA  MET   130      36.128  42.784  48.851  1.00  0.00           C  
ATOM   2043  C   MET   130      35.499  43.669  49.987  1.00  0.00           C  
ATOM   2044  O   MET   130      36.140  43.878  50.994  1.00  0.00           O  
ATOM   2045  CB  MET   130      36.473  41.412  49.447  1.00  0.00           C  
ATOM   2046  CG  MET   130      35.283  40.539  49.436  1.00  0.00           C  
ATOM   2047  SD  MET   130      35.548  38.960  50.374  1.00  0.00           S  
ATOM   2048  CE  MET   130      35.355  39.398  52.113  1.00  0.00           C  
ATOM   2049  H   MET   130      38.054  43.801  48.823  1.00  0.00           H  
ATOM   2050  HA  MET   130      35.440  42.762  48.006  1.00  0.00           H  
ATOM   2051  HB2 MET   130      37.118  40.847  48.774  1.00  0.00           H  
ATOM   2052  HB3 MET   130      36.845  41.590  50.456  1.00  0.00           H  
ATOM   2053  HG2 MET   130      34.409  41.040  49.853  1.00  0.00           H  
ATOM   2054  HG3 MET   130      35.033  40.279  48.408  1.00  0.00           H  
ATOM   2055  HE1 MET   130      35.839  40.334  52.394  1.00  0.00           H  
ATOM   2056  HE2 MET   130      34.292  39.375  52.354  1.00  0.00           H  
ATOM   2057  HE3 MET   130      35.902  38.704  52.751  1.00  0.00           H  
ATOM   2058  N   TYR   131      34.258  44.197  49.797  1.00  0.00           N  
ATOM   2059  CA  TYR   131      33.512  45.006  50.700  1.00  0.00           C  
ATOM   2060  C   TYR   131      32.025  44.632  50.842  1.00  0.00           C  
ATOM   2061  O   TYR   131      31.545  43.697  50.240  1.00  0.00           O  
ATOM   2062  CB  TYR   131      33.636  46.465  50.119  1.00  0.00           C  
ATOM   2063  CG  TYR   131      35.053  47.011  49.814  1.00  0.00           C  
ATOM   2064  CD1 TYR   131      35.625  46.715  48.561  1.00  0.00           C  
ATOM   2065  CE1 TYR   131      36.754  47.407  48.163  1.00  0.00           C  
ATOM   2066  CZ  TYR   131      37.350  48.425  48.893  1.00  0.00           C  
ATOM   2067  OH  TYR   131      38.462  48.979  48.379  1.00  0.00           O  
ATOM   2068  CE2 TYR   131      36.876  48.678  50.157  1.00  0.00           C  
ATOM   2069  CD2 TYR   131      35.771  47.916  50.664  1.00  0.00           C  
ATOM   2070  H   TYR   131      33.795  43.870  48.961  1.00  0.00           H  
ATOM   2071  HA  TYR   131      33.960  44.851  51.682  1.00  0.00           H  
ATOM   2072  HB2 TYR   131      33.224  46.342  49.118  1.00  0.00           H  
ATOM   2073  HB3 TYR   131      32.975  47.158  50.639  1.00  0.00           H  
ATOM   2074  HD1 TYR   131      35.144  45.985  47.927  1.00  0.00           H  
ATOM   2075  HE1 TYR   131      37.047  47.193  47.146  1.00  0.00           H  
ATOM   2076  HH  TYR   131      38.878  49.753  48.765  1.00  0.00           H  
ATOM   2077  HE2 TYR   131      37.302  49.437  50.796  1.00  0.00           H  
ATOM   2078  HD2 TYR   131      35.411  48.127  51.660  1.00  0.00           H  
ATOM   2079  N   GLN   132      31.292  45.364  51.765  1.00  0.00           N  
ATOM   2080  CA  GLN   132      29.830  45.162  52.000  1.00  0.00           C  
ATOM   2081  C   GLN   132      29.002  46.011  50.990  1.00  0.00           C  
ATOM   2082  O   GLN   132      28.439  47.078  51.303  1.00  0.00           O  
ATOM   2083  CB  GLN   132      29.411  45.343  53.515  1.00  0.00           C  
ATOM   2084  CG  GLN   132      29.922  44.160  54.326  1.00  0.00           C  
ATOM   2085  CD  GLN   132      29.303  44.080  55.740  1.00  0.00           C  
ATOM   2086  OE1 GLN   132      28.195  43.521  55.860  1.00  0.00           O  
ATOM   2087  NE2 GLN   132      29.875  44.563  56.845  1.00  0.00           N  
ATOM   2088  H   GLN   132      31.743  46.119  52.262  1.00  0.00           H  
ATOM   2089  HA  GLN   132      29.550  44.126  51.810  1.00  0.00           H  
ATOM   2090  HB2 GLN   132      29.885  46.237  53.921  1.00  0.00           H  
ATOM   2091  HB3 GLN   132      28.340  45.481  53.666  1.00  0.00           H  
ATOM   2092  HG2 GLN   132      29.522  43.216  53.956  1.00  0.00           H  
ATOM   2093  HG3 GLN   132      30.998  44.000  54.378  1.00  0.00           H  
ATOM   2094 HE21 GLN   132      30.758  45.026  56.686  1.00  0.00           H  
ATOM   2095 HE22 GLN   132      29.326  44.456  57.686  1.00  0.00           H  
ATOM   2096  N   LEU   133      28.898  45.508  49.730  1.00  0.00           N  
ATOM   2097  CA  LEU   133      28.497  46.322  48.578  1.00  0.00           C  
ATOM   2098  C   LEU   133      27.006  46.597  48.439  1.00  0.00           C  
ATOM   2099  O   LEU   133      26.650  47.622  47.815  1.00  0.00           O  
ATOM   2100  CB  LEU   133      29.151  45.949  47.362  1.00  0.00           C  
ATOM   2101  CG  LEU   133      30.733  46.222  47.379  1.00  0.00           C  
ATOM   2102  CD1 LEU   133      31.302  45.893  46.025  1.00  0.00           C  
ATOM   2103  CD2 LEU   133      31.137  47.639  47.651  1.00  0.00           C  
ATOM   2104  H   LEU   133      29.355  44.657  49.434  1.00  0.00           H  
ATOM   2105  HA  LEU   133      28.814  47.358  48.697  1.00  0.00           H  
ATOM   2106  HB2 LEU   133      28.976  44.891  47.168  1.00  0.00           H  
ATOM   2107  HB3 LEU   133      28.682  46.438  46.509  1.00  0.00           H  
ATOM   2108  HG  LEU   133      31.257  45.636  48.133  1.00  0.00           H  
ATOM   2109 HD11 LEU   133      31.105  46.691  45.308  1.00  0.00           H  
ATOM   2110 HD12 LEU   133      32.377  45.798  46.176  1.00  0.00           H  
ATOM   2111 HD13 LEU   133      30.944  44.927  45.669  1.00  0.00           H  
ATOM   2112 HD21 LEU   133      32.172  47.866  47.396  1.00  0.00           H  
ATOM   2113 HD22 LEU   133      30.608  48.332  46.998  1.00  0.00           H  
ATOM   2114 HD23 LEU   133      30.989  47.939  48.688  1.00  0.00           H  
ATOM   2115  N   LEU   134      26.106  45.754  49.042  1.00  0.00           N  
ATOM   2116  CA  LEU   134      24.728  46.135  49.098  1.00  0.00           C  
ATOM   2117  C   LEU   134      24.456  47.327  50.044  1.00  0.00           C  
ATOM   2118  O   LEU   134      23.488  48.110  49.849  1.00  0.00           O  
ATOM   2119  CB  LEU   134      23.858  44.845  49.460  1.00  0.00           C  
ATOM   2120  CG  LEU   134      24.220  43.572  48.661  1.00  0.00           C  
ATOM   2121  CD1 LEU   134      23.330  42.368  49.119  1.00  0.00           C  
ATOM   2122  CD2 LEU   134      23.767  43.770  47.234  1.00  0.00           C  
ATOM   2123  H   LEU   134      26.412  45.054  49.703  1.00  0.00           H  
ATOM   2124  HA  LEU   134      24.460  46.452  48.090  1.00  0.00           H  
ATOM   2125  HB2 LEU   134      24.029  44.594  50.507  1.00  0.00           H  
ATOM   2126  HB3 LEU   134      22.822  45.150  49.314  1.00  0.00           H  
ATOM   2127  HG  LEU   134      25.242  43.204  48.747  1.00  0.00           H  
ATOM   2128 HD11 LEU   134      23.721  41.482  48.619  1.00  0.00           H  
ATOM   2129 HD12 LEU   134      23.521  42.410  50.191  1.00  0.00           H  
ATOM   2130 HD13 LEU   134      22.250  42.430  48.989  1.00  0.00           H  
ATOM   2131 HD21 LEU   134      24.146  42.982  46.583  1.00  0.00           H  
ATOM   2132 HD22 LEU   134      22.690  43.884  47.108  1.00  0.00           H  
ATOM   2133 HD23 LEU   134      24.122  44.701  46.792  1.00  0.00           H  
ATOM   2134  N   ASP   135      25.309  47.480  51.059  1.00  0.00           N  
ATOM   2135  CA  ASP   135      25.239  48.592  51.968  1.00  0.00           C  
ATOM   2136  C   ASP   135      25.744  49.882  51.328  1.00  0.00           C  
ATOM   2137  O   ASP   135      25.162  50.942  51.564  1.00  0.00           O  
ATOM   2138  CB  ASP   135      25.963  48.195  53.206  1.00  0.00           C  
ATOM   2139  CG  ASP   135      25.807  49.164  54.341  1.00  0.00           C  
ATOM   2140  OD1 ASP   135      26.827  49.104  55.050  1.00  0.00           O  
ATOM   2141  OD2 ASP   135      24.891  49.991  54.487  1.00  0.00           O1-
ATOM   2142  H   ASP   135      26.030  46.786  51.194  1.00  0.00           H  
ATOM   2143  HA  ASP   135      24.230  48.859  52.281  1.00  0.00           H  
ATOM   2144  HB2 ASP   135      25.622  47.315  53.751  1.00  0.00           H  
ATOM   2145  HB3 ASP   135      27.034  48.058  53.059  1.00  0.00           H  
ATOM   2146  N   ASP   136      26.734  49.731  50.471  1.00  0.00           N  
ATOM   2147  CA  ASP   136      27.278  50.883  49.744  1.00  0.00           C  
ATOM   2148  C   ASP   136      26.271  51.307  48.664  1.00  0.00           C  
ATOM   2149  O   ASP   136      26.091  52.526  48.316  1.00  0.00           O  
ATOM   2150  CB  ASP   136      28.667  50.637  49.079  1.00  0.00           C  
ATOM   2151  CG  ASP   136      29.822  50.913  50.050  1.00  0.00           C  
ATOM   2152  OD1 ASP   136      31.010  50.976  49.580  1.00  0.00           O  
ATOM   2153  OD2 ASP   136      29.533  50.950  51.302  1.00  0.00           O1-
ATOM   2154  H   ASP   136      27.207  48.841  50.406  1.00  0.00           H  
ATOM   2155  HA  ASP   136      27.511  51.768  50.337  1.00  0.00           H  
ATOM   2156  HB2 ASP   136      28.646  49.686  48.546  1.00  0.00           H  
ATOM   2157  HB3 ASP   136      28.809  51.406  48.321  1.00  0.00           H  
ATOM   2158  N   TYR   137      25.534  50.407  48.031  1.00  0.00           N  
ATOM   2159  CA  TYR   137      24.427  50.746  47.177  1.00  0.00           C  
ATOM   2160  C   TYR   137      23.270  51.438  48.000  1.00  0.00           C  
ATOM   2161  O   TYR   137      22.828  52.501  47.568  1.00  0.00           O  
ATOM   2162  CB  TYR   137      23.936  49.492  46.488  1.00  0.00           C  
ATOM   2163  CG  TYR   137      23.074  49.746  45.306  1.00  0.00           C  
ATOM   2164  CD1 TYR   137      23.600  49.644  44.026  1.00  0.00           C  
ATOM   2165  CE1 TYR   137      22.770  49.669  42.899  1.00  0.00           C  
ATOM   2166  CZ  TYR   137      21.335  49.864  43.018  1.00  0.00           C  
ATOM   2167  OH  TYR   137      20.563  50.070  41.925  1.00  0.00           O  
ATOM   2168  CE2 TYR   137      20.854  49.988  44.326  1.00  0.00           C  
ATOM   2169  CD2 TYR   137      21.728  49.856  45.457  1.00  0.00           C  
ATOM   2170  H   TYR   137      25.681  49.436  48.268  1.00  0.00           H  
ATOM   2171  HA  TYR   137      24.803  51.505  46.491  1.00  0.00           H  
ATOM   2172  HB2 TYR   137      24.783  48.875  46.189  1.00  0.00           H  
ATOM   2173  HB3 TYR   137      23.529  48.893  47.303  1.00  0.00           H  
ATOM   2174  HD1 TYR   137      24.669  49.492  43.978  1.00  0.00           H  
ATOM   2175  HE1 TYR   137      23.209  49.752  41.916  1.00  0.00           H  
ATOM   2176  HH  TYR   137      19.717  50.444  42.180  1.00  0.00           H  
ATOM   2177  HE2 TYR   137      19.811  50.248  44.432  1.00  0.00           H  
ATOM   2178  HD2 TYR   137      21.367  49.995  46.465  1.00  0.00           H  
ATOM   2179  N   LYS   138      22.925  50.928  49.171  1.00  0.00           N  
ATOM   2180  CA  LYS   138      21.916  51.547  50.087  1.00  0.00           C  
ATOM   2181  C   LYS   138      22.308  52.986  50.402  1.00  0.00           C  
ATOM   2182  O   LYS   138      21.456  53.899  50.494  1.00  0.00           O  
ATOM   2183  CB  LYS   138      21.707  50.573  51.269  1.00  0.00           C  
ATOM   2184  CG  LYS   138      20.837  51.231  52.439  1.00  0.00           C  
ATOM   2185  CD  LYS   138      19.393  51.309  52.076  1.00  0.00           C  
ATOM   2186  CE  LYS   138      18.462  52.115  52.937  1.00  0.00           C  
ATOM   2187  NZ  LYS   138      17.035  51.884  52.526  1.00  0.00           N1+
ATOM   2188  H   LYS   138      23.400  50.082  49.451  1.00  0.00           H  
ATOM   2189  HA  LYS   138      20.961  51.642  49.569  1.00  0.00           H  
ATOM   2190  HB2 LYS   138      21.207  49.633  51.032  1.00  0.00           H  
ATOM   2191  HB3 LYS   138      22.681  50.256  51.640  1.00  0.00           H  
ATOM   2192  HG2 LYS   138      21.046  50.641  53.332  1.00  0.00           H  
ATOM   2193  HG3 LYS   138      21.212  52.234  52.641  1.00  0.00           H  
ATOM   2194  HD2 LYS   138      19.360  51.834  51.121  1.00  0.00           H  
ATOM   2195  HD3 LYS   138      18.997  50.295  52.036  1.00  0.00           H  
ATOM   2196  HE2 LYS   138      18.589  51.736  53.951  1.00  0.00           H  
ATOM   2197  HE3 LYS   138      18.694  53.179  52.920  1.00  0.00           H  
ATOM   2198  HZ1 LYS   138      16.893  50.900  52.706  1.00  0.00           H  
ATOM   2199  HZ2 LYS   138      16.320  52.353  53.063  1.00  0.00           H  
ATOM   2200  HZ3 LYS   138      16.934  52.141  51.555  1.00  0.00           H  
ATOM   2201  N   GLU   139      23.582  53.211  50.698  1.00  0.00           N  
ATOM   2202  CA  GLU   139      24.095  54.555  50.945  1.00  0.00           C  
ATOM   2203  C   GLU   139      24.213  55.524  49.781  1.00  0.00           C  
ATOM   2204  O   GLU   139      24.122  56.762  49.972  1.00  0.00           O  
ATOM   2205  CB  GLU   139      25.472  54.492  51.687  1.00  0.00           C  
ATOM   2206  CG  GLU   139      26.029  55.910  52.100  1.00  0.00           C  
ATOM   2207  CD  GLU   139      25.047  56.816  52.821  1.00  0.00           C  
ATOM   2208  OE1 GLU   139      24.970  58.004  52.515  1.00  0.00           O  
ATOM   2209  OE2 GLU   139      24.313  56.378  53.698  1.00  0.00           O1-
ATOM   2210  H   GLU   139      24.193  52.408  50.739  1.00  0.00           H  
ATOM   2211  HA  GLU   139      23.431  55.075  51.635  1.00  0.00           H  
ATOM   2212  HB2 GLU   139      25.304  53.980  52.634  1.00  0.00           H  
ATOM   2213  HB3 GLU   139      26.112  53.910  51.024  1.00  0.00           H  
ATOM   2214  HG2 GLU   139      26.946  55.844  52.686  1.00  0.00           H  
ATOM   2215  HG3 GLU   139      26.179  56.442  51.161  1.00  0.00           H  
ATOM   2216  N   GLY   140      24.335  54.929  48.553  1.00  0.00           N  
ATOM   2217  CA  GLY   140      24.601  55.662  47.273  1.00  0.00           C  
ATOM   2218  C   GLY   140      26.057  55.893  47.011  1.00  0.00           C  
ATOM   2219  O   GLY   140      26.308  56.759  46.225  1.00  0.00           O  
ATOM   2220  H   GLY   140      24.437  53.924  48.563  1.00  0.00           H  
ATOM   2221  HA2 GLY   140      24.301  54.972  46.485  1.00  0.00           H  
ATOM   2222  HA3 GLY   140      24.064  56.605  47.170  1.00  0.00           H  
ATOM   2223  N   ASP   141      27.069  55.274  47.652  1.00  0.00           N  
ATOM   2224  CA  ASP   141      28.542  55.471  47.429  1.00  0.00           C  
ATOM   2225  C   ASP   141      29.006  54.595  46.278  1.00  0.00           C  
ATOM   2226  O   ASP   141      29.991  54.823  45.655  1.00  0.00           O  
ATOM   2227  CB  ASP   141      29.373  55.090  48.649  1.00  0.00           C  
ATOM   2228  CG  ASP   141      28.878  55.720  49.971  1.00  0.00           C  
ATOM   2229  OD1 ASP   141      28.487  56.879  49.964  1.00  0.00           O  
ATOM   2230  OD2 ASP   141      29.051  55.105  51.051  1.00  0.00           O1-
ATOM   2231  H   ASP   141      26.754  54.559  48.293  1.00  0.00           H  
ATOM   2232  HA  ASP   141      28.713  56.524  47.207  1.00  0.00           H  
ATOM   2233  HB2 ASP   141      29.287  54.006  48.723  1.00  0.00           H  
ATOM   2234  HB3 ASP   141      30.409  55.359  48.444  1.00  0.00           H  
ATOM   2235  N   LEU   142      28.299  53.447  46.029  1.00  0.00           N  
ATOM   2236  CA  LEU   142      28.465  52.560  44.867  1.00  0.00           C  
ATOM   2237  C   LEU   142      27.196  52.673  43.977  1.00  0.00           C  
ATOM   2238  O   LEU   142      26.087  52.562  44.451  1.00  0.00           O  
ATOM   2239  CB  LEU   142      28.760  51.118  45.395  1.00  0.00           C  
ATOM   2240  CG  LEU   142      28.743  50.194  44.159  1.00  0.00           C  
ATOM   2241  CD1 LEU   142      30.087  50.248  43.505  1.00  0.00           C  
ATOM   2242  CD2 LEU   142      28.458  48.817  44.596  1.00  0.00           C  
ATOM   2243  H   LEU   142      27.552  53.114  46.622  1.00  0.00           H  
ATOM   2244  HA  LEU   142      29.340  52.937  44.339  1.00  0.00           H  
ATOM   2245  HB2 LEU   142      29.670  51.023  45.989  1.00  0.00           H  
ATOM   2246  HB3 LEU   142      27.917  50.827  46.021  1.00  0.00           H  
ATOM   2247  HG  LEU   142      27.956  50.445  43.448  1.00  0.00           H  
ATOM   2248 HD11 LEU   142      30.151  49.471  42.743  1.00  0.00           H  
ATOM   2249 HD12 LEU   142      30.108  51.137  42.875  1.00  0.00           H  
ATOM   2250 HD13 LEU   142      30.811  50.051  44.296  1.00  0.00           H  
ATOM   2251 HD21 LEU   142      28.582  48.163  43.733  1.00  0.00           H  
ATOM   2252 HD22 LEU   142      29.181  48.445  45.322  1.00  0.00           H  
ATOM   2253 HD23 LEU   142      27.400  48.794  44.860  1.00  0.00           H  
ATOM   2254  N   ARG   143      27.339  52.887  42.618  1.00  0.00           N  
ATOM   2255  CA  ARG   143      26.261  52.694  41.668  1.00  0.00           C  
ATOM   2256  C   ARG   143      26.567  51.683  40.529  1.00  0.00           C  
ATOM   2257  O   ARG   143      27.709  51.459  40.136  1.00  0.00           O  
ATOM   2258  CB  ARG   143      25.802  53.995  40.908  1.00  0.00           C  
ATOM   2259  CG  ARG   143      26.908  54.836  40.281  1.00  0.00           C  
ATOM   2260  CD  ARG   143      26.301  55.928  39.404  1.00  0.00           C  
ATOM   2261  NE  ARG   143      25.750  55.379  38.120  1.00  0.00           N  
ATOM   2262  CZ  ARG   143      26.248  55.445  36.900  1.00  0.00           C  
ATOM   2263  NH1 ARG   143      27.419  55.877  36.649  1.00  0.00           N  
ATOM   2264  NH2 ARG   143      25.625  54.769  35.995  1.00  0.00           N1+
ATOM   2265  H   ARG   143      28.237  53.181  42.259  1.00  0.00           H  
ATOM   2266  HA  ARG   143      25.422  52.269  42.219  1.00  0.00           H  
ATOM   2267  HB2 ARG   143      25.140  53.670  40.106  1.00  0.00           H  
ATOM   2268  HB3 ARG   143      25.091  54.494  41.567  1.00  0.00           H  
ATOM   2269  HG2 ARG   143      27.600  55.151  41.062  1.00  0.00           H  
ATOM   2270  HG3 ARG   143      27.457  54.213  39.575  1.00  0.00           H  
ATOM   2271  HD2 ARG   143      25.445  56.352  39.929  1.00  0.00           H  
ATOM   2272  HD3 ARG   143      26.819  56.885  39.348  1.00  0.00           H  
ATOM   2273  HE  ARG   143      24.907  54.828  38.188  1.00  0.00           H  
ATOM   2274 HH11 ARG   143      28.081  56.160  37.358  1.00  0.00           H  
ATOM   2275 HH12 ARG   143      27.656  55.925  35.669  1.00  0.00           H  
ATOM   2276 HH21 ARG   143      24.845  54.205  36.300  1.00  0.00           H  
ATOM   2277 HH22 ARG   143      26.128  54.826  35.121  1.00  0.00           H  
ATOM   2278  N   ILE   144      25.516  51.044  39.948  1.00  0.00           N  
ATOM   2279  CA  ILE   144      25.699  50.237  38.681  1.00  0.00           C  
ATOM   2280  C   ILE   144      25.652  51.071  37.375  1.00  0.00           C  
ATOM   2281  O   ILE   144      24.807  52.000  37.270  1.00  0.00           O  
ATOM   2282  CB  ILE   144      24.715  49.035  38.626  1.00  0.00           C  
ATOM   2283  CG2 ILE   144      24.537  48.465  37.169  1.00  0.00           C  
ATOM   2284  CG1 ILE   144      25.220  47.936  39.605  1.00  0.00           C  
ATOM   2285  CD1 ILE   144      24.088  47.168  40.244  1.00  0.00           C  
ATOM   2286  H   ILE   144      24.637  51.439  40.249  1.00  0.00           H  
ATOM   2287  HA  ILE   144      26.746  49.938  38.638  1.00  0.00           H  
ATOM   2288  HB  ILE   144      23.777  49.381  39.059  1.00  0.00           H  
ATOM   2289 HG21 ILE   144      24.064  49.152  36.467  1.00  0.00           H  
ATOM   2290 HG22 ILE   144      25.524  48.258  36.755  1.00  0.00           H  
ATOM   2291 HG23 ILE   144      23.743  47.721  37.234  1.00  0.00           H  
ATOM   2292 HG12 ILE   144      25.901  47.227  39.133  1.00  0.00           H  
ATOM   2293 HG13 ILE   144      25.781  48.369  40.434  1.00  0.00           H  
ATOM   2294 HD11 ILE   144      23.659  46.595  39.422  1.00  0.00           H  
ATOM   2295 HD12 ILE   144      24.467  46.588  41.085  1.00  0.00           H  
ATOM   2296 HD13 ILE   144      23.443  47.878  40.761  1.00  0.00           H  
ATOM   2297  N   MET   145      26.574  50.894  36.501  1.00  0.00           N  
ATOM   2298  CA  MET   145      26.593  51.495  35.201  1.00  0.00           C  
ATOM   2299  C   MET   145      25.814  50.673  34.096  1.00  0.00           C  
ATOM   2300  O   MET   145      25.639  49.456  34.313  1.00  0.00           O  
ATOM   2301  CB  MET   145      28.043  51.573  34.730  1.00  0.00           C  
ATOM   2302  CG  MET   145      28.936  52.399  35.566  1.00  0.00           C  
ATOM   2303  SD  MET   145      30.336  53.105  34.715  1.00  0.00           S  
ATOM   2304  CE  MET   145      31.330  51.591  34.494  1.00  0.00           C  
ATOM   2305  H   MET   145      26.995  49.983  36.616  1.00  0.00           H  
ATOM   2306  HA  MET   145      26.324  52.550  35.157  1.00  0.00           H  
ATOM   2307  HB2 MET   145      28.379  50.536  34.734  1.00  0.00           H  
ATOM   2308  HB3 MET   145      28.092  52.014  33.734  1.00  0.00           H  
ATOM   2309  HG2 MET   145      28.519  53.283  36.049  1.00  0.00           H  
ATOM   2310  HG3 MET   145      29.433  51.804  36.332  1.00  0.00           H  
ATOM   2311  HE1 MET   145      30.798  50.712  34.129  1.00  0.00           H  
ATOM   2312  HE2 MET   145      32.032  51.841  33.699  1.00  0.00           H  
ATOM   2313  HE3 MET   145      31.696  51.183  35.436  1.00  0.00           H  
ATOM   2314  N   PRO   146      25.398  51.296  33.003  1.00  0.00           N  
ATOM   2315  CA  PRO   146      25.116  50.600  31.744  1.00  0.00           C  
ATOM   2316  C   PRO   146      26.354  49.980  31.111  1.00  0.00           C  
ATOM   2317  O   PRO   146      27.406  50.615  31.043  1.00  0.00           O  
ATOM   2318  CD  PRO   146      25.356  52.691  32.789  1.00  0.00           C  
ATOM   2319  CG  PRO   146      25.200  52.798  31.275  1.00  0.00           C  
ATOM   2320  CB  PRO   146      24.447  51.581  30.840  1.00  0.00           C  
ATOM   2321  HD2 PRO   146      26.277  53.136  33.168  1.00  0.00           H  
ATOM   2322  HD3 PRO   146      24.446  53.130  33.196  1.00  0.00           H  
ATOM   2323  HG2 PRO   146      26.145  52.928  30.748  1.00  0.00           H  
ATOM   2324  HG3 PRO   146      24.618  53.684  31.023  1.00  0.00           H  
ATOM   2325  HB2 PRO   146      24.827  51.446  29.827  1.00  0.00           H  
ATOM   2326  HB3 PRO   146      23.382  51.576  31.071  1.00  0.00           H  
ATOM   2327  HA  PRO   146      24.361  49.821  31.855  1.00  0.00           H  
ATOM   2328  N   ASP   147      26.192  48.829  30.488  1.00  0.00           N  
ATOM   2329  CA  ASP   147      27.274  48.083  29.747  1.00  0.00           C  
ATOM   2330  C   ASP   147      26.633  47.336  28.513  1.00  0.00           C  
ATOM   2331  O   ASP   147      26.767  46.113  28.349  1.00  0.00           O  
ATOM   2332  CB  ASP   147      27.952  47.122  30.720  1.00  0.00           C  
ATOM   2333  CG  ASP   147      27.051  46.139  31.506  1.00  0.00           C  
ATOM   2334  OD1 ASP   147      27.492  45.656  32.576  1.00  0.00           O  
ATOM   2335  OD2 ASP   147      25.887  45.803  31.195  1.00  0.00           O1-
ATOM   2336  H   ASP   147      25.344  48.280  30.475  1.00  0.00           H  
ATOM   2337  HA  ASP   147      28.056  48.714  29.324  1.00  0.00           H  
ATOM   2338  HB2 ASP   147      28.719  46.553  30.194  1.00  0.00           H  
ATOM   2339  HB3 ASP   147      28.542  47.687  31.442  1.00  0.00           H  
ATOM   2340  N   SER   148      25.808  47.868  27.691  1.00  0.00           N  
ATOM   2341  CA  SER   148      25.289  49.276  27.592  1.00  0.00           C  
ATOM   2342  C   SER   148      24.313  49.286  26.425  1.00  0.00           C  
ATOM   2343  O   SER   148      24.175  48.406  25.575  1.00  0.00           O  
ATOM   2344  CB  SER   148      26.409  50.288  27.392  1.00  0.00           C  
ATOM   2345  OG  SER   148      27.277  50.017  26.340  1.00  0.00           O  
ATOM   2346  H   SER   148      25.504  47.226  26.973  1.00  0.00           H  
ATOM   2347  HA  SER   148      24.679  49.479  28.473  1.00  0.00           H  
ATOM   2348  HB2 SER   148      26.080  51.322  27.292  1.00  0.00           H  
ATOM   2349  HB3 SER   148      27.065  50.279  28.263  1.00  0.00           H  
ATOM   2350  HG  SER   148      27.100  50.387  25.473  1.00  0.00           H  
ATOM   2351  N   ASN   149      23.480  50.345  26.237  1.00  0.00           N  
ATOM   2352  CA  ASN   149      22.378  50.517  25.217  1.00  0.00           C  
ATOM   2353  C   ASN   149      22.957  50.474  23.756  1.00  0.00           C  
ATOM   2354  O   ASN   149      22.234  50.210  22.761  1.00  0.00           O  
ATOM   2355  CB  ASN   149      21.608  51.805  25.564  1.00  0.00           C  
ATOM   2356  CG  ASN   149      20.375  51.951  24.782  1.00  0.00           C  
ATOM   2357  OD1 ASN   149      19.356  51.360  25.040  1.00  0.00           O  
ATOM   2358  ND2 ASN   149      20.404  52.584  23.687  1.00  0.00           N  
ATOM   2359  H   ASN   149      23.676  51.203  26.732  1.00  0.00           H  
ATOM   2360  HA  ASN   149      21.691  49.686  25.378  1.00  0.00           H  
ATOM   2361  HB2 ASN   149      21.302  51.865  26.608  1.00  0.00           H  
ATOM   2362  HB3 ASN   149      22.305  52.615  25.350  1.00  0.00           H  
ATOM   2363 HD21 ASN   149      21.283  52.873  23.282  1.00  0.00           H  
ATOM   2364 HD22 ASN   149      19.581  52.544  23.102  1.00  0.00           H  
ATOM   2365  N   ASP   150      24.221  50.854  23.607  1.00  0.00           N  
ATOM   2366  CA  ASP   150      24.861  50.692  22.254  1.00  0.00           C  
ATOM   2367  C   ASP   150      25.463  49.279  21.920  1.00  0.00           C  
ATOM   2368  O   ASP   150      26.211  49.191  20.902  1.00  0.00           O  
ATOM   2369  CB  ASP   150      25.884  51.827  22.196  1.00  0.00           C  
ATOM   2370  CG  ASP   150      27.109  51.783  23.078  1.00  0.00           C  
ATOM   2371  OD1 ASP   150      27.179  50.891  23.939  1.00  0.00           O  
ATOM   2372  OD2 ASP   150      28.019  52.599  22.867  1.00  0.00           O1-
ATOM   2373  H   ASP   150      24.761  51.276  24.349  1.00  0.00           H  
ATOM   2374  HA  ASP   150      24.105  50.739  21.470  1.00  0.00           H  
ATOM   2375  HB2 ASP   150      26.195  51.876  21.152  1.00  0.00           H  
ATOM   2376  HB3 ASP   150      25.368  52.783  22.290  1.00  0.00           H  
ATOM   2377  N   SER   151      25.332  48.248  22.799  1.00  0.00           N  
ATOM   2378  CA  SER   151      26.074  47.033  22.828  1.00  0.00           C  
ATOM   2379  C   SER   151      25.523  45.940  21.952  1.00  0.00           C  
ATOM   2380  O   SER   151      26.231  45.436  21.157  1.00  0.00           O  
ATOM   2381  CB  SER   151      26.299  46.550  24.313  1.00  0.00           C  
ATOM   2382  OG  SER   151      27.383  45.563  24.281  1.00  0.00           O  
ATOM   2383  H   SER   151      24.788  48.366  23.642  1.00  0.00           H  
ATOM   2384  HA  SER   151      27.063  47.246  22.422  1.00  0.00           H  
ATOM   2385  HB2 SER   151      26.545  47.386  24.969  1.00  0.00           H  
ATOM   2386  HB3 SER   151      25.416  46.028  24.680  1.00  0.00           H  
ATOM   2387  HG  SER   151      28.163  45.905  23.839  1.00  0.00           H  
ATOM   2388  N   PRO   152      24.199  45.617  22.018  1.00  0.00           N  
ATOM   2389  CA  PRO   152      23.516  44.624  21.237  1.00  0.00           C  
ATOM   2390  C   PRO   152      23.743  44.775  19.740  1.00  0.00           C  
ATOM   2391  O   PRO   152      23.731  43.728  19.066  1.00  0.00           O  
ATOM   2392  CD  PRO   152      23.121  46.372  22.777  1.00  0.00           C  
ATOM   2393  CG  PRO   152      22.025  45.398  22.960  1.00  0.00           C  
ATOM   2394  CB  PRO   152      22.027  44.752  21.593  1.00  0.00           C  
ATOM   2395  HD2 PRO   152      22.803  47.285  22.272  1.00  0.00           H  
ATOM   2396  HD3 PRO   152      23.502  46.711  23.741  1.00  0.00           H  
ATOM   2397  HG2 PRO   152      21.213  46.120  23.039  1.00  0.00           H  
ATOM   2398  HG3 PRO   152      22.140  44.676  23.768  1.00  0.00           H  
ATOM   2399  HB2 PRO   152      21.537  45.373  20.843  1.00  0.00           H  
ATOM   2400  HB3 PRO   152      21.637  43.737  21.662  1.00  0.00           H  
ATOM   2401  HA  PRO   152      23.975  43.720  21.636  1.00  0.00           H  
ATOM   2402  N   PRO   153      23.863  45.979  19.082  1.00  0.00           N  
ATOM   2403  CA  PRO   153      24.188  46.017  17.592  1.00  0.00           C  
ATOM   2404  C   PRO   153      25.499  45.399  17.231  1.00  0.00           C  
ATOM   2405  O   PRO   153      25.713  44.917  16.086  1.00  0.00           O  
ATOM   2406  CD  PRO   153      23.522  47.347  19.530  1.00  0.00           C  
ATOM   2407  CG  PRO   153      23.953  48.293  18.433  1.00  0.00           C  
ATOM   2408  CB  PRO   153      24.212  47.492  17.191  1.00  0.00           C  
ATOM   2409  HD2 PRO   153      24.017  47.685  20.441  1.00  0.00           H  
ATOM   2410  HD3 PRO   153      22.442  47.314  19.672  1.00  0.00           H  
ATOM   2411  HG2 PRO   153      24.948  48.588  18.764  1.00  0.00           H  
ATOM   2412  HG3 PRO   153      23.250  49.103  18.239  1.00  0.00           H  
ATOM   2413  HB2 PRO   153      25.163  47.825  16.775  1.00  0.00           H  
ATOM   2414  HB3 PRO   153      23.454  47.707  16.437  1.00  0.00           H  
ATOM   2415  HA  PRO   153      23.365  45.489  17.109  1.00  0.00           H  
ATOM   2416  N   ALA   154      26.399  45.255  18.129  1.00  0.00           N  
ATOM   2417  CA  ALA   154      27.633  44.529  17.974  1.00  0.00           C  
ATOM   2418  C   ALA   154      27.504  43.089  18.580  1.00  0.00           C  
ATOM   2419  O   ALA   154      27.640  42.164  17.796  1.00  0.00           O  
ATOM   2420  CB  ALA   154      28.732  45.371  18.670  1.00  0.00           C  
ATOM   2421  H   ALA   154      26.226  45.639  19.047  1.00  0.00           H  
ATOM   2422  HA  ALA   154      27.883  44.401  16.921  1.00  0.00           H  
ATOM   2423  HB1 ALA   154      29.731  44.946  18.576  1.00  0.00           H  
ATOM   2424  HB2 ALA   154      28.770  46.377  18.254  1.00  0.00           H  
ATOM   2425  HB3 ALA   154      28.532  45.431  19.740  1.00  0.00           H  
ATOM   2426  N   GLU   155      27.295  42.919  19.944  1.00  0.00           N  
ATOM   2427  CA  GLU   155      27.291  41.616  20.640  1.00  0.00           C  
ATOM   2428  C   GLU   155      26.526  40.498  19.916  1.00  0.00           C  
ATOM   2429  O   GLU   155      25.454  40.818  19.417  1.00  0.00           O  
ATOM   2430  CB  GLU   155      26.695  41.744  22.038  1.00  0.00           C  
ATOM   2431  CG  GLU   155      27.676  42.544  22.959  1.00  0.00           C  
ATOM   2432  CD  GLU   155      29.129  42.170  22.858  1.00  0.00           C  
ATOM   2433  OE1 GLU   155      29.405  40.978  22.940  1.00  0.00           O  
ATOM   2434  OE2 GLU   155      29.914  43.061  22.569  1.00  0.00           O1-
ATOM   2435  H   GLU   155      27.106  43.781  20.436  1.00  0.00           H  
ATOM   2436  HA  GLU   155      28.315  41.253  20.726  1.00  0.00           H  
ATOM   2437  HB2 GLU   155      25.706  42.196  21.957  1.00  0.00           H  
ATOM   2438  HB3 GLU   155      26.706  40.744  22.472  1.00  0.00           H  
ATOM   2439  HG2 GLU   155      27.575  43.607  22.740  1.00  0.00           H  
ATOM   2440  HG3 GLU   155      27.418  42.352  24.001  1.00  0.00           H  
ATOM   2441  N   ARG   156      26.968  39.261  19.954  1.00  0.00           N  
ATOM   2442  CA  ARG   156      26.305  38.050  19.318  1.00  0.00           C  
ATOM   2443  C   ARG   156      25.760  36.946  20.233  1.00  0.00           C  
ATOM   2444  O   ARG   156      26.220  36.830  21.420  1.00  0.00           O  
ATOM   2445  CB  ARG   156      27.294  37.502  18.291  1.00  0.00           C  
ATOM   2446  CG  ARG   156      27.770  38.522  17.192  1.00  0.00           C  
ATOM   2447  CD  ARG   156      28.431  37.827  16.000  1.00  0.00           C  
ATOM   2448  NE  ARG   156      29.733  37.269  16.401  1.00  0.00           N  
ATOM   2449  CZ  ARG   156      30.591  36.565  15.761  1.00  0.00           C  
ATOM   2450  NH1 ARG   156      30.341  36.151  14.519  1.00  0.00           N  
ATOM   2451  NH2 ARG   156      31.712  36.223  16.325  1.00  0.00           N1+
ATOM   2452  H   ARG   156      27.918  39.089  20.252  1.00  0.00           H  
ATOM   2453  HA  ARG   156      25.489  38.438  18.709  1.00  0.00           H  
ATOM   2454  HB2 ARG   156      28.095  37.027  18.856  1.00  0.00           H  
ATOM   2455  HB3 ARG   156      26.860  36.634  17.794  1.00  0.00           H  
ATOM   2456  HG2 ARG   156      26.878  39.105  16.963  1.00  0.00           H  
ATOM   2457  HG3 ARG   156      28.527  39.155  17.655  1.00  0.00           H  
ATOM   2458  HD2 ARG   156      27.724  37.070  15.660  1.00  0.00           H  
ATOM   2459  HD3 ARG   156      28.527  38.503  15.151  1.00  0.00           H  
ATOM   2460  HE  ARG   156      29.985  37.431  17.365  1.00  0.00           H  
ATOM   2461 HH11 ARG   156      29.421  36.221  14.107  1.00  0.00           H  
ATOM   2462 HH12 ARG   156      31.075  35.867  13.887  1.00  0.00           H  
ATOM   2463 HH21 ARG   156      31.963  36.674  17.194  1.00  0.00           H  
ATOM   2464 HH22 ARG   156      32.337  35.539  15.924  1.00  0.00           H  
ATOM   2465  N   GLU   157      24.830  36.139  19.747  1.00  0.00           N  
ATOM   2466  CA  GLU   157      24.246  34.958  20.497  1.00  0.00           C  
ATOM   2467  C   GLU   157      25.285  34.017  21.165  1.00  0.00           C  
ATOM   2468  O   GLU   157      26.304  33.706  20.547  1.00  0.00           O  
ATOM   2469  CB  GLU   157      23.433  34.141  19.498  1.00  0.00           C  
ATOM   2470  CG  GLU   157      22.195  34.927  18.987  1.00  0.00           C  
ATOM   2471  CD  GLU   157      21.379  35.562  20.133  1.00  0.00           C  
ATOM   2472  OE1 GLU   157      20.947  36.727  20.091  1.00  0.00           O  
ATOM   2473  OE2 GLU   157      21.294  34.885  21.202  1.00  0.00           O1-
ATOM   2474  H   GLU   157      24.596  36.269  18.774  1.00  0.00           H  
ATOM   2475  HA  GLU   157      23.533  35.409  21.187  1.00  0.00           H  
ATOM   2476  HB2 GLU   157      24.088  33.868  18.671  1.00  0.00           H  
ATOM   2477  HB3 GLU   157      23.063  33.260  20.022  1.00  0.00           H  
ATOM   2478  HG2 GLU   157      22.492  35.772  18.366  1.00  0.00           H  
ATOM   2479  HG3 GLU   157      21.624  34.253  18.349  1.00  0.00           H  
ATOM   2480  N   PRO   158      25.044  33.543  22.409  1.00  0.00           N  
ATOM   2481  CA  PRO   158      25.898  32.628  23.167  1.00  0.00           C  
ATOM   2482  C   PRO   158      26.152  31.233  22.523  1.00  0.00           C  
ATOM   2483  O   PRO   158      25.530  30.907  21.481  1.00  0.00           O  
ATOM   2484  CD  PRO   158      23.951  33.961  23.259  1.00  0.00           C  
ATOM   2485  CG  PRO   158      23.809  32.986  24.505  1.00  0.00           C  
ATOM   2486  CB  PRO   158      25.319  32.544  24.586  1.00  0.00           C  
ATOM   2487  HD2 PRO   158      23.086  33.939  22.595  1.00  0.00           H  
ATOM   2488  HD3 PRO   158      24.104  34.942  23.709  1.00  0.00           H  
ATOM   2489  HG2 PRO   158      23.043  32.226  24.347  1.00  0.00           H  
ATOM   2490  HG3 PRO   158      23.594  33.589  25.387  1.00  0.00           H  
ATOM   2491  HB2 PRO   158      25.286  31.484  24.839  1.00  0.00           H  
ATOM   2492  HB3 PRO   158      25.865  33.135  25.321  1.00  0.00           H  
ATOM   2493  HA  PRO   158      26.899  33.061  23.166  1.00  0.00           H  
ATOM   2494  N   GLY   159      27.106  30.453  23.006  1.00  0.00           N  
ATOM   2495  CA  GLY   159      27.612  29.223  22.344  1.00  0.00           C  
ATOM   2496  C   GLY   159      28.664  28.496  23.106  1.00  0.00           C  
ATOM   2497  O   GLY   159      29.340  29.063  23.961  1.00  0.00           O  
ATOM   2498  H   GLY   159      27.536  30.685  23.890  1.00  0.00           H  
ATOM   2499  HA2 GLY   159      26.760  28.546  22.296  1.00  0.00           H  
ATOM   2500  HA3 GLY   159      27.890  29.391  21.303  1.00  0.00           H  
ATOM   2501  N   GLU   160      28.885  27.226  22.700  1.00  0.00           N  
ATOM   2502  CA  GLU   160      29.819  26.339  23.360  1.00  0.00           C  
ATOM   2503  C   GLU   160      29.763  26.055  24.877  1.00  0.00           C  
ATOM   2504  O   GLU   160      29.590  26.963  25.660  1.00  0.00           O  
ATOM   2505  CB  GLU   160      31.241  26.823  22.939  1.00  0.00           C  
ATOM   2506  CG  GLU   160      31.528  26.958  21.429  1.00  0.00           C  
ATOM   2507  CD  GLU   160      31.125  25.772  20.544  1.00  0.00           C  
ATOM   2508  OE1 GLU   160      31.254  24.544  20.924  1.00  0.00           O  
ATOM   2509  OE2 GLU   160      30.737  26.042  19.428  1.00  0.00           O1-
ATOM   2510  H   GLU   160      28.300  26.802  21.994  1.00  0.00           H  
ATOM   2511  HA  GLU   160      29.810  25.351  22.898  1.00  0.00           H  
ATOM   2512  HB2 GLU   160      31.399  27.821  23.352  1.00  0.00           H  
ATOM   2513  HB3 GLU   160      31.962  26.122  23.360  1.00  0.00           H  
ATOM   2514  HG2 GLU   160      31.049  27.839  21.001  1.00  0.00           H  
ATOM   2515  HG3 GLU   160      32.613  27.058  21.410  1.00  0.00           H  
ATOM   2516  N   VAL   161      29.936  24.810  25.227  1.00  0.00           N  
ATOM   2517  CA  VAL   161      30.216  24.427  26.642  1.00  0.00           C  
ATOM   2518  C   VAL   161      31.568  25.096  27.026  1.00  0.00           C  
ATOM   2519  O   VAL   161      32.588  25.099  26.286  1.00  0.00           O  
ATOM   2520  CB  VAL   161      30.228  22.877  26.895  1.00  0.00           C  
ATOM   2521  CG1 VAL   161      30.098  22.604  28.417  1.00  0.00           C  
ATOM   2522  CG2 VAL   161      28.927  22.224  26.363  1.00  0.00           C  
ATOM   2523  H   VAL   161      29.934  24.161  24.453  1.00  0.00           H  
ATOM   2524  HA  VAL   161      29.414  24.832  27.260  1.00  0.00           H  
ATOM   2525  HB  VAL   161      31.117  22.434  26.446  1.00  0.00           H  
ATOM   2526 HG11 VAL   161      29.270  23.098  28.925  1.00  0.00           H  
ATOM   2527 HG12 VAL   161      30.163  21.555  28.705  1.00  0.00           H  
ATOM   2528 HG13 VAL   161      31.020  22.922  28.903  1.00  0.00           H  
ATOM   2529 HG21 VAL   161      28.750  22.464  25.314  1.00  0.00           H  
ATOM   2530 HG22 VAL   161      29.037  21.163  26.587  1.00  0.00           H  
ATOM   2531 HG23 VAL   161      28.069  22.646  26.887  1.00  0.00           H  
ATOM   2532  N   VAL   162      31.635  25.612  28.237  1.00  0.00           N  
ATOM   2533  CA  VAL   162      32.645  26.371  28.824  1.00  0.00           C  
ATOM   2534  C   VAL   162      33.978  25.584  28.894  1.00  0.00           C  
ATOM   2535  O   VAL   162      34.071  24.586  29.530  1.00  0.00           O  
ATOM   2536  CB  VAL   162      32.103  26.775  30.161  1.00  0.00           C  
ATOM   2537  CG1 VAL   162      33.185  27.483  30.980  1.00  0.00           C  
ATOM   2538  CG2 VAL   162      31.039  27.817  29.910  1.00  0.00           C  
ATOM   2539  H   VAL   162      30.787  25.448  28.760  1.00  0.00           H  
ATOM   2540  HA  VAL   162      32.790  27.282  28.243  1.00  0.00           H  
ATOM   2541  HB  VAL   162      31.750  25.936  30.761  1.00  0.00           H  
ATOM   2542 HG11 VAL   162      33.685  28.226  30.360  1.00  0.00           H  
ATOM   2543 HG12 VAL   162      32.796  27.964  31.877  1.00  0.00           H  
ATOM   2544 HG13 VAL   162      33.907  26.727  31.288  1.00  0.00           H  
ATOM   2545 HG21 VAL   162      31.474  28.635  29.336  1.00  0.00           H  
ATOM   2546 HG22 VAL   162      30.154  27.406  29.425  1.00  0.00           H  
ATOM   2547 HG23 VAL   162      30.695  28.170  30.882  1.00  0.00           H  
ATOM   2548  N   ASP   163      35.023  26.156  28.239  1.00  0.00           N  
ATOM   2549  CA  ASP   163      36.418  25.836  28.338  1.00  0.00           C  
ATOM   2550  C   ASP   163      36.932  26.459  29.678  1.00  0.00           C  
ATOM   2551  O   ASP   163      36.645  27.624  30.003  1.00  0.00           O  
ATOM   2552  CB  ASP   163      37.234  26.421  27.205  1.00  0.00           C  
ATOM   2553  CG  ASP   163      36.916  25.692  25.898  1.00  0.00           C  
ATOM   2554  OD1 ASP   163      37.684  25.778  24.906  1.00  0.00           O  
ATOM   2555  OD2 ASP   163      36.092  24.786  25.881  1.00  0.00           O1-
ATOM   2556  H   ASP   163      34.845  27.021  27.749  1.00  0.00           H  
ATOM   2557  HA  ASP   163      36.619  24.770  28.438  1.00  0.00           H  
ATOM   2558  HB2 ASP   163      36.937  27.460  27.064  1.00  0.00           H  
ATOM   2559  HB3 ASP   163      38.290  26.309  27.452  1.00  0.00           H  
ATOM   2560  N   SER   164      37.744  25.755  30.400  1.00  0.00           N  
ATOM   2561  CA  SER   164      38.320  26.186  31.696  1.00  0.00           C  
ATOM   2562  C   SER   164      39.824  25.977  31.808  1.00  0.00           C  
ATOM   2563  O   SER   164      40.352  25.110  31.187  1.00  0.00           O  
ATOM   2564  CB  SER   164      37.442  25.554  32.816  1.00  0.00           C  
ATOM   2565  OG  SER   164      37.754  26.248  34.034  1.00  0.00           O  
ATOM   2566  H   SER   164      38.202  24.961  29.976  1.00  0.00           H  
ATOM   2567  HA  SER   164      38.160  27.264  31.661  1.00  0.00           H  
ATOM   2568  HB2 SER   164      36.378  25.695  32.629  1.00  0.00           H  
ATOM   2569  HB3 SER   164      37.683  24.508  33.005  1.00  0.00           H  
ATOM   2570  HG  SER   164      37.189  27.024  34.033  1.00  0.00           H  
ATOM   2571  N   LEU   165      40.493  26.801  32.669  1.00  0.00           N  
ATOM   2572  CA  LEU   165      41.968  26.936  32.626  1.00  0.00           C  
ATOM   2573  C   LEU   165      42.504  27.098  34.060  1.00  0.00           C  
ATOM   2574  O   LEU   165      43.684  27.380  34.189  1.00  0.00           O  
ATOM   2575  CB  LEU   165      42.497  28.144  31.758  1.00  0.00           C  
ATOM   2576  CG  LEU   165      41.938  28.171  30.311  1.00  0.00           C  
ATOM   2577  CD1 LEU   165      42.153  29.640  29.896  1.00  0.00           C  
ATOM   2578  CD2 LEU   165      42.678  27.282  29.343  1.00  0.00           C  
ATOM   2579  H   LEU   165      39.985  27.587  33.050  1.00  0.00           H  
ATOM   2580  HA  LEU   165      42.401  26.072  32.124  1.00  0.00           H  
ATOM   2581  HB2 LEU   165      42.342  29.096  32.266  1.00  0.00           H  
ATOM   2582  HB3 LEU   165      43.575  27.983  31.758  1.00  0.00           H  
ATOM   2583  HG  LEU   165      40.868  27.964  30.276  1.00  0.00           H  
ATOM   2584 HD11 LEU   165      41.784  30.369  30.617  1.00  0.00           H  
ATOM   2585 HD12 LEU   165      43.225  29.829  29.836  1.00  0.00           H  
ATOM   2586 HD13 LEU   165      41.594  29.781  28.971  1.00  0.00           H  
ATOM   2587 HD21 LEU   165      43.726  27.560  29.462  1.00  0.00           H  
ATOM   2588 HD22 LEU   165      42.541  26.230  29.592  1.00  0.00           H  
ATOM   2589 HD23 LEU   165      42.235  27.429  28.358  1.00  0.00           H  
ATOM   2590  N   VAL   166      41.754  26.842  35.129  1.00  0.00           N  
ATOM   2591  CA  VAL   166      42.312  26.835  36.511  1.00  0.00           C  
ATOM   2592  C   VAL   166      43.510  25.925  36.712  1.00  0.00           C  
ATOM   2593  O   VAL   166      43.510  24.742  36.318  1.00  0.00           O  
ATOM   2594  CB  VAL   166      41.208  26.668  37.548  1.00  0.00           C  
ATOM   2595  CG1 VAL   166      41.529  26.243  38.967  1.00  0.00           C  
ATOM   2596  CG2 VAL   166      40.327  27.924  37.656  1.00  0.00           C  
ATOM   2597  H   VAL   166      40.913  26.361  34.845  1.00  0.00           H  
ATOM   2598  HA  VAL   166      42.755  27.816  36.683  1.00  0.00           H  
ATOM   2599  HB  VAL   166      40.459  25.955  37.204  1.00  0.00           H  
ATOM   2600 HG11 VAL   166      42.046  27.068  39.457  1.00  0.00           H  
ATOM   2601 HG12 VAL   166      40.624  25.901  39.468  1.00  0.00           H  
ATOM   2602 HG13 VAL   166      42.051  25.290  38.876  1.00  0.00           H  
ATOM   2603 HG21 VAL   166      39.336  27.653  38.017  1.00  0.00           H  
ATOM   2604 HG22 VAL   166      40.877  28.746  38.115  1.00  0.00           H  
ATOM   2605 HG23 VAL   166      40.147  28.189  36.614  1.00  0.00           H  
ATOM   2606  N   GLY   167      44.597  26.399  37.389  1.00  0.00           N  
ATOM   2607  CA  GLY   167      45.805  25.575  37.531  1.00  0.00           C  
ATOM   2608  C   GLY   167      46.769  25.738  36.409  1.00  0.00           C  
ATOM   2609  O   GLY   167      47.920  25.359  36.583  1.00  0.00           O  
ATOM   2610  H   GLY   167      44.655  27.336  37.764  1.00  0.00           H  
ATOM   2611  HA2 GLY   167      46.301  25.983  38.412  1.00  0.00           H  
ATOM   2612  HA3 GLY   167      45.480  24.538  37.619  1.00  0.00           H  
ATOM   2613  N   LYS   168      46.450  26.506  35.335  1.00  0.00           N  
ATOM   2614  CA  LYS   168      47.409  26.842  34.289  1.00  0.00           C  
ATOM   2615  C   LYS   168      48.354  28.004  34.607  1.00  0.00           C  
ATOM   2616  O   LYS   168      47.984  28.830  35.448  1.00  0.00           O  
ATOM   2617  CB  LYS   168      46.801  27.204  32.927  1.00  0.00           C  
ATOM   2618  CG  LYS   168      46.087  26.004  32.311  1.00  0.00           C  
ATOM   2619  CD  LYS   168      46.944  24.719  31.964  1.00  0.00           C  
ATOM   2620  CE  LYS   168      46.205  23.684  31.144  1.00  0.00           C  
ATOM   2621  NZ  LYS   168      46.946  22.463  30.740  1.00  0.00           N1+
ATOM   2622  H   LYS   168      45.531  26.903  35.202  1.00  0.00           H  
ATOM   2623  HA  LYS   168      48.008  25.955  34.084  1.00  0.00           H  
ATOM   2624  HB2 LYS   168      46.110  28.038  33.054  1.00  0.00           H  
ATOM   2625  HB3 LYS   168      47.634  27.491  32.286  1.00  0.00           H  
ATOM   2626  HG2 LYS   168      45.329  25.609  32.988  1.00  0.00           H  
ATOM   2627  HG3 LYS   168      45.660  26.281  31.347  1.00  0.00           H  
ATOM   2628  HD2 LYS   168      47.725  25.034  31.273  1.00  0.00           H  
ATOM   2629  HD3 LYS   168      47.360  24.324  32.890  1.00  0.00           H  
ATOM   2630  HE2 LYS   168      45.407  23.351  31.808  1.00  0.00           H  
ATOM   2631  HE3 LYS   168      45.845  24.263  30.293  1.00  0.00           H  
ATOM   2632  HZ1 LYS   168      47.598  22.019  31.372  1.00  0.00           H  
ATOM   2633  HZ2 LYS   168      46.246  21.780  30.489  1.00  0.00           H  
ATOM   2634  HZ3 LYS   168      47.664  22.648  30.054  1.00  0.00           H  
ATOM   2635  N   GLN   169      49.593  28.046  34.112  1.00  0.00           N  
ATOM   2636  CA  GLN   169      50.567  29.099  34.395  1.00  0.00           C  
ATOM   2637  C   GLN   169      50.376  30.356  33.487  1.00  0.00           C  
ATOM   2638  O   GLN   169      50.023  30.237  32.359  1.00  0.00           O  
ATOM   2639  CB  GLN   169      51.976  28.521  33.982  1.00  0.00           C  
ATOM   2640  CG  GLN   169      53.158  29.340  34.413  1.00  0.00           C  
ATOM   2641  CD  GLN   169      53.509  29.460  35.886  1.00  0.00           C  
ATOM   2642  OE1 GLN   169      53.202  28.570  36.738  1.00  0.00           O  
ATOM   2643  NE2 GLN   169      54.266  30.505  36.221  1.00  0.00           N  
ATOM   2644  H   GLN   169      49.857  27.270  33.522  1.00  0.00           H  
ATOM   2645  HA  GLN   169      50.486  29.361  35.451  1.00  0.00           H  
ATOM   2646  HB2 GLN   169      52.188  27.634  34.578  1.00  0.00           H  
ATOM   2647  HB3 GLN   169      51.955  28.268  32.922  1.00  0.00           H  
ATOM   2648  HG2 GLN   169      54.167  29.105  34.075  1.00  0.00           H  
ATOM   2649  HG3 GLN   169      52.994  30.335  34.003  1.00  0.00           H  
ATOM   2650 HE21 GLN   169      54.438  31.156  35.468  1.00  0.00           H  
ATOM   2651 HE22 GLN   169      54.619  30.536  37.166  1.00  0.00           H  
ATOM   2652  N   VAL   170      50.745  31.542  33.976  1.00  0.00           N  
ATOM   2653  CA  VAL   170      50.585  32.853  33.300  1.00  0.00           C  
ATOM   2654  C   VAL   170      51.827  33.731  33.564  1.00  0.00           C  
ATOM   2655  O   VAL   170      52.710  33.390  34.395  1.00  0.00           O  
ATOM   2656  CB  VAL   170      49.328  33.579  33.633  1.00  0.00           C  
ATOM   2657  CG1 VAL   170      48.144  32.731  33.118  1.00  0.00           C  
ATOM   2658  CG2 VAL   170      49.331  33.889  35.168  1.00  0.00           C  
ATOM   2659  H   VAL   170      50.837  31.608  34.979  1.00  0.00           H  
ATOM   2660  HA  VAL   170      50.673  32.696  32.225  1.00  0.00           H  
ATOM   2661  HB  VAL   170      49.166  34.517  33.103  1.00  0.00           H  
ATOM   2662 HG11 VAL   170      47.954  31.824  33.692  1.00  0.00           H  
ATOM   2663 HG12 VAL   170      47.265  33.374  33.118  1.00  0.00           H  
ATOM   2664 HG13 VAL   170      48.319  32.557  32.056  1.00  0.00           H  
ATOM   2665 HG21 VAL   170      50.271  34.305  35.530  1.00  0.00           H  
ATOM   2666 HG22 VAL   170      48.486  34.574  35.226  1.00  0.00           H  
ATOM   2667 HG23 VAL   170      49.209  32.938  35.686  1.00  0.00           H  
ATOM   2668  N   GLU   171      52.002  34.787  32.797  1.00  0.00           N  
ATOM   2669  CA  GLU   171      53.079  35.815  32.910  1.00  0.00           C  
ATOM   2670  C   GLU   171      52.496  37.201  32.597  1.00  0.00           C  
ATOM   2671  O   GLU   171      51.485  37.399  31.921  1.00  0.00           O  
ATOM   2672  CB  GLU   171      54.365  35.427  32.178  1.00  0.00           C  
ATOM   2673  CG  GLU   171      54.018  35.185  30.679  1.00  0.00           C  
ATOM   2674  CD  GLU   171      54.866  34.096  30.068  1.00  0.00           C  
ATOM   2675  OE1 GLU   171      54.249  33.350  29.299  1.00  0.00           O  
ATOM   2676  OE2 GLU   171      56.078  34.152  30.048  1.00  0.00           O1-
ATOM   2677  H   GLU   171      51.250  34.963  32.147  1.00  0.00           H  
ATOM   2678  HA  GLU   171      53.365  35.777  33.961  1.00  0.00           H  
ATOM   2679  HB2 GLU   171      55.263  36.038  32.272  1.00  0.00           H  
ATOM   2680  HB3 GLU   171      54.632  34.489  32.664  1.00  0.00           H  
ATOM   2681  HG2 GLU   171      52.958  35.088  30.443  1.00  0.00           H  
ATOM   2682  HG3 GLU   171      54.315  36.063  30.105  1.00  0.00           H  
ATOM   2683  N   TYR   172      53.325  38.307  32.872  1.00  0.00           N  
ATOM   2684  CA  TYR   172      52.983  39.719  32.751  1.00  0.00           C  
ATOM   2685  C   TYR   172      54.207  40.589  32.438  1.00  0.00           C  
ATOM   2686  O   TYR   172      55.175  40.512  33.160  1.00  0.00           O  
ATOM   2687  CB  TYR   172      52.290  40.190  34.029  1.00  0.00           C  
ATOM   2688  CG  TYR   172      51.809  41.605  33.875  1.00  0.00           C  
ATOM   2689  CD1 TYR   172      52.616  42.662  34.384  1.00  0.00           C  
ATOM   2690  CE1 TYR   172      52.240  43.991  34.261  1.00  0.00           C  
ATOM   2691  CZ  TYR   172      50.950  44.379  33.907  1.00  0.00           C  
ATOM   2692  OH  TYR   172      50.614  45.727  33.929  1.00  0.00           O  
ATOM   2693  CE2 TYR   172      50.090  43.352  33.526  1.00  0.00           C  
ATOM   2694  CD2 TYR   172      50.504  41.986  33.522  1.00  0.00           C  
ATOM   2695  H   TYR   172      54.134  38.042  33.415  1.00  0.00           H  
ATOM   2696  HA  TYR   172      52.297  39.896  31.923  1.00  0.00           H  
ATOM   2697  HB2 TYR   172      51.411  39.548  34.086  1.00  0.00           H  
ATOM   2698  HB3 TYR   172      52.893  40.171  34.937  1.00  0.00           H  
ATOM   2699  HD1 TYR   172      53.594  42.380  34.745  1.00  0.00           H  
ATOM   2700  HE1 TYR   172      52.966  44.784  34.377  1.00  0.00           H  
ATOM   2701  HH  TYR   172      49.941  45.837  33.253  1.00  0.00           H  
ATOM   2702  HE2 TYR   172      49.053  43.564  33.314  1.00  0.00           H  
ATOM   2703  HD2 TYR   172      49.835  41.224  33.152  1.00  0.00           H  
ATOM   2704  N   ALA   173      54.216  41.311  31.331  1.00  0.00           N  
ATOM   2705  CA  ALA   173      55.409  42.002  30.919  1.00  0.00           C  
ATOM   2706  C   ALA   173      55.479  43.413  31.590  1.00  0.00           C  
ATOM   2707  O   ALA   173      54.548  44.190  31.577  1.00  0.00           O  
ATOM   2708  CB  ALA   173      55.538  42.063  29.386  1.00  0.00           C  
ATOM   2709  H   ALA   173      53.427  41.245  30.705  1.00  0.00           H  
ATOM   2710  HA  ALA   173      56.310  41.498  31.268  1.00  0.00           H  
ATOM   2711  HB1 ALA   173      56.502  42.523  29.171  1.00  0.00           H  
ATOM   2712  HB2 ALA   173      55.566  41.099  28.878  1.00  0.00           H  
ATOM   2713  HB3 ALA   173      54.755  42.767  29.102  1.00  0.00           H  
ATOM   2714  N   LYS   174      56.652  43.794  32.094  1.00  0.00           N  
ATOM   2715  CA  LYS   174      56.910  45.092  32.612  1.00  0.00           C  
ATOM   2716  C   LYS   174      57.037  46.147  31.567  1.00  0.00           C  
ATOM   2717  O   LYS   174      57.252  45.859  30.340  1.00  0.00           O  
ATOM   2718  CB  LYS   174      58.140  44.974  33.630  1.00  0.00           C  
ATOM   2719  CG  LYS   174      57.880  43.965  34.788  1.00  0.00           C  
ATOM   2720  CD  LYS   174      58.968  43.697  35.777  1.00  0.00           C  
ATOM   2721  CE  LYS   174      59.401  44.890  36.542  1.00  0.00           C  
ATOM   2722  NZ  LYS   174      60.774  45.305  36.317  1.00  0.00           N1+
ATOM   2723  H   LYS   174      57.465  43.204  31.993  1.00  0.00           H  
ATOM   2724  HA  LYS   174      56.099  45.358  33.290  1.00  0.00           H  
ATOM   2725  HB2 LYS   174      59.011  44.795  32.999  1.00  0.00           H  
ATOM   2726  HB3 LYS   174      58.305  45.897  34.186  1.00  0.00           H  
ATOM   2727  HG2 LYS   174      57.067  44.430  35.345  1.00  0.00           H  
ATOM   2728  HG3 LYS   174      57.566  43.033  34.318  1.00  0.00           H  
ATOM   2729  HD2 LYS   174      58.695  42.935  36.507  1.00  0.00           H  
ATOM   2730  HD3 LYS   174      59.815  43.260  35.247  1.00  0.00           H  
ATOM   2731  HE2 LYS   174      58.761  45.751  36.350  1.00  0.00           H  
ATOM   2732  HE3 LYS   174      59.213  44.593  37.574  1.00  0.00           H  
ATOM   2733  HZ1 LYS   174      61.475  44.649  36.630  1.00  0.00           H  
ATOM   2734  HZ2 LYS   174      60.886  45.292  35.314  1.00  0.00           H  
ATOM   2735  HZ3 LYS   174      61.039  46.263  36.496  1.00  0.00           H  
ATOM   2736  N   GLU   175      57.197  47.348  31.965  1.00  0.00           N  
ATOM   2737  CA  GLU   175      57.765  48.413  31.097  1.00  0.00           C  
ATOM   2738  C   GLU   175      59.207  48.106  30.693  1.00  0.00           C  
ATOM   2739  O   GLU   175      59.544  48.316  29.557  1.00  0.00           O  
ATOM   2740  CB  GLU   175      57.735  49.858  31.679  1.00  0.00           C  
ATOM   2741  CG  GLU   175      58.392  50.932  30.799  1.00  0.00           C  
ATOM   2742  CD  GLU   175      57.821  50.758  29.383  1.00  0.00           C  
ATOM   2743  OE1 GLU   175      56.597  50.917  29.213  1.00  0.00           O  
ATOM   2744  OE2 GLU   175      58.593  50.622  28.368  1.00  0.00           O1-
ATOM   2745  H   GLU   175      56.913  47.503  32.922  1.00  0.00           H  
ATOM   2746  HA  GLU   175      57.182  48.502  30.181  1.00  0.00           H  
ATOM   2747  HB2 GLU   175      56.671  50.013  31.863  1.00  0.00           H  
ATOM   2748  HB3 GLU   175      58.299  49.742  32.604  1.00  0.00           H  
ATOM   2749  HG2 GLU   175      58.103  51.921  31.155  1.00  0.00           H  
ATOM   2750  HG3 GLU   175      59.474  50.798  30.788  1.00  0.00           H  
ATOM   2751  N   ASP   176      60.126  47.750  31.557  1.00  0.00           N  
ATOM   2752  CA  ASP   176      61.658  47.568  31.334  1.00  0.00           C  
ATOM   2753  C   ASP   176      61.961  46.275  30.496  1.00  0.00           C  
ATOM   2754  O   ASP   176      63.058  46.066  30.001  1.00  0.00           O  
ATOM   2755  CB  ASP   176      62.518  47.460  32.613  1.00  0.00           C  
ATOM   2756  CG  ASP   176      62.291  46.261  33.635  1.00  0.00           C  
ATOM   2757  OD1 ASP   176      61.345  45.386  33.547  1.00  0.00           O  
ATOM   2758  OD2 ASP   176      63.114  46.122  34.591  1.00  0.00           O1-
ATOM   2759  H   ASP   176      59.940  47.654  32.546  1.00  0.00           H  
ATOM   2760  HA  ASP   176      62.134  48.420  30.849  1.00  0.00           H  
ATOM   2761  HB2 ASP   176      63.567  47.415  32.319  1.00  0.00           H  
ATOM   2762  HB3 ASP   176      62.367  48.402  33.140  1.00  0.00           H  
ATOM   2763  N   GLY   177      61.000  45.333  30.387  1.00  0.00           N  
ATOM   2764  CA  GLY   177      61.158  44.140  29.572  1.00  0.00           C  
ATOM   2765  C   GLY   177      61.544  42.907  30.361  1.00  0.00           C  
ATOM   2766  O   GLY   177      61.828  41.917  29.704  1.00  0.00           O  
ATOM   2767  H   GLY   177      60.066  45.530  30.717  1.00  0.00           H  
ATOM   2768  HA2 GLY   177      60.229  43.931  29.041  1.00  0.00           H  
ATOM   2769  HA3 GLY   177      61.946  44.374  28.856  1.00  0.00           H  
ATOM   2770  N   SER   178      61.594  42.952  31.726  1.00  0.00           N  
ATOM   2771  CA  SER   178      61.676  41.801  32.687  1.00  0.00           C  
ATOM   2772  C   SER   178      60.255  41.185  32.738  1.00  0.00           C  
ATOM   2773  O   SER   178      59.270  41.943  32.609  1.00  0.00           O  
ATOM   2774  CB  SER   178      62.213  42.223  34.067  1.00  0.00           C  
ATOM   2775  OG  SER   178      61.884  41.276  35.070  1.00  0.00           O  
ATOM   2776  H   SER   178      61.261  43.793  32.176  1.00  0.00           H  
ATOM   2777  HA  SER   178      62.260  40.978  32.274  1.00  0.00           H  
ATOM   2778  HB2 SER   178      63.299  42.135  34.028  1.00  0.00           H  
ATOM   2779  HB3 SER   178      61.932  43.226  34.389  1.00  0.00           H  
ATOM   2780  HG  SER   178      62.145  41.598  35.935  1.00  0.00           H  
ATOM   2781  N   LYS   179      60.070  39.917  33.065  1.00  0.00           N  
ATOM   2782  CA  LYS   179      58.668  39.368  33.412  1.00  0.00           C  
ATOM   2783  C   LYS   179      58.464  39.185  34.930  1.00  0.00           C  
ATOM   2784  O   LYS   179      59.435  38.960  35.680  1.00  0.00           O  
ATOM   2785  CB  LYS   179      58.353  38.086  32.532  1.00  0.00           C  
ATOM   2786  CG  LYS   179      58.426  38.237  31.008  1.00  0.00           C  
ATOM   2787  CD  LYS   179      57.860  37.031  30.302  1.00  0.00           C  
ATOM   2788  CE  LYS   179      58.983  35.984  30.406  1.00  0.00           C  
ATOM   2789  NZ  LYS   179      58.714  34.878  29.410  1.00  0.00           N1+
ATOM   2790  H   LYS   179      60.855  39.313  33.264  1.00  0.00           H  
ATOM   2791  HA  LYS   179      57.971  40.175  33.186  1.00  0.00           H  
ATOM   2792  HB2 LYS   179      58.970  37.244  32.845  1.00  0.00           H  
ATOM   2793  HB3 LYS   179      57.308  37.815  32.682  1.00  0.00           H  
ATOM   2794  HG2 LYS   179      57.800  39.080  30.719  1.00  0.00           H  
ATOM   2795  HG3 LYS   179      59.452  38.400  30.681  1.00  0.00           H  
ATOM   2796  HD2 LYS   179      56.890  36.745  30.709  1.00  0.00           H  
ATOM   2797  HD3 LYS   179      57.729  37.376  29.276  1.00  0.00           H  
ATOM   2798  HE2 LYS   179      59.905  36.468  30.086  1.00  0.00           H  
ATOM   2799  HE3 LYS   179      58.975  35.637  31.440  1.00  0.00           H  
ATOM   2800  HZ1 LYS   179      58.660  35.204  28.456  1.00  0.00           H  
ATOM   2801  HZ2 LYS   179      59.404  34.141  29.438  1.00  0.00           H  
ATOM   2802  HZ3 LYS   179      57.802  34.519  29.656  1.00  0.00           H  
ATOM   2803  N   ARG   180      57.209  39.087  35.335  1.00  0.00           N  
ATOM   2804  CA  ARG   180      56.747  38.419  36.535  1.00  0.00           C  
ATOM   2805  C   ARG   180      55.721  37.286  36.221  1.00  0.00           C  
ATOM   2806  O   ARG   180      55.059  37.420  35.191  1.00  0.00           O  
ATOM   2807  CB  ARG   180      56.170  39.400  37.602  1.00  0.00           C  
ATOM   2808  CG  ARG   180      57.305  40.225  38.308  1.00  0.00           C  
ATOM   2809  CD  ARG   180      56.680  41.290  39.247  1.00  0.00           C  
ATOM   2810  NE  ARG   180      55.850  40.674  40.299  1.00  0.00           N  
ATOM   2811  CZ  ARG   180      54.642  41.127  40.602  1.00  0.00           C  
ATOM   2812  NH1 ARG   180      54.165  42.191  40.018  1.00  0.00           N  
ATOM   2813  NH2 ARG   180      54.055  40.527  41.538  1.00  0.00           N1+
ATOM   2814  H   ARG   180      56.483  39.340  34.679  1.00  0.00           H  
ATOM   2815  HA  ARG   180      57.564  37.870  37.002  1.00  0.00           H  
ATOM   2816  HB2 ARG   180      55.539  40.106  37.062  1.00  0.00           H  
ATOM   2817  HB3 ARG   180      55.721  38.849  38.428  1.00  0.00           H  
ATOM   2818  HG2 ARG   180      57.888  39.577  38.963  1.00  0.00           H  
ATOM   2819  HG3 ARG   180      57.888  40.821  37.605  1.00  0.00           H  
ATOM   2820  HD2 ARG   180      57.513  41.840  39.684  1.00  0.00           H  
ATOM   2821  HD3 ARG   180      56.115  41.974  38.614  1.00  0.00           H  
ATOM   2822  HE  ARG   180      56.230  39.955  40.899  1.00  0.00           H  
ATOM   2823 HH11 ARG   180      54.821  42.719  39.462  1.00  0.00           H  
ATOM   2824 HH12 ARG   180      53.321  42.565  40.428  1.00  0.00           H  
ATOM   2825 HH21 ARG   180      54.497  39.625  41.648  1.00  0.00           H  
ATOM   2826 HH22 ARG   180      53.160  40.796  41.920  1.00  0.00           H  
ATOM   2827  N   THR   181      55.670  36.218  36.967  1.00  0.00           N  
ATOM   2828  CA  THR   181      54.812  35.018  36.659  1.00  0.00           C  
ATOM   2829  C   THR   181      53.759  34.644  37.677  1.00  0.00           C  
ATOM   2830  O   THR   181      53.759  35.176  38.804  1.00  0.00           O  
ATOM   2831  CB  THR   181      55.816  33.821  36.289  1.00  0.00           C  
ATOM   2832  CG2 THR   181      56.698  34.169  35.103  1.00  0.00           C  
ATOM   2833  OG1 THR   181      56.608  33.444  37.391  1.00  0.00           O  
ATOM   2834  H   THR   181      56.174  36.191  37.842  1.00  0.00           H  
ATOM   2835  HA  THR   181      54.362  35.139  35.674  1.00  0.00           H  
ATOM   2836  HB  THR   181      55.193  32.993  35.950  1.00  0.00           H  
ATOM   2837 HG21 THR   181      57.143  33.260  34.701  1.00  0.00           H  
ATOM   2838 HG22 THR   181      56.099  34.712  34.373  1.00  0.00           H  
ATOM   2839 HG23 THR   181      57.493  34.811  35.482  1.00  0.00           H  
ATOM   2840  HG1 THR   181      56.169  32.882  38.034  1.00  0.00           H  
ATOM   2841  N   GLY   182      52.837  33.798  37.293  1.00  0.00           N  
ATOM   2842  CA  GLY   182      51.602  33.491  38.199  1.00  0.00           C  
ATOM   2843  C   GLY   182      51.088  32.031  37.838  1.00  0.00           C  
ATOM   2844  O   GLY   182      51.525  31.262  37.030  1.00  0.00           O  
ATOM   2845  H   GLY   182      52.894  33.326  36.402  1.00  0.00           H  
ATOM   2846  HA2 GLY   182      51.939  33.542  39.235  1.00  0.00           H  
ATOM   2847  HA3 GLY   182      50.861  34.290  38.166  1.00  0.00           H  
ATOM   2848  N   MET   183      49.885  31.755  38.404  1.00  0.00           N  
ATOM   2849  CA  MET   183      48.958  30.727  38.093  1.00  0.00           C  
ATOM   2850  C   MET   183      47.496  31.200  38.147  1.00  0.00           C  
ATOM   2851  O   MET   183      47.138  31.933  39.105  1.00  0.00           O  
ATOM   2852  CB  MET   183      49.272  29.568  38.977  1.00  0.00           C  
ATOM   2853  CG  MET   183      48.809  28.190  38.439  1.00  0.00           C  
ATOM   2854  SD  MET   183      49.282  26.706  39.449  1.00  0.00           S  
ATOM   2855  CE  MET   183      47.896  26.740  40.631  1.00  0.00           C  
ATOM   2856  H   MET   183      49.684  32.414  39.143  1.00  0.00           H  
ATOM   2857  HA  MET   183      49.131  30.518  37.038  1.00  0.00           H  
ATOM   2858  HB2 MET   183      50.331  29.475  39.215  1.00  0.00           H  
ATOM   2859  HB3 MET   183      48.661  29.686  39.873  1.00  0.00           H  
ATOM   2860  HG2 MET   183      47.729  28.190  38.289  1.00  0.00           H  
ATOM   2861  HG3 MET   183      49.348  28.076  37.498  1.00  0.00           H  
ATOM   2862  HE1 MET   183      47.582  27.674  41.098  1.00  0.00           H  
ATOM   2863  HE2 MET   183      46.981  26.558  40.068  1.00  0.00           H  
ATOM   2864  HE3 MET   183      48.019  25.922  41.340  1.00  0.00           H  
ATOM   2865  N   VAL   184      46.685  30.703  37.263  1.00  0.00           N  
ATOM   2866  CA  VAL   184      45.235  30.799  37.306  1.00  0.00           C  
ATOM   2867  C   VAL   184      44.695  30.027  38.529  1.00  0.00           C  
ATOM   2868  O   VAL   184      44.893  28.814  38.661  1.00  0.00           O  
ATOM   2869  CB  VAL   184      44.526  30.444  35.986  1.00  0.00           C  
ATOM   2870  CG1 VAL   184      43.066  30.887  36.054  1.00  0.00           C  
ATOM   2871  CG2 VAL   184      45.234  31.147  34.869  1.00  0.00           C  
ATOM   2872  H   VAL   184      47.043  30.162  36.489  1.00  0.00           H  
ATOM   2873  HA  VAL   184      45.120  31.859  37.534  1.00  0.00           H  
ATOM   2874  HB  VAL   184      44.616  29.392  35.715  1.00  0.00           H  
ATOM   2875 HG11 VAL   184      42.637  30.304  36.870  1.00  0.00           H  
ATOM   2876 HG12 VAL   184      43.122  31.945  36.310  1.00  0.00           H  
ATOM   2877 HG13 VAL   184      42.570  30.701  35.102  1.00  0.00           H  
ATOM   2878 HG21 VAL   184      44.603  31.186  33.981  1.00  0.00           H  
ATOM   2879 HG22 VAL   184      45.466  32.197  35.043  1.00  0.00           H  
ATOM   2880 HG23 VAL   184      46.136  30.617  34.565  1.00  0.00           H  
ATOM   2881  N   ILE   185      43.788  30.590  39.392  1.00  0.00           N  
ATOM   2882  CA  ILE   185      43.253  29.923  40.604  1.00  0.00           C  
ATOM   2883  C   ILE   185      41.687  30.025  40.612  1.00  0.00           C  
ATOM   2884  O   ILE   185      41.179  29.382  41.505  1.00  0.00           O  
ATOM   2885  CB  ILE   185      44.066  30.579  41.736  1.00  0.00           C  
ATOM   2886  CG2 ILE   185      45.523  30.141  41.765  1.00  0.00           C  
ATOM   2887  CG1 ILE   185      43.857  32.088  42.002  1.00  0.00           C  
ATOM   2888  CD1 ILE   185      43.717  32.283  43.553  1.00  0.00           C  
ATOM   2889  H   ILE   185      43.496  31.554  39.324  1.00  0.00           H  
ATOM   2890  HA  ILE   185      43.419  28.847  40.669  1.00  0.00           H  
ATOM   2891  HB  ILE   185      43.668  30.044  42.599  1.00  0.00           H  
ATOM   2892 HG21 ILE   185      45.656  29.059  41.766  1.00  0.00           H  
ATOM   2893 HG22 ILE   185      46.072  30.643  40.969  1.00  0.00           H  
ATOM   2894 HG23 ILE   185      46.096  30.478  42.628  1.00  0.00           H  
ATOM   2895 HG12 ILE   185      44.745  32.596  41.626  1.00  0.00           H  
ATOM   2896 HG13 ILE   185      42.974  32.463  41.484  1.00  0.00           H  
ATOM   2897 HD11 ILE   185      42.918  31.616  43.874  1.00  0.00           H  
ATOM   2898 HD12 ILE   185      44.637  31.971  44.047  1.00  0.00           H  
ATOM   2899 HD13 ILE   185      43.397  33.303  43.767  1.00  0.00           H  
ATOM   2900  N   HIS   186      40.982  30.913  39.843  1.00  0.00           N  
ATOM   2901  CA  HIS   186      39.497  30.658  39.733  1.00  0.00           C  
ATOM   2902  C   HIS   186      38.935  31.184  38.399  1.00  0.00           C  
ATOM   2903  O   HIS   186      39.360  32.295  37.998  1.00  0.00           O  
ATOM   2904  CB  HIS   186      38.880  31.418  40.965  1.00  0.00           C  
ATOM   2905  CG  HIS   186      37.329  31.420  41.134  1.00  0.00           C  
ATOM   2906  ND1 HIS   186      36.485  30.405  41.659  1.00  0.00           N  
ATOM   2907  CE1 HIS   186      35.219  30.888  41.698  1.00  0.00           C  
ATOM   2908  NE2 HIS   186      35.287  32.116  41.299  1.00  0.00           N  
ATOM   2909  CD2 HIS   186      36.506  32.530  40.916  1.00  0.00           C  
ATOM   2910  H   HIS   186      41.454  31.572  39.240  1.00  0.00           H  
ATOM   2911  HA  HIS   186      39.324  29.586  39.837  1.00  0.00           H  
ATOM   2912  HB2 HIS   186      39.249  30.941  41.873  1.00  0.00           H  
ATOM   2913  HB3 HIS   186      39.229  32.450  40.992  1.00  0.00           H  
ATOM   2914  HE1 HIS   186      34.340  30.382  42.069  1.00  0.00           H  
ATOM   2915  HE2 HIS   186      34.412  32.566  41.073  1.00  0.00           H  
ATOM   2916  HD2 HIS   186      36.856  33.445  40.463  1.00  0.00           H  
ATOM   2917  N   GLN   187      38.011  30.506  37.663  1.00  0.00           N  
ATOM   2918  CA  GLN   187      37.209  31.043  36.547  1.00  0.00           C  
ATOM   2919  C   GLN   187      35.988  31.755  37.119  1.00  0.00           C  
ATOM   2920  O   GLN   187      35.300  31.206  38.023  1.00  0.00           O  
ATOM   2921  CB  GLN   187      36.777  29.831  35.727  1.00  0.00           C  
ATOM   2922  CG  GLN   187      36.262  30.285  34.354  1.00  0.00           C  
ATOM   2923  CD  GLN   187      35.867  29.068  33.501  1.00  0.00           C  
ATOM   2924  OE1 GLN   187      35.537  27.979  33.959  1.00  0.00           O  
ATOM   2925  NE2 GLN   187      35.868  29.170  32.184  1.00  0.00           N  
ATOM   2926  H   GLN   187      37.770  29.594  38.025  1.00  0.00           H  
ATOM   2927  HA  GLN   187      37.776  31.704  35.891  1.00  0.00           H  
ATOM   2928  HB2 GLN   187      37.592  29.121  35.586  1.00  0.00           H  
ATOM   2929  HB3 GLN   187      35.940  29.379  36.260  1.00  0.00           H  
ATOM   2930  HG2 GLN   187      35.371  30.901  34.472  1.00  0.00           H  
ATOM   2931  HG3 GLN   187      37.076  30.802  33.845  1.00  0.00           H  
ATOM   2932 HE21 GLN   187      36.234  30.009  31.757  1.00  0.00           H  
ATOM   2933 HE22 GLN   187      35.793  28.294  31.686  1.00  0.00           H  
ATOM   2934  N   VAL   188      35.564  32.994  36.621  1.00  0.00           N  
ATOM   2935  CA  VAL   188      34.390  33.708  37.094  1.00  0.00           C  
ATOM   2936  C   VAL   188      33.130  33.015  36.580  1.00  0.00           C  
ATOM   2937  O   VAL   188      33.000  32.764  35.388  1.00  0.00           O  
ATOM   2938  CB  VAL   188      34.460  35.227  36.787  1.00  0.00           C  
ATOM   2939  CG1 VAL   188      33.305  35.954  37.462  1.00  0.00           C  
ATOM   2940  CG2 VAL   188      35.730  35.764  37.300  1.00  0.00           C  
ATOM   2941  H   VAL   188      36.104  33.314  35.830  1.00  0.00           H  
ATOM   2942  HA  VAL   188      34.347  33.612  38.179  1.00  0.00           H  
ATOM   2943  HB  VAL   188      34.520  35.349  35.706  1.00  0.00           H  
ATOM   2944 HG11 VAL   188      33.472  37.009  37.245  1.00  0.00           H  
ATOM   2945 HG12 VAL   188      32.365  35.735  36.955  1.00  0.00           H  
ATOM   2946 HG13 VAL   188      33.318  35.841  38.546  1.00  0.00           H  
ATOM   2947 HG21 VAL   188      36.616  35.331  36.837  1.00  0.00           H  
ATOM   2948 HG22 VAL   188      35.765  36.843  37.150  1.00  0.00           H  
ATOM   2949 HG23 VAL   188      35.798  35.498  38.355  1.00  0.00           H  
ATOM   2950  N   GLU   189      32.212  32.587  37.469  1.00  0.00           N  
ATOM   2951  CA  GLU   189      30.974  31.914  37.101  1.00  0.00           C  
ATOM   2952  C   GLU   189      30.161  32.678  35.968  1.00  0.00           C  
ATOM   2953  O   GLU   189      29.812  32.180  34.906  1.00  0.00           O  
ATOM   2954  CB  GLU   189      30.080  31.684  38.337  1.00  0.00           C  
ATOM   2955  CG  GLU   189      28.934  30.667  37.980  1.00  0.00           C  
ATOM   2956  CD  GLU   189      29.560  29.279  38.209  1.00  0.00           C  
ATOM   2957  OE1 GLU   189      30.023  28.572  37.305  1.00  0.00           O  
ATOM   2958  OE2 GLU   189      29.620  28.802  39.353  1.00  0.00           O1-
ATOM   2959  H   GLU   189      32.338  32.740  38.459  1.00  0.00           H  
ATOM   2960  HA  GLU   189      31.102  30.929  36.651  1.00  0.00           H  
ATOM   2961  HB2 GLU   189      30.686  31.269  39.143  1.00  0.00           H  
ATOM   2962  HB3 GLU   189      29.654  32.625  38.683  1.00  0.00           H  
ATOM   2963  HG2 GLU   189      28.113  30.712  38.695  1.00  0.00           H  
ATOM   2964  HG3 GLU   189      28.467  30.834  37.009  1.00  0.00           H  
ATOM   2965  N   ALA   190      30.060  33.990  36.201  1.00  0.00           N  
ATOM   2966  CA  ALA   190      29.194  34.848  35.352  1.00  0.00           C  
ATOM   2967  C   ALA   190      29.815  35.265  34.043  1.00  0.00           C  
ATOM   2968  O   ALA   190      29.106  35.669  33.114  1.00  0.00           O  
ATOM   2969  CB  ALA   190      28.882  36.194  36.063  1.00  0.00           C  
ATOM   2970  H   ALA   190      30.315  34.313  37.123  1.00  0.00           H  
ATOM   2971  HA  ALA   190      28.282  34.264  35.231  1.00  0.00           H  
ATOM   2972  HB1 ALA   190      29.806  36.771  36.079  1.00  0.00           H  
ATOM   2973  HB2 ALA   190      28.113  36.724  35.500  1.00  0.00           H  
ATOM   2974  HB3 ALA   190      28.657  36.109  37.126  1.00  0.00           H  
ATOM   2975  N   LYS   191      31.163  35.154  33.987  1.00  0.00           N  
ATOM   2976  CA  LYS   191      31.976  35.606  32.830  1.00  0.00           C  
ATOM   2977  C   LYS   191      33.120  34.635  32.625  1.00  0.00           C  
ATOM   2978  O   LYS   191      34.238  34.967  32.947  1.00  0.00           O  
ATOM   2979  CB  LYS   191      32.413  37.112  33.117  1.00  0.00           C  
ATOM   2980  CG  LYS   191      31.222  38.118  33.129  1.00  0.00           C  
ATOM   2981  CD  LYS   191      31.625  39.541  32.985  1.00  0.00           C  
ATOM   2982  CE  LYS   191      30.331  40.309  32.710  1.00  0.00           C  
ATOM   2983  NZ  LYS   191      30.767  41.678  32.733  1.00  0.00           N1+
ATOM   2984  H   LYS   191      31.667  34.687  34.727  1.00  0.00           H  
ATOM   2985  HA  LYS   191      31.348  35.527  31.942  1.00  0.00           H  
ATOM   2986  HB2 LYS   191      32.834  37.136  34.123  1.00  0.00           H  
ATOM   2987  HB3 LYS   191      33.184  37.393  32.400  1.00  0.00           H  
ATOM   2988  HG2 LYS   191      30.575  37.899  32.280  1.00  0.00           H  
ATOM   2989  HG3 LYS   191      30.570  37.900  33.975  1.00  0.00           H  
ATOM   2990  HD2 LYS   191      32.086  39.894  33.908  1.00  0.00           H  
ATOM   2991  HD3 LYS   191      32.165  39.596  32.040  1.00  0.00           H  
ATOM   2992  HE2 LYS   191      29.898  40.039  31.746  1.00  0.00           H  
ATOM   2993  HE3 LYS   191      29.731  40.125  33.601  1.00  0.00           H  
ATOM   2994  HZ1 LYS   191      31.252  41.863  33.599  1.00  0.00           H  
ATOM   2995  HZ2 LYS   191      31.358  42.042  31.999  1.00  0.00           H  
ATOM   2996  HZ3 LYS   191      29.997  42.328  32.802  1.00  0.00           H  
ATOM   2997  N   PRO   192      32.898  33.424  32.120  1.00  0.00           N  
ATOM   2998  CA  PRO   192      33.954  32.348  31.975  1.00  0.00           C  
ATOM   2999  C   PRO   192      35.183  32.713  31.066  1.00  0.00           C  
ATOM   3000  O   PRO   192      36.040  31.861  30.973  1.00  0.00           O  
ATOM   3001  CD  PRO   192      31.626  32.816  31.810  1.00  0.00           C  
ATOM   3002  CG  PRO   192      31.745  31.335  31.940  1.00  0.00           C  
ATOM   3003  CB  PRO   192      33.228  31.063  31.624  1.00  0.00           C  
ATOM   3004  HD2 PRO   192      31.243  33.086  30.826  1.00  0.00           H  
ATOM   3005  HD3 PRO   192      30.890  33.112  32.557  1.00  0.00           H  
ATOM   3006  HG2 PRO   192      31.158  30.882  31.141  1.00  0.00           H  
ATOM   3007  HG3 PRO   192      31.586  30.876  32.915  1.00  0.00           H  
ATOM   3008  HB2 PRO   192      33.343  30.894  30.553  1.00  0.00           H  
ATOM   3009  HB3 PRO   192      33.606  30.272  32.272  1.00  0.00           H  
ATOM   3010  HA  PRO   192      34.294  32.132  32.988  1.00  0.00           H  
ATOM   3011  N   SER   193      35.342  33.885  30.471  1.00  0.00           N  
ATOM   3012  CA  SER   193      36.707  34.399  29.999  1.00  0.00           C  
ATOM   3013  C   SER   193      37.498  35.128  31.054  1.00  0.00           C  
ATOM   3014  O   SER   193      38.740  35.182  30.873  1.00  0.00           O  
ATOM   3015  CB  SER   193      36.594  35.304  28.659  1.00  0.00           C  
ATOM   3016  OG  SER   193      35.885  36.528  28.960  1.00  0.00           O  
ATOM   3017  H   SER   193      34.592  34.555  30.558  1.00  0.00           H  
ATOM   3018  HA  SER   193      37.304  33.512  29.786  1.00  0.00           H  
ATOM   3019  HB2 SER   193      37.596  35.590  28.340  1.00  0.00           H  
ATOM   3020  HB3 SER   193      35.969  34.810  27.914  1.00  0.00           H  
ATOM   3021  HG  SER   193      36.459  37.297  28.938  1.00  0.00           H  
ATOM   3022  N   VAL   194      36.849  35.603  32.121  1.00  0.00           N  
ATOM   3023  CA  VAL   194      37.478  36.364  33.188  1.00  0.00           C  
ATOM   3024  C   VAL   194      37.809  35.316  34.233  1.00  0.00           C  
ATOM   3025  O   VAL   194      37.076  34.381  34.532  1.00  0.00           O  
ATOM   3026  CB  VAL   194      36.578  37.479  33.702  1.00  0.00           C  
ATOM   3027  CG1 VAL   194      37.171  38.192  34.963  1.00  0.00           C  
ATOM   3028  CG2 VAL   194      36.320  38.467  32.553  1.00  0.00           C  
ATOM   3029  H   VAL   194      35.844  35.499  32.126  1.00  0.00           H  
ATOM   3030  HA  VAL   194      38.357  36.786  32.700  1.00  0.00           H  
ATOM   3031  HB  VAL   194      35.659  36.988  34.020  1.00  0.00           H  
ATOM   3032 HG11 VAL   194      38.120  38.654  34.694  1.00  0.00           H  
ATOM   3033 HG12 VAL   194      36.493  38.912  35.421  1.00  0.00           H  
ATOM   3034 HG13 VAL   194      37.368  37.391  35.676  1.00  0.00           H  
ATOM   3035 HG21 VAL   194      37.247  38.828  32.109  1.00  0.00           H  
ATOM   3036 HG22 VAL   194      35.708  37.985  31.790  1.00  0.00           H  
ATOM   3037 HG23 VAL   194      35.768  39.331  32.924  1.00  0.00           H  
ATOM   3038  N   TYR   195      39.013  35.532  34.803  1.00  0.00           N  
ATOM   3039  CA  TYR   195      39.698  34.691  35.839  1.00  0.00           C  
ATOM   3040  C   TYR   195      40.397  35.539  36.971  1.00  0.00           C  
ATOM   3041  O   TYR   195      40.639  36.762  36.881  1.00  0.00           O  
ATOM   3042  CB  TYR   195      40.753  33.757  35.196  1.00  0.00           C  
ATOM   3043  CG  TYR   195      40.176  32.692  34.407  1.00  0.00           C  
ATOM   3044  CD1 TYR   195      39.869  32.994  33.056  1.00  0.00           C  
ATOM   3045  CE1 TYR   195      39.565  31.962  32.204  1.00  0.00           C  
ATOM   3046  CZ  TYR   195      39.526  30.599  32.602  1.00  0.00           C  
ATOM   3047  OH  TYR   195      39.283  29.546  31.798  1.00  0.00           O  
ATOM   3048  CE2 TYR   195      39.809  30.313  33.954  1.00  0.00           C  
ATOM   3049  CD2 TYR   195      40.071  31.378  34.868  1.00  0.00           C  
ATOM   3050  H   TYR   195      39.606  36.257  34.426  1.00  0.00           H  
ATOM   3051  HA  TYR   195      39.012  34.031  36.370  1.00  0.00           H  
ATOM   3052  HB2 TYR   195      41.335  34.467  34.609  1.00  0.00           H  
ATOM   3053  HB3 TYR   195      41.351  33.280  35.973  1.00  0.00           H  
ATOM   3054  HD1 TYR   195      39.920  34.009  32.690  1.00  0.00           H  
ATOM   3055  HE1 TYR   195      39.369  32.182  31.165  1.00  0.00           H  
ATOM   3056  HH  TYR   195      38.827  29.874  31.019  1.00  0.00           H  
ATOM   3057  HE2 TYR   195      39.679  29.324  34.367  1.00  0.00           H  
ATOM   3058  HD2 TYR   195      40.307  31.172  35.902  1.00  0.00           H  
ATOM   3059  N   PHE   196      40.759  34.866  38.097  1.00  0.00           N  
ATOM   3060  CA  PHE   196      41.546  35.302  39.222  1.00  0.00           C  
ATOM   3061  C   PHE   196      42.929  34.639  39.232  1.00  0.00           C  
ATOM   3062  O   PHE   196      43.022  33.459  38.882  1.00  0.00           O  
ATOM   3063  CB  PHE   196      40.774  35.002  40.565  1.00  0.00           C  
ATOM   3064  CG  PHE   196      39.326  35.556  40.804  1.00  0.00           C  
ATOM   3065  CD1 PHE   196      38.710  36.525  40.013  1.00  0.00           C  
ATOM   3066  CE1 PHE   196      37.482  37.118  40.433  1.00  0.00           C  
ATOM   3067  CZ  PHE   196      36.804  36.721  41.612  1.00  0.00           C  
ATOM   3068  CE2 PHE   196      37.418  35.684  42.416  1.00  0.00           C  
ATOM   3069  CD2 PHE   196      38.654  35.183  41.998  1.00  0.00           C  
ATOM   3070  H   PHE   196      40.475  33.900  38.172  1.00  0.00           H  
ATOM   3071  HA  PHE   196      41.831  36.354  39.215  1.00  0.00           H  
ATOM   3072  HB2 PHE   196      40.820  33.913  40.580  1.00  0.00           H  
ATOM   3073  HB3 PHE   196      41.403  35.220  41.428  1.00  0.00           H  
ATOM   3074  HD1 PHE   196      39.186  36.846  39.098  1.00  0.00           H  
ATOM   3075  HE1 PHE   196      37.110  37.806  39.688  1.00  0.00           H  
ATOM   3076  HZ  PHE   196      35.806  37.074  41.826  1.00  0.00           H  
ATOM   3077  HE2 PHE   196      37.029  35.252  43.327  1.00  0.00           H  
ATOM   3078  HD2 PHE   196      39.088  34.455  42.667  1.00  0.00           H  
ATOM   3079  N   ILE   197      43.985  35.350  39.676  1.00  0.00           N  
ATOM   3080  CA  ILE   197      45.351  35.051  39.387  1.00  0.00           C  
ATOM   3081  C   ILE   197      46.282  35.399  40.624  1.00  0.00           C  
ATOM   3082  O   ILE   197      46.366  36.555  41.046  1.00  0.00           O  
ATOM   3083  CB  ILE   197      45.829  35.733  38.073  1.00  0.00           C  
ATOM   3084  CG2 ILE   197      47.315  35.788  37.896  1.00  0.00           C  
ATOM   3085  CG1 ILE   197      45.134  35.283  36.782  1.00  0.00           C  
ATOM   3086  CD1 ILE   197      43.889  36.128  36.463  1.00  0.00           C  
ATOM   3087  H   ILE   197      43.789  36.292  39.983  1.00  0.00           H  
ATOM   3088  HA  ILE   197      45.470  33.974  39.270  1.00  0.00           H  
ATOM   3089  HB  ILE   197      45.528  36.774  38.191  1.00  0.00           H  
ATOM   3090 HG21 ILE   197      47.778  34.818  37.716  1.00  0.00           H  
ATOM   3091 HG22 ILE   197      47.507  36.391  37.009  1.00  0.00           H  
ATOM   3092 HG23 ILE   197      47.742  36.329  38.740  1.00  0.00           H  
ATOM   3093 HG12 ILE   197      45.863  35.447  35.988  1.00  0.00           H  
ATOM   3094 HG13 ILE   197      44.944  34.217  36.666  1.00  0.00           H  
ATOM   3095 HD11 ILE   197      43.125  36.122  37.240  1.00  0.00           H  
ATOM   3096 HD12 ILE   197      44.257  37.153  36.409  1.00  0.00           H  
ATOM   3097 HD13 ILE   197      43.461  35.869  35.495  1.00  0.00           H  
ATOM   3098  N   LYS   198      46.954  34.344  41.107  1.00  0.00           N  
ATOM   3099  CA  LYS   198      48.012  34.513  42.079  1.00  0.00           C  
ATOM   3100  C   LYS   198      49.316  34.773  41.418  1.00  0.00           C  
ATOM   3101  O   LYS   198      49.738  34.000  40.613  1.00  0.00           O  
ATOM   3102  CB  LYS   198      48.042  33.161  42.842  1.00  0.00           C  
ATOM   3103  CG  LYS   198      49.203  32.923  43.851  1.00  0.00           C  
ATOM   3104  CD  LYS   198      49.083  33.877  44.984  1.00  0.00           C  
ATOM   3105  CE  LYS   198      50.107  33.634  46.072  1.00  0.00           C  
ATOM   3106  NZ  LYS   198      51.459  34.129  45.686  1.00  0.00           N1+
ATOM   3107  H   LYS   198      46.866  33.474  40.601  1.00  0.00           H  
ATOM   3108  HA  LYS   198      47.695  35.284  42.781  1.00  0.00           H  
ATOM   3109  HB2 LYS   198      47.057  33.077  43.301  1.00  0.00           H  
ATOM   3110  HB3 LYS   198      48.229  32.393  42.091  1.00  0.00           H  
ATOM   3111  HG2 LYS   198      49.034  31.921  44.245  1.00  0.00           H  
ATOM   3112  HG3 LYS   198      50.169  32.935  43.345  1.00  0.00           H  
ATOM   3113  HD2 LYS   198      49.187  34.872  44.552  1.00  0.00           H  
ATOM   3114  HD3 LYS   198      48.090  33.802  45.427  1.00  0.00           H  
ATOM   3115  HE2 LYS   198      49.714  34.202  46.915  1.00  0.00           H  
ATOM   3116  HE3 LYS   198      50.211  32.584  46.347  1.00  0.00           H  
ATOM   3117  HZ1 LYS   198      52.072  33.892  46.452  1.00  0.00           H  
ATOM   3118  HZ2 LYS   198      51.786  33.500  44.967  1.00  0.00           H  
ATOM   3119  HZ3 LYS   198      51.573  35.030  45.245  1.00  0.00           H  
ATOM   3120  N   PHE   199      50.039  35.861  41.745  1.00  0.00           N  
ATOM   3121  CA  PHE   199      51.421  36.103  41.310  1.00  0.00           C  
ATOM   3122  C   PHE   199      52.403  35.287  42.158  1.00  0.00           C  
ATOM   3123  O   PHE   199      52.260  35.271  43.313  1.00  0.00           O  
ATOM   3124  CB  PHE   199      51.791  37.607  41.417  1.00  0.00           C  
ATOM   3125  CG  PHE   199      51.430  38.235  40.090  1.00  0.00           C  
ATOM   3126  CD1 PHE   199      50.065  38.589  39.775  1.00  0.00           C  
ATOM   3127  CE1 PHE   199      49.774  39.377  38.649  1.00  0.00           C  
ATOM   3128  CZ  PHE   199      50.845  39.829  37.876  1.00  0.00           C  
ATOM   3129  CE2 PHE   199      52.207  39.525  38.131  1.00  0.00           C  
ATOM   3130  CD2 PHE   199      52.507  38.771  39.238  1.00  0.00           C  
ATOM   3131  H   PHE   199      49.681  36.557  42.384  1.00  0.00           H  
ATOM   3132  HA  PHE   199      51.666  35.730  40.316  1.00  0.00           H  
ATOM   3133  HB2 PHE   199      51.249  38.030  42.263  1.00  0.00           H  
ATOM   3134  HB3 PHE   199      52.855  37.675  41.643  1.00  0.00           H  
ATOM   3135  HD1 PHE   199      49.229  38.355  40.417  1.00  0.00           H  
ATOM   3136  HE1 PHE   199      48.738  39.657  38.527  1.00  0.00           H  
ATOM   3137  HZ  PHE   199      50.551  40.645  37.232  1.00  0.00           H  
ATOM   3138  HE2 PHE   199      53.005  40.036  37.612  1.00  0.00           H  
ATOM   3139  HD2 PHE   199      53.493  38.439  39.529  1.00  0.00           H  
ATOM   3140  N   ASP   200      53.454  34.675  41.563  1.00  0.00           N  
ATOM   3141  CA  ASP   200      54.273  33.712  42.258  1.00  0.00           C  
ATOM   3142  C   ASP   200      55.036  34.392  43.391  1.00  0.00           C  
ATOM   3143  O   ASP   200      55.554  33.741  44.268  1.00  0.00           O  
ATOM   3144  CB  ASP   200      55.192  33.015  41.166  1.00  0.00           C  
ATOM   3145  CG  ASP   200      54.565  32.137  40.045  1.00  0.00           C  
ATOM   3146  OD1 ASP   200      53.422  31.690  40.163  1.00  0.00           O  
ATOM   3147  OD2 ASP   200      55.271  31.929  39.025  1.00  0.00           O1-
ATOM   3148  H   ASP   200      53.541  34.568  40.562  1.00  0.00           H  
ATOM   3149  HA  ASP   200      53.711  32.935  42.777  1.00  0.00           H  
ATOM   3150  HB2 ASP   200      55.713  33.818  40.644  1.00  0.00           H  
ATOM   3151  HB3 ASP   200      56.063  32.486  41.553  1.00  0.00           H  
ATOM   3152  N   ASP   201      55.312  35.710  43.296  1.00  0.00           N  
ATOM   3153  CA  ASP   201      56.063  36.502  44.263  1.00  0.00           C  
ATOM   3154  C   ASP   201      55.170  37.485  45.042  1.00  0.00           C  
ATOM   3155  O   ASP   201      55.692  38.425  45.661  1.00  0.00           O  
ATOM   3156  CB  ASP   201      57.030  37.346  43.489  1.00  0.00           C  
ATOM   3157  CG  ASP   201      56.464  38.430  42.603  1.00  0.00           C  
ATOM   3158  OD1 ASP   201      57.095  39.518  42.532  1.00  0.00           O  
ATOM   3159  OD2 ASP   201      55.476  38.171  41.931  1.00  0.00           O1-
ATOM   3160  H   ASP   201      54.835  36.194  42.548  1.00  0.00           H  
ATOM   3161  HA  ASP   201      56.665  35.875  44.921  1.00  0.00           H  
ATOM   3162  HB2 ASP   201      57.597  37.815  44.292  1.00  0.00           H  
ATOM   3163  HB3 ASP   201      57.764  36.735  42.963  1.00  0.00           H  
ATOM   3164  N   ASP   202      53.805  37.440  44.933  1.00  0.00           N  
ATOM   3165  CA  ASP   202      52.901  38.400  45.575  1.00  0.00           C  
ATOM   3166  C   ASP   202      51.630  37.672  46.028  1.00  0.00           C  
ATOM   3167  O   ASP   202      50.997  36.931  45.320  1.00  0.00           O  
ATOM   3168  CB  ASP   202      52.727  39.722  44.835  1.00  0.00           C  
ATOM   3169  CG  ASP   202      51.879  40.873  45.490  1.00  0.00           C  
ATOM   3170  OD1 ASP   202      51.581  40.723  46.656  1.00  0.00           O  
ATOM   3171  OD2 ASP   202      51.624  41.912  44.889  1.00  0.00           O1-
ATOM   3172  H   ASP   202      53.460  36.860  44.182  1.00  0.00           H  
ATOM   3173  HA  ASP   202      53.348  38.752  46.505  1.00  0.00           H  
ATOM   3174  HB2 ASP   202      53.714  40.064  44.522  1.00  0.00           H  
ATOM   3175  HB3 ASP   202      52.274  39.487  43.872  1.00  0.00           H  
ATOM   3176  N   PHE   203      51.319  37.954  47.304  1.00  0.00           N  
ATOM   3177  CA  PHE   203      50.127  37.483  48.077  1.00  0.00           C  
ATOM   3178  C   PHE   203      48.794  38.062  47.634  1.00  0.00           C  
ATOM   3179  O   PHE   203      47.702  37.487  47.829  1.00  0.00           O  
ATOM   3180  CB  PHE   203      50.406  37.598  49.571  1.00  0.00           C  
ATOM   3181  CG  PHE   203      51.010  38.905  50.001  1.00  0.00           C  
ATOM   3182  CD1 PHE   203      50.276  40.073  50.187  1.00  0.00           C  
ATOM   3183  CE1 PHE   203      50.894  41.188  50.633  1.00  0.00           C  
ATOM   3184  CZ  PHE   203      52.198  41.190  51.026  1.00  0.00           C  
ATOM   3185  CE2 PHE   203      53.000  40.107  50.899  1.00  0.00           C  
ATOM   3186  CD2 PHE   203      52.376  38.903  50.343  1.00  0.00           C  
ATOM   3187  H   PHE   203      51.894  38.670  47.725  1.00  0.00           H  
ATOM   3188  HA  PHE   203      50.038  36.402  47.971  1.00  0.00           H  
ATOM   3189  HB2 PHE   203      49.508  37.380  50.150  1.00  0.00           H  
ATOM   3190  HB3 PHE   203      51.108  36.807  49.833  1.00  0.00           H  
ATOM   3191  HD1 PHE   203      49.237  40.141  49.900  1.00  0.00           H  
ATOM   3192  HE1 PHE   203      50.362  42.119  50.761  1.00  0.00           H  
ATOM   3193  HZ  PHE   203      52.688  42.076  51.402  1.00  0.00           H  
ATOM   3194  HE2 PHE   203      54.065  40.025  51.061  1.00  0.00           H  
ATOM   3195  HD2 PHE   203      52.933  37.994  50.168  1.00  0.00           H  
ATOM   3196  N   HIS   204      48.798  39.270  47.071  1.00  0.00           N  
ATOM   3197  CA  HIS   204      47.704  39.808  46.356  1.00  0.00           C  
ATOM   3198  C   HIS   204      47.221  38.953  45.147  1.00  0.00           C  
ATOM   3199  O   HIS   204      47.936  38.571  44.257  1.00  0.00           O  
ATOM   3200  CB  HIS   204      47.852  41.202  45.848  1.00  0.00           C  
ATOM   3201  CG  HIS   204      48.205  42.176  46.894  1.00  0.00           C  
ATOM   3202  ND1 HIS   204      49.451  42.359  47.411  1.00  0.00           N1+
ATOM   3203  CE1 HIS   204      49.408  43.410  48.296  1.00  0.00           C  
ATOM   3204  NE2 HIS   204      48.089  43.677  48.429  1.00  0.00           N  
ATOM   3205  CD2 HIS   204      47.308  42.955  47.514  1.00  0.00           C  
ATOM   3206  H   HIS   204      49.705  39.712  47.119  1.00  0.00           H  
ATOM   3207  HA  HIS   204      46.909  39.859  47.099  1.00  0.00           H  
ATOM   3208  HB2 HIS   204      48.702  41.281  45.170  1.00  0.00           H  
ATOM   3209  HB3 HIS   204      46.960  41.494  45.293  1.00  0.00           H  
ATOM   3210  HD1 HIS   204      50.326  42.085  46.988  1.00  0.00           H  
ATOM   3211  HE1 HIS   204      50.235  43.912  48.776  1.00  0.00           H  
ATOM   3212  HE2 HIS   204      47.723  44.375  49.060  1.00  0.00           H  
ATOM   3213  HD2 HIS   204      46.245  42.999  47.326  1.00  0.00           H  
ATOM   3214  N   ILE   205      45.874  38.872  45.116  1.00  0.00           N  
ATOM   3215  CA  ILE   205      45.207  38.214  44.014  1.00  0.00           C  
ATOM   3216  C   ILE   205      44.973  39.245  42.982  1.00  0.00           C  
ATOM   3217  O   ILE   205      44.506  40.330  43.354  1.00  0.00           O  
ATOM   3218  CB  ILE   205      43.934  37.339  44.372  1.00  0.00           C  
ATOM   3219  CG2 ILE   205      43.197  36.821  43.096  1.00  0.00           C  
ATOM   3220  CG1 ILE   205      44.378  36.204  45.341  1.00  0.00           C  
ATOM   3221  CD1 ILE   205      45.458  35.153  44.916  1.00  0.00           C  
ATOM   3222  H   ILE   205      45.332  39.443  45.749  1.00  0.00           H  
ATOM   3223  HA  ILE   205      45.870  37.468  43.575  1.00  0.00           H  
ATOM   3224  HB  ILE   205      43.231  37.986  44.896  1.00  0.00           H  
ATOM   3225 HG21 ILE   205      43.969  36.218  42.618  1.00  0.00           H  
ATOM   3226 HG22 ILE   205      42.351  36.192  43.373  1.00  0.00           H  
ATOM   3227 HG23 ILE   205      42.871  37.645  42.462  1.00  0.00           H  
ATOM   3228 HG12 ILE   205      44.732  36.673  46.260  1.00  0.00           H  
ATOM   3229 HG13 ILE   205      43.426  35.686  45.462  1.00  0.00           H  
ATOM   3230 HD11 ILE   205      45.385  34.213  45.464  1.00  0.00           H  
ATOM   3231 HD12 ILE   205      45.303  34.856  43.879  1.00  0.00           H  
ATOM   3232 HD13 ILE   205      46.462  35.574  44.965  1.00  0.00           H  
ATOM   3233  N   TYR   206      45.170  39.021  41.694  1.00  0.00           N  
ATOM   3234  CA  TYR   206      44.769  39.898  40.626  1.00  0.00           C  
ATOM   3235  C   TYR   206      43.515  39.333  39.881  1.00  0.00           C  
ATOM   3236  O   TYR   206      43.164  38.176  39.980  1.00  0.00           O  
ATOM   3237  CB  TYR   206      45.956  40.059  39.632  1.00  0.00           C  
ATOM   3238  CG  TYR   206      46.876  41.190  40.042  1.00  0.00           C  
ATOM   3239  CD1 TYR   206      47.802  40.893  41.049  1.00  0.00           C  
ATOM   3240  CE1 TYR   206      48.784  41.919  41.255  1.00  0.00           C  
ATOM   3241  CZ  TYR   206      48.733  43.167  40.609  1.00  0.00           C  
ATOM   3242  OH  TYR   206      49.713  44.069  41.012  1.00  0.00           O  
ATOM   3243  CE2 TYR   206      47.731  43.464  39.702  1.00  0.00           C  
ATOM   3244  CD2 TYR   206      46.776  42.496  39.419  1.00  0.00           C  
ATOM   3245  H   TYR   206      45.647  38.164  41.452  1.00  0.00           H  
ATOM   3246  HA  TYR   206      44.491  40.907  40.931  1.00  0.00           H  
ATOM   3247  HB2 TYR   206      46.426  39.079  39.546  1.00  0.00           H  
ATOM   3248  HB3 TYR   206      45.441  40.340  38.714  1.00  0.00           H  
ATOM   3249  HD1 TYR   206      47.693  39.969  41.598  1.00  0.00           H  
ATOM   3250  HE1 TYR   206      49.567  41.636  41.943  1.00  0.00           H  
ATOM   3251  HH  TYR   206      49.598  44.915  40.573  1.00  0.00           H  
ATOM   3252  HE2 TYR   206      47.599  44.451  39.284  1.00  0.00           H  
ATOM   3253  HD2 TYR   206      46.009  42.695  38.685  1.00  0.00           H  
ATOM   3254  N   VAL   207      42.996  40.109  38.927  1.00  0.00           N  
ATOM   3255  CA  VAL   207      41.809  39.753  38.185  1.00  0.00           C  
ATOM   3256  C   VAL   207      41.960  40.068  36.661  1.00  0.00           C  
ATOM   3257  O   VAL   207      42.024  41.254  36.322  1.00  0.00           O  
ATOM   3258  CB  VAL   207      40.493  40.312  38.749  1.00  0.00           C  
ATOM   3259  CG1 VAL   207      39.328  39.909  37.766  1.00  0.00           C  
ATOM   3260  CG2 VAL   207      40.067  39.837  40.120  1.00  0.00           C  
ATOM   3261  H   VAL   207      43.267  41.082  38.936  1.00  0.00           H  
ATOM   3262  HA  VAL   207      41.664  38.673  38.167  1.00  0.00           H  
ATOM   3263  HB  VAL   207      40.594  41.397  38.755  1.00  0.00           H  
ATOM   3264 HG11 VAL   207      39.161  38.847  37.587  1.00  0.00           H  
ATOM   3265 HG12 VAL   207      38.351  40.245  38.112  1.00  0.00           H  
ATOM   3266 HG13 VAL   207      39.447  40.326  36.766  1.00  0.00           H  
ATOM   3267 HG21 VAL   207      40.436  40.659  40.734  1.00  0.00           H  
ATOM   3268 HG22 VAL   207      38.977  39.841  40.133  1.00  0.00           H  
ATOM   3269 HG23 VAL   207      40.503  38.860  40.329  1.00  0.00           H  
ATOM   3270  N   TYR   208      42.020  39.070  35.719  1.00  0.00           N  
ATOM   3271  CA  TYR   208      42.211  39.313  34.274  1.00  0.00           C  
ATOM   3272  C   TYR   208      41.461  38.312  33.389  1.00  0.00           C  
ATOM   3273  O   TYR   208      41.020  37.305  33.852  1.00  0.00           O  
ATOM   3274  CB  TYR   208      43.703  39.301  33.894  1.00  0.00           C  
ATOM   3275  CG  TYR   208      44.491  40.384  34.669  1.00  0.00           C  
ATOM   3276  CD1 TYR   208      45.381  40.107  35.735  1.00  0.00           C  
ATOM   3277  CE1 TYR   208      46.214  41.105  36.254  1.00  0.00           C  
ATOM   3278  CZ  TYR   208      46.073  42.461  35.818  1.00  0.00           C  
ATOM   3279  OH  TYR   208      46.988  43.390  36.199  1.00  0.00           O  
ATOM   3280  CE2 TYR   208      45.144  42.761  34.785  1.00  0.00           C  
ATOM   3281  CD2 TYR   208      44.339  41.735  34.269  1.00  0.00           C  
ATOM   3282  H   TYR   208      41.577  38.203  35.990  1.00  0.00           H  
ATOM   3283  HA  TYR   208      41.779  40.255  33.938  1.00  0.00           H  
ATOM   3284  HB2 TYR   208      44.159  38.326  34.065  1.00  0.00           H  
ATOM   3285  HB3 TYR   208      43.816  39.432  32.818  1.00  0.00           H  
ATOM   3286  HD1 TYR   208      45.484  39.087  36.074  1.00  0.00           H  
ATOM   3287  HE1 TYR   208      47.018  40.803  36.910  1.00  0.00           H  
ATOM   3288  HH  TYR   208      46.935  44.197  35.682  1.00  0.00           H  
ATOM   3289  HE2 TYR   208      45.018  43.800  34.521  1.00  0.00           H  
ATOM   3290  HD2 TYR   208      43.575  42.011  33.557  1.00  0.00           H  
ATOM   3291  N   ASP   209      41.387  38.693  32.105  1.00  0.00           N  
ATOM   3292  CA  ASP   209      40.747  37.816  31.091  1.00  0.00           C  
ATOM   3293  C   ASP   209      41.750  37.004  30.287  1.00  0.00           C  
ATOM   3294  O   ASP   209      42.794  37.474  29.790  1.00  0.00           O  
ATOM   3295  CB  ASP   209      39.930  38.773  30.221  1.00  0.00           C  
ATOM   3296  CG  ASP   209      39.068  38.046  29.171  1.00  0.00           C  
ATOM   3297  OD1 ASP   209      37.877  38.355  29.032  1.00  0.00           O  
ATOM   3298  OD2 ASP   209      39.627  37.368  28.284  1.00  0.00           O1-
ATOM   3299  H   ASP   209      41.584  39.615  31.742  1.00  0.00           H  
ATOM   3300  HA  ASP   209      40.025  37.110  31.501  1.00  0.00           H  
ATOM   3301  HB2 ASP   209      39.212  39.228  30.904  1.00  0.00           H  
ATOM   3302  HB3 ASP   209      40.557  39.465  29.658  1.00  0.00           H  
ATOM   3303  N   LEU   210      41.508  35.651  30.204  1.00  0.00           N  
ATOM   3304  CA  LEU   210      42.616  34.737  29.753  1.00  0.00           C  
ATOM   3305  C   LEU   210      42.518  34.332  28.240  1.00  0.00           C  
ATOM   3306  O   LEU   210      43.387  33.637  27.717  1.00  0.00           O  
ATOM   3307  CB  LEU   210      42.433  33.462  30.672  1.00  0.00           C  
ATOM   3308  CG  LEU   210      43.517  33.102  31.670  1.00  0.00           C  
ATOM   3309  CD1 LEU   210      44.848  32.750  30.886  1.00  0.00           C  
ATOM   3310  CD2 LEU   210      43.667  34.242  32.723  1.00  0.00           C  
ATOM   3311  H   LEU   210      40.658  35.248  30.572  1.00  0.00           H  
ATOM   3312  HA  LEU   210      43.549  35.232  30.021  1.00  0.00           H  
ATOM   3313  HB2 LEU   210      41.542  33.485  31.300  1.00  0.00           H  
ATOM   3314  HB3 LEU   210      42.269  32.629  29.989  1.00  0.00           H  
ATOM   3315  HG  LEU   210      43.232  32.219  32.243  1.00  0.00           H  
ATOM   3316 HD11 LEU   210      44.598  31.947  30.193  1.00  0.00           H  
ATOM   3317 HD12 LEU   210      45.295  33.561  30.311  1.00  0.00           H  
ATOM   3318 HD13 LEU   210      45.592  32.439  31.619  1.00  0.00           H  
ATOM   3319 HD21 LEU   210      44.100  35.059  32.147  1.00  0.00           H  
ATOM   3320 HD22 LEU   210      42.719  34.720  32.972  1.00  0.00           H  
ATOM   3321 HD23 LEU   210      44.355  33.999  33.533  1.00  0.00           H  
ATOM   3322  N   VAL   211      41.418  34.718  27.601  1.00  0.00           N  
ATOM   3323  CA  VAL   211      40.953  34.284  26.313  1.00  0.00           C  
ATOM   3324  C   VAL   211      40.862  35.467  25.284  1.00  0.00           C  
ATOM   3325  O   VAL   211      40.169  36.456  25.478  1.00  0.00           O  
ATOM   3326  CB  VAL   211      39.611  33.471  26.401  1.00  0.00           C  
ATOM   3327  CG1 VAL   211      39.556  32.199  25.463  1.00  0.00           C  
ATOM   3328  CG2 VAL   211      39.285  32.874  27.779  1.00  0.00           C  
ATOM   3329  H   VAL   211      40.872  35.443  28.044  1.00  0.00           H  
ATOM   3330  HA  VAL   211      41.647  33.521  25.961  1.00  0.00           H  
ATOM   3331  HB  VAL   211      38.772  34.157  26.282  1.00  0.00           H  
ATOM   3332 HG11 VAL   211      38.550  31.779  25.439  1.00  0.00           H  
ATOM   3333 HG12 VAL   211      39.989  32.522  24.516  1.00  0.00           H  
ATOM   3334 HG13 VAL   211      40.186  31.422  25.895  1.00  0.00           H  
ATOM   3335 HG21 VAL   211      38.536  32.086  27.708  1.00  0.00           H  
ATOM   3336 HG22 VAL   211      40.127  32.289  28.148  1.00  0.00           H  
ATOM   3337 HG23 VAL   211      39.097  33.670  28.500  1.00  0.00           H  
ATOM   3338  N   LYS   212      41.555  35.336  24.189  1.00  0.00           N  
ATOM   3339  CA  LYS   212      41.308  36.210  23.007  1.00  0.00           C  
ATOM   3340  C   LYS   212      40.009  35.862  22.250  1.00  0.00           C  
ATOM   3341  O   LYS   212      39.513  34.791  22.233  1.00  0.00           O  
ATOM   3342  CB  LYS   212      42.606  36.269  22.147  1.00  0.00           C  
ATOM   3343  CG  LYS   212      43.829  36.914  22.874  1.00  0.00           C  
ATOM   3344  CD  LYS   212      44.825  37.660  21.838  1.00  0.00           C  
ATOM   3345  CE  LYS   212      45.827  38.473  22.582  1.00  0.00           C  
ATOM   3346  NZ  LYS   212      46.588  39.349  21.558  1.00  0.00           N1+
ATOM   3347  H   LYS   212      42.239  34.597  24.113  1.00  0.00           H  
ATOM   3348  HA  LYS   212      41.209  37.232  23.373  1.00  0.00           H  
ATOM   3349  HB2 LYS   212      42.784  35.296  21.690  1.00  0.00           H  
ATOM   3350  HB3 LYS   212      42.462  36.925  21.288  1.00  0.00           H  
ATOM   3351  HG2 LYS   212      43.380  37.654  23.535  1.00  0.00           H  
ATOM   3352  HG3 LYS   212      44.323  36.184  23.516  1.00  0.00           H  
ATOM   3353  HD2 LYS   212      45.207  36.999  21.060  1.00  0.00           H  
ATOM   3354  HD3 LYS   212      44.226  38.438  21.365  1.00  0.00           H  
ATOM   3355  HE2 LYS   212      45.294  39.115  23.284  1.00  0.00           H  
ATOM   3356  HE3 LYS   212      46.522  37.747  23.004  1.00  0.00           H  
ATOM   3357  HZ1 LYS   212      47.418  39.691  22.021  1.00  0.00           H  
ATOM   3358  HZ2 LYS   212      46.822  38.860  20.706  1.00  0.00           H  
ATOM   3359  HZ3 LYS   212      46.027  40.115  21.212  1.00  0.00           H  
ATOM   3360  N   NME   213      39.363  36.883  21.659  1.00  0.00           N  
ATOM   3361  C   NME   213      38.038  36.657  21.033  1.00  0.00           C  
ATOM   3362  H   NME   213      39.801  37.781  21.809  1.00  0.00           H  
ATOM   3363  H1  NME   213      37.849  37.534  20.413  1.00  0.00           H  
ATOM   3364  H2  NME   213      37.978  35.874  20.277  1.00  0.00           H  
ATOM   3365  H3  NME   213      37.259  36.578  21.791  1.00  0.00           H  
TER    3366      NME   213
CONECT 3361 3363 3364 3365
CONECT 3363 3361
CONECT 3364 3361
CONECT 3365 3361
END   
