# Supplementary material for: Exploring Aromatic Cage Flexibility Using Cosolvent Molecular Dynamics Simulations—An In-Silico Case Study of Tudor Domains
Source: J Chem Inf Model. 2024 May 21;64(11):4553–69. doi: 10.1021/acs.jcim.4c00298 (PMC11167732; doi:10.1021/acs.jcim.4c00298)
Supplement: Supplementary file 2 — ci4c00298_si_002.zip [file ci4c00298_si_002.zip › SPIN1/cluster_representatives/domain2/03_PRL_rep_c2.pdb]

TITLE     rep04.c2
REMARK   4      COMPLIES WITH FORMAT V. 3.0, 1-DEC-2006
REMARK 888
REMARK 888 WRITTEN BY MAESTRO (A PRODUCT OF SCHRODINGER, LLC)
CRYST1   82.187   82.187   82.187 109.47 109.47 109.47 P 1           1
ATOM      1  CH3 ACE     1      36.365  18.977  58.111  1.00  0.00           C  
ATOM      2  C   ACE     1      36.595  19.999  59.242  1.00  0.00           C  
ATOM      3  O   ACE     1      36.814  21.177  59.037  1.00  0.00           O  
ATOM      4  H1  ACE     1      36.629  19.379  57.132  1.00  0.00           H  
ATOM      5  H2  ACE     1      36.820  17.992  58.222  1.00  0.00           H  
ATOM      6  H3  ACE     1      35.316  18.715  57.970  1.00  0.00           H  
ATOM      7  N   ARG     2      36.455  19.461  60.475  1.00  0.00           N  
ATOM      8  CA  ARG     2      36.907  20.098  61.692  1.00  0.00           C  
ATOM      9  C   ARG     2      38.372  20.428  61.700  1.00  0.00           C  
ATOM     10  O   ARG     2      38.791  21.476  62.148  1.00  0.00           O  
ATOM     11  CB  ARG     2      36.502  19.319  62.938  1.00  0.00           C  
ATOM     12  CG  ARG     2      36.871  19.977  64.220  1.00  0.00           C  
ATOM     13  CD  ARG     2      36.293  21.390  64.457  1.00  0.00           C  
ATOM     14  NE  ARG     2      36.853  22.053  65.730  1.00  0.00           N  
ATOM     15  CZ  ARG     2      36.308  22.244  66.895  1.00  0.00           C  
ATOM     16  NH1 ARG     2      35.170  21.804  67.247  1.00  0.00           N  
ATOM     17  NH2 ARG     2      36.999  22.968  67.762  1.00  0.00           N1+
ATOM     18  H   ARG     2      36.263  18.476  60.362  1.00  0.00           H  
ATOM     19  HA  ARG     2      36.434  21.080  61.691  1.00  0.00           H  
ATOM     20  HB2 ARG     2      35.423  19.170  62.898  1.00  0.00           H  
ATOM     21  HB3 ARG     2      37.039  18.371  62.891  1.00  0.00           H  
ATOM     22  HG2 ARG     2      36.525  19.373  65.059  1.00  0.00           H  
ATOM     23  HG3 ARG     2      37.944  20.168  64.253  1.00  0.00           H  
ATOM     24  HD2 ARG     2      36.583  22.157  63.739  1.00  0.00           H  
ATOM     25  HD3 ARG     2      35.205  21.370  64.516  1.00  0.00           H  
ATOM     26  HE  ARG     2      37.657  22.631  65.534  1.00  0.00           H  
ATOM     27 HH11 ARG     2      34.734  21.200  66.564  1.00  0.00           H  
ATOM     28 HH12 ARG     2      34.682  22.096  68.081  1.00  0.00           H  
ATOM     29 HH21 ARG     2      37.950  23.265  67.599  1.00  0.00           H  
ATOM     30 HH22 ARG     2      36.566  23.067  68.670  1.00  0.00           H  
ATOM     31  N   ARG     3      39.249  19.598  61.068  1.00  0.00           N  
ATOM     32  CA  ARG     3      40.682  19.949  60.839  1.00  0.00           C  
ATOM     33  C   ARG     3      40.957  20.792  59.595  1.00  0.00           C  
ATOM     34  O   ARG     3      42.054  21.190  59.357  1.00  0.00           O  
ATOM     35  CB  ARG     3      41.473  18.632  60.803  1.00  0.00           C  
ATOM     36  CG  ARG     3      41.368  17.720  59.611  1.00  0.00           C  
ATOM     37  CD  ARG     3      42.253  18.133  58.376  1.00  0.00           C  
ATOM     38  NE  ARG     3      42.370  17.221  57.261  1.00  0.00           N  
ATOM     39  CZ  ARG     3      43.104  17.298  56.193  1.00  0.00           C  
ATOM     40  NH1 ARG     3      43.823  18.359  55.935  1.00  0.00           N  
ATOM     41  NH2 ARG     3      43.167  16.392  55.262  1.00  0.00           N1+
ATOM     42  H   ARG     3      38.988  18.649  60.840  1.00  0.00           H  
ATOM     43  HA  ARG     3      40.996  20.583  61.667  1.00  0.00           H  
ATOM     44  HB2 ARG     3      42.542  18.810  60.916  1.00  0.00           H  
ATOM     45  HB3 ARG     3      41.159  17.882  61.529  1.00  0.00           H  
ATOM     46  HG2 ARG     3      41.768  16.758  59.932  1.00  0.00           H  
ATOM     47  HG3 ARG     3      40.335  17.689  59.266  1.00  0.00           H  
ATOM     48  HD2 ARG     3      41.802  19.002  57.898  1.00  0.00           H  
ATOM     49  HD3 ARG     3      43.249  18.496  58.631  1.00  0.00           H  
ATOM     50  HE  ARG     3      41.809  16.385  57.182  1.00  0.00           H  
ATOM     51 HH11 ARG     3      43.895  19.107  56.610  1.00  0.00           H  
ATOM     52 HH12 ARG     3      44.523  18.217  55.222  1.00  0.00           H  
ATOM     53 HH21 ARG     3      42.656  15.528  55.369  1.00  0.00           H  
ATOM     54 HH22 ARG     3      43.771  16.554  54.468  1.00  0.00           H  
ATOM     55  N   ASN     4      39.964  21.187  58.746  1.00  0.00           N  
ATOM     56  CA  ASN     4      40.184  22.079  57.579  1.00  0.00           C  
ATOM     57  C   ASN     4      40.748  23.451  58.000  1.00  0.00           C  
ATOM     58  O   ASN     4      40.340  23.984  59.079  1.00  0.00           O  
ATOM     59  CB  ASN     4      38.924  22.185  56.734  1.00  0.00           C  
ATOM     60  CG  ASN     4      39.159  22.596  55.213  1.00  0.00           C  
ATOM     61  OD1 ASN     4      40.183  23.146  54.869  1.00  0.00           O  
ATOM     62  ND2 ASN     4      38.134  22.529  54.417  1.00  0.00           N  
ATOM     63  H   ASN     4      39.032  20.816  58.864  1.00  0.00           H  
ATOM     64  HA  ASN     4      40.980  21.635  56.982  1.00  0.00           H  
ATOM     65  HB2 ASN     4      38.411  21.224  56.759  1.00  0.00           H  
ATOM     66  HB3 ASN     4      38.163  22.871  57.106  1.00  0.00           H  
ATOM     67 HD21 ASN     4      37.265  22.110  54.716  1.00  0.00           H  
ATOM     68 HD22 ASN     4      38.113  22.878  53.469  1.00  0.00           H  
ATOM     69  N   ILE     5      41.608  24.081  57.216  1.00  0.00           N  
ATOM     70  CA  ILE     5      42.016  25.482  57.282  1.00  0.00           C  
ATOM     71  C   ILE     5      40.915  26.487  56.970  1.00  0.00           C  
ATOM     72  O   ILE     5      40.955  27.600  57.506  1.00  0.00           O  
ATOM     73  CB  ILE     5      43.296  25.602  56.482  1.00  0.00           C  
ATOM     74  CG2 ILE     5      43.145  25.210  54.984  1.00  0.00           C  
ATOM     75  CG1 ILE     5      43.855  27.026  56.558  1.00  0.00           C  
ATOM     76  CD1 ILE     5      44.287  27.577  57.957  1.00  0.00           C  
ATOM     77  H   ILE     5      41.932  23.621  56.377  1.00  0.00           H  
ATOM     78  HA  ILE     5      42.188  25.628  58.348  1.00  0.00           H  
ATOM     79  HB  ILE     5      44.046  24.954  56.935  1.00  0.00           H  
ATOM     80 HG21 ILE     5      44.150  25.246  54.563  1.00  0.00           H  
ATOM     81 HG22 ILE     5      42.778  24.191  54.863  1.00  0.00           H  
ATOM     82 HG23 ILE     5      42.480  25.927  54.501  1.00  0.00           H  
ATOM     83 HG12 ILE     5      44.711  27.099  55.887  1.00  0.00           H  
ATOM     84 HG13 ILE     5      43.111  27.680  56.102  1.00  0.00           H  
ATOM     85 HD11 ILE     5      44.837  28.515  57.875  1.00  0.00           H  
ATOM     86 HD12 ILE     5      43.362  27.803  58.489  1.00  0.00           H  
ATOM     87 HD13 ILE     5      44.911  26.834  58.454  1.00  0.00           H  
ATOM     88  N   VAL     6      40.085  26.129  55.968  1.00  0.00           N  
ATOM     89  CA  VAL     6      39.038  26.928  55.385  1.00  0.00           C  
ATOM     90  C   VAL     6      38.087  27.463  56.439  1.00  0.00           C  
ATOM     91  O   VAL     6      37.516  26.701  57.229  1.00  0.00           O  
ATOM     92  CB  VAL     6      38.190  26.267  54.282  1.00  0.00           C  
ATOM     93  CG1 VAL     6      37.139  27.198  53.752  1.00  0.00           C  
ATOM     94  CG2 VAL     6      39.090  25.991  53.022  1.00  0.00           C  
ATOM     95  H   VAL     6      40.324  25.266  55.501  1.00  0.00           H  
ATOM     96  HA  VAL     6      39.538  27.766  54.899  1.00  0.00           H  
ATOM     97  HB  VAL     6      37.665  25.377  54.628  1.00  0.00           H  
ATOM     98 HG11 VAL     6      36.765  26.737  52.837  1.00  0.00           H  
ATOM     99 HG12 VAL     6      36.258  27.330  54.379  1.00  0.00           H  
ATOM    100 HG13 VAL     6      37.462  28.214  53.523  1.00  0.00           H  
ATOM    101 HG21 VAL     6      39.714  25.099  53.076  1.00  0.00           H  
ATOM    102 HG22 VAL     6      38.390  25.687  52.244  1.00  0.00           H  
ATOM    103 HG23 VAL     6      39.649  26.883  52.738  1.00  0.00           H  
ATOM    104  N   GLY     7      37.785  28.733  56.479  1.00  0.00           N  
ATOM    105  CA  GLY     7      36.930  29.423  57.470  1.00  0.00           C  
ATOM    106  C   GLY     7      37.556  29.974  58.794  1.00  0.00           C  
ATOM    107  O   GLY     7      36.918  30.648  59.649  1.00  0.00           O  
ATOM    108  H   GLY     7      38.018  29.339  55.706  1.00  0.00           H  
ATOM    109  HA2 GLY     7      36.461  30.291  57.008  1.00  0.00           H  
ATOM    110  HA3 GLY     7      36.155  28.705  57.740  1.00  0.00           H  
ATOM    111  N   CYS     8      38.787  29.489  59.145  1.00  0.00           N  
ATOM    112  CA  CYS     8      39.464  29.895  60.327  1.00  0.00           C  
ATOM    113  C   CYS     8      39.796  31.404  60.354  1.00  0.00           C  
ATOM    114  O   CYS     8      40.070  32.041  59.399  1.00  0.00           O  
ATOM    115  CB  CYS     8      40.766  29.112  60.694  1.00  0.00           C  
ATOM    116  SG  CYS     8      40.338  27.398  60.637  1.00  0.00           S  
ATOM    117  H   CYS     8      39.400  29.091  58.448  1.00  0.00           H  
ATOM    118  HA  CYS     8      38.732  29.834  61.132  1.00  0.00           H  
ATOM    119  HB2 CYS     8      41.550  29.272  59.954  1.00  0.00           H  
ATOM    120  HB3 CYS     8      41.241  29.425  61.624  1.00  0.00           H  
ATOM    121  HG  CYS     8      40.207  27.493  59.311  1.00  0.00           H  
ATOM    122  N   ARG     9      39.793  31.960  61.521  1.00  0.00           N  
ATOM    123  CA  ARG     9      40.446  33.204  61.923  1.00  0.00           C  
ATOM    124  C   ARG     9      41.898  32.950  62.319  1.00  0.00           C  
ATOM    125  O   ARG     9      42.129  32.013  63.067  1.00  0.00           O  
ATOM    126  CB  ARG     9      39.612  33.925  62.990  1.00  0.00           C  
ATOM    127  CG  ARG     9      38.347  34.645  62.396  1.00  0.00           C  
ATOM    128  CD  ARG     9      38.752  35.855  61.593  1.00  0.00           C  
ATOM    129  NE  ARG     9      39.669  36.757  62.321  1.00  0.00           N  
ATOM    130  CZ  ARG     9      40.235  37.746  61.696  1.00  0.00           C  
ATOM    131  NH1 ARG     9      39.969  38.067  60.464  1.00  0.00           N  
ATOM    132  NH2 ARG     9      41.029  38.550  62.312  1.00  0.00           N1+
ATOM    133  H   ARG     9      39.592  31.387  62.328  1.00  0.00           H  
ATOM    134  HA  ARG     9      40.579  33.857  61.061  1.00  0.00           H  
ATOM    135  HB2 ARG     9      39.243  33.239  63.753  1.00  0.00           H  
ATOM    136  HB3 ARG     9      40.293  34.547  63.571  1.00  0.00           H  
ATOM    137  HG2 ARG     9      37.791  33.865  61.877  1.00  0.00           H  
ATOM    138  HG3 ARG     9      37.674  34.902  63.215  1.00  0.00           H  
ATOM    139  HD2 ARG     9      39.249  35.659  60.644  1.00  0.00           H  
ATOM    140  HD3 ARG     9      37.824  36.376  61.356  1.00  0.00           H  
ATOM    141  HE  ARG     9      39.719  36.860  63.325  1.00  0.00           H  
ATOM    142 HH11 ARG     9      39.377  37.535  59.843  1.00  0.00           H  
ATOM    143 HH12 ARG     9      40.388  38.920  60.122  1.00  0.00           H  
ATOM    144 HH21 ARG     9      40.997  38.663  63.315  1.00  0.00           H  
ATOM    145 HH22 ARG     9      41.411  39.356  61.838  1.00  0.00           H  
ATOM    146  N   ILE    10      42.836  33.687  61.726  1.00  0.00           N  
ATOM    147  CA  ILE    10      44.215  33.233  61.657  1.00  0.00           C  
ATOM    148  C   ILE    10      45.118  34.424  61.836  1.00  0.00           C  
ATOM    149  O   ILE    10      44.729  35.520  61.517  1.00  0.00           O  
ATOM    150  CB  ILE    10      44.487  32.482  60.338  1.00  0.00           C  
ATOM    151  CG2 ILE    10      43.729  31.157  60.180  1.00  0.00           C  
ATOM    152  CG1 ILE    10      44.318  33.285  58.996  1.00  0.00           C  
ATOM    153  CD1 ILE    10      45.257  32.744  57.915  1.00  0.00           C  
ATOM    154  H   ILE    10      42.636  34.581  61.303  1.00  0.00           H  
ATOM    155  HA  ILE    10      44.303  32.558  62.508  1.00  0.00           H  
ATOM    156  HB  ILE    10      45.522  32.141  60.313  1.00  0.00           H  
ATOM    157 HG21 ILE    10      44.120  30.584  59.339  1.00  0.00           H  
ATOM    158 HG22 ILE    10      43.907  30.596  61.097  1.00  0.00           H  
ATOM    159 HG23 ILE    10      42.670  31.377  60.044  1.00  0.00           H  
ATOM    160 HG12 ILE    10      43.290  33.235  58.637  1.00  0.00           H  
ATOM    161 HG13 ILE    10      44.680  34.306  59.119  1.00  0.00           H  
ATOM    162 HD11 ILE    10      46.244  32.709  58.375  1.00  0.00           H  
ATOM    163 HD12 ILE    10      45.062  31.690  57.715  1.00  0.00           H  
ATOM    164 HD13 ILE    10      45.181  33.279  56.968  1.00  0.00           H  
ATOM    165  N   GLN    11      46.326  34.112  62.302  1.00  0.00           N  
ATOM    166  CA  GLN    11      47.465  35.034  62.278  1.00  0.00           C  
ATOM    167  C   GLN    11      48.738  34.202  61.861  1.00  0.00           C  
ATOM    168  O   GLN    11      48.992  33.087  62.286  1.00  0.00           O  
ATOM    169  CB  GLN    11      47.643  35.775  63.623  1.00  0.00           C  
ATOM    170  CG  GLN    11      47.938  34.989  64.939  1.00  0.00           C  
ATOM    171  CD  GLN    11      47.966  35.898  66.145  1.00  0.00           C  
ATOM    172  OE1 GLN    11      47.680  37.089  66.057  1.00  0.00           O  
ATOM    173  NE2 GLN    11      48.192  35.415  67.399  1.00  0.00           N  
ATOM    174  H   GLN    11      46.494  33.147  62.549  1.00  0.00           H  
ATOM    175  HA  GLN    11      47.255  35.846  61.582  1.00  0.00           H  
ATOM    176  HB2 GLN    11      48.398  36.555  63.528  1.00  0.00           H  
ATOM    177  HB3 GLN    11      46.738  36.373  63.735  1.00  0.00           H  
ATOM    178  HG2 GLN    11      47.259  34.141  65.032  1.00  0.00           H  
ATOM    179  HG3 GLN    11      48.935  34.549  64.892  1.00  0.00           H  
ATOM    180 HE21 GLN    11      48.403  34.452  67.617  1.00  0.00           H  
ATOM    181 HE22 GLN    11      48.099  36.042  68.185  1.00  0.00           H  
ATOM    182  N   HIS    12      49.705  34.832  61.163  1.00  0.00           N  
ATOM    183  CA  HIS    12      50.954  34.165  60.815  1.00  0.00           C  
ATOM    184  C   HIS    12      52.156  35.182  60.476  1.00  0.00           C  
ATOM    185  O   HIS    12      52.066  36.431  60.314  1.00  0.00           O  
ATOM    186  CB  HIS    12      50.766  33.281  59.574  1.00  0.00           C  
ATOM    187  CG  HIS    12      50.599  33.956  58.188  1.00  0.00           C  
ATOM    188  ND1 HIS    12      51.609  34.523  57.372  1.00  0.00           N  
ATOM    189  CE1 HIS    12      50.944  35.094  56.312  1.00  0.00           C  
ATOM    190  NE2 HIS    12      49.616  34.996  56.527  1.00  0.00           N  
ATOM    191  CD2 HIS    12      49.393  34.218  57.622  1.00  0.00           C  
ATOM    192  H   HIS    12      49.494  35.771  60.856  1.00  0.00           H  
ATOM    193  HA  HIS    12      51.339  33.557  61.634  1.00  0.00           H  
ATOM    194  HB2 HIS    12      51.528  32.508  59.474  1.00  0.00           H  
ATOM    195  HB3 HIS    12      49.820  32.763  59.737  1.00  0.00           H  
ATOM    196  HD1 HIS    12      52.602  34.350  57.442  1.00  0.00           H  
ATOM    197  HE1 HIS    12      51.329  35.732  55.530  1.00  0.00           H  
ATOM    198  HD2 HIS    12      48.399  34.007  57.987  1.00  0.00           H  
ATOM    199  N   GLY    13      53.352  34.645  60.544  1.00  0.00           N  
ATOM    200  CA  GLY    13      54.676  35.242  60.158  1.00  0.00           C  
ATOM    201  C   GLY    13      54.828  35.104  58.625  1.00  0.00           C  
ATOM    202  O   GLY    13      54.310  34.163  58.001  1.00  0.00           O  
ATOM    203  H   GLY    13      53.393  33.642  60.651  1.00  0.00           H  
ATOM    204  HA2 GLY    13      54.632  36.292  60.448  1.00  0.00           H  
ATOM    205  HA3 GLY    13      55.561  34.782  60.597  1.00  0.00           H  
ATOM    206  N   TRP    14      55.441  36.090  57.949  1.00  0.00           N  
ATOM    207  CA  TRP    14      55.735  36.234  56.543  1.00  0.00           C  
ATOM    208  C   TRP    14      57.141  36.816  56.398  1.00  0.00           C  
ATOM    209  O   TRP    14      57.466  37.790  57.056  1.00  0.00           O  
ATOM    210  CB  TRP    14      54.706  37.056  55.664  1.00  0.00           C  
ATOM    211  CG  TRP    14      55.005  37.209  54.210  1.00  0.00           C  
ATOM    212  CD1 TRP    14      55.788  38.116  53.636  1.00  0.00           C  
ATOM    213  NE1 TRP    14      56.012  37.732  52.281  1.00  0.00           N  
ATOM    214  CE2 TRP    14      55.389  36.526  52.031  1.00  0.00           C  
ATOM    215  CZ2 TRP    14      55.278  35.795  50.824  1.00  0.00           C  
ATOM    216  CH2 TRP    14      54.505  34.625  50.901  1.00  0.00           C  
ATOM    217  CZ3 TRP    14      53.978  34.230  52.133  1.00  0.00           C  
ATOM    218  CE3 TRP    14      54.099  34.956  53.298  1.00  0.00           C  
ATOM    219  CD2 TRP    14      54.758  36.179  53.280  1.00  0.00           C  
ATOM    220  H   TRP    14      55.810  36.843  58.511  1.00  0.00           H  
ATOM    221  HA  TRP    14      55.848  35.241  56.108  1.00  0.00           H  
ATOM    222  HB2 TRP    14      53.715  36.624  55.801  1.00  0.00           H  
ATOM    223  HB3 TRP    14      54.600  38.072  56.045  1.00  0.00           H  
ATOM    224  HD1 TRP    14      56.212  39.031  54.023  1.00  0.00           H  
ATOM    225  HE1 TRP    14      56.570  38.286  51.646  1.00  0.00           H  
ATOM    226  HZ2 TRP    14      55.818  36.143  49.956  1.00  0.00           H  
ATOM    227  HH2 TRP    14      54.374  33.969  50.053  1.00  0.00           H  
ATOM    228  HZ3 TRP    14      53.340  33.360  52.187  1.00  0.00           H  
ATOM    229  HE3 TRP    14      53.749  34.589  54.252  1.00  0.00           H  
ATOM    230  N   LYS    15      57.994  36.222  55.558  1.00  0.00           N  
ATOM    231  CA  LYS    15      59.184  36.885  54.924  1.00  0.00           C  
ATOM    232  C   LYS    15      59.412  36.099  53.622  1.00  0.00           C  
ATOM    233  O   LYS    15      59.306  34.873  53.615  1.00  0.00           O  
ATOM    234  CB  LYS    15      60.349  37.018  55.932  1.00  0.00           C  
ATOM    235  CG  LYS    15      60.730  35.663  56.534  1.00  0.00           C  
ATOM    236  CD  LYS    15      61.962  35.795  57.455  1.00  0.00           C  
ATOM    237  CE  LYS    15      62.174  34.490  58.149  1.00  0.00           C  
ATOM    238  NZ  LYS    15      63.478  34.404  58.694  1.00  0.00           N1+
ATOM    239  H   LYS    15      57.647  35.358  55.166  1.00  0.00           H  
ATOM    240  HA  LYS    15      58.928  37.883  54.568  1.00  0.00           H  
ATOM    241  HB2 LYS    15      61.241  37.411  55.446  1.00  0.00           H  
ATOM    242  HB3 LYS    15      60.060  37.691  56.739  1.00  0.00           H  
ATOM    243  HG2 LYS    15      59.965  35.301  57.221  1.00  0.00           H  
ATOM    244  HG3 LYS    15      60.941  34.983  55.708  1.00  0.00           H  
ATOM    245  HD2 LYS    15      62.840  36.035  56.855  1.00  0.00           H  
ATOM    246  HD3 LYS    15      61.854  36.572  58.211  1.00  0.00           H  
ATOM    247  HE2 LYS    15      61.450  34.393  58.958  1.00  0.00           H  
ATOM    248  HE3 LYS    15      61.879  33.702  57.456  1.00  0.00           H  
ATOM    249  HZ1 LYS    15      63.548  33.535  59.203  1.00  0.00           H  
ATOM    250  HZ2 LYS    15      64.214  34.406  58.003  1.00  0.00           H  
ATOM    251  HZ3 LYS    15      63.604  35.190  59.316  1.00  0.00           H  
ATOM    252  N   GLU    16      59.719  36.842  52.584  1.00  0.00           N  
ATOM    253  CA  GLU    16      60.479  36.280  51.496  1.00  0.00           C  
ATOM    254  C   GLU    16      62.009  36.352  51.747  1.00  0.00           C  
ATOM    255  O   GLU    16      62.665  35.568  51.104  1.00  0.00           O  
ATOM    256  CB  GLU    16      60.194  37.112  50.228  1.00  0.00           C  
ATOM    257  CG  GLU    16      59.084  36.609  49.253  1.00  0.00           C  
ATOM    258  CD  GLU    16      59.541  35.464  48.327  1.00  0.00           C  
ATOM    259  OE1 GLU    16      58.865  35.245  47.268  1.00  0.00           O  
ATOM    260  OE2 GLU    16      60.486  34.777  48.659  1.00  0.00           O1-
ATOM    261  H   GLU    16      59.554  37.823  52.758  1.00  0.00           H  
ATOM    262  HA  GLU    16      60.168  35.246  51.347  1.00  0.00           H  
ATOM    263  HB2 GLU    16      59.946  38.129  50.531  1.00  0.00           H  
ATOM    264  HB3 GLU    16      61.114  37.143  49.644  1.00  0.00           H  
ATOM    265  HG2 GLU    16      58.276  36.288  49.910  1.00  0.00           H  
ATOM    266  HG3 GLU    16      58.789  37.503  48.704  1.00  0.00           H  
ATOM    267  N   GLY    17      62.510  37.391  52.463  1.00  0.00           N  
ATOM    268  CA  GLY    17      63.970  37.442  52.714  1.00  0.00           C  
ATOM    269  C   GLY    17      64.370  36.491  53.818  1.00  0.00           C  
ATOM    270  O   GLY    17      63.487  35.742  54.309  1.00  0.00           O  
ATOM    271  H   GLY    17      62.014  38.195  52.821  1.00  0.00           H  
ATOM    272  HA2 GLY    17      64.481  37.226  51.776  1.00  0.00           H  
ATOM    273  HA3 GLY    17      64.344  38.424  53.006  1.00  0.00           H  
ATOM    274  N   ASN    18      65.647  36.527  54.235  1.00  0.00           N  
ATOM    275  CA  ASN    18      66.163  35.649  55.234  1.00  0.00           C  
ATOM    276  C   ASN    18      66.095  36.092  56.709  1.00  0.00           C  
ATOM    277  O   ASN    18      66.134  35.332  57.619  1.00  0.00           O  
ATOM    278  CB  ASN    18      67.540  35.184  54.821  1.00  0.00           C  
ATOM    279  CG  ASN    18      67.501  34.707  53.398  1.00  0.00           C  
ATOM    280  OD1 ASN    18      66.789  33.768  53.028  1.00  0.00           O  
ATOM    281  ND2 ASN    18      68.035  35.459  52.474  1.00  0.00           N  
ATOM    282  H   ASN    18      66.218  37.270  53.858  1.00  0.00           H  
ATOM    283  HA  ASN    18      65.501  34.783  55.209  1.00  0.00           H  
ATOM    284  HB2 ASN    18      68.263  35.978  55.014  1.00  0.00           H  
ATOM    285  HB3 ASN    18      67.833  34.300  55.386  1.00  0.00           H  
ATOM    286 HD21 ASN    18      68.625  36.229  52.754  1.00  0.00           H  
ATOM    287 HD22 ASN    18      67.856  35.206  51.513  1.00  0.00           H  
ATOM    288  N   GLY    19      65.821  37.394  56.978  1.00  0.00           N  
ATOM    289  CA  GLY    19      65.971  38.063  58.263  1.00  0.00           C  
ATOM    290  C   GLY    19      64.714  38.154  59.091  1.00  0.00           C  
ATOM    291  O   GLY    19      64.097  37.135  59.456  1.00  0.00           O  
ATOM    292  H   GLY    19      65.560  37.965  56.187  1.00  0.00           H  
ATOM    293  HA2 GLY    19      66.585  37.358  58.824  1.00  0.00           H  
ATOM    294  HA3 GLY    19      66.517  39.000  58.158  1.00  0.00           H  
ATOM    295  N   PRO    20      64.241  39.366  59.403  1.00  0.00           N  
ATOM    296  CA  PRO    20      63.099  39.565  60.220  1.00  0.00           C  
ATOM    297  C   PRO    20      61.776  39.195  59.594  1.00  0.00           C  
ATOM    298  O   PRO    20      61.628  39.219  58.421  1.00  0.00           O  
ATOM    299  CD  PRO    20      64.774  40.707  58.978  1.00  0.00           C  
ATOM    300  CG  PRO    20      63.695  41.698  59.505  1.00  0.00           C  
ATOM    301  CB  PRO    20      63.029  41.020  60.672  1.00  0.00           C  
ATOM    302  HD2 PRO    20      64.813  40.899  57.906  1.00  0.00           H  
ATOM    303  HD3 PRO    20      65.681  41.022  59.494  1.00  0.00           H  
ATOM    304  HG2 PRO    20      62.883  41.863  58.797  1.00  0.00           H  
ATOM    305  HG3 PRO    20      64.221  42.585  59.858  1.00  0.00           H  
ATOM    306  HB2 PRO    20      61.985  41.329  60.728  1.00  0.00           H  
ATOM    307  HB3 PRO    20      63.661  41.216  61.538  1.00  0.00           H  
ATOM    308  HA  PRO    20      63.203  39.056  61.178  1.00  0.00           H  
ATOM    309  N   VAL    21      60.748  38.838  60.286  1.00  0.00           N  
ATOM    310  CA  VAL    21      59.360  38.635  59.871  1.00  0.00           C  
ATOM    311  C   VAL    21      58.440  39.885  59.910  1.00  0.00           C  
ATOM    312  O   VAL    21      58.331  40.516  60.959  1.00  0.00           O  
ATOM    313  CB  VAL    21      58.657  37.503  60.561  1.00  0.00           C  
ATOM    314  CG1 VAL    21      59.215  36.098  60.162  1.00  0.00           C  
ATOM    315  CG2 VAL    21      58.459  37.505  62.104  1.00  0.00           C  
ATOM    316  H   VAL    21      60.816  38.799  61.293  1.00  0.00           H  
ATOM    317  HA  VAL    21      59.476  38.296  58.841  1.00  0.00           H  
ATOM    318  HB  VAL    21      57.648  37.557  60.152  1.00  0.00           H  
ATOM    319 HG11 VAL    21      58.737  35.263  60.674  1.00  0.00           H  
ATOM    320 HG12 VAL    21      59.054  36.058  59.084  1.00  0.00           H  
ATOM    321 HG13 VAL    21      60.299  36.118  60.270  1.00  0.00           H  
ATOM    322 HG21 VAL    21      58.159  36.523  62.469  1.00  0.00           H  
ATOM    323 HG22 VAL    21      59.406  37.884  62.491  1.00  0.00           H  
ATOM    324 HG23 VAL    21      57.785  38.270  62.490  1.00  0.00           H  
ATOM    325  N   THR    22      57.691  40.048  58.826  1.00  0.00           N  
ATOM    326  CA  THR    22      56.442  40.791  58.835  1.00  0.00           C  
ATOM    327  C   THR    22      55.302  39.939  59.285  1.00  0.00           C  
ATOM    328  O   THR    22      55.492  38.747  59.232  1.00  0.00           O  
ATOM    329  CB  THR    22      56.248  41.529  57.566  1.00  0.00           C  
ATOM    330  CG2 THR    22      55.635  40.736  56.440  1.00  0.00           C  
ATOM    331  OG1 THR    22      55.290  42.551  57.814  1.00  0.00           O  
ATOM    332  H   THR    22      57.718  39.344  58.103  1.00  0.00           H  
ATOM    333  HA  THR    22      56.546  41.559  59.601  1.00  0.00           H  
ATOM    334  HB  THR    22      57.168  42.047  57.294  1.00  0.00           H  
ATOM    335 HG21 THR    22      54.638  40.481  56.800  1.00  0.00           H  
ATOM    336 HG22 THR    22      55.565  41.340  55.535  1.00  0.00           H  
ATOM    337 HG23 THR    22      56.137  39.784  56.264  1.00  0.00           H  
ATOM    338  HG1 THR    22      55.501  43.006  58.632  1.00  0.00           H  
ATOM    339  N   GLN    23      54.156  40.476  59.711  1.00  0.00           N  
ATOM    340  CA  GLN    23      53.075  39.753  60.445  1.00  0.00           C  
ATOM    341  C   GLN    23      51.681  40.366  60.215  1.00  0.00           C  
ATOM    342  O   GLN    23      51.491  41.564  60.542  1.00  0.00           O  
ATOM    343  CB  GLN    23      53.425  39.757  61.990  1.00  0.00           C  
ATOM    344  CG  GLN    23      54.895  39.549  62.481  1.00  0.00           C  
ATOM    345  CD  GLN    23      54.935  39.370  63.980  1.00  0.00           C  
ATOM    346  OE1 GLN    23      54.850  38.285  64.456  1.00  0.00           O  
ATOM    347  NE2 GLN    23      55.009  40.468  64.755  1.00  0.00           N  
ATOM    348  H   GLN    23      54.101  41.474  59.571  1.00  0.00           H  
ATOM    349  HA  GLN    23      53.206  38.752  60.033  1.00  0.00           H  
ATOM    350  HB2 GLN    23      53.189  40.732  62.416  1.00  0.00           H  
ATOM    351  HB3 GLN    23      52.739  39.062  62.474  1.00  0.00           H  
ATOM    352  HG2 GLN    23      55.184  38.659  61.923  1.00  0.00           H  
ATOM    353  HG3 GLN    23      55.470  40.391  62.097  1.00  0.00           H  
ATOM    354 HE21 GLN    23      55.312  41.369  64.412  1.00  0.00           H  
ATOM    355 HE22 GLN    23      54.908  40.428  65.759  1.00  0.00           H  
ATOM    356  N   TRP    24      50.734  39.527  59.930  1.00  0.00           N  
ATOM    357  CA  TRP    24      49.346  39.773  59.496  1.00  0.00           C  
ATOM    358  C   TRP    24      48.336  38.831  60.154  1.00  0.00           C  
ATOM    359  O   TRP    24      48.668  37.810  60.768  1.00  0.00           O  
ATOM    360  CB  TRP    24      49.256  39.511  58.017  1.00  0.00           C  
ATOM    361  CG  TRP    24      50.245  40.191  57.095  1.00  0.00           C  
ATOM    362  CD1 TRP    24      50.809  41.377  57.278  1.00  0.00           C  
ATOM    363  NE1 TRP    24      51.764  41.558  56.282  1.00  0.00           N  
ATOM    364  CE2 TRP    24      51.802  40.541  55.330  1.00  0.00           C  
ATOM    365  CZ2 TRP    24      52.483  40.280  54.091  1.00  0.00           C  
ATOM    366  CH2 TRP    24      52.225  39.148  53.358  1.00  0.00           C  
ATOM    367  CZ3 TRP    24      51.277  38.268  53.873  1.00  0.00           C  
ATOM    368  CE3 TRP    24      50.500  38.559  55.014  1.00  0.00           C  
ATOM    369  CD2 TRP    24      50.715  39.694  55.785  1.00  0.00           C  
ATOM    370  H   TRP    24      51.004  38.570  59.753  1.00  0.00           H  
ATOM    371  HA  TRP    24      49.074  40.802  59.728  1.00  0.00           H  
ATOM    372  HB2 TRP    24      49.315  38.446  57.789  1.00  0.00           H  
ATOM    373  HB3 TRP    24      48.228  39.705  57.711  1.00  0.00           H  
ATOM    374  HD1 TRP    24      50.691  42.155  58.018  1.00  0.00           H  
ATOM    375  HE1 TRP    24      52.322  42.399  56.299  1.00  0.00           H  
ATOM    376  HZ2 TRP    24      53.283  40.917  53.744  1.00  0.00           H  
ATOM    377  HH2 TRP    24      52.777  38.862  52.475  1.00  0.00           H  
ATOM    378  HZ3 TRP    24      51.055  37.354  53.343  1.00  0.00           H  
ATOM    379  HE3 TRP    24      49.757  37.819  55.273  1.00  0.00           H  
ATOM    380  N   LYS    25      47.049  39.288  60.057  1.00  0.00           N  
ATOM    381  CA  LYS    25      45.890  38.480  60.514  1.00  0.00           C  
ATOM    382  C   LYS    25      44.672  38.629  59.565  1.00  0.00           C  
ATOM    383  O   LYS    25      44.503  39.720  58.979  1.00  0.00           O  
ATOM    384  CB  LYS    25      45.637  38.689  62.017  1.00  0.00           C  
ATOM    385  CG  LYS    25      45.359  40.156  62.443  1.00  0.00           C  
ATOM    386  CD  LYS    25      44.755  40.133  63.926  1.00  0.00           C  
ATOM    387  CE  LYS    25      44.306  41.533  64.275  1.00  0.00           C  
ATOM    388  NZ  LYS    25      42.940  41.785  63.707  1.00  0.00           N1+
ATOM    389  H   LYS    25      46.844  40.192  59.655  1.00  0.00           H  
ATOM    390  HA  LYS    25      46.070  37.407  60.439  1.00  0.00           H  
ATOM    391  HB2 LYS    25      44.831  38.019  62.319  1.00  0.00           H  
ATOM    392  HB3 LYS    25      46.582  38.378  62.461  1.00  0.00           H  
ATOM    393  HG2 LYS    25      46.265  40.756  62.365  1.00  0.00           H  
ATOM    394  HG3 LYS    25      44.624  40.559  61.745  1.00  0.00           H  
ATOM    395  HD2 LYS    25      43.957  39.391  63.948  1.00  0.00           H  
ATOM    396  HD3 LYS    25      45.545  39.909  64.643  1.00  0.00           H  
ATOM    397  HE2 LYS    25      44.355  41.689  65.353  1.00  0.00           H  
ATOM    398  HE3 LYS    25      44.903  42.277  63.748  1.00  0.00           H  
ATOM    399  HZ1 LYS    25      42.515  42.610  64.105  1.00  0.00           H  
ATOM    400  HZ2 LYS    25      43.009  41.914  62.708  1.00  0.00           H  
ATOM    401  HZ3 LYS    25      42.280  41.042  63.890  1.00  0.00           H  
ATOM    402  N   GLY    26      43.770  37.590  59.488  1.00  0.00           N  
ATOM    403  CA  GLY    26      42.699  37.555  58.453  1.00  0.00           C  
ATOM    404  C   GLY    26      41.762  36.386  58.600  1.00  0.00           C  
ATOM    405  O   GLY    26      41.917  35.632  59.571  1.00  0.00           O  
ATOM    406  H   GLY    26      43.872  36.685  59.926  1.00  0.00           H  
ATOM    407  HA2 GLY    26      42.152  38.495  58.528  1.00  0.00           H  
ATOM    408  HA3 GLY    26      43.260  37.453  57.523  1.00  0.00           H  
ATOM    409  N   THR    27      40.813  36.269  57.706  1.00  0.00           N  
ATOM    410  CA  THR    27      39.800  35.176  57.589  1.00  0.00           C  
ATOM    411  C   THR    27      40.013  34.274  56.428  1.00  0.00           C  
ATOM    412  O   THR    27      40.148  34.835  55.292  1.00  0.00           O  
ATOM    413  CB  THR    27      38.286  35.677  57.668  1.00  0.00           C  
ATOM    414  CG2 THR    27      37.366  34.529  58.062  1.00  0.00           C  
ATOM    415  OG1 THR    27      38.200  36.631  58.607  1.00  0.00           O  
ATOM    416  H   THR    27      40.709  36.957  56.974  1.00  0.00           H  
ATOM    417  HA  THR    27      39.952  34.526  58.450  1.00  0.00           H  
ATOM    418  HB  THR    27      38.048  36.049  56.671  1.00  0.00           H  
ATOM    419 HG21 THR    27      37.332  33.813  57.241  1.00  0.00           H  
ATOM    420 HG22 THR    27      37.758  34.065  58.967  1.00  0.00           H  
ATOM    421 HG23 THR    27      36.403  35.015  58.220  1.00  0.00           H  
ATOM    422  HG1 THR    27      38.388  37.475  58.190  1.00  0.00           H  
ATOM    423  N   VAL    28      40.178  33.002  56.651  1.00  0.00           N  
ATOM    424  CA  VAL    28      40.053  32.137  55.448  1.00  0.00           C  
ATOM    425  C   VAL    28      38.653  32.035  54.788  1.00  0.00           C  
ATOM    426  O   VAL    28      37.741  31.498  55.404  1.00  0.00           O  
ATOM    427  CB  VAL    28      40.774  30.817  55.696  1.00  0.00           C  
ATOM    428  CG1 VAL    28      41.147  30.191  54.326  1.00  0.00           C  
ATOM    429  CG2 VAL    28      42.118  30.971  56.357  1.00  0.00           C  
ATOM    430  H   VAL    28      40.190  32.714  57.619  1.00  0.00           H  
ATOM    431  HA  VAL    28      40.671  32.666  54.723  1.00  0.00           H  
ATOM    432  HB  VAL    28      40.183  30.130  56.303  1.00  0.00           H  
ATOM    433 HG11 VAL    28      41.688  29.268  54.540  1.00  0.00           H  
ATOM    434 HG12 VAL    28      40.257  30.073  53.708  1.00  0.00           H  
ATOM    435 HG13 VAL    28      41.865  30.785  53.760  1.00  0.00           H  
ATOM    436 HG21 VAL    28      42.400  29.955  56.632  1.00  0.00           H  
ATOM    437 HG22 VAL    28      42.786  31.525  55.697  1.00  0.00           H  
ATOM    438 HG23 VAL    28      41.998  31.584  57.250  1.00  0.00           H  
ATOM    439  N   LEU    29      38.498  32.312  53.519  1.00  0.00           N  
ATOM    440  CA  LEU    29      37.172  32.276  52.787  1.00  0.00           C  
ATOM    441  C   LEU    29      36.929  30.851  52.268  1.00  0.00           C  
ATOM    442  O   LEU    29      35.966  30.287  52.769  1.00  0.00           O  
ATOM    443  CB  LEU    29      37.024  33.401  51.763  1.00  0.00           C  
ATOM    444  CG  LEU    29      37.656  34.771  52.161  1.00  0.00           C  
ATOM    445  CD1 LEU    29      37.494  35.807  50.956  1.00  0.00           C  
ATOM    446  CD2 LEU    29      36.952  35.256  53.363  1.00  0.00           C  
ATOM    447  H   LEU    29      39.275  32.556  52.922  1.00  0.00           H  
ATOM    448  HA  LEU    29      36.389  32.502  53.512  1.00  0.00           H  
ATOM    449  HB2 LEU    29      37.545  33.132  50.845  1.00  0.00           H  
ATOM    450  HB3 LEU    29      35.983  33.662  51.574  1.00  0.00           H  
ATOM    451  HG  LEU    29      38.735  34.729  52.307  1.00  0.00           H  
ATOM    452 HD11 LEU    29      38.060  36.693  51.244  1.00  0.00           H  
ATOM    453 HD12 LEU    29      37.861  35.478  49.984  1.00  0.00           H  
ATOM    454 HD13 LEU    29      36.449  36.116  50.967  1.00  0.00           H  
ATOM    455 HD21 LEU    29      37.221  34.605  54.195  1.00  0.00           H  
ATOM    456 HD22 LEU    29      37.389  36.241  53.524  1.00  0.00           H  
ATOM    457 HD23 LEU    29      35.875  35.305  53.202  1.00  0.00           H  
ATOM    458  N   ASP    30      37.695  30.331  51.304  1.00  0.00           N  
ATOM    459  CA  ASP    30      37.448  29.016  50.635  1.00  0.00           C  
ATOM    460  C   ASP    30      38.735  28.464  50.035  1.00  0.00           C  
ATOM    461  O   ASP    30      39.587  29.206  49.575  1.00  0.00           O  
ATOM    462  CB  ASP    30      36.225  29.054  49.587  1.00  0.00           C  
ATOM    463  CG  ASP    30      35.882  27.689  49.002  1.00  0.00           C  
ATOM    464  OD1 ASP    30      36.278  26.625  49.561  1.00  0.00           O  
ATOM    465  OD2 ASP    30      35.110  27.660  48.006  1.00  0.00           O1-
ATOM    466  H   ASP    30      38.336  30.997  50.898  1.00  0.00           H  
ATOM    467  HA  ASP    30      37.199  28.332  51.447  1.00  0.00           H  
ATOM    468  HB2 ASP    30      35.403  29.549  50.105  1.00  0.00           H  
ATOM    469  HB3 ASP    30      36.513  29.677  48.741  1.00  0.00           H  
ATOM    470  N   GLN    31      38.811  27.162  49.752  1.00  0.00           N  
ATOM    471  CA  GLN    31      39.842  26.470  48.903  1.00  0.00           C  
ATOM    472  C   GLN    31      39.532  26.558  47.429  1.00  0.00           C  
ATOM    473  O   GLN    31      38.339  26.382  46.977  1.00  0.00           O  
ATOM    474  CB  GLN    31      39.830  25.025  49.363  1.00  0.00           C  
ATOM    475  CG  GLN    31      40.665  23.992  48.512  1.00  0.00           C  
ATOM    476  CD  GLN    31      40.461  22.605  49.049  1.00  0.00           C  
ATOM    477  OE1 GLN    31      40.323  22.381  50.271  1.00  0.00           O  
ATOM    478  NE2 GLN    31      40.226  21.634  48.219  1.00  0.00           N  
ATOM    479  H   GLN    31      38.105  26.524  50.090  1.00  0.00           H  
ATOM    480  HA  GLN    31      40.801  26.918  49.166  1.00  0.00           H  
ATOM    481  HB2 GLN    31      40.168  24.989  50.399  1.00  0.00           H  
ATOM    482  HB3 GLN    31      38.783  24.736  49.445  1.00  0.00           H  
ATOM    483  HG2 GLN    31      40.305  23.883  47.489  1.00  0.00           H  
ATOM    484  HG3 GLN    31      41.711  24.289  48.440  1.00  0.00           H  
ATOM    485 HE21 GLN    31      40.220  21.806  47.224  1.00  0.00           H  
ATOM    486 HE22 GLN    31      40.275  20.704  48.611  1.00  0.00           H  
ATOM    487  N   VAL    32      40.543  26.669  46.537  1.00  0.00           N  
ATOM    488  CA  VAL    32      40.326  26.816  45.013  1.00  0.00           C  
ATOM    489  C   VAL    32      40.207  25.409  44.360  1.00  0.00           C  
ATOM    490  O   VAL    32      40.556  24.404  44.872  1.00  0.00           O  
ATOM    491  CB  VAL    32      41.561  27.569  44.418  1.00  0.00           C  
ATOM    492  CG1 VAL    32      41.903  28.861  45.206  1.00  0.00           C  
ATOM    493  CG2 VAL    32      42.823  26.693  44.429  1.00  0.00           C  
ATOM    494  H   VAL    32      41.456  26.719  46.966  1.00  0.00           H  
ATOM    495  HA  VAL    32      39.421  27.365  44.753  1.00  0.00           H  
ATOM    496  HB  VAL    32      41.365  27.884  43.393  1.00  0.00           H  
ATOM    497 HG11 VAL    32      41.010  29.472  45.074  1.00  0.00           H  
ATOM    498 HG12 VAL    32      42.116  28.592  46.241  1.00  0.00           H  
ATOM    499 HG13 VAL    32      42.779  29.442  44.917  1.00  0.00           H  
ATOM    500 HG21 VAL    32      42.733  25.897  43.689  1.00  0.00           H  
ATOM    501 HG22 VAL    32      43.616  27.369  44.109  1.00  0.00           H  
ATOM    502 HG23 VAL    32      43.136  26.410  45.434  1.00  0.00           H  
ATOM    503  N   PRO    33      39.712  25.354  43.090  1.00  0.00           N  
ATOM    504  CA  PRO    33      39.512  24.106  42.340  1.00  0.00           C  
ATOM    505  C   PRO    33      40.845  23.522  41.851  1.00  0.00           C  
ATOM    506  O   PRO    33      40.953  22.351  42.003  1.00  0.00           O  
ATOM    507  CD  PRO    33      39.040  26.409  42.337  1.00  0.00           C  
ATOM    508  CG  PRO    33      38.856  25.818  40.955  1.00  0.00           C  
ATOM    509  CB  PRO    33      38.602  24.354  41.158  1.00  0.00           C  
ATOM    510  HD2 PRO    33      39.609  27.338  42.302  1.00  0.00           H  
ATOM    511  HD3 PRO    33      38.054  26.498  42.792  1.00  0.00           H  
ATOM    512  HG2 PRO    33      39.820  25.851  40.447  1.00  0.00           H  
ATOM    513  HG3 PRO    33      38.005  26.204  40.395  1.00  0.00           H  
ATOM    514  HB2 PRO    33      38.823  23.776  40.261  1.00  0.00           H  
ATOM    515  HB3 PRO    33      37.606  24.127  41.538  1.00  0.00           H  
ATOM    516  HA  PRO    33      39.018  23.309  42.896  1.00  0.00           H  
ATOM    517  N   VAL    34      41.797  24.363  41.312  1.00  0.00           N  
ATOM    518  CA  VAL    34      42.880  23.827  40.462  1.00  0.00           C  
ATOM    519  C   VAL    34      43.993  23.036  41.281  1.00  0.00           C  
ATOM    520  O   VAL    34      44.615  22.147  40.683  1.00  0.00           O  
ATOM    521  CB  VAL    34      43.468  24.883  39.511  1.00  0.00           C  
ATOM    522  CG1 VAL    34      44.322  25.948  40.174  1.00  0.00           C  
ATOM    523  CG2 VAL    34      44.235  24.174  38.420  1.00  0.00           C  
ATOM    524  H   VAL    34      41.492  25.310  41.140  1.00  0.00           H  
ATOM    525  HA  VAL    34      42.445  23.015  39.878  1.00  0.00           H  
ATOM    526  HB  VAL    34      42.624  25.441  39.107  1.00  0.00           H  
ATOM    527 HG11 VAL    34      45.270  25.514  40.491  1.00  0.00           H  
ATOM    528 HG12 VAL    34      44.497  26.692  39.397  1.00  0.00           H  
ATOM    529 HG13 VAL    34      43.827  26.562  40.926  1.00  0.00           H  
ATOM    530 HG21 VAL    34      45.182  23.852  38.853  1.00  0.00           H  
ATOM    531 HG22 VAL    34      43.680  23.282  38.128  1.00  0.00           H  
ATOM    532 HG23 VAL    34      44.241  24.813  37.537  1.00  0.00           H  
ATOM    533  N   ASN    35      44.169  23.431  42.579  1.00  0.00           N  
ATOM    534  CA  ASN    35      45.057  22.778  43.550  1.00  0.00           C  
ATOM    535  C   ASN    35      44.360  22.811  44.944  1.00  0.00           C  
ATOM    536  O   ASN    35      44.225  23.878  45.529  1.00  0.00           O  
ATOM    537  CB  ASN    35      46.427  23.479  43.461  1.00  0.00           C  
ATOM    538  CG  ASN    35      47.428  23.096  44.609  1.00  0.00           C  
ATOM    539  OD1 ASN    35      47.262  22.018  45.154  1.00  0.00           O  
ATOM    540  ND2 ASN    35      48.419  23.908  44.957  1.00  0.00           N  
ATOM    541  H   ASN    35      43.513  24.120  42.920  1.00  0.00           H  
ATOM    542  HA  ASN    35      45.237  21.771  43.175  1.00  0.00           H  
ATOM    543  HB2 ASN    35      46.930  23.232  42.526  1.00  0.00           H  
ATOM    544  HB3 ASN    35      46.221  24.546  43.536  1.00  0.00           H  
ATOM    545 HD21 ASN    35      48.807  24.698  44.462  1.00  0.00           H  
ATOM    546 HD22 ASN    35      48.904  23.615  45.793  1.00  0.00           H  
ATOM    547  N   PRO    36      44.152  21.670  45.600  1.00  0.00           N  
ATOM    548  CA  PRO    36      43.514  21.682  46.948  1.00  0.00           C  
ATOM    549  C   PRO    36      44.307  22.239  48.170  1.00  0.00           C  
ATOM    550  O   PRO    36      43.706  22.492  49.211  1.00  0.00           O  
ATOM    551  CD  PRO    36      44.361  20.312  45.176  1.00  0.00           C  
ATOM    552  CG  PRO    36      44.092  19.432  46.378  1.00  0.00           C  
ATOM    553  CB  PRO    36      43.073  20.244  47.195  1.00  0.00           C  
ATOM    554  HD2 PRO    36      45.359  20.103  44.790  1.00  0.00           H  
ATOM    555  HD3 PRO    36      43.582  20.298  44.414  1.00  0.00           H  
ATOM    556  HG2 PRO    36      45.035  19.391  46.925  1.00  0.00           H  
ATOM    557  HG3 PRO    36      43.866  18.388  46.162  1.00  0.00           H  
ATOM    558  HB2 PRO    36      43.272  19.991  48.237  1.00  0.00           H  
ATOM    559  HB3 PRO    36      42.043  20.063  46.887  1.00  0.00           H  
ATOM    560  HA  PRO    36      42.569  22.218  46.862  1.00  0.00           H  
ATOM    561  N   SER    37      45.633  22.561  48.025  1.00  0.00           N  
ATOM    562  CA  SER    37      46.527  23.236  49.024  1.00  0.00           C  
ATOM    563  C   SER    37      46.471  24.749  48.944  1.00  0.00           C  
ATOM    564  O   SER    37      47.167  25.413  49.697  1.00  0.00           O  
ATOM    565  CB  SER    37      47.986  22.793  48.934  1.00  0.00           C  
ATOM    566  OG  SER    37      48.104  21.439  49.279  1.00  0.00           O  
ATOM    567  H   SER    37      46.050  22.422  47.116  1.00  0.00           H  
ATOM    568  HA  SER    37      46.196  22.932  50.017  1.00  0.00           H  
ATOM    569  HB2 SER    37      48.436  22.999  47.963  1.00  0.00           H  
ATOM    570  HB3 SER    37      48.645  23.309  49.632  1.00  0.00           H  
ATOM    571  HG  SER    37      47.759  21.043  48.475  1.00  0.00           H  
ATOM    572  N   LEU    38      45.745  25.331  47.897  1.00  0.00           N  
ATOM    573  CA  LEU    38      45.563  26.784  47.673  1.00  0.00           C  
ATOM    574  C   LEU    38      44.194  27.261  48.103  1.00  0.00           C  
ATOM    575  O   LEU    38      43.151  26.666  47.829  1.00  0.00           O  
ATOM    576  CB  LEU    38      45.883  27.072  46.203  1.00  0.00           C  
ATOM    577  CG  LEU    38      45.743  28.526  45.714  1.00  0.00           C  
ATOM    578  CD1 LEU    38      46.762  29.445  46.403  1.00  0.00           C  
ATOM    579  CD2 LEU    38      46.066  28.650  44.224  1.00  0.00           C  
ATOM    580  H   LEU    38      45.207  24.700  47.321  1.00  0.00           H  
ATOM    581  HA  LEU    38      46.357  27.254  48.252  1.00  0.00           H  
ATOM    582  HB2 LEU    38      46.863  26.746  45.853  1.00  0.00           H  
ATOM    583  HB3 LEU    38      45.360  26.376  45.547  1.00  0.00           H  
ATOM    584  HG  LEU    38      44.707  28.789  45.930  1.00  0.00           H  
ATOM    585 HD11 LEU    38      46.714  29.286  47.480  1.00  0.00           H  
ATOM    586 HD12 LEU    38      47.747  29.284  45.964  1.00  0.00           H  
ATOM    587 HD13 LEU    38      46.496  30.495  46.287  1.00  0.00           H  
ATOM    588 HD21 LEU    38      45.846  29.693  43.996  1.00  0.00           H  
ATOM    589 HD22 LEU    38      47.130  28.603  43.994  1.00  0.00           H  
ATOM    590 HD23 LEU    38      45.436  27.971  43.649  1.00  0.00           H  
ATOM    591  N   TYR    39      44.269  28.354  48.823  1.00  0.00           N  
ATOM    592  CA  TYR    39      43.187  28.961  49.685  1.00  0.00           C  
ATOM    593  C   TYR    39      43.048  30.497  49.482  1.00  0.00           C  
ATOM    594  O   TYR    39      44.055  31.160  49.404  1.00  0.00           O  
ATOM    595  CB  TYR    39      43.491  28.753  51.108  1.00  0.00           C  
ATOM    596  CG  TYR    39      43.780  27.327  51.548  1.00  0.00           C  
ATOM    597  CD1 TYR    39      45.089  26.954  52.023  1.00  0.00           C  
ATOM    598  CE1 TYR    39      45.411  25.602  52.330  1.00  0.00           C  
ATOM    599  CZ  TYR    39      44.489  24.598  52.056  1.00  0.00           C  
ATOM    600  OH  TYR    39      44.713  23.289  52.301  1.00  0.00           O  
ATOM    601  CE2 TYR    39      43.241  24.873  51.505  1.00  0.00           C  
ATOM    602  CD2 TYR    39      42.896  26.260  51.266  1.00  0.00           C  
ATOM    603  H   TYR    39      45.184  28.699  49.076  1.00  0.00           H  
ATOM    604  HA  TYR    39      42.269  28.406  49.489  1.00  0.00           H  
ATOM    605  HB2 TYR    39      44.381  29.318  51.388  1.00  0.00           H  
ATOM    606  HB3 TYR    39      42.632  29.118  51.671  1.00  0.00           H  
ATOM    607  HD1 TYR    39      45.745  27.777  52.265  1.00  0.00           H  
ATOM    608  HE1 TYR    39      46.373  25.271  52.691  1.00  0.00           H  
ATOM    609  HH  TYR    39      45.445  23.151  52.906  1.00  0.00           H  
ATOM    610  HE2 TYR    39      42.545  24.093  51.235  1.00  0.00           H  
ATOM    611  HD2 TYR    39      41.957  26.471  50.776  1.00  0.00           H  
ATOM    612  N   LEU    40      41.872  31.041  49.462  1.00  0.00           N  
ATOM    613  CA  LEU    40      41.545  32.506  49.455  1.00  0.00           C  
ATOM    614  C   LEU    40      41.357  33.083  50.857  1.00  0.00           C  
ATOM    615  O   LEU    40      40.702  32.501  51.746  1.00  0.00           O  
ATOM    616  CB  LEU    40      40.178  32.609  48.733  1.00  0.00           C  
ATOM    617  CG  LEU    40      40.075  32.081  47.273  1.00  0.00           C  
ATOM    618  CD1 LEU    40      38.662  32.386  46.859  1.00  0.00           C  
ATOM    619  CD2 LEU    40      41.011  32.936  46.397  1.00  0.00           C  
ATOM    620  H   LEU    40      41.104  30.386  49.418  1.00  0.00           H  
ATOM    621  HA  LEU    40      42.273  33.081  48.883  1.00  0.00           H  
ATOM    622  HB2 LEU    40      39.381  32.210  49.360  1.00  0.00           H  
ATOM    623  HB3 LEU    40      40.054  33.684  48.599  1.00  0.00           H  
ATOM    624  HG  LEU    40      40.426  31.051  47.220  1.00  0.00           H  
ATOM    625 HD11 LEU    40      38.356  32.102  45.852  1.00  0.00           H  
ATOM    626 HD12 LEU    40      37.961  31.996  47.597  1.00  0.00           H  
ATOM    627 HD13 LEU    40      38.445  33.452  46.925  1.00  0.00           H  
ATOM    628 HD21 LEU    40      40.710  32.846  45.353  1.00  0.00           H  
ATOM    629 HD22 LEU    40      40.883  34.017  46.449  1.00  0.00           H  
ATOM    630 HD23 LEU    40      42.073  32.709  46.484  1.00  0.00           H  
ATOM    631  N   ILE    41      42.044  34.171  51.170  1.00  0.00           N  
ATOM    632  CA  ILE    41      42.116  34.780  52.498  1.00  0.00           C  
ATOM    633  C   ILE    41      41.825  36.241  52.505  1.00  0.00           C  
ATOM    634  O   ILE    41      42.446  36.950  51.774  1.00  0.00           O  
ATOM    635  CB  ILE    41      43.412  34.589  53.302  1.00  0.00           C  
ATOM    636  CG2 ILE    41      43.545  35.206  54.751  1.00  0.00           C  
ATOM    637  CG1 ILE    41      43.769  33.081  53.439  1.00  0.00           C  
ATOM    638  CD1 ILE    41      44.773  32.677  52.375  1.00  0.00           C  
ATOM    639  H   ILE    41      42.637  34.551  50.446  1.00  0.00           H  
ATOM    640  HA  ILE    41      41.360  34.365  53.165  1.00  0.00           H  
ATOM    641  HB  ILE    41      44.122  35.097  52.649  1.00  0.00           H  
ATOM    642 HG21 ILE    41      42.915  34.726  55.500  1.00  0.00           H  
ATOM    643 HG22 ILE    41      44.580  35.250  55.091  1.00  0.00           H  
ATOM    644 HG23 ILE    41      43.355  36.279  54.731  1.00  0.00           H  
ATOM    645 HG12 ILE    41      44.218  32.832  54.401  1.00  0.00           H  
ATOM    646 HG13 ILE    41      42.922  32.447  53.180  1.00  0.00           H  
ATOM    647 HD11 ILE    41      44.242  32.905  51.451  1.00  0.00           H  
ATOM    648 HD12 ILE    41      45.701  33.248  52.338  1.00  0.00           H  
ATOM    649 HD13 ILE    41      45.106  31.640  52.414  1.00  0.00           H  
ATOM    650  N   LYS    42      40.838  36.750  53.311  1.00  0.00           N  
ATOM    651  CA  LYS    42      40.699  38.179  53.578  1.00  0.00           C  
ATOM    652  C   LYS    42      41.536  38.563  54.780  1.00  0.00           C  
ATOM    653  O   LYS    42      41.257  38.247  55.903  1.00  0.00           O  
ATOM    654  CB  LYS    42      39.285  38.606  53.902  1.00  0.00           C  
ATOM    655  CG  LYS    42      39.058  40.113  54.069  1.00  0.00           C  
ATOM    656  CD  LYS    42      39.576  40.890  52.889  1.00  0.00           C  
ATOM    657  CE  LYS    42      39.163  42.353  52.784  1.00  0.00           C  
ATOM    658  NZ  LYS    42      39.466  43.124  54.064  1.00  0.00           N1+
ATOM    659  H   LYS    42      40.197  36.080  53.711  1.00  0.00           H  
ATOM    660  HA  LYS    42      40.974  38.653  52.636  1.00  0.00           H  
ATOM    661  HB2 LYS    42      38.630  38.272  53.098  1.00  0.00           H  
ATOM    662  HB3 LYS    42      38.979  37.978  54.739  1.00  0.00           H  
ATOM    663  HG2 LYS    42      37.982  40.207  54.216  1.00  0.00           H  
ATOM    664  HG3 LYS    42      39.515  40.398  55.016  1.00  0.00           H  
ATOM    665  HD2 LYS    42      40.661  40.830  52.802  1.00  0.00           H  
ATOM    666  HD3 LYS    42      39.094  40.379  52.056  1.00  0.00           H  
ATOM    667  HE2 LYS    42      39.696  42.842  51.968  1.00  0.00           H  
ATOM    668  HE3 LYS    42      38.105  42.418  52.530  1.00  0.00           H  
ATOM    669  HZ1 LYS    42      38.794  42.952  54.799  1.00  0.00           H  
ATOM    670  HZ2 LYS    42      40.432  43.000  54.331  1.00  0.00           H  
ATOM    671  HZ3 LYS    42      39.356  44.108  53.862  1.00  0.00           H  
ATOM    672  N   TYR    43      42.595  39.286  54.492  1.00  0.00           N  
ATOM    673  CA  TYR    43      43.356  39.901  55.603  1.00  0.00           C  
ATOM    674  C   TYR    43      42.682  41.124  56.123  1.00  0.00           C  
ATOM    675  O   TYR    43      42.072  41.884  55.443  1.00  0.00           O  
ATOM    676  CB  TYR    43      44.762  40.180  55.145  1.00  0.00           C  
ATOM    677  CG  TYR    43      45.541  38.845  55.002  1.00  0.00           C  
ATOM    678  CD1 TYR    43      45.415  38.134  53.838  1.00  0.00           C  
ATOM    679  CE1 TYR    43      46.179  36.930  53.746  1.00  0.00           C  
ATOM    680  CZ  TYR    43      46.887  36.433  54.846  1.00  0.00           C  
ATOM    681  OH  TYR    43      47.663  35.296  54.626  1.00  0.00           O  
ATOM    682  CE2 TYR    43      46.882  37.092  56.100  1.00  0.00           C  
ATOM    683  CD2 TYR    43      46.163  38.303  56.109  1.00  0.00           C  
ATOM    684  H   TYR    43      42.709  39.587  53.535  1.00  0.00           H  
ATOM    685  HA  TYR    43      43.369  39.287  56.503  1.00  0.00           H  
ATOM    686  HB2 TYR    43      44.862  40.718  54.202  1.00  0.00           H  
ATOM    687  HB3 TYR    43      45.335  40.761  55.867  1.00  0.00           H  
ATOM    688  HD1 TYR    43      44.942  38.440  52.917  1.00  0.00           H  
ATOM    689  HE1 TYR    43      46.116  36.392  52.811  1.00  0.00           H  
ATOM    690  HH  TYR    43      48.403  35.309  55.238  1.00  0.00           H  
ATOM    691  HE2 TYR    43      47.357  36.648  56.963  1.00  0.00           H  
ATOM    692  HD2 TYR    43      46.359  38.963  56.941  1.00  0.00           H  
ATOM    693  N   ASP    44      42.834  41.393  57.418  1.00  0.00           N  
ATOM    694  CA  ASP    44      42.284  42.563  58.221  1.00  0.00           C  
ATOM    695  C   ASP    44      42.963  43.881  57.864  1.00  0.00           C  
ATOM    696  O   ASP    44      44.204  43.939  57.863  1.00  0.00           O  
ATOM    697  CB  ASP    44      42.605  42.306  59.720  1.00  0.00           C  
ATOM    698  CG  ASP    44      41.771  41.179  60.266  1.00  0.00           C  
ATOM    699  OD1 ASP    44      40.967  40.491  59.560  1.00  0.00           O  
ATOM    700  OD2 ASP    44      41.887  40.915  61.473  1.00  0.00           O1-
ATOM    701  H   ASP    44      43.481  40.773  57.883  1.00  0.00           H  
ATOM    702  HA  ASP    44      41.195  42.592  58.203  1.00  0.00           H  
ATOM    703  HB2 ASP    44      43.677  42.181  59.878  1.00  0.00           H  
ATOM    704  HB3 ASP    44      42.276  43.204  60.243  1.00  0.00           H  
ATOM    705  N   GLY    45      42.204  44.974  57.609  1.00  0.00           N  
ATOM    706  CA  GLY    45      42.806  46.321  57.321  1.00  0.00           C  
ATOM    707  C   GLY    45      43.551  46.448  55.965  1.00  0.00           C  
ATOM    708  O   GLY    45      43.772  47.550  55.523  1.00  0.00           O  
ATOM    709  H   GLY    45      41.196  44.917  57.617  1.00  0.00           H  
ATOM    710  HA2 GLY    45      42.088  47.126  57.473  1.00  0.00           H  
ATOM    711  HA3 GLY    45      43.563  46.526  58.079  1.00  0.00           H  
ATOM    712  N   PHE    46      43.910  45.302  55.409  1.00  0.00           N  
ATOM    713  CA  PHE    46      44.013  45.177  53.964  1.00  0.00           C  
ATOM    714  C   PHE    46      42.689  44.920  53.212  1.00  0.00           C  
ATOM    715  O   PHE    46      41.796  44.288  53.734  1.00  0.00           O  
ATOM    716  CB  PHE    46      45.020  44.017  53.700  1.00  0.00           C  
ATOM    717  CG  PHE    46      46.500  44.307  53.909  1.00  0.00           C  
ATOM    718  CD1 PHE    46      47.194  43.592  54.996  1.00  0.00           C  
ATOM    719  CE1 PHE    46      48.537  43.773  55.233  1.00  0.00           C  
ATOM    720  CZ  PHE    46      49.260  44.652  54.388  1.00  0.00           C  
ATOM    721  CE2 PHE    46      48.618  45.293  53.259  1.00  0.00           C  
ATOM    722  CD2 PHE    46      47.240  45.179  53.056  1.00  0.00           C  
ATOM    723  H   PHE    46      43.532  44.476  55.851  1.00  0.00           H  
ATOM    724  HA  PHE    46      44.416  46.137  53.643  1.00  0.00           H  
ATOM    725  HB2 PHE    46      44.682  43.197  54.333  1.00  0.00           H  
ATOM    726  HB3 PHE    46      45.001  43.576  52.703  1.00  0.00           H  
ATOM    727  HD1 PHE    46      46.680  42.947  55.692  1.00  0.00           H  
ATOM    728  HE1 PHE    46      49.060  43.309  56.056  1.00  0.00           H  
ATOM    729  HZ  PHE    46      50.286  44.876  54.640  1.00  0.00           H  
ATOM    730  HE2 PHE    46      49.129  45.947  52.569  1.00  0.00           H  
ATOM    731  HD2 PHE    46      46.826  45.726  52.221  1.00  0.00           H  
ATOM    732  N   ASP    47      42.548  45.457  51.936  1.00  0.00           N  
ATOM    733  CA  ASP    47      41.320  45.369  51.185  1.00  0.00           C  
ATOM    734  C   ASP    47      41.283  44.137  50.280  1.00  0.00           C  
ATOM    735  O   ASP    47      40.237  43.726  49.896  1.00  0.00           O  
ATOM    736  CB  ASP    47      41.093  46.606  50.386  1.00  0.00           C  
ATOM    737  CG  ASP    47      41.032  47.919  51.265  1.00  0.00           C  
ATOM    738  OD1 ASP    47      40.628  48.987  50.693  1.00  0.00           O  
ATOM    739  OD2 ASP    47      41.336  48.001  52.461  1.00  0.00           O1-
ATOM    740  H   ASP    47      43.251  46.076  51.559  1.00  0.00           H  
ATOM    741  HA  ASP    47      40.514  45.279  51.913  1.00  0.00           H  
ATOM    742  HB2 ASP    47      41.905  46.658  49.660  1.00  0.00           H  
ATOM    743  HB3 ASP    47      40.130  46.536  49.880  1.00  0.00           H  
ATOM    744  N   CYS    48      42.474  43.716  49.742  1.00  0.00           N  
ATOM    745  CA  CYS    48      42.573  42.705  48.745  1.00  0.00           C  
ATOM    746  C   CYS    48      42.497  41.296  49.288  1.00  0.00           C  
ATOM    747  O   CYS    48      42.863  41.076  50.429  1.00  0.00           O  
ATOM    748  CB  CYS    48      43.815  42.887  47.908  1.00  0.00           C  
ATOM    749  SG  CYS    48      44.066  41.536  46.667  1.00  0.00           S  
ATOM    750  H   CYS    48      43.287  44.244  50.024  1.00  0.00           H  
ATOM    751  HA  CYS    48      41.776  42.872  48.021  1.00  0.00           H  
ATOM    752  HB2 CYS    48      43.620  43.796  47.339  1.00  0.00           H  
ATOM    753  HB3 CYS    48      44.616  42.948  48.644  1.00  0.00           H  
ATOM    754  HG  CYS    48      43.002  41.714  45.879  1.00  0.00           H  
ATOM    755  N   VAL    49      41.947  40.415  48.488  1.00  0.00           N  
ATOM    756  CA  VAL    49      42.004  38.988  48.749  1.00  0.00           C  
ATOM    757  C   VAL    49      43.318  38.261  48.274  1.00  0.00           C  
ATOM    758  O   VAL    49      43.663  38.209  47.064  1.00  0.00           O  
ATOM    759  CB  VAL    49      40.843  38.133  48.164  1.00  0.00           C  
ATOM    760  CG1 VAL    49      40.764  36.704  48.643  1.00  0.00           C  
ATOM    761  CG2 VAL    49      39.498  38.756  48.462  1.00  0.00           C  
ATOM    762  H   VAL    49      41.605  40.706  47.583  1.00  0.00           H  
ATOM    763  HA  VAL    49      41.904  38.768  49.812  1.00  0.00           H  
ATOM    764  HB  VAL    49      40.881  38.051  47.078  1.00  0.00           H  
ATOM    765 HG11 VAL    49      39.849  36.292  48.216  1.00  0.00           H  
ATOM    766 HG12 VAL    49      41.609  36.165  48.214  1.00  0.00           H  
ATOM    767 HG13 VAL    49      40.651  36.616  49.723  1.00  0.00           H  
ATOM    768 HG21 VAL    49      38.689  38.357  47.849  1.00  0.00           H  
ATOM    769 HG22 VAL    49      39.157  38.598  49.485  1.00  0.00           H  
ATOM    770 HG23 VAL    49      39.583  39.813  48.210  1.00  0.00           H  
ATOM    771  N   TYR    50      44.043  37.636  49.223  1.00  0.00           N  
ATOM    772  CA  TYR    50      45.293  36.919  48.901  1.00  0.00           C  
ATOM    773  C   TYR    50      45.067  35.412  48.728  1.00  0.00           C  
ATOM    774  O   TYR    50      44.208  34.788  49.320  1.00  0.00           O  
ATOM    775  CB  TYR    50      46.376  37.208  49.905  1.00  0.00           C  
ATOM    776  CG  TYR    50      46.765  38.686  50.117  1.00  0.00           C  
ATOM    777  CD1 TYR    50      47.835  38.750  50.992  1.00  0.00           C  
ATOM    778  CE1 TYR    50      48.291  39.961  51.462  1.00  0.00           C  
ATOM    779  CZ  TYR    50      47.728  41.122  50.846  1.00  0.00           C  
ATOM    780  OH  TYR    50      48.291  42.371  51.093  1.00  0.00           O  
ATOM    781  CE2 TYR    50      46.671  41.073  49.942  1.00  0.00           C  
ATOM    782  CD2 TYR    50      46.205  39.796  49.483  1.00  0.00           C  
ATOM    783  H   TYR    50      43.607  37.722  50.130  1.00  0.00           H  
ATOM    784  HA  TYR    50      45.688  37.219  47.930  1.00  0.00           H  
ATOM    785  HB2 TYR    50      46.065  36.683  50.809  1.00  0.00           H  
ATOM    786  HB3 TYR    50      47.265  36.688  49.547  1.00  0.00           H  
ATOM    787  HD1 TYR    50      48.353  37.883  51.374  1.00  0.00           H  
ATOM    788  HE1 TYR    50      49.121  40.090  52.142  1.00  0.00           H  
ATOM    789  HH  TYR    50      49.112  42.379  51.590  1.00  0.00           H  
ATOM    790  HE2 TYR    50      46.201  41.956  49.534  1.00  0.00           H  
ATOM    791  HD2 TYR    50      45.456  39.794  48.705  1.00  0.00           H  
ATOM    792  N   GLY    51      45.853  34.835  47.850  1.00  0.00           N  
ATOM    793  CA  GLY    51      45.984  33.398  47.683  1.00  0.00           C  
ATOM    794  C   GLY    51      47.324  32.949  48.210  1.00  0.00           C  
ATOM    795  O   GLY    51      48.373  33.432  47.784  1.00  0.00           O  
ATOM    796  H   GLY    51      46.543  35.390  47.365  1.00  0.00           H  
ATOM    797  HA2 GLY    51      45.281  32.919  48.365  1.00  0.00           H  
ATOM    798  HA3 GLY    51      45.869  33.124  46.635  1.00  0.00           H  
ATOM    799  N   LEU    52      47.205  31.864  49.062  1.00  0.00           N  
ATOM    800  CA  LEU    52      48.327  31.252  49.784  1.00  0.00           C  
ATOM    801  C   LEU    52      48.202  29.773  49.902  1.00  0.00           C  
ATOM    802  O   LEU    52      47.178  29.208  50.366  1.00  0.00           O  
ATOM    803  CB  LEU    52      48.673  32.073  51.075  1.00  0.00           C  
ATOM    804  CG  LEU    52      49.373  33.444  50.924  1.00  0.00           C  
ATOM    805  CD1 LEU    52      48.366  34.556  51.111  1.00  0.00           C  
ATOM    806  CD2 LEU    52      50.398  33.638  52.041  1.00  0.00           C  
ATOM    807  H   LEU    52      46.294  31.511  49.316  1.00  0.00           H  
ATOM    808  HA  LEU    52      49.184  31.388  49.124  1.00  0.00           H  
ATOM    809  HB2 LEU    52      47.805  32.035  51.732  1.00  0.00           H  
ATOM    810  HB3 LEU    52      49.408  31.448  51.584  1.00  0.00           H  
ATOM    811  HG  LEU    52      49.907  33.578  49.984  1.00  0.00           H  
ATOM    812 HD11 LEU    52      47.704  34.473  50.249  1.00  0.00           H  
ATOM    813 HD12 LEU    52      47.933  34.359  52.092  1.00  0.00           H  
ATOM    814 HD13 LEU    52      48.880  35.515  51.042  1.00  0.00           H  
ATOM    815 HD21 LEU    52      49.956  33.333  52.989  1.00  0.00           H  
ATOM    816 HD22 LEU    52      51.332  33.164  51.739  1.00  0.00           H  
ATOM    817 HD23 LEU    52      50.676  34.689  52.113  1.00  0.00           H  
ATOM    818  N   GLU    53      49.270  29.134  49.478  1.00  0.00           N  
ATOM    819  CA  GLU    53      49.486  27.676  49.616  1.00  0.00           C  
ATOM    820  C   GLU    53      49.892  27.352  51.137  1.00  0.00           C  
ATOM    821  O   GLU    53      50.983  26.773  51.325  1.00  0.00           O  
ATOM    822  CB  GLU    53      50.595  27.323  48.567  1.00  0.00           C  
ATOM    823  CG  GLU    53      50.120  27.453  47.151  1.00  0.00           C  
ATOM    824  CD  GLU    53      51.078  26.945  45.991  1.00  0.00           C  
ATOM    825  OE1 GLU    53      51.135  27.723  44.989  1.00  0.00           O  
ATOM    826  OE2 GLU    53      51.699  25.905  46.112  1.00  0.00           O1-
ATOM    827  H   GLU    53      50.022  29.788  49.309  1.00  0.00           H  
ATOM    828  HA  GLU    53      48.539  27.267  49.265  1.00  0.00           H  
ATOM    829  HB2 GLU    53      51.432  28.007  48.702  1.00  0.00           H  
ATOM    830  HB3 GLU    53      50.953  26.294  48.601  1.00  0.00           H  
ATOM    831  HG2 GLU    53      49.187  26.891  47.112  1.00  0.00           H  
ATOM    832  HG3 GLU    53      49.975  28.519  46.980  1.00  0.00           H  
ATOM    833  N   LEU    54      49.043  27.868  52.032  1.00  0.00           N  
ATOM    834  CA  LEU    54      49.431  28.001  53.458  1.00  0.00           C  
ATOM    835  C   LEU    54      50.023  26.700  54.052  1.00  0.00           C  
ATOM    836  O   LEU    54      50.883  26.892  54.889  1.00  0.00           O  
ATOM    837  CB  LEU    54      48.224  28.397  54.339  1.00  0.00           C  
ATOM    838  CG  LEU    54      47.675  29.818  54.042  1.00  0.00           C  
ATOM    839  CD1 LEU    54      46.221  29.835  54.572  1.00  0.00           C  
ATOM    840  CD2 LEU    54      48.570  30.931  54.653  1.00  0.00           C  
ATOM    841  H   LEU    54      48.242  28.353  51.653  1.00  0.00           H  
ATOM    842  HA  LEU    54      50.222  28.743  53.570  1.00  0.00           H  
ATOM    843  HB2 LEU    54      47.488  27.600  54.229  1.00  0.00           H  
ATOM    844  HB3 LEU    54      48.566  28.376  55.374  1.00  0.00           H  
ATOM    845  HG  LEU    54      47.666  30.014  52.970  1.00  0.00           H  
ATOM    846 HD11 LEU    54      46.132  29.704  55.651  1.00  0.00           H  
ATOM    847 HD12 LEU    54      45.693  30.733  54.252  1.00  0.00           H  
ATOM    848 HD13 LEU    54      45.595  29.141  54.011  1.00  0.00           H  
ATOM    849 HD21 LEU    54      49.571  30.807  54.239  1.00  0.00           H  
ATOM    850 HD22 LEU    54      48.217  31.895  54.288  1.00  0.00           H  
ATOM    851 HD23 LEU    54      48.543  30.888  55.742  1.00  0.00           H  
ATOM    852  N   ASN    55      49.625  25.502  53.641  1.00  0.00           N  
ATOM    853  CA  ASN    55      50.130  24.169  54.140  1.00  0.00           C  
ATOM    854  C   ASN    55      51.287  23.548  53.292  1.00  0.00           C  
ATOM    855  O   ASN    55      51.746  22.450  53.673  1.00  0.00           O  
ATOM    856  CB  ASN    55      48.928  23.197  54.326  1.00  0.00           C  
ATOM    857  CG  ASN    55      47.796  23.705  55.184  1.00  0.00           C  
ATOM    858  OD1 ASN    55      46.665  23.764  54.839  1.00  0.00           O  
ATOM    859  ND2 ASN    55      48.139  24.419  56.272  1.00  0.00           N  
ATOM    860  H   ASN    55      48.945  25.465  52.894  1.00  0.00           H  
ATOM    861  HA  ASN    55      50.597  24.469  55.078  1.00  0.00           H  
ATOM    862  HB2 ASN    55      48.402  22.936  53.408  1.00  0.00           H  
ATOM    863  HB3 ASN    55      49.230  22.222  54.709  1.00  0.00           H  
ATOM    864 HD21 ASN    55      49.069  24.447  56.666  1.00  0.00           H  
ATOM    865 HD22 ASN    55      47.455  24.823  56.896  1.00  0.00           H  
ATOM    866  N   LYS    56      51.808  24.210  52.267  1.00  0.00           N  
ATOM    867  CA  LYS    56      53.029  23.922  51.478  1.00  0.00           C  
ATOM    868  C   LYS    56      54.083  24.913  51.324  1.00  0.00           C  
ATOM    869  O   LYS    56      55.264  24.543  51.246  1.00  0.00           O  
ATOM    870  CB  LYS    56      52.521  23.388  50.054  1.00  0.00           C  
ATOM    871  CG  LYS    56      52.068  21.869  50.154  1.00  0.00           C  
ATOM    872  CD  LYS    56      51.537  21.492  48.779  1.00  0.00           C  
ATOM    873  CE  LYS    56      51.069  20.035  48.947  1.00  0.00           C  
ATOM    874  NZ  LYS    56      50.882  19.395  47.637  1.00  0.00           N1+
ATOM    875  H   LYS    56      51.270  24.989  51.915  1.00  0.00           H  
ATOM    876  HA  LYS    56      53.451  23.067  52.006  1.00  0.00           H  
ATOM    877  HB2 LYS    56      51.712  23.971  49.611  1.00  0.00           H  
ATOM    878  HB3 LYS    56      53.388  23.514  49.405  1.00  0.00           H  
ATOM    879  HG2 LYS    56      52.908  21.221  50.404  1.00  0.00           H  
ATOM    880  HG3 LYS    56      51.338  21.663  50.937  1.00  0.00           H  
ATOM    881  HD2 LYS    56      50.684  22.133  48.559  1.00  0.00           H  
ATOM    882  HD3 LYS    56      52.251  21.575  47.960  1.00  0.00           H  
ATOM    883  HE2 LYS    56      51.847  19.535  49.523  1.00  0.00           H  
ATOM    884  HE3 LYS    56      50.126  19.891  49.473  1.00  0.00           H  
ATOM    885  HZ1 LYS    56      51.771  19.114  47.250  1.00  0.00           H  
ATOM    886  HZ2 LYS    56      50.415  18.502  47.713  1.00  0.00           H  
ATOM    887  HZ3 LYS    56      50.414  19.962  46.944  1.00  0.00           H  
ATOM    888  N   ASP    57      53.728  26.190  51.374  1.00  0.00           N  
ATOM    889  CA  ASP    57      54.662  27.342  51.302  1.00  0.00           C  
ATOM    890  C   ASP    57      55.539  27.524  52.563  1.00  0.00           C  
ATOM    891  O   ASP    57      55.059  27.675  53.663  1.00  0.00           O  
ATOM    892  CB  ASP    57      53.787  28.604  50.945  1.00  0.00           C  
ATOM    893  CG  ASP    57      54.691  29.824  50.548  1.00  0.00           C  
ATOM    894  OD1 ASP    57      54.207  30.821  50.056  1.00  0.00           O  
ATOM    895  OD2 ASP    57      55.944  29.828  50.655  1.00  0.00           O1-
ATOM    896  H   ASP    57      52.851  26.486  51.778  1.00  0.00           H  
ATOM    897  HA  ASP    57      55.357  27.211  50.472  1.00  0.00           H  
ATOM    898  HB2 ASP    57      53.210  28.358  50.053  1.00  0.00           H  
ATOM    899  HB3 ASP    57      53.024  28.913  51.659  1.00  0.00           H  
ATOM    900  N   GLU    58      56.839  27.750  52.439  1.00  0.00           N  
ATOM    901  CA  GLU    58      57.824  27.905  53.565  1.00  0.00           C  
ATOM    902  C   GLU    58      58.031  29.409  53.938  1.00  0.00           C  
ATOM    903  O   GLU    58      58.584  29.653  54.999  1.00  0.00           O  
ATOM    904  CB  GLU    58      59.217  27.318  53.102  1.00  0.00           C  
ATOM    905  CG  GLU    58      59.139  25.880  52.638  1.00  0.00           C  
ATOM    906  CD  GLU    58      59.006  25.682  51.108  1.00  0.00           C  
ATOM    907  OE1 GLU    58      59.335  24.534  50.651  1.00  0.00           O  
ATOM    908  OE2 GLU    58      58.698  26.650  50.377  1.00  0.00           O1-
ATOM    909  H   GLU    58      57.171  27.532  51.511  1.00  0.00           H  
ATOM    910  HA  GLU    58      57.439  27.525  54.512  1.00  0.00           H  
ATOM    911  HB2 GLU    58      59.614  28.001  52.351  1.00  0.00           H  
ATOM    912  HB3 GLU    58      59.804  27.504  54.002  1.00  0.00           H  
ATOM    913  HG2 GLU    58      60.131  25.476  52.841  1.00  0.00           H  
ATOM    914  HG3 GLU    58      58.317  25.484  53.234  1.00  0.00           H  
ATOM    915  N   ARG    59      57.415  30.344  53.221  1.00  0.00           N  
ATOM    916  CA  ARG    59      57.350  31.832  53.467  1.00  0.00           C  
ATOM    917  C   ARG    59      56.276  32.137  54.528  1.00  0.00           C  
ATOM    918  O   ARG    59      56.351  33.086  55.408  1.00  0.00           O  
ATOM    919  CB  ARG    59      57.114  32.612  52.146  1.00  0.00           C  
ATOM    920  CG  ARG    59      58.215  32.325  51.049  1.00  0.00           C  
ATOM    921  CD  ARG    59      57.968  33.043  49.733  1.00  0.00           C  
ATOM    922  NE  ARG    59      56.866  32.304  49.092  1.00  0.00           N  
ATOM    923  CZ  ARG    59      56.244  32.702  47.993  1.00  0.00           C  
ATOM    924  NH1 ARG    59      56.567  33.725  47.255  1.00  0.00           N  
ATOM    925  NH2 ARG    59      55.093  32.051  47.714  1.00  0.00           N1+
ATOM    926  H   ARG    59      56.874  30.133  52.394  1.00  0.00           H  
ATOM    927  HA  ARG    59      58.289  32.069  53.966  1.00  0.00           H  
ATOM    928  HB2 ARG    59      56.128  32.282  51.820  1.00  0.00           H  
ATOM    929  HB3 ARG    59      57.092  33.682  52.355  1.00  0.00           H  
ATOM    930  HG2 ARG    59      59.153  32.522  51.568  1.00  0.00           H  
ATOM    931  HG3 ARG    59      58.116  31.241  50.977  1.00  0.00           H  
ATOM    932  HD2 ARG    59      57.602  34.045  49.953  1.00  0.00           H  
ATOM    933  HD3 ARG    59      58.885  33.108  49.147  1.00  0.00           H  
ATOM    934  HE  ARG    59      56.517  31.501  49.594  1.00  0.00           H  
ATOM    935 HH11 ARG    59      57.359  34.305  47.490  1.00  0.00           H  
ATOM    936 HH12 ARG    59      56.134  34.032  46.395  1.00  0.00           H  
ATOM    937 HH21 ARG    59      54.677  31.500  48.451  1.00  0.00           H  
ATOM    938 HH22 ARG    59      54.585  32.336  46.888  1.00  0.00           H  
ATOM    939  N   VAL    60      55.210  31.278  54.541  1.00  0.00           N  
ATOM    940  CA  VAL    60      54.234  31.396  55.638  1.00  0.00           C  
ATOM    941  C   VAL    60      54.925  30.733  56.889  1.00  0.00           C  
ATOM    942  O   VAL    60      55.562  29.716  56.671  1.00  0.00           O  
ATOM    943  CB  VAL    60      52.977  30.559  55.164  1.00  0.00           C  
ATOM    944  CG1 VAL    60      51.822  30.632  56.237  1.00  0.00           C  
ATOM    945  CG2 VAL    60      52.405  30.935  53.808  1.00  0.00           C  
ATOM    946  H   VAL    60      55.215  30.528  53.864  1.00  0.00           H  
ATOM    947  HA  VAL    60      53.956  32.415  55.906  1.00  0.00           H  
ATOM    948  HB  VAL    60      53.285  29.514  55.185  1.00  0.00           H  
ATOM    949 HG11 VAL    60      52.337  30.367  57.160  1.00  0.00           H  
ATOM    950 HG12 VAL    60      51.392  31.631  56.298  1.00  0.00           H  
ATOM    951 HG13 VAL    60      51.042  29.906  56.006  1.00  0.00           H  
ATOM    952 HG21 VAL    60      51.961  31.917  53.970  1.00  0.00           H  
ATOM    953 HG22 VAL    60      53.206  31.137  53.097  1.00  0.00           H  
ATOM    954 HG23 VAL    60      51.690  30.212  53.416  1.00  0.00           H  
ATOM    955  N   SER    61      54.693  31.238  58.137  1.00  0.00           N  
ATOM    956  CA  SER    61      55.342  30.756  59.308  1.00  0.00           C  
ATOM    957  C   SER    61      54.531  30.920  60.594  1.00  0.00           C  
ATOM    958  O   SER    61      53.636  31.810  60.626  1.00  0.00           O  
ATOM    959  CB  SER    61      56.692  31.332  59.418  1.00  0.00           C  
ATOM    960  OG  SER    61      56.800  32.726  59.728  1.00  0.00           O  
ATOM    961  H   SER    61      54.067  32.028  58.204  1.00  0.00           H  
ATOM    962  HA  SER    61      55.472  29.679  59.199  1.00  0.00           H  
ATOM    963  HB2 SER    61      57.429  30.726  59.945  1.00  0.00           H  
ATOM    964  HB3 SER    61      57.103  31.381  58.410  1.00  0.00           H  
ATOM    965  HG  SER    61      57.298  33.083  58.989  1.00  0.00           H  
ATOM    966  N   ALA    62      54.775  30.042  61.654  1.00  0.00           N  
ATOM    967  CA  ALA    62      54.101  30.093  62.983  1.00  0.00           C  
ATOM    968  C   ALA    62      52.559  30.214  62.876  1.00  0.00           C  
ATOM    969  O   ALA    62      51.956  30.831  63.786  1.00  0.00           O  
ATOM    970  CB  ALA    62      54.716  31.269  63.822  1.00  0.00           C  
ATOM    971  H   ALA    62      55.437  29.292  61.516  1.00  0.00           H  
ATOM    972  HA  ALA    62      54.323  29.172  63.524  1.00  0.00           H  
ATOM    973  HB1 ALA    62      55.735  30.970  64.066  1.00  0.00           H  
ATOM    974  HB2 ALA    62      54.662  32.206  63.267  1.00  0.00           H  
ATOM    975  HB3 ALA    62      54.162  31.477  64.737  1.00  0.00           H  
ATOM    976  N   LEU    63      51.962  29.807  61.792  1.00  0.00           N  
ATOM    977  CA  LEU    63      50.470  29.920  61.590  1.00  0.00           C  
ATOM    978  C   LEU    63      49.722  29.502  62.862  1.00  0.00           C  
ATOM    979  O   LEU    63      49.830  28.376  63.374  1.00  0.00           O  
ATOM    980  CB  LEU    63      50.003  29.110  60.340  1.00  0.00           C  
ATOM    981  CG  LEU    63      48.520  29.172  59.940  1.00  0.00           C  
ATOM    982  CD1 LEU    63      48.110  30.577  59.476  1.00  0.00           C  
ATOM    983  CD2 LEU    63      48.212  28.316  58.769  1.00  0.00           C  
ATOM    984  H   LEU    63      52.480  29.420  61.016  1.00  0.00           H  
ATOM    985  HA  LEU    63      50.376  31.004  61.521  1.00  0.00           H  
ATOM    986  HB2 LEU    63      50.554  29.346  59.431  1.00  0.00           H  
ATOM    987  HB3 LEU    63      50.346  28.112  60.614  1.00  0.00           H  
ATOM    988  HG  LEU    63      47.899  28.858  60.779  1.00  0.00           H  
ATOM    989 HD11 LEU    63      48.832  31.037  58.801  1.00  0.00           H  
ATOM    990 HD12 LEU    63      47.114  30.463  59.048  1.00  0.00           H  
ATOM    991 HD13 LEU    63      48.222  31.270  60.310  1.00  0.00           H  
ATOM    992 HD21 LEU    63      48.632  28.722  57.848  1.00  0.00           H  
ATOM    993 HD22 LEU    63      48.697  27.363  58.979  1.00  0.00           H  
ATOM    994 HD23 LEU    63      47.155  28.120  58.586  1.00  0.00           H  
ATOM    995  N   GLU    64      48.910  30.421  63.301  1.00  0.00           N  
ATOM    996  CA  GLU    64      48.120  30.264  64.553  1.00  0.00           C  
ATOM    997  C   GLU    64      46.679  30.609  64.250  1.00  0.00           C  
ATOM    998  O   GLU    64      46.303  31.507  63.444  1.00  0.00           O  
ATOM    999  CB  GLU    64      48.798  31.189  65.576  1.00  0.00           C  
ATOM   1000  CG  GLU    64      47.915  31.483  66.805  1.00  0.00           C  
ATOM   1001  CD  GLU    64      48.744  31.887  67.943  1.00  0.00           C  
ATOM   1002  OE1 GLU    64      49.582  31.102  68.403  1.00  0.00           O  
ATOM   1003  OE2 GLU    64      48.610  32.962  68.488  1.00  0.00           O1-
ATOM   1004  H   GLU    64      48.870  31.340  62.885  1.00  0.00           H  
ATOM   1005  HA  GLU    64      48.212  29.254  64.953  1.00  0.00           H  
ATOM   1006  HB2 GLU    64      49.752  30.738  65.849  1.00  0.00           H  
ATOM   1007  HB3 GLU    64      49.013  32.129  65.066  1.00  0.00           H  
ATOM   1008  HG2 GLU    64      47.113  32.192  66.603  1.00  0.00           H  
ATOM   1009  HG3 GLU    64      47.317  30.664  67.206  1.00  0.00           H  
ATOM   1010  N   VAL    65      45.680  30.026  64.991  1.00  0.00           N  
ATOM   1011  CA  VAL    65      44.228  30.152  64.837  1.00  0.00           C  
ATOM   1012  C   VAL    65      43.609  30.940  66.025  1.00  0.00           C  
ATOM   1013  O   VAL    65      44.096  30.812  67.183  1.00  0.00           O  
ATOM   1014  CB  VAL    65      43.464  28.874  64.594  1.00  0.00           C  
ATOM   1015  CG1 VAL    65      43.843  28.234  63.284  1.00  0.00           C  
ATOM   1016  CG2 VAL    65      43.468  27.797  65.662  1.00  0.00           C  
ATOM   1017  H   VAL    65      46.001  29.295  65.610  1.00  0.00           H  
ATOM   1018  HA  VAL    65      44.172  30.726  63.912  1.00  0.00           H  
ATOM   1019  HB  VAL    65      42.424  29.168  64.452  1.00  0.00           H  
ATOM   1020 HG11 VAL    65      43.223  27.343  63.183  1.00  0.00           H  
ATOM   1021 HG12 VAL    65      43.503  28.918  62.506  1.00  0.00           H  
ATOM   1022 HG13 VAL    65      44.922  28.193  63.140  1.00  0.00           H  
ATOM   1023 HG21 VAL    65      44.224  27.018  65.560  1.00  0.00           H  
ATOM   1024 HG22 VAL    65      43.415  28.317  66.619  1.00  0.00           H  
ATOM   1025 HG23 VAL    65      42.598  27.140  65.660  1.00  0.00           H  
ATOM   1026  N   LEU    66      42.615  31.764  65.675  1.00  0.00           N  
ATOM   1027  CA  LEU    66      42.062  32.773  66.527  1.00  0.00           C  
ATOM   1028  C   LEU    66      40.486  32.585  66.644  1.00  0.00           C  
ATOM   1029  O   LEU    66      39.904  31.678  65.955  1.00  0.00           O  
ATOM   1030  CB  LEU    66      42.452  34.151  65.956  1.00  0.00           C  
ATOM   1031  CG  LEU    66      43.973  34.566  66.004  1.00  0.00           C  
ATOM   1032  CD1 LEU    66      44.121  35.853  65.300  1.00  0.00           C  
ATOM   1033  CD2 LEU    66      44.611  34.555  67.389  1.00  0.00           C  
ATOM   1034  H   LEU    66      42.446  31.928  64.692  1.00  0.00           H  
ATOM   1035  HA  LEU    66      42.457  32.683  67.539  1.00  0.00           H  
ATOM   1036  HB2 LEU    66      42.135  34.266  64.920  1.00  0.00           H  
ATOM   1037  HB3 LEU    66      41.892  34.860  66.565  1.00  0.00           H  
ATOM   1038  HG  LEU    66      44.616  33.867  65.468  1.00  0.00           H  
ATOM   1039 HD11 LEU    66      43.606  36.686  65.779  1.00  0.00           H  
ATOM   1040 HD12 LEU    66      45.190  36.065  65.311  1.00  0.00           H  
ATOM   1041 HD13 LEU    66      43.684  35.845  64.302  1.00  0.00           H  
ATOM   1042 HD21 LEU    66      43.830  34.930  68.052  1.00  0.00           H  
ATOM   1043 HD22 LEU    66      44.870  33.553  67.729  1.00  0.00           H  
ATOM   1044 HD23 LEU    66      45.455  35.229  67.536  1.00  0.00           H  
ATOM   1045  N   PRO    67      39.787  33.182  67.589  1.00  0.00           N  
ATOM   1046  CA  PRO    67      38.432  32.832  67.882  1.00  0.00           C  
ATOM   1047  C   PRO    67      37.490  33.151  66.619  1.00  0.00           C  
ATOM   1048  O   PRO    67      37.551  34.161  65.938  1.00  0.00           O  
ATOM   1049  CD  PRO    67      40.358  34.071  68.618  1.00  0.00           C  
ATOM   1050  CG  PRO    67      39.403  34.014  69.758  1.00  0.00           C  
ATOM   1051  CB  PRO    67      38.076  33.507  69.129  1.00  0.00           C  
ATOM   1052  HD2 PRO    67      40.398  35.095  68.248  1.00  0.00           H  
ATOM   1053  HD3 PRO    67      41.322  33.847  69.076  1.00  0.00           H  
ATOM   1054  HG2 PRO    67      39.282  34.917  70.356  1.00  0.00           H  
ATOM   1055  HG3 PRO    67      39.745  33.219  70.421  1.00  0.00           H  
ATOM   1056  HB2 PRO    67      37.538  34.404  68.823  1.00  0.00           H  
ATOM   1057  HB3 PRO    67      37.521  32.800  69.746  1.00  0.00           H  
ATOM   1058  HA  PRO    67      38.385  31.755  68.040  1.00  0.00           H  
ATOM   1059  N   ASP    68      36.506  32.139  66.405  1.00  0.00           N  
ATOM   1060  CA  ASP    68      35.523  32.117  65.281  1.00  0.00           C  
ATOM   1061  C   ASP    68      34.908  33.486  64.936  1.00  0.00           C  
ATOM   1062  O   ASP    68      34.667  34.406  65.806  1.00  0.00           O  
ATOM   1063  CB  ASP    68      34.432  31.083  65.652  1.00  0.00           C  
ATOM   1064  CG  ASP    68      34.955  29.686  65.841  1.00  0.00           C  
ATOM   1065  OD1 ASP    68      36.184  29.346  65.999  1.00  0.00           O  
ATOM   1066  OD2 ASP    68      34.100  28.767  65.852  1.00  0.00           O1-
ATOM   1067  H   ASP    68      36.638  31.330  66.996  1.00  0.00           H  
ATOM   1068  HA  ASP    68      36.080  31.793  64.402  1.00  0.00           H  
ATOM   1069  HB2 ASP    68      33.897  31.344  66.566  1.00  0.00           H  
ATOM   1070  HB3 ASP    68      33.794  31.105  64.768  1.00  0.00           H  
ATOM   1071  N   ARG    69      34.659  33.735  63.627  1.00  0.00           N  
ATOM   1072  CA  ARG    69      34.075  35.069  63.135  1.00  0.00           C  
ATOM   1073  C   ARG    69      32.653  35.276  63.630  1.00  0.00           C  
ATOM   1074  O   ARG    69      31.906  34.340  63.712  1.00  0.00           O  
ATOM   1075  CB  ARG    69      34.097  35.243  61.543  1.00  0.00           C  
ATOM   1076  CG  ARG    69      33.087  34.446  60.671  1.00  0.00           C  
ATOM   1077  CD  ARG    69      33.303  32.908  60.786  1.00  0.00           C  
ATOM   1078  NE  ARG    69      32.195  32.161  60.137  1.00  0.00           N  
ATOM   1079  CZ  ARG    69      30.928  32.032  60.550  1.00  0.00           C  
ATOM   1080  NH1 ARG    69      30.542  32.558  61.678  1.00  0.00           N  
ATOM   1081  NH2 ARG    69      30.031  31.272  59.914  1.00  0.00           N1+
ATOM   1082  H   ARG    69      34.969  33.033  62.970  1.00  0.00           H  
ATOM   1083  HA  ARG    69      34.628  35.878  63.612  1.00  0.00           H  
ATOM   1084  HB2 ARG    69      34.025  36.311  61.336  1.00  0.00           H  
ATOM   1085  HB3 ARG    69      35.092  35.039  61.147  1.00  0.00           H  
ATOM   1086  HG2 ARG    69      32.095  34.770  60.985  1.00  0.00           H  
ATOM   1087  HG3 ARG    69      33.246  34.694  59.622  1.00  0.00           H  
ATOM   1088  HD2 ARG    69      34.224  32.724  60.234  1.00  0.00           H  
ATOM   1089  HD3 ARG    69      33.453  32.488  61.781  1.00  0.00           H  
ATOM   1090  HE  ARG    69      32.419  31.522  59.388  1.00  0.00           H  
ATOM   1091 HH11 ARG    69      31.229  33.134  62.143  1.00  0.00           H  
ATOM   1092 HH12 ARG    69      29.666  32.306  62.113  1.00  0.00           H  
ATOM   1093 HH21 ARG    69      30.375  30.617  59.225  1.00  0.00           H  
ATOM   1094 HH22 ARG    69      29.129  31.078  60.324  1.00  0.00           H  
ATOM   1095  N   VAL    70      32.214  36.477  63.881  1.00  0.00           N  
ATOM   1096  CA  VAL    70      30.977  36.846  64.564  1.00  0.00           C  
ATOM   1097  C   VAL    70      30.256  38.047  63.830  1.00  0.00           C  
ATOM   1098  O   VAL    70      30.872  38.958  63.314  1.00  0.00           O  
ATOM   1099  CB  VAL    70      31.333  37.187  66.038  1.00  0.00           C  
ATOM   1100  CG1 VAL    70      32.420  38.216  66.246  1.00  0.00           C  
ATOM   1101  CG2 VAL    70      30.125  37.549  66.885  1.00  0.00           C  
ATOM   1102  H   VAL    70      32.725  37.282  63.548  1.00  0.00           H  
ATOM   1103  HA  VAL    70      30.363  35.946  64.572  1.00  0.00           H  
ATOM   1104  HB  VAL    70      31.757  36.232  66.345  1.00  0.00           H  
ATOM   1105 HG11 VAL    70      33.304  37.795  65.767  1.00  0.00           H  
ATOM   1106 HG12 VAL    70      32.222  39.125  65.678  1.00  0.00           H  
ATOM   1107 HG13 VAL    70      32.538  38.470  67.299  1.00  0.00           H  
ATOM   1108 HG21 VAL    70      29.710  38.477  66.492  1.00  0.00           H  
ATOM   1109 HG22 VAL    70      29.483  36.672  66.813  1.00  0.00           H  
ATOM   1110 HG23 VAL    70      30.467  37.678  67.912  1.00  0.00           H  
ATOM   1111  N   ALA    71      28.927  38.091  63.806  1.00  0.00           N  
ATOM   1112  CA  ALA    71      28.046  39.192  63.160  1.00  0.00           C  
ATOM   1113  C   ALA    71      28.130  39.498  61.659  1.00  0.00           C  
ATOM   1114  O   ALA    71      27.586  40.478  61.119  1.00  0.00           O  
ATOM   1115  CB  ALA    71      28.187  40.501  63.892  1.00  0.00           C  
ATOM   1116  H   ALA    71      28.441  37.285  64.171  1.00  0.00           H  
ATOM   1117  HA  ALA    71      27.036  38.835  63.360  1.00  0.00           H  
ATOM   1118  HB1 ALA    71      29.161  40.839  63.538  1.00  0.00           H  
ATOM   1119  HB2 ALA    71      27.452  41.272  63.661  1.00  0.00           H  
ATOM   1120  HB3 ALA    71      28.256  40.253  64.951  1.00  0.00           H  
ATOM   1121  N   THR    72      28.845  38.623  60.953  1.00  0.00           N  
ATOM   1122  CA  THR    72      29.250  38.881  59.558  1.00  0.00           C  
ATOM   1123  C   THR    72      28.942  37.686  58.602  1.00  0.00           C  
ATOM   1124  O   THR    72      29.546  37.525  57.567  1.00  0.00           O  
ATOM   1125  CB  THR    72      30.666  39.426  59.484  1.00  0.00           C  
ATOM   1126  CG2 THR    72      31.784  38.447  59.919  1.00  0.00           C  
ATOM   1127  OG1 THR    72      30.996  39.874  58.231  1.00  0.00           O  
ATOM   1128  H   THR    72      29.259  37.812  61.391  1.00  0.00           H  
ATOM   1129  HA  THR    72      28.757  39.798  59.232  1.00  0.00           H  
ATOM   1130  HB  THR    72      30.687  40.278  60.163  1.00  0.00           H  
ATOM   1131 HG21 THR    72      31.864  37.594  59.245  1.00  0.00           H  
ATOM   1132 HG22 THR    72      32.758  38.909  59.760  1.00  0.00           H  
ATOM   1133 HG23 THR    72      31.592  38.217  60.967  1.00  0.00           H  
ATOM   1134  HG1 THR    72      30.252  40.236  57.744  1.00  0.00           H  
ATOM   1135  N   SER    73      28.098  36.763  58.983  1.00  0.00           N  
ATOM   1136  CA  SER    73      27.837  35.436  58.310  1.00  0.00           C  
ATOM   1137  C   SER    73      26.384  35.184  57.908  1.00  0.00           C  
ATOM   1138  O   SER    73      26.061  34.105  57.519  1.00  0.00           O  
ATOM   1139  CB  SER    73      28.509  34.229  59.044  1.00  0.00           C  
ATOM   1140  OG  SER    73      29.875  34.473  59.207  1.00  0.00           O  
ATOM   1141  H   SER    73      27.644  36.890  59.877  1.00  0.00           H  
ATOM   1142  HA  SER    73      28.314  35.543  57.335  1.00  0.00           H  
ATOM   1143  HB2 SER    73      28.024  34.100  60.012  1.00  0.00           H  
ATOM   1144  HB3 SER    73      28.295  33.345  58.443  1.00  0.00           H  
ATOM   1145  HG  SER    73      30.332  34.085  58.457  1.00  0.00           H  
ATOM   1146  N   ARG    74      25.603  36.251  57.927  1.00  0.00           N  
ATOM   1147  CA  ARG    74      24.181  36.341  57.593  1.00  0.00           C  
ATOM   1148  C   ARG    74      23.955  37.723  57.034  1.00  0.00           C  
ATOM   1149  O   ARG    74      24.617  38.728  57.409  1.00  0.00           O  
ATOM   1150  CB  ARG    74      23.387  36.060  58.884  1.00  0.00           C  
ATOM   1151  CG  ARG    74      23.345  34.690  59.554  1.00  0.00           C  
ATOM   1152  CD  ARG    74      22.930  33.619  58.580  1.00  0.00           C  
ATOM   1153  NE  ARG    74      23.116  32.309  59.157  1.00  0.00           N  
ATOM   1154  CZ  ARG    74      24.148  31.504  59.045  1.00  0.00           C  
ATOM   1155  NH1 ARG    74      25.112  31.608  58.205  1.00  0.00           N  
ATOM   1156  NH2 ARG    74      24.093  30.448  59.831  1.00  0.00           N1+
ATOM   1157  H   ARG    74      25.983  37.058  58.401  1.00  0.00           H  
ATOM   1158  HA  ARG    74      23.852  35.636  56.829  1.00  0.00           H  
ATOM   1159  HB2 ARG    74      23.681  36.844  59.582  1.00  0.00           H  
ATOM   1160  HB3 ARG    74      22.365  36.347  58.634  1.00  0.00           H  
ATOM   1161  HG2 ARG    74      24.352  34.428  59.878  1.00  0.00           H  
ATOM   1162  HG3 ARG    74      22.776  34.586  60.478  1.00  0.00           H  
ATOM   1163  HD2 ARG    74      21.901  33.752  58.248  1.00  0.00           H  
ATOM   1164  HD3 ARG    74      23.528  33.570  57.669  1.00  0.00           H  
ATOM   1165  HE  ARG    74      22.377  31.962  59.753  1.00  0.00           H  
ATOM   1166 HH11 ARG    74      25.270  32.407  57.608  1.00  0.00           H  
ATOM   1167 HH12 ARG    74      25.797  30.871  58.117  1.00  0.00           H  
ATOM   1168 HH21 ARG    74      23.441  30.495  60.601  1.00  0.00           H  
ATOM   1169 HH22 ARG    74      24.940  29.911  59.953  1.00  0.00           H  
ATOM   1170  N   ILE    75      23.015  37.879  56.043  1.00  0.00           N  
ATOM   1171  CA  ILE    75      22.839  39.106  55.212  1.00  0.00           C  
ATOM   1172  C   ILE    75      21.402  39.208  54.654  1.00  0.00           C  
ATOM   1173  O   ILE    75      20.801  38.216  54.113  1.00  0.00           O  
ATOM   1174  CB  ILE    75      23.887  39.145  54.083  1.00  0.00           C  
ATOM   1175  CG2 ILE    75      23.646  37.985  53.129  1.00  0.00           C  
ATOM   1176  CG1 ILE    75      23.751  40.383  53.223  1.00  0.00           C  
ATOM   1177  CD1 ILE    75      24.247  41.704  53.954  1.00  0.00           C  
ATOM   1178  H   ILE    75      22.559  37.033  55.733  1.00  0.00           H  
ATOM   1179  HA  ILE    75      23.064  39.922  55.899  1.00  0.00           H  
ATOM   1180  HB  ILE    75      24.935  39.051  54.369  1.00  0.00           H  
ATOM   1181 HG21 ILE    75      24.487  37.990  52.435  1.00  0.00           H  
ATOM   1182 HG22 ILE    75      23.550  37.065  53.706  1.00  0.00           H  
ATOM   1183 HG23 ILE    75      22.755  38.069  52.507  1.00  0.00           H  
ATOM   1184 HG12 ILE    75      24.271  40.233  52.277  1.00  0.00           H  
ATOM   1185 HG13 ILE    75      22.729  40.558  52.884  1.00  0.00           H  
ATOM   1186 HD11 ILE    75      25.322  41.652  54.127  1.00  0.00           H  
ATOM   1187 HD12 ILE    75      24.130  42.490  53.208  1.00  0.00           H  
ATOM   1188 HD13 ILE    75      23.549  41.852  54.778  1.00  0.00           H  
ATOM   1189  N   SER    76      20.766  40.377  54.693  1.00  0.00           N  
ATOM   1190  CA  SER    76      19.408  40.552  54.132  1.00  0.00           C  
ATOM   1191  C   SER    76      19.374  41.001  52.603  1.00  0.00           C  
ATOM   1192  O   SER    76      20.429  41.345  52.049  1.00  0.00           O  
ATOM   1193  CB  SER    76      18.641  41.592  54.979  1.00  0.00           C  
ATOM   1194  OG  SER    76      19.496  42.765  55.023  1.00  0.00           O  
ATOM   1195  H   SER    76      21.171  41.119  55.247  1.00  0.00           H  
ATOM   1196  HA  SER    76      18.882  39.611  54.289  1.00  0.00           H  
ATOM   1197  HB2 SER    76      17.768  41.866  54.386  1.00  0.00           H  
ATOM   1198  HB3 SER    76      18.377  41.160  55.944  1.00  0.00           H  
ATOM   1199  HG  SER    76      20.297  42.608  55.527  1.00  0.00           H  
ATOM   1200  N   ASP    77      18.214  40.895  51.950  1.00  0.00           N  
ATOM   1201  CA  ASP    77      18.023  41.348  50.611  1.00  0.00           C  
ATOM   1202  C   ASP    77      18.692  40.480  49.578  1.00  0.00           C  
ATOM   1203  O   ASP    77      19.606  40.963  48.812  1.00  0.00           O  
ATOM   1204  CB  ASP    77      18.246  42.836  50.475  1.00  0.00           C  
ATOM   1205  CG  ASP    77      17.499  43.655  51.499  1.00  0.00           C  
ATOM   1206  OD1 ASP    77      18.072  44.607  52.098  1.00  0.00           O  
ATOM   1207  OD2 ASP    77      16.352  43.285  51.772  1.00  0.00           O1-
ATOM   1208  H   ASP    77      17.427  40.526  52.465  1.00  0.00           H  
ATOM   1209  HA  ASP    77      16.983  41.173  50.334  1.00  0.00           H  
ATOM   1210  HB2 ASP    77      19.309  43.074  50.475  1.00  0.00           H  
ATOM   1211  HB3 ASP    77      17.882  43.199  49.513  1.00  0.00           H  
ATOM   1212  N   ALA    78      18.253  39.291  49.380  1.00  0.00           N  
ATOM   1213  CA  ALA    78      18.888  38.374  48.427  1.00  0.00           C  
ATOM   1214  C   ALA    78      18.768  38.905  46.923  1.00  0.00           C  
ATOM   1215  O   ALA    78      19.603  38.751  46.132  1.00  0.00           O  
ATOM   1216  CB  ALA    78      18.104  37.050  48.527  1.00  0.00           C  
ATOM   1217  H   ALA    78      17.506  38.935  49.960  1.00  0.00           H  
ATOM   1218  HA  ALA    78      19.947  38.201  48.620  1.00  0.00           H  
ATOM   1219  HB1 ALA    78      18.548  36.548  49.386  1.00  0.00           H  
ATOM   1220  HB2 ALA    78      17.044  37.284  48.433  1.00  0.00           H  
ATOM   1221  HB3 ALA    78      18.430  36.441  47.684  1.00  0.00           H  
ATOM   1222  N   HIS    79      17.669  39.659  46.703  1.00  0.00           N  
ATOM   1223  CA  HIS    79      17.317  40.263  45.422  1.00  0.00           C  
ATOM   1224  C   HIS    79      18.379  41.412  45.060  1.00  0.00           C  
ATOM   1225  O   HIS    79      18.955  41.238  44.019  1.00  0.00           O  
ATOM   1226  CB  HIS    79      15.877  40.797  45.508  1.00  0.00           C  
ATOM   1227  CG  HIS    79      15.603  41.735  46.697  1.00  0.00           C  
ATOM   1228  ND1 HIS    79      15.448  41.330  48.016  1.00  0.00           N  
ATOM   1229  CE1 HIS    79      15.163  42.422  48.718  1.00  0.00           C  
ATOM   1230  NE2 HIS    79      15.187  43.507  47.906  1.00  0.00           N  
ATOM   1231  CD2 HIS    79      15.480  43.118  46.651  1.00  0.00           C  
ATOM   1232  H   HIS    79      17.051  39.839  47.482  1.00  0.00           H  
ATOM   1233  HA  HIS    79      17.337  39.534  44.611  1.00  0.00           H  
ATOM   1234  HB2 HIS    79      15.618  41.393  44.633  1.00  0.00           H  
ATOM   1235  HB3 HIS    79      15.180  39.968  45.626  1.00  0.00           H  
ATOM   1236  HE1 HIS    79      14.747  42.423  49.715  1.00  0.00           H  
ATOM   1237  HE2 HIS    79      14.932  44.460  48.123  1.00  0.00           H  
ATOM   1238  HD2 HIS    79      15.679  43.717  45.775  1.00  0.00           H  
ATOM   1239  N   LEU    80      18.650  42.369  45.916  1.00  0.00           N  
ATOM   1240  CA  LEU    80      19.512  43.491  45.557  1.00  0.00           C  
ATOM   1241  C   LEU    80      20.989  42.992  45.342  1.00  0.00           C  
ATOM   1242  O   LEU    80      21.689  43.434  44.470  1.00  0.00           O  
ATOM   1243  CB  LEU    80      19.505  44.414  46.717  1.00  0.00           C  
ATOM   1244  CG  LEU    80      20.419  45.654  46.585  1.00  0.00           C  
ATOM   1245  CD1 LEU    80      20.088  46.550  45.446  1.00  0.00           C  
ATOM   1246  CD2 LEU    80      20.139  46.523  47.775  1.00  0.00           C  
ATOM   1247  H   LEU    80      18.159  42.380  46.798  1.00  0.00           H  
ATOM   1248  HA  LEU    80      18.999  43.850  44.666  1.00  0.00           H  
ATOM   1249  HB2 LEU    80      18.459  44.687  46.860  1.00  0.00           H  
ATOM   1250  HB3 LEU    80      19.813  43.985  47.671  1.00  0.00           H  
ATOM   1251  HG  LEU    80      21.471  45.368  46.610  1.00  0.00           H  
ATOM   1252 HD11 LEU    80      19.042  46.847  45.533  1.00  0.00           H  
ATOM   1253 HD12 LEU    80      20.616  47.503  45.402  1.00  0.00           H  
ATOM   1254 HD13 LEU    80      20.221  46.053  44.486  1.00  0.00           H  
ATOM   1255 HD21 LEU    80      20.836  47.356  47.859  1.00  0.00           H  
ATOM   1256 HD22 LEU    80      19.109  46.877  47.720  1.00  0.00           H  
ATOM   1257 HD23 LEU    80      20.288  46.108  48.771  1.00  0.00           H  
ATOM   1258  N   ALA    81      21.463  41.981  46.068  1.00  0.00           N  
ATOM   1259  CA  ALA    81      22.708  41.283  45.797  1.00  0.00           C  
ATOM   1260  C   ALA    81      22.570  40.557  44.450  1.00  0.00           C  
ATOM   1261  O   ALA    81      23.374  40.721  43.541  1.00  0.00           O  
ATOM   1262  CB  ALA    81      23.039  40.232  46.842  1.00  0.00           C  
ATOM   1263  H   ALA    81      20.825  41.615  46.759  1.00  0.00           H  
ATOM   1264  HA  ALA    81      23.486  42.046  45.802  1.00  0.00           H  
ATOM   1265  HB1 ALA    81      23.966  39.727  46.570  1.00  0.00           H  
ATOM   1266  HB2 ALA    81      23.272  40.792  47.747  1.00  0.00           H  
ATOM   1267  HB3 ALA    81      22.199  39.574  47.064  1.00  0.00           H  
ATOM   1268  N   ASP    82      21.447  39.797  44.194  1.00  0.00           N  
ATOM   1269  CA  ASP    82      21.197  39.203  42.864  1.00  0.00           C  
ATOM   1270  C   ASP    82      20.816  40.152  41.724  1.00  0.00           C  
ATOM   1271  O   ASP    82      20.705  39.680  40.635  1.00  0.00           O  
ATOM   1272  CB  ASP    82      20.389  37.888  42.922  1.00  0.00           C  
ATOM   1273  CG  ASP    82      21.125  36.711  43.640  1.00  0.00           C  
ATOM   1274  OD1 ASP    82      22.202  36.284  43.211  1.00  0.00           O  
ATOM   1275  OD2 ASP    82      20.609  36.170  44.634  1.00  0.00           O1-
ATOM   1276  H   ASP    82      20.806  39.611  44.952  1.00  0.00           H  
ATOM   1277  HA  ASP    82      22.196  38.936  42.519  1.00  0.00           H  
ATOM   1278  HB2 ASP    82      19.419  38.114  43.364  1.00  0.00           H  
ATOM   1279  HB3 ASP    82      20.156  37.508  41.927  1.00  0.00           H  
ATOM   1280  N   THR    83      20.740  41.452  41.996  1.00  0.00           N  
ATOM   1281  CA  THR    83      20.573  42.580  40.981  1.00  0.00           C  
ATOM   1282  C   THR    83      21.945  43.110  40.618  1.00  0.00           C  
ATOM   1283  O   THR    83      22.166  43.596  39.510  1.00  0.00           O  
ATOM   1284  CB  THR    83      19.710  43.698  41.488  1.00  0.00           C  
ATOM   1285  CG2 THR    83      19.388  44.665  40.299  1.00  0.00           C  
ATOM   1286  OG1 THR    83      18.471  43.388  41.938  1.00  0.00           O  
ATOM   1287  H   THR    83      20.838  41.692  42.973  1.00  0.00           H  
ATOM   1288  HA  THR    83      20.058  42.256  40.076  1.00  0.00           H  
ATOM   1289  HB  THR    83      20.200  44.218  42.310  1.00  0.00           H  
ATOM   1290 HG21 THR    83      20.249  45.166  39.857  1.00  0.00           H  
ATOM   1291 HG22 THR    83      18.842  44.064  39.572  1.00  0.00           H  
ATOM   1292 HG23 THR    83      18.624  45.407  40.533  1.00  0.00           H  
ATOM   1293  HG1 THR    83      18.623  42.793  42.677  1.00  0.00           H  
ATOM   1294  N   MET    84      22.999  42.894  41.429  1.00  0.00           N  
ATOM   1295  CA  MET    84      24.264  43.633  41.417  1.00  0.00           C  
ATOM   1296  C   MET    84      25.425  42.731  41.247  1.00  0.00           C  
ATOM   1297  O   MET    84      26.260  43.155  40.478  1.00  0.00           O  
ATOM   1298  CB  MET    84      24.383  44.419  42.727  1.00  0.00           C  
ATOM   1299  CG  MET    84      25.595  45.335  42.714  1.00  0.00           C  
ATOM   1300  SD  MET    84      26.341  46.149  44.175  1.00  0.00           S  
ATOM   1301  CE  MET    84      24.762  46.565  45.001  1.00  0.00           C  
ATOM   1302  H   MET    84      22.807  42.342  42.253  1.00  0.00           H  
ATOM   1303  HA  MET    84      24.180  44.294  40.555  1.00  0.00           H  
ATOM   1304  HB2 MET    84      23.502  45.054  42.827  1.00  0.00           H  
ATOM   1305  HB3 MET    84      24.526  43.674  43.509  1.00  0.00           H  
ATOM   1306  HG2 MET    84      26.432  44.990  42.107  1.00  0.00           H  
ATOM   1307  HG3 MET    84      25.395  46.186  42.063  1.00  0.00           H  
ATOM   1308  HE1 MET    84      24.139  47.086  44.275  1.00  0.00           H  
ATOM   1309  HE2 MET    84      24.350  45.614  45.338  1.00  0.00           H  
ATOM   1310  HE3 MET    84      24.873  47.082  45.955  1.00  0.00           H  
ATOM   1311  N   ILE    85      25.512  41.542  41.808  1.00  0.00           N  
ATOM   1312  CA  ILE    85      26.624  40.622  41.565  1.00  0.00           C  
ATOM   1313  C   ILE    85      26.826  40.420  40.077  1.00  0.00           C  
ATOM   1314  O   ILE    85      25.887  40.307  39.315  1.00  0.00           O  
ATOM   1315  CB  ILE    85      26.344  39.292  42.272  1.00  0.00           C  
ATOM   1316  CG2 ILE    85      27.368  38.267  41.793  1.00  0.00           C  
ATOM   1317  CG1 ILE    85      26.399  39.437  43.798  1.00  0.00           C  
ATOM   1318  CD1 ILE    85      25.900  38.243  44.698  1.00  0.00           C  
ATOM   1319  H   ILE    85      24.768  41.224  42.412  1.00  0.00           H  
ATOM   1320  HA  ILE    85      27.521  41.133  41.915  1.00  0.00           H  
ATOM   1321  HB  ILE    85      25.383  38.903  41.936  1.00  0.00           H  
ATOM   1322 HG21 ILE    85      28.388  38.575  42.024  1.00  0.00           H  
ATOM   1323 HG22 ILE    85      27.191  37.388  42.413  1.00  0.00           H  
ATOM   1324 HG23 ILE    85      27.293  38.039  40.730  1.00  0.00           H  
ATOM   1325 HG12 ILE    85      27.464  39.504  44.020  1.00  0.00           H  
ATOM   1326 HG13 ILE    85      25.945  40.335  44.218  1.00  0.00           H  
ATOM   1327 HD11 ILE    85      26.301  37.258  44.461  1.00  0.00           H  
ATOM   1328 HD12 ILE    85      26.069  38.534  45.736  1.00  0.00           H  
ATOM   1329 HD13 ILE    85      24.813  38.224  44.612  1.00  0.00           H  
ATOM   1330  N   GLY    86      28.095  40.453  39.576  1.00  0.00           N  
ATOM   1331  CA  GLY    86      28.438  40.304  38.118  1.00  0.00           C  
ATOM   1332  C   GLY    86      28.297  41.657  37.296  1.00  0.00           C  
ATOM   1333  O   GLY    86      28.756  41.563  36.135  1.00  0.00           O  
ATOM   1334  H   GLY    86      28.805  40.721  40.242  1.00  0.00           H  
ATOM   1335  HA2 GLY    86      29.488  40.046  37.977  1.00  0.00           H  
ATOM   1336  HA3 GLY    86      27.853  39.536  37.612  1.00  0.00           H  
ATOM   1337  N   LYS    87      27.705  42.717  37.795  1.00  0.00           N  
ATOM   1338  CA  LYS    87      27.446  43.964  37.057  1.00  0.00           C  
ATOM   1339  C   LYS    87      28.564  44.936  37.203  1.00  0.00           C  
ATOM   1340  O   LYS    87      29.318  44.904  38.195  1.00  0.00           O  
ATOM   1341  CB  LYS    87      26.176  44.669  37.569  1.00  0.00           C  
ATOM   1342  CG  LYS    87      24.927  43.773  37.428  1.00  0.00           C  
ATOM   1343  CD  LYS    87      24.311  43.616  36.034  1.00  0.00           C  
ATOM   1344  CE  LYS    87      23.165  42.608  35.974  1.00  0.00           C  
ATOM   1345  NZ  LYS    87      21.890  43.220  36.388  1.00  0.00           N1+
ATOM   1346  H   LYS    87      27.458  42.808  38.770  1.00  0.00           H  
ATOM   1347  HA  LYS    87      27.252  43.731  36.009  1.00  0.00           H  
ATOM   1348  HB2 LYS    87      26.396  44.932  38.603  1.00  0.00           H  
ATOM   1349  HB3 LYS    87      26.015  45.610  37.043  1.00  0.00           H  
ATOM   1350  HG2 LYS    87      25.223  42.866  37.956  1.00  0.00           H  
ATOM   1351  HG3 LYS    87      24.159  44.188  38.081  1.00  0.00           H  
ATOM   1352  HD2 LYS    87      23.957  44.565  35.631  1.00  0.00           H  
ATOM   1353  HD3 LYS    87      25.091  43.213  35.387  1.00  0.00           H  
ATOM   1354  HE2 LYS    87      23.209  42.226  34.954  1.00  0.00           H  
ATOM   1355  HE3 LYS    87      23.373  41.801  36.676  1.00  0.00           H  
ATOM   1356  HZ1 LYS    87      21.137  42.548  36.337  1.00  0.00           H  
ATOM   1357  HZ2 LYS    87      21.922  43.657  37.298  1.00  0.00           H  
ATOM   1358  HZ3 LYS    87      21.683  43.991  35.769  1.00  0.00           H  
ATOM   1359  N   ALA    88      28.623  45.864  36.240  1.00  0.00           N  
ATOM   1360  CA  ALA    88      29.480  47.008  36.164  1.00  0.00           C  
ATOM   1361  C   ALA    88      29.012  48.107  37.089  1.00  0.00           C  
ATOM   1362  O   ALA    88      27.852  48.304  37.379  1.00  0.00           O  
ATOM   1363  CB  ALA    88      29.714  47.443  34.690  1.00  0.00           C  
ATOM   1364  H   ALA    88      27.839  45.800  35.606  1.00  0.00           H  
ATOM   1365  HA  ALA    88      30.474  46.726  36.509  1.00  0.00           H  
ATOM   1366  HB1 ALA    88      30.123  46.553  34.211  1.00  0.00           H  
ATOM   1367  HB2 ALA    88      28.817  47.818  34.197  1.00  0.00           H  
ATOM   1368  HB3 ALA    88      30.512  48.184  34.718  1.00  0.00           H  
ATOM   1369  N   VAL    89      29.953  48.875  37.686  1.00  0.00           N  
ATOM   1370  CA  VAL    89      29.728  49.950  38.709  1.00  0.00           C  
ATOM   1371  C   VAL    89      30.763  51.167  38.627  1.00  0.00           C  
ATOM   1372  O   VAL    89      31.861  51.020  37.995  1.00  0.00           O  
ATOM   1373  CB  VAL    89      29.763  49.316  40.139  1.00  0.00           C  
ATOM   1374  CG1 VAL    89      28.768  48.175  40.355  1.00  0.00           C  
ATOM   1375  CG2 VAL    89      31.122  48.717  40.541  1.00  0.00           C  
ATOM   1376  H   VAL    89      30.884  48.746  37.316  1.00  0.00           H  
ATOM   1377  HA  VAL    89      28.724  50.365  38.619  1.00  0.00           H  
ATOM   1378  HB  VAL    89      29.594  50.135  40.840  1.00  0.00           H  
ATOM   1379 HG11 VAL    89      28.813  47.853  41.395  1.00  0.00           H  
ATOM   1380 HG12 VAL    89      27.715  48.395  40.182  1.00  0.00           H  
ATOM   1381 HG13 VAL    89      28.965  47.340  39.682  1.00  0.00           H  
ATOM   1382 HG21 VAL    89      31.414  48.098  39.693  1.00  0.00           H  
ATOM   1383 HG22 VAL    89      31.965  49.401  40.645  1.00  0.00           H  
ATOM   1384 HG23 VAL    89      31.013  48.318  41.549  1.00  0.00           H  
ATOM   1385  N   GLU    90      30.380  52.251  39.327  1.00  0.00           N  
ATOM   1386  CA  GLU    90      31.239  53.340  39.726  1.00  0.00           C  
ATOM   1387  C   GLU    90      31.084  53.565  41.266  1.00  0.00           C  
ATOM   1388  O   GLU    90      30.035  53.318  41.869  1.00  0.00           O  
ATOM   1389  CB  GLU    90      30.969  54.580  38.908  1.00  0.00           C  
ATOM   1390  CG  GLU    90      32.185  55.121  38.036  1.00  0.00           C  
ATOM   1391  CD  GLU    90      31.890  56.293  37.134  1.00  0.00           C  
ATOM   1392  OE1 GLU    90      32.847  56.964  36.668  1.00  0.00           O  
ATOM   1393  OE2 GLU    90      30.736  56.608  36.826  1.00  0.00           O1-
ATOM   1394  H   GLU    90      29.516  52.153  39.842  1.00  0.00           H  
ATOM   1395  HA  GLU    90      32.254  53.003  39.513  1.00  0.00           H  
ATOM   1396  HB2 GLU    90      30.052  54.414  38.343  1.00  0.00           H  
ATOM   1397  HB3 GLU    90      30.670  55.332  39.638  1.00  0.00           H  
ATOM   1398  HG2 GLU    90      32.988  55.429  38.706  1.00  0.00           H  
ATOM   1399  HG3 GLU    90      32.512  54.321  37.371  1.00  0.00           H  
ATOM   1400  N   HIS    91      32.198  53.835  42.014  1.00  0.00           N  
ATOM   1401  CA  HIS    91      32.354  53.699  43.419  1.00  0.00           C  
ATOM   1402  C   HIS    91      33.230  54.815  43.950  1.00  0.00           C  
ATOM   1403  O   HIS    91      34.423  54.975  43.584  1.00  0.00           O  
ATOM   1404  CB  HIS    91      32.953  52.263  43.786  1.00  0.00           C  
ATOM   1405  CG  HIS    91      32.847  51.774  45.193  1.00  0.00           C  
ATOM   1406  ND1 HIS    91      33.385  50.583  45.702  1.00  0.00           N  
ATOM   1407  CE1 HIS    91      33.022  50.570  47.002  1.00  0.00           C  
ATOM   1408  NE2 HIS    91      32.339  51.679  47.313  1.00  0.00           N  
ATOM   1409  CD2 HIS    91      32.138  52.389  46.205  1.00  0.00           C  
ATOM   1410  H   HIS    91      33.069  53.929  41.513  1.00  0.00           H  
ATOM   1411  HA  HIS    91      31.366  53.646  43.876  1.00  0.00           H  
ATOM   1412  HB2 HIS    91      32.474  51.458  43.228  1.00  0.00           H  
ATOM   1413  HB3 HIS    91      34.013  52.286  43.532  1.00  0.00           H  
ATOM   1414  HE1 HIS    91      33.325  49.876  47.772  1.00  0.00           H  
ATOM   1415  HE2 HIS    91      32.003  51.744  48.263  1.00  0.00           H  
ATOM   1416  HD2 HIS    91      31.611  53.332  46.223  1.00  0.00           H  
ATOM   1417  N   MET    92      32.630  55.613  44.892  1.00  0.00           N  
ATOM   1418  CA  MET    92      33.143  56.795  45.638  1.00  0.00           C  
ATOM   1419  C   MET    92      34.237  56.499  46.677  1.00  0.00           C  
ATOM   1420  O   MET    92      34.022  55.774  47.632  1.00  0.00           O  
ATOM   1421  CB  MET    92      31.941  57.585  46.184  1.00  0.00           C  
ATOM   1422  CG  MET    92      30.986  58.163  45.210  1.00  0.00           C  
ATOM   1423  SD  MET    92      29.732  59.219  45.951  1.00  0.00           S  
ATOM   1424  CE  MET    92      29.308  59.943  44.344  1.00  0.00           C  
ATOM   1425  H   MET    92      31.714  55.230  45.076  1.00  0.00           H  
ATOM   1426  HA  MET    92      33.592  57.493  44.931  1.00  0.00           H  
ATOM   1427  HB2 MET    92      31.510  56.992  46.991  1.00  0.00           H  
ATOM   1428  HB3 MET    92      32.398  58.348  46.814  1.00  0.00           H  
ATOM   1429  HG2 MET    92      31.557  58.708  44.459  1.00  0.00           H  
ATOM   1430  HG3 MET    92      30.366  57.363  44.806  1.00  0.00           H  
ATOM   1431  HE1 MET    92      28.755  60.875  44.468  1.00  0.00           H  
ATOM   1432  HE2 MET    92      30.206  60.201  43.782  1.00  0.00           H  
ATOM   1433  HE3 MET    92      28.758  59.159  43.823  1.00  0.00           H  
ATOM   1434  N   PHE    93      35.472  57.021  46.522  1.00  0.00           N  
ATOM   1435  CA  PHE    93      36.549  56.966  47.564  1.00  0.00           C  
ATOM   1436  C   PHE    93      36.741  58.371  48.127  1.00  0.00           C  
ATOM   1437  O   PHE    93      36.770  59.369  47.364  1.00  0.00           O  
ATOM   1438  CB  PHE    93      37.855  56.335  47.005  1.00  0.00           C  
ATOM   1439  CG  PHE    93      37.833  54.840  46.772  1.00  0.00           C  
ATOM   1440  CD1 PHE    93      37.534  54.319  45.530  1.00  0.00           C  
ATOM   1441  CE1 PHE    93      37.562  52.964  45.237  1.00  0.00           C  
ATOM   1442  CZ  PHE    93      37.978  52.122  46.214  1.00  0.00           C  
ATOM   1443  CE2 PHE    93      38.406  52.509  47.463  1.00  0.00           C  
ATOM   1444  CD2 PHE    93      38.318  53.902  47.732  1.00  0.00           C  
ATOM   1445  H   PHE    93      35.701  57.376  45.604  1.00  0.00           H  
ATOM   1446  HA  PHE    93      36.141  56.340  48.358  1.00  0.00           H  
ATOM   1447  HB2 PHE    93      37.994  56.907  46.088  1.00  0.00           H  
ATOM   1448  HB3 PHE    93      38.624  56.579  47.738  1.00  0.00           H  
ATOM   1449  HD1 PHE    93      37.110  55.089  44.903  1.00  0.00           H  
ATOM   1450  HE1 PHE    93      37.181  52.535  44.322  1.00  0.00           H  
ATOM   1451  HZ  PHE    93      38.011  51.051  46.076  1.00  0.00           H  
ATOM   1452  HE2 PHE    93      38.825  51.855  48.213  1.00  0.00           H  
ATOM   1453  HD2 PHE    93      38.825  54.222  48.630  1.00  0.00           H  
ATOM   1454  N   GLU    94      36.824  58.489  49.387  1.00  0.00           N  
ATOM   1455  CA  GLU    94      37.265  59.764  49.988  1.00  0.00           C  
ATOM   1456  C   GLU    94      38.700  60.029  49.595  1.00  0.00           C  
ATOM   1457  O   GLU    94      39.564  59.351  50.097  1.00  0.00           O  
ATOM   1458  CB  GLU    94      36.964  59.823  51.503  1.00  0.00           C  
ATOM   1459  CG  GLU    94      37.164  61.254  52.122  1.00  0.00           C  
ATOM   1460  CD  GLU    94      36.794  61.390  53.641  1.00  0.00           C  
ATOM   1461  OE1 GLU    94      35.684  60.926  54.000  1.00  0.00           O  
ATOM   1462  OE2 GLU    94      37.380  62.229  54.343  1.00  0.00           O1-
ATOM   1463  H   GLU    94      36.789  57.677  49.986  1.00  0.00           H  
ATOM   1464  HA  GLU    94      36.624  60.572  49.636  1.00  0.00           H  
ATOM   1465  HB2 GLU    94      35.956  59.467  51.714  1.00  0.00           H  
ATOM   1466  HB3 GLU    94      37.607  59.111  52.020  1.00  0.00           H  
ATOM   1467  HG2 GLU    94      38.215  61.528  52.033  1.00  0.00           H  
ATOM   1468  HG3 GLU    94      36.469  61.934  51.630  1.00  0.00           H  
ATOM   1469  N   THR    95      38.910  61.084  48.787  1.00  0.00           N  
ATOM   1470  CA  THR    95      40.206  61.471  48.236  1.00  0.00           C  
ATOM   1471  C   THR    95      41.145  62.097  49.246  1.00  0.00           C  
ATOM   1472  O   THR    95      40.766  62.779  50.198  1.00  0.00           O  
ATOM   1473  CB  THR    95      40.125  62.372  47.003  1.00  0.00           C  
ATOM   1474  CG2 THR    95      39.207  61.725  45.946  1.00  0.00           C  
ATOM   1475  OG1 THR    95      39.724  63.682  47.404  1.00  0.00           O  
ATOM   1476  H   THR    95      38.136  61.599  48.394  1.00  0.00           H  
ATOM   1477  HA  THR    95      40.625  60.514  47.924  1.00  0.00           H  
ATOM   1478  HB  THR    95      41.145  62.385  46.618  1.00  0.00           H  
ATOM   1479 HG21 THR    95      39.558  61.989  44.949  1.00  0.00           H  
ATOM   1480 HG22 THR    95      39.223  60.640  46.053  1.00  0.00           H  
ATOM   1481 HG23 THR    95      38.189  62.094  46.069  1.00  0.00           H  
ATOM   1482  HG1 THR    95      38.785  63.695  47.601  1.00  0.00           H  
ATOM   1483  N   GLU    96      42.401  61.991  49.005  1.00  0.00           N  
ATOM   1484  CA  GLU    96      43.509  62.637  49.709  1.00  0.00           C  
ATOM   1485  C   GLU    96      43.460  64.164  49.511  1.00  0.00           C  
ATOM   1486  O   GLU    96      43.978  64.940  50.267  1.00  0.00           O  
ATOM   1487  CB  GLU    96      44.815  61.982  49.330  1.00  0.00           C  
ATOM   1488  CG  GLU    96      45.977  62.281  50.337  1.00  0.00           C  
ATOM   1489  CD  GLU    96      46.894  63.411  49.795  1.00  0.00           C  
ATOM   1490  OE1 GLU    96      46.951  63.582  48.553  1.00  0.00           O  
ATOM   1491  OE2 GLU    96      47.582  64.077  50.587  1.00  0.00           O1-
ATOM   1492  H   GLU    96      42.711  61.529  48.162  1.00  0.00           H  
ATOM   1493  HA  GLU    96      43.411  62.525  50.789  1.00  0.00           H  
ATOM   1494  HB2 GLU    96      44.651  60.904  49.305  1.00  0.00           H  
ATOM   1495  HB3 GLU    96      45.099  62.261  48.315  1.00  0.00           H  
ATOM   1496  HG2 GLU    96      45.743  62.488  51.382  1.00  0.00           H  
ATOM   1497  HG3 GLU    96      46.622  61.405  50.272  1.00  0.00           H  
ATOM   1498  N   ASP    97      42.777  64.557  48.433  1.00  0.00           N  
ATOM   1499  CA  ASP    97      42.462  65.943  48.218  1.00  0.00           C  
ATOM   1500  C   ASP    97      41.351  66.516  49.112  1.00  0.00           C  
ATOM   1501  O   ASP    97      41.120  67.689  49.222  1.00  0.00           O  
ATOM   1502  CB  ASP    97      42.193  66.094  46.695  1.00  0.00           C  
ATOM   1503  CG  ASP    97      43.324  65.563  45.789  1.00  0.00           C  
ATOM   1504  OD1 ASP    97      42.997  65.038  44.679  1.00  0.00           O  
ATOM   1505  OD2 ASP    97      44.517  65.727  46.149  1.00  0.00           O1-
ATOM   1506  H   ASP    97      42.253  63.818  47.987  1.00  0.00           H  
ATOM   1507  HA  ASP    97      43.282  66.643  48.381  1.00  0.00           H  
ATOM   1508  HB2 ASP    97      41.253  65.618  46.415  1.00  0.00           H  
ATOM   1509  HB3 ASP    97      41.975  67.134  46.452  1.00  0.00           H  
ATOM   1510  N   GLY    98      40.655  65.566  49.773  1.00  0.00           N  
ATOM   1511  CA  GLY    98      39.483  65.759  50.563  1.00  0.00           C  
ATOM   1512  C   GLY    98      38.234  65.680  49.643  1.00  0.00           C  
ATOM   1513  O   GLY    98      38.296  65.935  48.460  1.00  0.00           O  
ATOM   1514  H   GLY    98      40.808  64.612  49.479  1.00  0.00           H  
ATOM   1515  HA2 GLY    98      39.437  64.956  51.298  1.00  0.00           H  
ATOM   1516  HA3 GLY    98      39.483  66.646  51.196  1.00  0.00           H  
ATOM   1517  N   SER    99      37.051  65.359  50.225  1.00  0.00           N  
ATOM   1518  CA  SER    99      35.874  64.992  49.499  1.00  0.00           C  
ATOM   1519  C   SER    99      35.947  63.804  48.533  1.00  0.00           C  
ATOM   1520  O   SER    99      37.038  63.344  48.130  1.00  0.00           O  
ATOM   1521  CB  SER    99      35.334  66.344  48.872  1.00  0.00           C  
ATOM   1522  OG  SER    99      34.093  66.271  48.235  1.00  0.00           O  
ATOM   1523  H   SER    99      37.073  65.092  51.199  1.00  0.00           H  
ATOM   1524  HA  SER    99      35.163  64.766  50.293  1.00  0.00           H  
ATOM   1525  HB2 SER    99      35.329  67.059  49.696  1.00  0.00           H  
ATOM   1526  HB3 SER    99      35.955  66.727  48.063  1.00  0.00           H  
ATOM   1527  HG  SER    99      33.918  67.117  47.816  1.00  0.00           H  
ATOM   1528  N   LYS   100      34.778  63.211  48.193  1.00  0.00           N  
ATOM   1529  CA  LYS   100      34.745  61.955  47.456  1.00  0.00           C  
ATOM   1530  C   LYS   100      34.932  62.121  45.967  1.00  0.00           C  
ATOM   1531  O   LYS   100      34.734  63.228  45.393  1.00  0.00           O  
ATOM   1532  CB  LYS   100      33.317  61.334  47.805  1.00  0.00           C  
ATOM   1533  CG  LYS   100      33.489  60.737  49.243  1.00  0.00           C  
ATOM   1534  CD  LYS   100      32.133  60.307  49.789  1.00  0.00           C  
ATOM   1535  CE  LYS   100      32.097  59.865  51.249  1.00  0.00           C  
ATOM   1536  NZ  LYS   100      30.791  59.201  51.502  1.00  0.00           N1+
ATOM   1537  H   LYS   100      33.903  63.625  48.480  1.00  0.00           H  
ATOM   1538  HA  LYS   100      35.550  61.306  47.799  1.00  0.00           H  
ATOM   1539  HB2 LYS   100      32.555  62.109  47.722  1.00  0.00           H  
ATOM   1540  HB3 LYS   100      33.131  60.520  47.105  1.00  0.00           H  
ATOM   1541  HG2 LYS   100      34.240  59.947  49.251  1.00  0.00           H  
ATOM   1542  HG3 LYS   100      33.788  61.508  49.953  1.00  0.00           H  
ATOM   1543  HD2 LYS   100      31.373  61.074  49.641  1.00  0.00           H  
ATOM   1544  HD3 LYS   100      31.928  59.396  49.227  1.00  0.00           H  
ATOM   1545  HE2 LYS   100      32.918  59.170  51.424  1.00  0.00           H  
ATOM   1546  HE3 LYS   100      32.186  60.734  51.901  1.00  0.00           H  
ATOM   1547  HZ1 LYS   100      30.145  59.891  51.859  1.00  0.00           H  
ATOM   1548  HZ2 LYS   100      30.370  58.786  50.683  1.00  0.00           H  
ATOM   1549  HZ3 LYS   100      30.838  58.422  52.143  1.00  0.00           H  
ATOM   1550  N   ASP   101      35.236  60.991  45.312  1.00  0.00           N  
ATOM   1551  CA  ASP   101      35.317  60.856  43.869  1.00  0.00           C  
ATOM   1552  C   ASP   101      35.390  59.347  43.397  1.00  0.00           C  
ATOM   1553  O   ASP   101      35.738  58.334  44.137  1.00  0.00           O  
ATOM   1554  CB  ASP   101      36.573  61.527  43.328  1.00  0.00           C  
ATOM   1555  CG  ASP   101      36.474  61.687  41.784  1.00  0.00           C  
ATOM   1556  OD1 ASP   101      37.539  61.897  41.164  1.00  0.00           O  
ATOM   1557  OD2 ASP   101      35.408  61.593  41.206  1.00  0.00           O1-
ATOM   1558  H   ASP   101      35.576  60.314  45.979  1.00  0.00           H  
ATOM   1559  HA  ASP   101      34.463  61.262  43.328  1.00  0.00           H  
ATOM   1560  HB2 ASP   101      36.695  62.515  43.773  1.00  0.00           H  
ATOM   1561  HB3 ASP   101      37.427  60.879  43.523  1.00  0.00           H  
ATOM   1562  N   GLU   102      34.963  59.104  42.140  1.00  0.00           N  
ATOM   1563  CA  GLU   102      34.626  57.761  41.708  1.00  0.00           C  
ATOM   1564  C   GLU   102      35.648  56.932  40.925  1.00  0.00           C  
ATOM   1565  O   GLU   102      36.250  57.413  39.989  1.00  0.00           O  
ATOM   1566  CB  GLU   102      33.137  57.633  41.199  1.00  0.00           C  
ATOM   1567  CG  GLU   102      32.937  58.157  39.746  1.00  0.00           C  
ATOM   1568  CD  GLU   102      33.049  59.665  39.630  1.00  0.00           C  
ATOM   1569  OE1 GLU   102      33.739  60.108  38.745  1.00  0.00           O  
ATOM   1570  OE2 GLU   102      32.302  60.379  40.355  1.00  0.00           O1-
ATOM   1571  H   GLU   102      34.619  59.894  41.613  1.00  0.00           H  
ATOM   1572  HA  GLU   102      34.515  57.266  42.672  1.00  0.00           H  
ATOM   1573  HB2 GLU   102      33.060  56.548  41.127  1.00  0.00           H  
ATOM   1574  HB3 GLU   102      32.384  57.944  41.923  1.00  0.00           H  
ATOM   1575  HG2 GLU   102      33.511  57.564  39.034  1.00  0.00           H  
ATOM   1576  HG3 GLU   102      31.909  57.878  39.514  1.00  0.00           H  
ATOM   1577  N   TRP   103      35.813  55.663  41.362  1.00  0.00           N  
ATOM   1578  CA  TRP   103      36.548  54.651  40.529  1.00  0.00           C  
ATOM   1579  C   TRP   103      35.476  53.748  39.836  1.00  0.00           C  
ATOM   1580  O   TRP   103      34.553  53.201  40.449  1.00  0.00           O  
ATOM   1581  CB  TRP   103      37.415  53.831  41.469  1.00  0.00           C  
ATOM   1582  CG  TRP   103      38.901  53.957  41.276  1.00  0.00           C  
ATOM   1583  CD1 TRP   103      39.487  55.001  40.657  1.00  0.00           C  
ATOM   1584  NE1 TRP   103      40.845  54.865  40.722  1.00  0.00           N  
ATOM   1585  CE2 TRP   103      41.211  53.745  41.468  1.00  0.00           C  
ATOM   1586  CZ2 TRP   103      42.446  53.219  41.861  1.00  0.00           C  
ATOM   1587  CH2 TRP   103      42.472  52.135  42.706  1.00  0.00           C  
ATOM   1588  CZ3 TRP   103      41.243  51.579  43.189  1.00  0.00           C  
ATOM   1589  CE3 TRP   103      39.993  52.106  42.807  1.00  0.00           C  
ATOM   1590  CD2 TRP   103      39.980  53.182  41.882  1.00  0.00           C  
ATOM   1591  H   TRP   103      35.298  55.370  42.180  1.00  0.00           H  
ATOM   1592  HA  TRP   103      37.143  55.102  39.735  1.00  0.00           H  
ATOM   1593  HB2 TRP   103      37.215  54.123  42.499  1.00  0.00           H  
ATOM   1594  HB3 TRP   103      37.225  52.797  41.181  1.00  0.00           H  
ATOM   1595  HD1 TRP   103      39.070  55.887  40.200  1.00  0.00           H  
ATOM   1596  HE1 TRP   103      41.514  55.596  40.527  1.00  0.00           H  
ATOM   1597  HZ2 TRP   103      43.374  53.591  41.452  1.00  0.00           H  
ATOM   1598  HH2 TRP   103      43.450  51.709  42.869  1.00  0.00           H  
ATOM   1599  HZ3 TRP   103      41.274  50.696  43.810  1.00  0.00           H  
ATOM   1600  HE3 TRP   103      39.070  51.614  43.076  1.00  0.00           H  
ATOM   1601  N   ARG   104      35.578  53.677  38.472  1.00  0.00           N  
ATOM   1602  CA  ARG   104      34.851  52.640  37.675  1.00  0.00           C  
ATOM   1603  C   ARG   104      35.468  51.220  37.967  1.00  0.00           C  
ATOM   1604  O   ARG   104      36.661  51.128  38.191  1.00  0.00           O  
ATOM   1605  CB  ARG   104      34.998  53.018  36.185  1.00  0.00           C  
ATOM   1606  CG  ARG   104      34.108  52.110  35.268  1.00  0.00           C  
ATOM   1607  CD  ARG   104      33.908  52.772  33.907  1.00  0.00           C  
ATOM   1608  NE  ARG   104      35.125  52.794  33.118  1.00  0.00           N  
ATOM   1609  CZ  ARG   104      35.809  53.760  32.508  1.00  0.00           C  
ATOM   1610  NH1 ARG   104      35.531  54.999  32.522  1.00  0.00           N  
ATOM   1611  NH2 ARG   104      36.859  53.439  31.882  1.00  0.00           N1+
ATOM   1612  H   ARG   104      36.285  54.169  37.946  1.00  0.00           H  
ATOM   1613  HA  ARG   104      33.796  52.484  37.899  1.00  0.00           H  
ATOM   1614  HB2 ARG   104      34.689  54.061  36.122  1.00  0.00           H  
ATOM   1615  HB3 ARG   104      36.007  52.807  35.833  1.00  0.00           H  
ATOM   1616  HG2 ARG   104      34.667  51.197  35.061  1.00  0.00           H  
ATOM   1617  HG3 ARG   104      33.177  51.873  35.783  1.00  0.00           H  
ATOM   1618  HD2 ARG   104      33.248  52.143  33.308  1.00  0.00           H  
ATOM   1619  HD3 ARG   104      33.363  53.714  33.976  1.00  0.00           H  
ATOM   1620  HE  ARG   104      35.542  51.882  32.995  1.00  0.00           H  
ATOM   1621 HH11 ARG   104      34.764  55.517  32.927  1.00  0.00           H  
ATOM   1622 HH12 ARG   104      35.922  55.491  31.732  1.00  0.00           H  
ATOM   1623 HH21 ARG   104      37.204  52.490  31.863  1.00  0.00           H  
ATOM   1624 HH22 ARG   104      37.447  54.195  31.564  1.00  0.00           H  
ATOM   1625  N   GLY   105      34.601  50.188  38.130  1.00  0.00           N  
ATOM   1626  CA  GLY   105      34.866  48.802  38.482  1.00  0.00           C  
ATOM   1627  C   GLY   105      33.795  47.826  38.028  1.00  0.00           C  
ATOM   1628  O   GLY   105      32.861  48.193  37.241  1.00  0.00           O  
ATOM   1629  H   GLY   105      33.707  50.491  37.772  1.00  0.00           H  
ATOM   1630  HA2 GLY   105      35.806  48.518  38.010  1.00  0.00           H  
ATOM   1631  HA3 GLY   105      34.950  48.609  39.551  1.00  0.00           H  
ATOM   1632  N   MET   106      33.896  46.502  38.337  1.00  0.00           N  
ATOM   1633  CA  MET   106      32.816  45.508  38.373  1.00  0.00           C  
ATOM   1634  C   MET   106      32.761  44.584  39.643  1.00  0.00           C  
ATOM   1635  O   MET   106      33.728  44.481  40.401  1.00  0.00           O  
ATOM   1636  CB  MET   106      32.938  44.556  37.104  1.00  0.00           C  
ATOM   1637  CG  MET   106      34.101  43.567  37.161  1.00  0.00           C  
ATOM   1638  SD  MET   106      34.153  42.176  36.060  1.00  0.00           S  
ATOM   1639  CE  MET   106      32.492  41.521  36.473  1.00  0.00           C  
ATOM   1640  H   MET   106      34.779  46.236  38.748  1.00  0.00           H  
ATOM   1641  HA  MET   106      31.882  46.044  38.204  1.00  0.00           H  
ATOM   1642  HB2 MET   106      31.982  44.037  37.034  1.00  0.00           H  
ATOM   1643  HB3 MET   106      33.048  45.085  36.157  1.00  0.00           H  
ATOM   1644  HG2 MET   106      35.017  44.128  36.974  1.00  0.00           H  
ATOM   1645  HG3 MET   106      34.194  43.205  38.186  1.00  0.00           H  
ATOM   1646  HE1 MET   106      31.663  42.001  35.951  1.00  0.00           H  
ATOM   1647  HE2 MET   106      32.343  40.485  36.169  1.00  0.00           H  
ATOM   1648  HE3 MET   106      32.356  41.570  37.553  1.00  0.00           H  
ATOM   1649  N   VAL   107      31.528  44.180  39.933  1.00  0.00           N  
ATOM   1650  CA  VAL   107      31.251  43.364  41.200  1.00  0.00           C  
ATOM   1651  C   VAL   107      31.318  41.883  40.819  1.00  0.00           C  
ATOM   1652  O   VAL   107      30.621  41.416  39.915  1.00  0.00           O  
ATOM   1653  CB  VAL   107      29.942  43.850  41.760  1.00  0.00           C  
ATOM   1654  CG1 VAL   107      29.634  43.061  43.101  1.00  0.00           C  
ATOM   1655  CG2 VAL   107      29.755  45.342  41.979  1.00  0.00           C  
ATOM   1656  H   VAL   107      30.736  44.472  39.379  1.00  0.00           H  
ATOM   1657  HA  VAL   107      32.058  43.542  41.911  1.00  0.00           H  
ATOM   1658  HB  VAL   107      29.168  43.503  41.075  1.00  0.00           H  
ATOM   1659 HG11 VAL   107      30.484  43.198  43.770  1.00  0.00           H  
ATOM   1660 HG12 VAL   107      28.675  43.346  43.534  1.00  0.00           H  
ATOM   1661 HG13 VAL   107      29.515  41.984  42.977  1.00  0.00           H  
ATOM   1662 HG21 VAL   107      30.277  45.620  42.894  1.00  0.00           H  
ATOM   1663 HG22 VAL   107      30.066  45.869  41.077  1.00  0.00           H  
ATOM   1664 HG23 VAL   107      28.681  45.515  42.057  1.00  0.00           H  
ATOM   1665  N   LEU   108      32.030  41.105  41.555  1.00  0.00           N  
ATOM   1666  CA  LEU   108      32.317  39.736  41.123  1.00  0.00           C  
ATOM   1667  C   LEU   108      31.448  38.613  41.765  1.00  0.00           C  
ATOM   1668  O   LEU   108      30.987  37.762  41.037  1.00  0.00           O  
ATOM   1669  CB  LEU   108      33.863  39.502  41.317  1.00  0.00           C  
ATOM   1670  CG  LEU   108      34.817  40.432  40.482  1.00  0.00           C  
ATOM   1671  CD1 LEU   108      36.192  40.061  41.015  1.00  0.00           C  
ATOM   1672  CD2 LEU   108      34.712  40.094  38.981  1.00  0.00           C  
ATOM   1673  H   LEU   108      32.559  41.512  42.312  1.00  0.00           H  
ATOM   1674  HA  LEU   108      32.190  39.658  40.043  1.00  0.00           H  
ATOM   1675  HB2 LEU   108      34.067  39.653  42.377  1.00  0.00           H  
ATOM   1676  HB3 LEU   108      33.991  38.454  41.046  1.00  0.00           H  
ATOM   1677  HG  LEU   108      34.544  41.468  40.685  1.00  0.00           H  
ATOM   1678 HD11 LEU   108      36.433  38.998  41.001  1.00  0.00           H  
ATOM   1679 HD12 LEU   108      36.954  40.570  40.425  1.00  0.00           H  
ATOM   1680 HD13 LEU   108      36.276  40.371  42.057  1.00  0.00           H  
ATOM   1681 HD21 LEU   108      33.672  40.240  38.690  1.00  0.00           H  
ATOM   1682 HD22 LEU   108      35.390  40.646  38.330  1.00  0.00           H  
ATOM   1683 HD23 LEU   108      35.019  39.077  38.737  1.00  0.00           H  
ATOM   1684  N   ALA   109      31.287  38.726  43.104  1.00  0.00           N  
ATOM   1685  CA  ALA   109      30.509  37.721  43.906  1.00  0.00           C  
ATOM   1686  C   ALA   109      30.252  38.253  45.321  1.00  0.00           C  
ATOM   1687  O   ALA   109      30.787  39.303  45.636  1.00  0.00           O  
ATOM   1688  CB  ALA   109      31.389  36.473  43.918  1.00  0.00           C  
ATOM   1689  H   ALA   109      31.729  39.491  43.594  1.00  0.00           H  
ATOM   1690  HA  ALA   109      29.534  37.502  43.471  1.00  0.00           H  
ATOM   1691  HB1 ALA   109      31.427  36.237  42.855  1.00  0.00           H  
ATOM   1692  HB2 ALA   109      32.358  36.710  44.360  1.00  0.00           H  
ATOM   1693  HB3 ALA   109      30.937  35.691  44.527  1.00  0.00           H  
ATOM   1694  N   ARG   110      29.634  37.400  46.176  1.00  0.00           N  
ATOM   1695  CA  ARG   110      29.564  37.587  47.608  1.00  0.00           C  
ATOM   1696  C   ARG   110      30.619  36.699  48.235  1.00  0.00           C  
ATOM   1697  O   ARG   110      30.881  35.609  47.826  1.00  0.00           O  
ATOM   1698  CB  ARG   110      28.152  37.388  48.149  1.00  0.00           C  
ATOM   1699  CG  ARG   110      28.008  37.674  49.635  1.00  0.00           C  
ATOM   1700  CD  ARG   110      26.645  37.051  50.016  1.00  0.00           C  
ATOM   1701  NE  ARG   110      26.776  35.645  50.318  1.00  0.00           N  
ATOM   1702  CZ  ARG   110      25.758  34.978  50.763  1.00  0.00           C  
ATOM   1703  NH1 ARG   110      24.619  35.425  50.910  1.00  0.00           N  
ATOM   1704  NH2 ARG   110      25.882  33.709  51.119  1.00  0.00           N1+
ATOM   1705  H   ARG   110      29.183  36.602  45.754  1.00  0.00           H  
ATOM   1706  HA  ARG   110      29.716  38.640  47.844  1.00  0.00           H  
ATOM   1707  HB2 ARG   110      27.369  37.987  47.685  1.00  0.00           H  
ATOM   1708  HB3 ARG   110      27.968  36.316  48.070  1.00  0.00           H  
ATOM   1709  HG2 ARG   110      28.798  37.224  50.236  1.00  0.00           H  
ATOM   1710  HG3 ARG   110      27.965  38.763  49.620  1.00  0.00           H  
ATOM   1711  HD2 ARG   110      26.369  37.490  50.975  1.00  0.00           H  
ATOM   1712  HD3 ARG   110      25.826  37.316  49.347  1.00  0.00           H  
ATOM   1713  HE  ARG   110      27.665  35.178  50.204  1.00  0.00           H  
ATOM   1714 HH11 ARG   110      24.411  36.363  50.597  1.00  0.00           H  
ATOM   1715 HH12 ARG   110      23.958  34.900  51.465  1.00  0.00           H  
ATOM   1716 HH21 ARG   110      26.751  33.210  50.995  1.00  0.00           H  
ATOM   1717 HH22 ARG   110      25.101  33.208  51.520  1.00  0.00           H  
ATOM   1718  N   ALA   111      31.211  37.100  49.274  1.00  0.00           N  
ATOM   1719  CA  ALA   111      32.319  36.335  49.904  1.00  0.00           C  
ATOM   1720  C   ALA   111      31.801  35.024  50.620  1.00  0.00           C  
ATOM   1721  O   ALA   111      30.720  35.111  51.227  1.00  0.00           O  
ATOM   1722  CB  ALA   111      33.029  37.264  50.888  1.00  0.00           C  
ATOM   1723  H   ALA   111      30.905  37.933  49.758  1.00  0.00           H  
ATOM   1724  HA  ALA   111      33.040  36.066  49.133  1.00  0.00           H  
ATOM   1725  HB1 ALA   111      32.294  37.572  51.631  1.00  0.00           H  
ATOM   1726  HB2 ALA   111      33.953  36.786  51.212  1.00  0.00           H  
ATOM   1727  HB3 ALA   111      33.372  38.171  50.391  1.00  0.00           H  
ATOM   1728  N   PRO   112      32.502  33.904  50.682  1.00  0.00           N  
ATOM   1729  CA  PRO   112      32.246  32.809  51.625  1.00  0.00           C  
ATOM   1730  C   PRO   112      32.769  33.164  52.961  1.00  0.00           C  
ATOM   1731  O   PRO   112      33.812  33.770  53.121  1.00  0.00           O  
ATOM   1732  CD  PRO   112      33.557  33.518  49.782  1.00  0.00           C  
ATOM   1733  CG  PRO   112      33.775  31.949  49.894  1.00  0.00           C  
ATOM   1734  CB  PRO   112      32.853  31.510  51.030  1.00  0.00           C  
ATOM   1735  HD2 PRO   112      34.386  34.188  50.012  1.00  0.00           H  
ATOM   1736  HD3 PRO   112      33.279  33.706  48.745  1.00  0.00           H  
ATOM   1737  HG2 PRO   112      34.817  31.826  50.189  1.00  0.00           H  
ATOM   1738  HG3 PRO   112      33.564  31.403  48.975  1.00  0.00           H  
ATOM   1739  HB2 PRO   112      33.319  30.828  51.741  1.00  0.00           H  
ATOM   1740  HB3 PRO   112      31.948  31.038  50.649  1.00  0.00           H  
ATOM   1741  HA  PRO   112      31.172  32.658  51.732  1.00  0.00           H  
ATOM   1742  N   VAL   113      32.078  32.611  53.927  1.00  0.00           N  
ATOM   1743  CA  VAL   113      32.328  32.671  55.347  1.00  0.00           C  
ATOM   1744  C   VAL   113      31.868  34.039  55.932  1.00  0.00           C  
ATOM   1745  O   VAL   113      30.973  34.099  56.843  1.00  0.00           O  
ATOM   1746  CB  VAL   113      33.726  32.277  55.730  1.00  0.00           C  
ATOM   1747  CG1 VAL   113      34.009  32.300  57.246  1.00  0.00           C  
ATOM   1748  CG2 VAL   113      34.160  30.887  55.233  1.00  0.00           C  
ATOM   1749  H   VAL   113      31.229  32.133  53.661  1.00  0.00           H  
ATOM   1750  HA  VAL   113      31.603  31.988  55.789  1.00  0.00           H  
ATOM   1751  HB  VAL   113      34.448  32.946  55.262  1.00  0.00           H  
ATOM   1752 HG11 VAL   113      34.954  31.803  57.467  1.00  0.00           H  
ATOM   1753 HG12 VAL   113      34.065  33.345  57.548  1.00  0.00           H  
ATOM   1754 HG13 VAL   113      33.222  31.776  57.789  1.00  0.00           H  
ATOM   1755 HG21 VAL   113      35.245  30.801  55.172  1.00  0.00           H  
ATOM   1756 HG22 VAL   113      33.684  30.122  55.847  1.00  0.00           H  
ATOM   1757 HG23 VAL   113      33.861  30.753  54.193  1.00  0.00           H  
ATOM   1758  N   MET   114      32.539  35.093  55.447  1.00  0.00           N  
ATOM   1759  CA  MET   114      32.192  36.508  55.747  1.00  0.00           C  
ATOM   1760  C   MET   114      31.095  37.000  54.810  1.00  0.00           C  
ATOM   1761  O   MET   114      31.352  37.832  54.000  1.00  0.00           O  
ATOM   1762  CB  MET   114      33.441  37.460  55.627  1.00  0.00           C  
ATOM   1763  CG  MET   114      34.526  36.912  56.644  1.00  0.00           C  
ATOM   1764  SD  MET   114      35.990  37.944  56.626  1.00  0.00           S  
ATOM   1765  CE  MET   114      35.696  39.236  57.776  1.00  0.00           C  
ATOM   1766  H   MET   114      33.113  34.914  54.636  1.00  0.00           H  
ATOM   1767  HA  MET   114      31.768  36.503  56.751  1.00  0.00           H  
ATOM   1768  HB2 MET   114      33.850  37.381  54.619  1.00  0.00           H  
ATOM   1769  HB3 MET   114      33.079  38.474  55.794  1.00  0.00           H  
ATOM   1770  HG2 MET   114      34.067  36.686  57.607  1.00  0.00           H  
ATOM   1771  HG3 MET   114      34.862  35.947  56.265  1.00  0.00           H  
ATOM   1772  HE1 MET   114      34.871  39.793  57.333  1.00  0.00           H  
ATOM   1773  HE2 MET   114      35.328  38.912  58.750  1.00  0.00           H  
ATOM   1774  HE3 MET   114      36.619  39.790  57.950  1.00  0.00           H  
ATOM   1775  N   ASN   115      29.919  36.352  54.881  1.00  0.00           N  
ATOM   1776  CA  ASN   115      28.849  36.545  53.926  1.00  0.00           C  
ATOM   1777  C   ASN   115      28.245  37.918  53.800  1.00  0.00           C  
ATOM   1778  O   ASN   115      27.493  38.106  52.880  1.00  0.00           O  
ATOM   1779  CB  ASN   115      27.771  35.423  54.050  1.00  0.00           C  
ATOM   1780  CG  ASN   115      28.229  33.920  54.109  1.00  0.00           C  
ATOM   1781  OD1 ASN   115      28.831  33.349  53.209  1.00  0.00           O  
ATOM   1782  ND2 ASN   115      28.003  33.210  55.215  1.00  0.00           N  
ATOM   1783  H   ASN   115      29.750  35.699  55.633  1.00  0.00           H  
ATOM   1784  HA  ASN   115      29.405  36.388  53.002  1.00  0.00           H  
ATOM   1785  HB2 ASN   115      27.349  35.655  55.029  1.00  0.00           H  
ATOM   1786  HB3 ASN   115      26.993  35.570  53.301  1.00  0.00           H  
ATOM   1787 HD21 ASN   115      27.243  33.400  55.852  1.00  0.00           H  
ATOM   1788 HD22 ASN   115      28.417  32.289  55.252  1.00  0.00           H  
ATOM   1789  N   THR   116      28.532  38.910  54.636  1.00  0.00           N  
ATOM   1790  CA  THR   116      28.031  40.303  54.456  1.00  0.00           C  
ATOM   1791  C   THR   116      28.940  41.043  53.403  1.00  0.00           C  
ATOM   1792  O   THR   116      28.592  42.062  52.925  1.00  0.00           O  
ATOM   1793  CB  THR   116      27.982  41.149  55.787  1.00  0.00           C  
ATOM   1794  CG2 THR   116      26.931  40.847  56.812  1.00  0.00           C  
ATOM   1795  OG1 THR   116      29.330  41.129  56.398  1.00  0.00           O  
ATOM   1796  H   THR   116      29.094  38.674  55.442  1.00  0.00           H  
ATOM   1797  HA  THR   116      27.057  40.197  53.979  1.00  0.00           H  
ATOM   1798  HB  THR   116      27.848  42.197  55.521  1.00  0.00           H  
ATOM   1799 HG21 THR   116      27.008  39.772  56.973  1.00  0.00           H  
ATOM   1800 HG22 THR   116      27.101  41.371  57.752  1.00  0.00           H  
ATOM   1801 HG23 THR   116      25.953  41.121  56.415  1.00  0.00           H  
ATOM   1802  HG1 THR   116      29.666  42.026  56.331  1.00  0.00           H  
ATOM   1803  N   TRP   117      30.085  40.540  53.069  1.00  0.00           N  
ATOM   1804  CA  TRP   117      31.119  41.099  52.142  1.00  0.00           C  
ATOM   1805  C   TRP   117      31.014  40.625  50.699  1.00  0.00           C  
ATOM   1806  O   TRP   117      30.490  39.566  50.428  1.00  0.00           O  
ATOM   1807  CB  TRP   117      32.533  40.821  52.733  1.00  0.00           C  
ATOM   1808  CG  TRP   117      32.780  41.403  54.091  1.00  0.00           C  
ATOM   1809  CD1 TRP   117      32.380  40.920  55.258  1.00  0.00           C  
ATOM   1810  NE1 TRP   117      32.829  41.568  56.364  1.00  0.00           N  
ATOM   1811  CE2 TRP   117      33.687  42.619  55.941  1.00  0.00           C  
ATOM   1812  CZ2 TRP   117      34.458  43.524  56.652  1.00  0.00           C  
ATOM   1813  CH2 TRP   117      35.328  44.361  55.885  1.00  0.00           C  
ATOM   1814  CZ3 TRP   117      35.401  44.207  54.463  1.00  0.00           C  
ATOM   1815  CE3 TRP   117      34.619  43.221  53.778  1.00  0.00           C  
ATOM   1816  CD2 TRP   117      33.672  42.485  54.513  1.00  0.00           C  
ATOM   1817  H   TRP   117      30.198  39.617  53.463  1.00  0.00           H  
ATOM   1818  HA  TRP   117      30.851  42.156  52.149  1.00  0.00           H  
ATOM   1819  HB2 TRP   117      32.662  39.739  52.771  1.00  0.00           H  
ATOM   1820  HB3 TRP   117      33.239  41.237  52.015  1.00  0.00           H  
ATOM   1821  HD1 TRP   117      31.735  40.075  55.450  1.00  0.00           H  
ATOM   1822  HE1 TRP   117      32.741  41.241  57.316  1.00  0.00           H  
ATOM   1823  HZ2 TRP   117      34.523  43.622  57.726  1.00  0.00           H  
ATOM   1824  HH2 TRP   117      35.999  45.120  56.261  1.00  0.00           H  
ATOM   1825  HZ3 TRP   117      36.041  44.844  53.870  1.00  0.00           H  
ATOM   1826  HE3 TRP   117      34.801  43.001  52.737  1.00  0.00           H  
ATOM   1827  N   PHE   118      31.510  41.492  49.803  1.00  0.00           N  
ATOM   1828  CA  PHE   118      31.417  41.315  48.307  1.00  0.00           C  
ATOM   1829  C   PHE   118      32.746  41.613  47.643  1.00  0.00           C  
ATOM   1830  O   PHE   118      33.487  42.486  48.071  1.00  0.00           O  
ATOM   1831  CB  PHE   118      30.197  42.143  47.915  1.00  0.00           C  
ATOM   1832  CG  PHE   118      28.853  41.777  48.521  1.00  0.00           C  
ATOM   1833  CD1 PHE   118      28.384  42.385  49.731  1.00  0.00           C  
ATOM   1834  CE1 PHE   118      27.097  42.004  50.210  1.00  0.00           C  
ATOM   1835  CZ  PHE   118      26.261  41.188  49.362  1.00  0.00           C  
ATOM   1836  CE2 PHE   118      26.767  40.629  48.179  1.00  0.00           C  
ATOM   1837  CD2 PHE   118      28.003  40.925  47.769  1.00  0.00           C  
ATOM   1838  H   PHE   118      31.776  42.413  50.123  1.00  0.00           H  
ATOM   1839  HA  PHE   118      31.201  40.261  48.134  1.00  0.00           H  
ATOM   1840  HB2 PHE   118      30.547  43.136  48.196  1.00  0.00           H  
ATOM   1841  HB3 PHE   118      30.134  42.051  46.831  1.00  0.00           H  
ATOM   1842  HD1 PHE   118      29.011  43.148  50.167  1.00  0.00           H  
ATOM   1843  HE1 PHE   118      26.676  42.314  51.155  1.00  0.00           H  
ATOM   1844  HZ  PHE   118      25.281  41.016  49.780  1.00  0.00           H  
ATOM   1845  HE2 PHE   118      26.087  40.043  47.578  1.00  0.00           H  
ATOM   1846  HD2 PHE   118      28.389  40.588  46.819  1.00  0.00           H  
ATOM   1847  N   TYR   119      32.999  40.793  46.667  1.00  0.00           N  
ATOM   1848  CA  TYR   119      34.154  40.870  45.750  1.00  0.00           C  
ATOM   1849  C   TYR   119      33.923  41.988  44.664  1.00  0.00           C  
ATOM   1850  O   TYR   119      32.897  41.948  43.968  1.00  0.00           O  
ATOM   1851  CB  TYR   119      34.352  39.533  45.122  1.00  0.00           C  
ATOM   1852  CG  TYR   119      34.783  38.389  46.009  1.00  0.00           C  
ATOM   1853  CD1 TYR   119      34.793  37.126  45.405  1.00  0.00           C  
ATOM   1854  CE1 TYR   119      35.226  35.934  46.055  1.00  0.00           C  
ATOM   1855  CZ  TYR   119      35.672  36.021  47.384  1.00  0.00           C  
ATOM   1856  OH  TYR   119      36.263  34.944  47.929  1.00  0.00           O  
ATOM   1857  CE2 TYR   119      35.744  37.297  48.004  1.00  0.00           C  
ATOM   1858  CD2 TYR   119      35.205  38.445  47.366  1.00  0.00           C  
ATOM   1859  H   TYR   119      32.333  40.035  46.618  1.00  0.00           H  
ATOM   1860  HA  TYR   119      35.026  41.158  46.336  1.00  0.00           H  
ATOM   1861  HB2 TYR   119      33.432  39.332  44.572  1.00  0.00           H  
ATOM   1862  HB3 TYR   119      35.180  39.722  44.440  1.00  0.00           H  
ATOM   1863  HD1 TYR   119      34.425  36.933  44.408  1.00  0.00           H  
ATOM   1864  HE1 TYR   119      35.286  35.039  45.453  1.00  0.00           H  
ATOM   1865  HH  TYR   119      35.980  34.120  47.525  1.00  0.00           H  
ATOM   1866  HE2 TYR   119      36.203  37.395  48.977  1.00  0.00           H  
ATOM   1867  HD2 TYR   119      35.253  39.393  47.881  1.00  0.00           H  
ATOM   1868  N   ILE   120      34.858  42.859  44.490  1.00  0.00           N  
ATOM   1869  CA  ILE   120      34.898  43.863  43.427  1.00  0.00           C  
ATOM   1870  C   ILE   120      36.310  43.908  42.850  1.00  0.00           C  
ATOM   1871  O   ILE   120      37.290  43.266  43.364  1.00  0.00           O  
ATOM   1872  CB  ILE   120      34.490  45.244  44.037  1.00  0.00           C  
ATOM   1873  CG2 ILE   120      35.471  45.823  45.056  1.00  0.00           C  
ATOM   1874  CG1 ILE   120      33.836  46.327  43.102  1.00  0.00           C  
ATOM   1875  CD1 ILE   120      33.236  47.565  43.818  1.00  0.00           C  
ATOM   1876  H   ILE   120      35.511  42.922  45.257  1.00  0.00           H  
ATOM   1877  HA  ILE   120      34.057  43.645  42.768  1.00  0.00           H  
ATOM   1878  HB  ILE   120      33.714  44.951  44.744  1.00  0.00           H  
ATOM   1879 HG21 ILE   120      36.379  46.226  44.608  1.00  0.00           H  
ATOM   1880 HG22 ILE   120      35.062  46.693  45.570  1.00  0.00           H  
ATOM   1881 HG23 ILE   120      35.790  45.093  45.800  1.00  0.00           H  
ATOM   1882 HG12 ILE   120      34.656  46.644  42.458  1.00  0.00           H  
ATOM   1883 HG13 ILE   120      33.100  45.813  42.483  1.00  0.00           H  
ATOM   1884 HD11 ILE   120      32.560  48.116  43.164  1.00  0.00           H  
ATOM   1885 HD12 ILE   120      32.699  47.175  44.682  1.00  0.00           H  
ATOM   1886 HD13 ILE   120      33.972  48.247  44.245  1.00  0.00           H  
ATOM   1887  N   THR   121      36.548  44.578  41.709  1.00  0.00           N  
ATOM   1888  CA  THR   121      37.879  44.847  41.029  1.00  0.00           C  
ATOM   1889  C   THR   121      37.741  46.009  39.935  1.00  0.00           C  
ATOM   1890  O   THR   121      36.624  46.219  39.439  1.00  0.00           O  
ATOM   1891  CB  THR   121      38.341  43.580  40.279  1.00  0.00           C  
ATOM   1892  CG2 THR   121      37.518  43.156  39.023  1.00  0.00           C  
ATOM   1893  OG1 THR   121      39.671  43.796  39.909  1.00  0.00           O  
ATOM   1894  H   THR   121      35.743  44.974  41.244  1.00  0.00           H  
ATOM   1895  HA  THR   121      38.691  45.133  41.698  1.00  0.00           H  
ATOM   1896  HB  THR   121      38.412  42.730  40.957  1.00  0.00           H  
ATOM   1897 HG21 THR   121      37.426  43.897  38.229  1.00  0.00           H  
ATOM   1898 HG22 THR   121      37.972  42.299  38.525  1.00  0.00           H  
ATOM   1899 HG23 THR   121      36.514  42.820  39.282  1.00  0.00           H  
ATOM   1900  HG1 THR   121      40.195  43.727  40.710  1.00  0.00           H  
ATOM   1901  N   TYR   122      38.751  46.841  39.799  1.00  0.00           N  
ATOM   1902  CA  TYR   122      38.642  48.181  39.264  1.00  0.00           C  
ATOM   1903  C   TYR   122      39.532  48.438  38.006  1.00  0.00           C  
ATOM   1904  O   TYR   122      40.458  47.675  37.762  1.00  0.00           O  
ATOM   1905  CB  TYR   122      38.980  49.225  40.351  1.00  0.00           C  
ATOM   1906  CG  TYR   122      38.173  49.295  41.660  1.00  0.00           C  
ATOM   1907  CD1 TYR   122      38.817  48.825  42.833  1.00  0.00           C  
ATOM   1908  CE1 TYR   122      38.155  48.888  44.051  1.00  0.00           C  
ATOM   1909  CZ  TYR   122      36.773  49.304  44.060  1.00  0.00           C  
ATOM   1910  OH  TYR   122      36.067  49.358  45.246  1.00  0.00           O  
ATOM   1911  CE2 TYR   122      36.169  49.799  42.890  1.00  0.00           C  
ATOM   1912  CD2 TYR   122      36.880  49.848  41.715  1.00  0.00           C  
ATOM   1913  H   TYR   122      39.683  46.508  39.998  1.00  0.00           H  
ATOM   1914  HA  TYR   122      37.610  48.325  38.947  1.00  0.00           H  
ATOM   1915  HB2 TYR   122      40.052  49.165  40.541  1.00  0.00           H  
ATOM   1916  HB3 TYR   122      38.881  50.226  39.930  1.00  0.00           H  
ATOM   1917  HD1 TYR   122      39.831  48.458  42.770  1.00  0.00           H  
ATOM   1918  HE1 TYR   122      38.539  48.496  44.981  1.00  0.00           H  
ATOM   1919  HH  TYR   122      35.198  49.761  45.193  1.00  0.00           H  
ATOM   1920  HE2 TYR   122      35.194  50.261  42.857  1.00  0.00           H  
ATOM   1921  HD2 TYR   122      36.541  50.385  40.841  1.00  0.00           H  
ATOM   1922  N   GLU   123      39.139  49.407  37.165  1.00  0.00           N  
ATOM   1923  CA  GLU   123      39.864  49.658  35.932  1.00  0.00           C  
ATOM   1924  C   GLU   123      41.363  50.023  36.161  1.00  0.00           C  
ATOM   1925  O   GLU   123      42.140  49.551  35.394  1.00  0.00           O  
ATOM   1926  CB  GLU   123      39.112  50.812  35.241  1.00  0.00           C  
ATOM   1927  CG  GLU   123      39.719  51.280  33.892  1.00  0.00           C  
ATOM   1928  CD  GLU   123      39.838  50.221  32.768  1.00  0.00           C  
ATOM   1929  OE1 GLU   123      39.066  49.257  32.786  1.00  0.00           O  
ATOM   1930  OE2 GLU   123      40.658  50.271  31.848  1.00  0.00           O1-
ATOM   1931  H   GLU   123      38.288  49.925  37.332  1.00  0.00           H  
ATOM   1932  HA  GLU   123      39.906  48.768  35.305  1.00  0.00           H  
ATOM   1933  HB2 GLU   123      38.057  50.571  35.110  1.00  0.00           H  
ATOM   1934  HB3 GLU   123      39.016  51.734  35.815  1.00  0.00           H  
ATOM   1935  HG2 GLU   123      39.030  52.061  33.570  1.00  0.00           H  
ATOM   1936  HG3 GLU   123      40.677  51.712  34.181  1.00  0.00           H  
ATOM   1937  N   LYS   124      41.675  50.861  37.168  1.00  0.00           N  
ATOM   1938  CA  LYS   124      43.046  51.295  37.452  1.00  0.00           C  
ATOM   1939  C   LYS   124      43.954  50.277  38.135  1.00  0.00           C  
ATOM   1940  O   LYS   124      45.155  50.429  38.165  1.00  0.00           O  
ATOM   1941  CB  LYS   124      43.015  52.597  38.313  1.00  0.00           C  
ATOM   1942  CG  LYS   124      42.322  53.806  37.552  1.00  0.00           C  
ATOM   1943  CD  LYS   124      43.017  54.292  36.279  1.00  0.00           C  
ATOM   1944  CE  LYS   124      44.506  54.395  36.304  1.00  0.00           C  
ATOM   1945  NZ  LYS   124      44.979  54.623  34.942  1.00  0.00           N1+
ATOM   1946  H   LYS   124      40.881  51.218  37.680  1.00  0.00           H  
ATOM   1947  HA  LYS   124      43.512  51.497  36.488  1.00  0.00           H  
ATOM   1948  HB2 LYS   124      42.422  52.414  39.209  1.00  0.00           H  
ATOM   1949  HB3 LYS   124      44.048  52.864  38.535  1.00  0.00           H  
ATOM   1950  HG2 LYS   124      41.280  53.562  37.343  1.00  0.00           H  
ATOM   1951  HG3 LYS   124      42.311  54.615  38.282  1.00  0.00           H  
ATOM   1952  HD2 LYS   124      42.708  53.627  35.472  1.00  0.00           H  
ATOM   1953  HD3 LYS   124      42.586  55.260  36.024  1.00  0.00           H  
ATOM   1954  HE2 LYS   124      44.797  55.137  37.049  1.00  0.00           H  
ATOM   1955  HE3 LYS   124      44.935  53.463  36.673  1.00  0.00           H  
ATOM   1956  HZ1 LYS   124      44.501  55.420  34.548  1.00  0.00           H  
ATOM   1957  HZ2 LYS   124      45.977  54.745  34.838  1.00  0.00           H  
ATOM   1958  HZ3 LYS   124      44.782  53.860  34.311  1.00  0.00           H  
ATOM   1959  N   ASP   125      43.284  49.262  38.635  1.00  0.00           N  
ATOM   1960  CA  ASP   125      43.867  48.154  39.349  1.00  0.00           C  
ATOM   1961  C   ASP   125      42.969  46.894  39.255  1.00  0.00           C  
ATOM   1962  O   ASP   125      42.075  46.699  40.120  1.00  0.00           O  
ATOM   1963  CB  ASP   125      44.162  48.659  40.808  1.00  0.00           C  
ATOM   1964  CG  ASP   125      44.999  47.733  41.635  1.00  0.00           C  
ATOM   1965  OD1 ASP   125      45.638  46.843  41.029  1.00  0.00           O  
ATOM   1966  OD2 ASP   125      45.173  48.034  42.827  1.00  0.00           O1-
ATOM   1967  H   ASP   125      42.275  49.300  38.644  1.00  0.00           H  
ATOM   1968  HA  ASP   125      44.861  47.975  38.939  1.00  0.00           H  
ATOM   1969  HB2 ASP   125      44.572  49.669  40.797  1.00  0.00           H  
ATOM   1970  HB3 ASP   125      43.287  48.739  41.453  1.00  0.00           H  
ATOM   1971  N   PRO   126      43.357  45.944  38.355  1.00  0.00           N  
ATOM   1972  CA  PRO   126      42.857  44.579  38.149  1.00  0.00           C  
ATOM   1973  C   PRO   126      42.764  43.571  39.271  1.00  0.00           C  
ATOM   1974  O   PRO   126      42.719  42.377  39.036  1.00  0.00           O  
ATOM   1975  CD  PRO   126      44.139  46.318  37.093  1.00  0.00           C  
ATOM   1976  CG  PRO   126      43.808  45.236  36.086  1.00  0.00           C  
ATOM   1977  CB  PRO   126      43.688  43.984  37.010  1.00  0.00           C  
ATOM   1978  HD2 PRO   126      45.208  46.269  37.299  1.00  0.00           H  
ATOM   1979  HD3 PRO   126      43.968  47.316  36.687  1.00  0.00           H  
ATOM   1980  HG2 PRO   126      44.583  45.036  35.346  1.00  0.00           H  
ATOM   1981  HG3 PRO   126      42.895  45.396  35.513  1.00  0.00           H  
ATOM   1982  HB2 PRO   126      44.691  43.637  37.260  1.00  0.00           H  
ATOM   1983  HB3 PRO   126      43.169  43.201  36.458  1.00  0.00           H  
ATOM   1984  HA  PRO   126      41.846  44.731  37.773  1.00  0.00           H  
ATOM   1985  N   VAL   127      42.599  44.040  40.523  1.00  0.00           N  
ATOM   1986  CA  VAL   127      42.920  43.307  41.750  1.00  0.00           C  
ATOM   1987  C   VAL   127      41.588  42.905  42.424  1.00  0.00           C  
ATOM   1988  O   VAL   127      40.590  43.627  42.329  1.00  0.00           O  
ATOM   1989  CB  VAL   127      43.776  44.147  42.749  1.00  0.00           C  
ATOM   1990  CG1 VAL   127      43.727  43.573  44.220  1.00  0.00           C  
ATOM   1991  CG2 VAL   127      45.257  44.196  42.364  1.00  0.00           C  
ATOM   1992  H   VAL   127      42.554  45.049  40.529  1.00  0.00           H  
ATOM   1993  HA  VAL   127      43.500  42.404  41.562  1.00  0.00           H  
ATOM   1994  HB  VAL   127      43.419  45.177  42.728  1.00  0.00           H  
ATOM   1995 HG11 VAL   127      44.610  43.716  44.843  1.00  0.00           H  
ATOM   1996 HG12 VAL   127      42.870  44.073  44.672  1.00  0.00           H  
ATOM   1997 HG13 VAL   127      43.628  42.494  44.101  1.00  0.00           H  
ATOM   1998 HG21 VAL   127      45.895  44.763  43.042  1.00  0.00           H  
ATOM   1999 HG22 VAL   127      45.753  43.232  42.468  1.00  0.00           H  
ATOM   2000 HG23 VAL   127      45.525  44.459  41.341  1.00  0.00           H  
ATOM   2001  N   LEU   128      41.467  41.756  43.013  1.00  0.00           N  
ATOM   2002  CA  LEU   128      40.269  41.309  43.703  1.00  0.00           C  
ATOM   2003  C   LEU   128      40.203  41.988  45.076  1.00  0.00           C  
ATOM   2004  O   LEU   128      40.976  41.650  45.931  1.00  0.00           O  
ATOM   2005  CB  LEU   128      40.311  39.752  43.805  1.00  0.00           C  
ATOM   2006  CG  LEU   128      39.381  38.970  44.815  1.00  0.00           C  
ATOM   2007  CD1 LEU   128      38.012  39.208  44.393  1.00  0.00           C  
ATOM   2008  CD2 LEU   128      39.650  37.449  44.629  1.00  0.00           C  
ATOM   2009  H   LEU   128      42.254  41.138  43.146  1.00  0.00           H  
ATOM   2010  HA  LEU   128      39.375  41.582  43.143  1.00  0.00           H  
ATOM   2011  HB2 LEU   128      40.234  39.308  42.811  1.00  0.00           H  
ATOM   2012  HB3 LEU   128      41.292  39.495  44.205  1.00  0.00           H  
ATOM   2013  HG  LEU   128      39.641  39.357  45.800  1.00  0.00           H  
ATOM   2014 HD11 LEU   128      37.845  40.279  44.514  1.00  0.00           H  
ATOM   2015 HD12 LEU   128      37.864  38.910  43.355  1.00  0.00           H  
ATOM   2016 HD13 LEU   128      37.271  38.706  45.015  1.00  0.00           H  
ATOM   2017 HD21 LEU   128      39.472  37.120  43.605  1.00  0.00           H  
ATOM   2018 HD22 LEU   128      40.673  37.234  44.938  1.00  0.00           H  
ATOM   2019 HD23 LEU   128      39.016  36.962  45.370  1.00  0.00           H  
ATOM   2020  N   TYR   129      39.370  43.055  45.200  1.00  0.00           N  
ATOM   2021  CA  TYR   129      39.151  43.938  46.308  1.00  0.00           C  
ATOM   2022  C   TYR   129      37.804  43.501  47.003  1.00  0.00           C  
ATOM   2023  O   TYR   129      36.926  42.869  46.403  1.00  0.00           O  
ATOM   2024  CB  TYR   129      38.960  45.384  45.876  1.00  0.00           C  
ATOM   2025  CG  TYR   129      40.308  46.096  45.582  1.00  0.00           C  
ATOM   2026  CD1 TYR   129      40.753  46.365  44.250  1.00  0.00           C  
ATOM   2027  CE1 TYR   129      42.069  46.923  44.159  1.00  0.00           C  
ATOM   2028  CZ  TYR   129      42.808  47.216  45.335  1.00  0.00           C  
ATOM   2029  OH  TYR   129      44.042  47.680  45.219  1.00  0.00           O  
ATOM   2030  CE2 TYR   129      42.264  46.995  46.596  1.00  0.00           C  
ATOM   2031  CD2 TYR   129      40.987  46.447  46.729  1.00  0.00           C  
ATOM   2032  H   TYR   129      38.846  43.291  44.369  1.00  0.00           H  
ATOM   2033  HA  TYR   129      39.933  43.852  47.064  1.00  0.00           H  
ATOM   2034  HB2 TYR   129      38.365  45.421  44.964  1.00  0.00           H  
ATOM   2035  HB3 TYR   129      38.422  45.942  46.642  1.00  0.00           H  
ATOM   2036  HD1 TYR   129      40.209  46.112  43.352  1.00  0.00           H  
ATOM   2037  HE1 TYR   129      42.517  47.180  43.211  1.00  0.00           H  
ATOM   2038  HH  TYR   129      44.380  47.535  44.332  1.00  0.00           H  
ATOM   2039  HE2 TYR   129      42.872  47.054  47.487  1.00  0.00           H  
ATOM   2040  HD2 TYR   129      40.595  46.299  47.724  1.00  0.00           H  
ATOM   2041  N   MET   130      37.662  43.726  48.334  1.00  0.00           N  
ATOM   2042  CA  MET   130      36.685  42.999  49.110  1.00  0.00           C  
ATOM   2043  C   MET   130      36.161  43.910  50.203  1.00  0.00           C  
ATOM   2044  O   MET   130      37.008  44.449  50.950  1.00  0.00           O  
ATOM   2045  CB  MET   130      37.150  41.641  49.629  1.00  0.00           C  
ATOM   2046  CG  MET   130      36.074  40.997  50.562  1.00  0.00           C  
ATOM   2047  SD  MET   130      36.430  39.341  51.141  1.00  0.00           S  
ATOM   2048  CE  MET   130      35.696  39.281  52.780  1.00  0.00           C  
ATOM   2049  H   MET   130      38.379  44.161  48.898  1.00  0.00           H  
ATOM   2050  HA  MET   130      35.844  42.681  48.495  1.00  0.00           H  
ATOM   2051  HB2 MET   130      37.253  40.868  48.868  1.00  0.00           H  
ATOM   2052  HB3 MET   130      38.170  41.643  50.012  1.00  0.00           H  
ATOM   2053  HG2 MET   130      36.059  41.592  51.475  1.00  0.00           H  
ATOM   2054  HG3 MET   130      35.078  40.909  50.128  1.00  0.00           H  
ATOM   2055  HE1 MET   130      34.637  39.535  52.738  1.00  0.00           H  
ATOM   2056  HE2 MET   130      35.900  38.320  53.253  1.00  0.00           H  
ATOM   2057  HE3 MET   130      36.209  40.059  53.347  1.00  0.00           H  
ATOM   2058  N   TYR   131      34.828  44.095  50.192  1.00  0.00           N  
ATOM   2059  CA  TYR   131      34.167  45.110  51.027  1.00  0.00           C  
ATOM   2060  C   TYR   131      32.748  44.879  51.455  1.00  0.00           C  
ATOM   2061  O   TYR   131      32.044  44.146  50.807  1.00  0.00           O  
ATOM   2062  CB  TYR   131      34.189  46.492  50.301  1.00  0.00           C  
ATOM   2063  CG  TYR   131      35.458  47.065  49.780  1.00  0.00           C  
ATOM   2064  CD1 TYR   131      35.690  47.139  48.416  1.00  0.00           C  
ATOM   2065  CE1 TYR   131      36.909  47.701  47.951  1.00  0.00           C  
ATOM   2066  CZ  TYR   131      37.816  48.292  48.879  1.00  0.00           C  
ATOM   2067  OH  TYR   131      38.937  48.924  48.541  1.00  0.00           O  
ATOM   2068  CE2 TYR   131      37.587  48.100  50.282  1.00  0.00           C  
ATOM   2069  CD2 TYR   131      36.392  47.558  50.706  1.00  0.00           C  
ATOM   2070  H   TYR   131      34.258  43.790  49.416  1.00  0.00           H  
ATOM   2071  HA  TYR   131      34.850  45.192  51.873  1.00  0.00           H  
ATOM   2072  HB2 TYR   131      33.536  46.461  49.429  1.00  0.00           H  
ATOM   2073  HB3 TYR   131      33.784  47.315  50.890  1.00  0.00           H  
ATOM   2074  HD1 TYR   131      35.026  46.610  47.748  1.00  0.00           H  
ATOM   2075  HE1 TYR   131      37.054  47.806  46.886  1.00  0.00           H  
ATOM   2076  HH  TYR   131      39.650  48.749  49.160  1.00  0.00           H  
ATOM   2077  HE2 TYR   131      38.277  48.463  51.029  1.00  0.00           H  
ATOM   2078  HD2 TYR   131      36.194  47.470  51.764  1.00  0.00           H  
ATOM   2079  N   GLN   132      32.231  45.676  52.431  1.00  0.00           N  
ATOM   2080  CA  GLN   132      30.779  45.691  52.721  1.00  0.00           C  
ATOM   2081  C   GLN   132      30.071  46.627  51.719  1.00  0.00           C  
ATOM   2082  O   GLN   132      29.922  47.799  52.007  1.00  0.00           O  
ATOM   2083  CB  GLN   132      30.542  46.132  54.209  1.00  0.00           C  
ATOM   2084  CG  GLN   132      31.193  45.144  55.206  1.00  0.00           C  
ATOM   2085  CD  GLN   132      30.234  44.892  56.273  1.00  0.00           C  
ATOM   2086  OE1 GLN   132      29.839  43.749  56.602  1.00  0.00           O  
ATOM   2087  NE2 GLN   132      29.779  45.868  57.027  1.00  0.00           N  
ATOM   2088  H   GLN   132      32.813  46.312  52.958  1.00  0.00           H  
ATOM   2089  HA  GLN   132      30.376  44.683  52.624  1.00  0.00           H  
ATOM   2090  HB2 GLN   132      30.883  47.140  54.446  1.00  0.00           H  
ATOM   2091  HB3 GLN   132      29.469  46.057  54.381  1.00  0.00           H  
ATOM   2092  HG2 GLN   132      31.335  44.169  54.739  1.00  0.00           H  
ATOM   2093  HG3 GLN   132      32.117  45.603  55.559  1.00  0.00           H  
ATOM   2094 HE21 GLN   132      30.071  46.798  56.760  1.00  0.00           H  
ATOM   2095 HE22 GLN   132      28.915  45.702  57.523  1.00  0.00           H  
ATOM   2096  N   LEU   133      29.860  46.168  50.513  1.00  0.00           N  
ATOM   2097  CA  LEU   133      29.349  47.011  49.468  1.00  0.00           C  
ATOM   2098  C   LEU   133      27.900  47.566  49.667  1.00  0.00           C  
ATOM   2099  O   LEU   133      27.615  48.571  48.970  1.00  0.00           O  
ATOM   2100  CB  LEU   133      29.501  46.248  48.164  1.00  0.00           C  
ATOM   2101  CG  LEU   133      31.006  46.166  47.642  1.00  0.00           C  
ATOM   2102  CD1 LEU   133      30.925  45.450  46.304  1.00  0.00           C  
ATOM   2103  CD2 LEU   133      31.717  47.507  47.608  1.00  0.00           C  
ATOM   2104  H   LEU   133      30.066  45.192  50.352  1.00  0.00           H  
ATOM   2105  HA  LEU   133      29.966  47.906  49.386  1.00  0.00           H  
ATOM   2106  HB2 LEU   133      29.226  45.201  48.291  1.00  0.00           H  
ATOM   2107  HB3 LEU   133      28.925  46.748  47.385  1.00  0.00           H  
ATOM   2108  HG  LEU   133      31.598  45.552  48.322  1.00  0.00           H  
ATOM   2109 HD11 LEU   133      31.957  45.368  45.960  1.00  0.00           H  
ATOM   2110 HD12 LEU   133      30.638  44.409  46.455  1.00  0.00           H  
ATOM   2111 HD13 LEU   133      30.313  46.008  45.596  1.00  0.00           H  
ATOM   2112 HD21 LEU   133      32.679  47.450  47.099  1.00  0.00           H  
ATOM   2113 HD22 LEU   133      31.104  48.222  47.061  1.00  0.00           H  
ATOM   2114 HD23 LEU   133      31.870  47.897  48.615  1.00  0.00           H  
ATOM   2115  N   LEU   134      27.025  46.798  50.288  1.00  0.00           N  
ATOM   2116  CA  LEU   134      25.629  47.149  50.453  1.00  0.00           C  
ATOM   2117  C   LEU   134      25.566  48.390  51.437  1.00  0.00           C  
ATOM   2118  O   LEU   134      24.729  49.281  51.240  1.00  0.00           O  
ATOM   2119  CB  LEU   134      24.736  45.995  50.794  1.00  0.00           C  
ATOM   2120  CG  LEU   134      24.488  45.011  49.597  1.00  0.00           C  
ATOM   2121  CD1 LEU   134      23.548  43.952  50.131  1.00  0.00           C  
ATOM   2122  CD2 LEU   134      23.965  45.616  48.393  1.00  0.00           C  
ATOM   2123  H   LEU   134      27.303  46.009  50.854  1.00  0.00           H  
ATOM   2124  HA  LEU   134      25.255  47.570  49.520  1.00  0.00           H  
ATOM   2125  HB2 LEU   134      25.257  45.406  51.549  1.00  0.00           H  
ATOM   2126  HB3 LEU   134      23.772  46.393  51.109  1.00  0.00           H  
ATOM   2127  HG  LEU   134      25.413  44.536  49.271  1.00  0.00           H  
ATOM   2128 HD11 LEU   134      23.464  43.237  49.313  1.00  0.00           H  
ATOM   2129 HD12 LEU   134      23.896  43.463  51.041  1.00  0.00           H  
ATOM   2130 HD13 LEU   134      22.630  44.515  50.298  1.00  0.00           H  
ATOM   2131 HD21 LEU   134      24.771  46.153  47.893  1.00  0.00           H  
ATOM   2132 HD22 LEU   134      23.705  44.877  47.636  1.00  0.00           H  
ATOM   2133 HD23 LEU   134      23.171  46.308  48.673  1.00  0.00           H  
ATOM   2134  N   ASP   135      26.465  48.479  52.409  1.00  0.00           N  
ATOM   2135  CA  ASP   135      26.551  49.641  53.305  1.00  0.00           C  
ATOM   2136  C   ASP   135      26.884  50.942  52.529  1.00  0.00           C  
ATOM   2137  O   ASP   135      26.342  52.009  52.832  1.00  0.00           O  
ATOM   2138  CB  ASP   135      27.704  49.342  54.240  1.00  0.00           C  
ATOM   2139  CG  ASP   135      27.992  50.491  55.155  1.00  0.00           C  
ATOM   2140  OD1 ASP   135      29.145  50.891  55.407  1.00  0.00           O  
ATOM   2141  OD2 ASP   135      26.982  51.030  55.706  1.00  0.00           O1-
ATOM   2142  H   ASP   135      26.969  47.636  52.647  1.00  0.00           H  
ATOM   2143  HA  ASP   135      25.650  49.733  53.911  1.00  0.00           H  
ATOM   2144  HB2 ASP   135      27.441  48.490  54.868  1.00  0.00           H  
ATOM   2145  HB3 ASP   135      28.645  49.041  53.778  1.00  0.00           H  
ATOM   2146  N   ASP   136      27.744  50.782  51.537  1.00  0.00           N  
ATOM   2147  CA  ASP   136      28.231  51.831  50.607  1.00  0.00           C  
ATOM   2148  C   ASP   136      27.124  52.210  49.674  1.00  0.00           C  
ATOM   2149  O   ASP   136      26.940  53.419  49.408  1.00  0.00           O  
ATOM   2150  CB  ASP   136      29.466  51.453  49.853  1.00  0.00           C  
ATOM   2151  CG  ASP   136      30.785  51.417  50.678  1.00  0.00           C  
ATOM   2152  OD1 ASP   136      30.901  51.942  51.822  1.00  0.00           O  
ATOM   2153  OD2 ASP   136      31.830  51.202  50.075  1.00  0.00           O1-
ATOM   2154  H   ASP   136      28.111  49.864  51.332  1.00  0.00           H  
ATOM   2155  HA  ASP   136      28.484  52.691  51.228  1.00  0.00           H  
ATOM   2156  HB2 ASP   136      29.455  50.447  49.434  1.00  0.00           H  
ATOM   2157  HB3 ASP   136      29.547  52.177  49.042  1.00  0.00           H  
ATOM   2158  N   TYR   137      26.430  51.238  49.027  1.00  0.00           N  
ATOM   2159  CA  TYR   137      25.310  51.398  48.091  1.00  0.00           C  
ATOM   2160  C   TYR   137      24.082  52.064  48.741  1.00  0.00           C  
ATOM   2161  O   TYR   137      23.512  52.934  48.088  1.00  0.00           O  
ATOM   2162  CB  TYR   137      24.927  49.983  47.652  1.00  0.00           C  
ATOM   2163  CG  TYR   137      23.805  49.959  46.673  1.00  0.00           C  
ATOM   2164  CD1 TYR   137      23.965  50.205  45.266  1.00  0.00           C  
ATOM   2165  CE1 TYR   137      22.907  50.144  44.404  1.00  0.00           C  
ATOM   2166  CZ  TYR   137      21.631  49.974  44.907  1.00  0.00           C  
ATOM   2167  OH  TYR   137      20.582  49.982  44.004  1.00  0.00           O  
ATOM   2168  CE2 TYR   137      21.418  49.730  46.241  1.00  0.00           C  
ATOM   2169  CD2 TYR   137      22.491  49.740  47.173  1.00  0.00           C  
ATOM   2170  H   TYR   137      26.778  50.296  49.130  1.00  0.00           H  
ATOM   2171  HA  TYR   137      25.478  52.060  47.241  1.00  0.00           H  
ATOM   2172  HB2 TYR   137      25.746  49.531  47.094  1.00  0.00           H  
ATOM   2173  HB3 TYR   137      24.634  49.397  48.523  1.00  0.00           H  
ATOM   2174  HD1 TYR   137      24.947  50.343  44.839  1.00  0.00           H  
ATOM   2175  HE1 TYR   137      23.077  50.345  43.356  1.00  0.00           H  
ATOM   2176  HH  TYR   137      20.843  50.157  43.097  1.00  0.00           H  
ATOM   2177  HE2 TYR   137      20.446  49.380  46.555  1.00  0.00           H  
ATOM   2178  HD2 TYR   137      22.287  49.444  48.191  1.00  0.00           H  
ATOM   2179  N   LYS   138      23.765  51.697  50.038  1.00  0.00           N  
ATOM   2180  CA  LYS   138      22.789  52.389  50.887  1.00  0.00           C  
ATOM   2181  C   LYS   138      23.122  53.785  51.012  1.00  0.00           C  
ATOM   2182  O   LYS   138      22.372  54.653  50.501  1.00  0.00           O  
ATOM   2183  CB  LYS   138      22.664  51.632  52.195  1.00  0.00           C  
ATOM   2184  CG  LYS   138      21.497  52.187  53.099  1.00  0.00           C  
ATOM   2185  CD  LYS   138      21.079  51.453  54.373  1.00  0.00           C  
ATOM   2186  CE  LYS   138      19.789  51.961  54.954  1.00  0.00           C  
ATOM   2187  NZ  LYS   138      19.976  53.215  55.832  1.00  0.00           N1+
ATOM   2188  H   LYS   138      24.320  50.936  50.404  1.00  0.00           H  
ATOM   2189  HA  LYS   138      21.852  52.469  50.335  1.00  0.00           H  
ATOM   2190  HB2 LYS   138      22.368  50.598  52.020  1.00  0.00           H  
ATOM   2191  HB3 LYS   138      23.636  51.632  52.690  1.00  0.00           H  
ATOM   2192  HG2 LYS   138      21.651  53.241  53.329  1.00  0.00           H  
ATOM   2193  HG3 LYS   138      20.627  52.176  52.442  1.00  0.00           H  
ATOM   2194  HD2 LYS   138      20.817  50.442  54.060  1.00  0.00           H  
ATOM   2195  HD3 LYS   138      21.940  51.452  55.041  1.00  0.00           H  
ATOM   2196  HE2 LYS   138      19.138  52.104  54.091  1.00  0.00           H  
ATOM   2197  HE3 LYS   138      19.414  51.224  55.665  1.00  0.00           H  
ATOM   2198  HZ1 LYS   138      20.435  53.945  55.306  1.00  0.00           H  
ATOM   2199  HZ2 LYS   138      19.036  53.549  55.989  1.00  0.00           H  
ATOM   2200  HZ3 LYS   138      20.476  53.127  56.705  1.00  0.00           H  
ATOM   2201  N   GLU   139      24.386  54.103  51.380  1.00  0.00           N  
ATOM   2202  CA  GLU   139      24.861  55.491  51.441  1.00  0.00           C  
ATOM   2203  C   GLU   139      24.856  56.156  50.015  1.00  0.00           C  
ATOM   2204  O   GLU   139      24.670  57.381  49.952  1.00  0.00           O  
ATOM   2205  CB  GLU   139      26.221  55.615  52.183  1.00  0.00           C  
ATOM   2206  CG  GLU   139      27.129  56.886  51.953  1.00  0.00           C  
ATOM   2207  CD  GLU   139      26.345  58.178  52.258  1.00  0.00           C  
ATOM   2208  OE1 GLU   139      25.407  58.215  53.106  1.00  0.00           O  
ATOM   2209  OE2 GLU   139      26.687  59.144  51.597  1.00  0.00           O1-
ATOM   2210  H   GLU   139      24.950  53.356  51.761  1.00  0.00           H  
ATOM   2211  HA  GLU   139      24.114  56.072  51.981  1.00  0.00           H  
ATOM   2212  HB2 GLU   139      26.159  55.453  53.259  1.00  0.00           H  
ATOM   2213  HB3 GLU   139      26.772  54.730  51.863  1.00  0.00           H  
ATOM   2214  HG2 GLU   139      27.959  56.738  52.643  1.00  0.00           H  
ATOM   2215  HG3 GLU   139      27.326  56.913  50.881  1.00  0.00           H  
ATOM   2216  N   GLY   140      24.834  55.375  48.949  1.00  0.00           N  
ATOM   2217  CA  GLY   140      24.834  55.898  47.558  1.00  0.00           C  
ATOM   2218  C   GLY   140      26.232  56.308  47.130  1.00  0.00           C  
ATOM   2219  O   GLY   140      26.347  56.858  46.042  1.00  0.00           O  
ATOM   2220  H   GLY   140      24.897  54.374  49.076  1.00  0.00           H  
ATOM   2221  HA2 GLY   140      24.565  55.078  46.892  1.00  0.00           H  
ATOM   2222  HA3 GLY   140      24.106  56.701  47.438  1.00  0.00           H  
ATOM   2223  N   ASP   141      27.262  55.934  47.883  1.00  0.00           N  
ATOM   2224  CA  ASP   141      28.713  55.841  47.318  1.00  0.00           C  
ATOM   2225  C   ASP   141      28.923  54.828  46.242  1.00  0.00           C  
ATOM   2226  O   ASP   141      29.976  54.909  45.656  1.00  0.00           O  
ATOM   2227  CB  ASP   141      29.651  55.614  48.444  1.00  0.00           C  
ATOM   2228  CG  ASP   141      29.963  56.761  49.412  1.00  0.00           C  
ATOM   2229  OD1 ASP   141      30.836  56.465  50.293  1.00  0.00           O  
ATOM   2230  OD2 ASP   141      29.391  57.891  49.362  1.00  0.00           O1-
ATOM   2231  H   ASP   141      27.128  55.551  48.808  1.00  0.00           H  
ATOM   2232  HA  ASP   141      28.981  56.860  47.038  1.00  0.00           H  
ATOM   2233  HB2 ASP   141      29.372  54.650  48.869  1.00  0.00           H  
ATOM   2234  HB3 ASP   141      30.599  55.371  47.964  1.00  0.00           H  
ATOM   2235  N   LEU   142      27.987  53.901  45.912  1.00  0.00           N  
ATOM   2236  CA  LEU   142      28.166  52.987  44.735  1.00  0.00           C  
ATOM   2237  C   LEU   142      26.889  52.986  43.809  1.00  0.00           C  
ATOM   2238  O   LEU   142      25.779  52.605  44.240  1.00  0.00           O  
ATOM   2239  CB  LEU   142      28.617  51.599  45.244  1.00  0.00           C  
ATOM   2240  CG  LEU   142      29.054  50.510  44.220  1.00  0.00           C  
ATOM   2241  CD1 LEU   142      29.974  49.416  44.866  1.00  0.00           C  
ATOM   2242  CD2 LEU   142      27.810  49.862  43.573  1.00  0.00           C  
ATOM   2243  H   LEU   142      27.080  53.837  46.351  1.00  0.00           H  
ATOM   2244  HA  LEU   142      28.973  53.370  44.111  1.00  0.00           H  
ATOM   2245  HB2 LEU   142      29.408  51.732  45.982  1.00  0.00           H  
ATOM   2246  HB3 LEU   142      27.768  51.217  45.810  1.00  0.00           H  
ATOM   2247  HG  LEU   142      29.670  50.953  43.437  1.00  0.00           H  
ATOM   2248 HD11 LEU   142      29.302  48.705  45.347  1.00  0.00           H  
ATOM   2249 HD12 LEU   142      30.329  48.852  44.003  1.00  0.00           H  
ATOM   2250 HD13 LEU   142      30.704  49.678  45.631  1.00  0.00           H  
ATOM   2251 HD21 LEU   142      28.152  49.372  42.662  1.00  0.00           H  
ATOM   2252 HD22 LEU   142      27.228  49.163  44.175  1.00  0.00           H  
ATOM   2253 HD23 LEU   142      27.104  50.563  43.128  1.00  0.00           H  
ATOM   2254  N   ARG   143      27.096  53.411  42.545  1.00  0.00           N  
ATOM   2255  CA  ARG   143      26.113  53.323  41.448  1.00  0.00           C  
ATOM   2256  C   ARG   143      26.551  52.143  40.542  1.00  0.00           C  
ATOM   2257  O   ARG   143      27.699  52.029  40.142  1.00  0.00           O  
ATOM   2258  CB  ARG   143      25.810  54.593  40.707  1.00  0.00           C  
ATOM   2259  CG  ARG   143      26.961  55.310  39.930  1.00  0.00           C  
ATOM   2260  CD  ARG   143      26.561  56.369  38.910  1.00  0.00           C  
ATOM   2261  NE  ARG   143      27.652  56.699  37.919  1.00  0.00           N  
ATOM   2262  CZ  ARG   143      27.338  57.349  36.793  1.00  0.00           C  
ATOM   2263  NH1 ARG   143      26.189  57.863  36.576  1.00  0.00           N  
ATOM   2264  NH2 ARG   143      28.268  57.443  35.943  1.00  0.00           N1+
ATOM   2265  H   ARG   143      28.006  53.676  42.197  1.00  0.00           H  
ATOM   2266  HA  ARG   143      25.169  53.043  41.915  1.00  0.00           H  
ATOM   2267  HB2 ARG   143      24.924  54.523  40.075  1.00  0.00           H  
ATOM   2268  HB3 ARG   143      25.519  55.358  41.427  1.00  0.00           H  
ATOM   2269  HG2 ARG   143      27.721  55.740  40.583  1.00  0.00           H  
ATOM   2270  HG3 ARG   143      27.445  54.479  39.418  1.00  0.00           H  
ATOM   2271  HD2 ARG   143      25.665  55.939  38.461  1.00  0.00           H  
ATOM   2272  HD3 ARG   143      26.427  57.265  39.516  1.00  0.00           H  
ATOM   2273  HE  ARG   143      28.549  56.236  37.969  1.00  0.00           H  
ATOM   2274 HH11 ARG   143      25.376  57.610  37.118  1.00  0.00           H  
ATOM   2275 HH12 ARG   143      26.082  58.379  35.715  1.00  0.00           H  
ATOM   2276 HH21 ARG   143      29.180  57.034  36.088  1.00  0.00           H  
ATOM   2277 HH22 ARG   143      28.137  57.889  35.046  1.00  0.00           H  
ATOM   2278  N   ILE   144      25.520  51.427  40.038  1.00  0.00           N  
ATOM   2279  CA  ILE   144      25.640  50.338  39.004  1.00  0.00           C  
ATOM   2280  C   ILE   144      25.536  50.966  37.642  1.00  0.00           C  
ATOM   2281  O   ILE   144      24.806  51.931  37.500  1.00  0.00           O  
ATOM   2282  CB  ILE   144      24.501  49.335  39.313  1.00  0.00           C  
ATOM   2283  CG2 ILE   144      24.473  48.167  38.260  1.00  0.00           C  
ATOM   2284  CG1 ILE   144      24.540  48.721  40.716  1.00  0.00           C  
ATOM   2285  CD1 ILE   144      23.303  48.015  41.239  1.00  0.00           C  
ATOM   2286  H   ILE   144      24.575  51.675  40.296  1.00  0.00           H  
ATOM   2287  HA  ILE   144      26.636  49.899  39.071  1.00  0.00           H  
ATOM   2288  HB  ILE   144      23.560  49.844  39.107  1.00  0.00           H  
ATOM   2289 HG21 ILE   144      25.438  47.661  38.236  1.00  0.00           H  
ATOM   2290 HG22 ILE   144      23.688  47.485  38.587  1.00  0.00           H  
ATOM   2291 HG23 ILE   144      24.217  48.678  37.332  1.00  0.00           H  
ATOM   2292 HG12 ILE   144      25.349  47.995  40.799  1.00  0.00           H  
ATOM   2293 HG13 ILE   144      24.749  49.470  41.479  1.00  0.00           H  
ATOM   2294 HD11 ILE   144      23.408  46.999  40.858  1.00  0.00           H  
ATOM   2295 HD12 ILE   144      23.291  48.150  42.321  1.00  0.00           H  
ATOM   2296 HD13 ILE   144      22.385  48.403  40.797  1.00  0.00           H  
ATOM   2297  N   MET   145      26.240  50.471  36.610  1.00  0.00           N  
ATOM   2298  CA  MET   145      26.178  50.863  35.215  1.00  0.00           C  
ATOM   2299  C   MET   145      26.222  49.657  34.260  1.00  0.00           C  
ATOM   2300  O   MET   145      26.513  48.541  34.641  1.00  0.00           O  
ATOM   2301  CB  MET   145      27.392  51.893  34.944  1.00  0.00           C  
ATOM   2302  CG  MET   145      28.773  51.229  35.262  1.00  0.00           C  
ATOM   2303  SD  MET   145      30.235  52.113  34.637  1.00  0.00           S  
ATOM   2304  CE  MET   145      30.055  53.561  35.741  1.00  0.00           C  
ATOM   2305  H   MET   145      26.777  49.645  36.829  1.00  0.00           H  
ATOM   2306  HA  MET   145      25.272  51.431  35.004  1.00  0.00           H  
ATOM   2307  HB2 MET   145      27.273  52.266  33.926  1.00  0.00           H  
ATOM   2308  HB3 MET   145      27.306  52.808  35.530  1.00  0.00           H  
ATOM   2309  HG2 MET   145      28.795  51.122  36.346  1.00  0.00           H  
ATOM   2310  HG3 MET   145      28.727  50.272  34.743  1.00  0.00           H  
ATOM   2311  HE1 MET   145      30.866  54.207  35.406  1.00  0.00           H  
ATOM   2312  HE2 MET   145      29.058  53.998  35.689  1.00  0.00           H  
ATOM   2313  HE3 MET   145      30.311  53.173  36.727  1.00  0.00           H  
ATOM   2314  N   PRO   146      25.729  49.771  33.033  1.00  0.00           N  
ATOM   2315  CA  PRO   146      25.901  48.687  32.038  1.00  0.00           C  
ATOM   2316  C   PRO   146      27.402  48.454  31.698  1.00  0.00           C  
ATOM   2317  O   PRO   146      28.272  49.297  31.953  1.00  0.00           O  
ATOM   2318  CD  PRO   146      25.174  50.976  32.414  1.00  0.00           C  
ATOM   2319  CG  PRO   146      25.163  50.713  30.897  1.00  0.00           C  
ATOM   2320  CB  PRO   146      25.091  49.106  30.783  1.00  0.00           C  
ATOM   2321  HD2 PRO   146      25.536  51.915  32.834  1.00  0.00           H  
ATOM   2322  HD3 PRO   146      24.124  51.031  32.701  1.00  0.00           H  
ATOM   2323  HG2 PRO   146      26.052  51.074  30.380  1.00  0.00           H  
ATOM   2324  HG3 PRO   146      24.309  51.136  30.366  1.00  0.00           H  
ATOM   2325  HB2 PRO   146      25.642  48.694  29.938  1.00  0.00           H  
ATOM   2326  HB3 PRO   146      24.094  48.668  30.835  1.00  0.00           H  
ATOM   2327  HA  PRO   146      25.415  47.852  32.544  1.00  0.00           H  
ATOM   2328  N   ASP   147      27.647  47.268  31.153  1.00  0.00           N  
ATOM   2329  CA  ASP   147      28.932  46.833  30.491  1.00  0.00           C  
ATOM   2330  C   ASP   147      28.734  46.851  28.946  1.00  0.00           C  
ATOM   2331  O   ASP   147      27.614  47.049  28.450  1.00  0.00           O  
ATOM   2332  CB  ASP   147      29.379  45.439  31.054  1.00  0.00           C  
ATOM   2333  CG  ASP   147      28.431  44.269  30.791  1.00  0.00           C  
ATOM   2334  OD1 ASP   147      27.582  44.298  29.946  1.00  0.00           O  
ATOM   2335  OD2 ASP   147      28.633  43.213  31.391  1.00  0.00           O1-
ATOM   2336  H   ASP   147      26.960  46.531  31.236  1.00  0.00           H  
ATOM   2337  HA  ASP   147      29.671  47.592  30.749  1.00  0.00           H  
ATOM   2338  HB2 ASP   147      30.355  45.195  30.634  1.00  0.00           H  
ATOM   2339  HB3 ASP   147      29.353  45.392  32.143  1.00  0.00           H  
ATOM   2340  N   SER   148      29.737  46.713  28.095  1.00  0.00           N  
ATOM   2341  CA  SER   148      31.156  46.697  28.478  1.00  0.00           C  
ATOM   2342  C   SER   148      31.627  48.077  29.037  1.00  0.00           C  
ATOM   2343  O   SER   148      31.027  49.102  28.672  1.00  0.00           O  
ATOM   2344  CB  SER   148      31.906  46.505  27.200  1.00  0.00           C  
ATOM   2345  OG  SER   148      33.300  46.269  27.486  1.00  0.00           O  
ATOM   2346  H   SER   148      29.439  46.541  27.145  1.00  0.00           H  
ATOM   2347  HA  SER   148      31.425  45.899  29.170  1.00  0.00           H  
ATOM   2348  HB2 SER   148      31.560  45.592  26.717  1.00  0.00           H  
ATOM   2349  HB3 SER   148      31.768  47.408  26.605  1.00  0.00           H  
ATOM   2350  HG  SER   148      33.417  45.388  27.849  1.00  0.00           H  
ATOM   2351  N   ASN   149      32.750  48.166  29.751  1.00  0.00           N  
ATOM   2352  CA  ASN   149      33.460  49.456  29.902  1.00  0.00           C  
ATOM   2353  C   ASN   149      34.982  49.265  29.472  1.00  0.00           C  
ATOM   2354  O   ASN   149      35.847  49.825  30.128  1.00  0.00           O  
ATOM   2355  CB  ASN   149      33.169  50.074  31.267  1.00  0.00           C  
ATOM   2356  CG  ASN   149      31.730  50.460  31.506  1.00  0.00           C  
ATOM   2357  OD1 ASN   149      31.195  51.485  31.110  1.00  0.00           O  
ATOM   2358  ND2 ASN   149      31.035  49.587  32.223  1.00  0.00           N  
ATOM   2359  H   ASN   149      33.236  47.316  29.997  1.00  0.00           H  
ATOM   2360  HA  ASN   149      32.963  50.120  29.195  1.00  0.00           H  
ATOM   2361  HB2 ASN   149      33.422  49.274  31.963  1.00  0.00           H  
ATOM   2362  HB3 ASN   149      33.869  50.902  31.378  1.00  0.00           H  
ATOM   2363 HD21 ASN   149      31.440  48.877  32.815  1.00  0.00           H  
ATOM   2364 HD22 ASN   149      30.135  49.997  32.432  1.00  0.00           H  
ATOM   2365  N   ASP   150      35.198  48.520  28.419  1.00  0.00           N  
ATOM   2366  CA  ASP   150      36.468  48.068  27.796  1.00  0.00           C  
ATOM   2367  C   ASP   150      36.595  47.966  26.235  1.00  0.00           C  
ATOM   2368  O   ASP   150      37.519  48.468  25.626  1.00  0.00           O  
ATOM   2369  CB  ASP   150      36.941  46.714  28.277  1.00  0.00           C  
ATOM   2370  CG  ASP   150      37.245  46.732  29.695  1.00  0.00           C  
ATOM   2371  OD1 ASP   150      36.440  46.237  30.512  1.00  0.00           O  
ATOM   2372  OD2 ASP   150      38.281  47.229  30.107  1.00  0.00           O1-
ATOM   2373  H   ASP   150      34.299  48.191  28.098  1.00  0.00           H  
ATOM   2374  HA  ASP   150      37.201  48.828  28.068  1.00  0.00           H  
ATOM   2375  HB2 ASP   150      36.160  45.975  28.096  1.00  0.00           H  
ATOM   2376  HB3 ASP   150      37.770  46.376  27.655  1.00  0.00           H  
ATOM   2377  N   SER   151      35.522  47.471  25.684  1.00  0.00           N  
ATOM   2378  CA  SER   151      35.410  47.243  24.249  1.00  0.00           C  
ATOM   2379  C   SER   151      33.999  46.653  24.092  1.00  0.00           C  
ATOM   2380  O   SER   151      33.750  45.475  24.362  1.00  0.00           O  
ATOM   2381  CB  SER   151      36.409  46.246  23.743  1.00  0.00           C  
ATOM   2382  OG  SER   151      36.190  46.061  22.383  1.00  0.00           O  
ATOM   2383  H   SER   151      34.750  47.193  26.274  1.00  0.00           H  
ATOM   2384  HA  SER   151      35.617  48.111  23.622  1.00  0.00           H  
ATOM   2385  HB2 SER   151      37.398  46.680  23.892  1.00  0.00           H  
ATOM   2386  HB3 SER   151      36.300  45.327  24.319  1.00  0.00           H  
ATOM   2387  HG  SER   151      36.313  45.146  22.120  1.00  0.00           H  
ATOM   2388  N   PRO   152      32.959  47.353  23.539  1.00  0.00           N  
ATOM   2389  CA  PRO   152      31.650  46.806  23.288  1.00  0.00           C  
ATOM   2390  C   PRO   152      31.381  45.406  22.603  1.00  0.00           C  
ATOM   2391  O   PRO   152      30.590  44.614  23.029  1.00  0.00           O  
ATOM   2392  CD  PRO   152      32.871  48.759  23.208  1.00  0.00           C  
ATOM   2393  CG  PRO   152      31.402  49.047  23.204  1.00  0.00           C  
ATOM   2394  CB  PRO   152      30.651  47.841  22.814  1.00  0.00           C  
ATOM   2395  HD2 PRO   152      33.311  48.984  22.236  1.00  0.00           H  
ATOM   2396  HD3 PRO   152      33.357  49.482  23.862  1.00  0.00           H  
ATOM   2397  HG2 PRO   152      31.165  49.811  22.464  1.00  0.00           H  
ATOM   2398  HG3 PRO   152      31.122  49.359  24.211  1.00  0.00           H  
ATOM   2399  HB2 PRO   152      30.623  47.780  21.726  1.00  0.00           H  
ATOM   2400  HB3 PRO   152      29.619  47.676  23.126  1.00  0.00           H  
ATOM   2401  HA  PRO   152      31.490  46.552  24.336  1.00  0.00           H  
ATOM   2402  N   PRO   153      32.124  45.092  21.492  1.00  0.00           N  
ATOM   2403  CA  PRO   153      32.071  43.754  20.869  1.00  0.00           C  
ATOM   2404  C   PRO   153      32.518  42.587  21.791  1.00  0.00           C  
ATOM   2405  O   PRO   153      32.173  41.467  21.457  1.00  0.00           O  
ATOM   2406  CD  PRO   153      32.980  45.987  20.703  1.00  0.00           C  
ATOM   2407  CG  PRO   153      33.127  45.408  19.354  1.00  0.00           C  
ATOM   2408  CB  PRO   153      33.067  43.940  19.706  1.00  0.00           C  
ATOM   2409  HD2 PRO   153      33.966  46.052  21.162  1.00  0.00           H  
ATOM   2410  HD3 PRO   153      32.517  46.971  20.774  1.00  0.00           H  
ATOM   2411  HG2 PRO   153      33.908  45.623  18.625  1.00  0.00           H  
ATOM   2412  HG3 PRO   153      32.239  45.663  18.776  1.00  0.00           H  
ATOM   2413  HB2 PRO   153      34.079  43.582  19.895  1.00  0.00           H  
ATOM   2414  HB3 PRO   153      32.617  43.446  18.845  1.00  0.00           H  
ATOM   2415  HA  PRO   153      31.090  43.599  20.419  1.00  0.00           H  
ATOM   2416  N   ALA   154      33.273  42.796  22.888  1.00  0.00           N  
ATOM   2417  CA  ALA   154      33.698  41.676  23.782  1.00  0.00           C  
ATOM   2418  C   ALA   154      32.471  41.000  24.430  1.00  0.00           C  
ATOM   2419  O   ALA   154      32.625  39.870  24.821  1.00  0.00           O  
ATOM   2420  CB  ALA   154      34.723  42.307  24.848  1.00  0.00           C  
ATOM   2421  H   ALA   154      33.554  43.748  23.071  1.00  0.00           H  
ATOM   2422  HA  ALA   154      34.210  40.907  23.203  1.00  0.00           H  
ATOM   2423  HB1 ALA   154      35.000  41.529  25.558  1.00  0.00           H  
ATOM   2424  HB2 ALA   154      35.596  42.691  24.320  1.00  0.00           H  
ATOM   2425  HB3 ALA   154      34.246  43.113  25.405  1.00  0.00           H  
ATOM   2426  N   GLU   155      31.351  41.617  24.463  1.00  0.00           N  
ATOM   2427  CA  GLU   155      30.092  41.172  25.149  1.00  0.00           C  
ATOM   2428  C   GLU   155      29.260  40.153  24.387  1.00  0.00           C  
ATOM   2429  O   GLU   155      28.199  39.652  24.778  1.00  0.00           O  
ATOM   2430  CB  GLU   155      29.262  42.444  25.548  1.00  0.00           C  
ATOM   2431  CG  GLU   155      30.053  43.259  26.598  1.00  0.00           C  
ATOM   2432  CD  GLU   155      30.339  42.460  27.897  1.00  0.00           C  
ATOM   2433  OE1 GLU   155      31.310  42.896  28.562  1.00  0.00           O  
ATOM   2434  OE2 GLU   155      29.670  41.501  28.322  1.00  0.00           O1-
ATOM   2435  H   GLU   155      31.378  42.607  24.265  1.00  0.00           H  
ATOM   2436  HA  GLU   155      30.438  40.615  26.020  1.00  0.00           H  
ATOM   2437  HB2 GLU   155      29.084  43.110  24.703  1.00  0.00           H  
ATOM   2438  HB3 GLU   155      28.318  42.199  26.034  1.00  0.00           H  
ATOM   2439  HG2 GLU   155      30.993  43.544  26.124  1.00  0.00           H  
ATOM   2440  HG3 GLU   155      29.612  44.229  26.830  1.00  0.00           H  
ATOM   2441  N   ARG   156      29.710  39.773  23.152  1.00  0.00           N  
ATOM   2442  CA  ARG   156      29.142  38.650  22.466  1.00  0.00           C  
ATOM   2443  C   ARG   156      29.400  37.325  23.100  1.00  0.00           C  
ATOM   2444  O   ARG   156      30.430  36.705  23.137  1.00  0.00           O  
ATOM   2445  CB  ARG   156      29.811  38.618  21.033  1.00  0.00           C  
ATOM   2446  CG  ARG   156      29.379  39.822  20.167  1.00  0.00           C  
ATOM   2447  CD  ARG   156      30.157  40.067  18.816  1.00  0.00           C  
ATOM   2448  NE  ARG   156      31.543  40.335  19.074  1.00  0.00           N  
ATOM   2449  CZ  ARG   156      32.380  40.376  18.066  1.00  0.00           C  
ATOM   2450  NH1 ARG   156      32.112  40.343  16.797  1.00  0.00           N  
ATOM   2451  NH2 ARG   156      33.659  40.482  18.392  1.00  0.00           N1+
ATOM   2452  H   ARG   156      30.538  40.223  22.788  1.00  0.00           H  
ATOM   2453  HA  ARG   156      28.059  38.671  22.338  1.00  0.00           H  
ATOM   2454  HB2 ARG   156      30.885  38.573  21.211  1.00  0.00           H  
ATOM   2455  HB3 ARG   156      29.561  37.734  20.446  1.00  0.00           H  
ATOM   2456  HG2 ARG   156      28.339  39.742  19.851  1.00  0.00           H  
ATOM   2457  HG3 ARG   156      29.490  40.749  20.729  1.00  0.00           H  
ATOM   2458  HD2 ARG   156      30.103  39.177  18.190  1.00  0.00           H  
ATOM   2459  HD3 ARG   156      29.807  40.969  18.313  1.00  0.00           H  
ATOM   2460  HE  ARG   156      31.823  40.597  20.008  1.00  0.00           H  
ATOM   2461 HH11 ARG   156      31.189  40.196  16.414  1.00  0.00           H  
ATOM   2462 HH12 ARG   156      32.870  40.307  16.130  1.00  0.00           H  
ATOM   2463 HH21 ARG   156      33.815  40.630  19.379  1.00  0.00           H  
ATOM   2464 HH22 ARG   156      34.397  40.794  17.776  1.00  0.00           H  
ATOM   2465  N   GLU   157      28.288  36.682  23.479  1.00  0.00           N  
ATOM   2466  CA  GLU   157      28.226  35.343  24.139  1.00  0.00           C  
ATOM   2467  C   GLU   157      28.246  34.244  23.104  1.00  0.00           C  
ATOM   2468  O   GLU   157      27.299  34.143  22.277  1.00  0.00           O  
ATOM   2469  CB  GLU   157      26.976  35.333  25.020  1.00  0.00           C  
ATOM   2470  CG  GLU   157      26.894  34.237  26.133  1.00  0.00           C  
ATOM   2471  CD  GLU   157      26.468  32.834  25.723  1.00  0.00           C  
ATOM   2472  OE1 GLU   157      25.496  32.646  24.919  1.00  0.00           O  
ATOM   2473  OE2 GLU   157      26.897  31.839  26.333  1.00  0.00           O1-
ATOM   2474  H   GLU   157      27.408  37.145  23.300  1.00  0.00           H  
ATOM   2475  HA  GLU   157      29.035  35.255  24.866  1.00  0.00           H  
ATOM   2476  HB2 GLU   157      26.831  36.315  25.471  1.00  0.00           H  
ATOM   2477  HB3 GLU   157      26.049  35.184  24.466  1.00  0.00           H  
ATOM   2478  HG2 GLU   157      27.776  34.348  26.765  1.00  0.00           H  
ATOM   2479  HG3 GLU   157      26.251  34.594  26.938  1.00  0.00           H  
ATOM   2480  N   PRO   158      29.284  33.373  23.058  1.00  0.00           N  
ATOM   2481  CA  PRO   158      29.490  32.385  22.065  1.00  0.00           C  
ATOM   2482  C   PRO   158      28.299  31.402  22.097  1.00  0.00           C  
ATOM   2483  O   PRO   158      27.717  31.212  23.167  1.00  0.00           O  
ATOM   2484  CD  PRO   158      30.521  33.355  23.884  1.00  0.00           C  
ATOM   2485  CG  PRO   158      31.201  32.011  23.737  1.00  0.00           C  
ATOM   2486  CB  PRO   158      30.828  31.737  22.258  1.00  0.00           C  
ATOM   2487  HD2 PRO   158      30.302  33.448  24.947  1.00  0.00           H  
ATOM   2488  HD3 PRO   158      31.172  34.196  23.644  1.00  0.00           H  
ATOM   2489  HG2 PRO   158      30.871  31.207  24.395  1.00  0.00           H  
ATOM   2490  HG3 PRO   158      32.279  32.152  23.807  1.00  0.00           H  
ATOM   2491  HB2 PRO   158      30.718  30.676  22.034  1.00  0.00           H  
ATOM   2492  HB3 PRO   158      31.517  32.252  21.589  1.00  0.00           H  
ATOM   2493  HA  PRO   158      29.608  32.827  21.075  1.00  0.00           H  
ATOM   2494  N   GLY   159      28.049  30.745  20.960  1.00  0.00           N  
ATOM   2495  CA  GLY   159      27.032  29.681  20.779  1.00  0.00           C  
ATOM   2496  C   GLY   159      27.507  28.415  21.426  1.00  0.00           C  
ATOM   2497  O   GLY   159      26.886  27.786  22.243  1.00  0.00           O  
ATOM   2498  H   GLY   159      28.641  30.889  20.154  1.00  0.00           H  
ATOM   2499  HA2 GLY   159      26.117  30.078  21.218  1.00  0.00           H  
ATOM   2500  HA3 GLY   159      26.887  29.444  19.725  1.00  0.00           H  
ATOM   2501  N   GLU   160      28.728  27.937  21.143  1.00  0.00           N  
ATOM   2502  CA  GLU   160      29.392  26.816  21.801  1.00  0.00           C  
ATOM   2503  C   GLU   160      29.985  27.290  23.088  1.00  0.00           C  
ATOM   2504  O   GLU   160      30.679  28.321  23.153  1.00  0.00           O  
ATOM   2505  CB  GLU   160      30.451  26.133  20.901  1.00  0.00           C  
ATOM   2506  CG  GLU   160      29.816  25.366  19.762  1.00  0.00           C  
ATOM   2507  CD  GLU   160      28.693  24.355  20.268  1.00  0.00           C  
ATOM   2508  OE1 GLU   160      27.702  23.993  19.540  1.00  0.00           O  
ATOM   2509  OE2 GLU   160      29.034  23.612  21.258  1.00  0.00           O1-
ATOM   2510  H   GLU   160      29.347  28.427  20.514  1.00  0.00           H  
ATOM   2511  HA  GLU   160      28.818  25.939  22.097  1.00  0.00           H  
ATOM   2512  HB2 GLU   160      31.238  26.811  20.569  1.00  0.00           H  
ATOM   2513  HB3 GLU   160      30.926  25.420  21.576  1.00  0.00           H  
ATOM   2514  HG2 GLU   160      29.420  26.068  19.028  1.00  0.00           H  
ATOM   2515  HG3 GLU   160      30.608  24.800  19.273  1.00  0.00           H  
ATOM   2516  N   VAL   161      29.775  26.553  24.181  1.00  0.00           N  
ATOM   2517  CA  VAL   161      30.261  26.860  25.560  1.00  0.00           C  
ATOM   2518  C   VAL   161      31.793  26.632  25.490  1.00  0.00           C  
ATOM   2519  O   VAL   161      32.297  25.553  25.181  1.00  0.00           O  
ATOM   2520  CB  VAL   161      29.589  25.814  26.525  1.00  0.00           C  
ATOM   2521  CG1 VAL   161      30.055  25.982  27.997  1.00  0.00           C  
ATOM   2522  CG2 VAL   161      28.042  25.980  26.522  1.00  0.00           C  
ATOM   2523  H   VAL   161      29.246  25.699  24.079  1.00  0.00           H  
ATOM   2524  HA  VAL   161      30.098  27.872  25.930  1.00  0.00           H  
ATOM   2525  HB  VAL   161      29.737  24.784  26.199  1.00  0.00           H  
ATOM   2526 HG11 VAL   161      29.815  25.042  28.493  1.00  0.00           H  
ATOM   2527 HG12 VAL   161      31.131  26.149  27.964  1.00  0.00           H  
ATOM   2528 HG13 VAL   161      29.608  26.860  28.463  1.00  0.00           H  
ATOM   2529 HG21 VAL   161      27.658  25.356  27.329  1.00  0.00           H  
ATOM   2530 HG22 VAL   161      27.787  26.949  26.950  1.00  0.00           H  
ATOM   2531 HG23 VAL   161      27.589  25.756  25.557  1.00  0.00           H  
ATOM   2532  N   VAL   162      32.605  27.648  25.795  1.00  0.00           N  
ATOM   2533  CA  VAL   162      34.047  27.527  25.880  1.00  0.00           C  
ATOM   2534  C   VAL   162      34.492  26.491  26.862  1.00  0.00           C  
ATOM   2535  O   VAL   162      33.867  26.329  27.902  1.00  0.00           O  
ATOM   2536  CB  VAL   162      34.646  28.855  26.389  1.00  0.00           C  
ATOM   2537  CG1 VAL   162      36.121  28.762  26.314  1.00  0.00           C  
ATOM   2538  CG2 VAL   162      34.185  30.042  25.569  1.00  0.00           C  
ATOM   2539  H   VAL   162      32.186  28.544  25.999  1.00  0.00           H  
ATOM   2540  HA  VAL   162      34.475  27.256  24.915  1.00  0.00           H  
ATOM   2541  HB  VAL   162      34.309  28.915  27.423  1.00  0.00           H  
ATOM   2542 HG11 VAL   162      36.566  29.753  26.223  1.00  0.00           H  
ATOM   2543 HG12 VAL   162      36.587  28.314  27.192  1.00  0.00           H  
ATOM   2544 HG13 VAL   162      36.440  28.286  25.387  1.00  0.00           H  
ATOM   2545 HG21 VAL   162      34.734  29.980  24.629  1.00  0.00           H  
ATOM   2546 HG22 VAL   162      33.098  30.060  25.495  1.00  0.00           H  
ATOM   2547 HG23 VAL   162      34.444  30.958  26.101  1.00  0.00           H  
ATOM   2548  N   ASP   163      35.602  25.803  26.557  1.00  0.00           N  
ATOM   2549  CA  ASP   163      36.306  24.941  27.563  1.00  0.00           C  
ATOM   2550  C   ASP   163      37.135  25.826  28.584  1.00  0.00           C  
ATOM   2551  O   ASP   163      38.021  26.580  28.217  1.00  0.00           O  
ATOM   2552  CB  ASP   163      37.361  23.925  27.007  1.00  0.00           C  
ATOM   2553  CG  ASP   163      36.739  23.097  25.855  1.00  0.00           C  
ATOM   2554  OD1 ASP   163      37.375  22.834  24.820  1.00  0.00           O  
ATOM   2555  OD2 ASP   163      35.485  22.731  25.823  1.00  0.00           O1-
ATOM   2556  H   ASP   163      36.089  25.978  25.689  1.00  0.00           H  
ATOM   2557  HA  ASP   163      35.563  24.488  28.218  1.00  0.00           H  
ATOM   2558  HB2 ASP   163      38.203  24.504  26.630  1.00  0.00           H  
ATOM   2559  HB3 ASP   163      37.746  23.337  27.840  1.00  0.00           H  
ATOM   2560  N   SER   164      36.830  25.635  29.905  1.00  0.00           N  
ATOM   2561  CA  SER   164      37.228  26.577  30.990  1.00  0.00           C  
ATOM   2562  C   SER   164      38.796  26.777  31.110  1.00  0.00           C  
ATOM   2563  O   SER   164      39.533  25.839  31.149  1.00  0.00           O  
ATOM   2564  CB  SER   164      36.572  26.092  32.249  1.00  0.00           C  
ATOM   2565  OG  SER   164      36.869  26.993  33.351  1.00  0.00           O  
ATOM   2566  H   SER   164      36.213  24.863  30.112  1.00  0.00           H  
ATOM   2567  HA  SER   164      36.774  27.543  30.767  1.00  0.00           H  
ATOM   2568  HB2 SER   164      35.496  25.918  32.252  1.00  0.00           H  
ATOM   2569  HB3 SER   164      36.992  25.129  32.540  1.00  0.00           H  
ATOM   2570  HG  SER   164      36.046  27.423  33.592  1.00  0.00           H  
ATOM   2571  N   LEU   165      39.343  28.042  31.152  1.00  0.00           N  
ATOM   2572  CA  LEU   165      40.806  28.226  30.898  1.00  0.00           C  
ATOM   2573  C   LEU   165      41.671  27.874  32.128  1.00  0.00           C  
ATOM   2574  O   LEU   165      42.912  28.091  32.059  1.00  0.00           O  
ATOM   2575  CB  LEU   165      41.218  29.629  30.334  1.00  0.00           C  
ATOM   2576  CG  LEU   165      40.895  29.929  28.792  1.00  0.00           C  
ATOM   2577  CD1 LEU   165      39.341  29.913  28.478  1.00  0.00           C  
ATOM   2578  CD2 LEU   165      41.502  31.230  28.356  1.00  0.00           C  
ATOM   2579  H   LEU   165      38.807  28.888  31.284  1.00  0.00           H  
ATOM   2580  HA  LEU   165      41.037  27.514  30.106  1.00  0.00           H  
ATOM   2581  HB2 LEU   165      40.785  30.329  31.049  1.00  0.00           H  
ATOM   2582  HB3 LEU   165      42.297  29.676  30.483  1.00  0.00           H  
ATOM   2583  HG  LEU   165      41.355  29.164  28.167  1.00  0.00           H  
ATOM   2584 HD11 LEU   165      38.917  28.918  28.614  1.00  0.00           H  
ATOM   2585 HD12 LEU   165      39.000  30.589  29.262  1.00  0.00           H  
ATOM   2586 HD13 LEU   165      39.276  30.200  27.428  1.00  0.00           H  
ATOM   2587 HD21 LEU   165      40.888  32.028  28.773  1.00  0.00           H  
ATOM   2588 HD22 LEU   165      42.491  31.401  28.779  1.00  0.00           H  
ATOM   2589 HD23 LEU   165      41.479  31.252  27.266  1.00  0.00           H  
ATOM   2590  N   VAL   166      41.089  27.591  33.258  1.00  0.00           N  
ATOM   2591  CA  VAL   166      41.716  26.973  34.501  1.00  0.00           C  
ATOM   2592  C   VAL   166      42.834  26.049  34.216  1.00  0.00           C  
ATOM   2593  O   VAL   166      42.817  25.069  33.438  1.00  0.00           O  
ATOM   2594  CB  VAL   166      40.654  26.361  35.454  1.00  0.00           C  
ATOM   2595  CG1 VAL   166      41.187  25.471  36.572  1.00  0.00           C  
ATOM   2596  CG2 VAL   166      39.940  27.539  36.126  1.00  0.00           C  
ATOM   2597  H   VAL   166      40.105  27.370  33.199  1.00  0.00           H  
ATOM   2598  HA  VAL   166      42.204  27.769  35.062  1.00  0.00           H  
ATOM   2599  HB  VAL   166      39.921  25.817  34.858  1.00  0.00           H  
ATOM   2600 HG11 VAL   166      41.783  26.070  37.261  1.00  0.00           H  
ATOM   2601 HG12 VAL   166      40.374  24.924  37.050  1.00  0.00           H  
ATOM   2602 HG13 VAL   166      41.884  24.689  36.272  1.00  0.00           H  
ATOM   2603 HG21 VAL   166      40.580  28.094  36.811  1.00  0.00           H  
ATOM   2604 HG22 VAL   166      39.433  28.252  35.475  1.00  0.00           H  
ATOM   2605 HG23 VAL   166      39.147  27.221  36.803  1.00  0.00           H  
ATOM   2606  N   GLY   167      43.948  26.196  34.999  1.00  0.00           N  
ATOM   2607  CA  GLY   167      45.171  25.376  35.037  1.00  0.00           C  
ATOM   2608  C   GLY   167      46.157  25.728  33.916  1.00  0.00           C  
ATOM   2609  O   GLY   167      47.278  25.181  33.846  1.00  0.00           O  
ATOM   2610  H   GLY   167      43.840  26.923  35.692  1.00  0.00           H  
ATOM   2611  HA2 GLY   167      45.748  25.600  35.934  1.00  0.00           H  
ATOM   2612  HA3 GLY   167      44.912  24.317  35.027  1.00  0.00           H  
ATOM   2613  N   LYS   168      45.869  26.755  33.118  1.00  0.00           N  
ATOM   2614  CA  LYS   168      46.821  27.382  32.152  1.00  0.00           C  
ATOM   2615  C   LYS   168      47.786  28.299  32.809  1.00  0.00           C  
ATOM   2616  O   LYS   168      47.348  29.288  33.439  1.00  0.00           O  
ATOM   2617  CB  LYS   168      46.040  27.989  30.982  1.00  0.00           C  
ATOM   2618  CG  LYS   168      45.420  26.970  29.990  1.00  0.00           C  
ATOM   2619  CD  LYS   168      44.534  27.598  28.932  1.00  0.00           C  
ATOM   2620  CE  LYS   168      44.289  26.628  27.788  1.00  0.00           C  
ATOM   2621  NZ  LYS   168      43.451  25.564  28.264  1.00  0.00           N1+
ATOM   2622  H   LYS   168      45.021  27.245  33.364  1.00  0.00           H  
ATOM   2623  HA  LYS   168      47.370  26.529  31.753  1.00  0.00           H  
ATOM   2624  HB2 LYS   168      45.275  28.612  31.445  1.00  0.00           H  
ATOM   2625  HB3 LYS   168      46.668  28.684  30.425  1.00  0.00           H  
ATOM   2626  HG2 LYS   168      46.231  26.398  29.538  1.00  0.00           H  
ATOM   2627  HG3 LYS   168      44.759  26.370  30.615  1.00  0.00           H  
ATOM   2628  HD2 LYS   168      43.596  27.798  29.449  1.00  0.00           H  
ATOM   2629  HD3 LYS   168      44.956  28.528  28.549  1.00  0.00           H  
ATOM   2630  HE2 LYS   168      43.875  27.113  26.904  1.00  0.00           H  
ATOM   2631  HE3 LYS   168      45.246  26.180  27.518  1.00  0.00           H  
ATOM   2632  HZ1 LYS   168      43.610  24.661  27.839  1.00  0.00           H  
ATOM   2633  HZ2 LYS   168      43.541  25.342  29.245  1.00  0.00           H  
ATOM   2634  HZ3 LYS   168      42.464  25.762  28.190  1.00  0.00           H  
ATOM   2635  N   GLN   169      49.099  28.062  32.707  1.00  0.00           N  
ATOM   2636  CA  GLN   169      50.190  29.053  32.948  1.00  0.00           C  
ATOM   2637  C   GLN   169      50.114  30.247  31.931  1.00  0.00           C  
ATOM   2638  O   GLN   169      49.705  29.972  30.770  1.00  0.00           O  
ATOM   2639  CB  GLN   169      51.518  28.278  32.812  1.00  0.00           C  
ATOM   2640  CG  GLN   169      51.598  26.996  33.664  1.00  0.00           C  
ATOM   2641  CD  GLN   169      51.133  27.249  35.074  1.00  0.00           C  
ATOM   2642  OE1 GLN   169      50.471  26.419  35.705  1.00  0.00           O  
ATOM   2643  NE2 GLN   169      51.662  28.203  35.746  1.00  0.00           N  
ATOM   2644  H   GLN   169      49.347  27.246  32.166  1.00  0.00           H  
ATOM   2645  HA  GLN   169      50.213  29.377  33.988  1.00  0.00           H  
ATOM   2646  HB2 GLN   169      51.834  28.115  31.782  1.00  0.00           H  
ATOM   2647  HB3 GLN   169      52.369  28.796  33.254  1.00  0.00           H  
ATOM   2648  HG2 GLN   169      50.951  26.241  33.217  1.00  0.00           H  
ATOM   2649  HG3 GLN   169      52.648  26.716  33.580  1.00  0.00           H  
ATOM   2650 HE21 GLN   169      52.392  28.781  35.355  1.00  0.00           H  
ATOM   2651 HE22 GLN   169      51.464  28.214  36.736  1.00  0.00           H  
ATOM   2652  N   VAL   170      50.357  31.513  32.364  1.00  0.00           N  
ATOM   2653  CA  VAL   170      50.130  32.720  31.572  1.00  0.00           C  
ATOM   2654  C   VAL   170      51.178  33.801  31.974  1.00  0.00           C  
ATOM   2655  O   VAL   170      51.813  33.747  33.042  1.00  0.00           O  
ATOM   2656  CB  VAL   170      48.679  33.197  31.782  1.00  0.00           C  
ATOM   2657  CG1 VAL   170      47.603  32.452  30.934  1.00  0.00           C  
ATOM   2658  CG2 VAL   170      48.298  33.270  33.226  1.00  0.00           C  
ATOM   2659  H   VAL   170      50.627  31.625  33.330  1.00  0.00           H  
ATOM   2660  HA  VAL   170      50.188  32.571  30.494  1.00  0.00           H  
ATOM   2661  HB  VAL   170      48.707  34.227  31.425  1.00  0.00           H  
ATOM   2662 HG11 VAL   170      47.333  31.512  31.415  1.00  0.00           H  
ATOM   2663 HG12 VAL   170      46.636  32.952  30.886  1.00  0.00           H  
ATOM   2664 HG13 VAL   170      48.021  32.297  29.939  1.00  0.00           H  
ATOM   2665 HG21 VAL   170      47.334  33.771  33.313  1.00  0.00           H  
ATOM   2666 HG22 VAL   170      48.023  32.258  33.525  1.00  0.00           H  
ATOM   2667 HG23 VAL   170      49.081  33.693  33.856  1.00  0.00           H  
ATOM   2668  N   GLU   171      51.213  34.794  31.105  1.00  0.00           N  
ATOM   2669  CA  GLU   171      52.176  35.936  31.158  1.00  0.00           C  
ATOM   2670  C   GLU   171      51.485  37.303  31.077  1.00  0.00           C  
ATOM   2671  O   GLU   171      50.465  37.456  30.379  1.00  0.00           O  
ATOM   2672  CB  GLU   171      53.194  35.765  30.003  1.00  0.00           C  
ATOM   2673  CG  GLU   171      54.160  34.618  30.281  1.00  0.00           C  
ATOM   2674  CD  GLU   171      53.703  33.185  29.954  1.00  0.00           C  
ATOM   2675  OE1 GLU   171      52.597  33.034  29.308  1.00  0.00           O  
ATOM   2676  OE2 GLU   171      54.340  32.223  30.372  1.00  0.00           O1-
ATOM   2677  H   GLU   171      50.474  34.918  30.428  1.00  0.00           H  
ATOM   2678  HA  GLU   171      52.806  35.857  32.044  1.00  0.00           H  
ATOM   2679  HB2 GLU   171      52.773  35.718  28.998  1.00  0.00           H  
ATOM   2680  HB3 GLU   171      53.813  36.660  29.939  1.00  0.00           H  
ATOM   2681  HG2 GLU   171      54.975  34.784  29.577  1.00  0.00           H  
ATOM   2682  HG3 GLU   171      54.537  34.708  31.300  1.00  0.00           H  
ATOM   2683  N   TYR   172      51.963  38.306  31.838  1.00  0.00           N  
ATOM   2684  CA  TYR   172      51.319  39.637  31.895  1.00  0.00           C  
ATOM   2685  C   TYR   172      52.278  40.770  32.337  1.00  0.00           C  
ATOM   2686  O   TYR   172      53.432  40.555  32.682  1.00  0.00           O  
ATOM   2687  CB  TYR   172      50.135  39.497  32.910  1.00  0.00           C  
ATOM   2688  CG  TYR   172      49.062  40.546  32.691  1.00  0.00           C  
ATOM   2689  CD1 TYR   172      49.100  41.706  33.455  1.00  0.00           C  
ATOM   2690  CE1 TYR   172      48.114  42.675  33.249  1.00  0.00           C  
ATOM   2691  CZ  TYR   172      47.070  42.447  32.307  1.00  0.00           C  
ATOM   2692  OH  TYR   172      45.909  43.127  32.266  1.00  0.00           O  
ATOM   2693  CE2 TYR   172      47.143  41.354  31.486  1.00  0.00           C  
ATOM   2694  CD2 TYR   172      48.177  40.454  31.639  1.00  0.00           C  
ATOM   2695  H   TYR   172      52.835  38.219  32.341  1.00  0.00           H  
ATOM   2696  HA  TYR   172      50.863  39.897  30.939  1.00  0.00           H  
ATOM   2697  HB2 TYR   172      49.545  38.584  32.833  1.00  0.00           H  
ATOM   2698  HB3 TYR   172      50.523  39.713  33.906  1.00  0.00           H  
ATOM   2699  HD1 TYR   172      49.772  41.885  34.282  1.00  0.00           H  
ATOM   2700  HE1 TYR   172      48.093  43.538  33.898  1.00  0.00           H  
ATOM   2701  HH  TYR   172      45.208  42.700  31.768  1.00  0.00           H  
ATOM   2702  HE2 TYR   172      46.354  41.094  30.796  1.00  0.00           H  
ATOM   2703  HD2 TYR   172      48.261  39.587  31.000  1.00  0.00           H  
ATOM   2704  N   ALA   173      51.766  42.048  32.305  1.00  0.00           N  
ATOM   2705  CA  ALA   173      52.504  43.282  32.688  1.00  0.00           C  
ATOM   2706  C   ALA   173      52.315  43.535  34.225  1.00  0.00           C  
ATOM   2707  O   ALA   173      51.181  43.674  34.692  1.00  0.00           O  
ATOM   2708  CB  ALA   173      51.854  44.421  31.932  1.00  0.00           C  
ATOM   2709  H   ALA   173      50.779  42.152  32.118  1.00  0.00           H  
ATOM   2710  HA  ALA   173      53.578  43.282  32.505  1.00  0.00           H  
ATOM   2711  HB1 ALA   173      50.811  44.159  31.756  1.00  0.00           H  
ATOM   2712  HB2 ALA   173      52.022  45.398  32.386  1.00  0.00           H  
ATOM   2713  HB3 ALA   173      52.316  44.480  30.947  1.00  0.00           H  
ATOM   2714  N   LYS   174      53.413  43.745  34.939  1.00  0.00           N  
ATOM   2715  CA  LYS   174      53.414  44.222  36.365  1.00  0.00           C  
ATOM   2716  C   LYS   174      52.928  45.671  36.493  1.00  0.00           C  
ATOM   2717  O   LYS   174      52.556  46.319  35.535  1.00  0.00           O  
ATOM   2718  CB  LYS   174      54.883  43.982  36.912  1.00  0.00           C  
ATOM   2719  CG  LYS   174      54.862  43.618  38.446  1.00  0.00           C  
ATOM   2720  CD  LYS   174      56.288  43.095  38.808  1.00  0.00           C  
ATOM   2721  CE  LYS   174      56.892  41.849  38.101  1.00  0.00           C  
ATOM   2722  NZ  LYS   174      58.169  41.524  38.810  1.00  0.00           N1+
ATOM   2723  H   LYS   174      54.331  43.534  34.574  1.00  0.00           H  
ATOM   2724  HA  LYS   174      52.679  43.603  36.879  1.00  0.00           H  
ATOM   2725  HB2 LYS   174      55.289  43.124  36.376  1.00  0.00           H  
ATOM   2726  HB3 LYS   174      55.508  44.848  36.692  1.00  0.00           H  
ATOM   2727  HG2 LYS   174      54.600  44.484  39.052  1.00  0.00           H  
ATOM   2728  HG3 LYS   174      54.194  42.793  38.693  1.00  0.00           H  
ATOM   2729  HD2 LYS   174      56.936  43.969  38.757  1.00  0.00           H  
ATOM   2730  HD3 LYS   174      56.334  42.756  39.843  1.00  0.00           H  
ATOM   2731  HE2 LYS   174      56.212  41.002  38.193  1.00  0.00           H  
ATOM   2732  HE3 LYS   174      57.122  42.112  37.068  1.00  0.00           H  
ATOM   2733  HZ1 LYS   174      58.011  41.377  39.796  1.00  0.00           H  
ATOM   2734  HZ2 LYS   174      58.619  40.682  38.482  1.00  0.00           H  
ATOM   2735  HZ3 LYS   174      58.871  42.239  38.680  1.00  0.00           H  
ATOM   2736  N   GLU   175      52.795  45.997  37.817  1.00  0.00           N  
ATOM   2737  CA  GLU   175      52.357  47.337  38.145  1.00  0.00           C  
ATOM   2738  C   GLU   175      53.341  48.426  37.761  1.00  0.00           C  
ATOM   2739  O   GLU   175      52.970  49.625  37.923  1.00  0.00           O  
ATOM   2740  CB  GLU   175      51.926  47.287  39.662  1.00  0.00           C  
ATOM   2741  CG  GLU   175      51.046  46.149  40.022  1.00  0.00           C  
ATOM   2742  CD  GLU   175      49.741  46.117  39.195  1.00  0.00           C  
ATOM   2743  OE1 GLU   175      48.812  46.914  39.564  1.00  0.00           O  
ATOM   2744  OE2 GLU   175      49.700  45.344  38.230  1.00  0.00           O1-
ATOM   2745  H   GLU   175      52.943  45.295  38.528  1.00  0.00           H  
ATOM   2746  HA  GLU   175      51.467  47.476  37.531  1.00  0.00           H  
ATOM   2747  HB2 GLU   175      52.874  47.227  40.197  1.00  0.00           H  
ATOM   2748  HB3 GLU   175      51.366  48.196  39.879  1.00  0.00           H  
ATOM   2749  HG2 GLU   175      51.494  45.177  39.817  1.00  0.00           H  
ATOM   2750  HG3 GLU   175      50.905  46.204  41.101  1.00  0.00           H  
ATOM   2751  N   ASP   176      54.504  48.125  37.204  1.00  0.00           N  
ATOM   2752  CA  ASP   176      55.525  49.185  36.765  1.00  0.00           C  
ATOM   2753  C   ASP   176      55.826  48.950  35.331  1.00  0.00           C  
ATOM   2754  O   ASP   176      56.627  49.673  34.775  1.00  0.00           O  
ATOM   2755  CB  ASP   176      56.877  49.089  37.603  1.00  0.00           C  
ATOM   2756  CG  ASP   176      57.632  47.802  37.555  1.00  0.00           C  
ATOM   2757  OD1 ASP   176      57.234  46.852  36.785  1.00  0.00           O  
ATOM   2758  OD2 ASP   176      58.622  47.740  38.256  1.00  0.00           O1-
ATOM   2759  H   ASP   176      54.693  47.158  36.983  1.00  0.00           H  
ATOM   2760  HA  ASP   176      55.077  50.178  36.743  1.00  0.00           H  
ATOM   2761  HB2 ASP   176      57.560  49.804  37.143  1.00  0.00           H  
ATOM   2762  HB3 ASP   176      56.549  49.309  38.619  1.00  0.00           H  
ATOM   2763  N   GLY   177      55.192  48.029  34.648  1.00  0.00           N  
ATOM   2764  CA  GLY   177      55.388  47.661  33.294  1.00  0.00           C  
ATOM   2765  C   GLY   177      56.432  46.561  33.025  1.00  0.00           C  
ATOM   2766  O   GLY   177      56.539  46.070  31.872  1.00  0.00           O  
ATOM   2767  H   GLY   177      54.510  47.475  35.146  1.00  0.00           H  
ATOM   2768  HA2 GLY   177      54.421  47.304  32.940  1.00  0.00           H  
ATOM   2769  HA3 GLY   177      55.633  48.592  32.782  1.00  0.00           H  
ATOM   2770  N   SER   178      57.217  46.142  34.010  1.00  0.00           N  
ATOM   2771  CA  SER   178      57.930  44.873  33.829  1.00  0.00           C  
ATOM   2772  C   SER   178      57.096  43.645  33.520  1.00  0.00           C  
ATOM   2773  O   SER   178      55.853  43.702  33.750  1.00  0.00           O  
ATOM   2774  CB  SER   178      58.833  44.631  35.092  1.00  0.00           C  
ATOM   2775  OG  SER   178      58.056  44.405  36.275  1.00  0.00           O  
ATOM   2776  H   SER   178      57.183  46.565  34.926  1.00  0.00           H  
ATOM   2777  HA  SER   178      58.594  45.003  32.975  1.00  0.00           H  
ATOM   2778  HB2 SER   178      59.500  43.773  35.010  1.00  0.00           H  
ATOM   2779  HB3 SER   178      59.505  45.485  35.170  1.00  0.00           H  
ATOM   2780  HG  SER   178      57.662  45.262  36.455  1.00  0.00           H  
ATOM   2781  N   LYS   179      57.670  42.545  33.004  1.00  0.00           N  
ATOM   2782  CA  LYS   179      56.974  41.283  32.785  1.00  0.00           C  
ATOM   2783  C   LYS   179      56.845  40.553  34.166  1.00  0.00           C  
ATOM   2784  O   LYS   179      57.630  40.719  35.093  1.00  0.00           O  
ATOM   2785  CB  LYS   179      57.650  40.593  31.634  1.00  0.00           C  
ATOM   2786  CG  LYS   179      59.071  40.120  31.777  1.00  0.00           C  
ATOM   2787  CD  LYS   179      59.588  39.623  30.443  1.00  0.00           C  
ATOM   2788  CE  LYS   179      60.872  38.872  30.485  1.00  0.00           C  
ATOM   2789  NZ  LYS   179      62.094  39.658  30.700  1.00  0.00           N1+
ATOM   2790  H   LYS   179      58.679  42.555  32.951  1.00  0.00           H  
ATOM   2791  HA  LYS   179      55.978  41.573  32.450  1.00  0.00           H  
ATOM   2792  HB2 LYS   179      56.981  39.765  31.398  1.00  0.00           H  
ATOM   2793  HB3 LYS   179      57.658  41.330  30.830  1.00  0.00           H  
ATOM   2794  HG2 LYS   179      59.587  41.045  32.034  1.00  0.00           H  
ATOM   2795  HG3 LYS   179      59.146  39.342  32.536  1.00  0.00           H  
ATOM   2796  HD2 LYS   179      58.882  38.880  30.074  1.00  0.00           H  
ATOM   2797  HD3 LYS   179      59.428  40.321  29.622  1.00  0.00           H  
ATOM   2798  HE2 LYS   179      60.851  38.166  31.316  1.00  0.00           H  
ATOM   2799  HE3 LYS   179      60.937  38.342  29.535  1.00  0.00           H  
ATOM   2800  HZ1 LYS   179      62.901  39.054  30.643  1.00  0.00           H  
ATOM   2801  HZ2 LYS   179      62.267  40.350  29.985  1.00  0.00           H  
ATOM   2802  HZ3 LYS   179      62.190  40.063  31.620  1.00  0.00           H  
ATOM   2803  N   ARG   180      55.724  39.845  34.326  1.00  0.00           N  
ATOM   2804  CA  ARG   180      55.416  38.901  35.383  1.00  0.00           C  
ATOM   2805  C   ARG   180      54.792  37.649  34.797  1.00  0.00           C  
ATOM   2806  O   ARG   180      54.331  37.641  33.670  1.00  0.00           O  
ATOM   2807  CB  ARG   180      54.551  39.535  36.427  1.00  0.00           C  
ATOM   2808  CG  ARG   180      52.998  39.372  36.349  1.00  0.00           C  
ATOM   2809  CD  ARG   180      52.358  40.386  37.329  1.00  0.00           C  
ATOM   2810  NE  ARG   180      52.843  40.317  38.760  1.00  0.00           N  
ATOM   2811  CZ  ARG   180      52.477  41.159  39.654  1.00  0.00           C  
ATOM   2812  NH1 ARG   180      51.492  41.984  39.458  1.00  0.00           N  
ATOM   2813  NH2 ARG   180      53.123  41.255  40.766  1.00  0.00           N1+
ATOM   2814  H   ARG   180      55.018  39.760  33.609  1.00  0.00           H  
ATOM   2815  HA  ARG   180      56.318  38.542  35.879  1.00  0.00           H  
ATOM   2816  HB2 ARG   180      54.729  39.121  37.420  1.00  0.00           H  
ATOM   2817  HB3 ARG   180      54.835  40.586  36.470  1.00  0.00           H  
ATOM   2818  HG2 ARG   180      52.503  39.578  35.400  1.00  0.00           H  
ATOM   2819  HG3 ARG   180      52.698  38.358  36.615  1.00  0.00           H  
ATOM   2820  HD2 ARG   180      52.383  41.416  36.975  1.00  0.00           H  
ATOM   2821  HD3 ARG   180      51.290  40.170  37.302  1.00  0.00           H  
ATOM   2822  HE  ARG   180      53.492  39.589  39.020  1.00  0.00           H  
ATOM   2823 HH11 ARG   180      50.886  41.921  38.653  1.00  0.00           H  
ATOM   2824 HH12 ARG   180      51.115  42.454  40.269  1.00  0.00           H  
ATOM   2825 HH21 ARG   180      53.744  40.502  41.026  1.00  0.00           H  
ATOM   2826 HH22 ARG   180      52.903  41.985  41.429  1.00  0.00           H  
ATOM   2827  N   THR   181      54.826  36.487  35.544  1.00  0.00           N  
ATOM   2828  CA  THR   181      54.265  35.165  35.115  1.00  0.00           C  
ATOM   2829  C   THR   181      53.213  34.722  36.157  1.00  0.00           C  
ATOM   2830  O   THR   181      53.195  35.090  37.344  1.00  0.00           O  
ATOM   2831  CB  THR   181      55.295  34.036  34.819  1.00  0.00           C  
ATOM   2832  CG2 THR   181      54.678  32.760  34.196  1.00  0.00           C  
ATOM   2833  OG1 THR   181      56.339  34.563  34.046  1.00  0.00           O  
ATOM   2834  H   THR   181      55.020  36.495  36.535  1.00  0.00           H  
ATOM   2835  HA  THR   181      53.724  35.279  34.176  1.00  0.00           H  
ATOM   2836  HB  THR   181      55.829  33.658  35.691  1.00  0.00           H  
ATOM   2837 HG21 THR   181      55.498  32.116  33.880  1.00  0.00           H  
ATOM   2838 HG22 THR   181      54.135  32.217  34.970  1.00  0.00           H  
ATOM   2839 HG23 THR   181      54.012  32.967  33.358  1.00  0.00           H  
ATOM   2840  HG1 THR   181      56.515  35.432  34.412  1.00  0.00           H  
ATOM   2841  N   GLY   182      52.248  33.886  35.809  1.00  0.00           N  
ATOM   2842  CA  GLY   182      51.366  33.109  36.710  1.00  0.00           C  
ATOM   2843  C   GLY   182      50.388  32.044  36.090  1.00  0.00           C  
ATOM   2844  O   GLY   182      50.757  31.298  35.215  1.00  0.00           O  
ATOM   2845  H   GLY   182      52.183  33.752  34.810  1.00  0.00           H  
ATOM   2846  HA2 GLY   182      52.048  32.652  37.427  1.00  0.00           H  
ATOM   2847  HA3 GLY   182      50.852  33.915  37.234  1.00  0.00           H  
ATOM   2848  N   MET   183      49.157  32.008  36.609  1.00  0.00           N  
ATOM   2849  CA  MET   183      48.212  30.888  36.490  1.00  0.00           C  
ATOM   2850  C   MET   183      46.738  31.271  36.696  1.00  0.00           C  
ATOM   2851  O   MET   183      46.365  32.034  37.670  1.00  0.00           O  
ATOM   2852  CB  MET   183      48.585  29.686  37.386  1.00  0.00           C  
ATOM   2853  CG  MET   183      47.927  28.445  36.753  1.00  0.00           C  
ATOM   2854  SD  MET   183      46.921  27.630  37.883  1.00  0.00           S  
ATOM   2855  CE  MET   183      48.249  26.905  38.912  1.00  0.00           C  
ATOM   2856  H   MET   183      49.040  32.643  37.386  1.00  0.00           H  
ATOM   2857  HA  MET   183      48.278  30.645  35.430  1.00  0.00           H  
ATOM   2858  HB2 MET   183      49.666  29.552  37.438  1.00  0.00           H  
ATOM   2859  HB3 MET   183      48.233  29.831  38.408  1.00  0.00           H  
ATOM   2860  HG2 MET   183      47.324  28.683  35.877  1.00  0.00           H  
ATOM   2861  HG3 MET   183      48.738  27.819  36.382  1.00  0.00           H  
ATOM   2862  HE1 MET   183      49.011  27.676  39.017  1.00  0.00           H  
ATOM   2863  HE2 MET   183      47.943  26.476  39.867  1.00  0.00           H  
ATOM   2864  HE3 MET   183      48.812  26.163  38.347  1.00  0.00           H  
ATOM   2865  N   VAL   184      45.904  30.615  35.897  1.00  0.00           N  
ATOM   2866  CA  VAL   184      44.411  30.704  35.888  1.00  0.00           C  
ATOM   2867  C   VAL   184      43.780  29.731  36.882  1.00  0.00           C  
ATOM   2868  O   VAL   184      43.803  28.546  36.628  1.00  0.00           O  
ATOM   2869  CB  VAL   184      43.797  30.538  34.464  1.00  0.00           C  
ATOM   2870  CG1 VAL   184      42.291  30.872  34.578  1.00  0.00           C  
ATOM   2871  CG2 VAL   184      44.430  31.410  33.388  1.00  0.00           C  
ATOM   2872  H   VAL   184      46.252  29.960  35.212  1.00  0.00           H  
ATOM   2873  HA  VAL   184      44.324  31.698  36.327  1.00  0.00           H  
ATOM   2874  HB  VAL   184      43.878  29.487  34.188  1.00  0.00           H  
ATOM   2875 HG11 VAL   184      42.173  31.835  35.074  1.00  0.00           H  
ATOM   2876 HG12 VAL   184      41.787  30.841  33.612  1.00  0.00           H  
ATOM   2877 HG13 VAL   184      41.767  30.120  35.169  1.00  0.00           H  
ATOM   2878 HG21 VAL   184      44.380  32.462  33.670  1.00  0.00           H  
ATOM   2879 HG22 VAL   184      45.486  31.218  33.197  1.00  0.00           H  
ATOM   2880 HG23 VAL   184      43.962  31.047  32.474  1.00  0.00           H  
ATOM   2881  N   ILE   185      43.352  30.215  38.055  1.00  0.00           N  
ATOM   2882  CA  ILE   185      43.025  29.394  39.271  1.00  0.00           C  
ATOM   2883  C   ILE   185      41.531  29.116  39.509  1.00  0.00           C  
ATOM   2884  O   ILE   185      41.252  28.220  40.248  1.00  0.00           O  
ATOM   2885  CB  ILE   185      43.618  30.037  40.569  1.00  0.00           C  
ATOM   2886  CG2 ILE   185      45.109  29.865  40.482  1.00  0.00           C  
ATOM   2887  CG1 ILE   185      43.133  31.479  40.918  1.00  0.00           C  
ATOM   2888  CD1 ILE   185      43.253  31.878  42.383  1.00  0.00           C  
ATOM   2889  H   ILE   185      43.178  31.195  38.228  1.00  0.00           H  
ATOM   2890  HA  ILE   185      43.495  28.421  39.127  1.00  0.00           H  
ATOM   2891  HB  ILE   185      43.358  29.369  41.391  1.00  0.00           H  
ATOM   2892 HG21 ILE   185      45.368  28.831  40.713  1.00  0.00           H  
ATOM   2893 HG22 ILE   185      45.426  30.174  39.486  1.00  0.00           H  
ATOM   2894 HG23 ILE   185      45.539  30.624  41.137  1.00  0.00           H  
ATOM   2895 HG12 ILE   185      43.601  32.303  40.379  1.00  0.00           H  
ATOM   2896 HG13 ILE   185      42.077  31.561  40.664  1.00  0.00           H  
ATOM   2897 HD11 ILE   185      44.199  31.589  42.840  1.00  0.00           H  
ATOM   2898 HD12 ILE   185      42.992  32.936  42.408  1.00  0.00           H  
ATOM   2899 HD13 ILE   185      42.431  31.450  42.956  1.00  0.00           H  
ATOM   2900  N   HIS   186      40.631  29.871  38.942  1.00  0.00           N  
ATOM   2901  CA  HIS   186      39.148  29.885  39.059  1.00  0.00           C  
ATOM   2902  C   HIS   186      38.382  30.686  37.997  1.00  0.00           C  
ATOM   2903  O   HIS   186      38.982  31.634  37.460  1.00  0.00           O  
ATOM   2904  CB  HIS   186      38.771  30.350  40.459  1.00  0.00           C  
ATOM   2905  CG  HIS   186      37.318  30.672  40.742  1.00  0.00           C  
ATOM   2906  ND1 HIS   186      36.411  29.820  41.274  1.00  0.00           N  
ATOM   2907  CE1 HIS   186      35.324  30.576  41.562  1.00  0.00           C  
ATOM   2908  NE2 HIS   186      35.512  31.829  41.147  1.00  0.00           N  
ATOM   2909  CD2 HIS   186      36.807  31.933  40.702  1.00  0.00           C  
ATOM   2910  H   HIS   186      40.995  30.480  38.223  1.00  0.00           H  
ATOM   2911  HA  HIS   186      38.880  28.837  38.926  1.00  0.00           H  
ATOM   2912  HB2 HIS   186      39.053  29.567  41.163  1.00  0.00           H  
ATOM   2913  HB3 HIS   186      39.269  31.304  40.633  1.00  0.00           H  
ATOM   2914  HE1 HIS   186      34.368  30.279  41.967  1.00  0.00           H  
ATOM   2915  HE2 HIS   186      34.675  32.394  41.141  1.00  0.00           H  
ATOM   2916  HD2 HIS   186      37.265  32.880  40.455  1.00  0.00           H  
ATOM   2917  N   GLN   187      37.193  30.245  37.634  1.00  0.00           N  
ATOM   2918  CA  GLN   187      36.258  30.978  36.682  1.00  0.00           C  
ATOM   2919  C   GLN   187      35.123  31.725  37.380  1.00  0.00           C  
ATOM   2920  O   GLN   187      34.337  31.139  38.152  1.00  0.00           O  
ATOM   2921  CB  GLN   187      35.677  29.853  35.713  1.00  0.00           C  
ATOM   2922  CG  GLN   187      34.720  30.535  34.731  1.00  0.00           C  
ATOM   2923  CD  GLN   187      34.141  29.492  33.756  1.00  0.00           C  
ATOM   2924  OE1 GLN   187      34.224  28.293  34.000  1.00  0.00           O  
ATOM   2925  NE2 GLN   187      33.471  29.938  32.694  1.00  0.00           N  
ATOM   2926  H   GLN   187      36.797  29.496  38.184  1.00  0.00           H  
ATOM   2927  HA  GLN   187      36.760  31.744  36.091  1.00  0.00           H  
ATOM   2928  HB2 GLN   187      36.500  29.369  35.187  1.00  0.00           H  
ATOM   2929  HB3 GLN   187      35.224  29.150  36.412  1.00  0.00           H  
ATOM   2930  HG2 GLN   187      33.856  30.946  35.255  1.00  0.00           H  
ATOM   2931  HG3 GLN   187      35.196  31.356  34.195  1.00  0.00           H  
ATOM   2932 HE21 GLN   187      33.586  30.897  32.399  1.00  0.00           H  
ATOM   2933 HE22 GLN   187      33.143  29.219  32.066  1.00  0.00           H  
ATOM   2934  N   VAL   188      34.862  33.003  37.000  1.00  0.00           N  
ATOM   2935  CA  VAL   188      33.897  33.822  37.732  1.00  0.00           C  
ATOM   2936  C   VAL   188      32.536  33.663  37.081  1.00  0.00           C  
ATOM   2937  O   VAL   188      32.150  34.248  36.044  1.00  0.00           O  
ATOM   2938  CB  VAL   188      34.294  35.327  37.745  1.00  0.00           C  
ATOM   2939  CG1 VAL   188      33.244  36.178  38.441  1.00  0.00           C  
ATOM   2940  CG2 VAL   188      35.633  35.472  38.451  1.00  0.00           C  
ATOM   2941  H   VAL   188      35.337  33.462  36.236  1.00  0.00           H  
ATOM   2942  HA  VAL   188      33.825  33.422  38.743  1.00  0.00           H  
ATOM   2943  HB  VAL   188      34.401  35.679  36.719  1.00  0.00           H  
ATOM   2944 HG11 VAL   188      32.927  35.838  39.427  1.00  0.00           H  
ATOM   2945 HG12 VAL   188      33.581  37.210  38.534  1.00  0.00           H  
ATOM   2946 HG13 VAL   188      32.404  36.213  37.748  1.00  0.00           H  
ATOM   2947 HG21 VAL   188      36.370  34.778  38.046  1.00  0.00           H  
ATOM   2948 HG22 VAL   188      35.959  36.506  38.341  1.00  0.00           H  
ATOM   2949 HG23 VAL   188      35.578  35.128  39.484  1.00  0.00           H  
ATOM   2950  N   GLU   189      31.824  32.712  37.652  1.00  0.00           N  
ATOM   2951  CA  GLU   189      30.424  32.279  37.243  1.00  0.00           C  
ATOM   2952  C   GLU   189      29.369  33.369  37.082  1.00  0.00           C  
ATOM   2953  O   GLU   189      28.542  33.278  36.187  1.00  0.00           O  
ATOM   2954  CB  GLU   189      29.917  31.144  38.042  1.00  0.00           C  
ATOM   2955  CG  GLU   189      30.401  29.799  37.535  1.00  0.00           C  
ATOM   2956  CD  GLU   189      30.025  29.628  36.076  1.00  0.00           C  
ATOM   2957  OE1 GLU   189      28.892  29.885  35.684  1.00  0.00           O  
ATOM   2958  OE2 GLU   189      30.862  29.211  35.231  1.00  0.00           O1-
ATOM   2959  H   GLU   189      32.310  32.123  38.313  1.00  0.00           H  
ATOM   2960  HA  GLU   189      30.505  32.038  36.183  1.00  0.00           H  
ATOM   2961  HB2 GLU   189      30.140  31.303  39.097  1.00  0.00           H  
ATOM   2962  HB3 GLU   189      28.827  31.134  38.036  1.00  0.00           H  
ATOM   2963  HG2 GLU   189      31.471  29.770  37.741  1.00  0.00           H  
ATOM   2964  HG3 GLU   189      29.921  28.981  38.073  1.00  0.00           H  
ATOM   2965  N   ALA   190      29.467  34.408  37.889  1.00  0.00           N  
ATOM   2966  CA  ALA   190      28.584  35.572  37.747  1.00  0.00           C  
ATOM   2967  C   ALA   190      28.682  36.217  36.296  1.00  0.00           C  
ATOM   2968  O   ALA   190      27.689  36.833  35.878  1.00  0.00           O  
ATOM   2969  CB  ALA   190      28.957  36.586  38.818  1.00  0.00           C  
ATOM   2970  H   ALA   190      30.169  34.415  38.615  1.00  0.00           H  
ATOM   2971  HA  ALA   190      27.579  35.211  37.966  1.00  0.00           H  
ATOM   2972  HB1 ALA   190      30.012  36.857  38.796  1.00  0.00           H  
ATOM   2973  HB2 ALA   190      28.527  37.550  38.546  1.00  0.00           H  
ATOM   2974  HB3 ALA   190      28.517  36.405  39.799  1.00  0.00           H  
ATOM   2975  N   LYS   191      29.785  36.062  35.515  1.00  0.00           N  
ATOM   2976  CA  LYS   191      30.145  36.539  34.165  1.00  0.00           C  
ATOM   2977  C   LYS   191      31.209  35.585  33.476  1.00  0.00           C  
ATOM   2978  O   LYS   191      32.363  35.933  33.394  1.00  0.00           O  
ATOM   2979  CB  LYS   191      30.534  38.013  34.168  1.00  0.00           C  
ATOM   2980  CG  LYS   191      30.384  38.536  32.761  1.00  0.00           C  
ATOM   2981  CD  LYS   191      30.674  40.037  32.750  1.00  0.00           C  
ATOM   2982  CE  LYS   191      30.674  40.418  31.237  1.00  0.00           C  
ATOM   2983  NZ  LYS   191      30.998  41.801  31.043  1.00  0.00           N1+
ATOM   2984  H   LYS   191      30.448  35.453  35.973  1.00  0.00           H  
ATOM   2985  HA  LYS   191      29.239  36.517  33.560  1.00  0.00           H  
ATOM   2986  HB2 LYS   191      29.936  38.534  34.916  1.00  0.00           H  
ATOM   2987  HB3 LYS   191      31.522  38.231  34.576  1.00  0.00           H  
ATOM   2988  HG2 LYS   191      31.024  37.968  32.086  1.00  0.00           H  
ATOM   2989  HG3 LYS   191      29.369  38.306  32.436  1.00  0.00           H  
ATOM   2990  HD2 LYS   191      29.885  40.580  33.270  1.00  0.00           H  
ATOM   2991  HD3 LYS   191      31.676  40.114  33.171  1.00  0.00           H  
ATOM   2992  HE2 LYS   191      31.473  39.862  30.746  1.00  0.00           H  
ATOM   2993  HE3 LYS   191      29.665  40.223  30.873  1.00  0.00           H  
ATOM   2994  HZ1 LYS   191      31.032  41.940  30.043  1.00  0.00           H  
ATOM   2995  HZ2 LYS   191      30.244  42.370  31.401  1.00  0.00           H  
ATOM   2996  HZ3 LYS   191      31.860  42.090  31.482  1.00  0.00           H  
ATOM   2997  N   PRO   192      30.826  34.359  33.025  1.00  0.00           N  
ATOM   2998  CA  PRO   192      31.753  33.340  32.589  1.00  0.00           C  
ATOM   2999  C   PRO   192      32.947  33.709  31.690  1.00  0.00           C  
ATOM   3000  O   PRO   192      33.934  32.949  31.740  1.00  0.00           O  
ATOM   3001  CD  PRO   192      29.442  33.897  32.995  1.00  0.00           C  
ATOM   3002  CG  PRO   192      29.573  32.403  32.655  1.00  0.00           C  
ATOM   3003  CB  PRO   192      30.941  32.272  31.939  1.00  0.00           C  
ATOM   3004  HD2 PRO   192      28.932  34.418  32.185  1.00  0.00           H  
ATOM   3005  HD3 PRO   192      28.914  34.059  33.935  1.00  0.00           H  
ATOM   3006  HG2 PRO   192      28.765  32.000  32.044  1.00  0.00           H  
ATOM   3007  HG3 PRO   192      29.750  31.774  33.527  1.00  0.00           H  
ATOM   3008  HB2 PRO   192      30.683  32.498  30.904  1.00  0.00           H  
ATOM   3009  HB3 PRO   192      31.392  31.284  32.042  1.00  0.00           H  
ATOM   3010  HA  PRO   192      32.080  33.025  33.579  1.00  0.00           H  
ATOM   3011  N   SER   193      32.980  34.841  30.990  1.00  0.00           N  
ATOM   3012  CA  SER   193      34.209  35.358  30.324  1.00  0.00           C  
ATOM   3013  C   SER   193      35.373  35.794  31.216  1.00  0.00           C  
ATOM   3014  O   SER   193      36.465  36.045  30.720  1.00  0.00           O  
ATOM   3015  CB  SER   193      33.946  36.555  29.359  1.00  0.00           C  
ATOM   3016  OG  SER   193      33.102  37.488  29.990  1.00  0.00           O  
ATOM   3017  H   SER   193      32.118  35.328  30.791  1.00  0.00           H  
ATOM   3018  HA  SER   193      34.612  34.534  29.735  1.00  0.00           H  
ATOM   3019  HB2 SER   193      34.886  36.975  29.002  1.00  0.00           H  
ATOM   3020  HB3 SER   193      33.512  36.105  28.467  1.00  0.00           H  
ATOM   3021  HG  SER   193      32.264  37.086  30.229  1.00  0.00           H  
ATOM   3022  N   VAL   194      35.122  35.818  32.582  1.00  0.00           N  
ATOM   3023  CA  VAL   194      36.136  36.326  33.617  1.00  0.00           C  
ATOM   3024  C   VAL   194      36.695  35.118  34.445  1.00  0.00           C  
ATOM   3025  O   VAL   194      36.017  34.150  34.754  1.00  0.00           O  
ATOM   3026  CB  VAL   194      35.416  37.401  34.437  1.00  0.00           C  
ATOM   3027  CG1 VAL   194      36.150  38.081  35.667  1.00  0.00           C  
ATOM   3028  CG2 VAL   194      34.904  38.539  33.521  1.00  0.00           C  
ATOM   3029  H   VAL   194      34.194  35.532  32.862  1.00  0.00           H  
ATOM   3030  HA  VAL   194      37.043  36.610  33.085  1.00  0.00           H  
ATOM   3031  HB  VAL   194      34.515  36.930  34.828  1.00  0.00           H  
ATOM   3032 HG11 VAL   194      37.056  38.629  35.411  1.00  0.00           H  
ATOM   3033 HG12 VAL   194      35.498  38.841  36.098  1.00  0.00           H  
ATOM   3034 HG13 VAL   194      36.407  37.264  36.341  1.00  0.00           H  
ATOM   3035 HG21 VAL   194      34.638  39.448  34.060  1.00  0.00           H  
ATOM   3036 HG22 VAL   194      35.736  38.845  32.887  1.00  0.00           H  
ATOM   3037 HG23 VAL   194      34.057  38.272  32.890  1.00  0.00           H  
ATOM   3038  N   TYR   195      37.935  35.253  34.799  1.00  0.00           N  
ATOM   3039  CA  TYR   195      38.812  34.267  35.492  1.00  0.00           C  
ATOM   3040  C   TYR   195      39.681  35.031  36.573  1.00  0.00           C  
ATOM   3041  O   TYR   195      40.249  36.087  36.381  1.00  0.00           O  
ATOM   3042  CB  TYR   195      39.479  33.371  34.467  1.00  0.00           C  
ATOM   3043  CG  TYR   195      38.552  32.675  33.482  1.00  0.00           C  
ATOM   3044  CD1 TYR   195      37.972  33.229  32.351  1.00  0.00           C  
ATOM   3045  CE1 TYR   195      37.234  32.455  31.512  1.00  0.00           C  
ATOM   3046  CZ  TYR   195      37.094  31.000  31.736  1.00  0.00           C  
ATOM   3047  OH  TYR   195      36.525  30.257  30.794  1.00  0.00           O  
ATOM   3048  CE2 TYR   195      37.651  30.449  32.937  1.00  0.00           C  
ATOM   3049  CD2 TYR   195      38.356  31.333  33.759  1.00  0.00           C  
ATOM   3050  H   TYR   195      38.415  36.100  34.529  1.00  0.00           H  
ATOM   3051  HA  TYR   195      38.200  33.642  36.142  1.00  0.00           H  
ATOM   3052  HB2 TYR   195      40.188  33.941  33.867  1.00  0.00           H  
ATOM   3053  HB3 TYR   195      40.110  32.602  34.913  1.00  0.00           H  
ATOM   3054  HD1 TYR   195      38.184  34.262  32.116  1.00  0.00           H  
ATOM   3055  HE1 TYR   195      36.886  32.926  30.605  1.00  0.00           H  
ATOM   3056  HH  TYR   195      35.757  30.599  30.329  1.00  0.00           H  
ATOM   3057  HE2 TYR   195      37.551  29.376  33.000  1.00  0.00           H  
ATOM   3058  HD2 TYR   195      38.852  30.957  34.641  1.00  0.00           H  
ATOM   3059  N   PHE   196      39.848  34.309  37.733  1.00  0.00           N  
ATOM   3060  CA  PHE   196      40.781  34.687  38.806  1.00  0.00           C  
ATOM   3061  C   PHE   196      42.211  34.198  38.390  1.00  0.00           C  
ATOM   3062  O   PHE   196      42.410  32.994  37.953  1.00  0.00           O  
ATOM   3063  CB  PHE   196      40.466  34.070  40.157  1.00  0.00           C  
ATOM   3064  CG  PHE   196      39.296  34.577  40.992  1.00  0.00           C  
ATOM   3065  CD1 PHE   196      38.302  35.482  40.581  1.00  0.00           C  
ATOM   3066  CE1 PHE   196      37.201  35.841  41.397  1.00  0.00           C  
ATOM   3067  CZ  PHE   196      37.133  35.365  42.708  1.00  0.00           C  
ATOM   3068  CE2 PHE   196      38.090  34.428  43.108  1.00  0.00           C  
ATOM   3069  CD2 PHE   196      39.209  34.081  42.277  1.00  0.00           C  
ATOM   3070  H   PHE   196      39.509  33.357  37.743  1.00  0.00           H  
ATOM   3071  HA  PHE   196      40.776  35.766  38.960  1.00  0.00           H  
ATOM   3072  HB2 PHE   196      40.405  33.002  39.944  1.00  0.00           H  
ATOM   3073  HB3 PHE   196      41.314  34.174  40.834  1.00  0.00           H  
ATOM   3074  HD1 PHE   196      38.433  35.815  39.562  1.00  0.00           H  
ATOM   3075  HE1 PHE   196      36.505  36.611  41.101  1.00  0.00           H  
ATOM   3076  HZ  PHE   196      36.257  35.519  43.320  1.00  0.00           H  
ATOM   3077  HE2 PHE   196      38.095  34.088  44.132  1.00  0.00           H  
ATOM   3078  HD2 PHE   196      40.112  33.663  42.695  1.00  0.00           H  
ATOM   3079  N   ILE   197      43.244  35.068  38.621  1.00  0.00           N  
ATOM   3080  CA  ILE   197      44.676  34.759  38.288  1.00  0.00           C  
ATOM   3081  C   ILE   197      45.480  34.946  39.548  1.00  0.00           C  
ATOM   3082  O   ILE   197      45.388  35.913  40.231  1.00  0.00           O  
ATOM   3083  CB  ILE   197      45.138  35.642  37.122  1.00  0.00           C  
ATOM   3084  CG2 ILE   197      46.710  35.974  37.259  1.00  0.00           C  
ATOM   3085  CG1 ILE   197      44.804  35.078  35.759  1.00  0.00           C  
ATOM   3086  CD1 ILE   197      43.381  35.001  35.252  1.00  0.00           C  
ATOM   3087  H   ILE   197      43.081  35.981  39.020  1.00  0.00           H  
ATOM   3088  HA  ILE   197      44.792  33.721  37.977  1.00  0.00           H  
ATOM   3089  HB  ILE   197      44.631  36.599  37.250  1.00  0.00           H  
ATOM   3090 HG21 ILE   197      47.290  35.059  37.379  1.00  0.00           H  
ATOM   3091 HG22 ILE   197      47.150  36.548  36.444  1.00  0.00           H  
ATOM   3092 HG23 ILE   197      47.019  36.579  38.112  1.00  0.00           H  
ATOM   3093 HG12 ILE   197      45.344  35.510  34.917  1.00  0.00           H  
ATOM   3094 HG13 ILE   197      45.058  34.018  35.768  1.00  0.00           H  
ATOM   3095 HD11 ILE   197      43.011  33.992  35.433  1.00  0.00           H  
ATOM   3096 HD12 ILE   197      42.732  35.823  35.555  1.00  0.00           H  
ATOM   3097 HD13 ILE   197      43.415  35.053  34.164  1.00  0.00           H  
ATOM   3098  N   LYS   198      46.466  34.113  39.703  1.00  0.00           N  
ATOM   3099  CA  LYS   198      47.551  34.196  40.712  1.00  0.00           C  
ATOM   3100  C   LYS   198      48.941  34.303  40.012  1.00  0.00           C  
ATOM   3101  O   LYS   198      49.187  33.401  39.169  1.00  0.00           O  
ATOM   3102  CB  LYS   198      47.363  33.029  41.667  1.00  0.00           C  
ATOM   3103  CG  LYS   198      48.390  32.872  42.750  1.00  0.00           C  
ATOM   3104  CD  LYS   198      48.710  34.123  43.636  1.00  0.00           C  
ATOM   3105  CE  LYS   198      49.680  33.758  44.796  1.00  0.00           C  
ATOM   3106  NZ  LYS   198      51.086  33.572  44.292  1.00  0.00           N1+
ATOM   3107  H   LYS   198      46.607  33.452  38.952  1.00  0.00           H  
ATOM   3108  HA  LYS   198      47.505  35.150  41.237  1.00  0.00           H  
ATOM   3109  HB2 LYS   198      46.394  33.124  42.157  1.00  0.00           H  
ATOM   3110  HB3 LYS   198      47.187  32.079  41.163  1.00  0.00           H  
ATOM   3111  HG2 LYS   198      48.091  32.023  43.364  1.00  0.00           H  
ATOM   3112  HG3 LYS   198      49.309  32.568  42.250  1.00  0.00           H  
ATOM   3113  HD2 LYS   198      49.202  34.956  43.135  1.00  0.00           H  
ATOM   3114  HD3 LYS   198      47.737  34.457  43.996  1.00  0.00           H  
ATOM   3115  HE2 LYS   198      49.669  34.600  45.488  1.00  0.00           H  
ATOM   3116  HE3 LYS   198      49.339  32.841  45.275  1.00  0.00           H  
ATOM   3117  HZ1 LYS   198      51.538  34.410  43.954  1.00  0.00           H  
ATOM   3118  HZ2 LYS   198      51.626  33.275  45.092  1.00  0.00           H  
ATOM   3119  HZ3 LYS   198      51.149  32.834  43.605  1.00  0.00           H  
ATOM   3120  N   PHE   199      49.828  35.260  40.404  1.00  0.00           N  
ATOM   3121  CA  PHE   199      51.148  35.493  39.838  1.00  0.00           C  
ATOM   3122  C   PHE   199      52.256  35.029  40.766  1.00  0.00           C  
ATOM   3123  O   PHE   199      52.134  35.001  41.962  1.00  0.00           O  
ATOM   3124  CB  PHE   199      51.273  36.989  39.460  1.00  0.00           C  
ATOM   3125  CG  PHE   199      50.385  37.493  38.362  1.00  0.00           C  
ATOM   3126  CD1 PHE   199      50.439  36.888  37.115  1.00  0.00           C  
ATOM   3127  CE1 PHE   199      49.733  37.472  36.105  1.00  0.00           C  
ATOM   3128  CZ  PHE   199      48.887  38.589  36.307  1.00  0.00           C  
ATOM   3129  CE2 PHE   199      48.820  39.131  37.602  1.00  0.00           C  
ATOM   3130  CD2 PHE   199      49.553  38.619  38.619  1.00  0.00           C  
ATOM   3131  H   PHE   199      49.605  35.783  41.239  1.00  0.00           H  
ATOM   3132  HA  PHE   199      51.366  34.903  38.948  1.00  0.00           H  
ATOM   3133  HB2 PHE   199      51.179  37.535  40.399  1.00  0.00           H  
ATOM   3134  HB3 PHE   199      52.315  37.204  39.222  1.00  0.00           H  
ATOM   3135  HD1 PHE   199      50.925  35.966  36.832  1.00  0.00           H  
ATOM   3136  HE1 PHE   199      49.801  36.918  35.180  1.00  0.00           H  
ATOM   3137  HZ  PHE   199      48.263  39.059  35.561  1.00  0.00           H  
ATOM   3138  HE2 PHE   199      48.363  40.089  37.802  1.00  0.00           H  
ATOM   3139  HD2 PHE   199      49.621  39.161  39.551  1.00  0.00           H  
ATOM   3140  N   ASP   200      53.382  34.508  40.181  1.00  0.00           N  
ATOM   3141  CA  ASP   200      54.321  33.641  40.913  1.00  0.00           C  
ATOM   3142  C   ASP   200      55.143  34.469  41.898  1.00  0.00           C  
ATOM   3143  O   ASP   200      55.821  33.876  42.699  1.00  0.00           O  
ATOM   3144  CB  ASP   200      55.167  32.790  39.932  1.00  0.00           C  
ATOM   3145  CG  ASP   200      56.203  33.525  39.100  1.00  0.00           C  
ATOM   3146  OD1 ASP   200      56.738  32.932  38.121  1.00  0.00           O  
ATOM   3147  OD2 ASP   200      56.597  34.663  39.459  1.00  0.00           O1-
ATOM   3148  H   ASP   200      53.347  34.508  39.172  1.00  0.00           H  
ATOM   3149  HA  ASP   200      53.737  32.937  41.505  1.00  0.00           H  
ATOM   3150  HB2 ASP   200      55.771  32.102  40.524  1.00  0.00           H  
ATOM   3151  HB3 ASP   200      54.451  32.193  39.367  1.00  0.00           H  
ATOM   3152  N   ASP   201      55.091  35.777  41.804  1.00  0.00           N  
ATOM   3153  CA  ASP   201      55.845  36.790  42.508  1.00  0.00           C  
ATOM   3154  C   ASP   201      55.017  37.596  43.524  1.00  0.00           C  
ATOM   3155  O   ASP   201      55.485  38.283  44.389  1.00  0.00           O  
ATOM   3156  CB  ASP   201      56.455  37.739  41.431  1.00  0.00           C  
ATOM   3157  CG  ASP   201      55.466  38.715  40.780  1.00  0.00           C  
ATOM   3158  OD1 ASP   201      55.274  39.757  41.440  1.00  0.00           O  
ATOM   3159  OD2 ASP   201      54.889  38.406  39.711  1.00  0.00           O1-
ATOM   3160  H   ASP   201      54.584  36.083  40.985  1.00  0.00           H  
ATOM   3161  HA  ASP   201      56.652  36.334  43.082  1.00  0.00           H  
ATOM   3162  HB2 ASP   201      57.177  38.422  41.879  1.00  0.00           H  
ATOM   3163  HB3 ASP   201      57.005  37.227  40.642  1.00  0.00           H  
ATOM   3164  N   ASP   202      53.642  37.495  43.501  1.00  0.00           N  
ATOM   3165  CA  ASP   202      52.693  38.194  44.434  1.00  0.00           C  
ATOM   3166  C   ASP   202      51.660  37.306  45.045  1.00  0.00           C  
ATOM   3167  O   ASP   202      51.192  36.346  44.429  1.00  0.00           O  
ATOM   3168  CB  ASP   202      52.085  39.310  43.602  1.00  0.00           C  
ATOM   3169  CG  ASP   202      51.226  40.311  44.399  1.00  0.00           C  
ATOM   3170  OD1 ASP   202      51.097  40.266  45.680  1.00  0.00           O  
ATOM   3171  OD2 ASP   202      50.749  41.279  43.829  1.00  0.00           O1-
ATOM   3172  H   ASP   202      53.239  36.680  43.063  1.00  0.00           H  
ATOM   3173  HA  ASP   202      53.347  38.664  45.169  1.00  0.00           H  
ATOM   3174  HB2 ASP   202      52.839  39.785  42.975  1.00  0.00           H  
ATOM   3175  HB3 ASP   202      51.513  38.815  42.816  1.00  0.00           H  
ATOM   3176  N   PHE   203      51.327  37.599  46.299  1.00  0.00           N  
ATOM   3177  CA  PHE   203      50.159  36.978  46.990  1.00  0.00           C  
ATOM   3178  C   PHE   203      48.817  37.509  46.622  1.00  0.00           C  
ATOM   3179  O   PHE   203      47.875  36.707  46.734  1.00  0.00           O  
ATOM   3180  CB  PHE   203      50.352  37.013  48.501  1.00  0.00           C  
ATOM   3181  CG  PHE   203      51.080  38.213  49.043  1.00  0.00           C  
ATOM   3182  CD1 PHE   203      50.416  39.394  49.194  1.00  0.00           C  
ATOM   3183  CE1 PHE   203      51.101  40.597  49.473  1.00  0.00           C  
ATOM   3184  CZ  PHE   203      52.432  40.595  49.825  1.00  0.00           C  
ATOM   3185  CE2 PHE   203      53.124  39.375  49.746  1.00  0.00           C  
ATOM   3186  CD2 PHE   203      52.469  38.240  49.308  1.00  0.00           C  
ATOM   3187  H   PHE   203      51.737  38.380  46.792  1.00  0.00           H  
ATOM   3188  HA  PHE   203      50.129  35.898  46.844  1.00  0.00           H  
ATOM   3189  HB2 PHE   203      49.405  36.858  49.019  1.00  0.00           H  
ATOM   3190  HB3 PHE   203      50.971  36.137  48.698  1.00  0.00           H  
ATOM   3191  HD1 PHE   203      49.362  39.436  48.962  1.00  0.00           H  
ATOM   3192  HE1 PHE   203      50.383  41.387  49.640  1.00  0.00           H  
ATOM   3193  HZ  PHE   203      52.938  41.499  50.131  1.00  0.00           H  
ATOM   3194  HE2 PHE   203      54.195  39.320  49.872  1.00  0.00           H  
ATOM   3195  HD2 PHE   203      52.993  37.336  49.036  1.00  0.00           H  
ATOM   3196  N   HIS   204      48.775  38.699  46.087  1.00  0.00           N  
ATOM   3197  CA  HIS   204      47.499  39.227  45.582  1.00  0.00           C  
ATOM   3198  C   HIS   204      46.816  38.325  44.559  1.00  0.00           C  
ATOM   3199  O   HIS   204      47.503  37.770  43.736  1.00  0.00           O  
ATOM   3200  CB  HIS   204      47.512  40.674  45.123  1.00  0.00           C  
ATOM   3201  CG  HIS   204      48.016  41.726  46.053  1.00  0.00           C  
ATOM   3202  ND1 HIS   204      49.313  42.019  46.420  1.00  0.00           N1+
ATOM   3203  CE1 HIS   204      49.323  43.177  47.091  1.00  0.00           C  
ATOM   3204  NE2 HIS   204      48.133  43.710  47.141  1.00  0.00           N  
ATOM   3205  CD2 HIS   204      47.301  42.823  46.487  1.00  0.00           C  
ATOM   3206  H   HIS   204      49.592  39.291  46.140  1.00  0.00           H  
ATOM   3207  HA  HIS   204      46.853  39.208  46.460  1.00  0.00           H  
ATOM   3208  HB2 HIS   204      48.192  40.761  44.275  1.00  0.00           H  
ATOM   3209  HB3 HIS   204      46.522  40.973  44.779  1.00  0.00           H  
ATOM   3210  HD1 HIS   204      50.137  41.497  46.158  1.00  0.00           H  
ATOM   3211  HE1 HIS   204      50.241  43.592  47.481  1.00  0.00           H  
ATOM   3212  HE2 HIS   204      47.823  44.635  47.402  1.00  0.00           H  
ATOM   3213  HD2 HIS   204      46.260  43.047  46.307  1.00  0.00           H  
ATOM   3214  N   ILE   205      45.441  38.191  44.554  1.00  0.00           N  
ATOM   3215  CA  ILE   205      44.644  37.695  43.424  1.00  0.00           C  
ATOM   3216  C   ILE   205      44.100  38.826  42.525  1.00  0.00           C  
ATOM   3217  O   ILE   205      43.770  39.976  42.960  1.00  0.00           O  
ATOM   3218  CB  ILE   205      43.491  36.761  43.839  1.00  0.00           C  
ATOM   3219  CG2 ILE   205      42.648  36.288  42.664  1.00  0.00           C  
ATOM   3220  CG1 ILE   205      43.862  35.614  44.780  1.00  0.00           C  
ATOM   3221  CD1 ILE   205      44.816  34.611  44.235  1.00  0.00           C  
ATOM   3222  H   ILE   205      44.909  38.359  45.395  1.00  0.00           H  
ATOM   3223  HA  ILE   205      45.361  37.144  42.816  1.00  0.00           H  
ATOM   3224  HB  ILE   205      42.778  37.332  44.433  1.00  0.00           H  
ATOM   3225 HG21 ILE   205      42.104  37.159  42.297  1.00  0.00           H  
ATOM   3226 HG22 ILE   205      43.217  35.863  41.837  1.00  0.00           H  
ATOM   3227 HG23 ILE   205      41.817  35.635  42.929  1.00  0.00           H  
ATOM   3228 HG12 ILE   205      44.200  36.076  45.708  1.00  0.00           H  
ATOM   3229 HG13 ILE   205      42.935  35.112  45.056  1.00  0.00           H  
ATOM   3230 HD11 ILE   205      44.675  33.680  44.783  1.00  0.00           H  
ATOM   3231 HD12 ILE   205      44.731  34.375  43.174  1.00  0.00           H  
ATOM   3232 HD13 ILE   205      45.793  35.059  44.415  1.00  0.00           H  
ATOM   3233  N   TYR   206      44.288  38.566  41.259  1.00  0.00           N  
ATOM   3234  CA  TYR   206      43.894  39.430  40.191  1.00  0.00           C  
ATOM   3235  C   TYR   206      42.770  38.889  39.373  1.00  0.00           C  
ATOM   3236  O   TYR   206      42.704  37.658  39.301  1.00  0.00           O  
ATOM   3237  CB  TYR   206      45.245  39.678  39.373  1.00  0.00           C  
ATOM   3238  CG  TYR   206      46.340  40.420  40.044  1.00  0.00           C  
ATOM   3239  CD1 TYR   206      47.309  39.652  40.778  1.00  0.00           C  
ATOM   3240  CE1 TYR   206      48.459  40.293  41.376  1.00  0.00           C  
ATOM   3241  CZ  TYR   206      48.566  41.718  41.216  1.00  0.00           C  
ATOM   3242  OH  TYR   206      49.584  42.398  41.779  1.00  0.00           O  
ATOM   3243  CE2 TYR   206      47.646  42.440  40.497  1.00  0.00           C  
ATOM   3244  CD2 TYR   206      46.495  41.776  39.979  1.00  0.00           C  
ATOM   3245  H   TYR   206      44.662  37.661  41.011  1.00  0.00           H  
ATOM   3246  HA  TYR   206      43.537  40.349  40.657  1.00  0.00           H  
ATOM   3247  HB2 TYR   206      45.692  38.786  38.935  1.00  0.00           H  
ATOM   3248  HB3 TYR   206      44.797  40.321  38.615  1.00  0.00           H  
ATOM   3249  HD1 TYR   206      47.292  38.575  40.701  1.00  0.00           H  
ATOM   3250  HE1 TYR   206      49.245  39.779  41.911  1.00  0.00           H  
ATOM   3251  HH  TYR   206      50.064  41.871  42.421  1.00  0.00           H  
ATOM   3252  HE2 TYR   206      47.710  43.510  40.362  1.00  0.00           H  
ATOM   3253  HD2 TYR   206      45.734  42.236  39.366  1.00  0.00           H  
ATOM   3254  N   VAL   207      41.992  39.718  38.724  1.00  0.00           N  
ATOM   3255  CA  VAL   207      40.848  39.262  37.896  1.00  0.00           C  
ATOM   3256  C   VAL   207      40.858  39.885  36.456  1.00  0.00           C  
ATOM   3257  O   VAL   207      40.824  41.147  36.361  1.00  0.00           O  
ATOM   3258  CB  VAL   207      39.559  39.575  38.683  1.00  0.00           C  
ATOM   3259  CG1 VAL   207      38.252  39.263  37.976  1.00  0.00           C  
ATOM   3260  CG2 VAL   207      39.607  38.709  39.995  1.00  0.00           C  
ATOM   3261  H   VAL   207      42.212  40.704  38.696  1.00  0.00           H  
ATOM   3262  HA  VAL   207      40.904  38.187  37.726  1.00  0.00           H  
ATOM   3263  HB  VAL   207      39.563  40.637  38.929  1.00  0.00           H  
ATOM   3264 HG11 VAL   207      38.342  39.807  37.036  1.00  0.00           H  
ATOM   3265 HG12 VAL   207      38.150  38.212  37.705  1.00  0.00           H  
ATOM   3266 HG13 VAL   207      37.352  39.709  38.399  1.00  0.00           H  
ATOM   3267 HG21 VAL   207      40.201  39.302  40.691  1.00  0.00           H  
ATOM   3268 HG22 VAL   207      38.635  38.637  40.485  1.00  0.00           H  
ATOM   3269 HG23 VAL   207      40.060  37.752  39.736  1.00  0.00           H  
ATOM   3270  N   TYR   208      40.874  39.046  35.392  1.00  0.00           N  
ATOM   3271  CA  TYR   208      40.970  39.379  33.971  1.00  0.00           C  
ATOM   3272  C   TYR   208      39.885  38.751  33.114  1.00  0.00           C  
ATOM   3273  O   TYR   208      39.397  37.685  33.510  1.00  0.00           O  
ATOM   3274  CB  TYR   208      42.392  39.166  33.320  1.00  0.00           C  
ATOM   3275  CG  TYR   208      43.483  39.685  34.211  1.00  0.00           C  
ATOM   3276  CD1 TYR   208      43.752  41.041  34.112  1.00  0.00           C  
ATOM   3277  CE1 TYR   208      44.939  41.477  34.717  1.00  0.00           C  
ATOM   3278  CZ  TYR   208      45.625  40.662  35.658  1.00  0.00           C  
ATOM   3279  OH  TYR   208      46.729  41.145  36.324  1.00  0.00           O  
ATOM   3280  CE2 TYR   208      45.219  39.299  35.757  1.00  0.00           C  
ATOM   3281  CD2 TYR   208      44.197  38.786  34.961  1.00  0.00           C  
ATOM   3282  H   TYR   208      40.864  38.102  35.753  1.00  0.00           H  
ATOM   3283  HA  TYR   208      40.874  40.453  33.814  1.00  0.00           H  
ATOM   3284  HB2 TYR   208      42.465  38.079  33.302  1.00  0.00           H  
ATOM   3285  HB3 TYR   208      42.473  39.629  32.336  1.00  0.00           H  
ATOM   3286  HD1 TYR   208      43.149  41.675  33.479  1.00  0.00           H  
ATOM   3287  HE1 TYR   208      45.267  42.487  34.520  1.00  0.00           H  
ATOM   3288  HH  TYR   208      46.764  42.087  36.506  1.00  0.00           H  
ATOM   3289  HE2 TYR   208      45.861  38.601  36.274  1.00  0.00           H  
ATOM   3290  HD2 TYR   208      43.953  37.738  35.054  1.00  0.00           H  
ATOM   3291  N   ASP   209      39.542  39.349  32.028  1.00  0.00           N  
ATOM   3292  CA  ASP   209      38.614  38.706  31.057  1.00  0.00           C  
ATOM   3293  C   ASP   209      39.317  38.023  29.846  1.00  0.00           C  
ATOM   3294  O   ASP   209      39.362  38.521  28.756  1.00  0.00           O  
ATOM   3295  CB  ASP   209      37.610  39.785  30.470  1.00  0.00           C  
ATOM   3296  CG  ASP   209      38.224  41.187  30.058  1.00  0.00           C  
ATOM   3297  OD1 ASP   209      37.448  42.124  29.721  1.00  0.00           O  
ATOM   3298  OD2 ASP   209      39.486  41.306  30.119  1.00  0.00           O1-
ATOM   3299  H   ASP   209      39.926  40.230  31.716  1.00  0.00           H  
ATOM   3300  HA  ASP   209      38.089  37.879  31.536  1.00  0.00           H  
ATOM   3301  HB2 ASP   209      36.959  39.330  29.724  1.00  0.00           H  
ATOM   3302  HB3 ASP   209      36.940  39.893  31.324  1.00  0.00           H  
ATOM   3303  N   LEU   210      39.962  36.894  30.072  1.00  0.00           N  
ATOM   3304  CA  LEU   210      40.763  36.211  29.040  1.00  0.00           C  
ATOM   3305  C   LEU   210      40.033  36.046  27.682  1.00  0.00           C  
ATOM   3306  O   LEU   210      40.650  35.980  26.592  1.00  0.00           O  
ATOM   3307  CB  LEU   210      41.244  34.827  29.583  1.00  0.00           C  
ATOM   3308  CG  LEU   210      42.008  34.911  30.928  1.00  0.00           C  
ATOM   3309  CD1 LEU   210      42.174  33.563  31.576  1.00  0.00           C  
ATOM   3310  CD2 LEU   210      43.318  35.780  30.930  1.00  0.00           C  
ATOM   3311  H   LEU   210      40.015  36.424  30.964  1.00  0.00           H  
ATOM   3312  HA  LEU   210      41.596  36.861  28.770  1.00  0.00           H  
ATOM   3313  HB2 LEU   210      40.356  34.196  29.644  1.00  0.00           H  
ATOM   3314  HB3 LEU   210      41.967  34.423  28.874  1.00  0.00           H  
ATOM   3315  HG  LEU   210      41.406  35.482  31.634  1.00  0.00           H  
ATOM   3316 HD11 LEU   210      42.339  33.645  32.650  1.00  0.00           H  
ATOM   3317 HD12 LEU   210      41.236  33.022  31.458  1.00  0.00           H  
ATOM   3318 HD13 LEU   210      42.963  33.001  31.075  1.00  0.00           H  
ATOM   3319 HD21 LEU   210      43.475  36.038  31.977  1.00  0.00           H  
ATOM   3320 HD22 LEU   210      44.166  35.231  30.521  1.00  0.00           H  
ATOM   3321 HD23 LEU   210      43.066  36.634  30.301  1.00  0.00           H  
ATOM   3322  N   VAL   211      38.698  35.800  27.662  1.00  0.00           N  
ATOM   3323  CA  VAL   211      37.892  35.439  26.478  1.00  0.00           C  
ATOM   3324  C   VAL   211      36.643  36.369  26.184  1.00  0.00           C  
ATOM   3325  O   VAL   211      36.204  37.111  27.049  1.00  0.00           O  
ATOM   3326  CB  VAL   211      37.420  34.019  26.626  1.00  0.00           C  
ATOM   3327  CG1 VAL   211      38.534  33.022  26.589  1.00  0.00           C  
ATOM   3328  CG2 VAL   211      36.538  33.884  27.904  1.00  0.00           C  
ATOM   3329  H   VAL   211      38.262  35.883  28.570  1.00  0.00           H  
ATOM   3330  HA  VAL   211      38.452  35.542  25.548  1.00  0.00           H  
ATOM   3331  HB  VAL   211      36.873  33.758  25.720  1.00  0.00           H  
ATOM   3332 HG11 VAL   211      39.264  33.315  25.835  1.00  0.00           H  
ATOM   3333 HG12 VAL   211      39.080  33.003  27.532  1.00  0.00           H  
ATOM   3334 HG13 VAL   211      38.119  32.046  26.338  1.00  0.00           H  
ATOM   3335 HG21 VAL   211      36.873  34.445  28.776  1.00  0.00           H  
ATOM   3336 HG22 VAL   211      35.491  34.058  27.657  1.00  0.00           H  
ATOM   3337 HG23 VAL   211      36.520  32.823  28.153  1.00  0.00           H  
ATOM   3338  N   LYS   212      36.118  36.174  24.987  1.00  0.00           N  
ATOM   3339  CA  LYS   212      34.755  36.694  24.686  1.00  0.00           C  
ATOM   3340  C   LYS   212      33.640  36.189  25.598  1.00  0.00           C  
ATOM   3341  O   LYS   212      33.685  35.122  26.222  1.00  0.00           O  
ATOM   3342  CB  LYS   212      34.381  36.528  23.164  1.00  0.00           C  
ATOM   3343  CG  LYS   212      34.968  37.526  22.093  1.00  0.00           C  
ATOM   3344  CD  LYS   212      34.204  37.403  20.748  1.00  0.00           C  
ATOM   3345  CE  LYS   212      34.664  36.182  19.966  1.00  0.00           C  
ATOM   3346  NZ  LYS   212      34.581  36.356  18.518  1.00  0.00           N1+
ATOM   3347  H   LYS   212      36.447  35.416  24.407  1.00  0.00           H  
ATOM   3348  HA  LYS   212      34.692  37.771  24.840  1.00  0.00           H  
ATOM   3349  HB2 LYS   212      34.705  35.564  22.773  1.00  0.00           H  
ATOM   3350  HB3 LYS   212      33.296  36.540  23.066  1.00  0.00           H  
ATOM   3351  HG2 LYS   212      34.784  38.500  22.547  1.00  0.00           H  
ATOM   3352  HG3 LYS   212      36.039  37.415  21.923  1.00  0.00           H  
ATOM   3353  HD2 LYS   212      33.137  37.404  20.969  1.00  0.00           H  
ATOM   3354  HD3 LYS   212      34.537  38.284  20.200  1.00  0.00           H  
ATOM   3355  HE2 LYS   212      35.699  35.910  20.174  1.00  0.00           H  
ATOM   3356  HE3 LYS   212      34.090  35.328  20.326  1.00  0.00           H  
ATOM   3357  HZ1 LYS   212      34.734  35.511  17.987  1.00  0.00           H  
ATOM   3358  HZ2 LYS   212      33.658  36.628  18.211  1.00  0.00           H  
ATOM   3359  HZ3 LYS   212      35.195  37.038  18.096  1.00  0.00           H  
ATOM   3360  N   NME   213      32.541  36.933  25.656  1.00  0.00           N  
ATOM   3361  C   NME   213      31.388  36.571  26.435  1.00  0.00           C  
ATOM   3362  H   NME   213      32.463  37.733  25.043  1.00  0.00           H  
ATOM   3363  H1  NME   213      31.525  36.764  27.499  1.00  0.00           H  
ATOM   3364  H2  NME   213      30.573  37.193  26.063  1.00  0.00           H  
ATOM   3365  H3  NME   213      31.220  35.496  26.378  1.00  0.00           H  
TER    3366      NME   213
CONECT 3361 3363 3364 3365
CONECT 3363 3361
CONECT 3364 3361
CONECT 3365 3361
END   
