# Supplementary material for: Exploring Aromatic Cage Flexibility Using Cosolvent Molecular Dynamics Simulations—An In-Silico Case Study of Tudor Domains
Source: J Chem Inf Model. 2024 May 21;64(11):4553–69. doi: 10.1021/acs.jcim.4c00298 (PMC11167732; doi:10.1021/acs.jcim.4c00298)
Supplement: Supplementary file 2 — ci4c00298_si_002.zip [file ci4c00298_si_002.zip › SPIN1/cluster_representatives/domain2/03_PRL_rep_c1.pdb]

TITLE     rep04.c1
REMARK   4      COMPLIES WITH FORMAT V. 3.0, 1-DEC-2006
REMARK 888
REMARK 888 WRITTEN BY MAESTRO (A PRODUCT OF SCHRODINGER, LLC)
CRYST1   82.246   82.246   82.246 109.47 109.47 109.47 P 1           1
ATOM      1  CH3 ACE     1      49.174  18.167  59.469  1.00  0.00           C  
ATOM      2  C   ACE     1      48.144  18.731  58.549  1.00  0.00           C  
ATOM      3  O   ACE     1      47.759  19.875  58.828  1.00  0.00           O  
ATOM      4  H1  ACE     1      49.396  17.134  59.200  1.00  0.00           H  
ATOM      5  H2  ACE     1      50.004  18.869  59.384  1.00  0.00           H  
ATOM      6  H3  ACE     1      48.781  18.241  60.483  1.00  0.00           H  
ATOM      7  N   ARG     2      47.720  18.017  57.579  1.00  0.00           N  
ATOM      8  CA  ARG     2      46.869  18.333  56.355  1.00  0.00           C  
ATOM      9  C   ARG     2      45.336  18.512  56.646  1.00  0.00           C  
ATOM     10  O   ARG     2      44.518  18.065  55.860  1.00  0.00           O  
ATOM     11  CB  ARG     2      47.130  17.179  55.394  1.00  0.00           C  
ATOM     12  CG  ARG     2      48.688  17.119  55.038  1.00  0.00           C  
ATOM     13  CD  ARG     2      48.838  15.862  54.117  1.00  0.00           C  
ATOM     14  NE  ARG     2      50.295  15.674  53.881  1.00  0.00           N  
ATOM     15  CZ  ARG     2      50.782  14.872  52.931  1.00  0.00           C  
ATOM     16  NH1 ARG     2      49.919  14.290  52.132  1.00  0.00           N  
ATOM     17  NH2 ARG     2      52.058  14.731  52.805  1.00  0.00           N1+
ATOM     18  H   ARG     2      48.004  17.048  57.545  1.00  0.00           H  
ATOM     19  HA  ARG     2      47.163  19.225  55.801  1.00  0.00           H  
ATOM     20  HB2 ARG     2      46.834  16.279  55.933  1.00  0.00           H  
ATOM     21  HB3 ARG     2      46.613  17.326  54.446  1.00  0.00           H  
ATOM     22  HG2 ARG     2      49.122  17.908  54.425  1.00  0.00           H  
ATOM     23  HG3 ARG     2      49.184  17.062  56.007  1.00  0.00           H  
ATOM     24  HD2 ARG     2      48.532  15.036  54.760  1.00  0.00           H  
ATOM     25  HD3 ARG     2      48.323  15.821  53.157  1.00  0.00           H  
ATOM     26  HE  ARG     2      50.962  16.162  54.461  1.00  0.00           H  
ATOM     27 HH11 ARG     2      48.936  14.506  52.212  1.00  0.00           H  
ATOM     28 HH12 ARG     2      50.324  14.009  51.250  1.00  0.00           H  
ATOM     29 HH21 ARG     2      52.749  15.196  53.377  1.00  0.00           H  
ATOM     30 HH22 ARG     2      52.437  14.160  52.064  1.00  0.00           H  
ATOM     31  N   ARG     3      44.998  19.167  57.774  1.00  0.00           N  
ATOM     32  CA  ARG     3      43.608  19.566  58.260  1.00  0.00           C  
ATOM     33  C   ARG     3      43.077  20.713  57.415  1.00  0.00           C  
ATOM     34  O   ARG     3      43.863  21.585  56.910  1.00  0.00           O  
ATOM     35  CB  ARG     3      43.587  19.830  59.751  1.00  0.00           C  
ATOM     36  CG  ARG     3      42.157  19.806  60.295  1.00  0.00           C  
ATOM     37  CD  ARG     3      42.284  19.865  61.859  1.00  0.00           C  
ATOM     38  NE  ARG     3      40.920  19.592  62.483  1.00  0.00           N  
ATOM     39  CZ  ARG     3      40.278  18.451  62.589  1.00  0.00           C  
ATOM     40  NH1 ARG     3      40.705  17.302  62.061  1.00  0.00           N  
ATOM     41  NH2 ARG     3      39.182  18.435  63.232  1.00  0.00           N1+
ATOM     42  H   ARG     3      45.785  19.545  58.281  1.00  0.00           H  
ATOM     43  HA  ARG     3      42.982  18.704  58.031  1.00  0.00           H  
ATOM     44  HB2 ARG     3      44.141  19.025  60.234  1.00  0.00           H  
ATOM     45  HB3 ARG     3      44.138  20.752  59.938  1.00  0.00           H  
ATOM     46  HG2 ARG     3      41.497  20.528  59.813  1.00  0.00           H  
ATOM     47  HG3 ARG     3      41.714  18.832  60.089  1.00  0.00           H  
ATOM     48  HD2 ARG     3      42.968  19.078  62.178  1.00  0.00           H  
ATOM     49  HD3 ARG     3      42.596  20.860  62.175  1.00  0.00           H  
ATOM     50  HE  ARG     3      40.508  20.299  63.074  1.00  0.00           H  
ATOM     51 HH11 ARG     3      41.659  17.201  61.744  1.00  0.00           H  
ATOM     52 HH12 ARG     3      40.203  16.458  62.296  1.00  0.00           H  
ATOM     53 HH21 ARG     3      38.886  19.253  63.746  1.00  0.00           H  
ATOM     54 HH22 ARG     3      38.676  17.561  63.247  1.00  0.00           H  
ATOM     55  N   ASN     4      41.764  20.715  57.175  1.00  0.00           N  
ATOM     56  CA  ASN     4      41.038  21.816  56.453  1.00  0.00           C  
ATOM     57  C   ASN     4      40.811  23.035  57.336  1.00  0.00           C  
ATOM     58  O   ASN     4      40.337  22.950  58.479  1.00  0.00           O  
ATOM     59  CB  ASN     4      39.701  21.245  55.971  1.00  0.00           C  
ATOM     60  CG  ASN     4      39.166  22.207  54.954  1.00  0.00           C  
ATOM     61  OD1 ASN     4      38.883  23.387  55.205  1.00  0.00           O  
ATOM     62  ND2 ASN     4      38.773  21.670  53.815  1.00  0.00           N  
ATOM     63  H   ASN     4      41.237  19.947  57.566  1.00  0.00           H  
ATOM     64  HA  ASN     4      41.595  22.081  55.554  1.00  0.00           H  
ATOM     65  HB2 ASN     4      39.916  20.352  55.383  1.00  0.00           H  
ATOM     66  HB3 ASN     4      39.024  21.122  56.817  1.00  0.00           H  
ATOM     67 HD21 ASN     4      38.952  20.691  53.643  1.00  0.00           H  
ATOM     68 HD22 ASN     4      38.199  22.160  53.143  1.00  0.00           H  
ATOM     69  N   ILE     5      41.118  24.204  56.773  1.00  0.00           N  
ATOM     70  CA  ILE     5      40.890  25.493  57.448  1.00  0.00           C  
ATOM     71  C   ILE     5      40.189  26.582  56.676  1.00  0.00           C  
ATOM     72  O   ILE     5      40.194  27.738  57.020  1.00  0.00           O  
ATOM     73  CB  ILE     5      42.331  25.981  57.908  1.00  0.00           C  
ATOM     74  CG2 ILE     5      42.818  24.931  58.945  1.00  0.00           C  
ATOM     75  CG1 ILE     5      43.341  26.119  56.676  1.00  0.00           C  
ATOM     76  CD1 ILE     5      44.572  26.842  57.142  1.00  0.00           C  
ATOM     77  H   ILE     5      41.561  24.161  55.867  1.00  0.00           H  
ATOM     78  HA  ILE     5      40.322  25.431  58.376  1.00  0.00           H  
ATOM     79  HB  ILE     5      42.298  26.961  58.385  1.00  0.00           H  
ATOM     80 HG21 ILE     5      43.308  24.105  58.429  1.00  0.00           H  
ATOM     81 HG22 ILE     5      43.489  25.343  59.698  1.00  0.00           H  
ATOM     82 HG23 ILE     5      41.979  24.622  59.569  1.00  0.00           H  
ATOM     83 HG12 ILE     5      43.691  25.158  56.297  1.00  0.00           H  
ATOM     84 HG13 ILE     5      42.885  26.816  55.974  1.00  0.00           H  
ATOM     85 HD11 ILE     5      45.018  26.391  58.029  1.00  0.00           H  
ATOM     86 HD12 ILE     5      45.427  26.840  56.466  1.00  0.00           H  
ATOM     87 HD13 ILE     5      44.298  27.876  57.353  1.00  0.00           H  
ATOM     88  N   VAL     6      39.515  26.153  55.645  1.00  0.00           N  
ATOM     89  CA  VAL     6      38.500  27.031  55.028  1.00  0.00           C  
ATOM     90  C   VAL     6      37.359  27.547  55.986  1.00  0.00           C  
ATOM     91  O   VAL     6      36.547  26.788  56.532  1.00  0.00           O  
ATOM     92  CB  VAL     6      38.038  26.493  53.695  1.00  0.00           C  
ATOM     93  CG1 VAL     6      37.047  27.469  52.984  1.00  0.00           C  
ATOM     94  CG2 VAL     6      39.179  26.108  52.781  1.00  0.00           C  
ATOM     95  H   VAL     6      39.471  25.202  55.307  1.00  0.00           H  
ATOM     96  HA  VAL     6      39.098  27.914  54.799  1.00  0.00           H  
ATOM     97  HB  VAL     6      37.472  25.580  53.880  1.00  0.00           H  
ATOM     98 HG11 VAL     6      37.637  28.349  52.729  1.00  0.00           H  
ATOM     99 HG12 VAL     6      36.663  26.983  52.088  1.00  0.00           H  
ATOM    100 HG13 VAL     6      36.274  27.874  53.637  1.00  0.00           H  
ATOM    101 HG21 VAL     6      39.957  26.870  52.714  1.00  0.00           H  
ATOM    102 HG22 VAL     6      39.658  25.180  53.093  1.00  0.00           H  
ATOM    103 HG23 VAL     6      38.890  25.870  51.758  1.00  0.00           H  
ATOM    104  N   GLY     7      37.457  28.871  56.265  1.00  0.00           N  
ATOM    105  CA  GLY     7      36.589  29.462  57.277  1.00  0.00           C  
ATOM    106  C   GLY     7      37.121  29.548  58.696  1.00  0.00           C  
ATOM    107  O   GLY     7      36.391  29.907  59.617  1.00  0.00           O  
ATOM    108  H   GLY     7      38.104  29.474  55.778  1.00  0.00           H  
ATOM    109  HA2 GLY     7      36.416  30.505  57.013  1.00  0.00           H  
ATOM    110  HA3 GLY     7      35.629  28.945  57.316  1.00  0.00           H  
ATOM    111  N   CYS     8      38.429  29.384  58.878  1.00  0.00           N  
ATOM    112  CA  CYS     8      39.095  29.538  60.128  1.00  0.00           C  
ATOM    113  C   CYS     8      39.750  30.929  60.147  1.00  0.00           C  
ATOM    114  O   CYS     8      40.093  31.518  59.138  1.00  0.00           O  
ATOM    115  CB  CYS     8      40.125  28.392  60.360  1.00  0.00           C  
ATOM    116  SG  CYS     8      39.235  26.782  60.398  1.00  0.00           S  
ATOM    117  H   CYS     8      39.034  29.092  58.123  1.00  0.00           H  
ATOM    118  HA  CYS     8      38.372  29.528  60.944  1.00  0.00           H  
ATOM    119  HB2 CYS     8      40.817  28.358  59.518  1.00  0.00           H  
ATOM    120  HB3 CYS     8      40.554  28.525  61.353  1.00  0.00           H  
ATOM    121  HG  CYS     8      38.904  26.611  61.681  1.00  0.00           H  
ATOM    122  N   ARG     9      40.011  31.379  61.410  1.00  0.00           N  
ATOM    123  CA  ARG     9      41.035  32.356  61.796  1.00  0.00           C  
ATOM    124  C   ARG     9      42.428  31.835  61.866  1.00  0.00           C  
ATOM    125  O   ARG     9      42.670  30.832  62.573  1.00  0.00           O  
ATOM    126  CB  ARG     9      40.555  32.905  63.187  1.00  0.00           C  
ATOM    127  CG  ARG     9      39.276  33.855  63.200  1.00  0.00           C  
ATOM    128  CD  ARG     9      39.455  35.159  62.295  1.00  0.00           C  
ATOM    129  NE  ARG     9      40.519  35.976  62.787  1.00  0.00           N  
ATOM    130  CZ  ARG     9      41.135  37.023  62.191  1.00  0.00           C  
ATOM    131  NH1 ARG     9      40.821  37.391  61.008  1.00  0.00           N  
ATOM    132  NH2 ARG     9      42.125  37.676  62.739  1.00  0.00           N1+
ATOM    133  H   ARG     9      39.662  30.730  62.101  1.00  0.00           H  
ATOM    134  HA  ARG     9      41.036  33.182  61.085  1.00  0.00           H  
ATOM    135  HB2 ARG     9      40.480  32.133  63.952  1.00  0.00           H  
ATOM    136  HB3 ARG     9      41.362  33.516  63.593  1.00  0.00           H  
ATOM    137  HG2 ARG     9      38.457  33.198  62.905  1.00  0.00           H  
ATOM    138  HG3 ARG     9      39.177  34.205  64.228  1.00  0.00           H  
ATOM    139  HD2 ARG     9      39.720  34.892  61.272  1.00  0.00           H  
ATOM    140  HD3 ARG     9      38.536  35.741  62.230  1.00  0.00           H  
ATOM    141  HE  ARG     9      40.788  35.850  63.752  1.00  0.00           H  
ATOM    142 HH11 ARG     9      40.118  36.895  60.480  1.00  0.00           H  
ATOM    143 HH12 ARG     9      41.124  38.280  60.638  1.00  0.00           H  
ATOM    144 HH21 ARG     9      42.416  37.421  63.672  1.00  0.00           H  
ATOM    145 HH22 ARG     9      42.593  38.449  62.287  1.00  0.00           H  
ATOM    146  N   ILE    10      43.364  32.457  61.212  1.00  0.00           N  
ATOM    147  CA  ILE    10      44.776  32.075  61.132  1.00  0.00           C  
ATOM    148  C   ILE    10      45.679  33.243  61.462  1.00  0.00           C  
ATOM    149  O   ILE    10      45.246  34.379  61.317  1.00  0.00           O  
ATOM    150  CB  ILE    10      45.078  31.412  59.750  1.00  0.00           C  
ATOM    151  CG2 ILE    10      44.283  30.164  59.608  1.00  0.00           C  
ATOM    152  CG1 ILE    10      44.890  32.278  58.508  1.00  0.00           C  
ATOM    153  CD1 ILE    10      46.013  33.242  58.103  1.00  0.00           C  
ATOM    154  H   ILE    10      43.142  33.336  60.766  1.00  0.00           H  
ATOM    155  HA  ILE    10      44.988  31.394  61.956  1.00  0.00           H  
ATOM    156  HB  ILE    10      46.119  31.110  59.869  1.00  0.00           H  
ATOM    157 HG21 ILE    10      44.813  29.560  58.873  1.00  0.00           H  
ATOM    158 HG22 ILE    10      44.258  29.628  60.557  1.00  0.00           H  
ATOM    159 HG23 ILE    10      43.255  30.398  59.334  1.00  0.00           H  
ATOM    160 HG12 ILE    10      44.805  31.590  57.667  1.00  0.00           H  
ATOM    161 HG13 ILE    10      43.919  32.766  58.587  1.00  0.00           H  
ATOM    162 HD11 ILE    10      46.959  32.724  57.944  1.00  0.00           H  
ATOM    163 HD12 ILE    10      45.642  33.808  57.249  1.00  0.00           H  
ATOM    164 HD13 ILE    10      46.274  33.976  58.865  1.00  0.00           H  
ATOM    165  N   GLN    11      46.950  33.004  61.775  1.00  0.00           N  
ATOM    166  CA  GLN    11      48.105  33.902  61.688  1.00  0.00           C  
ATOM    167  C   GLN    11      49.364  33.072  61.418  1.00  0.00           C  
ATOM    168  O   GLN    11      49.438  31.907  61.707  1.00  0.00           O  
ATOM    169  CB  GLN    11      48.166  34.777  62.924  1.00  0.00           C  
ATOM    170  CG  GLN    11      48.624  34.036  64.208  1.00  0.00           C  
ATOM    171  CD  GLN    11      49.132  35.055  65.344  1.00  0.00           C  
ATOM    172  OE1 GLN    11      49.511  36.162  64.994  1.00  0.00           O  
ATOM    173  NE2 GLN    11      49.011  34.776  66.587  1.00  0.00           N  
ATOM    174  H   GLN    11      47.217  32.090  62.113  1.00  0.00           H  
ATOM    175  HA  GLN    11      48.063  34.612  60.861  1.00  0.00           H  
ATOM    176  HB2 GLN    11      48.952  35.434  62.550  1.00  0.00           H  
ATOM    177  HB3 GLN    11      47.277  35.343  63.201  1.00  0.00           H  
ATOM    178  HG2 GLN    11      47.812  33.453  64.643  1.00  0.00           H  
ATOM    179  HG3 GLN    11      49.379  33.287  63.969  1.00  0.00           H  
ATOM    180 HE21 GLN    11      48.870  33.797  66.790  1.00  0.00           H  
ATOM    181 HE22 GLN    11      49.479  35.422  67.207  1.00  0.00           H  
ATOM    182  N   HIS    12      50.399  33.727  60.779  1.00  0.00           N  
ATOM    183  CA  HIS    12      51.684  33.117  60.329  1.00  0.00           C  
ATOM    184  C   HIS    12      52.788  34.181  60.072  1.00  0.00           C  
ATOM    185  O   HIS    12      52.518  35.372  59.913  1.00  0.00           O  
ATOM    186  CB  HIS    12      51.421  32.336  59.040  1.00  0.00           C  
ATOM    187  CG  HIS    12      51.184  33.105  57.775  1.00  0.00           C  
ATOM    188  ND1 HIS    12      52.104  33.835  56.982  1.00  0.00           N  
ATOM    189  CE1 HIS    12      51.394  34.314  55.939  1.00  0.00           C  
ATOM    190  NE2 HIS    12      50.081  34.218  56.121  1.00  0.00           N  
ATOM    191  CD2 HIS    12      49.953  33.450  57.281  1.00  0.00           C  
ATOM    192  H   HIS    12      50.311  34.711  60.571  1.00  0.00           H  
ATOM    193  HA  HIS    12      51.983  32.389  61.083  1.00  0.00           H  
ATOM    194  HB2 HIS    12      52.344  31.824  58.767  1.00  0.00           H  
ATOM    195  HB3 HIS    12      50.643  31.586  59.185  1.00  0.00           H  
ATOM    196  HD1 HIS    12      53.092  33.625  56.945  1.00  0.00           H  
ATOM    197  HE1 HIS    12      51.871  34.792  55.097  1.00  0.00           H  
ATOM    198  HD2 HIS    12      48.973  33.273  57.699  1.00  0.00           H  
ATOM    199  N   GLY    13      54.064  33.722  60.018  1.00  0.00           N  
ATOM    200  CA  GLY    13      55.186  34.517  59.550  1.00  0.00           C  
ATOM    201  C   GLY    13      55.302  34.460  58.008  1.00  0.00           C  
ATOM    202  O   GLY    13      54.843  33.475  57.346  1.00  0.00           O  
ATOM    203  H   GLY    13      54.226  32.729  60.099  1.00  0.00           H  
ATOM    204  HA2 GLY    13      55.060  35.536  59.915  1.00  0.00           H  
ATOM    205  HA3 GLY    13      56.127  34.291  60.053  1.00  0.00           H  
ATOM    206  N   TRP    14      55.857  35.526  57.438  1.00  0.00           N  
ATOM    207  CA  TRP    14      56.238  35.621  56.060  1.00  0.00           C  
ATOM    208  C   TRP    14      57.584  36.304  55.958  1.00  0.00           C  
ATOM    209  O   TRP    14      57.846  37.339  56.627  1.00  0.00           O  
ATOM    210  CB  TRP    14      55.138  36.370  55.206  1.00  0.00           C  
ATOM    211  CG  TRP    14      55.284  36.498  53.716  1.00  0.00           C  
ATOM    212  CD1 TRP    14      55.858  37.512  53.064  1.00  0.00           C  
ATOM    213  NE1 TRP    14      55.784  37.340  51.698  1.00  0.00           N  
ATOM    214  CE2 TRP    14      55.253  36.109  51.407  1.00  0.00           C  
ATOM    215  CZ2 TRP    14      55.006  35.475  50.222  1.00  0.00           C  
ATOM    216  CH2 TRP    14      54.449  34.163  50.195  1.00  0.00           C  
ATOM    217  CZ3 TRP    14      54.142  33.538  51.428  1.00  0.00           C  
ATOM    218  CE3 TRP    14      54.315  34.213  52.599  1.00  0.00           C  
ATOM    219  CD2 TRP    14      54.851  35.541  52.672  1.00  0.00           C  
ATOM    220  H   TRP    14      56.144  36.261  58.067  1.00  0.00           H  
ATOM    221  HA  TRP    14      56.360  34.640  55.600  1.00  0.00           H  
ATOM    222  HB2 TRP    14      54.176  35.871  55.325  1.00  0.00           H  
ATOM    223  HB3 TRP    14      55.083  37.357  55.665  1.00  0.00           H  
ATOM    224  HD1 TRP    14      56.203  38.404  53.565  1.00  0.00           H  
ATOM    225  HE1 TRP    14      55.996  38.077  51.040  1.00  0.00           H  
ATOM    226  HZ2 TRP    14      55.336  36.056  49.374  1.00  0.00           H  
ATOM    227  HH2 TRP    14      54.395  33.571  49.293  1.00  0.00           H  
ATOM    228  HZ3 TRP    14      53.777  32.523  51.365  1.00  0.00           H  
ATOM    229  HE3 TRP    14      53.976  33.701  53.488  1.00  0.00           H  
ATOM    230  N   LYS    15      58.345  35.798  54.980  1.00  0.00           N  
ATOM    231  CA  LYS    15      59.590  36.331  54.402  1.00  0.00           C  
ATOM    232  C   LYS    15      59.665  35.732  53.024  1.00  0.00           C  
ATOM    233  O   LYS    15      59.671  34.518  52.965  1.00  0.00           O  
ATOM    234  CB  LYS    15      60.854  36.044  55.197  1.00  0.00           C  
ATOM    235  CG  LYS    15      62.165  36.472  54.555  1.00  0.00           C  
ATOM    236  CD  LYS    15      63.307  36.158  55.473  1.00  0.00           C  
ATOM    237  CE  LYS    15      64.660  36.333  54.788  1.00  0.00           C  
ATOM    238  NZ  LYS    15      65.177  37.671  55.133  1.00  0.00           N1+
ATOM    239  H   LYS    15      58.086  34.866  54.691  1.00  0.00           H  
ATOM    240  HA  LYS    15      59.398  37.402  54.339  1.00  0.00           H  
ATOM    241  HB2 LYS    15      60.803  36.578  56.146  1.00  0.00           H  
ATOM    242  HB3 LYS    15      60.893  34.969  55.376  1.00  0.00           H  
ATOM    243  HG2 LYS    15      62.312  35.979  53.594  1.00  0.00           H  
ATOM    244  HG3 LYS    15      62.180  37.528  54.287  1.00  0.00           H  
ATOM    245  HD2 LYS    15      63.233  36.877  56.289  1.00  0.00           H  
ATOM    246  HD3 LYS    15      63.126  35.148  55.841  1.00  0.00           H  
ATOM    247  HE2 LYS    15      65.341  35.559  55.142  1.00  0.00           H  
ATOM    248  HE3 LYS    15      64.676  36.162  53.712  1.00  0.00           H  
ATOM    249  HZ1 LYS    15      64.701  38.314  54.516  1.00  0.00           H  
ATOM    250  HZ2 LYS    15      64.917  38.028  56.042  1.00  0.00           H  
ATOM    251  HZ3 LYS    15      66.176  37.786  55.042  1.00  0.00           H  
ATOM    252  N   GLU    16      59.791  36.502  51.944  1.00  0.00           N  
ATOM    253  CA  GLU    16      60.036  36.101  50.575  1.00  0.00           C  
ATOM    254  C   GLU    16      61.323  36.613  49.985  1.00  0.00           C  
ATOM    255  O   GLU    16      61.709  36.210  48.883  1.00  0.00           O  
ATOM    256  CB  GLU    16      58.741  36.500  49.732  1.00  0.00           C  
ATOM    257  CG  GLU    16      58.734  37.936  49.368  1.00  0.00           C  
ATOM    258  CD  GLU    16      57.302  38.365  48.937  1.00  0.00           C  
ATOM    259  OE1 GLU    16      56.732  37.832  48.035  1.00  0.00           O  
ATOM    260  OE2 GLU    16      56.749  39.125  49.741  1.00  0.00           O1-
ATOM    261  H   GLU    16      59.624  37.464  52.205  1.00  0.00           H  
ATOM    262  HA  GLU    16      60.140  35.018  50.503  1.00  0.00           H  
ATOM    263  HB2 GLU    16      58.864  35.957  48.795  1.00  0.00           H  
ATOM    264  HB3 GLU    16      57.787  36.155  50.132  1.00  0.00           H  
ATOM    265  HG2 GLU    16      59.028  38.549  50.219  1.00  0.00           H  
ATOM    266  HG3 GLU    16      59.502  38.110  48.615  1.00  0.00           H  
ATOM    267  N   GLY    17      62.075  37.509  50.650  1.00  0.00           N  
ATOM    268  CA  GLY    17      63.296  38.080  50.181  1.00  0.00           C  
ATOM    269  C   GLY    17      64.082  38.847  51.234  1.00  0.00           C  
ATOM    270  O   GLY    17      64.082  38.435  52.390  1.00  0.00           O  
ATOM    271  H   GLY    17      61.684  37.790  51.537  1.00  0.00           H  
ATOM    272  HA2 GLY    17      63.851  37.397  49.538  1.00  0.00           H  
ATOM    273  HA3 GLY    17      63.039  38.794  49.398  1.00  0.00           H  
ATOM    274  N   ASN    18      64.714  39.957  50.879  1.00  0.00           N  
ATOM    275  CA  ASN    18      65.524  40.789  51.842  1.00  0.00           C  
ATOM    276  C   ASN    18      64.841  41.270  53.130  1.00  0.00           C  
ATOM    277  O   ASN    18      65.524  41.842  54.000  1.00  0.00           O  
ATOM    278  CB  ASN    18      66.231  41.904  51.145  1.00  0.00           C  
ATOM    279  CG  ASN    18      67.016  41.554  50.013  1.00  0.00           C  
ATOM    280  OD1 ASN    18      66.588  41.914  48.893  1.00  0.00           O  
ATOM    281  ND2 ASN    18      68.161  40.947  50.141  1.00  0.00           N  
ATOM    282  H   ASN    18      64.468  40.266  49.949  1.00  0.00           H  
ATOM    283  HA  ASN    18      66.310  40.238  52.359  1.00  0.00           H  
ATOM    284  HB2 ASN    18      65.438  42.612  50.904  1.00  0.00           H  
ATOM    285  HB3 ASN    18      66.913  42.450  51.798  1.00  0.00           H  
ATOM    286 HD21 ASN    18      68.484  40.603  51.034  1.00  0.00           H  
ATOM    287 HD22 ASN    18      68.728  40.795  49.319  1.00  0.00           H  
ATOM    288  N   GLY    19      63.506  41.168  53.301  1.00  0.00           N  
ATOM    289  CA  GLY    19      62.804  41.572  54.432  1.00  0.00           C  
ATOM    290  C   GLY    19      62.965  40.700  55.687  1.00  0.00           C  
ATOM    291  O   GLY    19      63.354  39.535  55.577  1.00  0.00           O  
ATOM    292  H   GLY    19      63.070  40.536  52.646  1.00  0.00           H  
ATOM    293  HA2 GLY    19      63.147  42.583  54.652  1.00  0.00           H  
ATOM    294  HA3 GLY    19      61.734  41.567  54.221  1.00  0.00           H  
ATOM    295  N   PRO    20      62.835  41.200  56.936  1.00  0.00           N  
ATOM    296  CA  PRO    20      62.819  40.379  58.122  1.00  0.00           C  
ATOM    297  C   PRO    20      61.557  39.556  58.108  1.00  0.00           C  
ATOM    298  O   PRO    20      60.514  40.004  57.594  1.00  0.00           O  
ATOM    299  CD  PRO    20      62.571  42.596  57.350  1.00  0.00           C  
ATOM    300  CG  PRO    20      62.383  42.541  58.817  1.00  0.00           C  
ATOM    301  CB  PRO    20      63.006  41.267  59.295  1.00  0.00           C  
ATOM    302  HD2 PRO    20      61.679  42.838  56.772  1.00  0.00           H  
ATOM    303  HD3 PRO    20      63.434  43.228  57.139  1.00  0.00           H  
ATOM    304  HG2 PRO    20      61.300  42.596  58.932  1.00  0.00           H  
ATOM    305  HG3 PRO    20      62.884  43.405  59.253  1.00  0.00           H  
ATOM    306  HB2 PRO    20      62.492  40.870  60.170  1.00  0.00           H  
ATOM    307  HB3 PRO    20      64.076  41.312  59.497  1.00  0.00           H  
ATOM    308  HA  PRO    20      63.619  39.640  58.165  1.00  0.00           H  
ATOM    309  N   VAL    21      61.599  38.381  58.770  1.00  0.00           N  
ATOM    310  CA  VAL    21      60.435  37.532  58.972  1.00  0.00           C  
ATOM    311  C   VAL    21      59.393  38.383  59.751  1.00  0.00           C  
ATOM    312  O   VAL    21      59.645  38.995  60.776  1.00  0.00           O  
ATOM    313  CB  VAL    21      60.687  36.195  59.730  1.00  0.00           C  
ATOM    314  CG1 VAL    21      59.386  35.416  59.863  1.00  0.00           C  
ATOM    315  CG2 VAL    21      61.678  35.239  59.102  1.00  0.00           C  
ATOM    316  H   VAL    21      62.466  38.202  59.256  1.00  0.00           H  
ATOM    317  HA  VAL    21      60.168  37.290  57.943  1.00  0.00           H  
ATOM    318  HB  VAL    21      60.878  36.472  60.767  1.00  0.00           H  
ATOM    319 HG11 VAL    21      58.667  36.067  60.362  1.00  0.00           H  
ATOM    320 HG12 VAL    21      59.059  35.258  58.835  1.00  0.00           H  
ATOM    321 HG13 VAL    21      59.425  34.448  60.363  1.00  0.00           H  
ATOM    322 HG21 VAL    21      61.485  35.375  58.038  1.00  0.00           H  
ATOM    323 HG22 VAL    21      62.665  35.639  59.333  1.00  0.00           H  
ATOM    324 HG23 VAL    21      61.636  34.206  59.446  1.00  0.00           H  
ATOM    325  N   THR    22      58.252  38.476  59.168  1.00  0.00           N  
ATOM    326  CA  THR    22      57.159  39.361  59.525  1.00  0.00           C  
ATOM    327  C   THR    22      55.827  38.618  59.606  1.00  0.00           C  
ATOM    328  O   THR    22      55.441  38.040  58.606  1.00  0.00           O  
ATOM    329  CB  THR    22      57.111  40.518  58.472  1.00  0.00           C  
ATOM    330  CG2 THR    22      55.944  41.492  58.568  1.00  0.00           C  
ATOM    331  OG1 THR    22      58.231  41.321  58.633  1.00  0.00           O  
ATOM    332  H   THR    22      58.088  37.914  58.345  1.00  0.00           H  
ATOM    333  HA  THR    22      57.371  39.804  60.498  1.00  0.00           H  
ATOM    334  HB  THR    22      57.303  40.152  57.463  1.00  0.00           H  
ATOM    335 HG21 THR    22      55.579  41.584  59.591  1.00  0.00           H  
ATOM    336 HG22 THR    22      56.082  42.431  58.031  1.00  0.00           H  
ATOM    337 HG23 THR    22      55.123  41.041  58.012  1.00  0.00           H  
ATOM    338  HG1 THR    22      58.889  40.712  58.290  1.00  0.00           H  
ATOM    339  N   GLN    23      55.101  38.784  60.732  1.00  0.00           N  
ATOM    340  CA  GLN    23      53.783  38.209  60.906  1.00  0.00           C  
ATOM    341  C   GLN    23      52.674  38.806  60.031  1.00  0.00           C  
ATOM    342  O   GLN    23      52.652  40.013  59.744  1.00  0.00           O  
ATOM    343  CB  GLN    23      53.467  38.292  62.455  1.00  0.00           C  
ATOM    344  CG  GLN    23      52.437  37.346  63.115  1.00  0.00           C  
ATOM    345  CD  GLN    23      52.747  35.836  63.058  1.00  0.00           C  
ATOM    346  OE1 GLN    23      53.794  35.309  62.754  1.00  0.00           O  
ATOM    347  NE2 GLN    23      51.854  35.020  63.476  1.00  0.00           N  
ATOM    348  H   GLN    23      55.570  39.168  61.540  1.00  0.00           H  
ATOM    349  HA  GLN    23      53.797  37.151  60.643  1.00  0.00           H  
ATOM    350  HB2 GLN    23      54.340  38.139  63.089  1.00  0.00           H  
ATOM    351  HB3 GLN    23      53.129  39.328  62.473  1.00  0.00           H  
ATOM    352  HG2 GLN    23      52.426  37.764  64.122  1.00  0.00           H  
ATOM    353  HG3 GLN    23      51.452  37.550  62.695  1.00  0.00           H  
ATOM    354 HE21 GLN    23      50.964  35.368  63.803  1.00  0.00           H  
ATOM    355 HE22 GLN    23      52.086  34.098  63.818  1.00  0.00           H  
ATOM    356  N   TRP    24      51.691  37.920  59.681  1.00  0.00           N  
ATOM    357  CA  TRP    24      50.379  38.377  59.156  1.00  0.00           C  
ATOM    358  C   TRP    24      49.152  37.615  59.714  1.00  0.00           C  
ATOM    359  O   TRP    24      49.325  36.435  60.065  1.00  0.00           O  
ATOM    360  CB  TRP    24      50.395  38.186  57.615  1.00  0.00           C  
ATOM    361  CG  TRP    24      51.262  39.075  56.724  1.00  0.00           C  
ATOM    362  CD1 TRP    24      52.639  39.141  56.726  1.00  0.00           C  
ATOM    363  NE1 TRP    24      53.122  40.001  55.735  1.00  0.00           N  
ATOM    364  CE2 TRP    24      52.063  40.600  55.076  1.00  0.00           C  
ATOM    365  CZ2 TRP    24      52.022  41.359  53.893  1.00  0.00           C  
ATOM    366  CH2 TRP    24      50.757  41.900  53.536  1.00  0.00           C  
ATOM    367  CZ3 TRP    24      49.612  41.626  54.311  1.00  0.00           C  
ATOM    368  CE3 TRP    24      49.640  40.712  55.399  1.00  0.00           C  
ATOM    369  CD2 TRP    24      50.869  40.103  55.786  1.00  0.00           C  
ATOM    370  H   TRP    24      51.732  36.937  59.909  1.00  0.00           H  
ATOM    371  HA  TRP    24      50.194  39.437  59.329  1.00  0.00           H  
ATOM    372  HB2 TRP    24      50.506  37.115  57.442  1.00  0.00           H  
ATOM    373  HB3 TRP    24      49.391  38.477  57.307  1.00  0.00           H  
ATOM    374  HD1 TRP    24      53.269  38.595  57.413  1.00  0.00           H  
ATOM    375  HE1 TRP    24      54.122  40.081  55.612  1.00  0.00           H  
ATOM    376  HZ2 TRP    24      52.972  41.711  53.519  1.00  0.00           H  
ATOM    377  HH2 TRP    24      50.709  42.480  52.626  1.00  0.00           H  
ATOM    378  HZ3 TRP    24      48.683  42.107  54.041  1.00  0.00           H  
ATOM    379  HE3 TRP    24      48.781  40.526  56.027  1.00  0.00           H  
ATOM    380  N   LYS    25      47.923  38.158  59.811  1.00  0.00           N  
ATOM    381  CA  LYS    25      46.837  37.731  60.627  1.00  0.00           C  
ATOM    382  C   LYS    25      45.534  37.884  59.835  1.00  0.00           C  
ATOM    383  O   LYS    25      45.291  38.962  59.311  1.00  0.00           O  
ATOM    384  CB  LYS    25      46.872  38.422  62.069  1.00  0.00           C  
ATOM    385  CG  LYS    25      48.214  38.506  62.735  1.00  0.00           C  
ATOM    386  CD  LYS    25      48.126  39.103  64.132  1.00  0.00           C  
ATOM    387  CE  LYS    25      49.538  39.336  64.638  1.00  0.00           C  
ATOM    388  NZ  LYS    25      49.518  40.080  65.951  1.00  0.00           N1+
ATOM    389  H   LYS    25      47.787  39.090  59.446  1.00  0.00           H  
ATOM    390  HA  LYS    25      46.847  36.647  60.735  1.00  0.00           H  
ATOM    391  HB2 LYS    25      46.584  39.467  61.958  1.00  0.00           H  
ATOM    392  HB3 LYS    25      46.192  37.894  62.737  1.00  0.00           H  
ATOM    393  HG2 LYS    25      48.667  37.516  62.679  1.00  0.00           H  
ATOM    394  HG3 LYS    25      48.798  39.189  62.118  1.00  0.00           H  
ATOM    395  HD2 LYS    25      47.613  40.058  64.017  1.00  0.00           H  
ATOM    396  HD3 LYS    25      47.570  38.491  64.842  1.00  0.00           H  
ATOM    397  HE2 LYS    25      50.073  38.394  64.758  1.00  0.00           H  
ATOM    398  HE3 LYS    25      50.159  39.918  63.957  1.00  0.00           H  
ATOM    399  HZ1 LYS    25      49.339  41.049  65.729  1.00  0.00           H  
ATOM    400  HZ2 LYS    25      48.872  39.641  66.593  1.00  0.00           H  
ATOM    401  HZ3 LYS    25      50.384  39.934  66.449  1.00  0.00           H  
ATOM    402  N   GLY    26      44.753  36.794  59.678  1.00  0.00           N  
ATOM    403  CA  GLY    26      43.549  36.839  58.852  1.00  0.00           C  
ATOM    404  C   GLY    26      42.553  35.710  58.943  1.00  0.00           C  
ATOM    405  O   GLY    26      42.523  34.921  59.904  1.00  0.00           O  
ATOM    406  H   GLY    26      45.046  35.918  60.085  1.00  0.00           H  
ATOM    407  HA2 GLY    26      42.981  37.693  59.222  1.00  0.00           H  
ATOM    408  HA3 GLY    26      43.870  36.895  57.812  1.00  0.00           H  
ATOM    409  N   THR    27      41.627  35.656  57.981  1.00  0.00           N  
ATOM    410  CA  THR    27      40.494  34.748  57.813  1.00  0.00           C  
ATOM    411  C   THR    27      40.677  34.172  56.385  1.00  0.00           C  
ATOM    412  O   THR    27      40.786  34.853  55.307  1.00  0.00           O  
ATOM    413  CB  THR    27      39.171  35.485  57.714  1.00  0.00           C  
ATOM    414  CG2 THR    27      37.989  34.536  57.483  1.00  0.00           C  
ATOM    415  OG1 THR    27      39.010  36.002  59.004  1.00  0.00           O  
ATOM    416  H   THR    27      41.767  36.258  57.182  1.00  0.00           H  
ATOM    417  HA  THR    27      40.468  33.883  58.476  1.00  0.00           H  
ATOM    418  HB  THR    27      39.174  36.313  57.004  1.00  0.00           H  
ATOM    419 HG21 THR    27      37.774  34.420  56.421  1.00  0.00           H  
ATOM    420 HG22 THR    27      38.074  33.562  57.965  1.00  0.00           H  
ATOM    421 HG23 THR    27      37.175  34.938  58.086  1.00  0.00           H  
ATOM    422  HG1 THR    27      38.520  36.819  58.888  1.00  0.00           H  
ATOM    423  N   VAL    28      40.766  32.812  56.362  1.00  0.00           N  
ATOM    424  CA  VAL    28      40.695  32.091  55.112  1.00  0.00           C  
ATOM    425  C   VAL    28      39.228  32.116  54.623  1.00  0.00           C  
ATOM    426  O   VAL    28      38.355  31.491  55.168  1.00  0.00           O  
ATOM    427  CB  VAL    28      41.175  30.665  55.185  1.00  0.00           C  
ATOM    428  CG1 VAL    28      41.234  29.943  53.869  1.00  0.00           C  
ATOM    429  CG2 VAL    28      42.652  30.755  55.640  1.00  0.00           C  
ATOM    430  H   VAL    28      40.578  32.290  57.206  1.00  0.00           H  
ATOM    431  HA  VAL    28      41.343  32.549  54.365  1.00  0.00           H  
ATOM    432  HB  VAL    28      40.548  30.035  55.815  1.00  0.00           H  
ATOM    433 HG11 VAL    28      40.236  29.902  53.432  1.00  0.00           H  
ATOM    434 HG12 VAL    28      41.950  30.470  53.239  1.00  0.00           H  
ATOM    435 HG13 VAL    28      41.608  28.923  53.966  1.00  0.00           H  
ATOM    436 HG21 VAL    28      42.781  30.950  56.705  1.00  0.00           H  
ATOM    437 HG22 VAL    28      43.076  29.764  55.481  1.00  0.00           H  
ATOM    438 HG23 VAL    28      43.345  31.357  55.054  1.00  0.00           H  
ATOM    439  N   LEU    29      39.032  32.813  53.454  1.00  0.00           N  
ATOM    440  CA  LEU    29      37.741  32.729  52.734  1.00  0.00           C  
ATOM    441  C   LEU    29      37.450  31.339  52.115  1.00  0.00           C  
ATOM    442  O   LEU    29      36.306  30.942  52.153  1.00  0.00           O  
ATOM    443  CB  LEU    29      37.743  33.763  51.581  1.00  0.00           C  
ATOM    444  CG  LEU    29      38.252  35.162  51.952  1.00  0.00           C  
ATOM    445  CD1 LEU    29      38.284  36.033  50.711  1.00  0.00           C  
ATOM    446  CD2 LEU    29      37.327  35.846  53.022  1.00  0.00           C  
ATOM    447  H   LEU    29      39.814  33.126  52.897  1.00  0.00           H  
ATOM    448  HA  LEU    29      36.947  32.891  53.463  1.00  0.00           H  
ATOM    449  HB2 LEU    29      38.543  33.409  50.930  1.00  0.00           H  
ATOM    450  HB3 LEU    29      36.788  33.665  51.065  1.00  0.00           H  
ATOM    451  HG  LEU    29      39.294  35.009  52.232  1.00  0.00           H  
ATOM    452 HD11 LEU    29      38.655  35.510  49.830  1.00  0.00           H  
ATOM    453 HD12 LEU    29      37.323  36.544  50.647  1.00  0.00           H  
ATOM    454 HD13 LEU    29      38.841  36.934  50.966  1.00  0.00           H  
ATOM    455 HD21 LEU    29      36.360  36.080  52.577  1.00  0.00           H  
ATOM    456 HD22 LEU    29      37.341  35.107  53.823  1.00  0.00           H  
ATOM    457 HD23 LEU    29      37.756  36.812  53.289  1.00  0.00           H  
ATOM    458  N   ASP    30      38.431  30.834  51.330  1.00  0.00           N  
ATOM    459  CA  ASP    30      38.117  29.857  50.293  1.00  0.00           C  
ATOM    460  C   ASP    30      39.306  28.978  49.995  1.00  0.00           C  
ATOM    461  O   ASP    30      40.435  29.106  50.568  1.00  0.00           O  
ATOM    462  CB  ASP    30      37.401  30.585  49.109  1.00  0.00           C  
ATOM    463  CG  ASP    30      36.460  29.619  48.285  1.00  0.00           C  
ATOM    464  OD1 ASP    30      36.265  28.466  48.626  1.00  0.00           O  
ATOM    465  OD2 ASP    30      36.010  30.049  47.220  1.00  0.00           O1-
ATOM    466  H   ASP    30      39.367  31.207  51.399  1.00  0.00           H  
ATOM    467  HA  ASP    30      37.370  29.178  50.704  1.00  0.00           H  
ATOM    468  HB2 ASP    30      36.967  31.528  49.442  1.00  0.00           H  
ATOM    469  HB3 ASP    30      38.245  30.749  48.439  1.00  0.00           H  
ATOM    470  N   GLN    31      39.188  28.080  49.045  1.00  0.00           N  
ATOM    471  CA  GLN    31      40.266  27.384  48.324  1.00  0.00           C  
ATOM    472  C   GLN    31      40.071  27.247  46.776  1.00  0.00           C  
ATOM    473  O   GLN    31      38.901  27.177  46.287  1.00  0.00           O  
ATOM    474  CB  GLN    31      40.623  25.940  48.852  1.00  0.00           C  
ATOM    475  CG  GLN    31      39.534  24.897  48.402  1.00  0.00           C  
ATOM    476  CD  GLN    31      39.517  23.713  49.290  1.00  0.00           C  
ATOM    477  OE1 GLN    31      39.900  23.684  50.462  1.00  0.00           O  
ATOM    478  NE2 GLN    31      38.913  22.671  48.845  1.00  0.00           N  
ATOM    479  H   GLN    31      38.260  28.089  48.648  1.00  0.00           H  
ATOM    480  HA  GLN    31      41.132  28.044  48.361  1.00  0.00           H  
ATOM    481  HB2 GLN    31      41.607  25.555  48.585  1.00  0.00           H  
ATOM    482  HB3 GLN    31      40.626  26.064  49.935  1.00  0.00           H  
ATOM    483  HG2 GLN    31      38.611  25.439  48.607  1.00  0.00           H  
ATOM    484  HG3 GLN    31      39.587  24.518  47.381  1.00  0.00           H  
ATOM    485 HE21 GLN    31      38.493  22.714  47.928  1.00  0.00           H  
ATOM    486 HE22 GLN    31      39.147  21.795  49.289  1.00  0.00           H  
ATOM    487  N   VAL    32      41.085  27.227  45.991  1.00  0.00           N  
ATOM    488  CA  VAL    32      41.070  27.310  44.486  1.00  0.00           C  
ATOM    489  C   VAL    32      40.772  26.002  43.838  1.00  0.00           C  
ATOM    490  O   VAL    32      41.536  25.044  43.875  1.00  0.00           O  
ATOM    491  CB  VAL    32      42.381  27.917  43.864  1.00  0.00           C  
ATOM    492  CG1 VAL    32      42.628  27.642  42.410  1.00  0.00           C  
ATOM    493  CG2 VAL    32      42.512  29.388  44.104  1.00  0.00           C  
ATOM    494  H   VAL    32      41.953  27.155  46.502  1.00  0.00           H  
ATOM    495  HA  VAL    32      40.224  27.962  44.273  1.00  0.00           H  
ATOM    496  HB  VAL    32      43.150  27.504  44.518  1.00  0.00           H  
ATOM    497 HG11 VAL    32      42.864  26.582  42.313  1.00  0.00           H  
ATOM    498 HG12 VAL    32      41.814  27.926  41.743  1.00  0.00           H  
ATOM    499 HG13 VAL    32      43.487  28.240  42.105  1.00  0.00           H  
ATOM    500 HG21 VAL    32      41.571  29.914  43.943  1.00  0.00           H  
ATOM    501 HG22 VAL    32      42.619  29.540  45.178  1.00  0.00           H  
ATOM    502 HG23 VAL    32      43.357  29.872  43.614  1.00  0.00           H  
ATOM    503  N   PRO    33      39.702  25.867  43.074  1.00  0.00           N  
ATOM    504  CA  PRO    33      39.228  24.515  42.638  1.00  0.00           C  
ATOM    505  C   PRO    33      40.235  23.618  41.804  1.00  0.00           C  
ATOM    506  O   PRO    33      40.325  22.402  42.002  1.00  0.00           O  
ATOM    507  CD  PRO    33      38.874  26.911  42.438  1.00  0.00           C  
ATOM    508  CG  PRO    33      38.097  26.253  41.365  1.00  0.00           C  
ATOM    509  CB  PRO    33      37.943  24.835  41.839  1.00  0.00           C  
ATOM    510  HD2 PRO    33      39.422  27.754  42.017  1.00  0.00           H  
ATOM    511  HD3 PRO    33      38.142  27.311  43.138  1.00  0.00           H  
ATOM    512  HG2 PRO    33      38.742  26.308  40.488  1.00  0.00           H  
ATOM    513  HG3 PRO    33      37.130  26.718  41.173  1.00  0.00           H  
ATOM    514  HB2 PRO    33      37.815  24.176  40.981  1.00  0.00           H  
ATOM    515  HB3 PRO    33      37.098  24.799  42.527  1.00  0.00           H  
ATOM    516  HA  PRO    33      38.831  23.960  43.488  1.00  0.00           H  
ATOM    517  N   VAL    34      41.074  24.282  41.039  1.00  0.00           N  
ATOM    518  CA  VAL    34      42.086  23.642  40.256  1.00  0.00           C  
ATOM    519  C   VAL    34      43.349  23.221  40.911  1.00  0.00           C  
ATOM    520  O   VAL    34      44.197  22.439  40.423  1.00  0.00           O  
ATOM    521  CB  VAL    34      42.252  24.328  38.848  1.00  0.00           C  
ATOM    522  CG1 VAL    34      42.883  25.733  39.062  1.00  0.00           C  
ATOM    523  CG2 VAL    34      43.092  23.435  37.865  1.00  0.00           C  
ATOM    524  H   VAL    34      40.963  25.281  40.945  1.00  0.00           H  
ATOM    525  HA  VAL    34      41.654  22.675  39.996  1.00  0.00           H  
ATOM    526  HB  VAL    34      41.303  24.399  38.317  1.00  0.00           H  
ATOM    527 HG11 VAL    34      42.894  26.255  38.106  1.00  0.00           H  
ATOM    528 HG12 VAL    34      42.236  26.352  39.682  1.00  0.00           H  
ATOM    529 HG13 VAL    34      43.874  25.674  39.512  1.00  0.00           H  
ATOM    530 HG21 VAL    34      44.157  23.430  38.098  1.00  0.00           H  
ATOM    531 HG22 VAL    34      42.683  22.438  37.705  1.00  0.00           H  
ATOM    532 HG23 VAL    34      42.997  23.830  36.854  1.00  0.00           H  
ATOM    533  N   ASN    35      43.492  23.706  42.202  1.00  0.00           N  
ATOM    534  CA  ASN    35      44.449  23.290  43.194  1.00  0.00           C  
ATOM    535  C   ASN    35      43.886  23.382  44.619  1.00  0.00           C  
ATOM    536  O   ASN    35      44.086  24.404  45.272  1.00  0.00           O  
ATOM    537  CB  ASN    35      45.755  24.075  43.097  1.00  0.00           C  
ATOM    538  CG  ASN    35      46.840  23.848  44.125  1.00  0.00           C  
ATOM    539  OD1 ASN    35      46.829  22.839  44.872  1.00  0.00           O  
ATOM    540  ND2 ASN    35      47.806  24.771  44.361  1.00  0.00           N  
ATOM    541  H   ASN    35      42.722  24.259  42.550  1.00  0.00           H  
ATOM    542  HA  ASN    35      44.596  22.245  42.920  1.00  0.00           H  
ATOM    543  HB2 ASN    35      46.155  24.133  42.085  1.00  0.00           H  
ATOM    544  HB3 ASN    35      45.399  25.101  43.195  1.00  0.00           H  
ATOM    545 HD21 ASN    35      48.006  25.616  43.845  1.00  0.00           H  
ATOM    546 HD22 ASN    35      48.526  24.516  45.022  1.00  0.00           H  
ATOM    547  N   PRO    36      43.256  22.387  45.276  1.00  0.00           N  
ATOM    548  CA  PRO    36      42.732  22.413  46.652  1.00  0.00           C  
ATOM    549  C   PRO    36      43.688  22.795  47.780  1.00  0.00           C  
ATOM    550  O   PRO    36      43.271  22.790  48.933  1.00  0.00           O  
ATOM    551  CD  PRO    36      42.658  21.226  44.545  1.00  0.00           C  
ATOM    552  CG  PRO    36      41.514  20.683  45.439  1.00  0.00           C  
ATOM    553  CB  PRO    36      41.918  21.173  46.867  1.00  0.00           C  
ATOM    554  HD2 PRO    36      43.408  20.437  44.494  1.00  0.00           H  
ATOM    555  HD3 PRO    36      42.342  21.390  43.515  1.00  0.00           H  
ATOM    556  HG2 PRO    36      41.359  19.605  45.393  1.00  0.00           H  
ATOM    557  HG3 PRO    36      40.610  21.160  45.061  1.00  0.00           H  
ATOM    558  HB2 PRO    36      42.568  20.492  47.417  1.00  0.00           H  
ATOM    559  HB3 PRO    36      41.021  21.490  47.400  1.00  0.00           H  
ATOM    560  HA  PRO    36      42.027  23.240  46.740  1.00  0.00           H  
ATOM    561  N   SER    37      44.962  23.055  47.521  1.00  0.00           N  
ATOM    562  CA  SER    37      45.901  23.514  48.471  1.00  0.00           C  
ATOM    563  C   SER    37      45.915  25.049  48.671  1.00  0.00           C  
ATOM    564  O   SER    37      46.191  25.571  49.755  1.00  0.00           O  
ATOM    565  CB  SER    37      47.321  22.923  48.235  1.00  0.00           C  
ATOM    566  OG  SER    37      48.213  22.934  49.312  1.00  0.00           O  
ATOM    567  H   SER    37      45.248  23.119  46.554  1.00  0.00           H  
ATOM    568  HA  SER    37      45.632  23.142  49.459  1.00  0.00           H  
ATOM    569  HB2 SER    37      47.205  21.910  47.850  1.00  0.00           H  
ATOM    570  HB3 SER    37      47.754  23.445  47.382  1.00  0.00           H  
ATOM    571  HG  SER    37      48.211  22.076  49.744  1.00  0.00           H  
ATOM    572  N   LEU    38      45.688  25.730  47.551  1.00  0.00           N  
ATOM    573  CA  LEU    38      45.810  27.140  47.514  1.00  0.00           C  
ATOM    574  C   LEU    38      44.557  27.765  48.099  1.00  0.00           C  
ATOM    575  O   LEU    38      43.468  27.880  47.491  1.00  0.00           O  
ATOM    576  CB  LEU    38      46.086  27.533  46.022  1.00  0.00           C  
ATOM    577  CG  LEU    38      45.791  28.971  45.483  1.00  0.00           C  
ATOM    578  CD1 LEU    38      46.744  29.932  46.253  1.00  0.00           C  
ATOM    579  CD2 LEU    38      46.107  29.222  44.007  1.00  0.00           C  
ATOM    580  H   LEU    38      45.618  25.288  46.645  1.00  0.00           H  
ATOM    581  HA  LEU    38      46.662  27.477  48.104  1.00  0.00           H  
ATOM    582  HB2 LEU    38      47.105  27.410  45.656  1.00  0.00           H  
ATOM    583  HB3 LEU    38      45.417  26.837  45.515  1.00  0.00           H  
ATOM    584  HG  LEU    38      44.758  29.221  45.723  1.00  0.00           H  
ATOM    585 HD11 LEU    38      46.445  29.932  47.301  1.00  0.00           H  
ATOM    586 HD12 LEU    38      47.770  29.611  46.072  1.00  0.00           H  
ATOM    587 HD13 LEU    38      46.620  30.953  45.891  1.00  0.00           H  
ATOM    588 HD21 LEU    38      47.182  29.086  43.891  1.00  0.00           H  
ATOM    589 HD22 LEU    38      45.534  28.512  43.411  1.00  0.00           H  
ATOM    590 HD23 LEU    38      45.807  30.234  43.732  1.00  0.00           H  
ATOM    591  N   TYR    39      44.675  28.119  49.368  1.00  0.00           N  
ATOM    592  CA  TYR    39      43.679  28.931  50.068  1.00  0.00           C  
ATOM    593  C   TYR    39      43.612  30.393  49.611  1.00  0.00           C  
ATOM    594  O   TYR    39      44.607  30.980  49.242  1.00  0.00           O  
ATOM    595  CB  TYR    39      44.178  28.805  51.574  1.00  0.00           C  
ATOM    596  CG  TYR    39      44.272  27.423  52.168  1.00  0.00           C  
ATOM    597  CD1 TYR    39      45.498  26.751  52.510  1.00  0.00           C  
ATOM    598  CE1 TYR    39      45.504  25.486  53.148  1.00  0.00           C  
ATOM    599  CZ  TYR    39      44.242  24.856  53.409  1.00  0.00           C  
ATOM    600  OH  TYR    39      44.117  23.581  53.943  1.00  0.00           O  
ATOM    601  CE2 TYR    39      43.054  25.509  53.005  1.00  0.00           C  
ATOM    602  CD2 TYR    39      43.073  26.770  52.374  1.00  0.00           C  
ATOM    603  H   TYR    39      45.492  27.755  49.837  1.00  0.00           H  
ATOM    604  HA  TYR    39      42.645  28.587  50.036  1.00  0.00           H  
ATOM    605  HB2 TYR    39      45.058  29.433  51.718  1.00  0.00           H  
ATOM    606  HB3 TYR    39      43.431  29.364  52.138  1.00  0.00           H  
ATOM    607  HD1 TYR    39      46.388  27.286  52.213  1.00  0.00           H  
ATOM    608  HE1 TYR    39      46.433  24.972  53.347  1.00  0.00           H  
ATOM    609  HH  TYR    39      43.532  22.990  53.462  1.00  0.00           H  
ATOM    610  HE2 TYR    39      42.069  25.156  53.272  1.00  0.00           H  
ATOM    611  HD2 TYR    39      42.121  27.194  52.090  1.00  0.00           H  
ATOM    612  N   LEU    40      42.408  30.969  49.706  1.00  0.00           N  
ATOM    613  CA  LEU    40      42.085  32.371  49.427  1.00  0.00           C  
ATOM    614  C   LEU    40      41.829  33.155  50.697  1.00  0.00           C  
ATOM    615  O   LEU    40      41.087  32.684  51.522  1.00  0.00           O  
ATOM    616  CB  LEU    40      40.942  32.423  48.447  1.00  0.00           C  
ATOM    617  CG  LEU    40      41.113  32.066  46.973  1.00  0.00           C  
ATOM    618  CD1 LEU    40      39.842  32.201  46.160  1.00  0.00           C  
ATOM    619  CD2 LEU    40      42.305  32.873  46.350  1.00  0.00           C  
ATOM    620  H   LEU    40      41.637  30.397  50.019  1.00  0.00           H  
ATOM    621  HA  LEU    40      42.917  32.831  48.894  1.00  0.00           H  
ATOM    622  HB2 LEU    40      40.175  31.726  48.785  1.00  0.00           H  
ATOM    623  HB3 LEU    40      40.518  33.424  48.373  1.00  0.00           H  
ATOM    624  HG  LEU    40      41.428  31.023  46.964  1.00  0.00           H  
ATOM    625 HD11 LEU    40      40.041  32.177  45.089  1.00  0.00           H  
ATOM    626 HD12 LEU    40      39.085  31.463  46.427  1.00  0.00           H  
ATOM    627 HD13 LEU    40      39.397  33.178  46.345  1.00  0.00           H  
ATOM    628 HD21 LEU    40      43.271  32.611  46.780  1.00  0.00           H  
ATOM    629 HD22 LEU    40      42.213  32.721  45.274  1.00  0.00           H  
ATOM    630 HD23 LEU    40      42.067  33.921  46.537  1.00  0.00           H  
ATOM    631  N   ILE    41      42.497  34.313  50.984  1.00  0.00           N  
ATOM    632  CA  ILE    41      42.821  34.896  52.341  1.00  0.00           C  
ATOM    633  C   ILE    41      42.459  36.378  52.346  1.00  0.00           C  
ATOM    634  O   ILE    41      43.002  37.144  51.460  1.00  0.00           O  
ATOM    635  CB  ILE    41      44.313  34.716  52.739  1.00  0.00           C  
ATOM    636  CG2 ILE    41      44.654  35.663  53.938  1.00  0.00           C  
ATOM    637  CG1 ILE    41      44.508  33.282  52.949  1.00  0.00           C  
ATOM    638  CD1 ILE    41      45.983  32.998  53.173  1.00  0.00           C  
ATOM    639  H   ILE    41      42.934  34.766  50.194  1.00  0.00           H  
ATOM    640  HA  ILE    41      42.285  34.463  53.186  1.00  0.00           H  
ATOM    641  HB  ILE    41      44.965  34.964  51.901  1.00  0.00           H  
ATOM    642 HG21 ILE    41      44.749  36.691  53.588  1.00  0.00           H  
ATOM    643 HG22 ILE    41      43.975  35.589  54.788  1.00  0.00           H  
ATOM    644 HG23 ILE    41      45.616  35.379  54.363  1.00  0.00           H  
ATOM    645 HG12 ILE    41      43.919  33.032  53.832  1.00  0.00           H  
ATOM    646 HG13 ILE    41      44.244  32.618  52.127  1.00  0.00           H  
ATOM    647 HD11 ILE    41      46.206  31.943  53.332  1.00  0.00           H  
ATOM    648 HD12 ILE    41      46.684  33.395  52.439  1.00  0.00           H  
ATOM    649 HD13 ILE    41      46.304  33.445  54.113  1.00  0.00           H  
ATOM    650  N   LYS    42      41.629  36.845  53.295  1.00  0.00           N  
ATOM    651  CA  LYS    42      41.619  38.209  53.745  1.00  0.00           C  
ATOM    652  C   LYS    42      42.496  38.393  54.961  1.00  0.00           C  
ATOM    653  O   LYS    42      42.183  37.701  55.960  1.00  0.00           O  
ATOM    654  CB  LYS    42      40.168  38.639  53.945  1.00  0.00           C  
ATOM    655  CG  LYS    42      40.117  40.098  54.210  1.00  0.00           C  
ATOM    656  CD  LYS    42      38.708  40.650  54.647  1.00  0.00           C  
ATOM    657  CE  LYS    42      38.724  42.196  54.584  1.00  0.00           C  
ATOM    658  NZ  LYS    42      39.808  42.839  55.389  1.00  0.00           N1+
ATOM    659  H   LYS    42      41.200  36.158  53.897  1.00  0.00           H  
ATOM    660  HA  LYS    42      42.071  38.979  53.120  1.00  0.00           H  
ATOM    661  HB2 LYS    42      39.693  38.488  52.975  1.00  0.00           H  
ATOM    662  HB3 LYS    42      39.796  38.069  54.796  1.00  0.00           H  
ATOM    663  HG2 LYS    42      40.805  40.229  55.044  1.00  0.00           H  
ATOM    664  HG3 LYS    42      40.502  40.655  53.356  1.00  0.00           H  
ATOM    665  HD2 LYS    42      37.940  40.197  54.020  1.00  0.00           H  
ATOM    666  HD3 LYS    42      38.580  40.330  55.681  1.00  0.00           H  
ATOM    667  HE2 LYS    42      38.961  42.399  53.539  1.00  0.00           H  
ATOM    668  HE3 LYS    42      37.731  42.504  54.912  1.00  0.00           H  
ATOM    669  HZ1 LYS    42      39.574  42.708  56.362  1.00  0.00           H  
ATOM    670  HZ2 LYS    42      40.728  42.422  55.361  1.00  0.00           H  
ATOM    671  HZ3 LYS    42      39.908  43.823  55.184  1.00  0.00           H  
ATOM    672  N   TYR    43      43.509  39.223  55.079  1.00  0.00           N  
ATOM    673  CA  TYR    43      44.072  39.799  56.297  1.00  0.00           C  
ATOM    674  C   TYR    43      43.347  41.076  56.837  1.00  0.00           C  
ATOM    675  O   TYR    43      42.676  41.766  56.132  1.00  0.00           O  
ATOM    676  CB  TYR    43      45.466  40.074  55.992  1.00  0.00           C  
ATOM    677  CG  TYR    43      46.326  38.940  55.467  1.00  0.00           C  
ATOM    678  CD1 TYR    43      46.982  39.115  54.189  1.00  0.00           C  
ATOM    679  CE1 TYR    43      47.804  38.057  53.707  1.00  0.00           C  
ATOM    680  CZ  TYR    43      48.106  36.922  54.517  1.00  0.00           C  
ATOM    681  OH  TYR    43      48.876  35.854  54.128  1.00  0.00           O  
ATOM    682  CE2 TYR    43      47.617  36.818  55.853  1.00  0.00           C  
ATOM    683  CD2 TYR    43      46.663  37.813  56.283  1.00  0.00           C  
ATOM    684  H   TYR    43      43.690  39.724  54.221  1.00  0.00           H  
ATOM    685  HA  TYR    43      44.008  38.958  56.987  1.00  0.00           H  
ATOM    686  HB2 TYR    43      45.720  40.947  55.392  1.00  0.00           H  
ATOM    687  HB3 TYR    43      45.838  40.276  56.997  1.00  0.00           H  
ATOM    688  HD1 TYR    43      46.792  40.046  53.675  1.00  0.00           H  
ATOM    689  HE1 TYR    43      48.376  38.218  52.805  1.00  0.00           H  
ATOM    690  HH  TYR    43      49.120  35.264  54.844  1.00  0.00           H  
ATOM    691  HE2 TYR    43      47.800  36.029  56.567  1.00  0.00           H  
ATOM    692  HD2 TYR    43      46.162  37.752  57.238  1.00  0.00           H  
ATOM    693  N   ASP    44      43.361  41.251  58.194  1.00  0.00           N  
ATOM    694  CA  ASP    44      42.531  42.250  58.804  1.00  0.00           C  
ATOM    695  C   ASP    44      42.999  43.689  58.408  1.00  0.00           C  
ATOM    696  O   ASP    44      44.235  43.882  58.316  1.00  0.00           O  
ATOM    697  CB  ASP    44      42.446  42.125  60.344  1.00  0.00           C  
ATOM    698  CG  ASP    44      42.397  40.655  60.915  1.00  0.00           C  
ATOM    699  OD1 ASP    44      43.071  40.332  61.931  1.00  0.00           O  
ATOM    700  OD2 ASP    44      41.619  39.802  60.406  1.00  0.00           O1-
ATOM    701  H   ASP    44      43.969  40.814  58.873  1.00  0.00           H  
ATOM    702  HA  ASP    44      41.499  42.136  58.471  1.00  0.00           H  
ATOM    703  HB2 ASP    44      43.378  42.566  60.697  1.00  0.00           H  
ATOM    704  HB3 ASP    44      41.604  42.655  60.790  1.00  0.00           H  
ATOM    705  N   GLY    45      42.063  44.605  58.248  1.00  0.00           N  
ATOM    706  CA  GLY    45      42.292  45.926  57.748  1.00  0.00           C  
ATOM    707  C   GLY    45      42.556  45.956  56.244  1.00  0.00           C  
ATOM    708  O   GLY    45      42.080  46.835  55.572  1.00  0.00           O  
ATOM    709  H   GLY    45      41.210  44.455  58.767  1.00  0.00           H  
ATOM    710  HA2 GLY    45      41.389  46.486  57.989  1.00  0.00           H  
ATOM    711  HA3 GLY    45      43.223  46.184  58.252  1.00  0.00           H  
ATOM    712  N   PHE    46      43.465  45.125  55.737  1.00  0.00           N  
ATOM    713  CA  PHE    46      43.633  44.854  54.288  1.00  0.00           C  
ATOM    714  C   PHE    46      42.333  44.411  53.578  1.00  0.00           C  
ATOM    715  O   PHE    46      41.879  43.204  53.682  1.00  0.00           O  
ATOM    716  CB  PHE    46      44.761  43.843  54.083  1.00  0.00           C  
ATOM    717  CG  PHE    46      46.073  44.269  54.738  1.00  0.00           C  
ATOM    718  CD1 PHE    46      46.546  43.699  55.907  1.00  0.00           C  
ATOM    719  CE1 PHE    46      47.796  44.070  56.521  1.00  0.00           C  
ATOM    720  CZ  PHE    46      48.553  44.980  55.802  1.00  0.00           C  
ATOM    721  CE2 PHE    46      48.013  45.576  54.662  1.00  0.00           C  
ATOM    722  CD2 PHE    46      46.799  45.214  54.148  1.00  0.00           C  
ATOM    723  H   PHE    46      43.859  44.397  56.316  1.00  0.00           H  
ATOM    724  HA  PHE    46      43.987  45.782  53.839  1.00  0.00           H  
ATOM    725  HB2 PHE    46      44.548  42.892  54.572  1.00  0.00           H  
ATOM    726  HB3 PHE    46      44.940  43.795  53.009  1.00  0.00           H  
ATOM    727  HD1 PHE    46      45.979  42.894  56.350  1.00  0.00           H  
ATOM    728  HE1 PHE    46      48.025  43.710  57.513  1.00  0.00           H  
ATOM    729  HZ  PHE    46      49.527  45.344  56.094  1.00  0.00           H  
ATOM    730  HE2 PHE    46      48.547  46.343  54.121  1.00  0.00           H  
ATOM    731  HD2 PHE    46      46.452  45.731  53.266  1.00  0.00           H  
ATOM    732  N   ASP    47      41.795  45.266  52.801  1.00  0.00           N  
ATOM    733  CA  ASP    47      40.643  44.981  51.887  1.00  0.00           C  
ATOM    734  C   ASP    47      40.966  44.261  50.549  1.00  0.00           C  
ATOM    735  O   ASP    47      40.080  43.631  50.043  1.00  0.00           O  
ATOM    736  CB  ASP    47      39.986  46.348  51.448  1.00  0.00           C  
ATOM    737  CG  ASP    47      40.116  47.403  52.544  1.00  0.00           C  
ATOM    738  OD1 ASP    47      39.153  47.582  53.393  1.00  0.00           O  
ATOM    739  OD2 ASP    47      41.092  48.174  52.540  1.00  0.00           O1-
ATOM    740  H   ASP    47      42.299  46.131  52.671  1.00  0.00           H  
ATOM    741  HA  ASP    47      39.848  44.429  52.390  1.00  0.00           H  
ATOM    742  HB2 ASP    47      40.503  46.839  50.623  1.00  0.00           H  
ATOM    743  HB3 ASP    47      38.938  46.138  51.233  1.00  0.00           H  
ATOM    744  N   CYS    48      42.168  44.269  50.029  1.00  0.00           N  
ATOM    745  CA  CYS    48      42.569  43.401  48.888  1.00  0.00           C  
ATOM    746  C   CYS    48      42.730  41.910  49.233  1.00  0.00           C  
ATOM    747  O   CYS    48      43.337  41.584  50.238  1.00  0.00           O  
ATOM    748  CB  CYS    48      43.963  43.957  48.428  1.00  0.00           C  
ATOM    749  SG  CYS    48      44.480  43.169  46.826  1.00  0.00           S  
ATOM    750  H   CYS    48      42.813  44.952  50.399  1.00  0.00           H  
ATOM    751  HA  CYS    48      41.936  43.549  48.013  1.00  0.00           H  
ATOM    752  HB2 CYS    48      43.845  45.027  48.258  1.00  0.00           H  
ATOM    753  HB3 CYS    48      44.747  44.008  49.184  1.00  0.00           H  
ATOM    754  HG  CYS    48      43.698  43.929  46.055  1.00  0.00           H  
ATOM    755  N   VAL    49      42.346  40.993  48.341  1.00  0.00           N  
ATOM    756  CA  VAL    49      42.266  39.563  48.685  1.00  0.00           C  
ATOM    757  C   VAL    49      43.548  38.871  48.168  1.00  0.00           C  
ATOM    758  O   VAL    49      43.923  39.002  46.950  1.00  0.00           O  
ATOM    759  CB  VAL    49      41.016  38.870  48.080  1.00  0.00           C  
ATOM    760  CG1 VAL    49      40.984  37.378  48.363  1.00  0.00           C  
ATOM    761  CG2 VAL    49      39.697  39.375  48.560  1.00  0.00           C  
ATOM    762  H   VAL    49      41.920  41.295  47.477  1.00  0.00           H  
ATOM    763  HA  VAL    49      42.320  39.549  49.774  1.00  0.00           H  
ATOM    764  HB  VAL    49      41.132  39.005  47.004  1.00  0.00           H  
ATOM    765 HG11 VAL    49      41.107  37.179  49.427  1.00  0.00           H  
ATOM    766 HG12 VAL    49      40.138  36.863  47.909  1.00  0.00           H  
ATOM    767 HG13 VAL    49      41.736  36.822  47.802  1.00  0.00           H  
ATOM    768 HG21 VAL    49      39.619  40.457  48.456  1.00  0.00           H  
ATOM    769 HG22 VAL    49      38.908  38.967  47.929  1.00  0.00           H  
ATOM    770 HG23 VAL    49      39.586  39.087  49.606  1.00  0.00           H  
ATOM    771  N   TYR    50      44.207  38.128  49.091  1.00  0.00           N  
ATOM    772  CA  TYR    50      45.351  37.263  48.947  1.00  0.00           C  
ATOM    773  C   TYR    50      45.016  35.816  48.798  1.00  0.00           C  
ATOM    774  O   TYR    50      43.879  35.362  48.894  1.00  0.00           O  
ATOM    775  CB  TYR    50      46.234  37.409  50.198  1.00  0.00           C  
ATOM    776  CG  TYR    50      46.778  38.864  50.401  1.00  0.00           C  
ATOM    777  CD1 TYR    50      45.901  39.857  50.898  1.00  0.00           C  
ATOM    778  CE1 TYR    50      46.324  41.184  51.126  1.00  0.00           C  
ATOM    779  CZ  TYR    50      47.681  41.518  50.862  1.00  0.00           C  
ATOM    780  OH  TYR    50      48.133  42.778  50.963  1.00  0.00           O  
ATOM    781  CE2 TYR    50      48.577  40.490  50.525  1.00  0.00           C  
ATOM    782  CD2 TYR    50      48.168  39.117  50.313  1.00  0.00           C  
ATOM    783  H   TYR    50      43.816  38.037  50.018  1.00  0.00           H  
ATOM    784  HA  TYR    50      45.953  37.600  48.104  1.00  0.00           H  
ATOM    785  HB2 TYR    50      45.565  37.275  51.048  1.00  0.00           H  
ATOM    786  HB3 TYR    50      46.987  36.640  50.025  1.00  0.00           H  
ATOM    787  HD1 TYR    50      44.841  39.663  50.971  1.00  0.00           H  
ATOM    788  HE1 TYR    50      45.604  41.973  51.287  1.00  0.00           H  
ATOM    789  HH  TYR    50      49.068  42.703  51.169  1.00  0.00           H  
ATOM    790  HE2 TYR    50      49.619  40.770  50.571  1.00  0.00           H  
ATOM    791  HD2 TYR    50      48.905  38.346  50.148  1.00  0.00           H  
ATOM    792  N   GLY    51      46.004  35.004  48.540  1.00  0.00           N  
ATOM    793  CA  GLY    51      45.901  33.546  48.424  1.00  0.00           C  
ATOM    794  C   GLY    51      47.279  32.871  48.615  1.00  0.00           C  
ATOM    795  O   GLY    51      48.273  33.289  48.071  1.00  0.00           O  
ATOM    796  H   GLY    51      46.900  35.375  48.258  1.00  0.00           H  
ATOM    797  HA2 GLY    51      45.340  33.207  49.294  1.00  0.00           H  
ATOM    798  HA3 GLY    51      45.359  33.169  47.557  1.00  0.00           H  
ATOM    799  N   LEU    52      47.325  31.734  49.361  1.00  0.00           N  
ATOM    800  CA  LEU    52      48.520  31.031  49.810  1.00  0.00           C  
ATOM    801  C   LEU    52      48.290  29.512  49.954  1.00  0.00           C  
ATOM    802  O   LEU    52      47.325  29.064  50.583  1.00  0.00           O  
ATOM    803  CB  LEU    52      49.042  31.528  51.119  1.00  0.00           C  
ATOM    804  CG  LEU    52      49.633  33.014  51.148  1.00  0.00           C  
ATOM    805  CD1 LEU    52      50.139  33.314  52.558  1.00  0.00           C  
ATOM    806  CD2 LEU    52      50.838  33.002  50.207  1.00  0.00           C  
ATOM    807  H   LEU    52      46.443  31.319  49.625  1.00  0.00           H  
ATOM    808  HA  LEU    52      49.256  31.156  49.015  1.00  0.00           H  
ATOM    809  HB2 LEU    52      48.251  31.533  51.870  1.00  0.00           H  
ATOM    810  HB3 LEU    52      49.776  30.836  51.529  1.00  0.00           H  
ATOM    811  HG  LEU    52      48.909  33.775  50.854  1.00  0.00           H  
ATOM    812 HD11 LEU    52      50.577  34.293  52.755  1.00  0.00           H  
ATOM    813 HD12 LEU    52      49.258  33.160  53.181  1.00  0.00           H  
ATOM    814 HD13 LEU    52      51.014  32.708  52.794  1.00  0.00           H  
ATOM    815 HD21 LEU    52      50.451  32.864  49.197  1.00  0.00           H  
ATOM    816 HD22 LEU    52      51.324  33.978  50.213  1.00  0.00           H  
ATOM    817 HD23 LEU    52      51.537  32.184  50.379  1.00  0.00           H  
ATOM    818  N   GLU    53      49.262  28.693  49.632  1.00  0.00           N  
ATOM    819  CA  GLU    53      49.389  27.264  50.030  1.00  0.00           C  
ATOM    820  C   GLU    53      50.085  27.069  51.351  1.00  0.00           C  
ATOM    821  O   GLU    53      51.165  26.468  51.493  1.00  0.00           O  
ATOM    822  CB  GLU    53      50.063  26.419  48.919  1.00  0.00           C  
ATOM    823  CG  GLU    53      49.360  26.422  47.532  1.00  0.00           C  
ATOM    824  CD  GLU    53      50.268  25.757  46.469  1.00  0.00           C  
ATOM    825  OE1 GLU    53      50.014  24.600  46.140  1.00  0.00           O  
ATOM    826  OE2 GLU    53      51.193  26.477  46.041  1.00  0.00           O1-
ATOM    827  H   GLU    53      50.087  29.067  49.186  1.00  0.00           H  
ATOM    828  HA  GLU    53      48.360  26.906  50.058  1.00  0.00           H  
ATOM    829  HB2 GLU    53      51.070  26.822  48.815  1.00  0.00           H  
ATOM    830  HB3 GLU    53      50.178  25.382  49.233  1.00  0.00           H  
ATOM    831  HG2 GLU    53      48.452  25.818  47.560  1.00  0.00           H  
ATOM    832  HG3 GLU    53      49.104  27.419  47.174  1.00  0.00           H  
ATOM    833  N   LEU    54      49.431  27.482  52.481  1.00  0.00           N  
ATOM    834  CA  LEU    54      49.875  27.498  53.818  1.00  0.00           C  
ATOM    835  C   LEU    54      50.471  26.203  54.364  1.00  0.00           C  
ATOM    836  O   LEU    54      51.412  26.275  55.169  1.00  0.00           O  
ATOM    837  CB  LEU    54      48.642  27.907  54.734  1.00  0.00           C  
ATOM    838  CG  LEU    54      47.894  29.234  54.378  1.00  0.00           C  
ATOM    839  CD1 LEU    54      46.660  29.340  55.229  1.00  0.00           C  
ATOM    840  CD2 LEU    54      48.853  30.380  54.599  1.00  0.00           C  
ATOM    841  H   LEU    54      48.497  27.808  52.278  1.00  0.00           H  
ATOM    842  HA  LEU    54      50.687  28.216  53.932  1.00  0.00           H  
ATOM    843  HB2 LEU    54      47.916  27.176  54.379  1.00  0.00           H  
ATOM    844  HB3 LEU    54      48.916  27.847  55.787  1.00  0.00           H  
ATOM    845  HG  LEU    54      47.588  29.195  53.332  1.00  0.00           H  
ATOM    846 HD11 LEU    54      46.180  30.310  55.096  1.00  0.00           H  
ATOM    847 HD12 LEU    54      46.066  28.463  54.968  1.00  0.00           H  
ATOM    848 HD13 LEU    54      46.813  29.330  56.308  1.00  0.00           H  
ATOM    849 HD21 LEU    54      49.742  30.202  53.993  1.00  0.00           H  
ATOM    850 HD22 LEU    54      48.285  31.264  54.309  1.00  0.00           H  
ATOM    851 HD23 LEU    54      49.100  30.480  55.656  1.00  0.00           H  
ATOM    852  N   ASN    55      49.966  25.061  53.926  1.00  0.00           N  
ATOM    853  CA  ASN    55      50.507  23.779  54.366  1.00  0.00           C  
ATOM    854  C   ASN    55      51.948  23.557  53.886  1.00  0.00           C  
ATOM    855  O   ASN    55      52.722  23.039  54.687  1.00  0.00           O  
ATOM    856  CB  ASN    55      49.505  22.733  53.948  1.00  0.00           C  
ATOM    857  CG  ASN    55      50.125  21.357  53.898  1.00  0.00           C  
ATOM    858  OD1 ASN    55      50.447  20.700  52.930  1.00  0.00           O  
ATOM    859  ND2 ASN    55      50.267  20.807  55.074  1.00  0.00           N  
ATOM    860  H   ASN    55      49.170  25.010  53.306  1.00  0.00           H  
ATOM    861  HA  ASN    55      50.490  23.812  55.455  1.00  0.00           H  
ATOM    862  HB2 ASN    55      48.623  22.635  54.581  1.00  0.00           H  
ATOM    863  HB3 ASN    55      49.156  22.855  52.923  1.00  0.00           H  
ATOM    864 HD21 ASN    55      49.843  21.254  55.874  1.00  0.00           H  
ATOM    865 HD22 ASN    55      50.603  19.855  55.085  1.00  0.00           H  
ATOM    866  N   LYS    56      52.310  23.933  52.645  1.00  0.00           N  
ATOM    867  CA  LYS    56      53.538  23.468  52.011  1.00  0.00           C  
ATOM    868  C   LYS    56      54.493  24.568  51.768  1.00  0.00           C  
ATOM    869  O   LYS    56      55.675  24.310  51.727  1.00  0.00           O  
ATOM    870  CB  LYS    56      53.218  22.689  50.667  1.00  0.00           C  
ATOM    871  CG  LYS    56      52.286  23.423  49.695  1.00  0.00           C  
ATOM    872  CD  LYS    56      52.162  22.736  48.349  1.00  0.00           C  
ATOM    873  CE  LYS    56      51.329  21.445  48.449  1.00  0.00           C  
ATOM    874  NZ  LYS    56      51.222  20.689  47.155  1.00  0.00           N1+
ATOM    875  H   LYS    56      51.587  24.352  52.079  1.00  0.00           H  
ATOM    876  HA  LYS    56      54.092  22.819  52.689  1.00  0.00           H  
ATOM    877  HB2 LYS    56      54.190  22.525  50.202  1.00  0.00           H  
ATOM    878  HB3 LYS    56      52.731  21.729  50.838  1.00  0.00           H  
ATOM    879  HG2 LYS    56      51.327  23.663  50.154  1.00  0.00           H  
ATOM    880  HG3 LYS    56      52.782  24.340  49.377  1.00  0.00           H  
ATOM    881  HD2 LYS    56      51.726  23.459  47.660  1.00  0.00           H  
ATOM    882  HD3 LYS    56      53.147  22.495  47.947  1.00  0.00           H  
ATOM    883  HE2 LYS    56      51.759  20.795  49.211  1.00  0.00           H  
ATOM    884  HE3 LYS    56      50.363  21.843  48.760  1.00  0.00           H  
ATOM    885  HZ1 LYS    56      50.841  19.765  47.301  1.00  0.00           H  
ATOM    886  HZ2 LYS    56      50.750  21.171  46.403  1.00  0.00           H  
ATOM    887  HZ3 LYS    56      52.146  20.568  46.767  1.00  0.00           H  
ATOM    888  N   ASP    57      54.077  25.833  51.514  1.00  0.00           N  
ATOM    889  CA  ASP    57      54.886  26.971  51.013  1.00  0.00           C  
ATOM    890  C   ASP    57      55.905  27.476  52.058  1.00  0.00           C  
ATOM    891  O   ASP    57      55.531  28.018  53.095  1.00  0.00           O  
ATOM    892  CB  ASP    57      53.910  28.083  50.728  1.00  0.00           C  
ATOM    893  CG  ASP    57      54.526  29.298  49.939  1.00  0.00           C  
ATOM    894  OD1 ASP    57      55.767  29.524  49.890  1.00  0.00           O  
ATOM    895  OD2 ASP    57      53.800  29.904  49.221  1.00  0.00           O1-
ATOM    896  H   ASP    57      53.106  26.007  51.731  1.00  0.00           H  
ATOM    897  HA  ASP    57      55.270  26.745  50.018  1.00  0.00           H  
ATOM    898  HB2 ASP    57      53.162  27.649  50.064  1.00  0.00           H  
ATOM    899  HB3 ASP    57      53.422  28.437  51.636  1.00  0.00           H  
ATOM    900  N   GLU    58      57.226  27.282  51.866  1.00  0.00           N  
ATOM    901  CA  GLU    58      58.261  27.596  52.857  1.00  0.00           C  
ATOM    902  C   GLU    58      58.505  29.053  53.187  1.00  0.00           C  
ATOM    903  O   GLU    58      59.313  29.319  54.009  1.00  0.00           O  
ATOM    904  CB  GLU    58      59.498  26.804  52.465  1.00  0.00           C  
ATOM    905  CG  GLU    58      60.400  27.223  51.221  1.00  0.00           C  
ATOM    906  CD  GLU    58      60.000  26.554  49.958  1.00  0.00           C  
ATOM    907  OE1 GLU    58      60.730  25.633  49.529  1.00  0.00           O  
ATOM    908  OE2 GLU    58      58.928  26.861  49.436  1.00  0.00           O1-
ATOM    909  H   GLU    58      57.477  26.962  50.942  1.00  0.00           H  
ATOM    910  HA  GLU    58      57.856  27.184  53.781  1.00  0.00           H  
ATOM    911  HB2 GLU    58      60.206  26.781  53.293  1.00  0.00           H  
ATOM    912  HB3 GLU    58      59.190  25.758  52.467  1.00  0.00           H  
ATOM    913  HG2 GLU    58      60.280  28.295  51.067  1.00  0.00           H  
ATOM    914  HG3 GLU    58      61.417  26.943  51.494  1.00  0.00           H  
ATOM    915  N   ARG    59      57.816  29.997  52.464  1.00  0.00           N  
ATOM    916  CA  ARG    59      57.752  31.447  52.717  1.00  0.00           C  
ATOM    917  C   ARG    59      56.944  31.700  53.951  1.00  0.00           C  
ATOM    918  O   ARG    59      57.124  32.599  54.795  1.00  0.00           O  
ATOM    919  CB  ARG    59      57.236  32.165  51.390  1.00  0.00           C  
ATOM    920  CG  ARG    59      58.328  32.186  50.305  1.00  0.00           C  
ATOM    921  CD  ARG    59      57.946  32.746  48.943  1.00  0.00           C  
ATOM    922  NE  ARG    59      56.800  32.020  48.415  1.00  0.00           N  
ATOM    923  CZ  ARG    59      56.201  32.000  47.268  1.00  0.00           C  
ATOM    924  NH1 ARG    59      56.711  32.565  46.214  1.00  0.00           N  
ATOM    925  NH2 ARG    59      55.119  31.342  47.080  1.00  0.00           N1+
ATOM    926  H   ARG    59      57.199  29.584  51.778  1.00  0.00           H  
ATOM    927  HA  ARG    59      58.720  31.818  53.056  1.00  0.00           H  
ATOM    928  HB2 ARG    59      56.343  31.609  51.106  1.00  0.00           H  
ATOM    929  HB3 ARG    59      56.950  33.184  51.651  1.00  0.00           H  
ATOM    930  HG2 ARG    59      59.225  32.674  50.686  1.00  0.00           H  
ATOM    931  HG3 ARG    59      58.619  31.137  50.243  1.00  0.00           H  
ATOM    932  HD2 ARG    59      57.661  33.798  48.915  1.00  0.00           H  
ATOM    933  HD3 ARG    59      58.851  32.585  48.358  1.00  0.00           H  
ATOM    934  HE  ARG    59      56.303  31.524  49.141  1.00  0.00           H  
ATOM    935 HH11 ARG    59      57.675  32.862  46.161  1.00  0.00           H  
ATOM    936 HH12 ARG    59      56.142  32.659  45.384  1.00  0.00           H  
ATOM    937 HH21 ARG    59      54.628  30.971  47.881  1.00  0.00           H  
ATOM    938 HH22 ARG    59      54.626  31.353  46.199  1.00  0.00           H  
ATOM    939  N   VAL    60      55.992  30.813  54.264  1.00  0.00           N  
ATOM    940  CA  VAL    60      55.129  30.860  55.355  1.00  0.00           C  
ATOM    941  C   VAL    60      55.834  30.109  56.471  1.00  0.00           C  
ATOM    942  O   VAL    60      56.385  29.053  56.253  1.00  0.00           O  
ATOM    943  CB  VAL    60      53.714  30.248  55.093  1.00  0.00           C  
ATOM    944  CG1 VAL    60      52.875  29.805  56.316  1.00  0.00           C  
ATOM    945  CG2 VAL    60      52.891  31.065  54.114  1.00  0.00           C  
ATOM    946  H   VAL    60      55.880  29.999  53.676  1.00  0.00           H  
ATOM    947  HA  VAL    60      54.926  31.871  55.710  1.00  0.00           H  
ATOM    948  HB  VAL    60      53.775  29.368  54.452  1.00  0.00           H  
ATOM    949 HG11 VAL    60      53.452  29.057  56.860  1.00  0.00           H  
ATOM    950 HG12 VAL    60      52.711  30.702  56.914  1.00  0.00           H  
ATOM    951 HG13 VAL    60      51.910  29.392  56.022  1.00  0.00           H  
ATOM    952 HG21 VAL    60      52.592  32.028  54.531  1.00  0.00           H  
ATOM    953 HG22 VAL    60      53.349  31.197  53.134  1.00  0.00           H  
ATOM    954 HG23 VAL    60      51.916  30.592  53.998  1.00  0.00           H  
ATOM    955  N   SER    61      55.707  30.662  57.682  1.00  0.00           N  
ATOM    956  CA  SER    61      56.234  30.000  58.949  1.00  0.00           C  
ATOM    957  C   SER    61      55.282  30.138  60.173  1.00  0.00           C  
ATOM    958  O   SER    61      54.310  30.893  60.022  1.00  0.00           O  
ATOM    959  CB  SER    61      57.736  30.379  59.218  1.00  0.00           C  
ATOM    960  OG  SER    61      57.865  31.772  59.646  1.00  0.00           O  
ATOM    961  H   SER    61      55.166  31.514  57.728  1.00  0.00           H  
ATOM    962  HA  SER    61      56.314  28.915  58.880  1.00  0.00           H  
ATOM    963  HB2 SER    61      58.234  29.698  59.908  1.00  0.00           H  
ATOM    964  HB3 SER    61      58.321  30.143  58.329  1.00  0.00           H  
ATOM    965  HG  SER    61      57.995  32.340  58.883  1.00  0.00           H  
ATOM    966  N   ALA    62      55.495  29.347  61.187  1.00  0.00           N  
ATOM    967  CA  ALA    62      54.713  29.351  62.420  1.00  0.00           C  
ATOM    968  C   ALA    62      53.178  29.512  62.260  1.00  0.00           C  
ATOM    969  O   ALA    62      52.500  29.852  63.216  1.00  0.00           O  
ATOM    970  CB  ALA    62      55.290  30.362  63.393  1.00  0.00           C  
ATOM    971  H   ALA    62      56.171  28.597  61.164  1.00  0.00           H  
ATOM    972  HA  ALA    62      54.834  28.372  62.884  1.00  0.00           H  
ATOM    973  HB1 ALA    62      54.845  30.129  64.360  1.00  0.00           H  
ATOM    974  HB2 ALA    62      56.378  30.291  63.413  1.00  0.00           H  
ATOM    975  HB3 ALA    62      54.980  31.326  62.989  1.00  0.00           H  
ATOM    976  N   LEU    63      52.639  28.993  61.146  1.00  0.00           N  
ATOM    977  CA  LEU    63      51.187  29.011  60.876  1.00  0.00           C  
ATOM    978  C   LEU    63      50.413  28.358  61.998  1.00  0.00           C  
ATOM    979  O   LEU    63      50.784  27.291  62.472  1.00  0.00           O  
ATOM    980  CB  LEU    63      51.120  28.292  59.539  1.00  0.00           C  
ATOM    981  CG  LEU    63      49.782  28.141  58.838  1.00  0.00           C  
ATOM    982  CD1 LEU    63      48.876  27.110  59.488  1.00  0.00           C  
ATOM    983  CD2 LEU    63      49.063  29.497  58.797  1.00  0.00           C  
ATOM    984  H   LEU    63      53.263  28.710  60.403  1.00  0.00           H  
ATOM    985  HA  LEU    63      50.861  30.041  60.731  1.00  0.00           H  
ATOM    986  HB2 LEU    63      51.824  28.797  58.877  1.00  0.00           H  
ATOM    987  HB3 LEU    63      51.529  27.300  59.733  1.00  0.00           H  
ATOM    988  HG  LEU    63      49.978  27.806  57.819  1.00  0.00           H  
ATOM    989 HD11 LEU    63      47.937  26.983  58.949  1.00  0.00           H  
ATOM    990 HD12 LEU    63      49.352  26.129  59.464  1.00  0.00           H  
ATOM    991 HD13 LEU    63      48.626  27.250  60.540  1.00  0.00           H  
ATOM    992 HD21 LEU    63      49.719  30.107  58.176  1.00  0.00           H  
ATOM    993 HD22 LEU    63      48.159  29.490  58.188  1.00  0.00           H  
ATOM    994 HD23 LEU    63      48.832  29.850  59.802  1.00  0.00           H  
ATOM    995  N   GLU    64      49.384  28.999  62.532  1.00  0.00           N  
ATOM    996  CA  GLU    64      48.597  28.568  63.653  1.00  0.00           C  
ATOM    997  C   GLU    64      47.087  28.964  63.333  1.00  0.00           C  
ATOM    998  O   GLU    64      46.830  30.042  62.801  1.00  0.00           O  
ATOM    999  CB  GLU    64      49.175  29.135  65.000  1.00  0.00           C  
ATOM   1000  CG  GLU    64      49.154  30.721  64.959  1.00  0.00           C  
ATOM   1001  CD  GLU    64      49.915  31.251  66.125  1.00  0.00           C  
ATOM   1002  OE1 GLU    64      51.130  31.065  66.242  1.00  0.00           O  
ATOM   1003  OE2 GLU    64      49.393  32.037  66.913  1.00  0.00           O1-
ATOM   1004  H   GLU    64      49.044  29.878  62.169  1.00  0.00           H  
ATOM   1005  HA  GLU    64      48.555  27.480  63.607  1.00  0.00           H  
ATOM   1006  HB2 GLU    64      48.599  28.723  65.828  1.00  0.00           H  
ATOM   1007  HB3 GLU    64      50.198  28.763  65.067  1.00  0.00           H  
ATOM   1008  HG2 GLU    64      49.658  31.064  64.055  1.00  0.00           H  
ATOM   1009  HG3 GLU    64      48.144  31.130  64.982  1.00  0.00           H  
ATOM   1010  N   VAL    65      46.181  27.983  63.563  1.00  0.00           N  
ATOM   1011  CA  VAL    65      44.754  28.242  63.820  1.00  0.00           C  
ATOM   1012  C   VAL    65      44.603  29.036  65.161  1.00  0.00           C  
ATOM   1013  O   VAL    65      45.131  28.763  66.279  1.00  0.00           O  
ATOM   1014  CB  VAL    65      43.996  26.950  63.841  1.00  0.00           C  
ATOM   1015  CG1 VAL    65      42.574  27.198  64.210  1.00  0.00           C  
ATOM   1016  CG2 VAL    65      43.965  26.321  62.393  1.00  0.00           C  
ATOM   1017  H   VAL    65      46.574  27.075  63.765  1.00  0.00           H  
ATOM   1018  HA  VAL    65      44.332  28.954  63.111  1.00  0.00           H  
ATOM   1019  HB  VAL    65      44.463  26.189  64.466  1.00  0.00           H  
ATOM   1020 HG11 VAL    65      41.941  27.645  63.443  1.00  0.00           H  
ATOM   1021 HG12 VAL    65      42.094  26.239  64.405  1.00  0.00           H  
ATOM   1022 HG13 VAL    65      42.436  27.660  65.188  1.00  0.00           H  
ATOM   1023 HG21 VAL    65      43.367  25.410  62.422  1.00  0.00           H  
ATOM   1024 HG22 VAL    65      43.537  27.052  61.707  1.00  0.00           H  
ATOM   1025 HG23 VAL    65      44.987  26.040  62.137  1.00  0.00           H  
ATOM   1026  N   LEU    66      43.925  30.163  65.080  1.00  0.00           N  
ATOM   1027  CA  LEU    66      43.417  31.061  66.119  1.00  0.00           C  
ATOM   1028  C   LEU    66      42.015  30.743  66.552  1.00  0.00           C  
ATOM   1029  O   LEU    66      41.310  29.921  65.954  1.00  0.00           O  
ATOM   1030  CB  LEU    66      43.499  32.474  65.591  1.00  0.00           C  
ATOM   1031  CG  LEU    66      44.970  33.051  65.432  1.00  0.00           C  
ATOM   1032  CD1 LEU    66      44.859  34.472  64.852  1.00  0.00           C  
ATOM   1033  CD2 LEU    66      45.602  33.233  66.822  1.00  0.00           C  
ATOM   1034  H   LEU    66      43.542  30.323  64.159  1.00  0.00           H  
ATOM   1035  HA  LEU    66      44.078  31.015  66.985  1.00  0.00           H  
ATOM   1036  HB2 LEU    66      42.976  32.554  64.638  1.00  0.00           H  
ATOM   1037  HB3 LEU    66      42.995  33.199  66.231  1.00  0.00           H  
ATOM   1038  HG  LEU    66      45.617  32.506  64.745  1.00  0.00           H  
ATOM   1039 HD11 LEU    66      44.351  35.098  65.586  1.00  0.00           H  
ATOM   1040 HD12 LEU    66      45.883  34.783  64.647  1.00  0.00           H  
ATOM   1041 HD13 LEU    66      44.134  34.438  64.038  1.00  0.00           H  
ATOM   1042 HD21 LEU    66      46.458  33.891  66.673  1.00  0.00           H  
ATOM   1043 HD22 LEU    66      44.834  33.638  67.481  1.00  0.00           H  
ATOM   1044 HD23 LEU    66      45.940  32.267  67.196  1.00  0.00           H  
ATOM   1045  N   PRO    67      41.556  31.372  67.690  1.00  0.00           N  
ATOM   1046  CA  PRO    67      40.196  31.167  68.263  1.00  0.00           C  
ATOM   1047  C   PRO    67      39.028  31.269  67.184  1.00  0.00           C  
ATOM   1048  O   PRO    67      39.100  31.924  66.142  1.00  0.00           O  
ATOM   1049  CD  PRO    67      42.303  32.187  68.664  1.00  0.00           C  
ATOM   1050  CG  PRO    67      41.443  32.374  69.926  1.00  0.00           C  
ATOM   1051  CB  PRO    67      39.980  32.095  69.424  1.00  0.00           C  
ATOM   1052  HD2 PRO    67      42.493  33.166  68.225  1.00  0.00           H  
ATOM   1053  HD3 PRO    67      43.289  31.744  68.805  1.00  0.00           H  
ATOM   1054  HG2 PRO    67      41.598  33.281  70.511  1.00  0.00           H  
ATOM   1055  HG3 PRO    67      41.641  31.459  70.484  1.00  0.00           H  
ATOM   1056  HB2 PRO    67      39.742  33.053  68.961  1.00  0.00           H  
ATOM   1057  HB3 PRO    67      39.252  31.751  70.158  1.00  0.00           H  
ATOM   1058  HA  PRO    67      40.144  30.146  68.642  1.00  0.00           H  
ATOM   1059  N   ASP    68      37.951  30.551  67.455  1.00  0.00           N  
ATOM   1060  CA  ASP    68      36.724  30.488  66.613  1.00  0.00           C  
ATOM   1061  C   ASP    68      35.856  31.771  66.706  1.00  0.00           C  
ATOM   1062  O   ASP    68      36.127  32.479  67.690  1.00  0.00           O  
ATOM   1063  CB  ASP    68      35.991  29.196  66.925  1.00  0.00           C  
ATOM   1064  CG  ASP    68      34.892  28.843  65.896  1.00  0.00           C  
ATOM   1065  OD1 ASP    68      34.791  29.431  64.797  1.00  0.00           O  
ATOM   1066  OD2 ASP    68      34.136  27.849  66.191  1.00  0.00           O1-
ATOM   1067  H   ASP    68      38.004  30.018  68.311  1.00  0.00           H  
ATOM   1068  HA  ASP    68      37.080  30.383  65.588  1.00  0.00           H  
ATOM   1069  HB2 ASP    68      36.777  28.445  67.002  1.00  0.00           H  
ATOM   1070  HB3 ASP    68      35.593  29.301  67.934  1.00  0.00           H  
ATOM   1071  N   ARG    69      34.912  32.105  65.815  1.00  0.00           N  
ATOM   1072  CA  ARG    69      34.036  33.315  65.801  1.00  0.00           C  
ATOM   1073  C   ARG    69      32.618  32.925  65.405  1.00  0.00           C  
ATOM   1074  O   ARG    69      32.472  32.111  64.518  1.00  0.00           O  
ATOM   1075  CB  ARG    69      34.514  34.440  64.855  1.00  0.00           C  
ATOM   1076  CG  ARG    69      35.815  35.054  65.374  1.00  0.00           C  
ATOM   1077  CD  ARG    69      36.335  36.097  64.369  1.00  0.00           C  
ATOM   1078  NE  ARG    69      37.555  36.831  64.803  1.00  0.00           N  
ATOM   1079  CZ  ARG    69      38.119  37.836  64.182  1.00  0.00           C  
ATOM   1080  NH1 ARG    69      37.663  38.316  63.027  1.00  0.00           N  
ATOM   1081  NH2 ARG    69      39.189  38.379  64.665  1.00  0.00           N1+
ATOM   1082  H   ARG    69      34.915  31.488  65.016  1.00  0.00           H  
ATOM   1083  HA  ARG    69      34.037  33.698  66.821  1.00  0.00           H  
ATOM   1084  HB2 ARG    69      34.764  34.068  63.862  1.00  0.00           H  
ATOM   1085  HB3 ARG    69      33.800  35.259  64.763  1.00  0.00           H  
ATOM   1086  HG2 ARG    69      35.595  35.396  66.385  1.00  0.00           H  
ATOM   1087  HG3 ARG    69      36.595  34.296  65.444  1.00  0.00           H  
ATOM   1088  HD2 ARG    69      36.605  35.521  63.483  1.00  0.00           H  
ATOM   1089  HD3 ARG    69      35.549  36.837  64.219  1.00  0.00           H  
ATOM   1090  HE  ARG    69      37.770  36.720  65.784  1.00  0.00           H  
ATOM   1091 HH11 ARG    69      36.667  38.216  62.896  1.00  0.00           H  
ATOM   1092 HH12 ARG    69      38.171  39.005  62.492  1.00  0.00           H  
ATOM   1093 HH21 ARG    69      39.595  38.047  65.529  1.00  0.00           H  
ATOM   1094 HH22 ARG    69      39.735  39.070  64.171  1.00  0.00           H  
ATOM   1095  N   VAL    70      31.616  33.449  66.067  1.00  0.00           N  
ATOM   1096  CA  VAL    70      30.222  32.963  65.884  1.00  0.00           C  
ATOM   1097  C   VAL    70      29.760  32.978  64.385  1.00  0.00           C  
ATOM   1098  O   VAL    70      30.232  33.932  63.625  1.00  0.00           O  
ATOM   1099  CB  VAL    70      29.294  33.636  66.807  1.00  0.00           C  
ATOM   1100  CG1 VAL    70      28.735  35.037  66.396  1.00  0.00           C  
ATOM   1101  CG2 VAL    70      28.078  32.710  67.145  1.00  0.00           C  
ATOM   1102  H   VAL    70      31.818  34.248  66.651  1.00  0.00           H  
ATOM   1103  HA  VAL    70      30.266  31.905  66.142  1.00  0.00           H  
ATOM   1104  HB  VAL    70      29.844  33.878  67.716  1.00  0.00           H  
ATOM   1105 HG11 VAL    70      27.995  34.940  65.602  1.00  0.00           H  
ATOM   1106 HG12 VAL    70      28.248  35.462  67.274  1.00  0.00           H  
ATOM   1107 HG13 VAL    70      29.527  35.727  66.103  1.00  0.00           H  
ATOM   1108 HG21 VAL    70      27.439  32.622  66.266  1.00  0.00           H  
ATOM   1109 HG22 VAL    70      28.414  31.744  67.523  1.00  0.00           H  
ATOM   1110 HG23 VAL    70      27.489  33.201  67.920  1.00  0.00           H  
ATOM   1111  N   ALA    71      28.957  31.969  63.900  1.00  0.00           N  
ATOM   1112  CA  ALA    71      28.416  31.900  62.569  1.00  0.00           C  
ATOM   1113  C   ALA    71      26.885  31.666  62.726  1.00  0.00           C  
ATOM   1114  O   ALA    71      26.423  31.278  63.767  1.00  0.00           O  
ATOM   1115  CB  ALA    71      29.186  30.760  61.829  1.00  0.00           C  
ATOM   1116  H   ALA    71      28.595  31.326  64.590  1.00  0.00           H  
ATOM   1117  HA  ALA    71      28.661  32.793  61.994  1.00  0.00           H  
ATOM   1118  HB1 ALA    71      28.923  30.608  60.782  1.00  0.00           H  
ATOM   1119  HB2 ALA    71      30.253  30.877  62.021  1.00  0.00           H  
ATOM   1120  HB3 ALA    71      28.877  29.797  62.235  1.00  0.00           H  
ATOM   1121  N   THR    72      26.318  31.677  61.544  1.00  0.00           N  
ATOM   1122  CA  THR    72      24.968  31.176  61.188  1.00  0.00           C  
ATOM   1123  C   THR    72      24.940  30.860  59.700  1.00  0.00           C  
ATOM   1124  O   THR    72      25.668  31.375  58.850  1.00  0.00           O  
ATOM   1125  CB  THR    72      23.841  32.172  61.477  1.00  0.00           C  
ATOM   1126  CG2 THR    72      24.004  33.545  60.835  1.00  0.00           C  
ATOM   1127  OG1 THR    72      22.563  31.730  61.141  1.00  0.00           O  
ATOM   1128  H   THR    72      26.946  31.843  60.770  1.00  0.00           H  
ATOM   1129  HA  THR    72      24.744  30.247  61.712  1.00  0.00           H  
ATOM   1130  HB  THR    72      23.862  32.314  62.558  1.00  0.00           H  
ATOM   1131 HG21 THR    72      23.177  34.138  61.229  1.00  0.00           H  
ATOM   1132 HG22 THR    72      24.982  33.956  61.080  1.00  0.00           H  
ATOM   1133 HG23 THR    72      23.774  33.283  59.802  1.00  0.00           H  
ATOM   1134  HG1 THR    72      21.954  32.150  61.753  1.00  0.00           H  
ATOM   1135  N   SER    73      24.089  29.857  59.335  1.00  0.00           N  
ATOM   1136  CA  SER    73      23.852  29.404  57.928  1.00  0.00           C  
ATOM   1137  C   SER    73      22.896  30.194  57.077  1.00  0.00           C  
ATOM   1138  O   SER    73      22.905  29.961  55.858  1.00  0.00           O  
ATOM   1139  CB  SER    73      23.488  27.862  57.890  1.00  0.00           C  
ATOM   1140  OG  SER    73      22.249  27.674  58.603  1.00  0.00           O  
ATOM   1141  H   SER    73      23.661  29.341  60.090  1.00  0.00           H  
ATOM   1142  HA  SER    73      24.847  29.481  57.489  1.00  0.00           H  
ATOM   1143  HB2 SER    73      23.373  27.574  56.845  1.00  0.00           H  
ATOM   1144  HB3 SER    73      24.330  27.277  58.260  1.00  0.00           H  
ATOM   1145  HG  SER    73      22.148  26.721  58.661  1.00  0.00           H  
ATOM   1146  N   ARG    74      22.229  31.220  57.598  1.00  0.00           N  
ATOM   1147  CA  ARG    74      21.585  32.247  56.814  1.00  0.00           C  
ATOM   1148  C   ARG    74      22.396  33.567  56.631  1.00  0.00           C  
ATOM   1149  O   ARG    74      23.212  33.855  57.406  1.00  0.00           O  
ATOM   1150  CB  ARG    74      20.229  32.507  57.464  1.00  0.00           C  
ATOM   1151  CG  ARG    74      20.222  33.218  58.786  1.00  0.00           C  
ATOM   1152  CD  ARG    74      18.784  33.243  59.464  1.00  0.00           C  
ATOM   1153  NE  ARG    74      18.808  33.999  60.753  1.00  0.00           N  
ATOM   1154  CZ  ARG    74      17.867  34.049  61.733  1.00  0.00           C  
ATOM   1155  NH1 ARG    74      16.794  33.327  61.699  1.00  0.00           N  
ATOM   1156  NH2 ARG    74      18.131  34.861  62.674  1.00  0.00           N1+
ATOM   1157  H   ARG    74      22.371  31.416  58.579  1.00  0.00           H  
ATOM   1158  HA  ARG    74      21.386  31.857  55.816  1.00  0.00           H  
ATOM   1159  HB2 ARG    74      19.660  33.202  56.846  1.00  0.00           H  
ATOM   1160  HB3 ARG    74      19.674  31.570  57.441  1.00  0.00           H  
ATOM   1161  HG2 ARG    74      20.905  32.751  59.496  1.00  0.00           H  
ATOM   1162  HG3 ARG    74      20.551  34.253  58.692  1.00  0.00           H  
ATOM   1163  HD2 ARG    74      18.127  33.716  58.734  1.00  0.00           H  
ATOM   1164  HD3 ARG    74      18.556  32.189  59.621  1.00  0.00           H  
ATOM   1165  HE  ARG    74      19.522  34.705  60.859  1.00  0.00           H  
ATOM   1166 HH11 ARG    74      16.602  32.722  60.914  1.00  0.00           H  
ATOM   1167 HH12 ARG    74      16.140  33.564  62.431  1.00  0.00           H  
ATOM   1168 HH21 ARG    74      19.059  35.153  62.945  1.00  0.00           H  
ATOM   1169 HH22 ARG    74      17.421  34.910  63.391  1.00  0.00           H  
ATOM   1170  N   ILE    75      21.976  34.336  55.703  1.00  0.00           N  
ATOM   1171  CA  ILE    75      22.425  35.672  55.315  1.00  0.00           C  
ATOM   1172  C   ILE    75      21.404  36.587  54.615  1.00  0.00           C  
ATOM   1173  O   ILE    75      20.586  36.055  53.864  1.00  0.00           O  
ATOM   1174  CB  ILE    75      23.761  35.488  54.498  1.00  0.00           C  
ATOM   1175  CG2 ILE    75      23.509  34.860  53.056  1.00  0.00           C  
ATOM   1176  CG1 ILE    75      24.479  36.796  54.207  1.00  0.00           C  
ATOM   1177  CD1 ILE    75      25.108  37.301  55.487  1.00  0.00           C  
ATOM   1178  H   ILE    75      21.215  33.912  55.190  1.00  0.00           H  
ATOM   1179  HA  ILE    75      22.680  36.156  56.259  1.00  0.00           H  
ATOM   1180  HB  ILE    75      24.464  34.849  55.033  1.00  0.00           H  
ATOM   1181 HG21 ILE    75      24.481  34.659  52.607  1.00  0.00           H  
ATOM   1182 HG22 ILE    75      23.015  33.908  53.250  1.00  0.00           H  
ATOM   1183 HG23 ILE    75      22.864  35.477  52.429  1.00  0.00           H  
ATOM   1184 HG12 ILE    75      25.310  36.680  53.510  1.00  0.00           H  
ATOM   1185 HG13 ILE    75      23.836  37.557  53.765  1.00  0.00           H  
ATOM   1186 HD11 ILE    75      25.344  38.352  55.319  1.00  0.00           H  
ATOM   1187 HD12 ILE    75      24.369  37.343  56.288  1.00  0.00           H  
ATOM   1188 HD13 ILE    75      25.967  36.691  55.766  1.00  0.00           H  
ATOM   1189  N   SER    76      21.392  37.910  54.853  1.00  0.00           N  
ATOM   1190  CA  SER    76      20.398  38.794  54.298  1.00  0.00           C  
ATOM   1191  C   SER    76      20.547  39.078  52.798  1.00  0.00           C  
ATOM   1192  O   SER    76      21.568  38.837  52.223  1.00  0.00           O  
ATOM   1193  CB  SER    76      20.296  40.065  55.092  1.00  0.00           C  
ATOM   1194  OG  SER    76      21.571  40.701  55.185  1.00  0.00           O  
ATOM   1195  H   SER    76      22.139  38.309  55.403  1.00  0.00           H  
ATOM   1196  HA  SER    76      19.459  38.269  54.474  1.00  0.00           H  
ATOM   1197  HB2 SER    76      19.584  40.778  54.677  1.00  0.00           H  
ATOM   1198  HB3 SER    76      19.992  39.792  56.103  1.00  0.00           H  
ATOM   1199  HG  SER    76      22.005  40.284  55.933  1.00  0.00           H  
ATOM   1200  N   ASP    77      19.671  39.880  52.260  1.00  0.00           N  
ATOM   1201  CA  ASP    77      19.803  40.788  51.065  1.00  0.00           C  
ATOM   1202  C   ASP    77      20.077  40.059  49.772  1.00  0.00           C  
ATOM   1203  O   ASP    77      20.753  40.622  48.901  1.00  0.00           O  
ATOM   1204  CB  ASP    77      20.779  41.940  51.327  1.00  0.00           C  
ATOM   1205  CG  ASP    77      20.643  42.778  52.594  1.00  0.00           C  
ATOM   1206  OD1 ASP    77      19.495  42.982  53.021  1.00  0.00           O  
ATOM   1207  OD2 ASP    77      21.608  43.360  53.079  1.00  0.00           O1-
ATOM   1208  H   ASP    77      18.835  39.952  52.822  1.00  0.00           H  
ATOM   1209  HA  ASP    77      18.870  41.341  50.951  1.00  0.00           H  
ATOM   1210  HB2 ASP    77      21.794  41.560  51.208  1.00  0.00           H  
ATOM   1211  HB3 ASP    77      20.562  42.717  50.594  1.00  0.00           H  
ATOM   1212  N   ALA    78      19.544  38.878  49.626  1.00  0.00           N  
ATOM   1213  CA  ALA    78      19.798  38.038  48.443  1.00  0.00           C  
ATOM   1214  C   ALA    78      19.168  38.504  47.075  1.00  0.00           C  
ATOM   1215  O   ALA    78      19.595  38.063  45.985  1.00  0.00           O  
ATOM   1216  CB  ALA    78      19.527  36.566  48.832  1.00  0.00           C  
ATOM   1217  H   ALA    78      18.979  38.472  50.357  1.00  0.00           H  
ATOM   1218  HA  ALA    78      20.864  38.168  48.253  1.00  0.00           H  
ATOM   1219  HB1 ALA    78      18.474  36.305  48.732  1.00  0.00           H  
ATOM   1220  HB2 ALA    78      19.980  35.943  48.061  1.00  0.00           H  
ATOM   1221  HB3 ALA    78      19.929  36.376  49.827  1.00  0.00           H  
ATOM   1222  N   HIS    79      18.288  39.468  47.107  1.00  0.00           N  
ATOM   1223  CA  HIS    79      17.651  40.069  45.897  1.00  0.00           C  
ATOM   1224  C   HIS    79      18.473  41.277  45.444  1.00  0.00           C  
ATOM   1225  O   HIS    79      18.619  41.592  44.269  1.00  0.00           O  
ATOM   1226  CB  HIS    79      16.187  40.482  46.236  1.00  0.00           C  
ATOM   1227  CG  HIS    79      16.045  41.437  47.415  1.00  0.00           C  
ATOM   1228  ND1 HIS    79      16.790  41.424  48.668  1.00  0.00           N  
ATOM   1229  CE1 HIS    79      16.115  42.155  49.537  1.00  0.00           C  
ATOM   1230  NE2 HIS    79      14.976  42.657  48.936  1.00  0.00           N  
ATOM   1231  CD2 HIS    79      14.912  42.210  47.604  1.00  0.00           C  
ATOM   1232  H   HIS    79      17.956  39.788  48.005  1.00  0.00           H  
ATOM   1233  HA  HIS    79      17.719  39.385  45.052  1.00  0.00           H  
ATOM   1234  HB2 HIS    79      15.886  40.939  45.293  1.00  0.00           H  
ATOM   1235  HB3 HIS    79      15.500  39.670  46.473  1.00  0.00           H  
ATOM   1236  HE1 HIS    79      16.553  42.595  50.421  1.00  0.00           H  
ATOM   1237  HE2 HIS    79      14.262  43.202  49.397  1.00  0.00           H  
ATOM   1238  HD2 HIS    79      14.064  42.309  46.944  1.00  0.00           H  
ATOM   1239  N   LEU    80      18.910  42.129  46.389  1.00  0.00           N  
ATOM   1240  CA  LEU    80      19.779  43.242  46.265  1.00  0.00           C  
ATOM   1241  C   LEU    80      21.084  42.683  45.666  1.00  0.00           C  
ATOM   1242  O   LEU    80      21.443  42.964  44.519  1.00  0.00           O  
ATOM   1243  CB  LEU    80      20.002  43.912  47.674  1.00  0.00           C  
ATOM   1244  CG  LEU    80      18.808  44.863  47.956  1.00  0.00           C  
ATOM   1245  CD1 LEU    80      18.535  44.931  49.423  1.00  0.00           C  
ATOM   1246  CD2 LEU    80      19.285  46.290  47.487  1.00  0.00           C  
ATOM   1247  H   LEU    80      18.774  41.866  47.355  1.00  0.00           H  
ATOM   1248  HA  LEU    80      19.302  43.914  45.552  1.00  0.00           H  
ATOM   1249  HB2 LEU    80      19.986  43.109  48.410  1.00  0.00           H  
ATOM   1250  HB3 LEU    80      20.956  44.438  47.712  1.00  0.00           H  
ATOM   1251  HG  LEU    80      17.925  44.445  47.473  1.00  0.00           H  
ATOM   1252 HD11 LEU    80      19.407  45.252  49.992  1.00  0.00           H  
ATOM   1253 HD12 LEU    80      17.675  45.585  49.568  1.00  0.00           H  
ATOM   1254 HD13 LEU    80      18.339  43.885  49.658  1.00  0.00           H  
ATOM   1255 HD21 LEU    80      20.208  46.531  48.015  1.00  0.00           H  
ATOM   1256 HD22 LEU    80      19.443  46.220  46.411  1.00  0.00           H  
ATOM   1257 HD23 LEU    80      18.440  46.976  47.546  1.00  0.00           H  
ATOM   1258  N   ALA    81      21.561  41.556  46.184  1.00  0.00           N  
ATOM   1259  CA  ALA    81      22.696  40.829  45.677  1.00  0.00           C  
ATOM   1260  C   ALA    81      22.486  40.275  44.252  1.00  0.00           C  
ATOM   1261  O   ALA    81      23.357  40.431  43.455  1.00  0.00           O  
ATOM   1262  CB  ALA    81      22.933  39.620  46.678  1.00  0.00           C  
ATOM   1263  H   ALA    81      21.297  41.298  47.125  1.00  0.00           H  
ATOM   1264  HA  ALA    81      23.539  41.514  45.772  1.00  0.00           H  
ATOM   1265  HB1 ALA    81      22.129  38.884  46.650  1.00  0.00           H  
ATOM   1266  HB2 ALA    81      23.854  39.141  46.345  1.00  0.00           H  
ATOM   1267  HB3 ALA    81      23.091  39.954  47.703  1.00  0.00           H  
ATOM   1268  N   ASP    82      21.269  39.771  43.850  1.00  0.00           N  
ATOM   1269  CA  ASP    82      21.019  39.267  42.501  1.00  0.00           C  
ATOM   1270  C   ASP    82      20.919  40.481  41.518  1.00  0.00           C  
ATOM   1271  O   ASP    82      21.011  40.259  40.278  1.00  0.00           O  
ATOM   1272  CB  ASP    82      19.691  38.593  42.734  1.00  0.00           C  
ATOM   1273  CG  ASP    82      18.956  37.920  41.520  1.00  0.00           C  
ATOM   1274  OD1 ASP    82      17.801  37.550  41.778  1.00  0.00           O  
ATOM   1275  OD2 ASP    82      19.296  38.020  40.298  1.00  0.00           O1-
ATOM   1276  H   ASP    82      20.476  39.864  44.469  1.00  0.00           H  
ATOM   1277  HA  ASP    82      21.753  38.506  42.236  1.00  0.00           H  
ATOM   1278  HB2 ASP    82      19.871  37.876  43.536  1.00  0.00           H  
ATOM   1279  HB3 ASP    82      18.983  39.311  43.148  1.00  0.00           H  
ATOM   1280  N   THR    83      20.651  41.736  41.999  1.00  0.00           N  
ATOM   1281  CA  THR    83      20.717  42.892  41.165  1.00  0.00           C  
ATOM   1282  C   THR    83      22.176  43.388  41.133  1.00  0.00           C  
ATOM   1283  O   THR    83      22.712  43.697  40.068  1.00  0.00           O  
ATOM   1284  CB  THR    83      19.815  43.982  41.663  1.00  0.00           C  
ATOM   1285  CG2 THR    83      19.565  45.086  40.615  1.00  0.00           C  
ATOM   1286  OG1 THR    83      18.547  43.412  41.974  1.00  0.00           O  
ATOM   1287  H   THR    83      20.508  41.893  42.987  1.00  0.00           H  
ATOM   1288  HA  THR    83      20.316  42.627  40.186  1.00  0.00           H  
ATOM   1289  HB  THR    83      20.234  44.433  42.562  1.00  0.00           H  
ATOM   1290 HG21 THR    83      19.222  45.917  41.232  1.00  0.00           H  
ATOM   1291 HG22 THR    83      20.497  45.398  40.145  1.00  0.00           H  
ATOM   1292 HG23 THR    83      18.839  44.843  39.839  1.00  0.00           H  
ATOM   1293  HG1 THR    83      18.721  42.673  42.561  1.00  0.00           H  
ATOM   1294  N   MET    84      22.994  43.217  42.197  1.00  0.00           N  
ATOM   1295  CA  MET    84      24.320  43.841  42.361  1.00  0.00           C  
ATOM   1296  C   MET    84      25.433  43.006  41.939  1.00  0.00           C  
ATOM   1297  O   MET    84      26.435  43.537  41.544  1.00  0.00           O  
ATOM   1298  CB  MET    84      24.503  44.316  43.779  1.00  0.00           C  
ATOM   1299  CG  MET    84      25.823  45.025  44.043  1.00  0.00           C  
ATOM   1300  SD  MET    84      26.300  46.388  42.983  1.00  0.00           S  
ATOM   1301  CE  MET    84      24.908  47.491  43.162  1.00  0.00           C  
ATOM   1302  H   MET    84      22.592  42.852  43.049  1.00  0.00           H  
ATOM   1303  HA  MET    84      24.299  44.674  41.659  1.00  0.00           H  
ATOM   1304  HB2 MET    84      23.769  45.100  43.964  1.00  0.00           H  
ATOM   1305  HB3 MET    84      24.473  43.500  44.501  1.00  0.00           H  
ATOM   1306  HG2 MET    84      25.734  45.498  45.021  1.00  0.00           H  
ATOM   1307  HG3 MET    84      26.636  44.301  43.968  1.00  0.00           H  
ATOM   1308  HE1 MET    84      24.103  47.036  42.585  1.00  0.00           H  
ATOM   1309  HE2 MET    84      24.586  47.622  44.195  1.00  0.00           H  
ATOM   1310  HE3 MET    84      25.095  48.464  42.707  1.00  0.00           H  
ATOM   1311  N   ILE    85      25.388  41.632  42.013  1.00  0.00           N  
ATOM   1312  CA  ILE    85      26.417  40.755  41.426  1.00  0.00           C  
ATOM   1313  C   ILE    85      26.450  40.761  39.935  1.00  0.00           C  
ATOM   1314  O   ILE    85      25.402  40.729  39.308  1.00  0.00           O  
ATOM   1315  CB  ILE    85      26.228  39.317  41.964  1.00  0.00           C  
ATOM   1316  CG2 ILE    85      26.801  38.207  41.128  1.00  0.00           C  
ATOM   1317  CG1 ILE    85      26.696  39.123  43.433  1.00  0.00           C  
ATOM   1318  CD1 ILE    85      26.234  37.828  44.212  1.00  0.00           C  
ATOM   1319  H   ILE    85      24.503  41.230  42.288  1.00  0.00           H  
ATOM   1320  HA  ILE    85      27.339  41.181  41.822  1.00  0.00           H  
ATOM   1321  HB  ILE    85      25.166  39.140  42.133  1.00  0.00           H  
ATOM   1322 HG21 ILE    85      26.416  37.313  41.620  1.00  0.00           H  
ATOM   1323 HG22 ILE    85      26.419  38.245  40.108  1.00  0.00           H  
ATOM   1324 HG23 ILE    85      27.887  38.278  41.070  1.00  0.00           H  
ATOM   1325 HG12 ILE    85      27.770  39.303  43.479  1.00  0.00           H  
ATOM   1326 HG13 ILE    85      26.328  39.983  43.993  1.00  0.00           H  
ATOM   1327 HD11 ILE    85      26.872  37.670  45.081  1.00  0.00           H  
ATOM   1328 HD12 ILE    85      25.218  38.052  44.538  1.00  0.00           H  
ATOM   1329 HD13 ILE    85      26.163  36.947  43.574  1.00  0.00           H  
ATOM   1330  N   GLY    86      27.661  40.797  39.368  1.00  0.00           N  
ATOM   1331  CA  GLY    86      27.845  40.894  37.853  1.00  0.00           C  
ATOM   1332  C   GLY    86      27.815  42.386  37.253  1.00  0.00           C  
ATOM   1333  O   GLY    86      28.078  42.596  36.006  1.00  0.00           O  
ATOM   1334  H   GLY    86      28.496  40.877  39.930  1.00  0.00           H  
ATOM   1335  HA2 GLY    86      28.865  40.546  37.691  1.00  0.00           H  
ATOM   1336  HA3 GLY    86      27.153  40.239  37.323  1.00  0.00           H  
ATOM   1337  N   LYS    87      27.516  43.373  38.098  1.00  0.00           N  
ATOM   1338  CA  LYS    87      27.298  44.739  37.610  1.00  0.00           C  
ATOM   1339  C   LYS    87      28.645  45.381  37.521  1.00  0.00           C  
ATOM   1340  O   LYS    87      29.580  45.118  38.279  1.00  0.00           O  
ATOM   1341  CB  LYS    87      26.311  45.523  38.483  1.00  0.00           C  
ATOM   1342  CG  LYS    87      24.922  45.081  38.235  1.00  0.00           C  
ATOM   1343  CD  LYS    87      24.523  45.483  36.806  1.00  0.00           C  
ATOM   1344  CE  LYS    87      22.977  45.151  36.589  1.00  0.00           C  
ATOM   1345  NZ  LYS    87      22.541  45.412  35.182  1.00  0.00           N1+
ATOM   1346  H   LYS    87      27.464  43.117  39.074  1.00  0.00           H  
ATOM   1347  HA  LYS    87      26.948  44.669  36.580  1.00  0.00           H  
ATOM   1348  HB2 LYS    87      26.597  45.460  39.533  1.00  0.00           H  
ATOM   1349  HB3 LYS    87      26.398  46.570  38.195  1.00  0.00           H  
ATOM   1350  HG2 LYS    87      24.649  44.048  38.454  1.00  0.00           H  
ATOM   1351  HG3 LYS    87      24.287  45.646  38.917  1.00  0.00           H  
ATOM   1352  HD2 LYS    87      24.712  46.517  36.517  1.00  0.00           H  
ATOM   1353  HD3 LYS    87      24.920  44.882  35.989  1.00  0.00           H  
ATOM   1354  HE2 LYS    87      23.035  44.076  36.757  1.00  0.00           H  
ATOM   1355  HE3 LYS    87      22.356  45.678  37.314  1.00  0.00           H  
ATOM   1356  HZ1 LYS    87      21.837  44.775  34.838  1.00  0.00           H  
ATOM   1357  HZ2 LYS    87      22.287  46.377  35.026  1.00  0.00           H  
ATOM   1358  HZ3 LYS    87      23.359  45.251  34.611  1.00  0.00           H  
ATOM   1359  N   ALA    88      28.762  46.310  36.595  1.00  0.00           N  
ATOM   1360  CA  ALA    88      29.789  47.440  36.599  1.00  0.00           C  
ATOM   1361  C   ALA    88      29.237  48.464  37.572  1.00  0.00           C  
ATOM   1362  O   ALA    88      28.027  48.499  37.896  1.00  0.00           O  
ATOM   1363  CB  ALA    88      30.011  47.982  35.169  1.00  0.00           C  
ATOM   1364  H   ALA    88      27.931  46.309  36.020  1.00  0.00           H  
ATOM   1365  HA  ALA    88      30.752  47.089  36.970  1.00  0.00           H  
ATOM   1366  HB1 ALA    88      30.823  48.708  35.200  1.00  0.00           H  
ATOM   1367  HB2 ALA    88      30.211  47.111  34.546  1.00  0.00           H  
ATOM   1368  HB3 ALA    88      29.081  48.442  34.835  1.00  0.00           H  
ATOM   1369  N   VAL    89      30.131  49.380  37.999  1.00  0.00           N  
ATOM   1370  CA  VAL    89      29.840  50.310  39.108  1.00  0.00           C  
ATOM   1371  C   VAL    89      30.829  51.514  38.928  1.00  0.00           C  
ATOM   1372  O   VAL    89      31.935  51.422  38.420  1.00  0.00           O  
ATOM   1373  CB  VAL    89      30.012  49.771  40.538  1.00  0.00           C  
ATOM   1374  CG1 VAL    89      29.001  48.674  40.844  1.00  0.00           C  
ATOM   1375  CG2 VAL    89      31.440  49.375  40.926  1.00  0.00           C  
ATOM   1376  H   VAL    89      31.113  49.235  37.814  1.00  0.00           H  
ATOM   1377  HA  VAL    89      28.775  50.542  39.064  1.00  0.00           H  
ATOM   1378  HB  VAL    89      29.798  50.532  41.289  1.00  0.00           H  
ATOM   1379 HG11 VAL    89      28.903  48.524  41.920  1.00  0.00           H  
ATOM   1380 HG12 VAL    89      28.037  48.980  40.439  1.00  0.00           H  
ATOM   1381 HG13 VAL    89      29.365  47.759  40.375  1.00  0.00           H  
ATOM   1382 HG21 VAL    89      31.392  48.873  41.892  1.00  0.00           H  
ATOM   1383 HG22 VAL    89      31.881  48.723  40.171  1.00  0.00           H  
ATOM   1384 HG23 VAL    89      32.136  50.210  41.003  1.00  0.00           H  
ATOM   1385  N   GLU    90      30.571  52.570  39.698  1.00  0.00           N  
ATOM   1386  CA  GLU    90      31.432  53.613  40.212  1.00  0.00           C  
ATOM   1387  C   GLU    90      31.419  53.761  41.767  1.00  0.00           C  
ATOM   1388  O   GLU    90      30.395  54.186  42.334  1.00  0.00           O  
ATOM   1389  CB  GLU    90      31.118  54.932  39.536  1.00  0.00           C  
ATOM   1390  CG  GLU    90      31.872  55.198  38.247  1.00  0.00           C  
ATOM   1391  CD  GLU    90      31.361  56.391  37.413  1.00  0.00           C  
ATOM   1392  OE1 GLU    90      30.445  57.106  37.808  1.00  0.00           O  
ATOM   1393  OE2 GLU    90      32.103  56.730  36.436  1.00  0.00           O1-
ATOM   1394  H   GLU    90      29.615  52.575  40.025  1.00  0.00           H  
ATOM   1395  HA  GLU    90      32.487  53.446  39.994  1.00  0.00           H  
ATOM   1396  HB2 GLU    90      30.053  55.045  39.335  1.00  0.00           H  
ATOM   1397  HB3 GLU    90      31.338  55.778  40.187  1.00  0.00           H  
ATOM   1398  HG2 GLU    90      32.951  55.256  38.392  1.00  0.00           H  
ATOM   1399  HG3 GLU    90      31.735  54.265  37.700  1.00  0.00           H  
ATOM   1400  N   HIS    91      32.471  53.239  42.395  1.00  0.00           N  
ATOM   1401  CA  HIS    91      32.664  53.224  43.833  1.00  0.00           C  
ATOM   1402  C   HIS    91      33.298  54.534  44.232  1.00  0.00           C  
ATOM   1403  O   HIS    91      34.319  55.016  43.715  1.00  0.00           O  
ATOM   1404  CB  HIS    91      33.470  51.989  44.211  1.00  0.00           C  
ATOM   1405  CG  HIS    91      33.537  51.630  45.672  1.00  0.00           C  
ATOM   1406  ND1 HIS    91      34.438  50.768  46.238  1.00  0.00           N  
ATOM   1407  CE1 HIS    91      33.901  50.288  47.349  1.00  0.00           C  
ATOM   1408  NE2 HIS    91      32.682  50.934  47.558  1.00  0.00           N  
ATOM   1409  CD2 HIS    91      32.499  51.863  46.527  1.00  0.00           C  
ATOM   1410  H   HIS    91      33.262  52.908  41.860  1.00  0.00           H  
ATOM   1411  HA  HIS    91      31.657  53.211  44.251  1.00  0.00           H  
ATOM   1412  HB2 HIS    91      33.043  51.069  43.813  1.00  0.00           H  
ATOM   1413  HB3 HIS    91      34.503  52.169  43.913  1.00  0.00           H  
ATOM   1414  HE1 HIS    91      34.412  49.550  47.949  1.00  0.00           H  
ATOM   1415  HE2 HIS    91      31.994  50.657  48.243  1.00  0.00           H  
ATOM   1416  HD2 HIS    91      31.546  52.304  46.272  1.00  0.00           H  
ATOM   1417  N   MET    92      32.738  55.246  45.197  1.00  0.00           N  
ATOM   1418  CA  MET    92      33.252  56.532  45.620  1.00  0.00           C  
ATOM   1419  C   MET    92      34.421  56.253  46.552  1.00  0.00           C  
ATOM   1420  O   MET    92      34.313  55.481  47.508  1.00  0.00           O  
ATOM   1421  CB  MET    92      32.150  57.288  46.277  1.00  0.00           C  
ATOM   1422  CG  MET    92      31.008  57.579  45.353  1.00  0.00           C  
ATOM   1423  SD  MET    92      31.402  58.953  44.150  1.00  0.00           S  
ATOM   1424  CE  MET    92      30.044  58.698  42.882  1.00  0.00           C  
ATOM   1425  H   MET    92      31.995  54.811  45.726  1.00  0.00           H  
ATOM   1426  HA  MET    92      33.536  57.112  44.740  1.00  0.00           H  
ATOM   1427  HB2 MET    92      31.861  56.732  47.169  1.00  0.00           H  
ATOM   1428  HB3 MET    92      32.691  58.184  46.580  1.00  0.00           H  
ATOM   1429  HG2 MET    92      30.646  56.663  44.885  1.00  0.00           H  
ATOM   1430  HG3 MET    92      30.204  58.035  45.931  1.00  0.00           H  
ATOM   1431  HE1 MET    92      29.951  59.579  42.247  1.00  0.00           H  
ATOM   1432  HE2 MET    92      30.102  57.754  42.340  1.00  0.00           H  
ATOM   1433  HE3 MET    92      29.038  58.721  43.301  1.00  0.00           H  
ATOM   1434  N   PHE    93      35.493  57.026  46.374  1.00  0.00           N  
ATOM   1435  CA  PHE    93      36.542  56.993  47.424  1.00  0.00           C  
ATOM   1436  C   PHE    93      37.027  58.461  47.665  1.00  0.00           C  
ATOM   1437  O   PHE    93      36.688  59.376  46.925  1.00  0.00           O  
ATOM   1438  CB  PHE    93      37.687  56.175  46.837  1.00  0.00           C  
ATOM   1439  CG  PHE    93      37.530  54.691  46.870  1.00  0.00           C  
ATOM   1440  CD1 PHE    93      37.113  53.874  45.744  1.00  0.00           C  
ATOM   1441  CE1 PHE    93      36.982  52.481  45.829  1.00  0.00           C  
ATOM   1442  CZ  PHE    93      37.420  51.875  47.051  1.00  0.00           C  
ATOM   1443  CE2 PHE    93      37.924  52.667  48.093  1.00  0.00           C  
ATOM   1444  CD2 PHE    93      37.953  54.068  48.050  1.00  0.00           C  
ATOM   1445  H   PHE    93      35.587  57.665  45.598  1.00  0.00           H  
ATOM   1446  HA  PHE    93      36.256  56.652  48.419  1.00  0.00           H  
ATOM   1447  HB2 PHE    93      37.744  56.492  45.795  1.00  0.00           H  
ATOM   1448  HB3 PHE    93      38.572  56.452  47.411  1.00  0.00           H  
ATOM   1449  HD1 PHE    93      36.941  54.351  44.790  1.00  0.00           H  
ATOM   1450  HE1 PHE    93      36.541  51.820  45.098  1.00  0.00           H  
ATOM   1451  HZ  PHE    93      37.338  50.803  47.160  1.00  0.00           H  
ATOM   1452  HE2 PHE    93      38.285  52.149  48.970  1.00  0.00           H  
ATOM   1453  HD2 PHE    93      38.208  54.637  48.932  1.00  0.00           H  
ATOM   1454  N   GLU    94      37.829  58.539  48.737  1.00  0.00           N  
ATOM   1455  CA  GLU    94      38.023  59.770  49.552  1.00  0.00           C  
ATOM   1456  C   GLU    94      39.177  60.585  48.838  1.00  0.00           C  
ATOM   1457  O   GLU    94      40.209  60.063  48.427  1.00  0.00           O  
ATOM   1458  CB  GLU    94      38.215  59.354  51.033  1.00  0.00           C  
ATOM   1459  CG  GLU    94      37.049  58.774  51.703  1.00  0.00           C  
ATOM   1460  CD  GLU    94      36.873  57.275  51.426  1.00  0.00           C  
ATOM   1461  OE1 GLU    94      35.892  56.721  51.922  1.00  0.00           O  
ATOM   1462  OE2 GLU    94      37.621  56.625  50.723  1.00  0.00           O1-
ATOM   1463  H   GLU    94      38.063  57.671  49.197  1.00  0.00           H  
ATOM   1464  HA  GLU    94      37.124  60.379  49.460  1.00  0.00           H  
ATOM   1465  HB2 GLU    94      38.989  58.593  51.133  1.00  0.00           H  
ATOM   1466  HB3 GLU    94      38.502  60.274  51.542  1.00  0.00           H  
ATOM   1467  HG2 GLU    94      37.247  58.989  52.753  1.00  0.00           H  
ATOM   1468  HG3 GLU    94      36.111  59.318  51.591  1.00  0.00           H  
ATOM   1469  N   THR    95      38.962  61.891  48.775  1.00  0.00           N  
ATOM   1470  CA  THR    95      39.944  62.909  48.182  1.00  0.00           C  
ATOM   1471  C   THR    95      40.524  63.827  49.217  1.00  0.00           C  
ATOM   1472  O   THR    95      40.041  63.895  50.312  1.00  0.00           O  
ATOM   1473  CB  THR    95      39.352  63.750  47.082  1.00  0.00           C  
ATOM   1474  CG2 THR    95      38.553  63.036  45.984  1.00  0.00           C  
ATOM   1475  OG1 THR    95      38.400  64.633  47.668  1.00  0.00           O  
ATOM   1476  H   THR    95      38.100  62.291  49.116  1.00  0.00           H  
ATOM   1477  HA  THR    95      40.760  62.390  47.679  1.00  0.00           H  
ATOM   1478  HB  THR    95      40.139  64.332  46.604  1.00  0.00           H  
ATOM   1479 HG21 THR    95      38.449  63.748  45.165  1.00  0.00           H  
ATOM   1480 HG22 THR    95      39.103  62.134  45.716  1.00  0.00           H  
ATOM   1481 HG23 THR    95      37.563  62.857  46.403  1.00  0.00           H  
ATOM   1482  HG1 THR    95      38.643  65.482  47.291  1.00  0.00           H  
ATOM   1483  N   GLU    96      41.708  64.472  48.858  1.00  0.00           N  
ATOM   1484  CA  GLU    96      42.451  65.333  49.792  1.00  0.00           C  
ATOM   1485  C   GLU    96      41.685  66.600  50.207  1.00  0.00           C  
ATOM   1486  O   GLU    96      41.613  66.841  51.420  1.00  0.00           O  
ATOM   1487  CB  GLU    96      43.803  65.761  49.210  1.00  0.00           C  
ATOM   1488  CG  GLU    96      44.798  64.606  49.074  1.00  0.00           C  
ATOM   1489  CD  GLU    96      44.765  63.657  50.329  1.00  0.00           C  
ATOM   1490  OE1 GLU    96      44.772  64.220  51.447  1.00  0.00           O  
ATOM   1491  OE2 GLU    96      44.351  62.450  50.215  1.00  0.00           O1-
ATOM   1492  H   GLU    96      42.052  64.242  47.937  1.00  0.00           H  
ATOM   1493  HA  GLU    96      42.731  64.815  50.709  1.00  0.00           H  
ATOM   1494  HB2 GLU    96      43.651  66.273  48.260  1.00  0.00           H  
ATOM   1495  HB3 GLU    96      44.233  66.569  49.802  1.00  0.00           H  
ATOM   1496  HG2 GLU    96      44.661  64.186  48.078  1.00  0.00           H  
ATOM   1497  HG3 GLU    96      45.783  65.053  48.939  1.00  0.00           H  
ATOM   1498  N   ASP    97      41.212  67.372  49.204  1.00  0.00           N  
ATOM   1499  CA  ASP    97      40.408  68.551  49.346  1.00  0.00           C  
ATOM   1500  C   ASP    97      39.121  68.285  50.137  1.00  0.00           C  
ATOM   1501  O   ASP    97      38.780  69.219  50.934  1.00  0.00           O  
ATOM   1502  CB  ASP    97      40.010  69.148  48.035  1.00  0.00           C  
ATOM   1503  CG  ASP    97      39.182  68.333  47.080  1.00  0.00           C  
ATOM   1504  OD1 ASP    97      39.301  67.107  46.868  1.00  0.00           O  
ATOM   1505  OD2 ASP    97      38.276  68.956  46.488  1.00  0.00           O1-
ATOM   1506  H   ASP    97      41.130  66.853  48.342  1.00  0.00           H  
ATOM   1507  HA  ASP    97      41.023  69.278  49.875  1.00  0.00           H  
ATOM   1508  HB2 ASP    97      39.529  70.121  48.140  1.00  0.00           H  
ATOM   1509  HB3 ASP    97      40.939  69.357  47.504  1.00  0.00           H  
ATOM   1510  N   GLY    98      38.454  67.166  50.065  1.00  0.00           N  
ATOM   1511  CA  GLY    98      37.093  67.056  50.732  1.00  0.00           C  
ATOM   1512  C   GLY    98      36.057  66.348  49.902  1.00  0.00           C  
ATOM   1513  O   GLY    98      36.124  66.382  48.699  1.00  0.00           O  
ATOM   1514  H   GLY    98      38.844  66.388  49.553  1.00  0.00           H  
ATOM   1515  HA2 GLY    98      37.186  66.406  51.601  1.00  0.00           H  
ATOM   1516  HA3 GLY    98      36.690  68.003  51.092  1.00  0.00           H  
ATOM   1517  N   SER    99      35.104  65.651  50.578  1.00  0.00           N  
ATOM   1518  CA  SER    99      34.087  64.673  50.066  1.00  0.00           C  
ATOM   1519  C   SER    99      34.717  63.458  49.314  1.00  0.00           C  
ATOM   1520  O   SER    99      35.904  63.159  49.525  1.00  0.00           O  
ATOM   1521  CB  SER    99      33.070  65.506  49.272  1.00  0.00           C  
ATOM   1522  OG  SER    99      31.835  64.763  49.088  1.00  0.00           O  
ATOM   1523  H   SER    99      35.222  65.579  51.579  1.00  0.00           H  
ATOM   1524  HA  SER    99      33.609  64.179  50.912  1.00  0.00           H  
ATOM   1525  HB2 SER    99      32.825  66.489  49.675  1.00  0.00           H  
ATOM   1526  HB3 SER    99      33.434  65.714  48.265  1.00  0.00           H  
ATOM   1527  HG  SER    99      31.463  65.118  48.277  1.00  0.00           H  
ATOM   1528  N   LYS   100      33.939  62.677  48.554  1.00  0.00           N  
ATOM   1529  CA  LYS   100      34.342  61.494  47.845  1.00  0.00           C  
ATOM   1530  C   LYS   100      34.179  61.671  46.383  1.00  0.00           C  
ATOM   1531  O   LYS   100      33.306  62.403  45.915  1.00  0.00           O  
ATOM   1532  CB  LYS   100      33.639  60.294  48.433  1.00  0.00           C  
ATOM   1533  CG  LYS   100      33.537  60.231  49.932  1.00  0.00           C  
ATOM   1534  CD  LYS   100      32.825  58.896  50.271  1.00  0.00           C  
ATOM   1535  CE  LYS   100      32.755  58.768  51.740  1.00  0.00           C  
ATOM   1536  NZ  LYS   100      32.266  57.504  52.252  1.00  0.00           N1+
ATOM   1537  H   LYS   100      33.073  63.124  48.289  1.00  0.00           H  
ATOM   1538  HA  LYS   100      35.377  61.206  48.031  1.00  0.00           H  
ATOM   1539  HB2 LYS   100      32.648  60.307  47.979  1.00  0.00           H  
ATOM   1540  HB3 LYS   100      34.207  59.431  48.087  1.00  0.00           H  
ATOM   1541  HG2 LYS   100      34.555  60.178  50.319  1.00  0.00           H  
ATOM   1542  HG3 LYS   100      32.979  61.060  50.365  1.00  0.00           H  
ATOM   1543  HD2 LYS   100      31.832  59.054  49.851  1.00  0.00           H  
ATOM   1544  HD3 LYS   100      33.327  58.013  49.875  1.00  0.00           H  
ATOM   1545  HE2 LYS   100      33.779  58.864  52.102  1.00  0.00           H  
ATOM   1546  HE3 LYS   100      32.134  59.549  52.180  1.00  0.00           H  
ATOM   1547  HZ1 LYS   100      32.088  57.448  53.245  1.00  0.00           H  
ATOM   1548  HZ2 LYS   100      31.356  57.295  51.867  1.00  0.00           H  
ATOM   1549  HZ3 LYS   100      32.863  56.735  51.987  1.00  0.00           H  
ATOM   1550  N   ASP   101      34.926  60.943  45.640  1.00  0.00           N  
ATOM   1551  CA  ASP   101      34.990  60.916  44.189  1.00  0.00           C  
ATOM   1552  C   ASP   101      35.220  59.541  43.568  1.00  0.00           C  
ATOM   1553  O   ASP   101      35.955  58.689  44.081  1.00  0.00           O  
ATOM   1554  CB  ASP   101      36.040  61.940  43.759  1.00  0.00           C  
ATOM   1555  CG  ASP   101      35.767  62.454  42.388  1.00  0.00           C  
ATOM   1556  OD1 ASP   101      34.648  62.568  41.992  1.00  0.00           O  
ATOM   1557  OD2 ASP   101      36.760  62.618  41.634  1.00  0.00           O1-
ATOM   1558  H   ASP   101      35.704  60.497  46.106  1.00  0.00           H  
ATOM   1559  HA  ASP   101      34.043  61.257  43.771  1.00  0.00           H  
ATOM   1560  HB2 ASP   101      36.029  62.796  44.434  1.00  0.00           H  
ATOM   1561  HB3 ASP   101      37.036  61.572  44.009  1.00  0.00           H  
ATOM   1562  N   GLU   102      34.523  59.234  42.440  1.00  0.00           N  
ATOM   1563  CA  GLU   102      34.403  57.954  41.773  1.00  0.00           C  
ATOM   1564  C   GLU   102      35.651  57.197  41.284  1.00  0.00           C  
ATOM   1565  O   GLU   102      36.489  57.786  40.555  1.00  0.00           O  
ATOM   1566  CB  GLU   102      33.341  57.995  40.662  1.00  0.00           C  
ATOM   1567  CG  GLU   102      33.731  58.501  39.221  1.00  0.00           C  
ATOM   1568  CD  GLU   102      34.360  59.868  39.291  1.00  0.00           C  
ATOM   1569  OE1 GLU   102      33.600  60.758  39.557  1.00  0.00           O  
ATOM   1570  OE2 GLU   102      35.516  60.108  38.979  1.00  0.00           O1-
ATOM   1571  H   GLU   102      33.903  59.957  42.105  1.00  0.00           H  
ATOM   1572  HA  GLU   102      33.891  57.372  42.539  1.00  0.00           H  
ATOM   1573  HB2 GLU   102      33.094  56.958  40.432  1.00  0.00           H  
ATOM   1574  HB3 GLU   102      32.449  58.496  41.038  1.00  0.00           H  
ATOM   1575  HG2 GLU   102      34.335  57.735  38.734  1.00  0.00           H  
ATOM   1576  HG3 GLU   102      32.801  58.619  38.664  1.00  0.00           H  
ATOM   1577  N   TRP   103      35.608  55.869  41.287  1.00  0.00           N  
ATOM   1578  CA  TRP   103      36.483  54.920  40.592  1.00  0.00           C  
ATOM   1579  C   TRP   103      35.584  53.837  39.932  1.00  0.00           C  
ATOM   1580  O   TRP   103      34.783  53.254  40.677  1.00  0.00           O  
ATOM   1581  CB  TRP   103      37.458  54.330  41.515  1.00  0.00           C  
ATOM   1582  CG  TRP   103      38.514  55.133  42.064  1.00  0.00           C  
ATOM   1583  CD1 TRP   103      38.327  55.878  43.145  1.00  0.00           C  
ATOM   1584  NE1 TRP   103      39.513  56.560  43.468  1.00  0.00           N  
ATOM   1585  CE2 TRP   103      40.502  56.213  42.597  1.00  0.00           C  
ATOM   1586  CZ2 TRP   103      41.797  56.600  42.523  1.00  0.00           C  
ATOM   1587  CH2 TRP   103      42.514  56.140  41.437  1.00  0.00           C  
ATOM   1588  CZ3 TRP   103      41.996  55.208  40.457  1.00  0.00           C  
ATOM   1589  CE3 TRP   103      40.650  54.789  40.600  1.00  0.00           C  
ATOM   1590  CD2 TRP   103      39.914  55.352  41.643  1.00  0.00           C  
ATOM   1591  H   TRP   103      34.829  55.582  41.862  1.00  0.00           H  
ATOM   1592  HA  TRP   103      36.967  55.515  39.817  1.00  0.00           H  
ATOM   1593  HB2 TRP   103      37.001  53.903  42.408  1.00  0.00           H  
ATOM   1594  HB3 TRP   103      37.989  53.584  40.924  1.00  0.00           H  
ATOM   1595  HD1 TRP   103      37.359  55.987  43.613  1.00  0.00           H  
ATOM   1596  HE1 TRP   103      39.641  57.281  44.164  1.00  0.00           H  
ATOM   1597  HZ2 TRP   103      42.222  57.274  43.253  1.00  0.00           H  
ATOM   1598  HH2 TRP   103      43.506  56.504  41.210  1.00  0.00           H  
ATOM   1599  HZ3 TRP   103      42.533  54.927  39.563  1.00  0.00           H  
ATOM   1600  HE3 TRP   103      40.091  54.224  39.870  1.00  0.00           H  
ATOM   1601  N   ARG   104      35.752  53.545  38.631  1.00  0.00           N  
ATOM   1602  CA  ARG   104      34.952  52.541  37.917  1.00  0.00           C  
ATOM   1603  C   ARG   104      35.470  51.149  38.131  1.00  0.00           C  
ATOM   1604  O   ARG   104      36.687  50.948  38.093  1.00  0.00           O  
ATOM   1605  CB  ARG   104      34.932  52.973  36.382  1.00  0.00           C  
ATOM   1606  CG  ARG   104      33.763  52.450  35.524  1.00  0.00           C  
ATOM   1607  CD  ARG   104      33.702  53.120  34.095  1.00  0.00           C  
ATOM   1608  NE  ARG   104      32.720  52.540  33.196  1.00  0.00           N  
ATOM   1609  CZ  ARG   104      31.726  53.121  32.573  1.00  0.00           C  
ATOM   1610  NH1 ARG   104      31.441  54.401  32.630  1.00  0.00           N  
ATOM   1611  NH2 ARG   104      31.008  52.439  31.747  1.00  0.00           N1+
ATOM   1612  H   ARG   104      36.473  54.074  38.161  1.00  0.00           H  
ATOM   1613  HA  ARG   104      33.897  52.553  38.192  1.00  0.00           H  
ATOM   1614  HB2 ARG   104      34.849  54.059  36.428  1.00  0.00           H  
ATOM   1615  HB3 ARG   104      35.913  52.866  35.919  1.00  0.00           H  
ATOM   1616  HG2 ARG   104      33.938  51.377  35.437  1.00  0.00           H  
ATOM   1617  HG3 ARG   104      32.804  52.574  36.026  1.00  0.00           H  
ATOM   1618  HD2 ARG   104      33.612  54.204  34.163  1.00  0.00           H  
ATOM   1619  HD3 ARG   104      34.679  52.989  33.631  1.00  0.00           H  
ATOM   1620  HE  ARG   104      32.787  51.542  33.054  1.00  0.00           H  
ATOM   1621 HH11 ARG   104      31.944  54.975  33.292  1.00  0.00           H  
ATOM   1622 HH12 ARG   104      30.665  54.765  32.095  1.00  0.00           H  
ATOM   1623 HH21 ARG   104      31.268  51.500  31.481  1.00  0.00           H  
ATOM   1624 HH22 ARG   104      30.244  52.983  31.372  1.00  0.00           H  
ATOM   1625  N   GLY   105      34.562  50.178  38.251  1.00  0.00           N  
ATOM   1626  CA  GLY   105      34.912  48.755  38.367  1.00  0.00           C  
ATOM   1627  C   GLY   105      33.764  47.838  38.252  1.00  0.00           C  
ATOM   1628  O   GLY   105      32.760  48.231  37.697  1.00  0.00           O  
ATOM   1629  H   GLY   105      33.633  50.543  38.096  1.00  0.00           H  
ATOM   1630  HA2 GLY   105      35.670  48.528  37.618  1.00  0.00           H  
ATOM   1631  HA3 GLY   105      35.202  48.630  39.411  1.00  0.00           H  
ATOM   1632  N   MET   106      33.874  46.584  38.770  1.00  0.00           N  
ATOM   1633  CA  MET   106      32.761  45.586  38.773  1.00  0.00           C  
ATOM   1634  C   MET   106      32.776  44.703  39.967  1.00  0.00           C  
ATOM   1635  O   MET   106      33.813  44.278  40.446  1.00  0.00           O  
ATOM   1636  CB  MET   106      32.824  44.750  37.467  1.00  0.00           C  
ATOM   1637  CG  MET   106      33.723  43.519  37.325  1.00  0.00           C  
ATOM   1638  SD  MET   106      33.184  42.409  35.989  1.00  0.00           S  
ATOM   1639  CE  MET   106      31.814  41.540  36.845  1.00  0.00           C  
ATOM   1640  H   MET   106      34.678  46.316  39.321  1.00  0.00           H  
ATOM   1641  HA  MET   106      31.827  46.146  38.813  1.00  0.00           H  
ATOM   1642  HB2 MET   106      31.813  44.522  37.130  1.00  0.00           H  
ATOM   1643  HB3 MET   106      33.118  45.373  36.622  1.00  0.00           H  
ATOM   1644  HG2 MET   106      34.698  43.944  37.087  1.00  0.00           H  
ATOM   1645  HG3 MET   106      33.584  42.982  38.263  1.00  0.00           H  
ATOM   1646  HE1 MET   106      30.902  42.074  36.578  1.00  0.00           H  
ATOM   1647  HE2 MET   106      31.798  40.500  36.521  1.00  0.00           H  
ATOM   1648  HE3 MET   106      31.936  41.591  37.926  1.00  0.00           H  
ATOM   1649  N   VAL   107      31.575  44.519  40.526  1.00  0.00           N  
ATOM   1650  CA  VAL   107      31.180  43.557  41.644  1.00  0.00           C  
ATOM   1651  C   VAL   107      31.141  42.165  40.959  1.00  0.00           C  
ATOM   1652  O   VAL   107      30.246  41.890  40.135  1.00  0.00           O  
ATOM   1653  CB  VAL   107      29.811  43.920  42.258  1.00  0.00           C  
ATOM   1654  CG1 VAL   107      29.400  42.981  43.434  1.00  0.00           C  
ATOM   1655  CG2 VAL   107      29.917  45.360  42.742  1.00  0.00           C  
ATOM   1656  H   VAL   107      30.800  44.722  39.912  1.00  0.00           H  
ATOM   1657  HA  VAL   107      31.922  43.585  42.442  1.00  0.00           H  
ATOM   1658  HB  VAL   107      29.084  43.849  41.450  1.00  0.00           H  
ATOM   1659 HG11 VAL   107      29.048  42.060  42.968  1.00  0.00           H  
ATOM   1660 HG12 VAL   107      30.282  42.756  44.033  1.00  0.00           H  
ATOM   1661 HG13 VAL   107      28.549  43.461  43.917  1.00  0.00           H  
ATOM   1662 HG21 VAL   107      29.186  45.582  43.520  1.00  0.00           H  
ATOM   1663 HG22 VAL   107      30.929  45.490  43.125  1.00  0.00           H  
ATOM   1664 HG23 VAL   107      29.863  46.052  41.902  1.00  0.00           H  
ATOM   1665  N   LEU   108      31.966  41.251  41.352  1.00  0.00           N  
ATOM   1666  CA  LEU   108      32.145  39.956  40.723  1.00  0.00           C  
ATOM   1667  C   LEU   108      31.250  38.850  41.305  1.00  0.00           C  
ATOM   1668  O   LEU   108      30.536  38.137  40.632  1.00  0.00           O  
ATOM   1669  CB  LEU   108      33.603  39.500  40.885  1.00  0.00           C  
ATOM   1670  CG  LEU   108      34.568  40.392  40.053  1.00  0.00           C  
ATOM   1671  CD1 LEU   108      35.945  40.306  40.747  1.00  0.00           C  
ATOM   1672  CD2 LEU   108      34.816  40.019  38.616  1.00  0.00           C  
ATOM   1673  H   LEU   108      32.546  41.455  42.153  1.00  0.00           H  
ATOM   1674  HA  LEU   108      31.859  39.969  39.672  1.00  0.00           H  
ATOM   1675  HB2 LEU   108      33.818  39.618  41.947  1.00  0.00           H  
ATOM   1676  HB3 LEU   108      33.799  38.487  40.533  1.00  0.00           H  
ATOM   1677  HG  LEU   108      34.180  41.408  39.993  1.00  0.00           H  
ATOM   1678 HD11 LEU   108      36.234  39.300  41.051  1.00  0.00           H  
ATOM   1679 HD12 LEU   108      36.646  40.936  40.200  1.00  0.00           H  
ATOM   1680 HD13 LEU   108      35.955  40.809  41.713  1.00  0.00           H  
ATOM   1681 HD21 LEU   108      35.487  39.161  38.582  1.00  0.00           H  
ATOM   1682 HD22 LEU   108      33.872  39.721  38.160  1.00  0.00           H  
ATOM   1683 HD23 LEU   108      35.139  40.913  38.082  1.00  0.00           H  
ATOM   1684  N   ALA   109      31.257  38.795  42.662  1.00  0.00           N  
ATOM   1685  CA  ALA   109      30.440  37.903  43.551  1.00  0.00           C  
ATOM   1686  C   ALA   109      30.336  38.419  44.982  1.00  0.00           C  
ATOM   1687  O   ALA   109      30.924  39.327  45.427  1.00  0.00           O  
ATOM   1688  CB  ALA   109      31.091  36.462  43.474  1.00  0.00           C  
ATOM   1689  H   ALA   109      31.853  39.424  43.181  1.00  0.00           H  
ATOM   1690  HA  ALA   109      29.425  37.954  43.156  1.00  0.00           H  
ATOM   1691  HB1 ALA   109      30.442  35.707  43.917  1.00  0.00           H  
ATOM   1692  HB2 ALA   109      31.340  36.250  42.434  1.00  0.00           H  
ATOM   1693  HB3 ALA   109      31.990  36.410  44.089  1.00  0.00           H  
ATOM   1694  N   ARG   110      29.458  37.819  45.781  1.00  0.00           N  
ATOM   1695  CA  ARG   110      29.446  37.875  47.276  1.00  0.00           C  
ATOM   1696  C   ARG   110      30.653  37.094  47.746  1.00  0.00           C  
ATOM   1697  O   ARG   110      31.029  36.030  47.195  1.00  0.00           O  
ATOM   1698  CB  ARG   110      28.173  37.200  47.868  1.00  0.00           C  
ATOM   1699  CG  ARG   110      27.852  37.602  49.285  1.00  0.00           C  
ATOM   1700  CD  ARG   110      26.711  36.825  49.895  1.00  0.00           C  
ATOM   1701  NE  ARG   110      25.339  37.304  49.655  1.00  0.00           N  
ATOM   1702  CZ  ARG   110      24.630  38.152  50.331  1.00  0.00           C  
ATOM   1703  NH1 ARG   110      25.219  38.930  51.166  1.00  0.00           N  
ATOM   1704  NH2 ARG   110      23.336  38.171  50.225  1.00  0.00           N1+
ATOM   1705  H   ARG   110      29.059  36.960  45.432  1.00  0.00           H  
ATOM   1706  HA  ARG   110      29.558  38.908  47.603  1.00  0.00           H  
ATOM   1707  HB2 ARG   110      27.314  37.410  47.230  1.00  0.00           H  
ATOM   1708  HB3 ARG   110      28.294  36.122  47.763  1.00  0.00           H  
ATOM   1709  HG2 ARG   110      28.671  37.455  49.990  1.00  0.00           H  
ATOM   1710  HG3 ARG   110      27.522  38.636  49.386  1.00  0.00           H  
ATOM   1711  HD2 ARG   110      26.787  35.836  49.445  1.00  0.00           H  
ATOM   1712  HD3 ARG   110      26.852  36.655  50.964  1.00  0.00           H  
ATOM   1713  HE  ARG   110      24.739  36.732  49.078  1.00  0.00           H  
ATOM   1714 HH11 ARG   110      26.215  38.768  51.225  1.00  0.00           H  
ATOM   1715 HH12 ARG   110      24.682  39.459  51.838  1.00  0.00           H  
ATOM   1716 HH21 ARG   110      23.007  37.405  49.655  1.00  0.00           H  
ATOM   1717 HH22 ARG   110      22.726  38.515  50.953  1.00  0.00           H  
ATOM   1718  N   ALA   111      31.347  37.654  48.770  1.00  0.00           N  
ATOM   1719  CA  ALA   111      32.466  36.994  49.478  1.00  0.00           C  
ATOM   1720  C   ALA   111      31.991  35.853  50.398  1.00  0.00           C  
ATOM   1721  O   ALA   111      30.875  35.898  50.908  1.00  0.00           O  
ATOM   1722  CB  ALA   111      33.331  38.059  50.209  1.00  0.00           C  
ATOM   1723  H   ALA   111      30.893  38.390  49.292  1.00  0.00           H  
ATOM   1724  HA  ALA   111      33.022  36.597  48.629  1.00  0.00           H  
ATOM   1725  HB1 ALA   111      34.262  37.595  50.536  1.00  0.00           H  
ATOM   1726  HB2 ALA   111      33.655  38.800  49.479  1.00  0.00           H  
ATOM   1727  HB3 ALA   111      32.790  38.467  51.063  1.00  0.00           H  
ATOM   1728  N   PRO   112      32.879  34.901  50.708  1.00  0.00           N  
ATOM   1729  CA  PRO   112      32.621  33.797  51.630  1.00  0.00           C  
ATOM   1730  C   PRO   112      33.139  34.137  53.073  1.00  0.00           C  
ATOM   1731  O   PRO   112      34.133  34.894  53.210  1.00  0.00           O  
ATOM   1732  CD  PRO   112      34.065  34.564  49.971  1.00  0.00           C  
ATOM   1733  CG  PRO   112      33.933  33.074  49.756  1.00  0.00           C  
ATOM   1734  CB  PRO   112      33.454  32.673  51.064  1.00  0.00           C  
ATOM   1735  HD2 PRO   112      34.992  34.841  50.472  1.00  0.00           H  
ATOM   1736  HD3 PRO   112      34.143  34.930  48.947  1.00  0.00           H  
ATOM   1737  HG2 PRO   112      34.877  32.605  49.478  1.00  0.00           H  
ATOM   1738  HG3 PRO   112      33.186  32.914  48.978  1.00  0.00           H  
ATOM   1739  HB2 PRO   112      34.303  32.550  51.736  1.00  0.00           H  
ATOM   1740  HB3 PRO   112      32.858  31.774  50.905  1.00  0.00           H  
ATOM   1741  HA  PRO   112      31.558  33.572  51.720  1.00  0.00           H  
ATOM   1742  N   VAL   113      32.639  33.481  54.081  1.00  0.00           N  
ATOM   1743  CA  VAL   113      33.065  33.576  55.525  1.00  0.00           C  
ATOM   1744  C   VAL   113      32.700  34.920  56.139  1.00  0.00           C  
ATOM   1745  O   VAL   113      32.374  35.059  57.362  1.00  0.00           O  
ATOM   1746  CB  VAL   113      34.500  33.207  55.820  1.00  0.00           C  
ATOM   1747  CG1 VAL   113      34.720  33.032  57.294  1.00  0.00           C  
ATOM   1748  CG2 VAL   113      34.875  31.937  55.166  1.00  0.00           C  
ATOM   1749  H   VAL   113      31.954  32.798  53.788  1.00  0.00           H  
ATOM   1750  HA  VAL   113      32.409  32.882  56.051  1.00  0.00           H  
ATOM   1751  HB  VAL   113      35.100  34.066  55.519  1.00  0.00           H  
ATOM   1752 HG11 VAL   113      35.749  32.717  57.468  1.00  0.00           H  
ATOM   1753 HG12 VAL   113      34.379  33.917  57.832  1.00  0.00           H  
ATOM   1754 HG13 VAL   113      34.150  32.153  57.592  1.00  0.00           H  
ATOM   1755 HG21 VAL   113      35.943  31.727  55.212  1.00  0.00           H  
ATOM   1756 HG22 VAL   113      34.284  31.140  55.617  1.00  0.00           H  
ATOM   1757 HG23 VAL   113      34.751  32.120  54.099  1.00  0.00           H  
ATOM   1758  N   MET   114      32.727  35.980  55.334  1.00  0.00           N  
ATOM   1759  CA  MET   114      32.220  37.289  55.710  1.00  0.00           C  
ATOM   1760  C   MET   114      31.093  37.751  54.774  1.00  0.00           C  
ATOM   1761  O   MET   114      31.179  38.722  54.024  1.00  0.00           O  
ATOM   1762  CB  MET   114      33.336  38.346  55.684  1.00  0.00           C  
ATOM   1763  CG  MET   114      34.396  38.229  56.860  1.00  0.00           C  
ATOM   1764  SD  MET   114      35.942  39.085  56.495  1.00  0.00           S  
ATOM   1765  CE  MET   114      35.498  40.761  56.547  1.00  0.00           C  
ATOM   1766  H   MET   114      33.136  35.899  54.414  1.00  0.00           H  
ATOM   1767  HA  MET   114      31.754  37.241  56.695  1.00  0.00           H  
ATOM   1768  HB2 MET   114      33.871  38.180  54.749  1.00  0.00           H  
ATOM   1769  HB3 MET   114      32.821  39.307  55.692  1.00  0.00           H  
ATOM   1770  HG2 MET   114      34.018  38.449  57.858  1.00  0.00           H  
ATOM   1771  HG3 MET   114      34.636  37.166  56.891  1.00  0.00           H  
ATOM   1772  HE1 MET   114      36.396  41.181  57.001  1.00  0.00           H  
ATOM   1773  HE2 MET   114      35.151  41.135  55.584  1.00  0.00           H  
ATOM   1774  HE3 MET   114      34.795  40.901  57.368  1.00  0.00           H  
ATOM   1775  N   ASN   115      30.093  36.861  54.779  1.00  0.00           N  
ATOM   1776  CA  ASN   115      29.052  36.910  53.720  1.00  0.00           C  
ATOM   1777  C   ASN   115      28.303  38.231  53.603  1.00  0.00           C  
ATOM   1778  O   ASN   115      27.639  38.384  52.588  1.00  0.00           O  
ATOM   1779  CB  ASN   115      28.196  35.667  53.962  1.00  0.00           C  
ATOM   1780  CG  ASN   115      28.925  34.313  53.860  1.00  0.00           C  
ATOM   1781  OD1 ASN   115      29.531  33.877  54.840  1.00  0.00           O  
ATOM   1782  ND2 ASN   115      29.056  33.753  52.691  1.00  0.00           N  
ATOM   1783  H   ASN   115      30.187  36.030  55.345  1.00  0.00           H  
ATOM   1784  HA  ASN   115      29.535  36.829  52.747  1.00  0.00           H  
ATOM   1785  HB2 ASN   115      27.833  35.564  54.985  1.00  0.00           H  
ATOM   1786  HB3 ASN   115      27.361  35.736  53.264  1.00  0.00           H  
ATOM   1787 HD21 ASN   115      28.699  34.156  51.837  1.00  0.00           H  
ATOM   1788 HD22 ASN   115      29.661  32.945  52.634  1.00  0.00           H  
ATOM   1789  N   THR   116      28.426  39.234  54.494  1.00  0.00           N  
ATOM   1790  CA  THR   116      27.928  40.616  54.250  1.00  0.00           C  
ATOM   1791  C   THR   116      28.800  41.444  53.275  1.00  0.00           C  
ATOM   1792  O   THR   116      28.463  42.555  52.917  1.00  0.00           O  
ATOM   1793  CB  THR   116      27.683  41.311  55.597  1.00  0.00           C  
ATOM   1794  CG2 THR   116      26.530  40.659  56.398  1.00  0.00           C  
ATOM   1795  OG1 THR   116      28.775  41.309  56.477  1.00  0.00           O  
ATOM   1796  H   THR   116      28.791  39.044  55.416  1.00  0.00           H  
ATOM   1797  HA  THR   116      27.025  40.481  53.654  1.00  0.00           H  
ATOM   1798  HB  THR   116      27.430  42.342  55.347  1.00  0.00           H  
ATOM   1799 HG21 THR   116      25.708  40.281  55.791  1.00  0.00           H  
ATOM   1800 HG22 THR   116      26.968  39.721  56.737  1.00  0.00           H  
ATOM   1801 HG23 THR   116      26.016  41.292  57.123  1.00  0.00           H  
ATOM   1802  HG1 THR   116      28.685  40.519  57.014  1.00  0.00           H  
ATOM   1803  N   TRP   117      29.910  40.914  52.753  1.00  0.00           N  
ATOM   1804  CA  TRP   117      30.827  41.592  51.871  1.00  0.00           C  
ATOM   1805  C   TRP   117      30.820  40.943  50.462  1.00  0.00           C  
ATOM   1806  O   TRP   117      30.463  39.776  50.246  1.00  0.00           O  
ATOM   1807  CB  TRP   117      32.178  41.595  52.564  1.00  0.00           C  
ATOM   1808  CG  TRP   117      32.388  42.423  53.811  1.00  0.00           C  
ATOM   1809  CD1 TRP   117      31.602  42.624  54.873  1.00  0.00           C  
ATOM   1810  NE1 TRP   117      32.217  43.378  55.814  1.00  0.00           N  
ATOM   1811  CE2 TRP   117      33.465  43.677  55.465  1.00  0.00           C  
ATOM   1812  CZ2 TRP   117      34.469  44.403  56.098  1.00  0.00           C  
ATOM   1813  CH2 TRP   117      35.663  44.650  55.370  1.00  0.00           C  
ATOM   1814  CZ3 TRP   117      35.821  44.130  54.067  1.00  0.00           C  
ATOM   1815  CE3 TRP   117      34.851  43.340  53.493  1.00  0.00           C  
ATOM   1816  CD2 TRP   117      33.587  43.168  54.135  1.00  0.00           C  
ATOM   1817  H   TRP   117      30.253  40.044  53.136  1.00  0.00           H  
ATOM   1818  HA  TRP   117      30.572  42.633  51.672  1.00  0.00           H  
ATOM   1819  HB2 TRP   117      32.314  40.554  52.857  1.00  0.00           H  
ATOM   1820  HB3 TRP   117      32.967  41.876  51.867  1.00  0.00           H  
ATOM   1821  HD1 TRP   117      30.638  42.156  55.003  1.00  0.00           H  
ATOM   1822  HE1 TRP   117      31.768  43.684  56.666  1.00  0.00           H  
ATOM   1823  HZ2 TRP   117      34.396  44.841  57.082  1.00  0.00           H  
ATOM   1824  HH2 TRP   117      36.456  45.209  55.846  1.00  0.00           H  
ATOM   1825  HZ3 TRP   117      36.695  44.337  53.467  1.00  0.00           H  
ATOM   1826  HE3 TRP   117      34.971  42.953  52.492  1.00  0.00           H  
ATOM   1827  N   PHE   118      31.365  41.629  49.479  1.00  0.00           N  
ATOM   1828  CA  PHE   118      31.256  41.398  48.083  1.00  0.00           C  
ATOM   1829  C   PHE   118      32.578  41.784  47.443  1.00  0.00           C  
ATOM   1830  O   PHE   118      33.198  42.793  47.755  1.00  0.00           O  
ATOM   1831  CB  PHE   118      30.054  42.226  47.520  1.00  0.00           C  
ATOM   1832  CG  PHE   118      28.658  41.824  47.948  1.00  0.00           C  
ATOM   1833  CD1 PHE   118      28.037  42.165  49.193  1.00  0.00           C  
ATOM   1834  CE1 PHE   118      26.754  41.708  49.571  1.00  0.00           C  
ATOM   1835  CZ  PHE   118      26.008  41.024  48.621  1.00  0.00           C  
ATOM   1836  CE2 PHE   118      26.542  40.682  47.357  1.00  0.00           C  
ATOM   1837  CD2 PHE   118      27.881  41.026  47.058  1.00  0.00           C  
ATOM   1838  H   PHE   118      31.794  42.499  49.761  1.00  0.00           H  
ATOM   1839  HA  PHE   118      30.986  40.354  47.926  1.00  0.00           H  
ATOM   1840  HB2 PHE   118      30.237  43.258  47.820  1.00  0.00           H  
ATOM   1841  HB3 PHE   118      30.178  42.101  46.444  1.00  0.00           H  
ATOM   1842  HD1 PHE   118      28.519  42.879  49.843  1.00  0.00           H  
ATOM   1843  HE1 PHE   118      26.340  42.050  50.508  1.00  0.00           H  
ATOM   1844  HZ  PHE   118      24.962  40.787  48.750  1.00  0.00           H  
ATOM   1845  HE2 PHE   118      25.868  40.165  46.690  1.00  0.00           H  
ATOM   1846  HD2 PHE   118      28.360  40.722  46.139  1.00  0.00           H  
ATOM   1847  N   TYR   119      32.951  40.817  46.567  1.00  0.00           N  
ATOM   1848  CA  TYR   119      34.192  40.887  45.781  1.00  0.00           C  
ATOM   1849  C   TYR   119      34.006  41.948  44.688  1.00  0.00           C  
ATOM   1850  O   TYR   119      33.012  41.941  44.009  1.00  0.00           O  
ATOM   1851  CB  TYR   119      34.583  39.580  45.108  1.00  0.00           C  
ATOM   1852  CG  TYR   119      35.043  38.487  46.112  1.00  0.00           C  
ATOM   1853  CD1 TYR   119      34.402  37.201  45.987  1.00  0.00           C  
ATOM   1854  CE1 TYR   119      34.914  36.108  46.659  1.00  0.00           C  
ATOM   1855  CZ  TYR   119      36.034  36.312  47.495  1.00  0.00           C  
ATOM   1856  OH  TYR   119      36.613  35.272  48.073  1.00  0.00           O  
ATOM   1857  CE2 TYR   119      36.585  37.577  47.670  1.00  0.00           C  
ATOM   1858  CD2 TYR   119      36.089  38.692  46.975  1.00  0.00           C  
ATOM   1859  H   TYR   119      32.275  40.081  46.419  1.00  0.00           H  
ATOM   1860  HA  TYR   119      34.947  41.210  46.498  1.00  0.00           H  
ATOM   1861  HB2 TYR   119      33.753  39.148  44.548  1.00  0.00           H  
ATOM   1862  HB3 TYR   119      35.472  39.707  44.491  1.00  0.00           H  
ATOM   1863  HD1 TYR   119      33.629  37.005  45.259  1.00  0.00           H  
ATOM   1864  HE1 TYR   119      34.363  35.188  46.537  1.00  0.00           H  
ATOM   1865  HH  TYR   119      36.548  34.569  47.422  1.00  0.00           H  
ATOM   1866  HE2 TYR   119      37.388  37.740  48.374  1.00  0.00           H  
ATOM   1867  HD2 TYR   119      36.589  39.643  47.085  1.00  0.00           H  
ATOM   1868  N   ILE   120      35.027  42.793  44.510  1.00  0.00           N  
ATOM   1869  CA  ILE   120      35.196  43.897  43.555  1.00  0.00           C  
ATOM   1870  C   ILE   120      36.578  44.012  42.903  1.00  0.00           C  
ATOM   1871  O   ILE   120      37.557  43.456  43.348  1.00  0.00           O  
ATOM   1872  CB  ILE   120      34.570  45.111  44.278  1.00  0.00           C  
ATOM   1873  CG2 ILE   120      35.259  45.478  45.599  1.00  0.00           C  
ATOM   1874  CG1 ILE   120      34.579  46.338  43.344  1.00  0.00           C  
ATOM   1875  CD1 ILE   120      33.695  47.513  43.805  1.00  0.00           C  
ATOM   1876  H   ILE   120      35.844  42.695  45.095  1.00  0.00           H  
ATOM   1877  HA  ILE   120      34.448  43.685  42.791  1.00  0.00           H  
ATOM   1878  HB  ILE   120      33.515  44.880  44.425  1.00  0.00           H  
ATOM   1879 HG21 ILE   120      34.708  46.200  46.202  1.00  0.00           H  
ATOM   1880 HG22 ILE   120      35.491  44.672  46.295  1.00  0.00           H  
ATOM   1881 HG23 ILE   120      36.276  45.828  45.420  1.00  0.00           H  
ATOM   1882 HG12 ILE   120      35.619  46.653  43.266  1.00  0.00           H  
ATOM   1883 HG13 ILE   120      34.259  46.066  42.338  1.00  0.00           H  
ATOM   1884 HD11 ILE   120      33.736  47.713  44.876  1.00  0.00           H  
ATOM   1885 HD12 ILE   120      33.965  48.458  43.333  1.00  0.00           H  
ATOM   1886 HD13 ILE   120      32.653  47.340  43.537  1.00  0.00           H  
ATOM   1887  N   THR   121      36.630  44.669  41.737  1.00  0.00           N  
ATOM   1888  CA  THR   121      37.875  44.963  41.045  1.00  0.00           C  
ATOM   1889  C   THR   121      37.712  46.227  40.194  1.00  0.00           C  
ATOM   1890  O   THR   121      36.567  46.560  39.898  1.00  0.00           O  
ATOM   1891  CB  THR   121      38.398  43.908  40.126  1.00  0.00           C  
ATOM   1892  CG2 THR   121      37.412  43.528  38.995  1.00  0.00           C  
ATOM   1893  OG1 THR   121      39.651  44.171  39.514  1.00  0.00           O  
ATOM   1894  H   THR   121      35.782  45.060  41.352  1.00  0.00           H  
ATOM   1895  HA  THR   121      38.710  45.328  41.644  1.00  0.00           H  
ATOM   1896  HB  THR   121      38.481  42.938  40.616  1.00  0.00           H  
ATOM   1897 HG21 THR   121      37.143  44.369  38.355  1.00  0.00           H  
ATOM   1898 HG22 THR   121      37.725  42.667  38.405  1.00  0.00           H  
ATOM   1899 HG23 THR   121      36.507  43.188  39.498  1.00  0.00           H  
ATOM   1900  HG1 THR   121      40.374  44.005  40.125  1.00  0.00           H  
ATOM   1901  N   TYR   122      38.751  46.942  39.679  1.00  0.00           N  
ATOM   1902  CA  TYR   122      38.638  48.265  39.016  1.00  0.00           C  
ATOM   1903  C   TYR   122      39.396  48.402  37.672  1.00  0.00           C  
ATOM   1904  O   TYR   122      40.465  47.826  37.523  1.00  0.00           O  
ATOM   1905  CB  TYR   122      39.168  49.309  39.972  1.00  0.00           C  
ATOM   1906  CG  TYR   122      38.419  49.304  41.345  1.00  0.00           C  
ATOM   1907  CD1 TYR   122      38.950  48.541  42.410  1.00  0.00           C  
ATOM   1908  CE1 TYR   122      38.313  48.525  43.673  1.00  0.00           C  
ATOM   1909  CZ  TYR   122      37.046  49.151  43.875  1.00  0.00           C  
ATOM   1910  OH  TYR   122      36.463  49.172  45.059  1.00  0.00           O  
ATOM   1911  CE2 TYR   122      36.579  49.952  42.816  1.00  0.00           C  
ATOM   1912  CD2 TYR   122      37.207  50.002  41.525  1.00  0.00           C  
ATOM   1913  H   TYR   122      39.654  46.527  39.859  1.00  0.00           H  
ATOM   1914  HA  TYR   122      37.583  48.395  38.775  1.00  0.00           H  
ATOM   1915  HB2 TYR   122      40.205  49.020  40.142  1.00  0.00           H  
ATOM   1916  HB3 TYR   122      39.242  50.295  39.513  1.00  0.00           H  
ATOM   1917  HD1 TYR   122      39.887  48.008  42.347  1.00  0.00           H  
ATOM   1918  HE1 TYR   122      38.698  48.019  44.546  1.00  0.00           H  
ATOM   1919  HH  TYR   122      35.868  49.897  45.265  1.00  0.00           H  
ATOM   1920  HE2 TYR   122      35.636  50.444  43.005  1.00  0.00           H  
ATOM   1921  HD2 TYR   122      36.720  50.499  40.700  1.00  0.00           H  
ATOM   1922  N   GLU   123      38.893  49.209  36.741  1.00  0.00           N  
ATOM   1923  CA  GLU   123      39.525  49.300  35.416  1.00  0.00           C  
ATOM   1924  C   GLU   123      41.010  49.840  35.456  1.00  0.00           C  
ATOM   1925  O   GLU   123      41.734  49.645  34.523  1.00  0.00           O  
ATOM   1926  CB  GLU   123      38.698  50.107  34.444  1.00  0.00           C  
ATOM   1927  CG  GLU   123      38.903  49.828  32.940  1.00  0.00           C  
ATOM   1928  CD  GLU   123      38.697  48.389  32.501  1.00  0.00           C  
ATOM   1929  OE1 GLU   123      38.655  48.152  31.317  1.00  0.00           O  
ATOM   1930  OE2 GLU   123      38.427  47.402  33.313  1.00  0.00           O1-
ATOM   1931  H   GLU   123      37.964  49.578  36.887  1.00  0.00           H  
ATOM   1932  HA  GLU   123      39.620  48.292  35.012  1.00  0.00           H  
ATOM   1933  HB2 GLU   123      37.632  50.002  34.643  1.00  0.00           H  
ATOM   1934  HB3 GLU   123      38.933  51.148  34.666  1.00  0.00           H  
ATOM   1935  HG2 GLU   123      38.237  50.390  32.285  1.00  0.00           H  
ATOM   1936  HG3 GLU   123      39.969  49.988  32.779  1.00  0.00           H  
ATOM   1937  N   LYS   124      41.291  50.583  36.538  1.00  0.00           N  
ATOM   1938  CA  LYS   124      42.643  51.337  36.673  1.00  0.00           C  
ATOM   1939  C   LYS   124      43.445  50.656  37.702  1.00  0.00           C  
ATOM   1940  O   LYS   124      44.628  50.936  37.769  1.00  0.00           O  
ATOM   1941  CB  LYS   124      42.457  52.809  36.954  1.00  0.00           C  
ATOM   1942  CG  LYS   124      41.675  53.576  35.885  1.00  0.00           C  
ATOM   1943  CD  LYS   124      41.572  54.970  36.389  1.00  0.00           C  
ATOM   1944  CE  LYS   124      40.745  55.952  35.536  1.00  0.00           C  
ATOM   1945  NZ  LYS   124      41.044  57.388  35.767  1.00  0.00           N1+
ATOM   1946  H   LYS   124      40.506  50.942  37.063  1.00  0.00           H  
ATOM   1947  HA  LYS   124      43.232  51.228  35.762  1.00  0.00           H  
ATOM   1948  HB2 LYS   124      41.894  52.790  37.887  1.00  0.00           H  
ATOM   1949  HB3 LYS   124      43.440  53.254  37.106  1.00  0.00           H  
ATOM   1950  HG2 LYS   124      42.133  53.532  34.897  1.00  0.00           H  
ATOM   1951  HG3 LYS   124      40.630  53.270  35.821  1.00  0.00           H  
ATOM   1952  HD2 LYS   124      41.186  54.996  37.408  1.00  0.00           H  
ATOM   1953  HD3 LYS   124      42.597  55.329  36.291  1.00  0.00           H  
ATOM   1954  HE2 LYS   124      40.974  55.696  34.501  1.00  0.00           H  
ATOM   1955  HE3 LYS   124      39.705  55.676  35.707  1.00  0.00           H  
ATOM   1956  HZ1 LYS   124      42.045  57.516  35.797  1.00  0.00           H  
ATOM   1957  HZ2 LYS   124      40.771  57.986  35.000  1.00  0.00           H  
ATOM   1958  HZ3 LYS   124      40.654  57.794  36.605  1.00  0.00           H  
ATOM   1959  N   ASP   125      42.913  49.738  38.540  1.00  0.00           N  
ATOM   1960  CA  ASP   125      43.637  48.908  39.497  1.00  0.00           C  
ATOM   1961  C   ASP   125      43.051  47.565  39.595  1.00  0.00           C  
ATOM   1962  O   ASP   125      42.147  47.366  40.420  1.00  0.00           O  
ATOM   1963  CB  ASP   125      43.714  49.633  40.836  1.00  0.00           C  
ATOM   1964  CG  ASP   125      44.393  48.871  41.914  1.00  0.00           C  
ATOM   1965  OD1 ASP   125      45.275  48.010  41.651  1.00  0.00           O  
ATOM   1966  OD2 ASP   125      44.215  49.147  43.114  1.00  0.00           O1-
ATOM   1967  H   ASP   125      41.908  49.687  38.460  1.00  0.00           H  
ATOM   1968  HA  ASP   125      44.689  48.794  39.234  1.00  0.00           H  
ATOM   1969  HB2 ASP   125      44.219  50.580  40.640  1.00  0.00           H  
ATOM   1970  HB3 ASP   125      42.696  49.946  41.066  1.00  0.00           H  
ATOM   1971  N   PRO   126      43.440  46.584  38.761  1.00  0.00           N  
ATOM   1972  CA  PRO   126      42.475  45.537  38.575  1.00  0.00           C  
ATOM   1973  C   PRO   126      42.748  44.352  39.560  1.00  0.00           C  
ATOM   1974  O   PRO   126      42.399  43.170  39.304  1.00  0.00           O  
ATOM   1975  CD  PRO   126      44.176  46.754  37.529  1.00  0.00           C  
ATOM   1976  CG  PRO   126      43.385  46.171  36.406  1.00  0.00           C  
ATOM   1977  CB  PRO   126      42.634  45.047  37.091  1.00  0.00           C  
ATOM   1978  HD2 PRO   126      45.159  46.312  37.694  1.00  0.00           H  
ATOM   1979  HD3 PRO   126      44.433  47.770  37.231  1.00  0.00           H  
ATOM   1980  HG2 PRO   126      44.088  45.754  35.686  1.00  0.00           H  
ATOM   1981  HG3 PRO   126      42.634  46.842  35.989  1.00  0.00           H  
ATOM   1982  HB2 PRO   126      43.362  44.237  37.037  1.00  0.00           H  
ATOM   1983  HB3 PRO   126      41.671  44.719  36.699  1.00  0.00           H  
ATOM   1984  HA  PRO   126      41.468  45.917  38.750  1.00  0.00           H  
ATOM   1985  N   VAL   127      43.390  44.698  40.687  1.00  0.00           N  
ATOM   1986  CA  VAL   127      43.567  43.718  41.828  1.00  0.00           C  
ATOM   1987  C   VAL   127      42.178  43.373  42.465  1.00  0.00           C  
ATOM   1988  O   VAL   127      41.242  44.127  42.363  1.00  0.00           O  
ATOM   1989  CB  VAL   127      44.551  44.337  42.855  1.00  0.00           C  
ATOM   1990  CG1 VAL   127      43.890  45.152  43.825  1.00  0.00           C  
ATOM   1991  CG2 VAL   127      45.403  43.237  43.630  1.00  0.00           C  
ATOM   1992  H   VAL   127      43.580  45.686  40.771  1.00  0.00           H  
ATOM   1993  HA  VAL   127      44.037  42.768  41.572  1.00  0.00           H  
ATOM   1994  HB  VAL   127      45.280  44.862  42.237  1.00  0.00           H  
ATOM   1995 HG11 VAL   127      43.463  46.049  43.376  1.00  0.00           H  
ATOM   1996 HG12 VAL   127      43.280  44.598  44.539  1.00  0.00           H  
ATOM   1997 HG13 VAL   127      44.662  45.681  44.385  1.00  0.00           H  
ATOM   1998 HG21 VAL   127      46.034  42.743  42.891  1.00  0.00           H  
ATOM   1999 HG22 VAL   127      46.054  43.618  44.417  1.00  0.00           H  
ATOM   2000 HG23 VAL   127      44.677  42.609  44.146  1.00  0.00           H  
ATOM   2001  N   LEU   128      42.147  42.259  43.147  1.00  0.00           N  
ATOM   2002  CA  LEU   128      40.953  41.766  43.730  1.00  0.00           C  
ATOM   2003  C   LEU   128      40.801  42.477  45.093  1.00  0.00           C  
ATOM   2004  O   LEU   128      41.706  42.401  45.933  1.00  0.00           O  
ATOM   2005  CB  LEU   128      41.013  40.182  43.841  1.00  0.00           C  
ATOM   2006  CG  LEU   128      39.620  39.558  44.427  1.00  0.00           C  
ATOM   2007  CD1 LEU   128      38.440  39.977  43.514  1.00  0.00           C  
ATOM   2008  CD2 LEU   128      39.702  38.032  44.465  1.00  0.00           C  
ATOM   2009  H   LEU   128      42.979  41.691  43.219  1.00  0.00           H  
ATOM   2010  HA  LEU   128      40.126  42.138  43.125  1.00  0.00           H  
ATOM   2011  HB2 LEU   128      41.193  39.734  42.863  1.00  0.00           H  
ATOM   2012  HB3 LEU   128      41.811  39.884  44.521  1.00  0.00           H  
ATOM   2013  HG  LEU   128      39.574  39.969  45.436  1.00  0.00           H  
ATOM   2014 HD11 LEU   128      37.576  39.522  43.997  1.00  0.00           H  
ATOM   2015 HD12 LEU   128      38.290  41.056  43.469  1.00  0.00           H  
ATOM   2016 HD13 LEU   128      38.422  39.603  42.490  1.00  0.00           H  
ATOM   2017 HD21 LEU   128      38.773  37.652  44.890  1.00  0.00           H  
ATOM   2018 HD22 LEU   128      39.782  37.642  43.451  1.00  0.00           H  
ATOM   2019 HD23 LEU   128      40.542  37.638  45.037  1.00  0.00           H  
ATOM   2020  N   TYR   129      39.597  43.051  45.338  1.00  0.00           N  
ATOM   2021  CA  TYR   129      39.228  43.558  46.633  1.00  0.00           C  
ATOM   2022  C   TYR   129      37.921  42.868  47.160  1.00  0.00           C  
ATOM   2023  O   TYR   129      37.116  42.390  46.353  1.00  0.00           O  
ATOM   2024  CB  TYR   129      39.038  45.084  46.468  1.00  0.00           C  
ATOM   2025  CG  TYR   129      40.271  45.949  46.282  1.00  0.00           C  
ATOM   2026  CD1 TYR   129      40.650  46.339  44.989  1.00  0.00           C  
ATOM   2027  CE1 TYR   129      41.693  47.242  44.775  1.00  0.00           C  
ATOM   2028  CZ  TYR   129      42.359  47.745  45.897  1.00  0.00           C  
ATOM   2029  OH  TYR   129      43.476  48.515  45.667  1.00  0.00           O  
ATOM   2030  CE2 TYR   129      42.027  47.412  47.193  1.00  0.00           C  
ATOM   2031  CD2 TYR   129      40.917  46.497  47.424  1.00  0.00           C  
ATOM   2032  H   TYR   129      38.840  43.067  44.670  1.00  0.00           H  
ATOM   2033  HA  TYR   129      39.997  43.350  47.378  1.00  0.00           H  
ATOM   2034  HB2 TYR   129      38.327  45.282  45.665  1.00  0.00           H  
ATOM   2035  HB3 TYR   129      38.441  45.420  47.317  1.00  0.00           H  
ATOM   2036  HD1 TYR   129      40.014  46.038  44.169  1.00  0.00           H  
ATOM   2037  HE1 TYR   129      41.991  47.592  43.797  1.00  0.00           H  
ATOM   2038  HH  TYR   129      43.668  48.692  44.743  1.00  0.00           H  
ATOM   2039  HE2 TYR   129      42.543  47.758  48.077  1.00  0.00           H  
ATOM   2040  HD2 TYR   129      40.622  46.230  48.428  1.00  0.00           H  
ATOM   2041  N   MET   130      37.638  43.049  48.433  1.00  0.00           N  
ATOM   2042  CA  MET   130      36.287  42.825  49.004  1.00  0.00           C  
ATOM   2043  C   MET   130      35.855  44.034  49.841  1.00  0.00           C  
ATOM   2044  O   MET   130      36.756  44.539  50.583  1.00  0.00           O  
ATOM   2045  CB  MET   130      36.153  41.437  49.624  1.00  0.00           C  
ATOM   2046  CG  MET   130      37.015  41.440  50.943  1.00  0.00           C  
ATOM   2047  SD  MET   130      37.210  39.728  51.505  1.00  0.00           S  
ATOM   2048  CE  MET   130      35.634  39.510  52.455  1.00  0.00           C  
ATOM   2049  H   MET   130      38.312  43.462  49.062  1.00  0.00           H  
ATOM   2050  HA  MET   130      35.643  42.857  48.125  1.00  0.00           H  
ATOM   2051  HB2 MET   130      35.106  41.289  49.890  1.00  0.00           H  
ATOM   2052  HB3 MET   130      36.527  40.620  49.007  1.00  0.00           H  
ATOM   2053  HG2 MET   130      38.031  41.767  50.723  1.00  0.00           H  
ATOM   2054  HG3 MET   130      36.603  42.100  51.708  1.00  0.00           H  
ATOM   2055  HE1 MET   130      35.419  38.444  52.524  1.00  0.00           H  
ATOM   2056  HE2 MET   130      35.655  39.858  53.488  1.00  0.00           H  
ATOM   2057  HE3 MET   130      34.763  39.941  51.961  1.00  0.00           H  
ATOM   2058  N   TYR   131      34.579  44.335  49.859  1.00  0.00           N  
ATOM   2059  CA  TYR   131      34.097  45.347  50.754  1.00  0.00           C  
ATOM   2060  C   TYR   131      32.596  45.129  51.088  1.00  0.00           C  
ATOM   2061  O   TYR   131      31.946  44.377  50.321  1.00  0.00           O  
ATOM   2062  CB  TYR   131      34.184  46.807  50.279  1.00  0.00           C  
ATOM   2063  CG  TYR   131      35.596  47.321  50.028  1.00  0.00           C  
ATOM   2064  CD1 TYR   131      36.032  47.543  48.720  1.00  0.00           C  
ATOM   2065  CE1 TYR   131      37.200  48.213  48.502  1.00  0.00           C  
ATOM   2066  CZ  TYR   131      37.866  48.826  49.582  1.00  0.00           C  
ATOM   2067  OH  TYR   131      38.987  49.506  49.392  1.00  0.00           O  
ATOM   2068  CE2 TYR   131      37.447  48.560  50.920  1.00  0.00           C  
ATOM   2069  CD2 TYR   131      36.276  47.835  51.123  1.00  0.00           C  
ATOM   2070  H   TYR   131      33.922  43.890  49.234  1.00  0.00           H  
ATOM   2071  HA  TYR   131      34.688  45.251  51.665  1.00  0.00           H  
ATOM   2072  HB2 TYR   131      33.619  46.832  49.348  1.00  0.00           H  
ATOM   2073  HB3 TYR   131      33.712  47.425  51.043  1.00  0.00           H  
ATOM   2074  HD1 TYR   131      35.570  47.136  47.833  1.00  0.00           H  
ATOM   2075  HE1 TYR   131      37.604  48.276  47.502  1.00  0.00           H  
ATOM   2076  HH  TYR   131      39.055  49.928  48.532  1.00  0.00           H  
ATOM   2077  HE2 TYR   131      38.032  48.941  51.744  1.00  0.00           H  
ATOM   2078  HD2 TYR   131      35.996  47.797  52.165  1.00  0.00           H  
ATOM   2079  N   GLN   132      31.994  45.643  52.161  1.00  0.00           N  
ATOM   2080  CA  GLN   132      30.544  45.729  52.432  1.00  0.00           C  
ATOM   2081  C   GLN   132      29.813  46.757  51.542  1.00  0.00           C  
ATOM   2082  O   GLN   132      29.171  47.717  52.074  1.00  0.00           O  
ATOM   2083  CB  GLN   132      30.312  45.893  53.907  1.00  0.00           C  
ATOM   2084  CG  GLN   132      28.846  45.852  54.329  1.00  0.00           C  
ATOM   2085  CD  GLN   132      28.639  45.406  55.843  1.00  0.00           C  
ATOM   2086  OE1 GLN   132      29.456  45.424  56.793  1.00  0.00           O  
ATOM   2087  NE2 GLN   132      27.456  44.895  56.109  1.00  0.00           N  
ATOM   2088  H   GLN   132      32.552  46.031  52.907  1.00  0.00           H  
ATOM   2089  HA  GLN   132      30.212  44.725  52.166  1.00  0.00           H  
ATOM   2090  HB2 GLN   132      30.850  45.133  54.473  1.00  0.00           H  
ATOM   2091  HB3 GLN   132      30.746  46.852  54.188  1.00  0.00           H  
ATOM   2092  HG2 GLN   132      28.255  46.741  54.105  1.00  0.00           H  
ATOM   2093  HG3 GLN   132      28.441  45.055  53.705  1.00  0.00           H  
ATOM   2094 HE21 GLN   132      26.808  44.772  55.344  1.00  0.00           H  
ATOM   2095 HE22 GLN   132      27.420  44.392  56.984  1.00  0.00           H  
ATOM   2096  N   LEU   133      29.776  46.457  50.262  1.00  0.00           N  
ATOM   2097  CA  LEU   133      29.286  47.181  49.136  1.00  0.00           C  
ATOM   2098  C   LEU   133      27.771  47.513  49.156  1.00  0.00           C  
ATOM   2099  O   LEU   133      27.411  48.585  48.725  1.00  0.00           O  
ATOM   2100  CB  LEU   133      29.660  46.396  47.820  1.00  0.00           C  
ATOM   2101  CG  LEU   133      31.169  46.234  47.454  1.00  0.00           C  
ATOM   2102  CD1 LEU   133      31.453  45.386  46.218  1.00  0.00           C  
ATOM   2103  CD2 LEU   133      31.853  47.593  47.373  1.00  0.00           C  
ATOM   2104  H   LEU   133      30.264  45.615  49.990  1.00  0.00           H  
ATOM   2105  HA  LEU   133      29.825  48.128  49.139  1.00  0.00           H  
ATOM   2106  HB2 LEU   133      29.211  45.403  47.821  1.00  0.00           H  
ATOM   2107  HB3 LEU   133      29.229  46.952  46.988  1.00  0.00           H  
ATOM   2108  HG  LEU   133      31.512  45.611  48.280  1.00  0.00           H  
ATOM   2109 HD11 LEU   133      31.426  45.922  45.270  1.00  0.00           H  
ATOM   2110 HD12 LEU   133      32.481  45.031  46.298  1.00  0.00           H  
ATOM   2111 HD13 LEU   133      30.806  44.512  46.145  1.00  0.00           H  
ATOM   2112 HD21 LEU   133      31.467  48.205  46.557  1.00  0.00           H  
ATOM   2113 HD22 LEU   133      31.743  48.203  48.270  1.00  0.00           H  
ATOM   2114 HD23 LEU   133      32.905  47.480  47.114  1.00  0.00           H  
ATOM   2115  N   LEU   134      26.870  46.770  49.792  1.00  0.00           N  
ATOM   2116  CA  LEU   134      25.427  47.075  49.704  1.00  0.00           C  
ATOM   2117  C   LEU   134      25.126  48.365  50.498  1.00  0.00           C  
ATOM   2118  O   LEU   134      24.266  49.190  50.091  1.00  0.00           O  
ATOM   2119  CB  LEU   134      24.560  45.858  50.041  1.00  0.00           C  
ATOM   2120  CG  LEU   134      24.537  44.846  48.942  1.00  0.00           C  
ATOM   2121  CD1 LEU   134      23.901  43.568  49.528  1.00  0.00           C  
ATOM   2122  CD2 LEU   134      23.683  45.307  47.730  1.00  0.00           C  
ATOM   2123  H   LEU   134      27.093  45.931  50.308  1.00  0.00           H  
ATOM   2124  HA  LEU   134      25.113  47.385  48.708  1.00  0.00           H  
ATOM   2125  HB2 LEU   134      24.995  45.476  50.965  1.00  0.00           H  
ATOM   2126  HB3 LEU   134      23.545  46.217  50.211  1.00  0.00           H  
ATOM   2127  HG  LEU   134      25.520  44.711  48.490  1.00  0.00           H  
ATOM   2128 HD11 LEU   134      24.415  43.268  50.441  1.00  0.00           H  
ATOM   2129 HD12 LEU   134      22.864  43.698  49.836  1.00  0.00           H  
ATOM   2130 HD13 LEU   134      23.912  42.783  48.772  1.00  0.00           H  
ATOM   2131 HD21 LEU   134      23.249  44.529  47.101  1.00  0.00           H  
ATOM   2132 HD22 LEU   134      22.890  45.971  48.072  1.00  0.00           H  
ATOM   2133 HD23 LEU   134      24.416  45.836  47.122  1.00  0.00           H  
ATOM   2134  N   ASP   135      25.937  48.601  51.575  1.00  0.00           N  
ATOM   2135  CA  ASP   135      25.867  49.748  52.444  1.00  0.00           C  
ATOM   2136  C   ASP   135      26.342  51.017  51.682  1.00  0.00           C  
ATOM   2137  O   ASP   135      25.791  52.053  51.765  1.00  0.00           O  
ATOM   2138  CB  ASP   135      26.664  49.392  53.642  1.00  0.00           C  
ATOM   2139  CG  ASP   135      26.830  50.620  54.537  1.00  0.00           C  
ATOM   2140  OD1 ASP   135      27.943  51.015  54.876  1.00  0.00           O  
ATOM   2141  OD2 ASP   135      25.777  51.214  54.907  1.00  0.00           O1-
ATOM   2142  H   ASP   135      26.680  47.928  51.700  1.00  0.00           H  
ATOM   2143  HA  ASP   135      24.818  49.914  52.691  1.00  0.00           H  
ATOM   2144  HB2 ASP   135      26.150  48.652  54.255  1.00  0.00           H  
ATOM   2145  HB3 ASP   135      27.649  49.083  53.292  1.00  0.00           H  
ATOM   2146  N   ASP   136      27.295  50.945  50.776  1.00  0.00           N  
ATOM   2147  CA  ASP   136      27.626  52.055  49.894  1.00  0.00           C  
ATOM   2148  C   ASP   136      26.490  52.213  48.852  1.00  0.00           C  
ATOM   2149  O   ASP   136      26.266  53.375  48.513  1.00  0.00           O  
ATOM   2150  CB  ASP   136      28.919  51.579  49.181  1.00  0.00           C  
ATOM   2151  CG  ASP   136      30.180  51.325  50.019  1.00  0.00           C  
ATOM   2152  OD1 ASP   136      31.028  50.422  49.690  1.00  0.00           O  
ATOM   2153  OD2 ASP   136      30.333  52.012  51.022  1.00  0.00           O1-
ATOM   2154  H   ASP   136      27.654  50.024  50.570  1.00  0.00           H  
ATOM   2155  HA  ASP   136      27.704  52.945  50.519  1.00  0.00           H  
ATOM   2156  HB2 ASP   136      28.733  50.633  48.672  1.00  0.00           H  
ATOM   2157  HB3 ASP   136      29.266  52.333  48.476  1.00  0.00           H  
ATOM   2158  N   TYR   137      25.856  51.188  48.291  1.00  0.00           N  
ATOM   2159  CA  TYR   137      24.722  51.401  47.324  1.00  0.00           C  
ATOM   2160  C   TYR   137      23.520  52.087  47.990  1.00  0.00           C  
ATOM   2161  O   TYR   137      23.050  53.107  47.425  1.00  0.00           O  
ATOM   2162  CB  TYR   137      24.442  49.989  46.797  1.00  0.00           C  
ATOM   2163  CG  TYR   137      23.432  49.969  45.716  1.00  0.00           C  
ATOM   2164  CD1 TYR   137      23.631  50.495  44.439  1.00  0.00           C  
ATOM   2165  CE1 TYR   137      22.640  50.476  43.414  1.00  0.00           C  
ATOM   2166  CZ  TYR   137      21.467  49.812  43.682  1.00  0.00           C  
ATOM   2167  OH  TYR   137      20.513  49.545  42.660  1.00  0.00           O  
ATOM   2168  CE2 TYR   137      21.279  49.213  44.946  1.00  0.00           C  
ATOM   2169  CD2 TYR   137      22.204  49.351  45.962  1.00  0.00           C  
ATOM   2170  H   TYR   137      26.052  50.233  48.557  1.00  0.00           H  
ATOM   2171  HA  TYR   137      25.029  52.074  46.524  1.00  0.00           H  
ATOM   2172  HB2 TYR   137      25.338  49.633  46.288  1.00  0.00           H  
ATOM   2173  HB3 TYR   137      24.274  49.208  47.539  1.00  0.00           H  
ATOM   2174  HD1 TYR   137      24.590  50.943  44.224  1.00  0.00           H  
ATOM   2175  HE1 TYR   137      22.836  50.898  42.438  1.00  0.00           H  
ATOM   2176  HH  TYR   137      20.013  48.798  42.996  1.00  0.00           H  
ATOM   2177  HE2 TYR   137      20.280  48.821  45.066  1.00  0.00           H  
ATOM   2178  HD2 TYR   137      21.973  48.945  46.935  1.00  0.00           H  
ATOM   2179  N   LYS   138      23.153  51.759  49.249  1.00  0.00           N  
ATOM   2180  CA  LYS   138      22.286  52.475  50.163  1.00  0.00           C  
ATOM   2181  C   LYS   138      22.743  53.928  50.451  1.00  0.00           C  
ATOM   2182  O   LYS   138      21.986  54.859  50.049  1.00  0.00           O  
ATOM   2183  CB  LYS   138      22.129  51.614  51.444  1.00  0.00           C  
ATOM   2184  CG  LYS   138      21.251  50.438  51.084  1.00  0.00           C  
ATOM   2185  CD  LYS   138      21.057  49.259  52.145  1.00  0.00           C  
ATOM   2186  CE  LYS   138      19.800  48.528  51.894  1.00  0.00           C  
ATOM   2187  NZ  LYS   138      19.653  47.472  52.977  1.00  0.00           N1+
ATOM   2188  H   LYS   138      23.666  50.974  49.625  1.00  0.00           H  
ATOM   2189  HA  LYS   138      21.329  52.619  49.662  1.00  0.00           H  
ATOM   2190  HB2 LYS   138      23.099  51.191  51.706  1.00  0.00           H  
ATOM   2191  HB3 LYS   138      21.651  52.145  52.267  1.00  0.00           H  
ATOM   2192  HG2 LYS   138      20.287  50.896  50.863  1.00  0.00           H  
ATOM   2193  HG3 LYS   138      21.441  49.917  50.147  1.00  0.00           H  
ATOM   2194  HD2 LYS   138      21.904  48.573  52.143  1.00  0.00           H  
ATOM   2195  HD3 LYS   138      21.061  49.659  53.159  1.00  0.00           H  
ATOM   2196  HE2 LYS   138      18.967  49.231  51.915  1.00  0.00           H  
ATOM   2197  HE3 LYS   138      19.784  48.071  50.904  1.00  0.00           H  
ATOM   2198  HZ1 LYS   138      20.536  46.988  52.894  1.00  0.00           H  
ATOM   2199  HZ2 LYS   138      19.589  47.897  53.891  1.00  0.00           H  
ATOM   2200  HZ3 LYS   138      18.902  46.830  52.768  1.00  0.00           H  
ATOM   2201  N   GLU   139      23.978  54.176  50.913  1.00  0.00           N  
ATOM   2202  CA  GLU   139      24.482  55.593  51.165  1.00  0.00           C  
ATOM   2203  C   GLU   139      24.613  56.454  49.876  1.00  0.00           C  
ATOM   2204  O   GLU   139      24.825  57.669  50.042  1.00  0.00           O  
ATOM   2205  CB  GLU   139      25.851  55.603  51.827  1.00  0.00           C  
ATOM   2206  CG  GLU   139      26.510  56.928  52.338  1.00  0.00           C  
ATOM   2207  CD  GLU   139      25.490  57.967  52.822  1.00  0.00           C  
ATOM   2208  OE1 GLU   139      24.526  57.526  53.512  1.00  0.00           O  
ATOM   2209  OE2 GLU   139      25.574  59.131  52.455  1.00  0.00           O1-
ATOM   2210  H   GLU   139      24.548  53.425  51.273  1.00  0.00           H  
ATOM   2211  HA  GLU   139      23.711  56.128  51.719  1.00  0.00           H  
ATOM   2212  HB2 GLU   139      25.764  54.929  52.679  1.00  0.00           H  
ATOM   2213  HB3 GLU   139      26.574  55.049  51.229  1.00  0.00           H  
ATOM   2214  HG2 GLU   139      27.268  56.690  53.084  1.00  0.00           H  
ATOM   2215  HG3 GLU   139      27.122  57.372  51.553  1.00  0.00           H  
ATOM   2216  N   GLY   140      24.628  55.878  48.676  1.00  0.00           N  
ATOM   2217  CA  GLY   140      25.143  56.617  47.496  1.00  0.00           C  
ATOM   2218  C   GLY   140      26.677  56.767  47.373  1.00  0.00           C  
ATOM   2219  O   GLY   140      27.197  57.735  46.802  1.00  0.00           O  
ATOM   2220  H   GLY   140      24.638  54.882  48.510  1.00  0.00           H  
ATOM   2221  HA2 GLY   140      24.881  56.013  46.628  1.00  0.00           H  
ATOM   2222  HA3 GLY   140      24.587  57.543  47.344  1.00  0.00           H  
ATOM   2223  N   ASP   141      27.406  55.859  47.977  1.00  0.00           N  
ATOM   2224  CA  ASP   141      28.843  55.606  47.841  1.00  0.00           C  
ATOM   2225  C   ASP   141      29.289  54.617  46.733  1.00  0.00           C  
ATOM   2226  O   ASP   141      30.453  54.283  46.517  1.00  0.00           O  
ATOM   2227  CB  ASP   141      29.430  55.196  49.185  1.00  0.00           C  
ATOM   2228  CG  ASP   141      29.604  56.331  50.200  1.00  0.00           C  
ATOM   2229  OD1 ASP   141      29.255  57.524  49.884  1.00  0.00           O  
ATOM   2230  OD2 ASP   141      30.058  56.048  51.350  1.00  0.00           O1-
ATOM   2231  H   ASP   141      26.909  55.088  48.402  1.00  0.00           H  
ATOM   2232  HA  ASP   141      29.226  56.579  47.532  1.00  0.00           H  
ATOM   2233  HB2 ASP   141      28.889  54.412  49.714  1.00  0.00           H  
ATOM   2234  HB3 ASP   141      30.415  54.747  49.063  1.00  0.00           H  
ATOM   2235  N   LEU   142      28.296  54.073  46.050  1.00  0.00           N  
ATOM   2236  CA  LEU   142      28.312  53.135  44.891  1.00  0.00           C  
ATOM   2237  C   LEU   142      27.109  53.340  43.966  1.00  0.00           C  
ATOM   2238  O   LEU   142      25.998  53.533  44.461  1.00  0.00           O  
ATOM   2239  CB  LEU   142      28.472  51.706  45.367  1.00  0.00           C  
ATOM   2240  CG  LEU   142      28.641  50.631  44.346  1.00  0.00           C  
ATOM   2241  CD1 LEU   142      29.045  49.460  45.170  1.00  0.00           C  
ATOM   2242  CD2 LEU   142      27.261  50.345  43.602  1.00  0.00           C  
ATOM   2243  H   LEU   142      27.377  54.415  46.291  1.00  0.00           H  
ATOM   2244  HA  LEU   142      29.173  53.433  44.294  1.00  0.00           H  
ATOM   2245  HB2 LEU   142      29.343  51.735  46.022  1.00  0.00           H  
ATOM   2246  HB3 LEU   142      27.786  51.388  46.152  1.00  0.00           H  
ATOM   2247  HG  LEU   142      29.382  50.981  43.628  1.00  0.00           H  
ATOM   2248 HD11 LEU   142      28.263  49.092  45.835  1.00  0.00           H  
ATOM   2249 HD12 LEU   142      29.317  48.634  44.513  1.00  0.00           H  
ATOM   2250 HD13 LEU   142      29.871  49.612  45.865  1.00  0.00           H  
ATOM   2251 HD21 LEU   142      27.429  49.337  43.224  1.00  0.00           H  
ATOM   2252 HD22 LEU   142      26.482  50.324  44.364  1.00  0.00           H  
ATOM   2253 HD23 LEU   142      27.018  50.959  42.736  1.00  0.00           H  
ATOM   2254  N   ARG   143      27.337  53.399  42.650  1.00  0.00           N  
ATOM   2255  CA  ARG   143      26.314  53.584  41.543  1.00  0.00           C  
ATOM   2256  C   ARG   143      26.570  52.606  40.383  1.00  0.00           C  
ATOM   2257  O   ARG   143      27.743  52.454  40.010  1.00  0.00           O  
ATOM   2258  CB  ARG   143      26.060  55.102  41.187  1.00  0.00           C  
ATOM   2259  CG  ARG   143      27.295  55.691  40.584  1.00  0.00           C  
ATOM   2260  CD  ARG   143      27.234  57.228  40.469  1.00  0.00           C  
ATOM   2261  NE  ARG   143      28.474  57.770  39.829  1.00  0.00           N  
ATOM   2262  CZ  ARG   143      28.717  59.024  39.798  1.00  0.00           C  
ATOM   2263  NH1 ARG   143      27.898  60.017  40.220  1.00  0.00           N  
ATOM   2264  NH2 ARG   143      29.908  59.339  39.411  1.00  0.00           N1+
ATOM   2265  H   ARG   143      28.331  53.527  42.532  1.00  0.00           H  
ATOM   2266  HA  ARG   143      25.388  53.283  42.034  1.00  0.00           H  
ATOM   2267  HB2 ARG   143      25.197  55.118  40.520  1.00  0.00           H  
ATOM   2268  HB3 ARG   143      25.837  55.625  42.117  1.00  0.00           H  
ATOM   2269  HG2 ARG   143      28.153  55.480  41.222  1.00  0.00           H  
ATOM   2270  HG3 ARG   143      27.512  55.264  39.604  1.00  0.00           H  
ATOM   2271  HD2 ARG   143      26.341  57.570  39.945  1.00  0.00           H  
ATOM   2272  HD3 ARG   143      27.114  57.632  41.474  1.00  0.00           H  
ATOM   2273  HE  ARG   143      29.110  57.102  39.417  1.00  0.00           H  
ATOM   2274 HH11 ARG   143      27.043  59.676  40.634  1.00  0.00           H  
ATOM   2275 HH12 ARG   143      28.238  60.968  40.204  1.00  0.00           H  
ATOM   2276 HH21 ARG   143      30.331  58.670  38.784  1.00  0.00           H  
ATOM   2277 HH22 ARG   143      30.220  60.299  39.436  1.00  0.00           H  
ATOM   2278  N   ILE   144      25.535  51.937  39.842  1.00  0.00           N  
ATOM   2279  CA  ILE   144      25.671  50.938  38.763  1.00  0.00           C  
ATOM   2280  C   ILE   144      26.108  51.687  37.480  1.00  0.00           C  
ATOM   2281  O   ILE   144      25.595  52.749  37.098  1.00  0.00           O  
ATOM   2282  CB  ILE   144      24.376  50.106  38.589  1.00  0.00           C  
ATOM   2283  CG2 ILE   144      24.335  49.378  37.293  1.00  0.00           C  
ATOM   2284  CG1 ILE   144      24.176  49.132  39.705  1.00  0.00           C  
ATOM   2285  CD1 ILE   144      22.721  48.665  39.732  1.00  0.00           C  
ATOM   2286  H   ILE   144      24.578  52.176  40.057  1.00  0.00           H  
ATOM   2287  HA  ILE   144      26.444  50.246  39.098  1.00  0.00           H  
ATOM   2288  HB  ILE   144      23.597  50.864  38.496  1.00  0.00           H  
ATOM   2289 HG21 ILE   144      23.369  48.913  37.098  1.00  0.00           H  
ATOM   2290 HG22 ILE   144      24.503  50.103  36.496  1.00  0.00           H  
ATOM   2291 HG23 ILE   144      25.087  48.608  37.118  1.00  0.00           H  
ATOM   2292 HG12 ILE   144      24.687  48.182  39.550  1.00  0.00           H  
ATOM   2293 HG13 ILE   144      24.310  49.594  40.683  1.00  0.00           H  
ATOM   2294 HD11 ILE   144      22.630  47.832  40.430  1.00  0.00           H  
ATOM   2295 HD12 ILE   144      22.048  49.466  40.036  1.00  0.00           H  
ATOM   2296 HD13 ILE   144      22.389  48.398  38.729  1.00  0.00           H  
ATOM   2297  N   MET   145      27.002  51.017  36.659  1.00  0.00           N  
ATOM   2298  CA  MET   145      27.377  51.365  35.303  1.00  0.00           C  
ATOM   2299  C   MET   145      26.834  50.366  34.236  1.00  0.00           C  
ATOM   2300  O   MET   145      26.359  49.272  34.582  1.00  0.00           O  
ATOM   2301  CB  MET   145      28.881  51.575  35.158  1.00  0.00           C  
ATOM   2302  CG  MET   145      29.364  52.726  36.035  1.00  0.00           C  
ATOM   2303  SD  MET   145      28.975  54.354  35.294  1.00  0.00           S  
ATOM   2304  CE  MET   145      27.675  54.873  36.359  1.00  0.00           C  
ATOM   2305  H   MET   145      27.421  50.173  37.023  1.00  0.00           H  
ATOM   2306  HA  MET   145      26.880  52.310  35.078  1.00  0.00           H  
ATOM   2307  HB2 MET   145      29.508  50.714  35.392  1.00  0.00           H  
ATOM   2308  HB3 MET   145      29.200  51.713  34.125  1.00  0.00           H  
ATOM   2309  HG2 MET   145      28.864  52.627  36.998  1.00  0.00           H  
ATOM   2310  HG3 MET   145      30.444  52.629  36.152  1.00  0.00           H  
ATOM   2311  HE1 MET   145      27.851  54.634  37.408  1.00  0.00           H  
ATOM   2312  HE2 MET   145      27.644  55.961  36.414  1.00  0.00           H  
ATOM   2313  HE3 MET   145      26.702  54.450  36.108  1.00  0.00           H  
ATOM   2314  N   PRO   146      26.848  50.748  32.914  1.00  0.00           N  
ATOM   2315  CA  PRO   146      26.069  50.091  31.932  1.00  0.00           C  
ATOM   2316  C   PRO   146      26.583  48.645  31.690  1.00  0.00           C  
ATOM   2317  O   PRO   146      27.748  48.328  31.921  1.00  0.00           O  
ATOM   2318  CD  PRO   146      27.499  51.892  32.355  1.00  0.00           C  
ATOM   2319  CG  PRO   146      26.589  52.333  31.282  1.00  0.00           C  
ATOM   2320  CB  PRO   146      26.082  50.976  30.693  1.00  0.00           C  
ATOM   2321  HD2 PRO   146      28.469  51.524  32.021  1.00  0.00           H  
ATOM   2322  HD3 PRO   146      27.525  52.708  33.077  1.00  0.00           H  
ATOM   2323  HG2 PRO   146      27.179  52.864  30.535  1.00  0.00           H  
ATOM   2324  HG3 PRO   146      25.852  52.995  31.736  1.00  0.00           H  
ATOM   2325  HB2 PRO   146      26.814  50.686  29.939  1.00  0.00           H  
ATOM   2326  HB3 PRO   146      25.113  51.038  30.199  1.00  0.00           H  
ATOM   2327  HA  PRO   146      25.031  50.018  32.259  1.00  0.00           H  
ATOM   2328  N   ASP   147      25.677  47.824  31.231  1.00  0.00           N  
ATOM   2329  CA  ASP   147      26.037  46.466  30.794  1.00  0.00           C  
ATOM   2330  C   ASP   147      26.905  46.505  29.557  1.00  0.00           C  
ATOM   2331  O   ASP   147      27.972  45.906  29.623  1.00  0.00           O  
ATOM   2332  CB  ASP   147      24.770  45.561  30.561  1.00  0.00           C  
ATOM   2333  CG  ASP   147      24.026  45.224  31.846  1.00  0.00           C  
ATOM   2334  OD1 ASP   147      22.937  44.567  31.776  1.00  0.00           O  
ATOM   2335  OD2 ASP   147      24.519  45.535  32.966  1.00  0.00           O1-
ATOM   2336  H   ASP   147      24.755  48.225  31.141  1.00  0.00           H  
ATOM   2337  HA  ASP   147      26.729  46.044  31.523  1.00  0.00           H  
ATOM   2338  HB2 ASP   147      24.039  46.165  30.024  1.00  0.00           H  
ATOM   2339  HB3 ASP   147      25.144  44.681  30.038  1.00  0.00           H  
ATOM   2340  N   SER   148      26.605  47.117  28.419  1.00  0.00           N  
ATOM   2341  CA  SER   148      25.276  47.488  27.867  1.00  0.00           C  
ATOM   2342  C   SER   148      24.788  46.417  26.964  1.00  0.00           C  
ATOM   2343  O   SER   148      25.466  45.815  26.112  1.00  0.00           O  
ATOM   2344  CB  SER   148      25.612  48.765  27.191  1.00  0.00           C  
ATOM   2345  OG  SER   148      26.488  48.681  26.027  1.00  0.00           O  
ATOM   2346  H   SER   148      27.309  47.102  27.695  1.00  0.00           H  
ATOM   2347  HA  SER   148      24.667  47.683  28.751  1.00  0.00           H  
ATOM   2348  HB2 SER   148      24.684  49.176  26.794  1.00  0.00           H  
ATOM   2349  HB3 SER   148      26.008  49.383  27.997  1.00  0.00           H  
ATOM   2350  HG  SER   148      26.072  48.294  25.253  1.00  0.00           H  
ATOM   2351  N   ASN   149      23.514  46.251  27.082  1.00  0.00           N  
ATOM   2352  CA  ASN   149      22.726  45.247  26.280  1.00  0.00           C  
ATOM   2353  C   ASN   149      22.906  45.188  24.765  1.00  0.00           C  
ATOM   2354  O   ASN   149      22.692  44.129  24.210  1.00  0.00           O  
ATOM   2355  CB  ASN   149      21.257  45.424  26.647  1.00  0.00           C  
ATOM   2356  CG  ASN   149      20.418  44.313  26.154  1.00  0.00           C  
ATOM   2357  OD1 ASN   149      19.579  44.392  25.286  1.00  0.00           O  
ATOM   2358  ND2 ASN   149      20.317  43.253  26.982  1.00  0.00           N  
ATOM   2359  H   ASN   149      23.044  47.005  27.562  1.00  0.00           H  
ATOM   2360  HA  ASN   149      22.977  44.238  26.608  1.00  0.00           H  
ATOM   2361  HB2 ASN   149      21.100  45.620  27.708  1.00  0.00           H  
ATOM   2362  HB3 ASN   149      20.930  46.310  26.103  1.00  0.00           H  
ATOM   2363 HD21 ASN   149      20.789  43.237  27.874  1.00  0.00           H  
ATOM   2364 HD22 ASN   149      19.616  42.617  26.630  1.00  0.00           H  
ATOM   2365  N   ASP   150      23.315  46.270  24.110  1.00  0.00           N  
ATOM   2366  CA  ASP   150      23.642  46.230  22.698  1.00  0.00           C  
ATOM   2367  C   ASP   150      24.926  45.430  22.362  1.00  0.00           C  
ATOM   2368  O   ASP   150      25.153  45.255  21.180  1.00  0.00           O  
ATOM   2369  CB  ASP   150      23.686  47.684  22.119  1.00  0.00           C  
ATOM   2370  CG  ASP   150      24.654  48.511  23.017  1.00  0.00           C  
ATOM   2371  OD1 ASP   150      24.464  49.749  22.908  1.00  0.00           O  
ATOM   2372  OD2 ASP   150      25.615  48.054  23.686  1.00  0.00           O1-
ATOM   2373  H   ASP   150      23.670  47.068  24.620  1.00  0.00           H  
ATOM   2374  HA  ASP   150      22.798  45.732  22.221  1.00  0.00           H  
ATOM   2375  HB2 ASP   150      23.940  47.600  21.062  1.00  0.00           H  
ATOM   2376  HB3 ASP   150      22.737  48.217  22.179  1.00  0.00           H  
ATOM   2377  N   SER   151      25.794  45.041  23.321  1.00  0.00           N  
ATOM   2378  CA  SER   151      27.134  44.394  23.179  1.00  0.00           C  
ATOM   2379  C   SER   151      27.214  42.928  22.652  1.00  0.00           C  
ATOM   2380  O   SER   151      28.001  42.749  21.729  1.00  0.00           O  
ATOM   2381  CB  SER   151      27.876  44.534  24.537  1.00  0.00           C  
ATOM   2382  OG  SER   151      27.986  45.845  24.887  1.00  0.00           O  
ATOM   2383  H   SER   151      25.726  45.420  24.255  1.00  0.00           H  
ATOM   2384  HA  SER   151      27.671  44.985  22.437  1.00  0.00           H  
ATOM   2385  HB2 SER   151      27.318  43.975  25.289  1.00  0.00           H  
ATOM   2386  HB3 SER   151      28.837  44.021  24.570  1.00  0.00           H  
ATOM   2387  HG  SER   151      27.115  46.052  25.232  1.00  0.00           H  
ATOM   2388  N   PRO   152      26.446  41.930  23.140  1.00  0.00           N  
ATOM   2389  CA  PRO   152      26.604  40.500  22.732  1.00  0.00           C  
ATOM   2390  C   PRO   152      26.303  40.207  21.210  1.00  0.00           C  
ATOM   2391  O   PRO   152      26.886  39.241  20.672  1.00  0.00           O  
ATOM   2392  CD  PRO   152      25.571  42.016  24.279  1.00  0.00           C  
ATOM   2393  CG  PRO   152      24.801  40.677  24.391  1.00  0.00           C  
ATOM   2394  CB  PRO   152      25.735  39.661  23.707  1.00  0.00           C  
ATOM   2395  HD2 PRO   152      24.815  42.792  24.157  1.00  0.00           H  
ATOM   2396  HD3 PRO   152      26.113  42.277  25.187  1.00  0.00           H  
ATOM   2397  HG2 PRO   152      23.848  40.717  23.864  1.00  0.00           H  
ATOM   2398  HG3 PRO   152      24.623  40.458  25.443  1.00  0.00           H  
ATOM   2399  HB2 PRO   152      25.172  38.901  23.165  1.00  0.00           H  
ATOM   2400  HB3 PRO   152      26.267  39.285  24.581  1.00  0.00           H  
ATOM   2401  HA  PRO   152      27.674  40.380  22.901  1.00  0.00           H  
ATOM   2402  N   PRO   153      25.420  40.914  20.452  1.00  0.00           N  
ATOM   2403  CA  PRO   153      25.048  40.695  19.043  1.00  0.00           C  
ATOM   2404  C   PRO   153      26.199  40.523  18.103  1.00  0.00           C  
ATOM   2405  O   PRO   153      26.426  39.532  17.460  1.00  0.00           O  
ATOM   2406  CD  PRO   153      24.555  41.994  20.923  1.00  0.00           C  
ATOM   2407  CG  PRO   153      23.489  42.235  19.844  1.00  0.00           C  
ATOM   2408  CB  PRO   153      24.112  41.758  18.538  1.00  0.00           C  
ATOM   2409  HD2 PRO   153      25.160  42.891  21.056  1.00  0.00           H  
ATOM   2410  HD3 PRO   153      24.095  41.690  21.864  1.00  0.00           H  
ATOM   2411  HG2 PRO   153      23.209  43.285  19.923  1.00  0.00           H  
ATOM   2412  HG3 PRO   153      22.645  41.617  20.147  1.00  0.00           H  
ATOM   2413  HB2 PRO   153      24.694  42.591  18.142  1.00  0.00           H  
ATOM   2414  HB3 PRO   153      23.441  41.353  17.780  1.00  0.00           H  
ATOM   2415  HA  PRO   153      24.431  39.800  18.980  1.00  0.00           H  
ATOM   2416  N   ALA   154      27.061  41.500  17.988  1.00  0.00           N  
ATOM   2417  CA  ALA   154      28.155  41.475  17.001  1.00  0.00           C  
ATOM   2418  C   ALA   154      29.230  40.413  17.207  1.00  0.00           C  
ATOM   2419  O   ALA   154      30.153  40.331  16.396  1.00  0.00           O  
ATOM   2420  CB  ALA   154      28.842  42.850  17.093  1.00  0.00           C  
ATOM   2421  H   ALA   154      26.979  42.317  18.576  1.00  0.00           H  
ATOM   2422  HA  ALA   154      27.694  41.310  16.028  1.00  0.00           H  
ATOM   2423  HB1 ALA   154      29.060  43.229  18.091  1.00  0.00           H  
ATOM   2424  HB2 ALA   154      29.820  42.809  16.614  1.00  0.00           H  
ATOM   2425  HB3 ALA   154      28.311  43.665  16.600  1.00  0.00           H  
ATOM   2426  N   GLU   155      29.178  39.636  18.315  1.00  0.00           N  
ATOM   2427  CA  GLU   155      30.156  38.591  18.692  1.00  0.00           C  
ATOM   2428  C   GLU   155      30.241  37.374  17.626  1.00  0.00           C  
ATOM   2429  O   GLU   155      29.159  37.026  17.111  1.00  0.00           O  
ATOM   2430  CB  GLU   155      29.743  38.149  20.102  1.00  0.00           C  
ATOM   2431  CG  GLU   155      29.931  39.096  21.249  1.00  0.00           C  
ATOM   2432  CD  GLU   155      31.373  39.306  21.781  1.00  0.00           C  
ATOM   2433  OE1 GLU   155      32.328  39.151  21.018  1.00  0.00           O  
ATOM   2434  OE2 GLU   155      31.550  39.606  22.993  1.00  0.00           O1-
ATOM   2435  H   GLU   155      28.337  39.637  18.874  1.00  0.00           H  
ATOM   2436  HA  GLU   155      31.137  39.048  18.817  1.00  0.00           H  
ATOM   2437  HB2 GLU   155      28.689  37.921  19.943  1.00  0.00           H  
ATOM   2438  HB3 GLU   155      30.291  37.246  20.370  1.00  0.00           H  
ATOM   2439  HG2 GLU   155      29.362  39.958  20.902  1.00  0.00           H  
ATOM   2440  HG3 GLU   155      29.289  38.731  22.050  1.00  0.00           H  
ATOM   2441  N   ARG   156      31.382  36.647  17.659  1.00  0.00           N  
ATOM   2442  CA  ARG   156      31.469  35.317  17.036  1.00  0.00           C  
ATOM   2443  C   ARG   156      30.259  34.487  17.541  1.00  0.00           C  
ATOM   2444  O   ARG   156      29.893  34.554  18.717  1.00  0.00           O  
ATOM   2445  CB  ARG   156      32.760  34.715  17.468  1.00  0.00           C  
ATOM   2446  CG  ARG   156      33.994  35.318  16.840  1.00  0.00           C  
ATOM   2447  CD  ARG   156      33.935  35.100  15.273  1.00  0.00           C  
ATOM   2448  NE  ARG   156      33.610  36.321  14.523  1.00  0.00           N  
ATOM   2449  CZ  ARG   156      34.090  36.657  13.363  1.00  0.00           C  
ATOM   2450  NH1 ARG   156      35.180  36.155  12.875  1.00  0.00           N  
ATOM   2451  NH2 ARG   156      33.411  37.541  12.654  1.00  0.00           N1+
ATOM   2452  H   ARG   156      32.235  36.857  18.157  1.00  0.00           H  
ATOM   2453  HA  ARG   156      31.364  35.386  15.953  1.00  0.00           H  
ATOM   2454  HB2 ARG   156      32.737  34.732  18.558  1.00  0.00           H  
ATOM   2455  HB3 ARG   156      32.794  33.703  17.065  1.00  0.00           H  
ATOM   2456  HG2 ARG   156      34.048  36.399  16.970  1.00  0.00           H  
ATOM   2457  HG3 ARG   156      34.809  34.770  17.313  1.00  0.00           H  
ATOM   2458  HD2 ARG   156      34.955  34.789  15.044  1.00  0.00           H  
ATOM   2459  HD3 ARG   156      33.264  34.296  14.973  1.00  0.00           H  
ATOM   2460  HE  ARG   156      32.927  36.975  14.878  1.00  0.00           H  
ATOM   2461 HH11 ARG   156      35.659  35.480  13.455  1.00  0.00           H  
ATOM   2462 HH12 ARG   156      35.541  36.419  11.970  1.00  0.00           H  
ATOM   2463 HH21 ARG   156      32.685  38.087  13.095  1.00  0.00           H  
ATOM   2464 HH22 ARG   156      33.730  37.789  11.728  1.00  0.00           H  
ATOM   2465  N   GLU   157      29.683  33.690  16.589  1.00  0.00           N  
ATOM   2466  CA  GLU   157      28.636  32.665  16.803  1.00  0.00           C  
ATOM   2467  C   GLU   157      29.192  31.374  17.309  1.00  0.00           C  
ATOM   2468  O   GLU   157      30.349  31.014  17.009  1.00  0.00           O  
ATOM   2469  CB  GLU   157      27.775  32.453  15.562  1.00  0.00           C  
ATOM   2470  CG  GLU   157      26.954  33.693  15.008  1.00  0.00           C  
ATOM   2471  CD  GLU   157      26.202  34.508  16.038  1.00  0.00           C  
ATOM   2472  OE1 GLU   157      25.772  33.970  17.088  1.00  0.00           O  
ATOM   2473  OE2 GLU   157      26.079  35.730  15.954  1.00  0.00           O1-
ATOM   2474  H   GLU   157      30.146  33.563  15.701  1.00  0.00           H  
ATOM   2475  HA  GLU   157      27.993  33.007  17.614  1.00  0.00           H  
ATOM   2476  HB2 GLU   157      28.394  31.972  14.805  1.00  0.00           H  
ATOM   2477  HB3 GLU   157      27.100  31.686  15.941  1.00  0.00           H  
ATOM   2478  HG2 GLU   157      27.644  34.312  14.434  1.00  0.00           H  
ATOM   2479  HG3 GLU   157      26.285  33.390  14.203  1.00  0.00           H  
ATOM   2480  N   PRO   158      28.488  30.599  18.102  1.00  0.00           N  
ATOM   2481  CA  PRO   158      29.013  29.417  18.813  1.00  0.00           C  
ATOM   2482  C   PRO   158      28.810  28.147  18.087  1.00  0.00           C  
ATOM   2483  O   PRO   158      28.058  28.067  17.104  1.00  0.00           O  
ATOM   2484  CD  PRO   158      27.240  30.954  18.753  1.00  0.00           C  
ATOM   2485  CG  PRO   158      26.895  29.904  19.748  1.00  0.00           C  
ATOM   2486  CB  PRO   158      28.297  29.447  20.178  1.00  0.00           C  
ATOM   2487  HD2 PRO   158      26.439  31.027  18.017  1.00  0.00           H  
ATOM   2488  HD3 PRO   158      27.240  31.927  19.244  1.00  0.00           H  
ATOM   2489  HG2 PRO   158      26.357  29.070  19.298  1.00  0.00           H  
ATOM   2490  HG3 PRO   158      26.335  30.358  20.566  1.00  0.00           H  
ATOM   2491  HB2 PRO   158      28.373  28.526  20.757  1.00  0.00           H  
ATOM   2492  HB3 PRO   158      28.757  30.176  20.845  1.00  0.00           H  
ATOM   2493  HA  PRO   158      30.090  29.545  18.931  1.00  0.00           H  
ATOM   2494  N   GLY   159      29.446  27.099  18.604  1.00  0.00           N  
ATOM   2495  CA  GLY   159      29.473  25.738  17.907  1.00  0.00           C  
ATOM   2496  C   GLY   159      30.850  25.119  17.755  1.00  0.00           C  
ATOM   2497  O   GLY   159      30.870  23.884  17.629  1.00  0.00           O  
ATOM   2498  H   GLY   159      29.778  27.173  19.555  1.00  0.00           H  
ATOM   2499  HA2 GLY   159      28.866  25.037  18.480  1.00  0.00           H  
ATOM   2500  HA3 GLY   159      29.167  25.851  16.867  1.00  0.00           H  
ATOM   2501  N   GLU   160      31.905  25.907  17.817  1.00  0.00           N  
ATOM   2502  CA  GLU   160      33.271  25.406  18.066  1.00  0.00           C  
ATOM   2503  C   GLU   160      33.404  24.829  19.453  1.00  0.00           C  
ATOM   2504  O   GLU   160      32.749  25.258  20.431  1.00  0.00           O  
ATOM   2505  CB  GLU   160      34.165  26.631  17.911  1.00  0.00           C  
ATOM   2506  CG  GLU   160      34.387  27.265  16.519  1.00  0.00           C  
ATOM   2507  CD  GLU   160      33.050  27.876  15.994  1.00  0.00           C  
ATOM   2508  OE1 GLU   160      32.686  27.674  14.835  1.00  0.00           O  
ATOM   2509  OE2 GLU   160      32.428  28.756  16.610  1.00  0.00           O1-
ATOM   2510  H   GLU   160      31.796  26.900  17.966  1.00  0.00           H  
ATOM   2511  HA  GLU   160      33.488  24.712  17.254  1.00  0.00           H  
ATOM   2512  HB2 GLU   160      33.868  27.381  18.644  1.00  0.00           H  
ATOM   2513  HB3 GLU   160      35.167  26.233  18.069  1.00  0.00           H  
ATOM   2514  HG2 GLU   160      35.239  27.944  16.493  1.00  0.00           H  
ATOM   2515  HG3 GLU   160      34.673  26.490  15.808  1.00  0.00           H  
ATOM   2516  N   VAL   161      34.315  23.815  19.609  1.00  0.00           N  
ATOM   2517  CA  VAL   161      34.457  23.018  20.840  1.00  0.00           C  
ATOM   2518  C   VAL   161      35.357  23.762  21.871  1.00  0.00           C  
ATOM   2519  O   VAL   161      36.200  23.105  22.555  1.00  0.00           O  
ATOM   2520  CB  VAL   161      34.845  21.507  20.748  1.00  0.00           C  
ATOM   2521  CG1 VAL   161      33.605  20.884  20.091  1.00  0.00           C  
ATOM   2522  CG2 VAL   161      36.165  21.124  20.042  1.00  0.00           C  
ATOM   2523  H   VAL   161      34.894  23.588  18.813  1.00  0.00           H  
ATOM   2524  HA  VAL   161      33.468  23.026  21.298  1.00  0.00           H  
ATOM   2525  HB  VAL   161      34.863  21.086  21.754  1.00  0.00           H  
ATOM   2526 HG11 VAL   161      33.824  19.818  20.024  1.00  0.00           H  
ATOM   2527 HG12 VAL   161      32.733  20.875  20.745  1.00  0.00           H  
ATOM   2528 HG13 VAL   161      33.303  21.300  19.130  1.00  0.00           H  
ATOM   2529 HG21 VAL   161      35.989  20.189  19.511  1.00  0.00           H  
ATOM   2530 HG22 VAL   161      36.673  21.828  19.383  1.00  0.00           H  
ATOM   2531 HG23 VAL   161      37.012  20.895  20.690  1.00  0.00           H  
ATOM   2532  N   VAL   162      35.170  25.057  21.955  1.00  0.00           N  
ATOM   2533  CA  VAL   162      36.064  25.940  22.754  1.00  0.00           C  
ATOM   2534  C   VAL   162      35.933  25.710  24.263  1.00  0.00           C  
ATOM   2535  O   VAL   162      34.825  25.633  24.762  1.00  0.00           O  
ATOM   2536  CB  VAL   162      35.779  27.391  22.277  1.00  0.00           C  
ATOM   2537  CG1 VAL   162      34.282  27.734  22.523  1.00  0.00           C  
ATOM   2538  CG2 VAL   162      36.661  28.431  23.006  1.00  0.00           C  
ATOM   2539  H   VAL   162      34.376  25.462  21.480  1.00  0.00           H  
ATOM   2540  HA  VAL   162      37.119  25.781  22.529  1.00  0.00           H  
ATOM   2541  HB  VAL   162      36.012  27.572  21.228  1.00  0.00           H  
ATOM   2542 HG11 VAL   162      33.980  27.691  23.569  1.00  0.00           H  
ATOM   2543 HG12 VAL   162      34.155  28.784  22.261  1.00  0.00           H  
ATOM   2544 HG13 VAL   162      33.635  27.115  21.901  1.00  0.00           H  
ATOM   2545 HG21 VAL   162      36.564  28.317  24.086  1.00  0.00           H  
ATOM   2546 HG22 VAL   162      37.684  28.206  22.703  1.00  0.00           H  
ATOM   2547 HG23 VAL   162      36.460  29.492  22.867  1.00  0.00           H  
ATOM   2548  N   ASP   163      37.081  25.624  24.962  1.00  0.00           N  
ATOM   2549  CA  ASP   163      37.160  25.304  26.374  1.00  0.00           C  
ATOM   2550  C   ASP   163      37.781  26.471  27.191  1.00  0.00           C  
ATOM   2551  O   ASP   163      38.603  27.313  26.810  1.00  0.00           O  
ATOM   2552  CB  ASP   163      37.934  23.993  26.601  1.00  0.00           C  
ATOM   2553  CG  ASP   163      37.658  23.361  27.995  1.00  0.00           C  
ATOM   2554  OD1 ASP   163      36.668  23.764  28.683  1.00  0.00           O  
ATOM   2555  OD2 ASP   163      38.285  22.410  28.446  1.00  0.00           O1-
ATOM   2556  H   ASP   163      37.932  25.636  24.418  1.00  0.00           H  
ATOM   2557  HA  ASP   163      36.117  25.255  26.688  1.00  0.00           H  
ATOM   2558  HB2 ASP   163      37.646  23.216  25.892  1.00  0.00           H  
ATOM   2559  HB3 ASP   163      38.978  24.270  26.458  1.00  0.00           H  
ATOM   2560  N   SER   164      37.312  26.481  28.461  1.00  0.00           N  
ATOM   2561  CA  SER   164      37.694  27.372  29.580  1.00  0.00           C  
ATOM   2562  C   SER   164      39.178  27.577  29.758  1.00  0.00           C  
ATOM   2563  O   SER   164      39.831  26.558  29.790  1.00  0.00           O  
ATOM   2564  CB  SER   164      37.064  26.954  30.920  1.00  0.00           C  
ATOM   2565  OG  SER   164      37.520  27.848  31.978  1.00  0.00           O  
ATOM   2566  H   SER   164      36.694  25.740  28.759  1.00  0.00           H  
ATOM   2567  HA  SER   164      37.196  28.319  29.373  1.00  0.00           H  
ATOM   2568  HB2 SER   164      35.977  26.890  30.865  1.00  0.00           H  
ATOM   2569  HB3 SER   164      37.546  26.034  31.252  1.00  0.00           H  
ATOM   2570  HG  SER   164      36.770  28.392  32.230  1.00  0.00           H  
ATOM   2571  N   LEU   165      39.609  28.778  30.055  1.00  0.00           N  
ATOM   2572  CA  LEU   165      40.994  29.050  30.328  1.00  0.00           C  
ATOM   2573  C   LEU   165      41.422  28.480  31.698  1.00  0.00           C  
ATOM   2574  O   LEU   165      42.578  28.435  32.036  1.00  0.00           O  
ATOM   2575  CB  LEU   165      41.306  30.536  30.191  1.00  0.00           C  
ATOM   2576  CG  LEU   165      40.973  31.142  28.828  1.00  0.00           C  
ATOM   2577  CD1 LEU   165      41.116  32.677  28.810  1.00  0.00           C  
ATOM   2578  CD2 LEU   165      41.888  30.599  27.724  1.00  0.00           C  
ATOM   2579  H   LEU   165      38.972  29.558  30.128  1.00  0.00           H  
ATOM   2580  HA  LEU   165      41.621  28.511  29.617  1.00  0.00           H  
ATOM   2581  HB2 LEU   165      40.697  31.063  30.926  1.00  0.00           H  
ATOM   2582  HB3 LEU   165      42.362  30.631  30.445  1.00  0.00           H  
ATOM   2583  HG  LEU   165      39.935  30.945  28.561  1.00  0.00           H  
ATOM   2584 HD11 LEU   165      40.775  33.098  29.756  1.00  0.00           H  
ATOM   2585 HD12 LEU   165      42.159  32.981  28.721  1.00  0.00           H  
ATOM   2586 HD13 LEU   165      40.395  33.053  28.084  1.00  0.00           H  
ATOM   2587 HD21 LEU   165      42.891  30.757  28.119  1.00  0.00           H  
ATOM   2588 HD22 LEU   165      41.879  29.509  27.729  1.00  0.00           H  
ATOM   2589 HD23 LEU   165      41.713  31.025  26.737  1.00  0.00           H  
ATOM   2590  N   VAL   166      40.552  27.983  32.662  1.00  0.00           N  
ATOM   2591  CA  VAL   166      40.959  27.565  34.035  1.00  0.00           C  
ATOM   2592  C   VAL   166      41.957  26.368  34.059  1.00  0.00           C  
ATOM   2593  O   VAL   166      41.842  25.453  33.221  1.00  0.00           O  
ATOM   2594  CB  VAL   166      39.828  27.473  35.024  1.00  0.00           C  
ATOM   2595  CG1 VAL   166      40.050  26.815  36.433  1.00  0.00           C  
ATOM   2596  CG2 VAL   166      39.183  28.844  35.230  1.00  0.00           C  
ATOM   2597  H   VAL   166      39.569  27.848  32.473  1.00  0.00           H  
ATOM   2598  HA  VAL   166      41.550  28.388  34.436  1.00  0.00           H  
ATOM   2599  HB  VAL   166      39.118  26.779  34.575  1.00  0.00           H  
ATOM   2600 HG11 VAL   166      39.097  26.578  36.907  1.00  0.00           H  
ATOM   2601 HG12 VAL   166      40.663  25.914  36.404  1.00  0.00           H  
ATOM   2602 HG13 VAL   166      40.564  27.569  37.029  1.00  0.00           H  
ATOM   2603 HG21 VAL   166      39.965  29.604  35.221  1.00  0.00           H  
ATOM   2604 HG22 VAL   166      38.600  29.066  34.336  1.00  0.00           H  
ATOM   2605 HG23 VAL   166      38.630  28.867  36.169  1.00  0.00           H  
ATOM   2606  N   GLY   167      43.092  26.519  34.802  1.00  0.00           N  
ATOM   2607  CA  GLY   167      44.244  25.636  34.798  1.00  0.00           C  
ATOM   2608  C   GLY   167      45.188  25.837  33.614  1.00  0.00           C  
ATOM   2609  O   GLY   167      46.297  25.268  33.614  1.00  0.00           O  
ATOM   2610  H   GLY   167      43.118  27.321  35.415  1.00  0.00           H  
ATOM   2611  HA2 GLY   167      44.713  25.992  35.716  1.00  0.00           H  
ATOM   2612  HA3 GLY   167      43.924  24.607  34.962  1.00  0.00           H  
ATOM   2613  N   LYS   168      44.969  26.772  32.706  1.00  0.00           N  
ATOM   2614  CA  LYS   168      45.934  27.098  31.640  1.00  0.00           C  
ATOM   2615  C   LYS   168      47.214  27.733  32.276  1.00  0.00           C  
ATOM   2616  O   LYS   168      47.084  28.719  32.976  1.00  0.00           O  
ATOM   2617  CB  LYS   168      45.297  27.949  30.541  1.00  0.00           C  
ATOM   2618  CG  LYS   168      46.055  27.975  29.236  1.00  0.00           C  
ATOM   2619  CD  LYS   168      45.266  28.838  28.211  1.00  0.00           C  
ATOM   2620  CE  LYS   168      46.077  29.032  26.970  1.00  0.00           C  
ATOM   2621  NZ  LYS   168      45.375  29.869  25.913  1.00  0.00           N1+
ATOM   2622  H   LYS   168      44.177  27.391  32.804  1.00  0.00           H  
ATOM   2623  HA  LYS   168      46.171  26.192  31.083  1.00  0.00           H  
ATOM   2624  HB2 LYS   168      44.299  27.618  30.253  1.00  0.00           H  
ATOM   2625  HB3 LYS   168      45.274  28.975  30.909  1.00  0.00           H  
ATOM   2626  HG2 LYS   168      47.010  28.462  29.436  1.00  0.00           H  
ATOM   2627  HG3 LYS   168      46.211  26.992  28.791  1.00  0.00           H  
ATOM   2628  HD2 LYS   168      44.362  28.294  27.935  1.00  0.00           H  
ATOM   2629  HD3 LYS   168      45.028  29.773  28.719  1.00  0.00           H  
ATOM   2630  HE2 LYS   168      46.970  29.622  27.178  1.00  0.00           H  
ATOM   2631  HE3 LYS   168      46.312  28.031  26.607  1.00  0.00           H  
ATOM   2632  HZ1 LYS   168      44.468  29.538  25.618  1.00  0.00           H  
ATOM   2633  HZ2 LYS   168      45.282  30.822  26.232  1.00  0.00           H  
ATOM   2634  HZ3 LYS   168      45.949  29.928  25.084  1.00  0.00           H  
ATOM   2635  N   GLN   169      48.364  27.127  32.067  1.00  0.00           N  
ATOM   2636  CA  GLN   169      49.677  27.613  32.477  1.00  0.00           C  
ATOM   2637  C   GLN   169      50.035  28.856  31.665  1.00  0.00           C  
ATOM   2638  O   GLN   169      50.539  28.743  30.522  1.00  0.00           O  
ATOM   2639  CB  GLN   169      50.732  26.549  32.323  1.00  0.00           C  
ATOM   2640  CG  GLN   169      50.502  25.194  33.005  1.00  0.00           C  
ATOM   2641  CD  GLN   169      51.353  24.083  32.361  1.00  0.00           C  
ATOM   2642  OE1 GLN   169      50.950  23.072  31.847  1.00  0.00           O  
ATOM   2643  NE2 GLN   169      52.681  24.271  32.372  1.00  0.00           N  
ATOM   2644  H   GLN   169      48.364  26.283  31.512  1.00  0.00           H  
ATOM   2645  HA  GLN   169      49.655  27.898  33.529  1.00  0.00           H  
ATOM   2646  HB2 GLN   169      50.772  26.346  31.253  1.00  0.00           H  
ATOM   2647  HB3 GLN   169      51.723  26.877  32.633  1.00  0.00           H  
ATOM   2648  HG2 GLN   169      50.820  25.160  34.047  1.00  0.00           H  
ATOM   2649  HG3 GLN   169      49.442  24.936  33.002  1.00  0.00           H  
ATOM   2650 HE21 GLN   169      53.171  25.038  32.809  1.00  0.00           H  
ATOM   2651 HE22 GLN   169      53.140  23.501  31.907  1.00  0.00           H  
ATOM   2652  N   VAL   170      49.711  30.100  32.259  1.00  0.00           N  
ATOM   2653  CA  VAL   170      50.006  31.397  31.724  1.00  0.00           C  
ATOM   2654  C   VAL   170      51.305  32.084  32.250  1.00  0.00           C  
ATOM   2655  O   VAL   170      51.806  31.628  33.279  1.00  0.00           O  
ATOM   2656  CB  VAL   170      48.762  32.330  31.823  1.00  0.00           C  
ATOM   2657  CG1 VAL   170      47.493  31.847  31.075  1.00  0.00           C  
ATOM   2658  CG2 VAL   170      48.377  32.637  33.283  1.00  0.00           C  
ATOM   2659  H   VAL   170      49.238  30.020  33.148  1.00  0.00           H  
ATOM   2660  HA  VAL   170      50.213  31.305  30.658  1.00  0.00           H  
ATOM   2661  HB  VAL   170      49.070  33.287  31.399  1.00  0.00           H  
ATOM   2662 HG11 VAL   170      46.719  32.573  31.321  1.00  0.00           H  
ATOM   2663 HG12 VAL   170      47.657  31.840  29.997  1.00  0.00           H  
ATOM   2664 HG13 VAL   170      47.105  30.876  31.380  1.00  0.00           H  
ATOM   2665 HG21 VAL   170      47.543  33.338  33.300  1.00  0.00           H  
ATOM   2666 HG22 VAL   170      48.189  31.669  33.748  1.00  0.00           H  
ATOM   2667 HG23 VAL   170      49.315  33.057  33.646  1.00  0.00           H  
ATOM   2668  N   GLU   171      51.804  33.009  31.465  1.00  0.00           N  
ATOM   2669  CA  GLU   171      53.028  33.741  31.664  1.00  0.00           C  
ATOM   2670  C   GLU   171      52.942  35.164  31.111  1.00  0.00           C  
ATOM   2671  O   GLU   171      52.138  35.458  30.192  1.00  0.00           O  
ATOM   2672  CB  GLU   171      54.249  33.050  30.938  1.00  0.00           C  
ATOM   2673  CG  GLU   171      54.626  31.680  31.509  1.00  0.00           C  
ATOM   2674  CD  GLU   171      54.118  30.416  30.850  1.00  0.00           C  
ATOM   2675  OE1 GLU   171      54.413  29.328  31.505  1.00  0.00           O  
ATOM   2676  OE2 GLU   171      53.445  30.446  29.797  1.00  0.00           O1-
ATOM   2677  H   GLU   171      51.284  33.227  30.628  1.00  0.00           H  
ATOM   2678  HA  GLU   171      53.184  33.900  32.731  1.00  0.00           H  
ATOM   2679  HB2 GLU   171      54.004  33.057  29.876  1.00  0.00           H  
ATOM   2680  HB3 GLU   171      55.124  33.700  30.944  1.00  0.00           H  
ATOM   2681  HG2 GLU   171      55.710  31.652  31.391  1.00  0.00           H  
ATOM   2682  HG3 GLU   171      54.318  31.602  32.552  1.00  0.00           H  
ATOM   2683  N   TYR   172      53.868  36.007  31.572  1.00  0.00           N  
ATOM   2684  CA  TYR   172      53.925  37.449  31.314  1.00  0.00           C  
ATOM   2685  C   TYR   172      55.362  38.050  31.385  1.00  0.00           C  
ATOM   2686  O   TYR   172      55.950  37.861  32.423  1.00  0.00           O  
ATOM   2687  CB  TYR   172      52.928  38.197  32.349  1.00  0.00           C  
ATOM   2688  CG  TYR   172      51.350  37.984  32.272  1.00  0.00           C  
ATOM   2689  CD1 TYR   172      50.722  38.861  31.330  1.00  0.00           C  
ATOM   2690  CE1 TYR   172      49.392  38.594  31.074  1.00  0.00           C  
ATOM   2691  CZ  TYR   172      48.700  37.597  31.691  1.00  0.00           C  
ATOM   2692  OH  TYR   172      47.396  37.444  31.418  1.00  0.00           O  
ATOM   2693  CE2 TYR   172      49.331  36.793  32.623  1.00  0.00           C  
ATOM   2694  CD2 TYR   172      50.657  36.973  33.007  1.00  0.00           C  
ATOM   2695  H   TYR   172      54.561  35.701  32.240  1.00  0.00           H  
ATOM   2696  HA  TYR   172      53.599  37.512  30.276  1.00  0.00           H  
ATOM   2697  HB2 TYR   172      53.229  37.972  33.372  1.00  0.00           H  
ATOM   2698  HB3 TYR   172      53.271  39.232  32.352  1.00  0.00           H  
ATOM   2699  HD1 TYR   172      51.302  39.568  30.754  1.00  0.00           H  
ATOM   2700  HE1 TYR   172      48.840  39.198  30.369  1.00  0.00           H  
ATOM   2701  HH  TYR   172      47.002  38.272  31.132  1.00  0.00           H  
ATOM   2702  HE2 TYR   172      48.780  35.922  32.944  1.00  0.00           H  
ATOM   2703  HD2 TYR   172      51.139  36.315  33.716  1.00  0.00           H  
ATOM   2704  N   ALA   173      55.633  38.950  30.445  1.00  0.00           N  
ATOM   2705  CA  ALA   173      56.964  39.466  30.301  1.00  0.00           C  
ATOM   2706  C   ALA   173      57.311  40.515  31.409  1.00  0.00           C  
ATOM   2707  O   ALA   173      56.408  41.136  32.051  1.00  0.00           O  
ATOM   2708  CB  ALA   173      56.956  40.149  28.934  1.00  0.00           C  
ATOM   2709  H   ALA   173      55.076  39.021  29.605  1.00  0.00           H  
ATOM   2710  HA  ALA   173      57.731  38.691  30.308  1.00  0.00           H  
ATOM   2711  HB1 ALA   173      57.939  40.595  28.778  1.00  0.00           H  
ATOM   2712  HB2 ALA   173      56.761  39.406  28.160  1.00  0.00           H  
ATOM   2713  HB3 ALA   173      56.240  40.966  28.848  1.00  0.00           H  
ATOM   2714  N   LYS   174      58.560  40.614  31.788  1.00  0.00           N  
ATOM   2715  CA  LYS   174      59.082  41.532  32.852  1.00  0.00           C  
ATOM   2716  C   LYS   174      60.201  42.357  32.182  1.00  0.00           C  
ATOM   2717  O   LYS   174      61.024  41.841  31.381  1.00  0.00           O  
ATOM   2718  CB  LYS   174      59.679  40.805  34.052  1.00  0.00           C  
ATOM   2719  CG  LYS   174      58.592  40.252  34.938  1.00  0.00           C  
ATOM   2720  CD  LYS   174      59.188  39.732  36.242  1.00  0.00           C  
ATOM   2721  CE  LYS   174      59.881  40.664  37.180  1.00  0.00           C  
ATOM   2722  NZ  LYS   174      60.650  39.951  38.286  1.00  0.00           N1+
ATOM   2723  H   LYS   174      59.240  40.050  31.299  1.00  0.00           H  
ATOM   2724  HA  LYS   174      58.221  42.108  33.191  1.00  0.00           H  
ATOM   2725  HB2 LYS   174      60.282  39.940  33.774  1.00  0.00           H  
ATOM   2726  HB3 LYS   174      60.255  41.423  34.741  1.00  0.00           H  
ATOM   2727  HG2 LYS   174      57.963  41.089  35.243  1.00  0.00           H  
ATOM   2728  HG3 LYS   174      58.005  39.489  34.428  1.00  0.00           H  
ATOM   2729  HD2 LYS   174      58.367  39.335  36.839  1.00  0.00           H  
ATOM   2730  HD3 LYS   174      59.850  38.891  36.035  1.00  0.00           H  
ATOM   2731  HE2 LYS   174      60.675  41.075  36.557  1.00  0.00           H  
ATOM   2732  HE3 LYS   174      59.150  41.344  37.620  1.00  0.00           H  
ATOM   2733  HZ1 LYS   174      60.026  39.359  38.816  1.00  0.00           H  
ATOM   2734  HZ2 LYS   174      61.354  39.411  37.806  1.00  0.00           H  
ATOM   2735  HZ3 LYS   174      61.170  40.530  38.929  1.00  0.00           H  
ATOM   2736  N   GLU   175      60.179  43.679  32.462  1.00  0.00           N  
ATOM   2737  CA  GLU   175      60.895  44.805  31.938  1.00  0.00           C  
ATOM   2738  C   GLU   175      62.389  44.656  31.984  1.00  0.00           C  
ATOM   2739  O   GLU   175      63.187  44.931  31.082  1.00  0.00           O  
ATOM   2740  CB  GLU   175      60.516  46.116  32.665  1.00  0.00           C  
ATOM   2741  CG  GLU   175      61.348  47.324  32.113  1.00  0.00           C  
ATOM   2742  CD  GLU   175      60.696  48.684  32.408  1.00  0.00           C  
ATOM   2743  OE1 GLU   175      59.749  48.724  33.239  1.00  0.00           O  
ATOM   2744  OE2 GLU   175      61.217  49.742  32.093  1.00  0.00           O1-
ATOM   2745  H   GLU   175      59.367  43.868  33.032  1.00  0.00           H  
ATOM   2746  HA  GLU   175      60.598  44.830  30.889  1.00  0.00           H  
ATOM   2747  HB2 GLU   175      59.449  46.238  32.481  1.00  0.00           H  
ATOM   2748  HB3 GLU   175      60.704  46.142  33.738  1.00  0.00           H  
ATOM   2749  HG2 GLU   175      62.374  47.374  32.477  1.00  0.00           H  
ATOM   2750  HG3 GLU   175      61.455  47.196  31.035  1.00  0.00           H  
ATOM   2751  N   ASP   176      62.888  44.133  33.100  1.00  0.00           N  
ATOM   2752  CA  ASP   176      64.279  43.611  33.353  1.00  0.00           C  
ATOM   2753  C   ASP   176      64.267  42.280  34.119  1.00  0.00           C  
ATOM   2754  O   ASP   176      65.176  41.971  34.908  1.00  0.00           O  
ATOM   2755  CB  ASP   176      65.204  44.648  34.015  1.00  0.00           C  
ATOM   2756  CG  ASP   176      66.776  44.531  33.828  1.00  0.00           C  
ATOM   2757  OD1 ASP   176      67.497  45.269  34.587  1.00  0.00           O  
ATOM   2758  OD2 ASP   176      67.227  43.653  33.094  1.00  0.00           O1-
ATOM   2759  H   ASP   176      62.151  43.965  33.771  1.00  0.00           H  
ATOM   2760  HA  ASP   176      64.680  43.324  32.381  1.00  0.00           H  
ATOM   2761  HB2 ASP   176      64.941  45.658  33.703  1.00  0.00           H  
ATOM   2762  HB3 ASP   176      65.052  44.619  35.094  1.00  0.00           H  
ATOM   2763  N   GLY   177      63.302  41.439  33.844  1.00  0.00           N  
ATOM   2764  CA  GLY   177      63.260  40.117  34.461  1.00  0.00           C  
ATOM   2765  C   GLY   177      62.747  38.999  33.625  1.00  0.00           C  
ATOM   2766  O   GLY   177      62.192  39.177  32.534  1.00  0.00           O  
ATOM   2767  H   GLY   177      62.614  41.698  33.150  1.00  0.00           H  
ATOM   2768  HA2 GLY   177      64.261  39.810  34.763  1.00  0.00           H  
ATOM   2769  HA3 GLY   177      62.700  40.212  35.391  1.00  0.00           H  
ATOM   2770  N   SER   178      63.089  37.784  34.106  1.00  0.00           N  
ATOM   2771  CA  SER   178      62.530  36.478  33.609  1.00  0.00           C  
ATOM   2772  C   SER   178      60.963  36.492  33.467  1.00  0.00           C  
ATOM   2773  O   SER   178      60.261  36.996  34.300  1.00  0.00           O  
ATOM   2774  CB  SER   178      62.991  35.450  34.662  1.00  0.00           C  
ATOM   2775  OG  SER   178      62.110  34.342  34.586  1.00  0.00           O  
ATOM   2776  H   SER   178      63.698  37.691  34.907  1.00  0.00           H  
ATOM   2777  HA  SER   178      62.996  36.262  32.648  1.00  0.00           H  
ATOM   2778  HB2 SER   178      64.032  35.182  34.482  1.00  0.00           H  
ATOM   2779  HB3 SER   178      62.885  35.950  35.625  1.00  0.00           H  
ATOM   2780  HG  SER   178      61.305  34.661  35.002  1.00  0.00           H  
ATOM   2781  N   LYS   179      60.343  35.938  32.403  1.00  0.00           N  
ATOM   2782  CA  LYS   179      58.845  35.939  32.177  1.00  0.00           C  
ATOM   2783  C   LYS   179      58.222  35.105  33.298  1.00  0.00           C  
ATOM   2784  O   LYS   179      58.673  34.033  33.656  1.00  0.00           O  
ATOM   2785  CB  LYS   179      58.434  35.485  30.762  1.00  0.00           C  
ATOM   2786  CG  LYS   179      58.679  33.965  30.528  1.00  0.00           C  
ATOM   2787  CD  LYS   179      58.072  33.412  29.248  1.00  0.00           C  
ATOM   2788  CE  LYS   179      58.633  32.033  29.077  1.00  0.00           C  
ATOM   2789  NZ  LYS   179      58.230  31.320  27.824  1.00  0.00           N1+
ATOM   2790  H   LYS   179      60.969  35.476  31.759  1.00  0.00           H  
ATOM   2791  HA  LYS   179      58.423  36.938  32.281  1.00  0.00           H  
ATOM   2792  HB2 LYS   179      57.391  35.669  30.505  1.00  0.00           H  
ATOM   2793  HB3 LYS   179      58.902  35.959  29.899  1.00  0.00           H  
ATOM   2794  HG2 LYS   179      59.767  33.902  30.541  1.00  0.00           H  
ATOM   2795  HG3 LYS   179      58.327  33.317  31.331  1.00  0.00           H  
ATOM   2796  HD2 LYS   179      56.983  33.365  29.238  1.00  0.00           H  
ATOM   2797  HD3 LYS   179      58.326  34.018  28.379  1.00  0.00           H  
ATOM   2798  HE2 LYS   179      59.719  32.107  29.136  1.00  0.00           H  
ATOM   2799  HE3 LYS   179      58.383  31.442  29.958  1.00  0.00           H  
ATOM   2800  HZ1 LYS   179      58.575  30.372  27.880  1.00  0.00           H  
ATOM   2801  HZ2 LYS   179      57.231  31.428  27.728  1.00  0.00           H  
ATOM   2802  HZ3 LYS   179      58.723  31.674  27.017  1.00  0.00           H  
ATOM   2803  N   ARG   180      57.169  35.657  33.861  1.00  0.00           N  
ATOM   2804  CA  ARG   180      56.525  35.180  35.092  1.00  0.00           C  
ATOM   2805  C   ARG   180      55.679  33.936  34.833  1.00  0.00           C  
ATOM   2806  O   ARG   180      54.997  33.983  33.826  1.00  0.00           O  
ATOM   2807  CB  ARG   180      55.574  36.224  35.658  1.00  0.00           C  
ATOM   2808  CG  ARG   180      56.103  37.586  36.115  1.00  0.00           C  
ATOM   2809  CD  ARG   180      55.023  38.531  36.637  1.00  0.00           C  
ATOM   2810  NE  ARG   180      54.578  38.095  37.957  1.00  0.00           N  
ATOM   2811  CZ  ARG   180      53.431  38.411  38.513  1.00  0.00           C  
ATOM   2812  NH1 ARG   180      52.573  39.349  38.141  1.00  0.00           N  
ATOM   2813  NH2 ARG   180      53.139  37.867  39.645  1.00  0.00           N1+
ATOM   2814  H   ARG   180      56.878  36.528  33.440  1.00  0.00           H  
ATOM   2815  HA  ARG   180      57.221  35.035  35.918  1.00  0.00           H  
ATOM   2816  HB2 ARG   180      54.926  36.409  34.801  1.00  0.00           H  
ATOM   2817  HB3 ARG   180      55.066  35.781  36.515  1.00  0.00           H  
ATOM   2818  HG2 ARG   180      56.901  37.494  36.851  1.00  0.00           H  
ATOM   2819  HG3 ARG   180      56.541  38.130  35.278  1.00  0.00           H  
ATOM   2820  HD2 ARG   180      55.477  39.511  36.784  1.00  0.00           H  
ATOM   2821  HD3 ARG   180      54.196  38.565  35.928  1.00  0.00           H  
ATOM   2822  HE  ARG   180      55.225  37.559  38.519  1.00  0.00           H  
ATOM   2823 HH11 ARG   180      52.785  39.887  37.313  1.00  0.00           H  
ATOM   2824 HH12 ARG   180      51.690  39.471  38.615  1.00  0.00           H  
ATOM   2825 HH21 ARG   180      53.660  37.057  39.947  1.00  0.00           H  
ATOM   2826 HH22 ARG   180      52.360  38.206  40.191  1.00  0.00           H  
ATOM   2827  N   THR   181      55.587  32.999  35.758  1.00  0.00           N  
ATOM   2828  CA  THR   181      54.757  31.742  35.659  1.00  0.00           C  
ATOM   2829  C   THR   181      53.584  31.932  36.664  1.00  0.00           C  
ATOM   2830  O   THR   181      53.724  32.547  37.712  1.00  0.00           O  
ATOM   2831  CB  THR   181      55.471  30.394  35.846  1.00  0.00           C  
ATOM   2832  CG2 THR   181      56.176  29.996  34.556  1.00  0.00           C  
ATOM   2833  OG1 THR   181      56.589  30.576  36.702  1.00  0.00           O  
ATOM   2834  H   THR   181      56.367  32.949  36.398  1.00  0.00           H  
ATOM   2835  HA  THR   181      54.372  31.716  34.640  1.00  0.00           H  
ATOM   2836  HB  THR   181      54.756  29.643  36.184  1.00  0.00           H  
ATOM   2837 HG21 THR   181      56.582  28.993  34.696  1.00  0.00           H  
ATOM   2838 HG22 THR   181      55.484  29.990  33.715  1.00  0.00           H  
ATOM   2839 HG23 THR   181      56.967  30.733  34.421  1.00  0.00           H  
ATOM   2840  HG1 THR   181      56.224  30.435  37.579  1.00  0.00           H  
ATOM   2841  N   GLY   182      52.397  31.407  36.260  1.00  0.00           N  
ATOM   2842  CA  GLY   182      51.104  31.360  36.928  1.00  0.00           C  
ATOM   2843  C   GLY   182      50.019  30.611  36.241  1.00  0.00           C  
ATOM   2844  O   GLY   182      50.197  29.920  35.225  1.00  0.00           O  
ATOM   2845  H   GLY   182      52.480  30.975  35.351  1.00  0.00           H  
ATOM   2846  HA2 GLY   182      51.327  30.874  37.878  1.00  0.00           H  
ATOM   2847  HA3 GLY   182      50.694  32.344  37.155  1.00  0.00           H  
ATOM   2848  N   MET   183      48.915  30.550  36.951  1.00  0.00           N  
ATOM   2849  CA  MET   183      47.794  29.706  36.554  1.00  0.00           C  
ATOM   2850  C   MET   183      46.463  30.472  36.655  1.00  0.00           C  
ATOM   2851  O   MET   183      46.267  31.115  37.661  1.00  0.00           O  
ATOM   2852  CB  MET   183      47.886  28.347  37.214  1.00  0.00           C  
ATOM   2853  CG  MET   183      46.997  27.387  36.483  1.00  0.00           C  
ATOM   2854  SD  MET   183      46.838  25.668  37.229  1.00  0.00           S  
ATOM   2855  CE  MET   183      48.342  24.881  36.637  1.00  0.00           C  
ATOM   2856  H   MET   183      48.785  31.197  37.715  1.00  0.00           H  
ATOM   2857  HA  MET   183      47.812  29.543  35.477  1.00  0.00           H  
ATOM   2858  HB2 MET   183      48.894  27.939  37.142  1.00  0.00           H  
ATOM   2859  HB3 MET   183      47.625  28.373  38.272  1.00  0.00           H  
ATOM   2860  HG2 MET   183      45.992  27.780  36.637  1.00  0.00           H  
ATOM   2861  HG3 MET   183      47.257  27.344  35.426  1.00  0.00           H  
ATOM   2862  HE1 MET   183      49.070  25.692  36.603  1.00  0.00           H  
ATOM   2863  HE2 MET   183      48.687  24.128  37.346  1.00  0.00           H  
ATOM   2864  HE3 MET   183      48.123  24.391  35.689  1.00  0.00           H  
ATOM   2865  N   VAL   184      45.594  30.345  35.707  1.00  0.00           N  
ATOM   2866  CA  VAL   184      44.250  30.953  35.814  1.00  0.00           C  
ATOM   2867  C   VAL   184      43.384  30.096  36.782  1.00  0.00           C  
ATOM   2868  O   VAL   184      42.943  29.037  36.438  1.00  0.00           O  
ATOM   2869  CB  VAL   184      43.512  31.061  34.444  1.00  0.00           C  
ATOM   2870  CG1 VAL   184      42.261  31.949  34.543  1.00  0.00           C  
ATOM   2871  CG2 VAL   184      44.522  31.587  33.344  1.00  0.00           C  
ATOM   2872  H   VAL   184      45.820  29.748  34.925  1.00  0.00           H  
ATOM   2873  HA  VAL   184      44.289  31.965  36.216  1.00  0.00           H  
ATOM   2874  HB  VAL   184      43.109  30.106  34.108  1.00  0.00           H  
ATOM   2875 HG11 VAL   184      42.587  32.971  34.733  1.00  0.00           H  
ATOM   2876 HG12 VAL   184      41.849  32.059  33.539  1.00  0.00           H  
ATOM   2877 HG13 VAL   184      41.496  31.579  35.226  1.00  0.00           H  
ATOM   2878 HG21 VAL   184      44.909  32.594  33.502  1.00  0.00           H  
ATOM   2879 HG22 VAL   184      45.345  30.895  33.167  1.00  0.00           H  
ATOM   2880 HG23 VAL   184      43.922  31.562  32.435  1.00  0.00           H  
ATOM   2881  N   ILE   185      43.091  30.641  37.966  1.00  0.00           N  
ATOM   2882  CA  ILE   185      42.489  29.887  39.106  1.00  0.00           C  
ATOM   2883  C   ILE   185      40.948  29.778  39.028  1.00  0.00           C  
ATOM   2884  O   ILE   185      40.357  28.771  39.418  1.00  0.00           O  
ATOM   2885  CB  ILE   185      42.917  30.542  40.344  1.00  0.00           C  
ATOM   2886  CG2 ILE   185      44.454  30.447  40.585  1.00  0.00           C  
ATOM   2887  CG1 ILE   185      42.387  32.006  40.525  1.00  0.00           C  
ATOM   2888  CD1 ILE   185      42.364  32.570  41.885  1.00  0.00           C  
ATOM   2889  H   ILE   185      43.267  31.621  38.141  1.00  0.00           H  
ATOM   2890  HA  ILE   185      42.979  28.913  39.119  1.00  0.00           H  
ATOM   2891  HB  ILE   185      42.379  30.035  41.145  1.00  0.00           H  
ATOM   2892 HG21 ILE   185      44.993  31.158  39.959  1.00  0.00           H  
ATOM   2893 HG22 ILE   185      44.705  30.688  41.617  1.00  0.00           H  
ATOM   2894 HG23 ILE   185      44.850  29.441  40.445  1.00  0.00           H  
ATOM   2895 HG12 ILE   185      42.972  32.690  39.910  1.00  0.00           H  
ATOM   2896 HG13 ILE   185      41.378  31.907  40.125  1.00  0.00           H  
ATOM   2897 HD11 ILE   185      42.027  33.596  42.033  1.00  0.00           H  
ATOM   2898 HD12 ILE   185      41.637  32.050  42.509  1.00  0.00           H  
ATOM   2899 HD13 ILE   185      43.357  32.489  42.327  1.00  0.00           H  
ATOM   2900  N   HIS   186      40.201  30.698  38.522  1.00  0.00           N  
ATOM   2901  CA  HIS   186      38.734  30.773  38.652  1.00  0.00           C  
ATOM   2902  C   HIS   186      38.088  31.625  37.552  1.00  0.00           C  
ATOM   2903  O   HIS   186      38.659  32.512  37.006  1.00  0.00           O  
ATOM   2904  CB  HIS   186      38.448  31.300  40.038  1.00  0.00           C  
ATOM   2905  CG  HIS   186      36.961  31.527  40.367  1.00  0.00           C  
ATOM   2906  ND1 HIS   186      35.850  30.652  40.248  1.00  0.00           N  
ATOM   2907  CE1 HIS   186      34.798  31.428  40.135  1.00  0.00           C  
ATOM   2908  NE2 HIS   186      35.060  32.717  40.043  1.00  0.00           N  
ATOM   2909  CD2 HIS   186      36.412  32.839  40.236  1.00  0.00           C  
ATOM   2910  H   HIS   186      40.640  31.500  38.094  1.00  0.00           H  
ATOM   2911  HA  HIS   186      38.364  29.751  38.578  1.00  0.00           H  
ATOM   2912  HB2 HIS   186      38.820  30.582  40.769  1.00  0.00           H  
ATOM   2913  HB3 HIS   186      38.935  32.261  40.204  1.00  0.00           H  
ATOM   2914  HE1 HIS   186      33.805  31.037  39.968  1.00  0.00           H  
ATOM   2915  HE2 HIS   186      34.496  33.552  39.982  1.00  0.00           H  
ATOM   2916  HD2 HIS   186      36.925  33.780  40.369  1.00  0.00           H  
ATOM   2917  N   GLN   187      36.873  31.244  37.247  1.00  0.00           N  
ATOM   2918  CA  GLN   187      36.050  31.799  36.225  1.00  0.00           C  
ATOM   2919  C   GLN   187      34.747  32.424  36.607  1.00  0.00           C  
ATOM   2920  O   GLN   187      33.934  31.788  37.287  1.00  0.00           O  
ATOM   2921  CB  GLN   187      35.919  30.734  35.113  1.00  0.00           C  
ATOM   2922  CG  GLN   187      35.093  31.268  33.929  1.00  0.00           C  
ATOM   2923  CD  GLN   187      35.005  30.493  32.710  1.00  0.00           C  
ATOM   2924  OE1 GLN   187      35.303  29.299  32.642  1.00  0.00           O  
ATOM   2925  NE2 GLN   187      34.675  31.111  31.576  1.00  0.00           N  
ATOM   2926  H   GLN   187      36.451  30.524  37.816  1.00  0.00           H  
ATOM   2927  HA  GLN   187      36.521  32.674  35.777  1.00  0.00           H  
ATOM   2928  HB2 GLN   187      36.925  30.574  34.727  1.00  0.00           H  
ATOM   2929  HB3 GLN   187      35.592  29.811  35.592  1.00  0.00           H  
ATOM   2930  HG2 GLN   187      34.070  31.495  34.230  1.00  0.00           H  
ATOM   2931  HG3 GLN   187      35.520  32.229  33.643  1.00  0.00           H  
ATOM   2932 HE21 GLN   187      34.343  32.064  31.527  1.00  0.00           H  
ATOM   2933 HE22 GLN   187      34.659  30.554  30.733  1.00  0.00           H  
ATOM   2934  N   VAL   188      34.454  33.684  36.296  1.00  0.00           N  
ATOM   2935  CA  VAL   188      33.247  34.415  36.873  1.00  0.00           C  
ATOM   2936  C   VAL   188      31.927  33.870  36.311  1.00  0.00           C  
ATOM   2937  O   VAL   188      31.490  34.035  35.188  1.00  0.00           O  
ATOM   2938  CB  VAL   188      33.302  35.925  36.527  1.00  0.00           C  
ATOM   2939  CG1 VAL   188      32.119  36.582  37.228  1.00  0.00           C  
ATOM   2940  CG2 VAL   188      34.588  36.472  37.142  1.00  0.00           C  
ATOM   2941  H   VAL   188      35.071  34.136  35.637  1.00  0.00           H  
ATOM   2942  HA  VAL   188      33.187  34.364  37.960  1.00  0.00           H  
ATOM   2943  HB  VAL   188      33.320  36.193  35.470  1.00  0.00           H  
ATOM   2944 HG11 VAL   188      32.059  36.251  38.265  1.00  0.00           H  
ATOM   2945 HG12 VAL   188      32.190  37.666  37.140  1.00  0.00           H  
ATOM   2946 HG13 VAL   188      31.314  36.204  36.598  1.00  0.00           H  
ATOM   2947 HG21 VAL   188      34.728  37.530  36.923  1.00  0.00           H  
ATOM   2948 HG22 VAL   188      34.536  36.305  38.218  1.00  0.00           H  
ATOM   2949 HG23 VAL   188      35.415  35.970  36.640  1.00  0.00           H  
ATOM   2950  N   GLU   189      31.140  33.384  37.250  1.00  0.00           N  
ATOM   2951  CA  GLU   189      29.891  32.782  37.003  1.00  0.00           C  
ATOM   2952  C   GLU   189      28.812  33.733  36.464  1.00  0.00           C  
ATOM   2953  O   GLU   189      28.130  33.496  35.392  1.00  0.00           O  
ATOM   2954  CB  GLU   189      29.389  32.018  38.303  1.00  0.00           C  
ATOM   2955  CG  GLU   189      30.294  30.829  38.561  1.00  0.00           C  
ATOM   2956  CD  GLU   189      29.976  29.755  37.569  1.00  0.00           C  
ATOM   2957  OE1 GLU   189      28.736  29.548  37.279  1.00  0.00           O  
ATOM   2958  OE2 GLU   189      30.878  28.999  37.174  1.00  0.00           O1-
ATOM   2959  H   GLU   189      31.459  33.316  38.206  1.00  0.00           H  
ATOM   2960  HA  GLU   189      30.024  31.985  36.272  1.00  0.00           H  
ATOM   2961  HB2 GLU   189      29.454  32.695  39.154  1.00  0.00           H  
ATOM   2962  HB3 GLU   189      28.348  31.734  38.147  1.00  0.00           H  
ATOM   2963  HG2 GLU   189      31.307  31.231  38.565  1.00  0.00           H  
ATOM   2964  HG3 GLU   189      30.039  30.417  39.538  1.00  0.00           H  
ATOM   2965  N   ALA   190      28.705  34.933  37.088  1.00  0.00           N  
ATOM   2966  CA  ALA   190      27.817  36.075  36.766  1.00  0.00           C  
ATOM   2967  C   ALA   190      28.153  36.640  35.311  1.00  0.00           C  
ATOM   2968  O   ALA   190      27.316  37.422  34.781  1.00  0.00           O  
ATOM   2969  CB  ALA   190      28.021  37.131  37.799  1.00  0.00           C  
ATOM   2970  H   ALA   190      29.405  35.119  37.792  1.00  0.00           H  
ATOM   2971  HA  ALA   190      26.822  35.631  36.802  1.00  0.00           H  
ATOM   2972  HB1 ALA   190      27.870  36.823  38.833  1.00  0.00           H  
ATOM   2973  HB2 ALA   190      29.008  37.555  37.613  1.00  0.00           H  
ATOM   2974  HB3 ALA   190      27.261  37.865  37.531  1.00  0.00           H  
ATOM   2975  N   LYS   191      29.332  36.298  34.693  1.00  0.00           N  
ATOM   2976  CA  LYS   191      29.896  37.016  33.523  1.00  0.00           C  
ATOM   2977  C   LYS   191      31.075  36.302  32.851  1.00  0.00           C  
ATOM   2978  O   LYS   191      32.177  36.414  33.317  1.00  0.00           O  
ATOM   2979  CB  LYS   191      30.420  38.389  33.991  1.00  0.00           C  
ATOM   2980  CG  LYS   191      30.657  39.254  32.679  1.00  0.00           C  
ATOM   2981  CD  LYS   191      30.878  40.804  32.841  1.00  0.00           C  
ATOM   2982  CE  LYS   191      29.911  41.547  33.791  1.00  0.00           C  
ATOM   2983  NZ  LYS   191      28.609  41.913  33.129  1.00  0.00           N1+
ATOM   2984  H   LYS   191      29.872  35.541  35.088  1.00  0.00           H  
ATOM   2985  HA  LYS   191      29.155  37.097  32.727  1.00  0.00           H  
ATOM   2986  HB2 LYS   191      29.677  38.883  34.616  1.00  0.00           H  
ATOM   2987  HB3 LYS   191      31.342  38.255  34.556  1.00  0.00           H  
ATOM   2988  HG2 LYS   191      31.586  38.990  32.174  1.00  0.00           H  
ATOM   2989  HG3 LYS   191      29.791  39.052  32.047  1.00  0.00           H  
ATOM   2990  HD2 LYS   191      31.881  40.872  33.261  1.00  0.00           H  
ATOM   2991  HD3 LYS   191      30.827  41.255  31.849  1.00  0.00           H  
ATOM   2992  HE2 LYS   191      29.806  41.003  34.730  1.00  0.00           H  
ATOM   2993  HE3 LYS   191      30.339  42.532  33.981  1.00  0.00           H  
ATOM   2994  HZ1 LYS   191      28.693  42.461  32.285  1.00  0.00           H  
ATOM   2995  HZ2 LYS   191      28.084  41.050  33.150  1.00  0.00           H  
ATOM   2996  HZ3 LYS   191      28.119  42.521  33.769  1.00  0.00           H  
ATOM   2997  N   PRO   192      30.739  35.256  32.026  1.00  0.00           N  
ATOM   2998  CA  PRO   192      31.716  34.197  31.765  1.00  0.00           C  
ATOM   2999  C   PRO   192      32.934  34.648  30.937  1.00  0.00           C  
ATOM   3000  O   PRO   192      33.850  33.826  30.778  1.00  0.00           O  
ATOM   3001  CD  PRO   192      29.394  34.789  31.634  1.00  0.00           C  
ATOM   3002  CG  PRO   192      29.461  33.289  31.408  1.00  0.00           C  
ATOM   3003  CB  PRO   192      30.950  33.141  30.981  1.00  0.00           C  
ATOM   3004  HD2 PRO   192      29.076  35.292  30.721  1.00  0.00           H  
ATOM   3005  HD3 PRO   192      28.664  34.959  32.426  1.00  0.00           H  
ATOM   3006  HG2 PRO   192      28.749  32.872  30.696  1.00  0.00           H  
ATOM   3007  HG3 PRO   192      29.311  32.939  32.429  1.00  0.00           H  
ATOM   3008  HB2 PRO   192      30.934  33.294  29.902  1.00  0.00           H  
ATOM   3009  HB3 PRO   192      31.357  32.159  31.222  1.00  0.00           H  
ATOM   3010  HA  PRO   192      32.099  33.720  32.668  1.00  0.00           H  
ATOM   3011  N   SER   193      33.041  35.872  30.518  1.00  0.00           N  
ATOM   3012  CA  SER   193      34.141  36.440  29.803  1.00  0.00           C  
ATOM   3013  C   SER   193      35.279  36.859  30.809  1.00  0.00           C  
ATOM   3014  O   SER   193      36.370  37.265  30.328  1.00  0.00           O  
ATOM   3015  CB  SER   193      33.684  37.632  28.968  1.00  0.00           C  
ATOM   3016  OG  SER   193      33.053  38.637  29.704  1.00  0.00           O  
ATOM   3017  H   SER   193      32.159  36.363  30.523  1.00  0.00           H  
ATOM   3018  HA  SER   193      34.613  35.719  29.135  1.00  0.00           H  
ATOM   3019  HB2 SER   193      34.553  38.045  28.455  1.00  0.00           H  
ATOM   3020  HB3 SER   193      33.007  37.247  28.205  1.00  0.00           H  
ATOM   3021  HG  SER   193      32.160  38.287  29.735  1.00  0.00           H  
ATOM   3022  N   VAL   194      35.085  36.743  32.146  1.00  0.00           N  
ATOM   3023  CA  VAL   194      36.046  37.316  33.104  1.00  0.00           C  
ATOM   3024  C   VAL   194      36.639  36.237  34.021  1.00  0.00           C  
ATOM   3025  O   VAL   194      35.978  35.205  34.301  1.00  0.00           O  
ATOM   3026  CB  VAL   194      35.291  38.296  33.925  1.00  0.00           C  
ATOM   3027  CG1 VAL   194      36.208  38.978  34.946  1.00  0.00           C  
ATOM   3028  CG2 VAL   194      34.628  39.427  33.075  1.00  0.00           C  
ATOM   3029  H   VAL   194      34.169  36.390  32.381  1.00  0.00           H  
ATOM   3030  HA  VAL   194      36.860  37.820  32.584  1.00  0.00           H  
ATOM   3031  HB  VAL   194      34.515  37.789  34.498  1.00  0.00           H  
ATOM   3032 HG11 VAL   194      35.598  39.775  35.371  1.00  0.00           H  
ATOM   3033 HG12 VAL   194      36.509  38.268  35.717  1.00  0.00           H  
ATOM   3034 HG13 VAL   194      37.021  39.460  34.403  1.00  0.00           H  
ATOM   3035 HG21 VAL   194      34.303  40.275  33.678  1.00  0.00           H  
ATOM   3036 HG22 VAL   194      35.304  39.904  32.367  1.00  0.00           H  
ATOM   3037 HG23 VAL   194      33.732  39.149  32.519  1.00  0.00           H  
ATOM   3038  N   TYR   195      37.928  36.284  34.411  1.00  0.00           N  
ATOM   3039  CA  TYR   195      38.760  35.331  35.074  1.00  0.00           C  
ATOM   3040  C   TYR   195      39.770  35.910  36.118  1.00  0.00           C  
ATOM   3041  O   TYR   195      40.234  37.069  36.024  1.00  0.00           O  
ATOM   3042  CB  TYR   195      39.622  34.524  34.092  1.00  0.00           C  
ATOM   3043  CG  TYR   195      38.913  33.614  33.152  1.00  0.00           C  
ATOM   3044  CD1 TYR   195      38.507  34.046  31.928  1.00  0.00           C  
ATOM   3045  CE1 TYR   195      37.996  33.257  30.888  1.00  0.00           C  
ATOM   3046  CZ  TYR   195      37.868  31.874  31.167  1.00  0.00           C  
ATOM   3047  OH  TYR   195      37.504  31.100  30.143  1.00  0.00           O  
ATOM   3048  CE2 TYR   195      38.327  31.348  32.405  1.00  0.00           C  
ATOM   3049  CD2 TYR   195      38.879  32.185  33.409  1.00  0.00           C  
ATOM   3050  H   TYR   195      38.422  37.077  34.027  1.00  0.00           H  
ATOM   3051  HA  TYR   195      38.059  34.712  35.633  1.00  0.00           H  
ATOM   3052  HB2 TYR   195      40.287  35.187  33.539  1.00  0.00           H  
ATOM   3053  HB3 TYR   195      40.334  33.860  34.584  1.00  0.00           H  
ATOM   3054  HD1 TYR   195      38.523  35.104  31.715  1.00  0.00           H  
ATOM   3055  HE1 TYR   195      37.720  33.658  29.924  1.00  0.00           H  
ATOM   3056  HH  TYR   195      36.747  31.537  29.746  1.00  0.00           H  
ATOM   3057  HE2 TYR   195      38.238  30.280  32.539  1.00  0.00           H  
ATOM   3058  HD2 TYR   195      39.307  31.779  34.314  1.00  0.00           H  
ATOM   3059  N   PHE   196      40.056  35.109  37.155  1.00  0.00           N  
ATOM   3060  CA  PHE   196      41.021  35.388  38.231  1.00  0.00           C  
ATOM   3061  C   PHE   196      42.269  34.563  37.864  1.00  0.00           C  
ATOM   3062  O   PHE   196      42.140  33.350  37.498  1.00  0.00           O  
ATOM   3063  CB  PHE   196      40.467  34.848  39.546  1.00  0.00           C  
ATOM   3064  CG  PHE   196      39.212  35.485  40.316  1.00  0.00           C  
ATOM   3065  CD1 PHE   196      38.159  36.029  39.603  1.00  0.00           C  
ATOM   3066  CE1 PHE   196      37.049  36.595  40.197  1.00  0.00           C  
ATOM   3067  CZ  PHE   196      36.851  36.544  41.593  1.00  0.00           C  
ATOM   3068  CE2 PHE   196      37.949  36.011  42.354  1.00  0.00           C  
ATOM   3069  CD2 PHE   196      39.174  35.558  41.719  1.00  0.00           C  
ATOM   3070  H   PHE   196      39.585  34.218  37.210  1.00  0.00           H  
ATOM   3071  HA  PHE   196      41.171  36.456  38.388  1.00  0.00           H  
ATOM   3072  HB2 PHE   196      40.213  33.800  39.388  1.00  0.00           H  
ATOM   3073  HB3 PHE   196      41.303  34.874  40.246  1.00  0.00           H  
ATOM   3074  HD1 PHE   196      38.153  35.939  38.527  1.00  0.00           H  
ATOM   3075  HE1 PHE   196      36.198  36.887  39.598  1.00  0.00           H  
ATOM   3076  HZ  PHE   196      35.919  36.847  42.047  1.00  0.00           H  
ATOM   3077  HE2 PHE   196      37.783  35.839  43.407  1.00  0.00           H  
ATOM   3078  HD2 PHE   196      39.943  35.049  42.281  1.00  0.00           H  
ATOM   3079  N   ILE   197      43.460  35.149  38.049  1.00  0.00           N  
ATOM   3080  CA  ILE   197      44.810  34.502  37.843  1.00  0.00           C  
ATOM   3081  C   ILE   197      45.574  34.496  39.194  1.00  0.00           C  
ATOM   3082  O   ILE   197      45.585  35.502  39.925  1.00  0.00           O  
ATOM   3083  CB  ILE   197      45.541  35.111  36.614  1.00  0.00           C  
ATOM   3084  CG2 ILE   197      46.852  34.355  36.468  1.00  0.00           C  
ATOM   3085  CG1 ILE   197      44.748  35.266  35.270  1.00  0.00           C  
ATOM   3086  CD1 ILE   197      45.451  36.092  34.231  1.00  0.00           C  
ATOM   3087  H   ILE   197      43.561  36.080  38.427  1.00  0.00           H  
ATOM   3088  HA  ILE   197      44.537  33.467  37.636  1.00  0.00           H  
ATOM   3089  HB  ILE   197      45.814  36.126  36.903  1.00  0.00           H  
ATOM   3090 HG21 ILE   197      47.454  34.490  37.366  1.00  0.00           H  
ATOM   3091 HG22 ILE   197      46.739  33.280  36.331  1.00  0.00           H  
ATOM   3092 HG23 ILE   197      47.445  34.666  35.608  1.00  0.00           H  
ATOM   3093 HG12 ILE   197      44.508  34.279  34.876  1.00  0.00           H  
ATOM   3094 HG13 ILE   197      43.832  35.801  35.525  1.00  0.00           H  
ATOM   3095 HD11 ILE   197      44.754  36.381  33.445  1.00  0.00           H  
ATOM   3096 HD12 ILE   197      45.875  37.040  34.562  1.00  0.00           H  
ATOM   3097 HD13 ILE   197      46.218  35.426  33.835  1.00  0.00           H  
ATOM   3098  N   LYS   198      46.455  33.501  39.505  1.00  0.00           N  
ATOM   3099  CA  LYS   198      47.409  33.556  40.610  1.00  0.00           C  
ATOM   3100  C   LYS   198      48.775  33.253  40.066  1.00  0.00           C  
ATOM   3101  O   LYS   198      48.847  32.475  39.082  1.00  0.00           O  
ATOM   3102  CB  LYS   198      46.893  32.564  41.691  1.00  0.00           C  
ATOM   3103  CG  LYS   198      47.864  32.344  42.916  1.00  0.00           C  
ATOM   3104  CD  LYS   198      47.775  33.480  43.960  1.00  0.00           C  
ATOM   3105  CE  LYS   198      48.724  33.262  45.165  1.00  0.00           C  
ATOM   3106  NZ  LYS   198      50.155  33.026  44.876  1.00  0.00           N1+
ATOM   3107  H   LYS   198      46.430  32.654  38.956  1.00  0.00           H  
ATOM   3108  HA  LYS   198      47.402  34.501  41.152  1.00  0.00           H  
ATOM   3109  HB2 LYS   198      45.916  32.851  42.079  1.00  0.00           H  
ATOM   3110  HB3 LYS   198      46.816  31.626  41.141  1.00  0.00           H  
ATOM   3111  HG2 LYS   198      47.671  31.370  43.366  1.00  0.00           H  
ATOM   3112  HG3 LYS   198      48.859  32.348  42.472  1.00  0.00           H  
ATOM   3113  HD2 LYS   198      48.200  34.385  43.526  1.00  0.00           H  
ATOM   3114  HD3 LYS   198      46.746  33.637  44.285  1.00  0.00           H  
ATOM   3115  HE2 LYS   198      48.637  34.131  45.817  1.00  0.00           H  
ATOM   3116  HE3 LYS   198      48.350  32.498  45.846  1.00  0.00           H  
ATOM   3117  HZ1 LYS   198      50.503  33.741  44.253  1.00  0.00           H  
ATOM   3118  HZ2 LYS   198      50.662  32.972  45.748  1.00  0.00           H  
ATOM   3119  HZ3 LYS   198      50.313  32.199  44.318  1.00  0.00           H  
ATOM   3120  N   PHE   199      49.860  33.866  40.613  1.00  0.00           N  
ATOM   3121  CA  PHE   199      51.219  33.661  40.107  1.00  0.00           C  
ATOM   3122  C   PHE   199      52.223  33.340  41.179  1.00  0.00           C  
ATOM   3123  O   PHE   199      52.031  33.783  42.301  1.00  0.00           O  
ATOM   3124  CB  PHE   199      51.685  34.932  39.480  1.00  0.00           C  
ATOM   3125  CG  PHE   199      50.951  35.497  38.290  1.00  0.00           C  
ATOM   3126  CD1 PHE   199      51.264  34.944  36.965  1.00  0.00           C  
ATOM   3127  CE1 PHE   199      50.405  35.246  35.910  1.00  0.00           C  
ATOM   3128  CZ  PHE   199      49.467  36.274  35.998  1.00  0.00           C  
ATOM   3129  CE2 PHE   199      49.244  36.920  37.254  1.00  0.00           C  
ATOM   3130  CD2 PHE   199      49.913  36.449  38.402  1.00  0.00           C  
ATOM   3131  H   PHE   199      49.743  34.541  41.355  1.00  0.00           H  
ATOM   3132  HA  PHE   199      51.217  32.911  39.316  1.00  0.00           H  
ATOM   3133  HB2 PHE   199      51.656  35.737  40.215  1.00  0.00           H  
ATOM   3134  HB3 PHE   199      52.705  34.647  39.225  1.00  0.00           H  
ATOM   3135  HD1 PHE   199      52.011  34.166  37.014  1.00  0.00           H  
ATOM   3136  HE1 PHE   199      50.499  34.641  35.020  1.00  0.00           H  
ATOM   3137  HZ  PHE   199      48.926  36.540  35.102  1.00  0.00           H  
ATOM   3138  HE2 PHE   199      48.465  37.667  37.307  1.00  0.00           H  
ATOM   3139  HD2 PHE   199      49.652  36.859  39.367  1.00  0.00           H  
ATOM   3140  N   ASP   200      53.404  32.685  40.856  1.00  0.00           N  
ATOM   3141  CA  ASP   200      54.300  32.083  41.844  1.00  0.00           C  
ATOM   3142  C   ASP   200      54.934  33.169  42.781  1.00  0.00           C  
ATOM   3143  O   ASP   200      55.091  32.920  43.978  1.00  0.00           O  
ATOM   3144  CB  ASP   200      55.453  31.353  41.121  1.00  0.00           C  
ATOM   3145  CG  ASP   200      55.028  30.261  40.135  1.00  0.00           C  
ATOM   3146  OD1 ASP   200      54.124  29.413  40.478  1.00  0.00           O  
ATOM   3147  OD2 ASP   200      55.762  30.083  39.142  1.00  0.00           O1-
ATOM   3148  H   ASP   200      53.469  32.492  39.867  1.00  0.00           H  
ATOM   3149  HA  ASP   200      53.787  31.480  42.593  1.00  0.00           H  
ATOM   3150  HB2 ASP   200      56.004  32.084  40.530  1.00  0.00           H  
ATOM   3151  HB3 ASP   200      56.134  30.881  41.830  1.00  0.00           H  
ATOM   3152  N   ASP   201      55.205  34.352  42.216  1.00  0.00           N  
ATOM   3153  CA  ASP   201      55.839  35.447  42.965  1.00  0.00           C  
ATOM   3154  C   ASP   201      54.915  36.490  43.583  1.00  0.00           C  
ATOM   3155  O   ASP   201      55.340  37.582  44.054  1.00  0.00           O  
ATOM   3156  CB  ASP   201      56.717  36.122  41.972  1.00  0.00           C  
ATOM   3157  CG  ASP   201      56.120  36.433  40.644  1.00  0.00           C  
ATOM   3158  OD1 ASP   201      56.707  37.182  39.879  1.00  0.00           O  
ATOM   3159  OD2 ASP   201      54.975  36.093  40.234  1.00  0.00           O1-
ATOM   3160  H   ASP   201      54.816  34.613  41.322  1.00  0.00           H  
ATOM   3161  HA  ASP   201      56.498  35.053  43.739  1.00  0.00           H  
ATOM   3162  HB2 ASP   201      57.026  37.044  42.465  1.00  0.00           H  
ATOM   3163  HB3 ASP   201      57.610  35.508  41.855  1.00  0.00           H  
ATOM   3164  N   ASP   202      53.627  36.249  43.469  1.00  0.00           N  
ATOM   3165  CA  ASP   202      52.608  37.221  43.954  1.00  0.00           C  
ATOM   3166  C   ASP   202      51.558  36.520  44.859  1.00  0.00           C  
ATOM   3167  O   ASP   202      50.829  35.675  44.382  1.00  0.00           O  
ATOM   3168  CB  ASP   202      52.054  38.054  42.835  1.00  0.00           C  
ATOM   3169  CG  ASP   202      51.073  39.176  43.308  1.00  0.00           C  
ATOM   3170  OD1 ASP   202      51.057  39.382  44.594  1.00  0.00           O  
ATOM   3171  OD2 ASP   202      50.496  39.828  42.356  1.00  0.00           O1-
ATOM   3172  H   ASP   202      53.409  35.310  43.165  1.00  0.00           H  
ATOM   3173  HA  ASP   202      53.161  37.933  44.568  1.00  0.00           H  
ATOM   3174  HB2 ASP   202      52.893  38.398  42.230  1.00  0.00           H  
ATOM   3175  HB3 ASP   202      51.603  37.371  42.114  1.00  0.00           H  
ATOM   3176  N   PHE   203      51.425  36.871  46.149  1.00  0.00           N  
ATOM   3177  CA  PHE   203      50.299  36.413  46.974  1.00  0.00           C  
ATOM   3178  C   PHE   203      48.906  37.185  46.826  1.00  0.00           C  
ATOM   3179  O   PHE   203      47.956  36.609  47.317  1.00  0.00           O  
ATOM   3180  CB  PHE   203      50.754  36.428  48.399  1.00  0.00           C  
ATOM   3181  CG  PHE   203      51.141  37.684  49.123  1.00  0.00           C  
ATOM   3182  CD1 PHE   203      51.371  38.948  48.455  1.00  0.00           C  
ATOM   3183  CE1 PHE   203      51.892  40.079  49.194  1.00  0.00           C  
ATOM   3184  CZ  PHE   203      52.277  39.923  50.522  1.00  0.00           C  
ATOM   3185  CE2 PHE   203      51.975  38.750  51.160  1.00  0.00           C  
ATOM   3186  CD2 PHE   203      51.487  37.625  50.485  1.00  0.00           C  
ATOM   3187  H   PHE   203      52.035  37.557  46.570  1.00  0.00           H  
ATOM   3188  HA  PHE   203      50.090  35.406  46.613  1.00  0.00           H  
ATOM   3189  HB2 PHE   203      50.053  35.913  49.056  1.00  0.00           H  
ATOM   3190  HB3 PHE   203      51.629  35.782  48.471  1.00  0.00           H  
ATOM   3191  HD1 PHE   203      51.257  38.986  47.381  1.00  0.00           H  
ATOM   3192  HE1 PHE   203      52.189  40.986  48.689  1.00  0.00           H  
ATOM   3193  HZ  PHE   203      52.775  40.738  51.026  1.00  0.00           H  
ATOM   3194  HE2 PHE   203      52.122  38.627  52.223  1.00  0.00           H  
ATOM   3195  HD2 PHE   203      51.427  36.675  50.994  1.00  0.00           H  
ATOM   3196  N   HIS   204      48.859  38.313  46.129  1.00  0.00           N  
ATOM   3197  CA  HIS   204      47.629  38.986  45.720  1.00  0.00           C  
ATOM   3198  C   HIS   204      46.965  38.286  44.581  1.00  0.00           C  
ATOM   3199  O   HIS   204      47.672  37.739  43.761  1.00  0.00           O  
ATOM   3200  CB  HIS   204      47.805  40.429  45.219  1.00  0.00           C  
ATOM   3201  CG  HIS   204      48.638  41.333  46.099  1.00  0.00           C  
ATOM   3202  ND1 HIS   204      50.021  41.487  46.069  1.00  0.00           N1+
ATOM   3203  CE1 HIS   204      50.392  42.418  46.880  1.00  0.00           C  
ATOM   3204  NE2 HIS   204      49.319  42.961  47.471  1.00  0.00           N  
ATOM   3205  CD2 HIS   204      48.225  42.259  47.071  1.00  0.00           C  
ATOM   3206  H   HIS   204      49.740  38.582  45.714  1.00  0.00           H  
ATOM   3207  HA  HIS   204      46.868  38.915  46.497  1.00  0.00           H  
ATOM   3208  HB2 HIS   204      48.215  40.301  44.217  1.00  0.00           H  
ATOM   3209  HB3 HIS   204      46.834  40.909  45.098  1.00  0.00           H  
ATOM   3210  HD1 HIS   204      50.564  40.843  45.512  1.00  0.00           H  
ATOM   3211  HE1 HIS   204      51.394  42.818  46.930  1.00  0.00           H  
ATOM   3212  HE2 HIS   204      49.296  43.654  48.206  1.00  0.00           H  
ATOM   3213  HD2 HIS   204      47.195  42.384  47.370  1.00  0.00           H  
ATOM   3214  N   ILE   205      45.634  38.299  44.391  1.00  0.00           N  
ATOM   3215  CA  ILE   205      44.990  37.873  43.148  1.00  0.00           C  
ATOM   3216  C   ILE   205      44.679  39.176  42.337  1.00  0.00           C  
ATOM   3217  O   ILE   205      43.917  39.985  42.892  1.00  0.00           O  
ATOM   3218  CB  ILE   205      43.734  37.054  43.289  1.00  0.00           C  
ATOM   3219  CG2 ILE   205      42.860  36.838  42.015  1.00  0.00           C  
ATOM   3220  CG1 ILE   205      43.943  35.636  43.857  1.00  0.00           C  
ATOM   3221  CD1 ILE   205      44.573  35.389  45.226  1.00  0.00           C  
ATOM   3222  H   ILE   205      45.116  38.838  45.070  1.00  0.00           H  
ATOM   3223  HA  ILE   205      45.570  37.244  42.473  1.00  0.00           H  
ATOM   3224  HB  ILE   205      43.086  37.686  43.897  1.00  0.00           H  
ATOM   3225 HG21 ILE   205      43.320  36.252  41.219  1.00  0.00           H  
ATOM   3226 HG22 ILE   205      41.943  36.288  42.227  1.00  0.00           H  
ATOM   3227 HG23 ILE   205      42.555  37.783  41.565  1.00  0.00           H  
ATOM   3228 HG12 ILE   205      42.940  35.215  43.937  1.00  0.00           H  
ATOM   3229 HG13 ILE   205      44.378  34.923  43.156  1.00  0.00           H  
ATOM   3230 HD11 ILE   205      43.869  35.927  45.861  1.00  0.00           H  
ATOM   3231 HD12 ILE   205      44.632  34.323  45.445  1.00  0.00           H  
ATOM   3232 HD13 ILE   205      45.608  35.709  45.350  1.00  0.00           H  
ATOM   3233  N   TYR   206      44.981  39.252  41.011  1.00  0.00           N  
ATOM   3234  CA  TYR   206      44.339  40.190  40.123  1.00  0.00           C  
ATOM   3235  C   TYR   206      43.237  39.505  39.317  1.00  0.00           C  
ATOM   3236  O   TYR   206      43.349  38.296  39.111  1.00  0.00           O  
ATOM   3237  CB  TYR   206      45.378  40.701  39.124  1.00  0.00           C  
ATOM   3238  CG  TYR   206      46.342  41.798  39.667  1.00  0.00           C  
ATOM   3239  CD1 TYR   206      47.494  41.446  40.407  1.00  0.00           C  
ATOM   3240  CE1 TYR   206      48.223  42.486  40.916  1.00  0.00           C  
ATOM   3241  CZ  TYR   206      47.849  43.924  40.712  1.00  0.00           C  
ATOM   3242  OH  TYR   206      48.660  44.949  41.079  1.00  0.00           O  
ATOM   3243  CE2 TYR   206      46.678  44.216  40.009  1.00  0.00           C  
ATOM   3244  CD2 TYR   206      45.953  43.177  39.460  1.00  0.00           C  
ATOM   3245  H   TYR   206      45.706  38.632  40.678  1.00  0.00           H  
ATOM   3246  HA  TYR   206      43.904  41.018  40.682  1.00  0.00           H  
ATOM   3247  HB2 TYR   206      45.995  39.848  38.842  1.00  0.00           H  
ATOM   3248  HB3 TYR   206      44.877  41.038  38.216  1.00  0.00           H  
ATOM   3249  HD1 TYR   206      47.649  40.428  40.734  1.00  0.00           H  
ATOM   3250  HE1 TYR   206      49.037  42.284  41.596  1.00  0.00           H  
ATOM   3251  HH  TYR   206      48.335  45.843  40.949  1.00  0.00           H  
ATOM   3252  HE2 TYR   206      46.357  45.245  39.935  1.00  0.00           H  
ATOM   3253  HD2 TYR   206      45.067  43.376  38.875  1.00  0.00           H  
ATOM   3254  N   VAL   207      42.302  40.298  38.846  1.00  0.00           N  
ATOM   3255  CA  VAL   207      41.251  39.938  37.857  1.00  0.00           C  
ATOM   3256  C   VAL   207      41.624  40.437  36.426  1.00  0.00           C  
ATOM   3257  O   VAL   207      42.130  41.514  36.236  1.00  0.00           O  
ATOM   3258  CB  VAL   207      39.915  40.525  38.373  1.00  0.00           C  
ATOM   3259  CG1 VAL   207      38.689  40.077  37.658  1.00  0.00           C  
ATOM   3260  CG2 VAL   207      39.825  40.144  39.841  1.00  0.00           C  
ATOM   3261  H   VAL   207      42.353  41.256  39.163  1.00  0.00           H  
ATOM   3262  HA  VAL   207      41.197  38.852  37.784  1.00  0.00           H  
ATOM   3263  HB  VAL   207      39.963  41.612  38.432  1.00  0.00           H  
ATOM   3264 HG11 VAL   207      38.778  39.045  37.320  1.00  0.00           H  
ATOM   3265 HG12 VAL   207      37.768  40.208  38.226  1.00  0.00           H  
ATOM   3266 HG13 VAL   207      38.576  40.645  36.734  1.00  0.00           H  
ATOM   3267 HG21 VAL   207      39.823  39.056  39.909  1.00  0.00           H  
ATOM   3268 HG22 VAL   207      40.681  40.501  40.413  1.00  0.00           H  
ATOM   3269 HG23 VAL   207      38.983  40.530  40.416  1.00  0.00           H  
ATOM   3270  N   TYR   208      41.180  39.557  35.427  1.00  0.00           N  
ATOM   3271  CA  TYR   208      41.439  39.683  34.010  1.00  0.00           C  
ATOM   3272  C   TYR   208      40.219  39.308  33.134  1.00  0.00           C  
ATOM   3273  O   TYR   208      39.744  38.166  33.114  1.00  0.00           O  
ATOM   3274  CB  TYR   208      42.577  38.738  33.576  1.00  0.00           C  
ATOM   3275  CG  TYR   208      43.929  38.996  34.246  1.00  0.00           C  
ATOM   3276  CD1 TYR   208      44.971  39.573  33.440  1.00  0.00           C  
ATOM   3277  CE1 TYR   208      46.264  39.728  33.900  1.00  0.00           C  
ATOM   3278  CZ  TYR   208      46.504  39.589  35.279  1.00  0.00           C  
ATOM   3279  OH  TYR   208      47.726  39.743  35.836  1.00  0.00           O  
ATOM   3280  CE2 TYR   208      45.482  39.023  36.071  1.00  0.00           C  
ATOM   3281  CD2 TYR   208      44.149  38.713  35.562  1.00  0.00           C  
ATOM   3282  H   TYR   208      40.704  38.739  35.781  1.00  0.00           H  
ATOM   3283  HA  TYR   208      41.772  40.660  33.661  1.00  0.00           H  
ATOM   3284  HB2 TYR   208      42.380  37.705  33.860  1.00  0.00           H  
ATOM   3285  HB3 TYR   208      42.683  38.865  32.498  1.00  0.00           H  
ATOM   3286  HD1 TYR   208      44.677  39.699  32.408  1.00  0.00           H  
ATOM   3287  HE1 TYR   208      46.998  40.272  33.324  1.00  0.00           H  
ATOM   3288  HH  TYR   208      48.451  39.816  35.210  1.00  0.00           H  
ATOM   3289  HE2 TYR   208      45.658  38.888  37.127  1.00  0.00           H  
ATOM   3290  HD2 TYR   208      43.476  38.284  36.290  1.00  0.00           H  
ATOM   3291  N   ASP   209      39.795  40.320  32.388  1.00  0.00           N  
ATOM   3292  CA  ASP   209      38.799  40.144  31.247  1.00  0.00           C  
ATOM   3293  C   ASP   209      39.385  39.463  30.031  1.00  0.00           C  
ATOM   3294  O   ASP   209      39.745  40.145  29.107  1.00  0.00           O  
ATOM   3295  CB  ASP   209      38.155  41.493  30.911  1.00  0.00           C  
ATOM   3296  CG  ASP   209      38.992  42.793  30.852  1.00  0.00           C  
ATOM   3297  OD1 ASP   209      40.271  42.840  30.743  1.00  0.00           O  
ATOM   3298  OD2 ASP   209      38.331  43.858  30.966  1.00  0.00           O1-
ATOM   3299  H   ASP   209      40.361  41.147  32.257  1.00  0.00           H  
ATOM   3300  HA  ASP   209      37.993  39.488  31.576  1.00  0.00           H  
ATOM   3301  HB2 ASP   209      37.641  41.472  29.950  1.00  0.00           H  
ATOM   3302  HB3 ASP   209      37.438  41.642  31.719  1.00  0.00           H  
ATOM   3303  N   LEU   210      39.777  38.156  30.106  1.00  0.00           N  
ATOM   3304  CA  LEU   210      40.725  37.567  29.109  1.00  0.00           C  
ATOM   3305  C   LEU   210      40.308  37.346  27.704  1.00  0.00           C  
ATOM   3306  O   LEU   210      41.164  37.158  26.835  1.00  0.00           O  
ATOM   3307  CB  LEU   210      41.353  36.256  29.665  1.00  0.00           C  
ATOM   3308  CG  LEU   210      42.327  36.316  30.766  1.00  0.00           C  
ATOM   3309  CD1 LEU   210      42.900  35.035  31.242  1.00  0.00           C  
ATOM   3310  CD2 LEU   210      43.573  37.185  30.372  1.00  0.00           C  
ATOM   3311  H   LEU   210      39.553  37.693  30.976  1.00  0.00           H  
ATOM   3312  HA  LEU   210      41.559  38.267  29.054  1.00  0.00           H  
ATOM   3313  HB2 LEU   210      40.459  35.727  29.994  1.00  0.00           H  
ATOM   3314  HB3 LEU   210      41.922  35.782  28.865  1.00  0.00           H  
ATOM   3315  HG  LEU   210      41.760  36.786  31.571  1.00  0.00           H  
ATOM   3316 HD11 LEU   210      42.124  34.334  31.551  1.00  0.00           H  
ATOM   3317 HD12 LEU   210      43.442  34.643  30.381  1.00  0.00           H  
ATOM   3318 HD13 LEU   210      43.647  35.108  32.032  1.00  0.00           H  
ATOM   3319 HD21 LEU   210      43.779  36.978  29.322  1.00  0.00           H  
ATOM   3320 HD22 LEU   210      43.325  38.246  30.355  1.00  0.00           H  
ATOM   3321 HD23 LEU   210      44.410  37.039  31.053  1.00  0.00           H  
ATOM   3322  N   VAL   211      38.984  37.315  27.458  1.00  0.00           N  
ATOM   3323  CA  VAL   211      38.341  37.085  26.170  1.00  0.00           C  
ATOM   3324  C   VAL   211      38.284  38.389  25.337  1.00  0.00           C  
ATOM   3325  O   VAL   211      38.485  38.486  24.133  1.00  0.00           O  
ATOM   3326  CB  VAL   211      36.944  36.521  26.329  1.00  0.00           C  
ATOM   3327  CG1 VAL   211      36.078  36.404  25.043  1.00  0.00           C  
ATOM   3328  CG2 VAL   211      36.967  35.138  27.006  1.00  0.00           C  
ATOM   3329  H   VAL   211      38.428  37.439  28.292  1.00  0.00           H  
ATOM   3330  HA  VAL   211      38.815  36.371  25.497  1.00  0.00           H  
ATOM   3331  HB  VAL   211      36.433  37.151  27.056  1.00  0.00           H  
ATOM   3332 HG11 VAL   211      35.769  37.363  24.627  1.00  0.00           H  
ATOM   3333 HG12 VAL   211      36.602  36.063  24.150  1.00  0.00           H  
ATOM   3334 HG13 VAL   211      35.191  35.819  25.284  1.00  0.00           H  
ATOM   3335 HG21 VAL   211      37.565  34.388  26.489  1.00  0.00           H  
ATOM   3336 HG22 VAL   211      37.547  35.214  27.926  1.00  0.00           H  
ATOM   3337 HG23 VAL   211      35.956  34.877  27.317  1.00  0.00           H  
ATOM   3338  N   LYS   212      38.048  39.508  26.077  1.00  0.00           N  
ATOM   3339  CA  LYS   212      38.427  40.844  25.527  1.00  0.00           C  
ATOM   3340  C   LYS   212      39.897  41.043  25.261  1.00  0.00           C  
ATOM   3341  O   LYS   212      40.678  40.666  26.129  1.00  0.00           O  
ATOM   3342  CB  LYS   212      37.914  42.041  26.408  1.00  0.00           C  
ATOM   3343  CG  LYS   212      36.405  42.103  26.182  1.00  0.00           C  
ATOM   3344  CD  LYS   212      35.819  43.149  27.152  1.00  0.00           C  
ATOM   3345  CE  LYS   212      34.278  43.090  27.167  1.00  0.00           C  
ATOM   3346  NZ  LYS   212      33.728  44.337  27.713  1.00  0.00           N1+
ATOM   3347  H   LYS   212      37.717  39.372  27.022  1.00  0.00           H  
ATOM   3348  HA  LYS   212      37.955  41.072  24.571  1.00  0.00           H  
ATOM   3349  HB2 LYS   212      38.130  42.014  27.476  1.00  0.00           H  
ATOM   3350  HB3 LYS   212      38.402  42.958  26.076  1.00  0.00           H  
ATOM   3351  HG2 LYS   212      36.215  42.332  25.133  1.00  0.00           H  
ATOM   3352  HG3 LYS   212      36.069  41.095  26.426  1.00  0.00           H  
ATOM   3353  HD2 LYS   212      36.111  42.920  28.177  1.00  0.00           H  
ATOM   3354  HD3 LYS   212      36.223  44.134  26.920  1.00  0.00           H  
ATOM   3355  HE2 LYS   212      34.090  43.055  26.094  1.00  0.00           H  
ATOM   3356  HE3 LYS   212      33.983  42.206  27.734  1.00  0.00           H  
ATOM   3357  HZ1 LYS   212      34.004  45.160  27.196  1.00  0.00           H  
ATOM   3358  HZ2 LYS   212      32.721  44.265  27.730  1.00  0.00           H  
ATOM   3359  HZ3 LYS   212      33.978  44.501  28.678  1.00  0.00           H  
ATOM   3360  N   NME   213      40.228  41.849  24.232  1.00  0.00           N  
ATOM   3361  C   NME   213      41.537  42.376  23.868  1.00  0.00           C  
ATOM   3362  H   NME   213      39.479  42.210  23.658  1.00  0.00           H  
ATOM   3363  H1  NME   213      41.466  43.421  24.169  1.00  0.00           H  
ATOM   3364  H2  NME   213      42.332  41.955  24.484  1.00  0.00           H  
ATOM   3365  H3  NME   213      41.753  42.301  22.802  1.00  0.00           H  
TER    3366      NME   213
CONECT 3361 3363 3364 3365
CONECT 3363 3361
CONECT 3364 3361
CONECT 3365 3361
END   
