# Supplementary material for: Exploring Aromatic Cage Flexibility Using Cosolvent Molecular Dynamics Simulations—An In-Silico Case Study of Tudor Domains
Source: J Chem Inf Model. 2024 May 21;64(11):4553–69. doi: 10.1021/acs.jcim.4c00298 (PMC11167732; doi:10.1021/acs.jcim.4c00298)
Supplement: Supplementary file 2 — ci4c00298_si_002.zip [file ci4c00298_si_002.zip › SPIN1/cluster_representatives/domain2/03_PRL_rep_c0.pdb]

TITLE     rep04.c0
REMARK   4      COMPLIES WITH FORMAT V. 3.0, 1-DEC-2006
REMARK 888
REMARK 888 WRITTEN BY MAESTRO (A PRODUCT OF SCHRODINGER, LLC)
CRYST1   82.130   82.130   82.130 109.47 109.47 109.47 P 1           1
ATOM      1  CH3 ACE     1      37.010  14.819  60.942  1.00  0.00           C  
ATOM      2  C   ACE     1      37.690  15.897  61.766  1.00  0.00           C  
ATOM      3  O   ACE     1      37.013  16.623  62.555  1.00  0.00           O  
ATOM      4  H1  ACE     1      37.561  13.893  61.109  1.00  0.00           H  
ATOM      5  H2  ACE     1      35.949  14.694  61.157  1.00  0.00           H  
ATOM      6  H3  ACE     1      37.128  15.160  59.913  1.00  0.00           H  
ATOM      7  N   ARG     2      39.045  16.081  61.668  1.00  0.00           N  
ATOM      8  CA  ARG     2      39.821  17.116  62.276  1.00  0.00           C  
ATOM      9  C   ARG     2      39.309  18.459  61.826  1.00  0.00           C  
ATOM     10  O   ARG     2      38.779  18.562  60.705  1.00  0.00           O  
ATOM     11  CB  ARG     2      41.290  17.043  61.950  1.00  0.00           C  
ATOM     12  CG  ARG     2      41.931  15.945  62.705  1.00  0.00           C  
ATOM     13  CD  ARG     2      43.224  15.397  62.111  1.00  0.00           C  
ATOM     14  NE  ARG     2      44.239  16.484  62.003  1.00  0.00           N  
ATOM     15  CZ  ARG     2      45.014  16.898  62.996  1.00  0.00           C  
ATOM     16  NH1 ARG     2      44.958  16.405  64.162  1.00  0.00           N  
ATOM     17  NH2 ARG     2      45.782  17.919  62.882  1.00  0.00           N1+
ATOM     18  H   ARG     2      39.606  15.402  61.172  1.00  0.00           H  
ATOM     19  HA  ARG     2      39.790  17.079  63.365  1.00  0.00           H  
ATOM     20  HB2 ARG     2      41.460  16.933  60.879  1.00  0.00           H  
ATOM     21  HB3 ARG     2      41.807  17.966  62.214  1.00  0.00           H  
ATOM     22  HG2 ARG     2      42.164  16.263  63.722  1.00  0.00           H  
ATOM     23  HG3 ARG     2      41.244  15.115  62.875  1.00  0.00           H  
ATOM     24  HD2 ARG     2      43.560  14.588  62.760  1.00  0.00           H  
ATOM     25  HD3 ARG     2      43.003  14.952  61.141  1.00  0.00           H  
ATOM     26  HE  ARG     2      44.421  16.981  61.143  1.00  0.00           H  
ATOM     27 HH11 ARG     2      44.743  15.422  64.254  1.00  0.00           H  
ATOM     28 HH12 ARG     2      45.579  16.741  64.884  1.00  0.00           H  
ATOM     29 HH21 ARG     2      45.843  18.449  62.024  1.00  0.00           H  
ATOM     30 HH22 ARG     2      46.527  17.937  63.564  1.00  0.00           H  
ATOM     31  N   ARG     3      39.376  19.524  62.675  1.00  0.00           N  
ATOM     32  CA  ARG     3      38.879  20.945  62.357  1.00  0.00           C  
ATOM     33  C   ARG     3      39.449  21.577  61.083  1.00  0.00           C  
ATOM     34  O   ARG     3      40.596  22.021  61.172  1.00  0.00           O  
ATOM     35  CB  ARG     3      39.076  21.964  63.523  1.00  0.00           C  
ATOM     36  CG  ARG     3      38.295  21.428  64.719  1.00  0.00           C  
ATOM     37  CD  ARG     3      38.189  22.349  65.910  1.00  0.00           C  
ATOM     38  NE  ARG     3      39.463  22.455  66.705  1.00  0.00           N  
ATOM     39  CZ  ARG     3      39.747  23.371  67.581  1.00  0.00           C  
ATOM     40  NH1 ARG     3      39.100  24.501  67.738  1.00  0.00           N  
ATOM     41  NH2 ARG     3      40.697  23.084  68.469  1.00  0.00           N1+
ATOM     42  H   ARG     3      39.895  19.373  63.528  1.00  0.00           H  
ATOM     43  HA  ARG     3      37.800  20.952  62.206  1.00  0.00           H  
ATOM     44  HB2 ARG     3      40.111  21.944  63.864  1.00  0.00           H  
ATOM     45  HB3 ARG     3      38.784  22.987  63.286  1.00  0.00           H  
ATOM     46  HG2 ARG     3      37.298  21.355  64.284  1.00  0.00           H  
ATOM     47  HG3 ARG     3      38.734  20.505  65.097  1.00  0.00           H  
ATOM     48  HD2 ARG     3      37.909  23.364  65.627  1.00  0.00           H  
ATOM     49  HD3 ARG     3      37.487  21.961  66.648  1.00  0.00           H  
ATOM     50  HE  ARG     3      39.993  21.598  66.779  1.00  0.00           H  
ATOM     51 HH11 ARG     3      38.331  24.673  67.107  1.00  0.00           H  
ATOM     52 HH12 ARG     3      39.159  25.014  68.605  1.00  0.00           H  
ATOM     53 HH21 ARG     3      41.268  22.267  68.302  1.00  0.00           H  
ATOM     54 HH22 ARG     3      41.106  23.847  68.988  1.00  0.00           H  
ATOM     55  N   ASN     4      38.671  21.662  60.004  1.00  0.00           N  
ATOM     56  CA  ASN     4      38.966  22.420  58.799  1.00  0.00           C  
ATOM     57  C   ASN     4      39.365  23.903  59.176  1.00  0.00           C  
ATOM     58  O   ASN     4      38.792  24.461  60.186  1.00  0.00           O  
ATOM     59  CB  ASN     4      37.638  22.404  57.939  1.00  0.00           C  
ATOM     60  CG  ASN     4      37.800  22.741  56.496  1.00  0.00           C  
ATOM     61  OD1 ASN     4      38.725  23.445  56.084  1.00  0.00           O  
ATOM     62  ND2 ASN     4      36.979  22.164  55.641  1.00  0.00           N  
ATOM     63  H   ASN     4      37.675  21.541  60.122  1.00  0.00           H  
ATOM     64  HA  ASN     4      39.810  21.993  58.258  1.00  0.00           H  
ATOM     65  HB2 ASN     4      37.199  21.418  58.088  1.00  0.00           H  
ATOM     66  HB3 ASN     4      36.950  23.179  58.278  1.00  0.00           H  
ATOM     67 HD21 ASN     4      36.259  21.563  56.014  1.00  0.00           H  
ATOM     68 HD22 ASN     4      37.394  22.193  54.721  1.00  0.00           H  
ATOM     69  N   ILE     5      40.192  24.699  58.467  1.00  0.00           N  
ATOM     70  CA  ILE     5      40.623  26.048  58.833  1.00  0.00           C  
ATOM     71  C   ILE     5      39.806  27.099  58.105  1.00  0.00           C  
ATOM     72  O   ILE     5      39.784  28.281  58.378  1.00  0.00           O  
ATOM     73  CB  ILE     5      42.138  26.183  58.741  1.00  0.00           C  
ATOM     74  CG2 ILE     5      42.564  26.095  57.270  1.00  0.00           C  
ATOM     75  CG1 ILE     5      42.694  27.455  59.447  1.00  0.00           C  
ATOM     76  CD1 ILE     5      44.152  27.251  59.774  1.00  0.00           C  
ATOM     77  H   ILE     5      40.713  24.387  57.660  1.00  0.00           H  
ATOM     78  HA  ILE     5      40.353  26.176  59.881  1.00  0.00           H  
ATOM     79  HB  ILE     5      42.542  25.305  59.245  1.00  0.00           H  
ATOM     80 HG21 ILE     5      43.640  26.242  57.177  1.00  0.00           H  
ATOM     81 HG22 ILE     5      42.411  25.031  57.093  1.00  0.00           H  
ATOM     82 HG23 ILE     5      41.924  26.698  56.626  1.00  0.00           H  
ATOM     83 HG12 ILE     5      42.490  28.351  58.860  1.00  0.00           H  
ATOM     84 HG13 ILE     5      42.138  27.562  60.378  1.00  0.00           H  
ATOM     85 HD11 ILE     5      44.029  26.463  60.518  1.00  0.00           H  
ATOM     86 HD12 ILE     5      44.736  27.005  58.887  1.00  0.00           H  
ATOM     87 HD13 ILE     5      44.588  28.110  60.284  1.00  0.00           H  
ATOM     88  N   VAL     6      39.106  26.708  57.020  1.00  0.00           N  
ATOM     89  CA  VAL     6      38.353  27.677  56.226  1.00  0.00           C  
ATOM     90  C   VAL     6      37.041  28.029  56.990  1.00  0.00           C  
ATOM     91  O   VAL     6      36.323  27.073  57.479  1.00  0.00           O  
ATOM     92  CB  VAL     6      38.011  27.105  54.804  1.00  0.00           C  
ATOM     93  CG1 VAL     6      37.105  27.987  53.960  1.00  0.00           C  
ATOM     94  CG2 VAL     6      39.213  26.867  53.967  1.00  0.00           C  
ATOM     95  H   VAL     6      39.074  25.748  56.708  1.00  0.00           H  
ATOM     96  HA  VAL     6      38.900  28.602  56.039  1.00  0.00           H  
ATOM     97  HB  VAL     6      37.498  26.153  54.935  1.00  0.00           H  
ATOM     98 HG11 VAL     6      36.200  28.218  54.522  1.00  0.00           H  
ATOM     99 HG12 VAL     6      37.605  28.939  53.781  1.00  0.00           H  
ATOM    100 HG13 VAL     6      36.923  27.526  52.989  1.00  0.00           H  
ATOM    101 HG21 VAL     6      39.976  27.645  53.958  1.00  0.00           H  
ATOM    102 HG22 VAL     6      39.662  25.974  54.402  1.00  0.00           H  
ATOM    103 HG23 VAL     6      38.914  26.733  52.927  1.00  0.00           H  
ATOM    104  N   GLY     7      36.751  29.307  56.992  1.00  0.00           N  
ATOM    105  CA  GLY     7      35.751  29.910  57.796  1.00  0.00           C  
ATOM    106  C   GLY     7      36.251  30.559  59.113  1.00  0.00           C  
ATOM    107  O   GLY     7      35.499  31.389  59.623  1.00  0.00           O  
ATOM    108  H   GLY     7      37.281  29.957  56.431  1.00  0.00           H  
ATOM    109  HA2 GLY     7      35.238  30.649  57.182  1.00  0.00           H  
ATOM    110  HA3 GLY     7      35.061  29.161  58.182  1.00  0.00           H  
ATOM    111  N   CYS     8      37.387  30.249  59.634  1.00  0.00           N  
ATOM    112  CA  CYS     8      37.927  30.767  60.863  1.00  0.00           C  
ATOM    113  C   CYS     8      38.467  32.190  60.668  1.00  0.00           C  
ATOM    114  O   CYS     8      38.985  32.567  59.639  1.00  0.00           O  
ATOM    115  CB  CYS     8      38.990  29.842  61.460  1.00  0.00           C  
ATOM    116  SG  CYS     8      38.339  28.213  61.816  1.00  0.00           S  
ATOM    117  H   CYS     8      37.967  29.657  59.056  1.00  0.00           H  
ATOM    118  HA  CYS     8      37.033  30.885  61.475  1.00  0.00           H  
ATOM    119  HB2 CYS     8      39.860  29.707  60.818  1.00  0.00           H  
ATOM    120  HB3 CYS     8      39.310  30.352  62.369  1.00  0.00           H  
ATOM    121  HG  CYS     8      37.784  28.006  60.618  1.00  0.00           H  
ATOM    122  N   ARG     9      38.218  33.052  61.678  1.00  0.00           N  
ATOM    123  CA  ARG     9      38.949  34.210  61.979  1.00  0.00           C  
ATOM    124  C   ARG     9      40.396  33.876  62.570  1.00  0.00           C  
ATOM    125  O   ARG     9      40.496  32.833  63.177  1.00  0.00           O  
ATOM    126  CB  ARG     9      38.205  35.255  62.728  1.00  0.00           C  
ATOM    127  CG  ARG     9      37.144  35.860  61.865  1.00  0.00           C  
ATOM    128  CD  ARG     9      36.521  37.110  62.484  1.00  0.00           C  
ATOM    129  NE  ARG     9      37.369  38.141  63.025  1.00  0.00           N  
ATOM    130  CZ  ARG     9      38.171  39.030  62.431  1.00  0.00           C  
ATOM    131  NH1 ARG     9      38.433  38.978  61.146  1.00  0.00           N  
ATOM    132  NH2 ARG     9      38.682  39.959  63.172  1.00  0.00           N1+
ATOM    133  H   ARG     9      37.814  32.608  62.490  1.00  0.00           H  
ATOM    134  HA  ARG     9      39.150  34.605  60.983  1.00  0.00           H  
ATOM    135  HB2 ARG     9      37.814  34.812  63.644  1.00  0.00           H  
ATOM    136  HB3 ARG     9      38.903  36.010  63.092  1.00  0.00           H  
ATOM    137  HG2 ARG     9      37.611  36.103  60.910  1.00  0.00           H  
ATOM    138  HG3 ARG     9      36.357  35.113  61.759  1.00  0.00           H  
ATOM    139  HD2 ARG     9      35.810  37.530  61.773  1.00  0.00           H  
ATOM    140  HD3 ARG     9      35.971  36.697  63.330  1.00  0.00           H  
ATOM    141  HE  ARG     9      37.254  38.263  64.021  1.00  0.00           H  
ATOM    142 HH11 ARG     9      37.972  38.323  60.531  1.00  0.00           H  
ATOM    143 HH12 ARG     9      38.889  39.732  60.654  1.00  0.00           H  
ATOM    144 HH21 ARG     9      38.173  40.219  64.005  1.00  0.00           H  
ATOM    145 HH22 ARG     9      39.256  40.670  62.742  1.00  0.00           H  
ATOM    146  N   ILE    10      41.382  34.727  62.304  1.00  0.00           N  
ATOM    147  CA  ILE    10      42.789  34.509  62.461  1.00  0.00           C  
ATOM    148  C   ILE    10      43.515  35.800  62.974  1.00  0.00           C  
ATOM    149  O   ILE    10      43.306  36.853  62.476  1.00  0.00           O  
ATOM    150  CB  ILE    10      43.547  33.806  61.279  1.00  0.00           C  
ATOM    151  CG2 ILE    10      43.126  32.363  61.071  1.00  0.00           C  
ATOM    152  CG1 ILE    10      43.418  34.598  59.947  1.00  0.00           C  
ATOM    153  CD1 ILE    10      44.698  34.541  58.957  1.00  0.00           C  
ATOM    154  H   ILE    10      41.207  35.475  61.648  1.00  0.00           H  
ATOM    155  HA  ILE    10      42.825  33.824  63.308  1.00  0.00           H  
ATOM    156  HB  ILE    10      44.594  33.754  61.578  1.00  0.00           H  
ATOM    157 HG21 ILE    10      43.640  31.930  60.213  1.00  0.00           H  
ATOM    158 HG22 ILE    10      43.419  31.919  62.024  1.00  0.00           H  
ATOM    159 HG23 ILE    10      42.053  32.200  60.976  1.00  0.00           H  
ATOM    160 HG12 ILE    10      42.476  34.277  59.502  1.00  0.00           H  
ATOM    161 HG13 ILE    10      43.142  35.640  60.108  1.00  0.00           H  
ATOM    162 HD11 ILE    10      44.673  33.704  58.259  1.00  0.00           H  
ATOM    163 HD12 ILE    10      44.859  35.505  58.475  1.00  0.00           H  
ATOM    164 HD13 ILE    10      45.622  34.547  59.536  1.00  0.00           H  
ATOM    165  N   GLN    11      44.554  35.693  63.833  1.00  0.00           N  
ATOM    166  CA  GLN    11      45.451  36.825  64.140  1.00  0.00           C  
ATOM    167  C   GLN    11      46.904  36.299  64.401  1.00  0.00           C  
ATOM    168  O   GLN    11      47.148  35.191  64.923  1.00  0.00           O  
ATOM    169  CB  GLN    11      44.851  37.670  65.265  1.00  0.00           C  
ATOM    170  CG  GLN    11      44.787  36.830  66.525  1.00  0.00           C  
ATOM    171  CD  GLN    11      44.404  37.771  67.671  1.00  0.00           C  
ATOM    172  OE1 GLN    11      43.900  38.874  67.603  1.00  0.00           O  
ATOM    173  NE2 GLN    11      44.628  37.308  68.895  1.00  0.00           N  
ATOM    174  H   GLN    11      44.730  34.769  64.201  1.00  0.00           H  
ATOM    175  HA  GLN    11      45.477  37.421  63.227  1.00  0.00           H  
ATOM    176  HB2 GLN    11      45.550  38.458  65.543  1.00  0.00           H  
ATOM    177  HB3 GLN    11      43.839  37.906  64.936  1.00  0.00           H  
ATOM    178  HG2 GLN    11      44.093  35.995  66.436  1.00  0.00           H  
ATOM    179  HG3 GLN    11      45.684  36.303  66.850  1.00  0.00           H  
ATOM    180 HE21 GLN    11      44.927  36.345  68.966  1.00  0.00           H  
ATOM    181 HE22 GLN    11      44.516  37.946  69.670  1.00  0.00           H  
ATOM    182  N   HIS    12      47.887  37.008  63.849  1.00  0.00           N  
ATOM    183  CA  HIS    12      49.294  36.550  63.650  1.00  0.00           C  
ATOM    184  C   HIS    12      50.277  37.747  63.519  1.00  0.00           C  
ATOM    185  O   HIS    12      49.830  38.753  62.956  1.00  0.00           O  
ATOM    186  CB  HIS    12      49.327  35.545  62.463  1.00  0.00           C  
ATOM    187  CG  HIS    12      49.286  36.129  61.097  1.00  0.00           C  
ATOM    188  ND1 HIS    12      50.250  36.956  60.518  1.00  0.00           N  
ATOM    189  CE1 HIS    12      49.855  37.188  59.242  1.00  0.00           C  
ATOM    190  NE2 HIS    12      48.660  36.596  59.036  1.00  0.00           N  
ATOM    191  CD2 HIS    12      48.267  35.991  60.220  1.00  0.00           C  
ATOM    192  H   HIS    12      47.733  37.998  63.719  1.00  0.00           H  
ATOM    193  HA  HIS    12      49.635  35.962  64.502  1.00  0.00           H  
ATOM    194  HB2 HIS    12      50.252  34.974  62.537  1.00  0.00           H  
ATOM    195  HB3 HIS    12      48.605  34.766  62.709  1.00  0.00           H  
ATOM    196  HD1 HIS    12      50.936  37.525  60.993  1.00  0.00           H  
ATOM    197  HE1 HIS    12      50.374  37.925  58.648  1.00  0.00           H  
ATOM    198  HD2 HIS    12      47.410  35.345  60.339  1.00  0.00           H  
ATOM    199  N   GLY    13      51.516  37.603  63.853  1.00  0.00           N  
ATOM    200  CA  GLY    13      52.515  38.601  63.479  1.00  0.00           C  
ATOM    201  C   GLY    13      53.038  38.401  62.043  1.00  0.00           C  
ATOM    202  O   GLY    13      52.801  37.390  61.376  1.00  0.00           O  
ATOM    203  H   GLY    13      51.860  36.772  64.312  1.00  0.00           H  
ATOM    204  HA2 GLY    13      52.083  39.601  63.457  1.00  0.00           H  
ATOM    205  HA3 GLY    13      53.353  38.607  64.176  1.00  0.00           H  
ATOM    206  N   TRP    14      53.669  39.461  61.505  1.00  0.00           N  
ATOM    207  CA  TRP    14      54.148  39.489  60.123  1.00  0.00           C  
ATOM    208  C   TRP    14      55.578  40.194  59.879  1.00  0.00           C  
ATOM    209  O   TRP    14      55.808  41.412  60.099  1.00  0.00           O  
ATOM    210  CB  TRP    14      53.012  40.074  59.323  1.00  0.00           C  
ATOM    211  CG  TRP    14      53.249  40.131  57.800  1.00  0.00           C  
ATOM    212  CD1 TRP    14      53.404  41.296  57.183  1.00  0.00           C  
ATOM    213  NE1 TRP    14      53.483  41.049  55.843  1.00  0.00           N  
ATOM    214  CE2 TRP    14      53.362  39.707  55.537  1.00  0.00           C  
ATOM    215  CZ2 TRP    14      53.251  38.983  54.313  1.00  0.00           C  
ATOM    216  CH2 TRP    14      52.991  37.585  54.380  1.00  0.00           C  
ATOM    217  CZ3 TRP    14      52.753  36.954  55.602  1.00  0.00           C  
ATOM    218  CE3 TRP    14      52.818  37.749  56.832  1.00  0.00           C  
ATOM    219  CD2 TRP    14      53.074  39.113  56.805  1.00  0.00           C  
ATOM    220  H   TRP    14      53.614  40.314  62.041  1.00  0.00           H  
ATOM    221  HA  TRP    14      54.324  38.459  59.812  1.00  0.00           H  
ATOM    222  HB2 TRP    14      52.135  39.447  59.484  1.00  0.00           H  
ATOM    223  HB3 TRP    14      52.782  41.104  59.598  1.00  0.00           H  
ATOM    224  HD1 TRP    14      53.415  42.300  57.583  1.00  0.00           H  
ATOM    225  HE1 TRP    14      53.574  41.821  55.198  1.00  0.00           H  
ATOM    226  HZ2 TRP    14      53.264  39.489  53.359  1.00  0.00           H  
ATOM    227  HH2 TRP    14      52.919  36.911  53.539  1.00  0.00           H  
ATOM    228  HZ3 TRP    14      52.642  35.880  55.618  1.00  0.00           H  
ATOM    229  HE3 TRP    14      52.796  37.306  57.817  1.00  0.00           H  
ATOM    230  N   LYS    15      56.547  39.433  59.360  1.00  0.00           N  
ATOM    231  CA  LYS    15      57.905  39.850  59.224  1.00  0.00           C  
ATOM    232  C   LYS    15      58.428  39.654  57.811  1.00  0.00           C  
ATOM    233  O   LYS    15      59.518  39.088  57.573  1.00  0.00           O  
ATOM    234  CB  LYS    15      58.757  39.128  60.290  1.00  0.00           C  
ATOM    235  CG  LYS    15      60.084  39.814  60.586  1.00  0.00           C  
ATOM    236  CD  LYS    15      60.887  39.077  61.655  1.00  0.00           C  
ATOM    237  CE  LYS    15      62.343  39.566  61.646  1.00  0.00           C  
ATOM    238  NZ  LYS    15      63.185  38.849  62.656  1.00  0.00           N1+
ATOM    239  H   LYS    15      56.278  38.476  59.183  1.00  0.00           H  
ATOM    240  HA  LYS    15      57.985  40.924  59.393  1.00  0.00           H  
ATOM    241  HB2 LYS    15      58.199  38.961  61.211  1.00  0.00           H  
ATOM    242  HB3 LYS    15      58.942  38.133  59.884  1.00  0.00           H  
ATOM    243  HG2 LYS    15      60.640  39.768  59.649  1.00  0.00           H  
ATOM    244  HG3 LYS    15      59.960  40.868  60.834  1.00  0.00           H  
ATOM    245  HD2 LYS    15      60.457  39.159  62.653  1.00  0.00           H  
ATOM    246  HD3 LYS    15      60.848  38.008  61.445  1.00  0.00           H  
ATOM    247  HE2 LYS    15      62.838  39.470  60.680  1.00  0.00           H  
ATOM    248  HE3 LYS    15      62.430  40.645  61.776  1.00  0.00           H  
ATOM    249  HZ1 LYS    15      63.287  37.893  62.345  1.00  0.00           H  
ATOM    250  HZ2 LYS    15      64.096  39.286  62.673  1.00  0.00           H  
ATOM    251  HZ3 LYS    15      62.816  38.877  63.595  1.00  0.00           H  
ATOM    252  N   GLU    16      57.611  39.958  56.784  1.00  0.00           N  
ATOM    253  CA  GLU    16      58.146  40.028  55.388  1.00  0.00           C  
ATOM    254  C   GLU    16      59.359  40.897  55.142  1.00  0.00           C  
ATOM    255  O   GLU    16      59.531  41.974  55.699  1.00  0.00           O  
ATOM    256  CB  GLU    16      56.981  40.660  54.582  1.00  0.00           C  
ATOM    257  CG  GLU    16      57.320  41.040  53.132  1.00  0.00           C  
ATOM    258  CD  GLU    16      57.875  40.116  52.038  1.00  0.00           C  
ATOM    259  OE1 GLU    16      58.134  38.943  52.323  1.00  0.00           O  
ATOM    260  OE2 GLU    16      57.969  40.484  50.799  1.00  0.00           O1-
ATOM    261  H   GLU    16      56.701  40.366  56.949  1.00  0.00           H  
ATOM    262  HA  GLU    16      58.411  39.038  55.017  1.00  0.00           H  
ATOM    263  HB2 GLU    16      56.099  40.020  54.561  1.00  0.00           H  
ATOM    264  HB3 GLU    16      56.559  41.568  55.014  1.00  0.00           H  
ATOM    265  HG2 GLU    16      56.425  41.464  52.678  1.00  0.00           H  
ATOM    266  HG3 GLU    16      58.075  41.826  53.167  1.00  0.00           H  
ATOM    267  N   GLY    17      60.244  40.572  54.143  1.00  0.00           N  
ATOM    268  CA  GLY    17      61.478  41.270  53.766  1.00  0.00           C  
ATOM    269  C   GLY    17      61.461  42.745  53.403  1.00  0.00           C  
ATOM    270  O   GLY    17      62.487  43.354  53.170  1.00  0.00           O  
ATOM    271  H   GLY    17      60.092  39.718  53.627  1.00  0.00           H  
ATOM    272  HA2 GLY    17      62.221  41.281  54.563  1.00  0.00           H  
ATOM    273  HA3 GLY    17      61.832  40.717  52.896  1.00  0.00           H  
ATOM    274  N   ASN    18      60.319  43.390  53.408  1.00  0.00           N  
ATOM    275  CA  ASN    18      60.213  44.831  53.378  1.00  0.00           C  
ATOM    276  C   ASN    18      59.424  45.510  54.529  1.00  0.00           C  
ATOM    277  O   ASN    18      58.440  44.896  54.992  1.00  0.00           O  
ATOM    278  CB  ASN    18      59.525  45.109  52.046  1.00  0.00           C  
ATOM    279  CG  ASN    18      59.615  46.636  51.612  1.00  0.00           C  
ATOM    280  OD1 ASN    18      60.640  47.281  51.533  1.00  0.00           O  
ATOM    281  ND2 ASN    18      58.560  47.312  51.534  1.00  0.00           N  
ATOM    282  H   ASN    18      59.559  42.927  53.886  1.00  0.00           H  
ATOM    283  HA  ASN    18      61.197  45.300  53.352  1.00  0.00           H  
ATOM    284  HB2 ASN    18      60.064  44.525  51.302  1.00  0.00           H  
ATOM    285  HB3 ASN    18      58.518  44.713  51.918  1.00  0.00           H  
ATOM    286 HD21 ASN    18      57.667  46.841  51.538  1.00  0.00           H  
ATOM    287 HD22 ASN    18      58.591  48.320  51.478  1.00  0.00           H  
ATOM    288  N   GLY    19      59.777  46.694  55.064  1.00  0.00           N  
ATOM    289  CA  GLY    19      59.156  47.495  56.105  1.00  0.00           C  
ATOM    290  C   GLY    19      59.320  46.889  57.573  1.00  0.00           C  
ATOM    291  O   GLY    19      59.974  45.909  57.784  1.00  0.00           O  
ATOM    292  H   GLY    19      60.611  47.141  54.708  1.00  0.00           H  
ATOM    293  HA2 GLY    19      59.771  48.395  56.120  1.00  0.00           H  
ATOM    294  HA3 GLY    19      58.127  47.600  55.765  1.00  0.00           H  
ATOM    295  N   PRO    20      58.663  47.453  58.597  1.00  0.00           N  
ATOM    296  CA  PRO    20      58.786  47.122  60.050  1.00  0.00           C  
ATOM    297  C   PRO    20      57.843  45.959  60.418  1.00  0.00           C  
ATOM    298  O   PRO    20      56.747  45.888  59.920  1.00  0.00           O  
ATOM    299  CD  PRO    20      57.793  48.642  58.456  1.00  0.00           C  
ATOM    300  CG  PRO    20      57.253  48.977  59.811  1.00  0.00           C  
ATOM    301  CB  PRO    20      58.326  48.364  60.754  1.00  0.00           C  
ATOM    302  HD2 PRO    20      56.911  48.486  57.838  1.00  0.00           H  
ATOM    303  HD3 PRO    20      58.368  49.464  58.028  1.00  0.00           H  
ATOM    304  HG2 PRO    20      56.322  48.418  59.904  1.00  0.00           H  
ATOM    305  HG3 PRO    20      57.229  50.066  59.854  1.00  0.00           H  
ATOM    306  HB2 PRO    20      57.876  48.093  61.709  1.00  0.00           H  
ATOM    307  HB3 PRO    20      59.085  49.113  60.978  1.00  0.00           H  
ATOM    308  HA  PRO    20      59.819  46.925  60.335  1.00  0.00           H  
ATOM    309  N   VAL    21      58.266  45.155  61.399  1.00  0.00           N  
ATOM    310  CA  VAL    21      57.522  43.997  61.839  1.00  0.00           C  
ATOM    311  C   VAL    21      56.163  44.419  62.545  1.00  0.00           C  
ATOM    312  O   VAL    21      56.095  45.494  63.184  1.00  0.00           O  
ATOM    313  CB  VAL    21      58.384  43.038  62.747  1.00  0.00           C  
ATOM    314  CG1 VAL    21      58.673  43.610  64.155  1.00  0.00           C  
ATOM    315  CG2 VAL    21      57.664  41.675  63.008  1.00  0.00           C  
ATOM    316  H   VAL    21      59.001  45.434  62.033  1.00  0.00           H  
ATOM    317  HA  VAL    21      57.266  43.440  60.938  1.00  0.00           H  
ATOM    318  HB  VAL    21      59.257  42.774  62.149  1.00  0.00           H  
ATOM    319 HG11 VAL    21      59.400  44.420  64.110  1.00  0.00           H  
ATOM    320 HG12 VAL    21      57.711  43.932  64.555  1.00  0.00           H  
ATOM    321 HG13 VAL    21      59.104  42.866  64.826  1.00  0.00           H  
ATOM    322 HG21 VAL    21      58.318  40.843  63.269  1.00  0.00           H  
ATOM    323 HG22 VAL    21      56.916  41.720  63.800  1.00  0.00           H  
ATOM    324 HG23 VAL    21      57.128  41.464  62.082  1.00  0.00           H  
ATOM    325  N   THR    22      55.088  43.671  62.286  1.00  0.00           N  
ATOM    326  CA  THR    22      53.762  44.140  62.595  1.00  0.00           C  
ATOM    327  C   THR    22      52.788  42.993  62.842  1.00  0.00           C  
ATOM    328  O   THR    22      53.057  41.819  62.691  1.00  0.00           O  
ATOM    329  CB  THR    22      53.326  45.106  61.486  1.00  0.00           C  
ATOM    330  CG2 THR    22      53.116  44.386  60.144  1.00  0.00           C  
ATOM    331  OG1 THR    22      52.142  45.703  61.964  1.00  0.00           O  
ATOM    332  H   THR    22      55.191  42.932  61.606  1.00  0.00           H  
ATOM    333  HA  THR    22      53.831  44.662  63.549  1.00  0.00           H  
ATOM    334  HB  THR    22      54.107  45.863  61.406  1.00  0.00           H  
ATOM    335 HG21 THR    22      52.356  43.604  60.130  1.00  0.00           H  
ATOM    336 HG22 THR    22      52.911  45.070  59.321  1.00  0.00           H  
ATOM    337 HG23 THR    22      54.079  44.014  59.795  1.00  0.00           H  
ATOM    338  HG1 THR    22      52.467  46.284  62.655  1.00  0.00           H  
ATOM    339  N   GLN    23      51.539  43.300  63.227  1.00  0.00           N  
ATOM    340  CA  GLN    23      50.429  42.452  63.637  1.00  0.00           C  
ATOM    341  C   GLN    23      49.284  42.553  62.657  1.00  0.00           C  
ATOM    342  O   GLN    23      48.740  43.634  62.313  1.00  0.00           O  
ATOM    343  CB  GLN    23      49.979  42.903  65.036  1.00  0.00           C  
ATOM    344  CG  GLN    23      51.048  42.518  66.132  1.00  0.00           C  
ATOM    345  CD  GLN    23      51.347  41.017  66.229  1.00  0.00           C  
ATOM    346  OE1 GLN    23      50.642  40.118  65.764  1.00  0.00           O  
ATOM    347  NE2 GLN    23      52.324  40.634  67.030  1.00  0.00           N  
ATOM    348  H   GLN    23      51.345  44.291  63.198  1.00  0.00           H  
ATOM    349  HA  GLN    23      50.648  41.389  63.744  1.00  0.00           H  
ATOM    350  HB2 GLN    23      49.981  43.991  65.093  1.00  0.00           H  
ATOM    351  HB3 GLN    23      48.941  42.655  65.258  1.00  0.00           H  
ATOM    352  HG2 GLN    23      51.958  43.073  65.905  1.00  0.00           H  
ATOM    353  HG3 GLN    23      50.764  42.925  67.103  1.00  0.00           H  
ATOM    354 HE21 GLN    23      52.836  41.324  67.561  1.00  0.00           H  
ATOM    355 HE22 GLN    23      52.600  39.669  67.144  1.00  0.00           H  
ATOM    356  N   TRP    24      48.795  41.374  62.144  1.00  0.00           N  
ATOM    357  CA  TRP    24      47.700  41.165  61.224  1.00  0.00           C  
ATOM    358  C   TRP    24      46.542  40.344  61.768  1.00  0.00           C  
ATOM    359  O   TRP    24      46.741  39.518  62.648  1.00  0.00           O  
ATOM    360  CB  TRP    24      48.222  40.427  59.951  1.00  0.00           C  
ATOM    361  CG  TRP    24      48.887  41.315  58.866  1.00  0.00           C  
ATOM    362  CD1 TRP    24      49.173  42.614  58.961  1.00  0.00           C  
ATOM    363  NE1 TRP    24      49.684  43.129  57.797  1.00  0.00           N  
ATOM    364  CE2 TRP    24      49.721  42.138  56.862  1.00  0.00           C  
ATOM    365  CZ2 TRP    24      50.148  42.106  55.491  1.00  0.00           C  
ATOM    366  CH2 TRP    24      50.174  40.923  54.798  1.00  0.00           C  
ATOM    367  CZ3 TRP    24      49.616  39.758  55.331  1.00  0.00           C  
ATOM    368  CE3 TRP    24      49.144  39.773  56.694  1.00  0.00           C  
ATOM    369  CD2 TRP    24      49.185  40.962  57.471  1.00  0.00           C  
ATOM    370  H   TRP    24      49.107  40.474  62.478  1.00  0.00           H  
ATOM    371  HA  TRP    24      47.213  42.114  61.000  1.00  0.00           H  
ATOM    372  HB2 TRP    24      48.894  39.672  60.358  1.00  0.00           H  
ATOM    373  HB3 TRP    24      47.454  39.854  59.432  1.00  0.00           H  
ATOM    374  HD1 TRP    24      49.040  43.178  59.872  1.00  0.00           H  
ATOM    375  HE1 TRP    24      50.123  44.036  57.734  1.00  0.00           H  
ATOM    376  HZ2 TRP    24      50.555  43.020  55.084  1.00  0.00           H  
ATOM    377  HH2 TRP    24      50.537  40.979  53.783  1.00  0.00           H  
ATOM    378  HZ3 TRP    24      49.557  38.857  54.739  1.00  0.00           H  
ATOM    379  HE3 TRP    24      48.620  38.913  57.085  1.00  0.00           H  
ATOM    380  N   LYS    25      45.350  40.675  61.296  1.00  0.00           N  
ATOM    381  CA  LYS    25      44.099  40.126  61.800  1.00  0.00           C  
ATOM    382  C   LYS    25      43.180  39.810  60.655  1.00  0.00           C  
ATOM    383  O   LYS    25      43.080  40.627  59.737  1.00  0.00           O  
ATOM    384  CB  LYS    25      43.415  41.106  62.874  1.00  0.00           C  
ATOM    385  CG  LYS    25      44.383  41.458  64.028  1.00  0.00           C  
ATOM    386  CD  LYS    25      43.857  42.212  65.233  1.00  0.00           C  
ATOM    387  CE  LYS    25      42.639  41.535  65.919  1.00  0.00           C  
ATOM    388  NZ  LYS    25      42.093  42.341  67.075  1.00  0.00           N1+
ATOM    389  H   LYS    25      45.271  41.394  60.592  1.00  0.00           H  
ATOM    390  HA  LYS    25      44.267  39.216  62.377  1.00  0.00           H  
ATOM    391  HB2 LYS    25      43.088  41.990  62.327  1.00  0.00           H  
ATOM    392  HB3 LYS    25      42.537  40.523  63.152  1.00  0.00           H  
ATOM    393  HG2 LYS    25      44.792  40.514  64.387  1.00  0.00           H  
ATOM    394  HG3 LYS    25      45.197  42.023  63.574  1.00  0.00           H  
ATOM    395  HD2 LYS    25      44.713  42.167  65.906  1.00  0.00           H  
ATOM    396  HD3 LYS    25      43.548  43.235  65.019  1.00  0.00           H  
ATOM    397  HE2 LYS    25      41.818  41.410  65.213  1.00  0.00           H  
ATOM    398  HE3 LYS    25      42.940  40.523  66.189  1.00  0.00           H  
ATOM    399  HZ1 LYS    25      41.153  42.114  67.365  1.00  0.00           H  
ATOM    400  HZ2 LYS    25      42.640  42.305  67.923  1.00  0.00           H  
ATOM    401  HZ3 LYS    25      42.130  43.297  66.752  1.00  0.00           H  
ATOM    402  N   GLY    26      42.535  38.629  60.587  1.00  0.00           N  
ATOM    403  CA  GLY    26      41.862  38.145  59.354  1.00  0.00           C  
ATOM    404  C   GLY    26      40.700  37.139  59.482  1.00  0.00           C  
ATOM    405  O   GLY    26      40.479  36.703  60.573  1.00  0.00           O  
ATOM    406  H   GLY    26      42.391  38.100  61.434  1.00  0.00           H  
ATOM    407  HA2 GLY    26      41.454  39.012  58.834  1.00  0.00           H  
ATOM    408  HA3 GLY    26      42.581  37.690  58.673  1.00  0.00           H  
ATOM    409  N   THR    27      40.021  36.846  58.391  1.00  0.00           N  
ATOM    410  CA  THR    27      39.009  35.722  58.114  1.00  0.00           C  
ATOM    411  C   THR    27      39.336  34.814  56.825  1.00  0.00           C  
ATOM    412  O   THR    27      39.399  35.276  55.689  1.00  0.00           O  
ATOM    413  CB  THR    27      37.647  36.396  57.811  1.00  0.00           C  
ATOM    414  CG2 THR    27      36.587  35.372  57.968  1.00  0.00           C  
ATOM    415  OG1 THR    27      37.345  37.460  58.713  1.00  0.00           O  
ATOM    416  H   THR    27      40.373  37.333  57.579  1.00  0.00           H  
ATOM    417  HA  THR    27      38.997  35.096  59.006  1.00  0.00           H  
ATOM    418  HB  THR    27      37.584  36.690  56.763  1.00  0.00           H  
ATOM    419 HG21 THR    27      36.523  34.909  58.953  1.00  0.00           H  
ATOM    420 HG22 THR    27      35.684  35.943  57.750  1.00  0.00           H  
ATOM    421 HG23 THR    27      36.770  34.594  57.227  1.00  0.00           H  
ATOM    422  HG1 THR    27      37.819  38.214  58.358  1.00  0.00           H  
ATOM    423  N   VAL    28      39.466  33.519  57.019  1.00  0.00           N  
ATOM    424  CA  VAL    28      39.805  32.532  55.956  1.00  0.00           C  
ATOM    425  C   VAL    28      38.559  32.281  55.073  1.00  0.00           C  
ATOM    426  O   VAL    28      37.626  31.723  55.539  1.00  0.00           O  
ATOM    427  CB  VAL    28      40.436  31.271  56.539  1.00  0.00           C  
ATOM    428  CG1 VAL    28      40.961  30.359  55.374  1.00  0.00           C  
ATOM    429  CG2 VAL    28      41.582  31.549  57.482  1.00  0.00           C  
ATOM    430  H   VAL    28      39.438  33.176  57.969  1.00  0.00           H  
ATOM    431  HA  VAL    28      40.565  33.033  55.356  1.00  0.00           H  
ATOM    432  HB  VAL    28      39.715  30.614  57.029  1.00  0.00           H  
ATOM    433 HG11 VAL    28      41.795  30.926  54.959  1.00  0.00           H  
ATOM    434 HG12 VAL    28      41.389  29.457  55.810  1.00  0.00           H  
ATOM    435 HG13 VAL    28      40.173  30.254  54.627  1.00  0.00           H  
ATOM    436 HG21 VAL    28      41.873  30.584  57.899  1.00  0.00           H  
ATOM    437 HG22 VAL    28      42.456  32.082  57.107  1.00  0.00           H  
ATOM    438 HG23 VAL    28      41.303  32.142  58.353  1.00  0.00           H  
ATOM    439  N   LEU    29      38.662  32.553  53.817  1.00  0.00           N  
ATOM    440  CA  LEU    29      37.664  32.415  52.744  1.00  0.00           C  
ATOM    441  C   LEU    29      37.618  31.050  52.059  1.00  0.00           C  
ATOM    442  O   LEU    29      36.497  30.488  51.762  1.00  0.00           O  
ATOM    443  CB  LEU    29      37.883  33.485  51.629  1.00  0.00           C  
ATOM    444  CG  LEU    29      37.818  34.953  52.126  1.00  0.00           C  
ATOM    445  CD1 LEU    29      37.877  35.837  51.016  1.00  0.00           C  
ATOM    446  CD2 LEU    29      36.620  35.283  53.070  1.00  0.00           C  
ATOM    447  H   LEU    29      39.573  32.880  53.528  1.00  0.00           H  
ATOM    448  HA  LEU    29      36.701  32.670  53.185  1.00  0.00           H  
ATOM    449  HB2 LEU    29      38.895  33.372  51.238  1.00  0.00           H  
ATOM    450  HB3 LEU    29      37.109  33.352  50.873  1.00  0.00           H  
ATOM    451  HG  LEU    29      38.679  35.149  52.765  1.00  0.00           H  
ATOM    452 HD11 LEU    29      38.822  35.709  50.487  1.00  0.00           H  
ATOM    453 HD12 LEU    29      37.084  35.611  50.303  1.00  0.00           H  
ATOM    454 HD13 LEU    29      37.735  36.871  51.332  1.00  0.00           H  
ATOM    455 HD21 LEU    29      36.402  36.341  53.216  1.00  0.00           H  
ATOM    456 HD22 LEU    29      35.742  34.771  52.678  1.00  0.00           H  
ATOM    457 HD23 LEU    29      36.869  34.936  54.073  1.00  0.00           H  
ATOM    458  N   ASP    30      38.801  30.555  51.626  1.00  0.00           N  
ATOM    459  CA  ASP    30      38.877  29.405  50.764  1.00  0.00           C  
ATOM    460  C   ASP    30      40.270  28.813  50.531  1.00  0.00           C  
ATOM    461  O   ASP    30      41.226  29.255  51.165  1.00  0.00           O  
ATOM    462  CB  ASP    30      38.175  29.671  49.407  1.00  0.00           C  
ATOM    463  CG  ASP    30      37.696  28.365  48.653  1.00  0.00           C  
ATOM    464  OD1 ASP    30      37.514  27.308  49.251  1.00  0.00           O  
ATOM    465  OD2 ASP    30      37.469  28.385  47.424  1.00  0.00           O1-
ATOM    466  H   ASP    30      39.696  30.978  51.823  1.00  0.00           H  
ATOM    467  HA  ASP    30      38.374  28.632  51.345  1.00  0.00           H  
ATOM    468  HB2 ASP    30      37.360  30.363  49.619  1.00  0.00           H  
ATOM    469  HB3 ASP    30      38.873  30.217  48.773  1.00  0.00           H  
ATOM    470  N   GLN    31      40.349  27.672  49.899  1.00  0.00           N  
ATOM    471  CA  GLN    31      41.524  26.936  49.495  1.00  0.00           C  
ATOM    472  C   GLN    31      41.625  26.929  47.971  1.00  0.00           C  
ATOM    473  O   GLN    31      40.605  26.882  47.347  1.00  0.00           O  
ATOM    474  CB  GLN    31      41.567  25.576  50.249  1.00  0.00           C  
ATOM    475  CG  GLN    31      40.538  24.447  49.943  1.00  0.00           C  
ATOM    476  CD  GLN    31      40.926  23.727  48.665  1.00  0.00           C  
ATOM    477  OE1 GLN    31      41.912  23.899  48.007  1.00  0.00           O  
ATOM    478  NE2 GLN    31      40.138  22.717  48.279  1.00  0.00           N  
ATOM    479  H   GLN    31      39.455  27.267  49.663  1.00  0.00           H  
ATOM    480  HA  GLN    31      42.369  27.537  49.830  1.00  0.00           H  
ATOM    481  HB2 GLN    31      42.524  25.105  50.026  1.00  0.00           H  
ATOM    482  HB3 GLN    31      41.536  25.821  51.311  1.00  0.00           H  
ATOM    483  HG2 GLN    31      40.497  23.773  50.799  1.00  0.00           H  
ATOM    484  HG3 GLN    31      39.522  24.841  49.960  1.00  0.00           H  
ATOM    485 HE21 GLN    31      39.379  22.417  48.874  1.00  0.00           H  
ATOM    486 HE22 GLN    31      40.452  22.075  47.566  1.00  0.00           H  
ATOM    487  N   VAL    32      42.862  26.966  47.462  1.00  0.00           N  
ATOM    488  CA  VAL    32      43.254  26.875  46.067  1.00  0.00           C  
ATOM    489  C   VAL    32      43.581  25.419  45.683  1.00  0.00           C  
ATOM    490  O   VAL    32      44.705  24.964  46.058  1.00  0.00           O  
ATOM    491  CB  VAL    32      44.428  27.784  45.629  1.00  0.00           C  
ATOM    492  CG1 VAL    32      44.806  27.513  44.158  1.00  0.00           C  
ATOM    493  CG2 VAL    32      44.125  29.285  45.890  1.00  0.00           C  
ATOM    494  H   VAL    32      43.615  27.134  48.114  1.00  0.00           H  
ATOM    495  HA  VAL    32      42.419  27.294  45.506  1.00  0.00           H  
ATOM    496  HB  VAL    32      45.307  27.570  46.237  1.00  0.00           H  
ATOM    497 HG11 VAL    32      45.694  28.100  43.925  1.00  0.00           H  
ATOM    498 HG12 VAL    32      45.010  26.464  43.945  1.00  0.00           H  
ATOM    499 HG13 VAL    32      44.092  27.803  43.387  1.00  0.00           H  
ATOM    500 HG21 VAL    32      43.374  29.635  45.182  1.00  0.00           H  
ATOM    501 HG22 VAL    32      43.747  29.461  46.898  1.00  0.00           H  
ATOM    502 HG23 VAL    32      45.045  29.831  45.685  1.00  0.00           H  
ATOM    503  N   PRO    33      42.674  24.622  45.015  1.00  0.00           N  
ATOM    504  CA  PRO    33      42.821  23.115  44.962  1.00  0.00           C  
ATOM    505  C   PRO    33      44.077  22.569  44.185  1.00  0.00           C  
ATOM    506  O   PRO    33      44.622  21.615  44.652  1.00  0.00           O  
ATOM    507  CD  PRO    33      41.374  25.024  44.604  1.00  0.00           C  
ATOM    508  CG  PRO    33      40.474  23.770  44.685  1.00  0.00           C  
ATOM    509  CB  PRO    33      41.477  22.612  44.369  1.00  0.00           C  
ATOM    510  HD2 PRO    33      41.366  25.329  43.558  1.00  0.00           H  
ATOM    511  HD3 PRO    33      40.900  25.797  45.209  1.00  0.00           H  
ATOM    512  HG2 PRO    33      39.638  23.901  43.998  1.00  0.00           H  
ATOM    513  HG3 PRO    33      40.053  23.596  45.675  1.00  0.00           H  
ATOM    514  HB2 PRO    33      41.692  22.553  43.302  1.00  0.00           H  
ATOM    515  HB3 PRO    33      41.110  21.694  44.828  1.00  0.00           H  
ATOM    516  HA  PRO    33      42.838  22.746  45.987  1.00  0.00           H  
ATOM    517  N   VAL    34      44.491  23.292  43.112  1.00  0.00           N  
ATOM    518  CA  VAL    34      45.736  22.921  42.389  1.00  0.00           C  
ATOM    519  C   VAL    34      47.059  23.145  43.162  1.00  0.00           C  
ATOM    520  O   VAL    34      48.067  22.834  42.538  1.00  0.00           O  
ATOM    521  CB  VAL    34      45.699  23.598  41.029  1.00  0.00           C  
ATOM    522  CG1 VAL    34      44.683  22.967  40.070  1.00  0.00           C  
ATOM    523  CG2 VAL    34      45.382  25.144  41.012  1.00  0.00           C  
ATOM    524  H   VAL    34      43.876  24.018  42.774  1.00  0.00           H  
ATOM    525  HA  VAL    34      45.641  21.840  42.295  1.00  0.00           H  
ATOM    526  HB  VAL    34      46.666  23.349  40.593  1.00  0.00           H  
ATOM    527 HG11 VAL    34      45.153  22.014  39.829  1.00  0.00           H  
ATOM    528 HG12 VAL    34      43.726  22.976  40.593  1.00  0.00           H  
ATOM    529 HG13 VAL    34      44.628  23.462  39.101  1.00  0.00           H  
ATOM    530 HG21 VAL    34      45.484  25.611  40.033  1.00  0.00           H  
ATOM    531 HG22 VAL    34      44.332  25.312  41.253  1.00  0.00           H  
ATOM    532 HG23 VAL    34      46.064  25.639  41.702  1.00  0.00           H  
ATOM    533  N   ASN    35      47.013  23.634  44.393  1.00  0.00           N  
ATOM    534  CA  ASN    35      48.145  23.676  45.335  1.00  0.00           C  
ATOM    535  C   ASN    35      47.753  23.050  46.717  1.00  0.00           C  
ATOM    536  O   ASN    35      46.707  23.354  47.165  1.00  0.00           O  
ATOM    537  CB  ASN    35      48.691  25.097  45.544  1.00  0.00           C  
ATOM    538  CG  ASN    35      49.765  25.148  46.583  1.00  0.00           C  
ATOM    539  OD1 ASN    35      49.514  24.929  47.726  1.00  0.00           O  
ATOM    540  ND2 ASN    35      50.894  25.718  46.248  1.00  0.00           N  
ATOM    541  H   ASN    35      46.090  23.490  44.778  1.00  0.00           H  
ATOM    542  HA  ASN    35      48.985  23.132  44.902  1.00  0.00           H  
ATOM    543  HB2 ASN    35      49.035  25.536  44.608  1.00  0.00           H  
ATOM    544  HB3 ASN    35      47.876  25.759  45.839  1.00  0.00           H  
ATOM    545 HD21 ASN    35      51.053  26.057  45.310  1.00  0.00           H  
ATOM    546 HD22 ASN    35      51.422  26.176  46.977  1.00  0.00           H  
ATOM    547  N   PRO    36      48.502  22.043  47.244  1.00  0.00           N  
ATOM    548  CA  PRO    36      48.262  21.290  48.474  1.00  0.00           C  
ATOM    549  C   PRO    36      48.017  22.150  49.702  1.00  0.00           C  
ATOM    550  O   PRO    36      47.328  21.681  50.607  1.00  0.00           O  
ATOM    551  CD  PRO    36      49.739  21.524  46.673  1.00  0.00           C  
ATOM    552  CG  PRO    36      49.923  20.156  47.287  1.00  0.00           C  
ATOM    553  CB  PRO    36      49.361  20.267  48.717  1.00  0.00           C  
ATOM    554  HD2 PRO    36      50.627  22.143  46.805  1.00  0.00           H  
ATOM    555  HD3 PRO    36      49.566  21.389  45.605  1.00  0.00           H  
ATOM    556  HG2 PRO    36      50.972  19.859  47.276  1.00  0.00           H  
ATOM    557  HG3 PRO    36      49.276  19.451  46.765  1.00  0.00           H  
ATOM    558  HB2 PRO    36      50.090  20.618  49.447  1.00  0.00           H  
ATOM    559  HB3 PRO    36      48.832  19.371  49.041  1.00  0.00           H  
ATOM    560  HA  PRO    36      47.340  20.716  48.382  1.00  0.00           H  
ATOM    561  N   SER    37      48.518  23.323  49.737  1.00  0.00           N  
ATOM    562  CA  SER    37      48.429  24.154  50.918  1.00  0.00           C  
ATOM    563  C   SER    37      48.140  25.640  50.734  1.00  0.00           C  
ATOM    564  O   SER    37      48.336  26.370  51.758  1.00  0.00           O  
ATOM    565  CB  SER    37      49.752  24.059  51.683  1.00  0.00           C  
ATOM    566  OG  SER    37      50.810  24.594  50.991  1.00  0.00           O  
ATOM    567  H   SER    37      48.965  23.756  48.942  1.00  0.00           H  
ATOM    568  HA  SER    37      47.645  23.834  51.605  1.00  0.00           H  
ATOM    569  HB2 SER    37      49.614  24.560  52.641  1.00  0.00           H  
ATOM    570  HB3 SER    37      50.010  23.009  51.827  1.00  0.00           H  
ATOM    571  HG  SER    37      50.810  24.270  50.087  1.00  0.00           H  
ATOM    572  N   LEU    38      47.615  26.091  49.591  1.00  0.00           N  
ATOM    573  CA  LEU    38      47.456  27.545  49.361  1.00  0.00           C  
ATOM    574  C   LEU    38      45.984  27.956  49.747  1.00  0.00           C  
ATOM    575  O   LEU    38      45.018  27.369  49.367  1.00  0.00           O  
ATOM    576  CB  LEU    38      47.777  27.950  47.978  1.00  0.00           C  
ATOM    577  CG  LEU    38      47.588  29.373  47.450  1.00  0.00           C  
ATOM    578  CD1 LEU    38      48.321  30.534  48.252  1.00  0.00           C  
ATOM    579  CD2 LEU    38      48.201  29.440  46.060  1.00  0.00           C  
ATOM    580  H   LEU    38      47.519  25.542  48.749  1.00  0.00           H  
ATOM    581  HA  LEU    38      48.025  28.110  50.099  1.00  0.00           H  
ATOM    582  HB2 LEU    38      48.803  27.587  47.910  1.00  0.00           H  
ATOM    583  HB3 LEU    38      47.255  27.329  47.251  1.00  0.00           H  
ATOM    584  HG  LEU    38      46.518  29.569  47.373  1.00  0.00           H  
ATOM    585 HD11 LEU    38      49.387  30.314  48.314  1.00  0.00           H  
ATOM    586 HD12 LEU    38      48.274  31.449  47.662  1.00  0.00           H  
ATOM    587 HD13 LEU    38      47.910  30.633  49.257  1.00  0.00           H  
ATOM    588 HD21 LEU    38      47.775  30.277  45.507  1.00  0.00           H  
ATOM    589 HD22 LEU    38      49.286  29.492  46.147  1.00  0.00           H  
ATOM    590 HD23 LEU    38      48.081  28.506  45.511  1.00  0.00           H  
ATOM    591  N   TYR    39      45.824  28.971  50.624  1.00  0.00           N  
ATOM    592  CA  TYR    39      44.523  29.426  51.091  1.00  0.00           C  
ATOM    593  C   TYR    39      44.276  30.954  50.907  1.00  0.00           C  
ATOM    594  O   TYR    39      45.217  31.774  50.988  1.00  0.00           O  
ATOM    595  CB  TYR    39      44.479  29.185  52.593  1.00  0.00           C  
ATOM    596  CG  TYR    39      44.385  27.720  53.054  1.00  0.00           C  
ATOM    597  CD1 TYR    39      45.575  26.963  53.341  1.00  0.00           C  
ATOM    598  CE1 TYR    39      45.467  25.612  53.790  1.00  0.00           C  
ATOM    599  CZ  TYR    39      44.188  25.057  53.997  1.00  0.00           C  
ATOM    600  OH  TYR    39      44.129  23.735  54.488  1.00  0.00           O  
ATOM    601  CE2 TYR    39      42.989  25.786  53.704  1.00  0.00           C  
ATOM    602  CD2 TYR    39      43.144  27.080  53.242  1.00  0.00           C  
ATOM    603  H   TYR    39      46.596  29.543  50.935  1.00  0.00           H  
ATOM    604  HA  TYR    39      43.668  28.916  50.649  1.00  0.00           H  
ATOM    605  HB2 TYR    39      45.483  29.489  52.890  1.00  0.00           H  
ATOM    606  HB3 TYR    39      43.701  29.791  53.057  1.00  0.00           H  
ATOM    607  HD1 TYR    39      46.523  27.476  53.281  1.00  0.00           H  
ATOM    608  HE1 TYR    39      46.320  24.993  54.026  1.00  0.00           H  
ATOM    609  HH  TYR    39      43.208  23.497  54.611  1.00  0.00           H  
ATOM    610  HE2 TYR    39      42.054  25.245  53.711  1.00  0.00           H  
ATOM    611  HD2 TYR    39      42.220  27.540  52.924  1.00  0.00           H  
ATOM    612  N   LEU    40      42.986  31.356  50.663  1.00  0.00           N  
ATOM    613  CA  LEU    40      42.547  32.773  50.452  1.00  0.00           C  
ATOM    614  C   LEU    40      42.060  33.392  51.836  1.00  0.00           C  
ATOM    615  O   LEU    40      41.122  32.803  52.394  1.00  0.00           O  
ATOM    616  CB  LEU    40      41.464  32.790  49.395  1.00  0.00           C  
ATOM    617  CG  LEU    40      41.986  32.239  47.996  1.00  0.00           C  
ATOM    618  CD1 LEU    40      40.702  32.011  47.111  1.00  0.00           C  
ATOM    619  CD2 LEU    40      42.856  33.371  47.367  1.00  0.00           C  
ATOM    620  H   LEU    40      42.241  30.685  50.784  1.00  0.00           H  
ATOM    621  HA  LEU    40      43.475  33.224  50.100  1.00  0.00           H  
ATOM    622  HB2 LEU    40      40.630  32.149  49.682  1.00  0.00           H  
ATOM    623  HB3 LEU    40      41.009  33.763  49.207  1.00  0.00           H  
ATOM    624  HG  LEU    40      42.498  31.284  48.116  1.00  0.00           H  
ATOM    625 HD11 LEU    40      40.035  32.873  47.132  1.00  0.00           H  
ATOM    626 HD12 LEU    40      41.004  31.775  46.091  1.00  0.00           H  
ATOM    627 HD13 LEU    40      40.266  31.107  47.538  1.00  0.00           H  
ATOM    628 HD21 LEU    40      43.255  33.077  46.396  1.00  0.00           H  
ATOM    629 HD22 LEU    40      42.324  34.315  47.253  1.00  0.00           H  
ATOM    630 HD23 LEU    40      43.732  33.498  48.003  1.00  0.00           H  
ATOM    631  N   ILE    41      42.634  34.539  52.325  1.00  0.00           N  
ATOM    632  CA  ILE    41      42.367  35.190  53.577  1.00  0.00           C  
ATOM    633  C   ILE    41      41.981  36.642  53.269  1.00  0.00           C  
ATOM    634  O   ILE    41      42.622  37.375  52.490  1.00  0.00           O  
ATOM    635  CB  ILE    41      43.684  35.153  54.472  1.00  0.00           C  
ATOM    636  CG2 ILE    41      43.561  36.004  55.817  1.00  0.00           C  
ATOM    637  CG1 ILE    41      44.043  33.772  54.814  1.00  0.00           C  
ATOM    638  CD1 ILE    41      45.141  33.109  53.952  1.00  0.00           C  
ATOM    639  H   ILE    41      43.396  34.998  51.846  1.00  0.00           H  
ATOM    640  HA  ILE    41      41.538  34.697  54.086  1.00  0.00           H  
ATOM    641  HB  ILE    41      44.470  35.658  53.910  1.00  0.00           H  
ATOM    642 HG21 ILE    41      43.496  37.085  55.692  1.00  0.00           H  
ATOM    643 HG22 ILE    41      42.718  35.602  56.378  1.00  0.00           H  
ATOM    644 HG23 ILE    41      44.430  35.783  56.437  1.00  0.00           H  
ATOM    645 HG12 ILE    41      44.313  33.745  55.870  1.00  0.00           H  
ATOM    646 HG13 ILE    41      43.143  33.162  54.736  1.00  0.00           H  
ATOM    647 HD11 ILE    41      45.384  32.110  54.312  1.00  0.00           H  
ATOM    648 HD12 ILE    41      44.746  33.009  52.941  1.00  0.00           H  
ATOM    649 HD13 ILE    41      46.109  33.606  53.899  1.00  0.00           H  
ATOM    650  N   LYS    42      40.850  37.117  53.891  1.00  0.00           N  
ATOM    651  CA  LYS    42      40.603  38.580  53.951  1.00  0.00           C  
ATOM    652  C   LYS    42      41.105  39.155  55.268  1.00  0.00           C  
ATOM    653  O   LYS    42      40.598  38.840  56.311  1.00  0.00           O  
ATOM    654  CB  LYS    42      39.098  38.933  53.758  1.00  0.00           C  
ATOM    655  CG  LYS    42      38.747  40.486  54.045  1.00  0.00           C  
ATOM    656  CD  LYS    42      39.568  41.493  53.217  1.00  0.00           C  
ATOM    657  CE  LYS    42      38.876  42.853  53.259  1.00  0.00           C  
ATOM    658  NZ  LYS    42      38.813  43.488  54.535  1.00  0.00           N1+
ATOM    659  H   LYS    42      40.279  36.476  54.423  1.00  0.00           H  
ATOM    660  HA  LYS    42      41.119  39.067  53.123  1.00  0.00           H  
ATOM    661  HB2 LYS    42      38.737  38.561  52.799  1.00  0.00           H  
ATOM    662  HB3 LYS    42      38.597  38.379  54.552  1.00  0.00           H  
ATOM    663  HG2 LYS    42      37.683  40.577  53.826  1.00  0.00           H  
ATOM    664  HG3 LYS    42      38.908  40.753  55.089  1.00  0.00           H  
ATOM    665  HD2 LYS    42      40.622  41.558  53.487  1.00  0.00           H  
ATOM    666  HD3 LYS    42      39.397  41.165  52.192  1.00  0.00           H  
ATOM    667  HE2 LYS    42      39.304  43.547  52.536  1.00  0.00           H  
ATOM    668  HE3 LYS    42      37.828  42.745  52.979  1.00  0.00           H  
ATOM    669  HZ1 LYS    42      39.737  43.765  54.837  1.00  0.00           H  
ATOM    670  HZ2 LYS    42      38.309  44.363  54.526  1.00  0.00           H  
ATOM    671  HZ3 LYS    42      38.355  42.839  55.159  1.00  0.00           H  
ATOM    672  N   TYR    43      42.072  40.024  55.189  1.00  0.00           N  
ATOM    673  CA  TYR    43      42.662  40.809  56.262  1.00  0.00           C  
ATOM    674  C   TYR    43      41.856  42.003  56.629  1.00  0.00           C  
ATOM    675  O   TYR    43      41.452  42.835  55.760  1.00  0.00           O  
ATOM    676  CB  TYR    43      44.144  41.060  55.947  1.00  0.00           C  
ATOM    677  CG  TYR    43      44.899  39.689  56.041  1.00  0.00           C  
ATOM    678  CD1 TYR    43      45.457  39.106  54.878  1.00  0.00           C  
ATOM    679  CE1 TYR    43      46.224  37.919  55.040  1.00  0.00           C  
ATOM    680  CZ  TYR    43      46.437  37.319  56.305  1.00  0.00           C  
ATOM    681  OH  TYR    43      47.207  36.175  56.539  1.00  0.00           O  
ATOM    682  CE2 TYR    43      45.870  37.908  57.409  1.00  0.00           C  
ATOM    683  CD2 TYR    43      45.153  39.142  57.272  1.00  0.00           C  
ATOM    684  H   TYR    43      42.487  40.232  54.291  1.00  0.00           H  
ATOM    685  HA  TYR    43      42.627  40.151  57.131  1.00  0.00           H  
ATOM    686  HB2 TYR    43      44.249  41.535  54.971  1.00  0.00           H  
ATOM    687  HB3 TYR    43      44.641  41.735  56.644  1.00  0.00           H  
ATOM    688  HD1 TYR    43      45.297  39.558  53.910  1.00  0.00           H  
ATOM    689  HE1 TYR    43      46.598  37.497  54.119  1.00  0.00           H  
ATOM    690  HH  TYR    43      47.781  36.050  57.298  1.00  0.00           H  
ATOM    691  HE2 TYR    43      46.061  37.444  58.365  1.00  0.00           H  
ATOM    692  HD2 TYR    43      44.774  39.615  58.166  1.00  0.00           H  
ATOM    693  N   ASP    44      41.649  42.236  57.941  1.00  0.00           N  
ATOM    694  CA  ASP    44      40.873  43.401  58.489  1.00  0.00           C  
ATOM    695  C   ASP    44      41.611  44.756  58.076  1.00  0.00           C  
ATOM    696  O   ASP    44      41.014  45.783  57.840  1.00  0.00           O  
ATOM    697  CB  ASP    44      40.693  43.208  59.982  1.00  0.00           C  
ATOM    698  CG  ASP    44      39.894  42.022  60.481  1.00  0.00           C  
ATOM    699  OD1 ASP    44      39.673  41.061  59.723  1.00  0.00           O  
ATOM    700  OD2 ASP    44      39.485  42.107  61.682  1.00  0.00           O1-
ATOM    701  H   ASP    44      41.830  41.496  58.605  1.00  0.00           H  
ATOM    702  HA  ASP    44      39.881  43.462  58.042  1.00  0.00           H  
ATOM    703  HB2 ASP    44      41.725  43.183  60.331  1.00  0.00           H  
ATOM    704  HB3 ASP    44      40.240  44.101  60.413  1.00  0.00           H  
ATOM    705  N   GLY    45      42.959  44.760  58.205  1.00  0.00           N  
ATOM    706  CA  GLY    45      43.777  45.953  58.073  1.00  0.00           C  
ATOM    707  C   GLY    45      43.657  46.648  56.690  1.00  0.00           C  
ATOM    708  O   GLY    45      44.150  47.751  56.483  1.00  0.00           O  
ATOM    709  H   GLY    45      43.471  43.892  58.276  1.00  0.00           H  
ATOM    710  HA2 GLY    45      43.385  46.691  58.773  1.00  0.00           H  
ATOM    711  HA3 GLY    45      44.821  45.713  58.275  1.00  0.00           H  
ATOM    712  N   PHE    46      43.149  45.915  55.641  1.00  0.00           N  
ATOM    713  CA  PHE    46      43.088  46.299  54.218  1.00  0.00           C  
ATOM    714  C   PHE    46      41.716  46.027  53.584  1.00  0.00           C  
ATOM    715  O   PHE    46      40.904  45.300  54.131  1.00  0.00           O  
ATOM    716  CB  PHE    46      44.085  45.394  53.436  1.00  0.00           C  
ATOM    717  CG  PHE    46      45.493  45.431  54.059  1.00  0.00           C  
ATOM    718  CD1 PHE    46      46.082  44.292  54.531  1.00  0.00           C  
ATOM    719  CE1 PHE    46      47.347  44.349  55.124  1.00  0.00           C  
ATOM    720  CZ  PHE    46      48.077  45.515  55.179  1.00  0.00           C  
ATOM    721  CE2 PHE    46      47.435  46.708  54.820  1.00  0.00           C  
ATOM    722  CD2 PHE    46      46.175  46.655  54.223  1.00  0.00           C  
ATOM    723  H   PHE    46      42.629  45.072  55.843  1.00  0.00           H  
ATOM    724  HA  PHE    46      43.210  47.376  54.102  1.00  0.00           H  
ATOM    725  HB2 PHE    46      43.696  44.376  53.402  1.00  0.00           H  
ATOM    726  HB3 PHE    46      44.144  45.755  52.409  1.00  0.00           H  
ATOM    727  HD1 PHE    46      45.580  43.339  54.448  1.00  0.00           H  
ATOM    728  HE1 PHE    46      47.836  43.408  55.326  1.00  0.00           H  
ATOM    729  HZ  PHE    46      49.079  45.676  55.548  1.00  0.00           H  
ATOM    730  HE2 PHE    46      47.993  47.632  54.882  1.00  0.00           H  
ATOM    731  HD2 PHE    46      45.666  47.524  53.833  1.00  0.00           H  
ATOM    732  N   ASP    47      41.431  46.613  52.394  1.00  0.00           N  
ATOM    733  CA  ASP    47      40.382  46.242  51.485  1.00  0.00           C  
ATOM    734  C   ASP    47      40.702  44.982  50.597  1.00  0.00           C  
ATOM    735  O   ASP    47      39.833  44.369  49.974  1.00  0.00           O  
ATOM    736  CB  ASP    47      40.104  47.361  50.606  1.00  0.00           C  
ATOM    737  CG  ASP    47      39.394  48.513  51.193  1.00  0.00           C  
ATOM    738  OD1 ASP    47      38.812  48.392  52.330  1.00  0.00           O  
ATOM    739  OD2 ASP    47      39.406  49.627  50.611  1.00  0.00           O1-
ATOM    740  H   ASP    47      42.101  47.295  52.067  1.00  0.00           H  
ATOM    741  HA  ASP    47      39.462  45.912  51.971  1.00  0.00           H  
ATOM    742  HB2 ASP    47      40.965  47.778  50.085  1.00  0.00           H  
ATOM    743  HB3 ASP    47      39.363  46.944  49.924  1.00  0.00           H  
ATOM    744  N   CYS    48      41.940  44.622  50.466  1.00  0.00           N  
ATOM    745  CA  CYS    48      42.537  43.506  49.812  1.00  0.00           C  
ATOM    746  C   CYS    48      42.177  42.147  50.431  1.00  0.00           C  
ATOM    747  O   CYS    48      42.138  41.937  51.644  1.00  0.00           O  
ATOM    748  CB  CYS    48      44.036  43.816  49.703  1.00  0.00           C  
ATOM    749  SG  CYS    48      44.413  45.513  49.288  1.00  0.00           S  
ATOM    750  H   CYS    48      42.628  45.239  50.871  1.00  0.00           H  
ATOM    751  HA  CYS    48      42.151  43.467  48.794  1.00  0.00           H  
ATOM    752  HB2 CYS    48      44.412  43.533  50.686  1.00  0.00           H  
ATOM    753  HB3 CYS    48      44.470  43.243  48.884  1.00  0.00           H  
ATOM    754  HG  CYS    48      43.820  45.621  48.096  1.00  0.00           H  
ATOM    755  N   VAL    49      42.076  41.147  49.547  1.00  0.00           N  
ATOM    756  CA  VAL    49      42.110  39.712  49.687  1.00  0.00           C  
ATOM    757  C   VAL    49      43.370  39.075  49.157  1.00  0.00           C  
ATOM    758  O   VAL    49      43.584  39.078  47.915  1.00  0.00           O  
ATOM    759  CB  VAL    49      40.888  39.020  49.050  1.00  0.00           C  
ATOM    760  CG1 VAL    49      40.929  37.525  49.091  1.00  0.00           C  
ATOM    761  CG2 VAL    49      39.583  39.570  49.596  1.00  0.00           C  
ATOM    762  H   VAL    49      42.072  41.428  48.577  1.00  0.00           H  
ATOM    763  HA  VAL    49      42.001  39.510  50.753  1.00  0.00           H  
ATOM    764  HB  VAL    49      40.894  39.303  47.997  1.00  0.00           H  
ATOM    765 HG11 VAL    49      40.151  37.114  48.448  1.00  0.00           H  
ATOM    766 HG12 VAL    49      41.889  37.166  48.720  1.00  0.00           H  
ATOM    767 HG13 VAL    49      40.774  37.214  50.124  1.00  0.00           H  
ATOM    768 HG21 VAL    49      39.491  39.291  50.646  1.00  0.00           H  
ATOM    769 HG22 VAL    49      39.500  40.657  49.630  1.00  0.00           H  
ATOM    770 HG23 VAL    49      38.751  39.221  48.985  1.00  0.00           H  
ATOM    771  N   TYR    50      44.169  38.545  50.051  1.00  0.00           N  
ATOM    772  CA  TYR    50      45.417  37.882  49.784  1.00  0.00           C  
ATOM    773  C   TYR    50      45.372  36.374  49.824  1.00  0.00           C  
ATOM    774  O   TYR    50      44.581  35.806  50.530  1.00  0.00           O  
ATOM    775  CB  TYR    50      46.487  38.349  50.830  1.00  0.00           C  
ATOM    776  CG  TYR    50      46.824  39.794  50.891  1.00  0.00           C  
ATOM    777  CD1 TYR    50      46.487  40.706  49.863  1.00  0.00           C  
ATOM    778  CE1 TYR    50      46.715  42.111  50.026  1.00  0.00           C  
ATOM    779  CZ  TYR    50      47.370  42.558  51.143  1.00  0.00           C  
ATOM    780  OH  TYR    50      47.644  43.864  51.215  1.00  0.00           O  
ATOM    781  CE2 TYR    50      47.752  41.647  52.157  1.00  0.00           C  
ATOM    782  CD2 TYR    50      47.503  40.303  52.026  1.00  0.00           C  
ATOM    783  H   TYR    50      43.898  38.424  51.016  1.00  0.00           H  
ATOM    784  HA  TYR    50      45.800  38.156  48.802  1.00  0.00           H  
ATOM    785  HB2 TYR    50      46.031  38.085  51.784  1.00  0.00           H  
ATOM    786  HB3 TYR    50      47.438  37.817  50.789  1.00  0.00           H  
ATOM    787  HD1 TYR    50      46.006  40.384  48.951  1.00  0.00           H  
ATOM    788  HE1 TYR    50      46.481  42.822  49.247  1.00  0.00           H  
ATOM    789  HH  TYR    50      48.292  44.024  51.904  1.00  0.00           H  
ATOM    790  HE2 TYR    50      48.188  41.896  53.113  1.00  0.00           H  
ATOM    791  HD2 TYR    50      47.954  39.621  52.732  1.00  0.00           H  
ATOM    792  N   GLY    51      46.465  35.748  49.335  1.00  0.00           N  
ATOM    793  CA  GLY    51      46.676  34.325  49.212  1.00  0.00           C  
ATOM    794  C   GLY    51      48.015  33.946  49.865  1.00  0.00           C  
ATOM    795  O   GLY    51      49.030  34.347  49.309  1.00  0.00           O  
ATOM    796  H   GLY    51      47.112  36.365  48.866  1.00  0.00           H  
ATOM    797  HA2 GLY    51      45.875  33.863  49.788  1.00  0.00           H  
ATOM    798  HA3 GLY    51      46.706  33.978  48.179  1.00  0.00           H  
ATOM    799  N   LEU    52      47.895  32.972  50.734  1.00  0.00           N  
ATOM    800  CA  LEU    52      49.099  32.415  51.410  1.00  0.00           C  
ATOM    801  C   LEU    52      48.967  30.994  51.663  1.00  0.00           C  
ATOM    802  O   LEU    52      47.860  30.416  51.883  1.00  0.00           O  
ATOM    803  CB  LEU    52      49.348  33.085  52.796  1.00  0.00           C  
ATOM    804  CG  LEU    52      49.173  34.623  53.018  1.00  0.00           C  
ATOM    805  CD1 LEU    52      49.400  34.965  54.488  1.00  0.00           C  
ATOM    806  CD2 LEU    52      50.262  35.470  52.249  1.00  0.00           C  
ATOM    807  H   LEU    52      47.000  32.600  51.016  1.00  0.00           H  
ATOM    808  HA  LEU    52      49.914  32.557  50.701  1.00  0.00           H  
ATOM    809  HB2 LEU    52      48.742  32.499  53.488  1.00  0.00           H  
ATOM    810  HB3 LEU    52      50.344  32.881  53.190  1.00  0.00           H  
ATOM    811  HG  LEU    52      48.185  34.912  52.661  1.00  0.00           H  
ATOM    812 HD11 LEU    52      48.678  34.420  55.096  1.00  0.00           H  
ATOM    813 HD12 LEU    52      50.383  34.660  54.846  1.00  0.00           H  
ATOM    814 HD13 LEU    52      49.289  36.044  54.592  1.00  0.00           H  
ATOM    815 HD21 LEU    52      50.206  35.364  51.166  1.00  0.00           H  
ATOM    816 HD22 LEU    52      50.067  36.538  52.341  1.00  0.00           H  
ATOM    817 HD23 LEU    52      51.263  35.243  52.616  1.00  0.00           H  
ATOM    818  N   GLU    53      50.101  30.374  51.750  1.00  0.00           N  
ATOM    819  CA  GLU    53      50.339  29.015  52.293  1.00  0.00           C  
ATOM    820  C   GLU    53      50.335  29.086  53.821  1.00  0.00           C  
ATOM    821  O   GLU    53      51.309  28.838  54.477  1.00  0.00           O  
ATOM    822  CB  GLU    53      51.513  28.309  51.562  1.00  0.00           C  
ATOM    823  CG  GLU    53      51.122  27.839  50.126  1.00  0.00           C  
ATOM    824  CD  GLU    53      52.363  27.538  49.214  1.00  0.00           C  
ATOM    825  OE1 GLU    53      53.539  27.634  49.580  1.00  0.00           O  
ATOM    826  OE2 GLU    53      52.204  27.404  48.010  1.00  0.00           O1-
ATOM    827  H   GLU    53      50.891  30.988  51.624  1.00  0.00           H  
ATOM    828  HA  GLU    53      49.444  28.483  51.970  1.00  0.00           H  
ATOM    829  HB2 GLU    53      52.429  28.899  51.534  1.00  0.00           H  
ATOM    830  HB3 GLU    53      51.740  27.394  52.108  1.00  0.00           H  
ATOM    831  HG2 GLU    53      50.521  26.937  50.242  1.00  0.00           H  
ATOM    832  HG3 GLU    53      50.499  28.576  49.621  1.00  0.00           H  
ATOM    833  N   LEU    54      49.266  29.574  54.405  1.00  0.00           N  
ATOM    834  CA  LEU    54      49.242  30.086  55.798  1.00  0.00           C  
ATOM    835  C   LEU    54      49.985  29.229  56.802  1.00  0.00           C  
ATOM    836  O   LEU    54      50.874  29.684  57.460  1.00  0.00           O  
ATOM    837  CB  LEU    54      47.796  30.351  56.276  1.00  0.00           C  
ATOM    838  CG  LEU    54      47.737  31.337  57.444  1.00  0.00           C  
ATOM    839  CD1 LEU    54      47.932  32.747  56.944  1.00  0.00           C  
ATOM    840  CD2 LEU    54      46.434  31.174  58.264  1.00  0.00           C  
ATOM    841  H   LEU    54      48.405  29.563  53.876  1.00  0.00           H  
ATOM    842  HA  LEU    54      49.738  31.046  55.655  1.00  0.00           H  
ATOM    843  HB2 LEU    54      47.207  30.742  55.447  1.00  0.00           H  
ATOM    844  HB3 LEU    54      47.269  29.442  56.565  1.00  0.00           H  
ATOM    845  HG  LEU    54      48.624  31.149  58.049  1.00  0.00           H  
ATOM    846 HD11 LEU    54      47.986  33.471  57.758  1.00  0.00           H  
ATOM    847 HD12 LEU    54      48.938  32.727  56.524  1.00  0.00           H  
ATOM    848 HD13 LEU    54      47.181  32.947  56.180  1.00  0.00           H  
ATOM    849 HD21 LEU    54      45.570  31.142  57.601  1.00  0.00           H  
ATOM    850 HD22 LEU    54      46.521  30.295  58.903  1.00  0.00           H  
ATOM    851 HD23 LEU    54      46.336  32.013  58.952  1.00  0.00           H  
ATOM    852  N   ASN    55      49.733  27.945  56.831  1.00  0.00           N  
ATOM    853  CA  ASN    55      50.261  26.891  57.734  1.00  0.00           C  
ATOM    854  C   ASN    55      51.757  26.576  57.424  1.00  0.00           C  
ATOM    855  O   ASN    55      52.384  25.735  58.125  1.00  0.00           O  
ATOM    856  CB  ASN    55      49.343  25.587  57.778  1.00  0.00           C  
ATOM    857  CG  ASN    55      47.913  25.930  58.114  1.00  0.00           C  
ATOM    858  OD1 ASN    55      47.514  25.893  59.282  1.00  0.00           O  
ATOM    859  ND2 ASN    55      47.172  26.484  57.124  1.00  0.00           N  
ATOM    860  H   ASN    55      48.934  27.669  56.278  1.00  0.00           H  
ATOM    861  HA  ASN    55      50.298  27.243  58.765  1.00  0.00           H  
ATOM    862  HB2 ASN    55      49.377  25.078  56.815  1.00  0.00           H  
ATOM    863  HB3 ASN    55      49.780  25.003  58.588  1.00  0.00           H  
ATOM    864 HD21 ASN    55      47.566  26.500  56.194  1.00  0.00           H  
ATOM    865 HD22 ASN    55      46.298  26.904  57.406  1.00  0.00           H  
ATOM    866  N   LYS    56      52.324  27.090  56.334  1.00  0.00           N  
ATOM    867  CA  LYS    56      53.696  26.897  55.819  1.00  0.00           C  
ATOM    868  C   LYS    56      54.560  28.101  55.901  1.00  0.00           C  
ATOM    869  O   LYS    56      55.616  27.917  56.450  1.00  0.00           O  
ATOM    870  CB  LYS    56      53.600  26.234  54.428  1.00  0.00           C  
ATOM    871  CG  LYS    56      53.032  24.819  54.334  1.00  0.00           C  
ATOM    872  CD  LYS    56      53.422  24.115  53.031  1.00  0.00           C  
ATOM    873  CE  LYS    56      52.943  22.685  53.052  1.00  0.00           C  
ATOM    874  NZ  LYS    56      53.135  22.125  51.682  1.00  0.00           N1+
ATOM    875  H   LYS    56      51.670  27.462  55.659  1.00  0.00           H  
ATOM    876  HA  LYS    56      54.141  26.152  56.479  1.00  0.00           H  
ATOM    877  HB2 LYS    56      52.993  26.907  53.822  1.00  0.00           H  
ATOM    878  HB3 LYS    56      54.631  26.238  54.075  1.00  0.00           H  
ATOM    879  HG2 LYS    56      53.418  24.205  55.148  1.00  0.00           H  
ATOM    880  HG3 LYS    56      51.942  24.829  54.344  1.00  0.00           H  
ATOM    881  HD2 LYS    56      52.967  24.691  52.225  1.00  0.00           H  
ATOM    882  HD3 LYS    56      54.501  24.126  52.883  1.00  0.00           H  
ATOM    883  HE2 LYS    56      53.438  22.033  53.772  1.00  0.00           H  
ATOM    884  HE3 LYS    56      51.871  22.618  53.238  1.00  0.00           H  
ATOM    885  HZ1 LYS    56      54.103  21.957  51.447  1.00  0.00           H  
ATOM    886  HZ2 LYS    56      52.687  21.231  51.536  1.00  0.00           H  
ATOM    887  HZ3 LYS    56      52.705  22.692  50.965  1.00  0.00           H  
ATOM    888  N   ASP    57      54.049  29.237  55.489  1.00  0.00           N  
ATOM    889  CA  ASP    57      54.766  30.508  55.218  1.00  0.00           C  
ATOM    890  C   ASP    57      55.375  31.042  56.493  1.00  0.00           C  
ATOM    891  O   ASP    57      54.660  31.451  57.390  1.00  0.00           O  
ATOM    892  CB  ASP    57      53.852  31.556  54.650  1.00  0.00           C  
ATOM    893  CG  ASP    57      54.528  32.606  53.850  1.00  0.00           C  
ATOM    894  OD1 ASP    57      55.245  33.501  54.378  1.00  0.00           O  
ATOM    895  OD2 ASP    57      54.398  32.501  52.588  1.00  0.00           O1-
ATOM    896  H   ASP    57      53.092  29.190  55.170  1.00  0.00           H  
ATOM    897  HA  ASP    57      55.621  30.267  54.587  1.00  0.00           H  
ATOM    898  HB2 ASP    57      53.045  31.122  54.060  1.00  0.00           H  
ATOM    899  HB3 ASP    57      53.343  32.164  55.398  1.00  0.00           H  
ATOM    900  N   GLU    58      56.704  31.062  56.664  1.00  0.00           N  
ATOM    901  CA  GLU    58      57.384  31.368  57.872  1.00  0.00           C  
ATOM    902  C   GLU    58      57.391  32.821  58.199  1.00  0.00           C  
ATOM    903  O   GLU    58      57.728  33.184  59.300  1.00  0.00           O  
ATOM    904  CB  GLU    58      58.804  30.725  57.877  1.00  0.00           C  
ATOM    905  CG  GLU    58      58.843  29.156  57.884  1.00  0.00           C  
ATOM    906  CD  GLU    58      58.387  28.641  59.226  1.00  0.00           C  
ATOM    907  OE1 GLU    58      59.298  28.205  60.022  1.00  0.00           O  
ATOM    908  OE2 GLU    58      57.217  28.553  59.665  1.00  0.00           O1-
ATOM    909  H   GLU    58      57.221  30.773  55.847  1.00  0.00           H  
ATOM    910  HA  GLU    58      56.720  30.885  58.589  1.00  0.00           H  
ATOM    911  HB2 GLU    58      59.316  31.109  56.995  1.00  0.00           H  
ATOM    912  HB3 GLU    58      59.313  31.098  58.765  1.00  0.00           H  
ATOM    913  HG2 GLU    58      58.200  28.768  57.094  1.00  0.00           H  
ATOM    914  HG3 GLU    58      59.890  28.869  57.782  1.00  0.00           H  
ATOM    915  N   ARG    59      56.973  33.741  57.349  1.00  0.00           N  
ATOM    916  CA  ARG    59      56.704  35.112  57.732  1.00  0.00           C  
ATOM    917  C   ARG    59      55.454  35.282  58.570  1.00  0.00           C  
ATOM    918  O   ARG    59      55.280  36.302  59.188  1.00  0.00           O  
ATOM    919  CB  ARG    59      56.376  35.977  56.499  1.00  0.00           C  
ATOM    920  CG  ARG    59      57.572  36.160  55.535  1.00  0.00           C  
ATOM    921  CD  ARG    59      57.217  36.851  54.241  1.00  0.00           C  
ATOM    922  NE  ARG    59      56.314  35.965  53.457  1.00  0.00           N  
ATOM    923  CZ  ARG    59      55.925  36.125  52.238  1.00  0.00           C  
ATOM    924  NH1 ARG    59      56.361  37.051  51.392  1.00  0.00           N  
ATOM    925  NH2 ARG    59      55.115  35.229  51.652  1.00  0.00           N1+
ATOM    926  H   ARG    59      56.657  33.347  56.474  1.00  0.00           H  
ATOM    927  HA  ARG    59      57.609  35.582  58.116  1.00  0.00           H  
ATOM    928  HB2 ARG    59      55.482  35.633  55.979  1.00  0.00           H  
ATOM    929  HB3 ARG    59      56.222  37.034  56.717  1.00  0.00           H  
ATOM    930  HG2 ARG    59      58.350  36.744  56.026  1.00  0.00           H  
ATOM    931  HG3 ARG    59      57.987  35.180  55.299  1.00  0.00           H  
ATOM    932  HD2 ARG    59      56.713  37.791  54.464  1.00  0.00           H  
ATOM    933  HD3 ARG    59      58.223  36.870  53.822  1.00  0.00           H  
ATOM    934  HE  ARG    59      55.997  35.133  53.934  1.00  0.00           H  
ATOM    935 HH11 ARG    59      57.012  37.706  51.803  1.00  0.00           H  
ATOM    936 HH12 ARG    59      55.953  37.095  50.470  1.00  0.00           H  
ATOM    937 HH21 ARG    59      54.932  34.373  52.156  1.00  0.00           H  
ATOM    938 HH22 ARG    59      55.080  35.293  50.645  1.00  0.00           H  
ATOM    939  N   VAL    60      54.559  34.209  58.603  1.00  0.00           N  
ATOM    940  CA  VAL    60      53.498  34.093  59.628  1.00  0.00           C  
ATOM    941  C   VAL    60      54.066  33.444  60.846  1.00  0.00           C  
ATOM    942  O   VAL    60      54.722  32.385  60.778  1.00  0.00           O  
ATOM    943  CB  VAL    60      52.285  33.261  59.027  1.00  0.00           C  
ATOM    944  CG1 VAL    60      51.160  33.235  60.040  1.00  0.00           C  
ATOM    945  CG2 VAL    60      51.746  33.769  57.705  1.00  0.00           C  
ATOM    946  H   VAL    60      54.828  33.390  58.077  1.00  0.00           H  
ATOM    947  HA  VAL    60      53.204  35.107  59.899  1.00  0.00           H  
ATOM    948  HB  VAL    60      52.457  32.202  58.833  1.00  0.00           H  
ATOM    949 HG11 VAL    60      51.563  32.676  60.884  1.00  0.00           H  
ATOM    950 HG12 VAL    60      50.865  34.275  60.182  1.00  0.00           H  
ATOM    951 HG13 VAL    60      50.355  32.624  59.631  1.00  0.00           H  
ATOM    952 HG21 VAL    60      52.609  33.876  57.048  1.00  0.00           H  
ATOM    953 HG22 VAL    60      51.080  33.050  57.226  1.00  0.00           H  
ATOM    954 HG23 VAL    60      51.230  34.661  58.061  1.00  0.00           H  
ATOM    955  N   SER    61      53.839  34.079  61.995  1.00  0.00           N  
ATOM    956  CA  SER    61      54.417  33.691  63.267  1.00  0.00           C  
ATOM    957  C   SER    61      53.217  33.906  64.278  1.00  0.00           C  
ATOM    958  O   SER    61      52.373  34.745  64.027  1.00  0.00           O  
ATOM    959  CB  SER    61      55.609  34.600  63.634  1.00  0.00           C  
ATOM    960  OG  SER    61      56.279  33.988  64.675  1.00  0.00           O  
ATOM    961  H   SER    61      53.165  34.828  62.059  1.00  0.00           H  
ATOM    962  HA  SER    61      54.744  32.652  63.233  1.00  0.00           H  
ATOM    963  HB2 SER    61      56.330  34.737  62.828  1.00  0.00           H  
ATOM    964  HB3 SER    61      55.285  35.587  63.962  1.00  0.00           H  
ATOM    965  HG  SER    61      57.195  34.224  64.509  1.00  0.00           H  
ATOM    966  N   ALA    62      53.327  33.269  65.413  1.00  0.00           N  
ATOM    967  CA  ALA    62      52.392  33.294  66.519  1.00  0.00           C  
ATOM    968  C   ALA    62      50.916  33.159  66.143  1.00  0.00           C  
ATOM    969  O   ALA    62      50.003  33.607  66.877  1.00  0.00           O  
ATOM    970  CB  ALA    62      52.725  34.468  67.486  1.00  0.00           C  
ATOM    971  H   ALA    62      54.150  32.692  65.511  1.00  0.00           H  
ATOM    972  HA  ALA    62      52.640  32.363  67.029  1.00  0.00           H  
ATOM    973  HB1 ALA    62      53.807  34.565  67.572  1.00  0.00           H  
ATOM    974  HB2 ALA    62      52.204  35.384  67.207  1.00  0.00           H  
ATOM    975  HB3 ALA    62      52.371  34.158  68.469  1.00  0.00           H  
ATOM    976  N   LEU    63      50.673  32.407  65.080  1.00  0.00           N  
ATOM    977  CA  LEU    63      49.301  32.107  64.631  1.00  0.00           C  
ATOM    978  C   LEU    63      48.321  31.706  65.737  1.00  0.00           C  
ATOM    979  O   LEU    63      48.525  30.676  66.365  1.00  0.00           O  
ATOM    980  CB  LEU    63      49.186  31.226  63.393  1.00  0.00           C  
ATOM    981  CG  LEU    63      47.776  30.892  62.916  1.00  0.00           C  
ATOM    982  CD1 LEU    63      47.100  32.157  62.438  1.00  0.00           C  
ATOM    983  CD2 LEU    63      47.829  29.880  61.724  1.00  0.00           C  
ATOM    984  H   LEU    63      51.443  32.023  64.551  1.00  0.00           H  
ATOM    985  HA  LEU    63      48.973  33.113  64.372  1.00  0.00           H  
ATOM    986  HB2 LEU    63      49.719  31.757  62.603  1.00  0.00           H  
ATOM    987  HB3 LEU    63      49.658  30.251  63.514  1.00  0.00           H  
ATOM    988  HG  LEU    63      47.206  30.408  63.709  1.00  0.00           H  
ATOM    989 HD11 LEU    63      46.747  32.681  63.326  1.00  0.00           H  
ATOM    990 HD12 LEU    63      47.724  32.840  61.861  1.00  0.00           H  
ATOM    991 HD13 LEU    63      46.263  31.841  61.816  1.00  0.00           H  
ATOM    992 HD21 LEU    63      46.830  29.467  61.584  1.00  0.00           H  
ATOM    993 HD22 LEU    63      48.203  30.337  60.808  1.00  0.00           H  
ATOM    994 HD23 LEU    63      48.496  29.064  62.002  1.00  0.00           H  
ATOM    995  N   GLU    64      47.280  32.507  65.842  1.00  0.00           N  
ATOM    996  CA  GLU    64      46.100  32.181  66.624  1.00  0.00           C  
ATOM    997  C   GLU    64      44.794  32.114  65.788  1.00  0.00           C  
ATOM    998  O   GLU    64      44.419  33.200  65.247  1.00  0.00           O  
ATOM    999  CB  GLU    64      45.941  33.176  67.800  1.00  0.00           C  
ATOM   1000  CG  GLU    64      44.867  32.717  68.847  1.00  0.00           C  
ATOM   1001  CD  GLU    64      44.642  33.772  69.921  1.00  0.00           C  
ATOM   1002  OE1 GLU    64      44.102  33.455  71.014  1.00  0.00           O  
ATOM   1003  OE2 GLU    64      45.030  34.924  69.804  1.00  0.00           O1-
ATOM   1004  H   GLU    64      47.257  33.354  65.293  1.00  0.00           H  
ATOM   1005  HA  GLU    64      46.257  31.219  67.112  1.00  0.00           H  
ATOM   1006  HB2 GLU    64      46.911  33.192  68.297  1.00  0.00           H  
ATOM   1007  HB3 GLU    64      45.738  34.163  67.384  1.00  0.00           H  
ATOM   1008  HG2 GLU    64      43.964  32.379  68.339  1.00  0.00           H  
ATOM   1009  HG3 GLU    64      45.165  31.865  69.457  1.00  0.00           H  
ATOM   1010  N   VAL    65      44.226  30.932  65.694  1.00  0.00           N  
ATOM   1011  CA  VAL    65      42.880  30.697  65.066  1.00  0.00           C  
ATOM   1012  C   VAL    65      41.738  30.764  66.082  1.00  0.00           C  
ATOM   1013  O   VAL    65      41.606  30.007  67.058  1.00  0.00           O  
ATOM   1014  CB  VAL    65      42.855  29.363  64.286  1.00  0.00           C  
ATOM   1015  CG1 VAL    65      41.654  29.217  63.489  1.00  0.00           C  
ATOM   1016  CG2 VAL    65      44.125  29.332  63.321  1.00  0.00           C  
ATOM   1017  H   VAL    65      44.678  30.173  66.183  1.00  0.00           H  
ATOM   1018  HA  VAL    65      42.840  31.558  64.400  1.00  0.00           H  
ATOM   1019  HB  VAL    65      42.868  28.570  65.033  1.00  0.00           H  
ATOM   1020 HG11 VAL    65      40.774  29.300  64.127  1.00  0.00           H  
ATOM   1021 HG12 VAL    65      41.652  30.109  62.863  1.00  0.00           H  
ATOM   1022 HG13 VAL    65      41.665  28.335  62.849  1.00  0.00           H  
ATOM   1023 HG21 VAL    65      44.244  30.307  62.848  1.00  0.00           H  
ATOM   1024 HG22 VAL    65      45.016  29.213  63.938  1.00  0.00           H  
ATOM   1025 HG23 VAL    65      44.031  28.493  62.632  1.00  0.00           H  
ATOM   1026  N   LEU    66      40.860  31.757  65.854  1.00  0.00           N  
ATOM   1027  CA  LEU    66      39.779  32.174  66.725  1.00  0.00           C  
ATOM   1028  C   LEU    66      38.537  31.216  66.690  1.00  0.00           C  
ATOM   1029  O   LEU    66      38.356  30.453  65.691  1.00  0.00           O  
ATOM   1030  CB  LEU    66      39.450  33.606  66.273  1.00  0.00           C  
ATOM   1031  CG  LEU    66      40.591  34.628  66.355  1.00  0.00           C  
ATOM   1032  CD1 LEU    66      40.093  36.035  66.130  1.00  0.00           C  
ATOM   1033  CD2 LEU    66      41.414  34.625  67.682  1.00  0.00           C  
ATOM   1034  H   LEU    66      41.016  32.231  64.976  1.00  0.00           H  
ATOM   1035  HA  LEU    66      40.115  32.124  67.761  1.00  0.00           H  
ATOM   1036  HB2 LEU    66      39.109  33.655  65.239  1.00  0.00           H  
ATOM   1037  HB3 LEU    66      38.596  33.902  66.881  1.00  0.00           H  
ATOM   1038  HG  LEU    66      41.259  34.417  65.520  1.00  0.00           H  
ATOM   1039 HD11 LEU    66      40.853  36.816  66.162  1.00  0.00           H  
ATOM   1040 HD12 LEU    66      39.633  36.159  65.149  1.00  0.00           H  
ATOM   1041 HD13 LEU    66      39.369  36.235  66.919  1.00  0.00           H  
ATOM   1042 HD21 LEU    66      42.197  35.378  67.588  1.00  0.00           H  
ATOM   1043 HD22 LEU    66      40.761  34.979  68.479  1.00  0.00           H  
ATOM   1044 HD23 LEU    66      41.846  33.663  67.956  1.00  0.00           H  
ATOM   1045  N   PRO    67      37.634  31.324  67.692  1.00  0.00           N  
ATOM   1046  CA  PRO    67      36.578  30.316  67.703  1.00  0.00           C  
ATOM   1047  C   PRO    67      35.643  30.479  66.509  1.00  0.00           C  
ATOM   1048  O   PRO    67      35.717  31.431  65.685  1.00  0.00           O  
ATOM   1049  CD  PRO    67      37.859  31.845  69.027  1.00  0.00           C  
ATOM   1050  CG  PRO    67      37.135  30.790  69.847  1.00  0.00           C  
ATOM   1051  CB  PRO    67      35.901  30.498  69.054  1.00  0.00           C  
ATOM   1052  HD2 PRO    67      37.384  32.825  68.978  1.00  0.00           H  
ATOM   1053  HD3 PRO    67      38.899  31.988  69.319  1.00  0.00           H  
ATOM   1054  HG2 PRO    67      36.833  31.209  70.807  1.00  0.00           H  
ATOM   1055  HG3 PRO    67      37.588  29.820  70.049  1.00  0.00           H  
ATOM   1056  HB2 PRO    67      35.252  31.373  69.023  1.00  0.00           H  
ATOM   1057  HB3 PRO    67      35.436  29.570  69.386  1.00  0.00           H  
ATOM   1058  HA  PRO    67      37.069  29.345  67.755  1.00  0.00           H  
ATOM   1059  N   ASP    68      34.741  29.461  66.326  1.00  0.00           N  
ATOM   1060  CA  ASP    68      33.728  29.447  65.185  1.00  0.00           C  
ATOM   1061  C   ASP    68      32.714  30.584  65.464  1.00  0.00           C  
ATOM   1062  O   ASP    68      32.470  30.882  66.585  1.00  0.00           O  
ATOM   1063  CB  ASP    68      33.029  28.096  65.208  1.00  0.00           C  
ATOM   1064  CG  ASP    68      32.176  27.825  66.460  1.00  0.00           C  
ATOM   1065  OD1 ASP    68      30.981  28.113  66.504  1.00  0.00           O  
ATOM   1066  OD2 ASP    68      32.774  27.460  67.509  1.00  0.00           O1-
ATOM   1067  H   ASP    68      34.802  28.674  66.956  1.00  0.00           H  
ATOM   1068  HA  ASP    68      34.182  29.558  64.200  1.00  0.00           H  
ATOM   1069  HB2 ASP    68      32.325  28.097  64.375  1.00  0.00           H  
ATOM   1070  HB3 ASP    68      33.756  27.287  65.140  1.00  0.00           H  
ATOM   1071  N   ARG    69      32.250  31.223  64.310  1.00  0.00           N  
ATOM   1072  CA  ARG    69      31.464  32.523  64.438  1.00  0.00           C  
ATOM   1073  C   ARG    69      30.149  32.380  65.117  1.00  0.00           C  
ATOM   1074  O   ARG    69      29.422  31.336  65.090  1.00  0.00           O  
ATOM   1075  CB  ARG    69      31.366  33.133  63.074  1.00  0.00           C  
ATOM   1076  CG  ARG    69      30.394  32.564  62.096  1.00  0.00           C  
ATOM   1077  CD  ARG    69      30.233  33.454  60.849  1.00  0.00           C  
ATOM   1078  NE  ARG    69      29.368  32.809  59.768  1.00  0.00           N  
ATOM   1079  CZ  ARG    69      28.821  33.255  58.729  1.00  0.00           C  
ATOM   1080  NH1 ARG    69      28.762  34.484  58.552  1.00  0.00           N  
ATOM   1081  NH2 ARG    69      28.322  32.450  57.914  1.00  0.00           N1+
ATOM   1082  H   ARG    69      32.266  30.756  63.415  1.00  0.00           H  
ATOM   1083  HA  ARG    69      32.029  33.214  65.063  1.00  0.00           H  
ATOM   1084  HB2 ARG    69      31.011  34.128  63.340  1.00  0.00           H  
ATOM   1085  HB3 ARG    69      32.339  33.163  62.583  1.00  0.00           H  
ATOM   1086  HG2 ARG    69      30.714  31.562  61.811  1.00  0.00           H  
ATOM   1087  HG3 ARG    69      29.423  32.504  62.586  1.00  0.00           H  
ATOM   1088  HD2 ARG    69      29.704  34.371  61.112  1.00  0.00           H  
ATOM   1089  HD3 ARG    69      31.193  33.730  60.415  1.00  0.00           H  
ATOM   1090  HE  ARG    69      29.212  31.820  59.902  1.00  0.00           H  
ATOM   1091 HH11 ARG    69      29.309  35.136  59.096  1.00  0.00           H  
ATOM   1092 HH12 ARG    69      28.213  34.929  57.831  1.00  0.00           H  
ATOM   1093 HH21 ARG    69      28.436  31.456  58.045  1.00  0.00           H  
ATOM   1094 HH22 ARG    69      27.759  32.829  57.166  1.00  0.00           H  
ATOM   1095  N   VAL    70      29.616  33.512  65.534  1.00  0.00           N  
ATOM   1096  CA  VAL    70      28.214  33.803  66.008  1.00  0.00           C  
ATOM   1097  C   VAL    70      27.276  33.843  64.809  1.00  0.00           C  
ATOM   1098  O   VAL    70      27.638  34.419  63.771  1.00  0.00           O  
ATOM   1099  CB  VAL    70      28.150  34.961  66.964  1.00  0.00           C  
ATOM   1100  CG1 VAL    70      26.781  35.525  67.385  1.00  0.00           C  
ATOM   1101  CG2 VAL    70      28.825  34.492  68.303  1.00  0.00           C  
ATOM   1102  H   VAL    70      30.238  34.307  65.518  1.00  0.00           H  
ATOM   1103  HA  VAL    70      27.820  32.920  66.510  1.00  0.00           H  
ATOM   1104  HB  VAL    70      28.716  35.803  66.563  1.00  0.00           H  
ATOM   1105 HG11 VAL    70      26.223  34.695  67.820  1.00  0.00           H  
ATOM   1106 HG12 VAL    70      26.999  36.364  68.046  1.00  0.00           H  
ATOM   1107 HG13 VAL    70      26.290  35.852  66.469  1.00  0.00           H  
ATOM   1108 HG21 VAL    70      29.828  34.172  68.022  1.00  0.00           H  
ATOM   1109 HG22 VAL    70      28.983  35.318  68.997  1.00  0.00           H  
ATOM   1110 HG23 VAL    70      28.337  33.676  68.837  1.00  0.00           H  
ATOM   1111  N   ALA    71      26.004  33.447  64.947  1.00  0.00           N  
ATOM   1112  CA  ALA    71      24.913  33.543  63.964  1.00  0.00           C  
ATOM   1113  C   ALA    71      24.669  34.936  63.375  1.00  0.00           C  
ATOM   1114  O   ALA    71      25.038  35.949  63.981  1.00  0.00           O  
ATOM   1115  CB  ALA    71      23.652  32.815  64.443  1.00  0.00           C  
ATOM   1116  H   ALA    71      25.629  33.116  65.824  1.00  0.00           H  
ATOM   1117  HA  ALA    71      25.098  32.904  63.100  1.00  0.00           H  
ATOM   1118  HB1 ALA    71      24.001  31.785  64.521  1.00  0.00           H  
ATOM   1119  HB2 ALA    71      23.393  33.249  65.409  1.00  0.00           H  
ATOM   1120  HB3 ALA    71      22.816  32.833  63.744  1.00  0.00           H  
ATOM   1121  N   THR    72      24.051  34.999  62.225  1.00  0.00           N  
ATOM   1122  CA  THR    72      23.537  36.159  61.502  1.00  0.00           C  
ATOM   1123  C   THR    72      22.116  35.949  60.845  1.00  0.00           C  
ATOM   1124  O   THR    72      21.701  34.844  60.479  1.00  0.00           O  
ATOM   1125  CB  THR    72      24.548  36.463  60.371  1.00  0.00           C  
ATOM   1126  CG2 THR    72      25.960  36.788  60.802  1.00  0.00           C  
ATOM   1127  OG1 THR    72      24.623  35.341  59.498  1.00  0.00           O  
ATOM   1128  H   THR    72      23.831  34.157  61.714  1.00  0.00           H  
ATOM   1129  HA  THR    72      23.592  37.051  62.127  1.00  0.00           H  
ATOM   1130  HB  THR    72      24.170  37.284  59.763  1.00  0.00           H  
ATOM   1131 HG21 THR    72      25.769  37.689  61.385  1.00  0.00           H  
ATOM   1132 HG22 THR    72      26.410  36.087  61.505  1.00  0.00           H  
ATOM   1133 HG23 THR    72      26.619  37.024  59.967  1.00  0.00           H  
ATOM   1134  HG1 THR    72      25.117  34.622  59.898  1.00  0.00           H  
ATOM   1135  N   SER    73      21.435  37.080  60.535  1.00  0.00           N  
ATOM   1136  CA  SER    73      20.055  37.058  59.963  1.00  0.00           C  
ATOM   1137  C   SER    73      20.006  36.253  58.657  1.00  0.00           C  
ATOM   1138  O   SER    73      20.824  36.539  57.758  1.00  0.00           O  
ATOM   1139  CB  SER    73      19.518  38.488  59.775  1.00  0.00           C  
ATOM   1140  OG  SER    73      19.517  39.190  61.018  1.00  0.00           O  
ATOM   1141  H   SER    73      21.858  37.972  60.748  1.00  0.00           H  
ATOM   1142  HA  SER    73      19.390  36.490  60.613  1.00  0.00           H  
ATOM   1143  HB2 SER    73      20.193  38.989  59.082  1.00  0.00           H  
ATOM   1144  HB3 SER    73      18.523  38.498  59.332  1.00  0.00           H  
ATOM   1145  HG  SER    73      18.769  38.933  61.562  1.00  0.00           H  
ATOM   1146  N   ARG    74      19.035  35.363  58.471  1.00  0.00           N  
ATOM   1147  CA  ARG    74      19.031  34.372  57.314  1.00  0.00           C  
ATOM   1148  C   ARG    74      18.936  35.117  56.007  1.00  0.00           C  
ATOM   1149  O   ARG    74      18.003  35.855  55.758  1.00  0.00           O  
ATOM   1150  CB  ARG    74      17.760  33.463  57.506  1.00  0.00           C  
ATOM   1151  CG  ARG    74      17.635  32.517  58.691  1.00  0.00           C  
ATOM   1152  CD  ARG    74      18.992  31.847  59.021  1.00  0.00           C  
ATOM   1153  NE  ARG    74      19.555  31.265  57.755  1.00  0.00           N  
ATOM   1154  CZ  ARG    74      20.328  30.198  57.697  1.00  0.00           C  
ATOM   1155  NH1 ARG    74      20.778  29.636  58.780  1.00  0.00           N  
ATOM   1156  NH2 ARG    74      20.562  29.606  56.604  1.00  0.00           N1+
ATOM   1157  H   ARG    74      18.259  35.275  59.112  1.00  0.00           H  
ATOM   1158  HA  ARG    74      19.960  33.804  57.370  1.00  0.00           H  
ATOM   1159  HB2 ARG    74      16.846  34.045  57.624  1.00  0.00           H  
ATOM   1160  HB3 ARG    74      17.659  32.857  56.606  1.00  0.00           H  
ATOM   1161  HG2 ARG    74      17.290  33.159  59.502  1.00  0.00           H  
ATOM   1162  HG3 ARG    74      16.816  31.826  58.486  1.00  0.00           H  
ATOM   1163  HD2 ARG    74      19.696  32.571  59.433  1.00  0.00           H  
ATOM   1164  HD3 ARG    74      18.822  31.077  59.774  1.00  0.00           H  
ATOM   1165  HE  ARG    74      19.281  31.643  56.860  1.00  0.00           H  
ATOM   1166 HH11 ARG    74      20.622  30.150  59.636  1.00  0.00           H  
ATOM   1167 HH12 ARG    74      21.139  28.697  58.878  1.00  0.00           H  
ATOM   1168 HH21 ARG    74      20.171  29.871  55.711  1.00  0.00           H  
ATOM   1169 HH22 ARG    74      21.160  28.793  56.642  1.00  0.00           H  
ATOM   1170  N   ILE    75      19.919  34.992  55.097  1.00  0.00           N  
ATOM   1171  CA  ILE    75      19.751  35.557  53.707  1.00  0.00           C  
ATOM   1172  C   ILE    75      18.769  34.749  52.805  1.00  0.00           C  
ATOM   1173  O   ILE    75      18.812  33.508  52.708  1.00  0.00           O  
ATOM   1174  CB  ILE    75      21.154  35.642  52.944  1.00  0.00           C  
ATOM   1175  CG2 ILE    75      20.990  36.139  51.454  1.00  0.00           C  
ATOM   1176  CG1 ILE    75      22.082  36.581  53.666  1.00  0.00           C  
ATOM   1177  CD1 ILE    75      23.563  36.663  53.278  1.00  0.00           C  
ATOM   1178  H   ILE    75      20.526  34.210  55.298  1.00  0.00           H  
ATOM   1179  HA  ILE    75      19.411  36.592  53.721  1.00  0.00           H  
ATOM   1180  HB  ILE    75      21.595  34.646  52.957  1.00  0.00           H  
ATOM   1181 HG21 ILE    75      20.678  37.183  51.419  1.00  0.00           H  
ATOM   1182 HG22 ILE    75      21.937  36.127  50.914  1.00  0.00           H  
ATOM   1183 HG23 ILE    75      20.269  35.640  50.807  1.00  0.00           H  
ATOM   1184 HG12 ILE    75      21.614  37.530  53.404  1.00  0.00           H  
ATOM   1185 HG13 ILE    75      22.136  36.568  54.755  1.00  0.00           H  
ATOM   1186 HD11 ILE    75      23.582  36.814  52.199  1.00  0.00           H  
ATOM   1187 HD12 ILE    75      23.952  37.533  53.807  1.00  0.00           H  
ATOM   1188 HD13 ILE    75      24.104  35.793  53.651  1.00  0.00           H  
ATOM   1189  N   SER    76      17.749  35.495  52.233  1.00  0.00           N  
ATOM   1190  CA  SER    76      16.675  34.805  51.484  1.00  0.00           C  
ATOM   1191  C   SER    76      16.007  35.746  50.458  1.00  0.00           C  
ATOM   1192  O   SER    76      15.494  36.817  50.821  1.00  0.00           O  
ATOM   1193  CB  SER    76      15.675  34.131  52.395  1.00  0.00           C  
ATOM   1194  OG  SER    76      14.999  33.166  51.563  1.00  0.00           O  
ATOM   1195  H   SER    76      17.681  36.498  52.327  1.00  0.00           H  
ATOM   1196  HA  SER    76      17.175  34.038  50.890  1.00  0.00           H  
ATOM   1197  HB2 SER    76      16.086  33.561  53.228  1.00  0.00           H  
ATOM   1198  HB3 SER    76      14.834  34.764  52.678  1.00  0.00           H  
ATOM   1199  HG  SER    76      14.268  33.684  51.217  1.00  0.00           H  
ATOM   1200  N   ASP    77      15.973  35.281  49.208  1.00  0.00           N  
ATOM   1201  CA  ASP    77      15.207  35.904  48.135  1.00  0.00           C  
ATOM   1202  C   ASP    77      15.623  37.287  47.734  1.00  0.00           C  
ATOM   1203  O   ASP    77      14.918  37.945  47.020  1.00  0.00           O  
ATOM   1204  CB  ASP    77      13.686  35.747  48.300  1.00  0.00           C  
ATOM   1205  CG  ASP    77      13.355  34.508  49.148  1.00  0.00           C  
ATOM   1206  OD1 ASP    77      13.082  33.404  48.623  1.00  0.00           O  
ATOM   1207  OD2 ASP    77      13.167  34.635  50.403  1.00  0.00           O1-
ATOM   1208  H   ASP    77      16.568  34.496  48.986  1.00  0.00           H  
ATOM   1209  HA  ASP    77      15.513  35.320  47.267  1.00  0.00           H  
ATOM   1210  HB2 ASP    77      13.243  36.567  48.864  1.00  0.00           H  
ATOM   1211  HB3 ASP    77      13.190  35.787  47.330  1.00  0.00           H  
ATOM   1212  N   ALA    78      16.919  37.624  47.870  1.00  0.00           N  
ATOM   1213  CA  ALA    78      17.437  38.900  47.356  1.00  0.00           C  
ATOM   1214  C   ALA    78      17.489  38.940  45.788  1.00  0.00           C  
ATOM   1215  O   ALA    78      18.121  38.086  45.151  1.00  0.00           O  
ATOM   1216  CB  ALA    78      18.828  39.237  47.979  1.00  0.00           C  
ATOM   1217  H   ALA    78      17.495  36.958  48.365  1.00  0.00           H  
ATOM   1218  HA  ALA    78      16.722  39.681  47.619  1.00  0.00           H  
ATOM   1219  HB1 ALA    78      19.304  40.067  47.457  1.00  0.00           H  
ATOM   1220  HB2 ALA    78      18.771  39.374  49.059  1.00  0.00           H  
ATOM   1221  HB3 ALA    78      19.540  38.416  47.888  1.00  0.00           H  
ATOM   1222  N   HIS    79      16.821  39.914  45.189  1.00  0.00           N  
ATOM   1223  CA  HIS    79      16.879  40.241  43.752  1.00  0.00           C  
ATOM   1224  C   HIS    79      18.007  41.201  43.414  1.00  0.00           C  
ATOM   1225  O   HIS    79      18.692  40.981  42.403  1.00  0.00           O  
ATOM   1226  CB  HIS    79      15.478  40.754  43.281  1.00  0.00           C  
ATOM   1227  CG  HIS    79      15.545  41.563  41.980  1.00  0.00           C  
ATOM   1228  ND1 HIS    79      15.910  40.950  40.768  1.00  0.00           N  
ATOM   1229  CE1 HIS    79      16.320  41.973  40.017  1.00  0.00           C  
ATOM   1230  NE2 HIS    79      16.238  43.160  40.698  1.00  0.00           N  
ATOM   1231  CD2 HIS    79      15.723  42.922  41.911  1.00  0.00           C  
ATOM   1232  H   HIS    79      16.312  40.430  45.892  1.00  0.00           H  
ATOM   1233  HA  HIS    79      17.132  39.325  43.219  1.00  0.00           H  
ATOM   1234  HB2 HIS    79      14.720  39.978  43.175  1.00  0.00           H  
ATOM   1235  HB3 HIS    79      15.061  41.366  44.081  1.00  0.00           H  
ATOM   1236  HE1 HIS    79      16.827  41.820  39.076  1.00  0.00           H  
ATOM   1237  HE2 HIS    79      16.494  44.016  40.227  1.00  0.00           H  
ATOM   1238  HD2 HIS    79      15.633  43.614  42.736  1.00  0.00           H  
ATOM   1239  N   LEU    80      18.214  42.262  44.202  1.00  0.00           N  
ATOM   1240  CA  LEU    80      19.128  43.324  43.944  1.00  0.00           C  
ATOM   1241  C   LEU    80      20.577  42.809  43.946  1.00  0.00           C  
ATOM   1242  O   LEU    80      21.289  43.093  42.945  1.00  0.00           O  
ATOM   1243  CB  LEU    80      18.898  44.450  44.902  1.00  0.00           C  
ATOM   1244  CG  LEU    80      19.947  45.575  44.770  1.00  0.00           C  
ATOM   1245  CD1 LEU    80      20.034  46.376  43.491  1.00  0.00           C  
ATOM   1246  CD2 LEU    80      19.622  46.555  45.916  1.00  0.00           C  
ATOM   1247  H   LEU    80      17.807  42.219  45.126  1.00  0.00           H  
ATOM   1248  HA  LEU    80      19.022  43.485  42.871  1.00  0.00           H  
ATOM   1249  HB2 LEU    80      17.916  44.872  44.685  1.00  0.00           H  
ATOM   1250  HB3 LEU    80      18.809  44.056  45.914  1.00  0.00           H  
ATOM   1251  HG  LEU    80      20.910  45.137  45.036  1.00  0.00           H  
ATOM   1252 HD11 LEU    80      20.678  47.252  43.575  1.00  0.00           H  
ATOM   1253 HD12 LEU    80      20.383  45.769  42.655  1.00  0.00           H  
ATOM   1254 HD13 LEU    80      19.034  46.760  43.292  1.00  0.00           H  
ATOM   1255 HD21 LEU    80      18.553  46.733  46.030  1.00  0.00           H  
ATOM   1256 HD22 LEU    80      19.996  46.152  46.857  1.00  0.00           H  
ATOM   1257 HD23 LEU    80      20.194  47.456  45.695  1.00  0.00           H  
ATOM   1258  N   ALA    81      20.942  42.005  44.918  1.00  0.00           N  
ATOM   1259  CA  ALA    81      22.371  41.535  45.103  1.00  0.00           C  
ATOM   1260  C   ALA    81      22.893  40.770  43.790  1.00  0.00           C  
ATOM   1261  O   ALA    81      23.929  41.088  43.231  1.00  0.00           O  
ATOM   1262  CB  ALA    81      22.445  40.705  46.393  1.00  0.00           C  
ATOM   1263  H   ALA    81      20.286  41.671  45.609  1.00  0.00           H  
ATOM   1264  HA  ALA    81      23.001  42.416  45.228  1.00  0.00           H  
ATOM   1265  HB1 ALA    81      21.690  39.919  46.415  1.00  0.00           H  
ATOM   1266  HB2 ALA    81      23.445  40.271  46.409  1.00  0.00           H  
ATOM   1267  HB3 ALA    81      22.393  41.433  47.202  1.00  0.00           H  
ATOM   1268  N   ASP    82      22.141  39.705  43.366  1.00  0.00           N  
ATOM   1269  CA  ASP    82      22.664  38.926  42.212  1.00  0.00           C  
ATOM   1270  C   ASP    82      22.728  39.862  40.892  1.00  0.00           C  
ATOM   1271  O   ASP    82      23.692  39.809  40.136  1.00  0.00           O  
ATOM   1272  CB  ASP    82      21.706  37.739  41.931  1.00  0.00           C  
ATOM   1273  CG  ASP    82      22.119  36.878  40.703  1.00  0.00           C  
ATOM   1274  OD1 ASP    82      23.366  36.583  40.540  1.00  0.00           O  
ATOM   1275  OD2 ASP    82      21.237  36.380  39.994  1.00  0.00           O1-
ATOM   1276  H   ASP    82      21.476  39.255  43.979  1.00  0.00           H  
ATOM   1277  HA  ASP    82      23.679  38.594  42.431  1.00  0.00           H  
ATOM   1278  HB2 ASP    82      21.719  37.074  42.795  1.00  0.00           H  
ATOM   1279  HB3 ASP    82      20.697  38.148  41.873  1.00  0.00           H  
ATOM   1280  N   THR    83      21.751  40.730  40.793  1.00  0.00           N  
ATOM   1281  CA  THR    83      21.703  41.668  39.679  1.00  0.00           C  
ATOM   1282  C   THR    83      22.908  42.656  39.732  1.00  0.00           C  
ATOM   1283  O   THR    83      23.373  43.132  38.684  1.00  0.00           O  
ATOM   1284  CB  THR    83      20.327  42.382  39.602  1.00  0.00           C  
ATOM   1285  CG2 THR    83      20.056  43.002  38.197  1.00  0.00           C  
ATOM   1286  OG1 THR    83      19.341  41.365  39.628  1.00  0.00           O  
ATOM   1287  H   THR    83      20.943  40.657  41.394  1.00  0.00           H  
ATOM   1288  HA  THR    83      21.759  41.118  38.739  1.00  0.00           H  
ATOM   1289  HB  THR    83      20.142  43.078  40.421  1.00  0.00           H  
ATOM   1290 HG21 THR    83      20.417  42.263  37.481  1.00  0.00           H  
ATOM   1291 HG22 THR    83      19.007  43.220  37.997  1.00  0.00           H  
ATOM   1292 HG23 THR    83      20.463  44.013  38.220  1.00  0.00           H  
ATOM   1293  HG1 THR    83      19.263  41.157  40.562  1.00  0.00           H  
ATOM   1294  N   MET    84      23.436  42.906  40.917  1.00  0.00           N  
ATOM   1295  CA  MET    84      24.576  43.690  41.151  1.00  0.00           C  
ATOM   1296  C   MET    84      25.884  42.885  40.843  1.00  0.00           C  
ATOM   1297  O   MET    84      26.790  43.425  40.233  1.00  0.00           O  
ATOM   1298  CB  MET    84      24.473  44.311  42.536  1.00  0.00           C  
ATOM   1299  CG  MET    84      25.555  45.224  42.880  1.00  0.00           C  
ATOM   1300  SD  MET    84      25.595  45.703  44.636  1.00  0.00           S  
ATOM   1301  CE  MET    84      24.013  46.583  44.821  1.00  0.00           C  
ATOM   1302  H   MET    84      23.060  42.389  41.699  1.00  0.00           H  
ATOM   1303  HA  MET    84      24.493  44.595  40.550  1.00  0.00           H  
ATOM   1304  HB2 MET    84      23.558  44.868  42.736  1.00  0.00           H  
ATOM   1305  HB3 MET    84      24.479  43.497  43.261  1.00  0.00           H  
ATOM   1306  HG2 MET    84      26.483  44.692  42.675  1.00  0.00           H  
ATOM   1307  HG3 MET    84      25.392  46.144  42.318  1.00  0.00           H  
ATOM   1308  HE1 MET    84      23.956  47.172  43.906  1.00  0.00           H  
ATOM   1309  HE2 MET    84      23.134  45.944  44.909  1.00  0.00           H  
ATOM   1310  HE3 MET    84      24.111  47.244  45.681  1.00  0.00           H  
ATOM   1311  N   ILE    85      25.911  41.588  41.119  1.00  0.00           N  
ATOM   1312  CA  ILE    85      26.987  40.717  40.611  1.00  0.00           C  
ATOM   1313  C   ILE    85      27.093  40.774  39.110  1.00  0.00           C  
ATOM   1314  O   ILE    85      26.165  40.557  38.348  1.00  0.00           O  
ATOM   1315  CB  ILE    85      26.909  39.236  41.198  1.00  0.00           C  
ATOM   1316  CG2 ILE    85      28.041  38.440  40.636  1.00  0.00           C  
ATOM   1317  CG1 ILE    85      26.755  39.270  42.765  1.00  0.00           C  
ATOM   1318  CD1 ILE    85      26.725  37.804  43.287  1.00  0.00           C  
ATOM   1319  H   ILE    85      25.041  41.234  41.493  1.00  0.00           H  
ATOM   1320  HA  ILE    85      27.945  41.146  40.905  1.00  0.00           H  
ATOM   1321  HB  ILE    85      25.926  38.870  40.903  1.00  0.00           H  
ATOM   1322 HG21 ILE    85      28.964  38.805  41.088  1.00  0.00           H  
ATOM   1323 HG22 ILE    85      27.994  37.377  40.871  1.00  0.00           H  
ATOM   1324 HG23 ILE    85      27.975  38.535  39.552  1.00  0.00           H  
ATOM   1325 HG12 ILE    85      27.558  39.842  43.230  1.00  0.00           H  
ATOM   1326 HG13 ILE    85      25.837  39.766  43.078  1.00  0.00           H  
ATOM   1327 HD11 ILE    85      26.658  37.859  44.374  1.00  0.00           H  
ATOM   1328 HD12 ILE    85      25.750  37.460  42.942  1.00  0.00           H  
ATOM   1329 HD13 ILE    85      27.556  37.166  42.986  1.00  0.00           H  
ATOM   1330  N   GLY    86      28.294  40.918  38.542  1.00  0.00           N  
ATOM   1331  CA  GLY    86      28.485  41.162  37.093  1.00  0.00           C  
ATOM   1332  C   GLY    86      28.123  42.530  36.594  1.00  0.00           C  
ATOM   1333  O   GLY    86      28.372  42.854  35.452  1.00  0.00           O  
ATOM   1334  H   GLY    86      29.121  41.001  39.116  1.00  0.00           H  
ATOM   1335  HA2 GLY    86      29.518  40.859  36.922  1.00  0.00           H  
ATOM   1336  HA3 GLY    86      27.964  40.392  36.525  1.00  0.00           H  
ATOM   1337  N   LYS    87      27.506  43.433  37.378  1.00  0.00           N  
ATOM   1338  CA  LYS    87      27.203  44.821  37.016  1.00  0.00           C  
ATOM   1339  C   LYS    87      28.378  45.685  36.939  1.00  0.00           C  
ATOM   1340  O   LYS    87      29.282  45.632  37.789  1.00  0.00           O  
ATOM   1341  CB  LYS    87      26.063  45.277  37.939  1.00  0.00           C  
ATOM   1342  CG  LYS    87      25.073  46.253  37.264  1.00  0.00           C  
ATOM   1343  CD  LYS    87      24.156  45.535  36.296  1.00  0.00           C  
ATOM   1344  CE  LYS    87      23.062  46.455  35.871  1.00  0.00           C  
ATOM   1345  NZ  LYS    87      23.565  47.520  34.972  1.00  0.00           N1+
ATOM   1346  H   LYS    87      27.325  43.298  38.363  1.00  0.00           H  
ATOM   1347  HA  LYS    87      26.830  44.688  36.001  1.00  0.00           H  
ATOM   1348  HB2 LYS    87      25.516  44.398  38.277  1.00  0.00           H  
ATOM   1349  HB3 LYS    87      26.391  45.732  38.873  1.00  0.00           H  
ATOM   1350  HG2 LYS    87      24.562  46.695  38.119  1.00  0.00           H  
ATOM   1351  HG3 LYS    87      25.592  47.031  36.704  1.00  0.00           H  
ATOM   1352  HD2 LYS    87      24.574  45.254  35.330  1.00  0.00           H  
ATOM   1353  HD3 LYS    87      23.740  44.653  36.784  1.00  0.00           H  
ATOM   1354  HE2 LYS    87      22.266  45.843  35.446  1.00  0.00           H  
ATOM   1355  HE3 LYS    87      22.536  46.830  36.749  1.00  0.00           H  
ATOM   1356  HZ1 LYS    87      23.870  47.031  34.143  1.00  0.00           H  
ATOM   1357  HZ2 LYS    87      22.856  48.166  34.655  1.00  0.00           H  
ATOM   1358  HZ3 LYS    87      24.338  48.086  35.294  1.00  0.00           H  
ATOM   1359  N   ALA    88      28.436  46.586  35.925  1.00  0.00           N  
ATOM   1360  CA  ALA    88      29.495  47.619  35.835  1.00  0.00           C  
ATOM   1361  C   ALA    88      29.132  48.833  36.739  1.00  0.00           C  
ATOM   1362  O   ALA    88      27.920  49.201  36.732  1.00  0.00           O  
ATOM   1363  CB  ALA    88      29.427  48.041  34.371  1.00  0.00           C  
ATOM   1364  H   ALA    88      27.670  46.491  35.273  1.00  0.00           H  
ATOM   1365  HA  ALA    88      30.440  47.278  36.258  1.00  0.00           H  
ATOM   1366  HB1 ALA    88      28.604  48.732  34.190  1.00  0.00           H  
ATOM   1367  HB2 ALA    88      30.316  48.655  34.226  1.00  0.00           H  
ATOM   1368  HB3 ALA    88      29.561  47.195  33.697  1.00  0.00           H  
ATOM   1369  N   VAL    89      30.112  49.355  37.497  1.00  0.00           N  
ATOM   1370  CA  VAL    89      29.818  50.393  38.497  1.00  0.00           C  
ATOM   1371  C   VAL    89      30.702  51.571  38.399  1.00  0.00           C  
ATOM   1372  O   VAL    89      31.811  51.535  37.903  1.00  0.00           O  
ATOM   1373  CB  VAL    89      29.773  49.683  39.885  1.00  0.00           C  
ATOM   1374  CG1 VAL    89      28.737  48.517  39.903  1.00  0.00           C  
ATOM   1375  CG2 VAL    89      31.091  49.028  40.338  1.00  0.00           C  
ATOM   1376  H   VAL    89      31.053  49.060  37.279  1.00  0.00           H  
ATOM   1377  HA  VAL    89      28.831  50.756  38.210  1.00  0.00           H  
ATOM   1378  HB  VAL    89      29.446  50.349  40.684  1.00  0.00           H  
ATOM   1379 HG11 VAL    89      29.158  47.608  39.472  1.00  0.00           H  
ATOM   1380 HG12 VAL    89      28.460  48.271  40.928  1.00  0.00           H  
ATOM   1381 HG13 VAL    89      27.844  48.873  39.390  1.00  0.00           H  
ATOM   1382 HG21 VAL    89      31.853  49.780  40.540  1.00  0.00           H  
ATOM   1383 HG22 VAL    89      30.959  48.465  41.262  1.00  0.00           H  
ATOM   1384 HG23 VAL    89      31.447  48.339  39.572  1.00  0.00           H  
ATOM   1385  N   GLU    90      30.263  52.691  39.073  1.00  0.00           N  
ATOM   1386  CA  GLU    90      31.200  53.718  39.487  1.00  0.00           C  
ATOM   1387  C   GLU    90      31.115  54.031  41.006  1.00  0.00           C  
ATOM   1388  O   GLU    90      30.017  54.268  41.560  1.00  0.00           O  
ATOM   1389  CB  GLU    90      30.975  55.016  38.625  1.00  0.00           C  
ATOM   1390  CG  GLU    90      31.862  56.171  38.942  1.00  0.00           C  
ATOM   1391  CD  GLU    90      32.068  57.104  37.718  1.00  0.00           C  
ATOM   1392  OE1 GLU    90      31.130  57.618  37.071  1.00  0.00           O  
ATOM   1393  OE2 GLU    90      33.258  57.314  37.356  1.00  0.00           O1-
ATOM   1394  H   GLU    90      29.322  52.721  39.438  1.00  0.00           H  
ATOM   1395  HA  GLU    90      32.220  53.452  39.210  1.00  0.00           H  
ATOM   1396  HB2 GLU    90      31.069  54.758  37.570  1.00  0.00           H  
ATOM   1397  HB3 GLU    90      29.980  55.404  38.844  1.00  0.00           H  
ATOM   1398  HG2 GLU    90      31.360  56.818  39.661  1.00  0.00           H  
ATOM   1399  HG3 GLU    90      32.817  55.805  39.317  1.00  0.00           H  
ATOM   1400  N   HIS    91      32.258  54.006  41.731  1.00  0.00           N  
ATOM   1401  CA  HIS    91      32.377  53.871  43.224  1.00  0.00           C  
ATOM   1402  C   HIS    91      33.273  54.851  43.908  1.00  0.00           C  
ATOM   1403  O   HIS    91      34.454  54.979  43.651  1.00  0.00           O  
ATOM   1404  CB  HIS    91      32.775  52.417  43.409  1.00  0.00           C  
ATOM   1405  CG  HIS    91      32.837  51.977  44.864  1.00  0.00           C  
ATOM   1406  ND1 HIS    91      33.462  50.796  45.345  1.00  0.00           N  
ATOM   1407  CE1 HIS    91      33.139  50.656  46.660  1.00  0.00           C  
ATOM   1408  NE2 HIS    91      32.183  51.564  46.924  1.00  0.00           N  
ATOM   1409  CD2 HIS    91      31.997  52.367  45.850  1.00  0.00           C  
ATOM   1410  H   HIS    91      33.115  53.930  41.201  1.00  0.00           H  
ATOM   1411  HA  HIS    91      31.390  53.944  43.680  1.00  0.00           H  
ATOM   1412  HB2 HIS    91      32.064  51.860  42.798  1.00  0.00           H  
ATOM   1413  HB3 HIS    91      33.792  52.349  43.024  1.00  0.00           H  
ATOM   1414  HE1 HIS    91      33.423  49.783  47.228  1.00  0.00           H  
ATOM   1415  HE2 HIS    91      31.685  51.549  47.803  1.00  0.00           H  
ATOM   1416  HD2 HIS    91      31.340  53.224  45.823  1.00  0.00           H  
ATOM   1417  N   MET    92      32.818  55.541  44.918  1.00  0.00           N  
ATOM   1418  CA  MET    92      33.411  56.691  45.503  1.00  0.00           C  
ATOM   1419  C   MET    92      34.131  56.371  46.809  1.00  0.00           C  
ATOM   1420  O   MET    92      33.673  55.867  47.856  1.00  0.00           O  
ATOM   1421  CB  MET    92      32.354  57.754  45.639  1.00  0.00           C  
ATOM   1422  CG  MET    92      32.680  58.979  46.536  1.00  0.00           C  
ATOM   1423  SD  MET    92      31.546  60.277  46.319  1.00  0.00           S  
ATOM   1424  CE  MET    92      29.942  59.788  47.101  1.00  0.00           C  
ATOM   1425  H   MET    92      31.872  55.311  45.184  1.00  0.00           H  
ATOM   1426  HA  MET    92      34.170  57.087  44.830  1.00  0.00           H  
ATOM   1427  HB2 MET    92      31.961  58.132  44.695  1.00  0.00           H  
ATOM   1428  HB3 MET    92      31.472  57.349  46.134  1.00  0.00           H  
ATOM   1429  HG2 MET    92      32.815  58.733  47.590  1.00  0.00           H  
ATOM   1430  HG3 MET    92      33.651  59.387  46.256  1.00  0.00           H  
ATOM   1431  HE1 MET    92      29.247  59.701  46.266  1.00  0.00           H  
ATOM   1432  HE2 MET    92      30.044  58.804  47.558  1.00  0.00           H  
ATOM   1433  HE3 MET    92      29.544  60.444  47.876  1.00  0.00           H  
ATOM   1434  N   PHE    93      35.429  56.694  46.693  1.00  0.00           N  
ATOM   1435  CA  PHE    93      36.560  56.864  47.666  1.00  0.00           C  
ATOM   1436  C   PHE    93      36.848  58.319  48.035  1.00  0.00           C  
ATOM   1437  O   PHE    93      36.171  59.253  47.599  1.00  0.00           O  
ATOM   1438  CB  PHE    93      37.751  56.154  47.080  1.00  0.00           C  
ATOM   1439  CG  PHE    93      37.660  54.660  47.001  1.00  0.00           C  
ATOM   1440  CD1 PHE    93      36.863  54.098  45.955  1.00  0.00           C  
ATOM   1441  CE1 PHE    93      36.705  52.714  45.807  1.00  0.00           C  
ATOM   1442  CZ  PHE    93      37.204  51.930  46.848  1.00  0.00           C  
ATOM   1443  CE2 PHE    93      37.985  52.434  47.882  1.00  0.00           C  
ATOM   1444  CD2 PHE    93      38.184  53.843  47.983  1.00  0.00           C  
ATOM   1445  H   PHE    93      35.688  56.999  45.765  1.00  0.00           H  
ATOM   1446  HA  PHE    93      36.216  56.427  48.603  1.00  0.00           H  
ATOM   1447  HB2 PHE    93      38.002  56.560  46.100  1.00  0.00           H  
ATOM   1448  HB3 PHE    93      38.599  56.399  47.718  1.00  0.00           H  
ATOM   1449  HD1 PHE    93      36.369  54.674  45.187  1.00  0.00           H  
ATOM   1450  HE1 PHE    93      36.223  52.416  44.888  1.00  0.00           H  
ATOM   1451  HZ  PHE    93      36.962  50.878  46.817  1.00  0.00           H  
ATOM   1452  HE2 PHE    93      38.417  51.738  48.586  1.00  0.00           H  
ATOM   1453  HD2 PHE    93      38.892  54.305  48.654  1.00  0.00           H  
ATOM   1454  N   GLU    94      37.860  58.626  48.931  1.00  0.00           N  
ATOM   1455  CA  GLU    94      38.448  60.005  48.987  1.00  0.00           C  
ATOM   1456  C   GLU    94      39.824  60.030  48.336  1.00  0.00           C  
ATOM   1457  O   GLU    94      40.380  59.018  48.009  1.00  0.00           O  
ATOM   1458  CB  GLU    94      38.658  60.431  50.412  1.00  0.00           C  
ATOM   1459  CG  GLU    94      37.374  60.623  51.175  1.00  0.00           C  
ATOM   1460  CD  GLU    94      37.588  61.016  52.696  1.00  0.00           C  
ATOM   1461  OE1 GLU    94      37.288  62.168  53.068  1.00  0.00           O  
ATOM   1462  OE2 GLU    94      38.101  60.199  53.488  1.00  0.00           O1-
ATOM   1463  H   GLU    94      38.223  57.871  49.495  1.00  0.00           H  
ATOM   1464  HA  GLU    94      37.713  60.662  48.523  1.00  0.00           H  
ATOM   1465  HB2 GLU    94      39.240  59.638  50.882  1.00  0.00           H  
ATOM   1466  HB3 GLU    94      39.163  61.397  50.439  1.00  0.00           H  
ATOM   1467  HG2 GLU    94      36.832  61.439  50.697  1.00  0.00           H  
ATOM   1468  HG3 GLU    94      36.716  59.754  51.180  1.00  0.00           H  
ATOM   1469  N   THR    95      40.410  61.212  48.024  1.00  0.00           N  
ATOM   1470  CA  THR    95      41.837  61.432  47.661  1.00  0.00           C  
ATOM   1471  C   THR    95      42.812  61.060  48.751  1.00  0.00           C  
ATOM   1472  O   THR    95      43.476  61.967  49.356  1.00  0.00           O  
ATOM   1473  CB  THR    95      42.040  62.903  47.195  1.00  0.00           C  
ATOM   1474  CG2 THR    95      43.199  62.849  46.109  1.00  0.00           C  
ATOM   1475  OG1 THR    95      40.907  63.487  46.525  1.00  0.00           O  
ATOM   1476  H   THR    95      39.778  61.997  48.078  1.00  0.00           H  
ATOM   1477  HA  THR    95      42.054  60.729  46.857  1.00  0.00           H  
ATOM   1478  HB  THR    95      42.321  63.554  48.023  1.00  0.00           H  
ATOM   1479 HG21 THR    95      43.487  63.857  45.809  1.00  0.00           H  
ATOM   1480 HG22 THR    95      44.121  62.427  46.511  1.00  0.00           H  
ATOM   1481 HG23 THR    95      42.922  62.324  45.197  1.00  0.00           H  
ATOM   1482  HG1 THR    95      40.230  63.600  47.196  1.00  0.00           H  
ATOM   1483  N   GLU    96      42.790  59.815  49.149  1.00  0.00           N  
ATOM   1484  CA  GLU    96      43.435  59.185  50.292  1.00  0.00           C  
ATOM   1485  C   GLU    96      43.071  59.667  51.705  1.00  0.00           C  
ATOM   1486  O   GLU    96      42.711  58.871  52.594  1.00  0.00           O  
ATOM   1487  CB  GLU    96      44.896  59.089  50.002  1.00  0.00           C  
ATOM   1488  CG  GLU    96      45.792  58.519  51.155  1.00  0.00           C  
ATOM   1489  CD  GLU    96      46.380  59.597  51.989  1.00  0.00           C  
ATOM   1490  OE1 GLU    96      46.755  59.206  53.152  1.00  0.00           O  
ATOM   1491  OE2 GLU    96      46.499  60.770  51.638  1.00  0.00           O1-
ATOM   1492  H   GLU    96      42.193  59.172  48.648  1.00  0.00           H  
ATOM   1493  HA  GLU    96      43.084  58.154  50.272  1.00  0.00           H  
ATOM   1494  HB2 GLU    96      44.929  58.409  49.151  1.00  0.00           H  
ATOM   1495  HB3 GLU    96      45.351  60.036  49.713  1.00  0.00           H  
ATOM   1496  HG2 GLU    96      45.198  57.784  51.697  1.00  0.00           H  
ATOM   1497  HG3 GLU    96      46.534  57.869  50.691  1.00  0.00           H  
ATOM   1498  N   ASP    97      42.885  60.954  51.906  1.00  0.00           N  
ATOM   1499  CA  ASP    97      42.752  61.723  53.196  1.00  0.00           C  
ATOM   1500  C   ASP    97      41.686  62.840  53.128  1.00  0.00           C  
ATOM   1501  O   ASP    97      41.297  63.385  54.198  1.00  0.00           O  
ATOM   1502  CB  ASP    97      44.153  62.172  53.689  1.00  0.00           C  
ATOM   1503  CG  ASP    97      44.849  63.223  52.827  1.00  0.00           C  
ATOM   1504  OD1 ASP    97      45.764  63.964  53.295  1.00  0.00           O  
ATOM   1505  OD2 ASP    97      44.440  63.479  51.664  1.00  0.00           O1-
ATOM   1506  H   ASP    97      43.123  61.537  51.116  1.00  0.00           H  
ATOM   1507  HA  ASP    97      42.353  60.970  53.877  1.00  0.00           H  
ATOM   1508  HB2 ASP    97      43.990  62.595  54.680  1.00  0.00           H  
ATOM   1509  HB3 ASP    97      44.780  61.281  53.705  1.00  0.00           H  
ATOM   1510  N   GLY    98      41.088  63.201  51.948  1.00  0.00           N  
ATOM   1511  CA  GLY    98      39.997  64.115  51.816  1.00  0.00           C  
ATOM   1512  C   GLY    98      39.650  64.270  50.308  1.00  0.00           C  
ATOM   1513  O   GLY    98      40.456  63.953  49.467  1.00  0.00           O  
ATOM   1514  H   GLY    98      41.409  62.794  51.082  1.00  0.00           H  
ATOM   1515  HA2 GLY    98      39.067  63.743  52.246  1.00  0.00           H  
ATOM   1516  HA3 GLY    98      40.244  65.115  52.172  1.00  0.00           H  
ATOM   1517  N   SER    99      38.589  64.937  50.190  1.00  0.00           N  
ATOM   1518  CA  SER    99      37.955  65.285  48.887  1.00  0.00           C  
ATOM   1519  C   SER    99      37.587  64.056  47.955  1.00  0.00           C  
ATOM   1520  O   SER    99      38.370  63.113  47.831  1.00  0.00           O  
ATOM   1521  CB  SER    99      38.746  66.280  48.077  1.00  0.00           C  
ATOM   1522  OG  SER    99      38.879  67.418  48.833  1.00  0.00           O  
ATOM   1523  H   SER    99      38.110  65.128  51.059  1.00  0.00           H  
ATOM   1524  HA  SER    99      37.031  65.736  49.250  1.00  0.00           H  
ATOM   1525  HB2 SER    99      39.730  65.896  47.808  1.00  0.00           H  
ATOM   1526  HB3 SER    99      38.166  66.473  47.174  1.00  0.00           H  
ATOM   1527  HG  SER    99      39.751  67.285  49.211  1.00  0.00           H  
ATOM   1528  N   LYS   100      36.356  63.873  47.412  1.00  0.00           N  
ATOM   1529  CA  LYS   100      35.742  62.545  46.907  1.00  0.00           C  
ATOM   1530  C   LYS   100      36.274  62.181  45.549  1.00  0.00           C  
ATOM   1531  O   LYS   100      36.721  63.091  44.843  1.00  0.00           O  
ATOM   1532  CB  LYS   100      34.207  62.568  46.952  1.00  0.00           C  
ATOM   1533  CG  LYS   100      33.727  62.728  48.439  1.00  0.00           C  
ATOM   1534  CD  LYS   100      34.170  61.579  49.347  1.00  0.00           C  
ATOM   1535  CE  LYS   100      33.364  61.629  50.646  1.00  0.00           C  
ATOM   1536  NZ  LYS   100      33.133  62.892  51.440  1.00  0.00           N1+
ATOM   1537  H   LYS   100      35.714  64.653  47.423  1.00  0.00           H  
ATOM   1538  HA  LYS   100      36.097  61.779  47.597  1.00  0.00           H  
ATOM   1539  HB2 LYS   100      33.892  63.380  46.297  1.00  0.00           H  
ATOM   1540  HB3 LYS   100      33.879  61.560  46.697  1.00  0.00           H  
ATOM   1541  HG2 LYS   100      33.926  63.742  48.785  1.00  0.00           H  
ATOM   1542  HG3 LYS   100      32.648  62.853  48.346  1.00  0.00           H  
ATOM   1543  HD2 LYS   100      34.153  60.580  48.911  1.00  0.00           H  
ATOM   1544  HD3 LYS   100      35.234  61.706  49.547  1.00  0.00           H  
ATOM   1545  HE2 LYS   100      32.379  61.245  50.384  1.00  0.00           H  
ATOM   1546  HE3 LYS   100      33.792  60.786  51.190  1.00  0.00           H  
ATOM   1547  HZ1 LYS   100      32.902  62.679  52.400  1.00  0.00           H  
ATOM   1548  HZ2 LYS   100      33.946  63.484  51.526  1.00  0.00           H  
ATOM   1549  HZ3 LYS   100      32.370  63.467  51.115  1.00  0.00           H  
ATOM   1550  N   ASP   101      36.339  60.916  45.169  1.00  0.00           N  
ATOM   1551  CA  ASP   101      37.046  60.326  44.055  1.00  0.00           C  
ATOM   1552  C   ASP   101      36.428  59.036  43.514  1.00  0.00           C  
ATOM   1553  O   ASP   101      36.530  58.003  44.166  1.00  0.00           O  
ATOM   1554  CB  ASP   101      38.496  60.060  44.447  1.00  0.00           C  
ATOM   1555  CG  ASP   101      39.200  59.570  43.185  1.00  0.00           C  
ATOM   1556  OD1 ASP   101      38.791  59.765  42.002  1.00  0.00           O  
ATOM   1557  OD2 ASP   101      40.366  59.156  43.302  1.00  0.00           O1-
ATOM   1558  H   ASP   101      35.846  60.340  45.836  1.00  0.00           H  
ATOM   1559  HA  ASP   101      37.026  61.051  43.241  1.00  0.00           H  
ATOM   1560  HB2 ASP   101      38.931  61.022  44.718  1.00  0.00           H  
ATOM   1561  HB3 ASP   101      38.633  59.326  45.242  1.00  0.00           H  
ATOM   1562  N   GLU   102      35.727  59.042  42.390  1.00  0.00           N  
ATOM   1563  CA  GLU   102      34.974  57.880  41.868  1.00  0.00           C  
ATOM   1564  C   GLU   102      35.830  56.990  40.962  1.00  0.00           C  
ATOM   1565  O   GLU   102      36.412  57.483  39.980  1.00  0.00           O  
ATOM   1566  CB  GLU   102      33.819  58.514  41.010  1.00  0.00           C  
ATOM   1567  CG  GLU   102      32.627  59.003  41.847  1.00  0.00           C  
ATOM   1568  CD  GLU   102      31.573  59.483  40.950  1.00  0.00           C  
ATOM   1569  OE1 GLU   102      31.698  59.713  39.719  1.00  0.00           O  
ATOM   1570  OE2 GLU   102      30.442  59.788  41.474  1.00  0.00           O1-
ATOM   1571  H   GLU   102      35.525  59.937  41.967  1.00  0.00           H  
ATOM   1572  HA  GLU   102      34.629  57.272  42.705  1.00  0.00           H  
ATOM   1573  HB2 GLU   102      34.140  59.340  40.375  1.00  0.00           H  
ATOM   1574  HB3 GLU   102      33.314  57.780  40.381  1.00  0.00           H  
ATOM   1575  HG2 GLU   102      32.288  58.198  42.501  1.00  0.00           H  
ATOM   1576  HG3 GLU   102      32.938  59.775  42.550  1.00  0.00           H  
ATOM   1577  N   TRP   103      35.876  55.639  41.226  1.00  0.00           N  
ATOM   1578  CA  TRP   103      36.577  54.600  40.547  1.00  0.00           C  
ATOM   1579  C   TRP   103      35.617  53.703  39.811  1.00  0.00           C  
ATOM   1580  O   TRP   103      34.709  53.145  40.459  1.00  0.00           O  
ATOM   1581  CB  TRP   103      37.445  53.790  41.600  1.00  0.00           C  
ATOM   1582  CG  TRP   103      38.597  54.446  42.123  1.00  0.00           C  
ATOM   1583  CD1 TRP   103      38.568  55.316  43.111  1.00  0.00           C  
ATOM   1584  NE1 TRP   103      39.872  55.659  43.458  1.00  0.00           N  
ATOM   1585  CE2 TRP   103      40.779  54.986  42.650  1.00  0.00           C  
ATOM   1586  CZ2 TRP   103      42.184  54.984  42.599  1.00  0.00           C  
ATOM   1587  CH2 TRP   103      42.794  53.991  41.734  1.00  0.00           C  
ATOM   1588  CZ3 TRP   103      41.990  53.112  41.018  1.00  0.00           C  
ATOM   1589  CE3 TRP   103      40.643  53.164  41.104  1.00  0.00           C  
ATOM   1590  CD2 TRP   103      39.943  54.091  41.928  1.00  0.00           C  
ATOM   1591  H   TRP   103      35.372  55.228  41.999  1.00  0.00           H  
ATOM   1592  HA  TRP   103      37.214  55.138  39.844  1.00  0.00           H  
ATOM   1593  HB2 TRP   103      36.845  53.460  42.448  1.00  0.00           H  
ATOM   1594  HB3 TRP   103      37.756  52.911  41.036  1.00  0.00           H  
ATOM   1595  HD1 TRP   103      37.689  55.699  43.609  1.00  0.00           H  
ATOM   1596  HE1 TRP   103      40.149  56.176  44.280  1.00  0.00           H  
ATOM   1597  HZ2 TRP   103      42.725  55.649  43.256  1.00  0.00           H  
ATOM   1598  HH2 TRP   103      43.859  53.860  41.609  1.00  0.00           H  
ATOM   1599  HZ3 TRP   103      42.590  52.355  40.535  1.00  0.00           H  
ATOM   1600  HE3 TRP   103      40.023  52.509  40.511  1.00  0.00           H  
ATOM   1601  N   ARG   104      35.895  53.436  38.477  1.00  0.00           N  
ATOM   1602  CA  ARG   104      35.034  52.459  37.785  1.00  0.00           C  
ATOM   1603  C   ARG   104      35.572  51.043  37.765  1.00  0.00           C  
ATOM   1604  O   ARG   104      36.777  50.805  37.682  1.00  0.00           O  
ATOM   1605  CB  ARG   104      34.876  52.919  36.327  1.00  0.00           C  
ATOM   1606  CG  ARG   104      34.061  54.212  36.251  1.00  0.00           C  
ATOM   1607  CD  ARG   104      33.607  54.625  34.914  1.00  0.00           C  
ATOM   1608  NE  ARG   104      32.945  55.969  35.018  1.00  0.00           N  
ATOM   1609  CZ  ARG   104      32.314  56.671  34.049  1.00  0.00           C  
ATOM   1610  NH1 ARG   104      32.281  56.413  32.769  1.00  0.00           N  
ATOM   1611  NH2 ARG   104      31.684  57.703  34.410  1.00  0.00           N1+
ATOM   1612  H   ARG   104      36.614  53.923  37.961  1.00  0.00           H  
ATOM   1613  HA  ARG   104      34.057  52.310  38.246  1.00  0.00           H  
ATOM   1614  HB2 ARG   104      35.836  52.963  35.812  1.00  0.00           H  
ATOM   1615  HB3 ARG   104      34.357  52.101  35.826  1.00  0.00           H  
ATOM   1616  HG2 ARG   104      33.157  54.126  36.854  1.00  0.00           H  
ATOM   1617  HG3 ARG   104      34.668  54.913  36.824  1.00  0.00           H  
ATOM   1618  HD2 ARG   104      34.512  54.564  34.310  1.00  0.00           H  
ATOM   1619  HD3 ARG   104      32.805  53.941  34.637  1.00  0.00           H  
ATOM   1620  HE  ARG   104      33.041  56.539  35.846  1.00  0.00           H  
ATOM   1621 HH11 ARG   104      32.661  55.525  32.473  1.00  0.00           H  
ATOM   1622 HH12 ARG   104      31.757  57.001  32.136  1.00  0.00           H  
ATOM   1623 HH21 ARG   104      31.511  57.758  35.403  1.00  0.00           H  
ATOM   1624 HH22 ARG   104      31.158  58.278  33.768  1.00  0.00           H  
ATOM   1625  N   GLY   105      34.651  50.041  37.805  1.00  0.00           N  
ATOM   1626  CA  GLY   105      34.936  48.576  37.937  1.00  0.00           C  
ATOM   1627  C   GLY   105      33.766  47.653  37.695  1.00  0.00           C  
ATOM   1628  O   GLY   105      32.635  48.063  37.303  1.00  0.00           O  
ATOM   1629  H   GLY   105      33.679  50.252  37.626  1.00  0.00           H  
ATOM   1630  HA2 GLY   105      35.722  48.297  37.236  1.00  0.00           H  
ATOM   1631  HA3 GLY   105      35.319  48.338  38.929  1.00  0.00           H  
ATOM   1632  N   MET   106      33.925  46.352  38.079  1.00  0.00           N  
ATOM   1633  CA  MET   106      32.913  45.287  37.942  1.00  0.00           C  
ATOM   1634  C   MET   106      32.833  44.456  39.180  1.00  0.00           C  
ATOM   1635  O   MET   106      33.788  43.942  39.719  1.00  0.00           O  
ATOM   1636  CB  MET   106      32.973  44.450  36.595  1.00  0.00           C  
ATOM   1637  CG  MET   106      31.751  43.575  36.485  1.00  0.00           C  
ATOM   1638  SD  MET   106      31.684  42.674  34.923  1.00  0.00           S  
ATOM   1639  CE  MET   106      32.734  41.238  35.177  1.00  0.00           C  
ATOM   1640  H   MET   106      34.781  46.085  38.544  1.00  0.00           H  
ATOM   1641  HA  MET   106      31.936  45.748  37.799  1.00  0.00           H  
ATOM   1642  HB2 MET   106      33.064  45.106  35.729  1.00  0.00           H  
ATOM   1643  HB3 MET   106      33.778  43.716  36.634  1.00  0.00           H  
ATOM   1644  HG2 MET   106      31.686  42.956  37.379  1.00  0.00           H  
ATOM   1645  HG3 MET   106      30.878  44.220  36.381  1.00  0.00           H  
ATOM   1646  HE1 MET   106      33.784  41.515  35.087  1.00  0.00           H  
ATOM   1647  HE2 MET   106      32.602  40.839  36.183  1.00  0.00           H  
ATOM   1648  HE3 MET   106      32.530  40.497  34.404  1.00  0.00           H  
ATOM   1649  N   VAL   107      31.649  44.274  39.706  1.00  0.00           N  
ATOM   1650  CA  VAL   107      31.313  43.426  40.884  1.00  0.00           C  
ATOM   1651  C   VAL   107      31.367  41.952  40.483  1.00  0.00           C  
ATOM   1652  O   VAL   107      30.702  41.457  39.580  1.00  0.00           O  
ATOM   1653  CB  VAL   107      29.872  43.817  41.231  1.00  0.00           C  
ATOM   1654  CG1 VAL   107      29.297  43.052  42.508  1.00  0.00           C  
ATOM   1655  CG2 VAL   107      29.738  45.333  41.529  1.00  0.00           C  
ATOM   1656  H   VAL   107      30.905  44.732  39.199  1.00  0.00           H  
ATOM   1657  HA  VAL   107      32.030  43.681  41.664  1.00  0.00           H  
ATOM   1658  HB  VAL   107      29.283  43.627  40.334  1.00  0.00           H  
ATOM   1659 HG11 VAL   107      29.363  41.989  42.277  1.00  0.00           H  
ATOM   1660 HG12 VAL   107      29.920  43.095  43.402  1.00  0.00           H  
ATOM   1661 HG13 VAL   107      28.227  43.195  42.661  1.00  0.00           H  
ATOM   1662 HG21 VAL   107      30.072  45.884  40.650  1.00  0.00           H  
ATOM   1663 HG22 VAL   107      28.699  45.639  41.653  1.00  0.00           H  
ATOM   1664 HG23 VAL   107      30.393  45.622  42.352  1.00  0.00           H  
ATOM   1665  N   LEU   108      32.118  41.109  41.219  1.00  0.00           N  
ATOM   1666  CA  LEU   108      32.598  39.810  40.765  1.00  0.00           C  
ATOM   1667  C   LEU   108      31.755  38.681  41.347  1.00  0.00           C  
ATOM   1668  O   LEU   108      31.375  37.802  40.584  1.00  0.00           O  
ATOM   1669  CB  LEU   108      34.050  39.742  41.240  1.00  0.00           C  
ATOM   1670  CG  LEU   108      34.930  40.822  40.649  1.00  0.00           C  
ATOM   1671  CD1 LEU   108      36.287  40.712  41.279  1.00  0.00           C  
ATOM   1672  CD2 LEU   108      35.071  40.753  39.161  1.00  0.00           C  
ATOM   1673  H   LEU   108      32.593  41.507  42.016  1.00  0.00           H  
ATOM   1674  HA  LEU   108      32.530  39.616  39.695  1.00  0.00           H  
ATOM   1675  HB2 LEU   108      33.954  39.713  42.326  1.00  0.00           H  
ATOM   1676  HB3 LEU   108      34.364  38.773  40.851  1.00  0.00           H  
ATOM   1677  HG  LEU   108      34.522  41.780  40.970  1.00  0.00           H  
ATOM   1678 HD11 LEU   108      36.974  41.488  40.943  1.00  0.00           H  
ATOM   1679 HD12 LEU   108      36.175  40.777  42.361  1.00  0.00           H  
ATOM   1680 HD13 LEU   108      36.646  39.727  40.979  1.00  0.00           H  
ATOM   1681 HD21 LEU   108      35.675  41.630  38.927  1.00  0.00           H  
ATOM   1682 HD22 LEU   108      35.522  39.840  38.772  1.00  0.00           H  
ATOM   1683 HD23 LEU   108      34.139  40.945  38.631  1.00  0.00           H  
ATOM   1684  N   ALA   109      31.515  38.665  42.679  1.00  0.00           N  
ATOM   1685  CA  ALA   109      30.817  37.560  43.416  1.00  0.00           C  
ATOM   1686  C   ALA   109      30.389  37.993  44.824  1.00  0.00           C  
ATOM   1687  O   ALA   109      30.940  38.951  45.387  1.00  0.00           O  
ATOM   1688  CB  ALA   109      31.845  36.397  43.588  1.00  0.00           C  
ATOM   1689  H   ALA   109      31.858  39.399  43.283  1.00  0.00           H  
ATOM   1690  HA  ALA   109      30.008  37.122  42.832  1.00  0.00           H  
ATOM   1691  HB1 ALA   109      32.298  36.360  44.578  1.00  0.00           H  
ATOM   1692  HB2 ALA   109      31.328  35.464  43.363  1.00  0.00           H  
ATOM   1693  HB3 ALA   109      32.557  36.346  42.764  1.00  0.00           H  
ATOM   1694  N   ARG   110      29.405  37.305  45.404  1.00  0.00           N  
ATOM   1695  CA  ARG   110      29.333  37.398  46.914  1.00  0.00           C  
ATOM   1696  C   ARG   110      30.564  36.688  47.562  1.00  0.00           C  
ATOM   1697  O   ARG   110      31.116  35.715  47.026  1.00  0.00           O  
ATOM   1698  CB  ARG   110      27.985  36.776  47.373  1.00  0.00           C  
ATOM   1699  CG  ARG   110      27.877  36.866  48.909  1.00  0.00           C  
ATOM   1700  CD  ARG   110      26.536  36.148  49.262  1.00  0.00           C  
ATOM   1701  NE  ARG   110      25.369  36.864  48.766  1.00  0.00           N  
ATOM   1702  CZ  ARG   110      24.733  37.816  49.441  1.00  0.00           C  
ATOM   1703  NH1 ARG   110      25.123  38.192  50.608  1.00  0.00           N  
ATOM   1704  NH2 ARG   110      23.672  38.250  49.025  1.00  0.00           N1+
ATOM   1705  H   ARG   110      28.932  36.564  44.908  1.00  0.00           H  
ATOM   1706  HA  ARG   110      29.287  38.454  47.179  1.00  0.00           H  
ATOM   1707  HB2 ARG   110      27.124  37.201  46.857  1.00  0.00           H  
ATOM   1708  HB3 ARG   110      27.929  35.727  47.084  1.00  0.00           H  
ATOM   1709  HG2 ARG   110      28.649  36.297  49.426  1.00  0.00           H  
ATOM   1710  HG3 ARG   110      27.901  37.880  49.311  1.00  0.00           H  
ATOM   1711  HD2 ARG   110      26.574  35.122  48.897  1.00  0.00           H  
ATOM   1712  HD3 ARG   110      26.532  36.043  50.347  1.00  0.00           H  
ATOM   1713  HE  ARG   110      24.906  36.525  47.935  1.00  0.00           H  
ATOM   1714 HH11 ARG   110      26.045  37.889  50.887  1.00  0.00           H  
ATOM   1715 HH12 ARG   110      24.641  38.935  51.093  1.00  0.00           H  
ATOM   1716 HH21 ARG   110      23.326  37.827  48.176  1.00  0.00           H  
ATOM   1717 HH22 ARG   110      23.091  38.968  49.434  1.00  0.00           H  
ATOM   1718  N   ALA   111      31.056  37.176  48.742  1.00  0.00           N  
ATOM   1719  CA  ALA   111      32.185  36.395  49.364  1.00  0.00           C  
ATOM   1720  C   ALA   111      31.763  35.023  50.063  1.00  0.00           C  
ATOM   1721  O   ALA   111      30.719  34.995  50.719  1.00  0.00           O  
ATOM   1722  CB  ALA   111      32.864  37.289  50.435  1.00  0.00           C  
ATOM   1723  H   ALA   111      30.549  37.828  49.323  1.00  0.00           H  
ATOM   1724  HA  ALA   111      32.965  36.161  48.639  1.00  0.00           H  
ATOM   1725  HB1 ALA   111      33.082  38.274  50.023  1.00  0.00           H  
ATOM   1726  HB2 ALA   111      32.199  37.451  51.283  1.00  0.00           H  
ATOM   1727  HB3 ALA   111      33.689  36.725  50.871  1.00  0.00           H  
ATOM   1728  N   PRO   112      32.523  33.923  50.050  1.00  0.00           N  
ATOM   1729  CA  PRO   112      32.257  32.649  50.804  1.00  0.00           C  
ATOM   1730  C   PRO   112      32.645  32.978  52.245  1.00  0.00           C  
ATOM   1731  O   PRO   112      33.525  33.833  52.452  1.00  0.00           O  
ATOM   1732  CD  PRO   112      33.754  33.863  49.322  1.00  0.00           C  
ATOM   1733  CG  PRO   112      34.411  32.478  49.760  1.00  0.00           C  
ATOM   1734  CB  PRO   112      33.170  31.637  50.106  1.00  0.00           C  
ATOM   1735  HD2 PRO   112      34.498  34.625  49.556  1.00  0.00           H  
ATOM   1736  HD3 PRO   112      33.520  33.770  48.261  1.00  0.00           H  
ATOM   1737  HG2 PRO   112      35.059  32.601  50.628  1.00  0.00           H  
ATOM   1738  HG3 PRO   112      35.016  32.045  48.963  1.00  0.00           H  
ATOM   1739  HB2 PRO   112      33.279  30.714  50.674  1.00  0.00           H  
ATOM   1740  HB3 PRO   112      32.852  31.291  49.122  1.00  0.00           H  
ATOM   1741  HA  PRO   112      31.223  32.320  50.707  1.00  0.00           H  
ATOM   1742  N   VAL   113      31.983  32.383  53.227  1.00  0.00           N  
ATOM   1743  CA  VAL   113      32.022  32.552  54.708  1.00  0.00           C  
ATOM   1744  C   VAL   113      31.578  33.926  55.226  1.00  0.00           C  
ATOM   1745  O   VAL   113      30.747  34.071  56.103  1.00  0.00           O  
ATOM   1746  CB  VAL   113      33.252  31.982  55.292  1.00  0.00           C  
ATOM   1747  CG1 VAL   113      33.660  30.607  54.636  1.00  0.00           C  
ATOM   1748  CG2 VAL   113      34.485  32.888  55.306  1.00  0.00           C  
ATOM   1749  H   VAL   113      31.298  31.690  52.962  1.00  0.00           H  
ATOM   1750  HA  VAL   113      31.283  31.888  55.156  1.00  0.00           H  
ATOM   1751  HB  VAL   113      33.094  31.825  56.359  1.00  0.00           H  
ATOM   1752 HG11 VAL   113      34.306  30.631  53.758  1.00  0.00           H  
ATOM   1753 HG12 VAL   113      34.032  29.922  55.397  1.00  0.00           H  
ATOM   1754 HG13 VAL   113      32.740  30.094  54.353  1.00  0.00           H  
ATOM   1755 HG21 VAL   113      34.953  33.167  54.362  1.00  0.00           H  
ATOM   1756 HG22 VAL   113      34.248  33.779  55.888  1.00  0.00           H  
ATOM   1757 HG23 VAL   113      35.332  32.406  55.795  1.00  0.00           H  
ATOM   1758  N   MET   114      32.115  34.953  54.582  1.00  0.00           N  
ATOM   1759  CA  MET   114      31.773  36.340  54.909  1.00  0.00           C  
ATOM   1760  C   MET   114      30.546  36.829  54.037  1.00  0.00           C  
ATOM   1761  O   MET   114      30.573  37.802  53.295  1.00  0.00           O  
ATOM   1762  CB  MET   114      33.009  37.256  54.718  1.00  0.00           C  
ATOM   1763  CG  MET   114      34.235  36.927  55.619  1.00  0.00           C  
ATOM   1764  SD  MET   114      35.663  38.004  55.464  1.00  0.00           S  
ATOM   1765  CE  MET   114      34.807  39.425  56.209  1.00  0.00           C  
ATOM   1766  H   MET   114      32.725  34.785  53.795  1.00  0.00           H  
ATOM   1767  HA  MET   114      31.500  36.360  55.964  1.00  0.00           H  
ATOM   1768  HB2 MET   114      33.292  37.187  53.668  1.00  0.00           H  
ATOM   1769  HB3 MET   114      32.652  38.279  54.842  1.00  0.00           H  
ATOM   1770  HG2 MET   114      33.869  36.967  56.645  1.00  0.00           H  
ATOM   1771  HG3 MET   114      34.644  35.925  55.490  1.00  0.00           H  
ATOM   1772  HE1 MET   114      34.248  39.235  57.125  1.00  0.00           H  
ATOM   1773  HE2 MET   114      35.573  40.125  56.543  1.00  0.00           H  
ATOM   1774  HE3 MET   114      34.162  39.882  55.458  1.00  0.00           H  
ATOM   1775  N   ASN   115      29.433  36.092  54.219  1.00  0.00           N  
ATOM   1776  CA  ASN   115      28.281  36.260  53.398  1.00  0.00           C  
ATOM   1777  C   ASN   115      27.820  37.729  53.142  1.00  0.00           C  
ATOM   1778  O   ASN   115      27.396  38.003  52.034  1.00  0.00           O  
ATOM   1779  CB  ASN   115      27.036  35.537  54.019  1.00  0.00           C  
ATOM   1780  CG  ASN   115      27.256  34.066  54.327  1.00  0.00           C  
ATOM   1781  OD1 ASN   115      27.565  33.733  55.421  1.00  0.00           O  
ATOM   1782  ND2 ASN   115      27.102  33.233  53.404  1.00  0.00           N  
ATOM   1783  H   ASN   115      29.547  35.291  54.824  1.00  0.00           H  
ATOM   1784  HA  ASN   115      28.574  35.969  52.390  1.00  0.00           H  
ATOM   1785  HB2 ASN   115      26.781  35.994  54.975  1.00  0.00           H  
ATOM   1786  HB3 ASN   115      26.223  35.560  53.294  1.00  0.00           H  
ATOM   1787 HD21 ASN   115      27.098  33.585  52.457  1.00  0.00           H  
ATOM   1788 HD22 ASN   115      27.203  32.234  53.511  1.00  0.00           H  
ATOM   1789  N   THR   116      27.991  38.685  54.102  1.00  0.00           N  
ATOM   1790  CA  THR   116      27.566  40.079  53.906  1.00  0.00           C  
ATOM   1791  C   THR   116      28.498  40.833  52.989  1.00  0.00           C  
ATOM   1792  O   THR   116      28.169  41.972  52.590  1.00  0.00           O  
ATOM   1793  CB  THR   116      27.349  40.784  55.251  1.00  0.00           C  
ATOM   1794  CG2 THR   116      26.380  39.968  56.118  1.00  0.00           C  
ATOM   1795  OG1 THR   116      28.481  40.840  56.084  1.00  0.00           O  
ATOM   1796  H   THR   116      28.582  38.413  54.875  1.00  0.00           H  
ATOM   1797  HA  THR   116      26.549  40.023  53.517  1.00  0.00           H  
ATOM   1798  HB  THR   116      26.946  41.794  55.175  1.00  0.00           H  
ATOM   1799 HG21 THR   116      25.448  39.875  55.560  1.00  0.00           H  
ATOM   1800 HG22 THR   116      26.825  39.017  56.411  1.00  0.00           H  
ATOM   1801 HG23 THR   116      26.171  40.547  57.017  1.00  0.00           H  
ATOM   1802  HG1 THR   116      28.811  39.981  56.358  1.00  0.00           H  
ATOM   1803  N   TRP   117      29.696  40.298  52.564  1.00  0.00           N  
ATOM   1804  CA  TRP   117      30.665  40.939  51.690  1.00  0.00           C  
ATOM   1805  C   TRP   117      30.461  40.511  50.249  1.00  0.00           C  
ATOM   1806  O   TRP   117      29.909  39.428  49.969  1.00  0.00           O  
ATOM   1807  CB  TRP   117      31.999  40.718  52.362  1.00  0.00           C  
ATOM   1808  CG  TRP   117      32.264  41.277  53.715  1.00  0.00           C  
ATOM   1809  CD1 TRP   117      31.515  40.987  54.825  1.00  0.00           C  
ATOM   1810  NE1 TRP   117      32.031  41.665  55.946  1.00  0.00           N  
ATOM   1811  CE2 TRP   117      33.203  42.310  55.629  1.00  0.00           C  
ATOM   1812  CZ2 TRP   117      34.120  43.114  56.281  1.00  0.00           C  
ATOM   1813  CH2 TRP   117      35.185  43.730  55.611  1.00  0.00           C  
ATOM   1814  CZ3 TRP   117      35.340  43.494  54.272  1.00  0.00           C  
ATOM   1815  CE3 TRP   117      34.396  42.743  53.569  1.00  0.00           C  
ATOM   1816  CD2 TRP   117      33.313  42.146  54.221  1.00  0.00           C  
ATOM   1817  H   TRP   117      29.887  39.318  52.715  1.00  0.00           H  
ATOM   1818  HA  TRP   117      30.566  42.023  51.733  1.00  0.00           H  
ATOM   1819  HB2 TRP   117      32.130  39.638  52.435  1.00  0.00           H  
ATOM   1820  HB3 TRP   117      32.750  41.075  51.657  1.00  0.00           H  
ATOM   1821  HD1 TRP   117      30.690  40.296  54.924  1.00  0.00           H  
ATOM   1822  HE1 TRP   117      31.695  41.563  56.893  1.00  0.00           H  
ATOM   1823  HZ2 TRP   117      33.993  43.324  57.333  1.00  0.00           H  
ATOM   1824  HH2 TRP   117      35.939  44.317  56.113  1.00  0.00           H  
ATOM   1825  HZ3 TRP   117      36.160  43.976  53.760  1.00  0.00           H  
ATOM   1826  HE3 TRP   117      34.512  42.623  52.501  1.00  0.00           H  
ATOM   1827  N   PHE   118      31.047  41.321  49.368  1.00  0.00           N  
ATOM   1828  CA  PHE   118      31.087  41.178  47.934  1.00  0.00           C  
ATOM   1829  C   PHE   118      32.524  41.483  47.429  1.00  0.00           C  
ATOM   1830  O   PHE   118      33.120  42.395  47.933  1.00  0.00           O  
ATOM   1831  CB  PHE   118      30.028  42.089  47.355  1.00  0.00           C  
ATOM   1832  CG  PHE   118      28.603  41.721  47.682  1.00  0.00           C  
ATOM   1833  CD1 PHE   118      28.023  42.009  48.884  1.00  0.00           C  
ATOM   1834  CE1 PHE   118      26.621  41.763  49.079  1.00  0.00           C  
ATOM   1835  CZ  PHE   118      25.834  41.108  48.104  1.00  0.00           C  
ATOM   1836  CE2 PHE   118      26.472  40.774  46.901  1.00  0.00           C  
ATOM   1837  CD2 PHE   118      27.824  41.062  46.660  1.00  0.00           C  
ATOM   1838  H   PHE   118      31.629  42.116  49.590  1.00  0.00           H  
ATOM   1839  HA  PHE   118      30.858  40.151  47.650  1.00  0.00           H  
ATOM   1840  HB2 PHE   118      30.265  43.087  47.724  1.00  0.00           H  
ATOM   1841  HB3 PHE   118      30.145  42.135  46.272  1.00  0.00           H  
ATOM   1842  HD1 PHE   118      28.563  42.494  49.683  1.00  0.00           H  
ATOM   1843  HE1 PHE   118      26.281  41.981  50.080  1.00  0.00           H  
ATOM   1844  HZ  PHE   118      24.785  40.871  48.199  1.00  0.00           H  
ATOM   1845  HE2 PHE   118      25.901  40.306  46.113  1.00  0.00           H  
ATOM   1846  HD2 PHE   118      28.228  40.852  45.681  1.00  0.00           H  
ATOM   1847  N   TYR   119      32.978  40.850  46.341  1.00  0.00           N  
ATOM   1848  CA  TYR   119      34.254  41.228  45.783  1.00  0.00           C  
ATOM   1849  C   TYR   119      34.058  42.263  44.610  1.00  0.00           C  
ATOM   1850  O   TYR   119      32.985  42.203  43.985  1.00  0.00           O  
ATOM   1851  CB  TYR   119      34.787  39.941  45.266  1.00  0.00           C  
ATOM   1852  CG  TYR   119      35.073  38.729  46.179  1.00  0.00           C  
ATOM   1853  CD1 TYR   119      34.225  37.586  46.118  1.00  0.00           C  
ATOM   1854  CE1 TYR   119      34.643  36.372  46.705  1.00  0.00           C  
ATOM   1855  CZ  TYR   119      35.862  36.328  47.322  1.00  0.00           C  
ATOM   1856  OH  TYR   119      36.484  35.154  47.682  1.00  0.00           O  
ATOM   1857  CE2 TYR   119      36.546  37.498  47.656  1.00  0.00           C  
ATOM   1858  CD2 TYR   119      36.162  38.693  47.112  1.00  0.00           C  
ATOM   1859  H   TYR   119      32.354  40.235  45.838  1.00  0.00           H  
ATOM   1860  HA  TYR   119      34.964  41.588  46.528  1.00  0.00           H  
ATOM   1861  HB2 TYR   119      34.211  39.547  44.428  1.00  0.00           H  
ATOM   1862  HB3 TYR   119      35.756  40.180  44.827  1.00  0.00           H  
ATOM   1863  HD1 TYR   119      33.279  37.680  45.604  1.00  0.00           H  
ATOM   1864  HE1 TYR   119      34.045  35.478  46.604  1.00  0.00           H  
ATOM   1865  HH  TYR   119      36.498  34.571  46.920  1.00  0.00           H  
ATOM   1866  HE2 TYR   119      37.325  37.377  48.394  1.00  0.00           H  
ATOM   1867  HD2 TYR   119      36.785  39.571  47.202  1.00  0.00           H  
ATOM   1868  N   ILE   120      35.090  43.024  44.198  1.00  0.00           N  
ATOM   1869  CA  ILE   120      35.084  43.992  43.049  1.00  0.00           C  
ATOM   1870  C   ILE   120      36.519  43.993  42.509  1.00  0.00           C  
ATOM   1871  O   ILE   120      37.510  43.788  43.200  1.00  0.00           O  
ATOM   1872  CB  ILE   120      34.597  45.382  43.455  1.00  0.00           C  
ATOM   1873  CG2 ILE   120      35.292  45.882  44.773  1.00  0.00           C  
ATOM   1874  CG1 ILE   120      34.767  46.498  42.452  1.00  0.00           C  
ATOM   1875  CD1 ILE   120      33.818  47.741  42.541  1.00  0.00           C  
ATOM   1876  H   ILE   120      35.954  43.071  44.718  1.00  0.00           H  
ATOM   1877  HA  ILE   120      34.357  43.641  42.317  1.00  0.00           H  
ATOM   1878  HB  ILE   120      33.547  45.150  43.630  1.00  0.00           H  
ATOM   1879 HG21 ILE   120      36.378  45.973  44.741  1.00  0.00           H  
ATOM   1880 HG22 ILE   120      34.789  46.776  45.140  1.00  0.00           H  
ATOM   1881 HG23 ILE   120      35.118  45.150  45.561  1.00  0.00           H  
ATOM   1882 HG12 ILE   120      35.806  46.814  42.359  1.00  0.00           H  
ATOM   1883 HG13 ILE   120      34.622  46.146  41.431  1.00  0.00           H  
ATOM   1884 HD11 ILE   120      34.002  48.300  43.458  1.00  0.00           H  
ATOM   1885 HD12 ILE   120      34.032  48.465  41.754  1.00  0.00           H  
ATOM   1886 HD13 ILE   120      32.769  47.451  42.479  1.00  0.00           H  
ATOM   1887  N   THR   121      36.724  44.372  41.243  1.00  0.00           N  
ATOM   1888  CA  THR   121      38.021  44.887  40.760  1.00  0.00           C  
ATOM   1889  C   THR   121      37.793  46.049  39.849  1.00  0.00           C  
ATOM   1890  O   THR   121      36.645  46.353  39.514  1.00  0.00           O  
ATOM   1891  CB  THR   121      38.913  43.828  40.086  1.00  0.00           C  
ATOM   1892  CG2 THR   121      38.354  43.497  38.674  1.00  0.00           C  
ATOM   1893  OG1 THR   121      40.229  44.350  39.991  1.00  0.00           O  
ATOM   1894  H   THR   121      35.895  44.495  40.680  1.00  0.00           H  
ATOM   1895  HA  THR   121      38.583  45.248  41.621  1.00  0.00           H  
ATOM   1896  HB  THR   121      39.082  42.926  40.675  1.00  0.00           H  
ATOM   1897 HG21 THR   121      39.058  42.839  38.165  1.00  0.00           H  
ATOM   1898 HG22 THR   121      37.344  43.090  38.713  1.00  0.00           H  
ATOM   1899 HG23 THR   121      38.161  44.410  38.110  1.00  0.00           H  
ATOM   1900  HG1 THR   121      40.710  44.131  40.792  1.00  0.00           H  
ATOM   1901  N   TYR   122      38.764  46.900  39.534  1.00  0.00           N  
ATOM   1902  CA  TYR   122      38.628  48.205  38.913  1.00  0.00           C  
ATOM   1903  C   TYR   122      39.428  48.233  37.637  1.00  0.00           C  
ATOM   1904  O   TYR   122      40.504  47.614  37.602  1.00  0.00           O  
ATOM   1905  CB  TYR   122      39.136  49.294  39.873  1.00  0.00           C  
ATOM   1906  CG  TYR   122      38.367  49.404  41.226  1.00  0.00           C  
ATOM   1907  CD1 TYR   122      38.851  48.651  42.343  1.00  0.00           C  
ATOM   1908  CE1 TYR   122      38.155  48.546  43.530  1.00  0.00           C  
ATOM   1909  CZ  TYR   122      36.931  49.282  43.668  1.00  0.00           C  
ATOM   1910  OH  TYR   122      36.194  49.115  44.804  1.00  0.00           O  
ATOM   1911  CE2 TYR   122      36.451  50.049  42.561  1.00  0.00           C  
ATOM   1912  CD2 TYR   122      37.154  50.123  41.384  1.00  0.00           C  
ATOM   1913  H   TYR   122      39.660  46.610  39.901  1.00  0.00           H  
ATOM   1914  HA  TYR   122      37.596  48.284  38.571  1.00  0.00           H  
ATOM   1915  HB2 TYR   122      40.204  49.145  40.030  1.00  0.00           H  
ATOM   1916  HB3 TYR   122      39.137  50.291  39.434  1.00  0.00           H  
ATOM   1917  HD1 TYR   122      39.731  48.044  42.194  1.00  0.00           H  
ATOM   1918  HE1 TYR   122      38.482  48.003  44.404  1.00  0.00           H  
ATOM   1919  HH  TYR   122      35.346  49.526  44.623  1.00  0.00           H  
ATOM   1920  HE2 TYR   122      35.544  50.624  42.678  1.00  0.00           H  
ATOM   1921  HD2 TYR   122      36.783  50.625  40.503  1.00  0.00           H  
ATOM   1922  N   GLU   123      38.952  48.974  36.618  1.00  0.00           N  
ATOM   1923  CA  GLU   123      39.699  49.069  35.316  1.00  0.00           C  
ATOM   1924  C   GLU   123      41.098  49.539  35.497  1.00  0.00           C  
ATOM   1925  O   GLU   123      42.039  49.088  34.905  1.00  0.00           O  
ATOM   1926  CB  GLU   123      38.972  49.954  34.392  1.00  0.00           C  
ATOM   1927  CG  GLU   123      37.466  49.742  34.303  1.00  0.00           C  
ATOM   1928  CD  GLU   123      36.981  48.406  33.735  1.00  0.00           C  
ATOM   1929  OE1 GLU   123      37.756  47.381  33.795  1.00  0.00           O  
ATOM   1930  OE2 GLU   123      35.774  48.216  33.550  1.00  0.00           O1-
ATOM   1931  H   GLU   123      38.168  49.585  36.798  1.00  0.00           H  
ATOM   1932  HA  GLU   123      39.682  48.042  34.951  1.00  0.00           H  
ATOM   1933  HB2 GLU   123      39.164  50.979  34.710  1.00  0.00           H  
ATOM   1934  HB3 GLU   123      39.302  49.727  33.379  1.00  0.00           H  
ATOM   1935  HG2 GLU   123      37.064  49.834  35.312  1.00  0.00           H  
ATOM   1936  HG3 GLU   123      36.980  50.437  33.618  1.00  0.00           H  
ATOM   1937  N   LYS   124      41.266  50.637  36.298  1.00  0.00           N  
ATOM   1938  CA  LYS   124      42.658  51.167  36.533  1.00  0.00           C  
ATOM   1939  C   LYS   124      43.402  50.396  37.612  1.00  0.00           C  
ATOM   1940  O   LYS   124      44.523  50.748  37.956  1.00  0.00           O  
ATOM   1941  CB  LYS   124      42.711  52.686  36.779  1.00  0.00           C  
ATOM   1942  CG  LYS   124      42.346  53.480  35.457  1.00  0.00           C  
ATOM   1943  CD  LYS   124      42.734  54.966  35.781  1.00  0.00           C  
ATOM   1944  CE  LYS   124      42.638  55.814  34.535  1.00  0.00           C  
ATOM   1945  NZ  LYS   124      42.898  57.210  34.776  1.00  0.00           N1+
ATOM   1946  H   LYS   124      40.452  51.091  36.688  1.00  0.00           H  
ATOM   1947  HA  LYS   124      43.285  50.948  35.669  1.00  0.00           H  
ATOM   1948  HB2 LYS   124      42.128  53.030  37.634  1.00  0.00           H  
ATOM   1949  HB3 LYS   124      43.710  52.899  37.160  1.00  0.00           H  
ATOM   1950  HG2 LYS   124      42.983  53.160  34.633  1.00  0.00           H  
ATOM   1951  HG3 LYS   124      41.294  53.410  35.178  1.00  0.00           H  
ATOM   1952  HD2 LYS   124      42.092  55.347  36.576  1.00  0.00           H  
ATOM   1953  HD3 LYS   124      43.694  55.075  36.285  1.00  0.00           H  
ATOM   1954  HE2 LYS   124      43.445  55.569  33.844  1.00  0.00           H  
ATOM   1955  HE3 LYS   124      41.676  55.599  34.070  1.00  0.00           H  
ATOM   1956  HZ1 LYS   124      43.694  57.450  35.350  1.00  0.00           H  
ATOM   1957  HZ2 LYS   124      43.022  57.796  33.963  1.00  0.00           H  
ATOM   1958  HZ3 LYS   124      42.135  57.668  35.254  1.00  0.00           H  
ATOM   1959  N   ASP   125      42.918  49.299  38.179  1.00  0.00           N  
ATOM   1960  CA  ASP   125      43.558  48.539  39.310  1.00  0.00           C  
ATOM   1961  C   ASP   125      42.940  47.035  39.404  1.00  0.00           C  
ATOM   1962  O   ASP   125      42.250  46.792  40.383  1.00  0.00           O  
ATOM   1963  CB  ASP   125      43.376  49.398  40.632  1.00  0.00           C  
ATOM   1964  CG  ASP   125      44.099  48.783  41.873  1.00  0.00           C  
ATOM   1965  OD1 ASP   125      44.865  47.784  41.824  1.00  0.00           O  
ATOM   1966  OD2 ASP   125      44.053  49.450  42.966  1.00  0.00           O1-
ATOM   1967  H   ASP   125      42.146  48.882  37.678  1.00  0.00           H  
ATOM   1968  HA  ASP   125      44.634  48.424  39.184  1.00  0.00           H  
ATOM   1969  HB2 ASP   125      43.765  50.415  40.585  1.00  0.00           H  
ATOM   1970  HB3 ASP   125      42.306  49.495  40.817  1.00  0.00           H  
ATOM   1971  N   PRO   126      43.353  46.127  38.492  1.00  0.00           N  
ATOM   1972  CA  PRO   126      42.980  44.717  38.429  1.00  0.00           C  
ATOM   1973  C   PRO   126      43.171  43.855  39.693  1.00  0.00           C  
ATOM   1974  O   PRO   126      42.867  42.669  39.728  1.00  0.00           O  
ATOM   1975  CD  PRO   126      44.194  46.480  37.330  1.00  0.00           C  
ATOM   1976  CG  PRO   126      44.742  45.158  36.785  1.00  0.00           C  
ATOM   1977  CB  PRO   126      43.762  44.094  37.243  1.00  0.00           C  
ATOM   1978  HD2 PRO   126      45.107  47.054  37.486  1.00  0.00           H  
ATOM   1979  HD3 PRO   126      43.629  46.989  36.548  1.00  0.00           H  
ATOM   1980  HG2 PRO   126      45.705  45.031  37.279  1.00  0.00           H  
ATOM   1981  HG3 PRO   126      44.930  45.246  35.715  1.00  0.00           H  
ATOM   1982  HB2 PRO   126      44.343  43.250  37.615  1.00  0.00           H  
ATOM   1983  HB3 PRO   126      43.144  43.865  36.375  1.00  0.00           H  
ATOM   1984  HA  PRO   126      41.915  44.637  38.208  1.00  0.00           H  
ATOM   1985  N   VAL   127      43.534  44.427  40.796  1.00  0.00           N  
ATOM   1986  CA  VAL   127      43.663  43.763  42.143  1.00  0.00           C  
ATOM   1987  C   VAL   127      42.243  43.368  42.572  1.00  0.00           C  
ATOM   1988  O   VAL   127      41.274  44.131  42.462  1.00  0.00           O  
ATOM   1989  CB  VAL   127      44.373  44.626  43.172  1.00  0.00           C  
ATOM   1990  CG1 VAL   127      44.118  44.269  44.642  1.00  0.00           C  
ATOM   1991  CG2 VAL   127      45.889  44.496  43.045  1.00  0.00           C  
ATOM   1992  H   VAL   127      43.623  45.430  40.724  1.00  0.00           H  
ATOM   1993  HA  VAL   127      44.232  42.837  42.065  1.00  0.00           H  
ATOM   1994  HB  VAL   127      44.081  45.673  43.100  1.00  0.00           H  
ATOM   1995 HG11 VAL   127      43.066  44.150  44.899  1.00  0.00           H  
ATOM   1996 HG12 VAL   127      44.652  43.347  44.872  1.00  0.00           H  
ATOM   1997 HG13 VAL   127      44.449  45.028  45.351  1.00  0.00           H  
ATOM   1998 HG21 VAL   127      46.061  45.075  42.139  1.00  0.00           H  
ATOM   1999 HG22 VAL   127      46.259  45.002  43.937  1.00  0.00           H  
ATOM   2000 HG23 VAL   127      46.234  43.464  43.119  1.00  0.00           H  
ATOM   2001  N   LEU   128      42.068  42.259  43.286  1.00  0.00           N  
ATOM   2002  CA  LEU   128      40.906  41.750  43.979  1.00  0.00           C  
ATOM   2003  C   LEU   128      40.698  42.645  45.216  1.00  0.00           C  
ATOM   2004  O   LEU   128      41.532  42.594  46.118  1.00  0.00           O  
ATOM   2005  CB  LEU   128      41.107  40.286  44.389  1.00  0.00           C  
ATOM   2006  CG  LEU   128      39.887  39.705  45.130  1.00  0.00           C  
ATOM   2007  CD1 LEU   128      38.591  39.666  44.215  1.00  0.00           C  
ATOM   2008  CD2 LEU   128      40.210  38.283  45.403  1.00  0.00           C  
ATOM   2009  H   LEU   128      42.808  41.580  43.181  1.00  0.00           H  
ATOM   2010  HA  LEU   128      40.005  42.000  43.418  1.00  0.00           H  
ATOM   2011  HB2 LEU   128      41.217  39.602  43.548  1.00  0.00           H  
ATOM   2012  HB3 LEU   128      41.968  40.267  45.057  1.00  0.00           H  
ATOM   2013  HG  LEU   128      39.725  40.294  46.032  1.00  0.00           H  
ATOM   2014 HD11 LEU   128      38.397  40.675  43.853  1.00  0.00           H  
ATOM   2015 HD12 LEU   128      38.773  38.962  43.403  1.00  0.00           H  
ATOM   2016 HD13 LEU   128      37.690  39.369  44.752  1.00  0.00           H  
ATOM   2017 HD21 LEU   128      40.464  37.739  44.493  1.00  0.00           H  
ATOM   2018 HD22 LEU   128      41.010  38.155  46.132  1.00  0.00           H  
ATOM   2019 HD23 LEU   128      39.289  37.824  45.763  1.00  0.00           H  
ATOM   2020  N   TYR   129      39.608  43.397  45.295  1.00  0.00           N  
ATOM   2021  CA  TYR   129      39.126  44.067  46.540  1.00  0.00           C  
ATOM   2022  C   TYR   129      37.780  43.538  46.966  1.00  0.00           C  
ATOM   2023  O   TYR   129      37.055  42.871  46.228  1.00  0.00           O  
ATOM   2024  CB  TYR   129      39.076  45.577  46.328  1.00  0.00           C  
ATOM   2025  CG  TYR   129      40.436  46.227  46.038  1.00  0.00           C  
ATOM   2026  CD1 TYR   129      40.905  46.367  44.724  1.00  0.00           C  
ATOM   2027  CE1 TYR   129      42.135  46.936  44.516  1.00  0.00           C  
ATOM   2028  CZ  TYR   129      42.897  47.427  45.586  1.00  0.00           C  
ATOM   2029  OH  TYR   129      44.126  48.020  45.416  1.00  0.00           O  
ATOM   2030  CE2 TYR   129      42.386  47.379  46.879  1.00  0.00           C  
ATOM   2031  CD2 TYR   129      41.168  46.729  47.125  1.00  0.00           C  
ATOM   2032  H   TYR   129      38.899  43.258  44.589  1.00  0.00           H  
ATOM   2033  HA  TYR   129      39.895  43.896  47.291  1.00  0.00           H  
ATOM   2034  HB2 TYR   129      38.339  45.722  45.539  1.00  0.00           H  
ATOM   2035  HB3 TYR   129      38.575  46.113  47.134  1.00  0.00           H  
ATOM   2036  HD1 TYR   129      40.349  45.832  43.968  1.00  0.00           H  
ATOM   2037  HE1 TYR   129      42.458  47.106  43.500  1.00  0.00           H  
ATOM   2038  HH  TYR   129      44.249  48.324  44.514  1.00  0.00           H  
ATOM   2039  HE2 TYR   129      42.931  47.770  47.725  1.00  0.00           H  
ATOM   2040  HD2 TYR   129      40.711  46.674  48.102  1.00  0.00           H  
ATOM   2041  N   MET   130      37.469  43.752  48.245  1.00  0.00           N  
ATOM   2042  CA  MET   130      36.289  43.198  48.943  1.00  0.00           C  
ATOM   2043  C   MET   130      35.567  44.157  49.964  1.00  0.00           C  
ATOM   2044  O   MET   130      36.231  44.837  50.735  1.00  0.00           O  
ATOM   2045  CB  MET   130      36.740  41.886  49.563  1.00  0.00           C  
ATOM   2046  CG  MET   130      35.643  41.052  50.153  1.00  0.00           C  
ATOM   2047  SD  MET   130      36.101  39.334  50.601  1.00  0.00           S  
ATOM   2048  CE  MET   130      35.157  39.089  52.107  1.00  0.00           C  
ATOM   2049  H   MET   130      38.120  44.169  48.894  1.00  0.00           H  
ATOM   2050  HA  MET   130      35.567  43.006  48.150  1.00  0.00           H  
ATOM   2051  HB2 MET   130      37.152  41.399  48.679  1.00  0.00           H  
ATOM   2052  HB3 MET   130      37.520  42.042  50.308  1.00  0.00           H  
ATOM   2053  HG2 MET   130      35.290  41.638  51.002  1.00  0.00           H  
ATOM   2054  HG3 MET   130      34.876  41.015  49.379  1.00  0.00           H  
ATOM   2055  HE1 MET   130      35.284  39.964  52.744  1.00  0.00           H  
ATOM   2056  HE2 MET   130      34.111  39.175  51.813  1.00  0.00           H  
ATOM   2057  HE3 MET   130      35.384  38.102  52.511  1.00  0.00           H  
ATOM   2058  N   TYR   131      34.201  44.210  49.890  1.00  0.00           N  
ATOM   2059  CA  TYR   131      33.485  45.143  50.722  1.00  0.00           C  
ATOM   2060  C   TYR   131      32.048  44.683  50.945  1.00  0.00           C  
ATOM   2061  O   TYR   131      31.428  43.909  50.166  1.00  0.00           O  
ATOM   2062  CB  TYR   131      33.413  46.474  49.978  1.00  0.00           C  
ATOM   2063  CG  TYR   131      34.609  47.126  49.487  1.00  0.00           C  
ATOM   2064  CD1 TYR   131      35.078  46.914  48.190  1.00  0.00           C  
ATOM   2065  CE1 TYR   131      36.220  47.508  47.763  1.00  0.00           C  
ATOM   2066  CZ  TYR   131      36.952  48.322  48.646  1.00  0.00           C  
ATOM   2067  OH  TYR   131      38.157  48.764  48.350  1.00  0.00           O  
ATOM   2068  CE2 TYR   131      36.425  48.579  49.972  1.00  0.00           C  
ATOM   2069  CD2 TYR   131      35.238  47.948  50.397  1.00  0.00           C  
ATOM   2070  H   TYR   131      33.731  43.813  49.089  1.00  0.00           H  
ATOM   2071  HA  TYR   131      33.980  45.263  51.686  1.00  0.00           H  
ATOM   2072  HB2 TYR   131      32.789  46.171  49.137  1.00  0.00           H  
ATOM   2073  HB3 TYR   131      32.860  47.192  50.584  1.00  0.00           H  
ATOM   2074  HD1 TYR   131      34.547  46.260  47.514  1.00  0.00           H  
ATOM   2075  HE1 TYR   131      36.615  47.277  46.785  1.00  0.00           H  
ATOM   2076  HH  TYR   131      38.559  49.204  49.102  1.00  0.00           H  
ATOM   2077  HE2 TYR   131      36.852  49.297  50.656  1.00  0.00           H  
ATOM   2078  HD2 TYR   131      34.929  48.176  51.406  1.00  0.00           H  
ATOM   2079  N   GLN   132      31.435  45.302  51.934  1.00  0.00           N  
ATOM   2080  CA  GLN   132      30.043  45.328  52.110  1.00  0.00           C  
ATOM   2081  C   GLN   132      29.359  46.394  51.257  1.00  0.00           C  
ATOM   2082  O   GLN   132      29.014  47.487  51.736  1.00  0.00           O  
ATOM   2083  CB  GLN   132      29.625  45.527  53.583  1.00  0.00           C  
ATOM   2084  CG  GLN   132      30.068  44.318  54.483  1.00  0.00           C  
ATOM   2085  CD  GLN   132      29.843  44.559  55.988  1.00  0.00           C  
ATOM   2086  OE1 GLN   132      30.128  45.647  56.470  1.00  0.00           O  
ATOM   2087  NE2 GLN   132      29.409  43.569  56.675  1.00  0.00           N  
ATOM   2088  H   GLN   132      32.001  46.020  52.363  1.00  0.00           H  
ATOM   2089  HA  GLN   132      29.648  44.362  51.795  1.00  0.00           H  
ATOM   2090  HB2 GLN   132      30.008  46.466  53.982  1.00  0.00           H  
ATOM   2091  HB3 GLN   132      28.559  45.714  53.713  1.00  0.00           H  
ATOM   2092  HG2 GLN   132      29.387  43.517  54.196  1.00  0.00           H  
ATOM   2093  HG3 GLN   132      31.085  43.945  54.361  1.00  0.00           H  
ATOM   2094 HE21 GLN   132      29.236  42.624  56.362  1.00  0.00           H  
ATOM   2095 HE22 GLN   132      29.396  43.664  57.681  1.00  0.00           H  
ATOM   2096  N   LEU   133      29.228  46.118  49.934  1.00  0.00           N  
ATOM   2097  CA  LEU   133      28.772  47.110  48.797  1.00  0.00           C  
ATOM   2098  C   LEU   133      27.331  47.487  48.912  1.00  0.00           C  
ATOM   2099  O   LEU   133      26.962  48.603  48.458  1.00  0.00           O  
ATOM   2100  CB  LEU   133      29.121  46.460  47.429  1.00  0.00           C  
ATOM   2101  CG  LEU   133      30.586  46.371  47.078  1.00  0.00           C  
ATOM   2102  CD1 LEU   133      30.855  45.905  45.687  1.00  0.00           C  
ATOM   2103  CD2 LEU   133      31.408  47.635  47.266  1.00  0.00           C  
ATOM   2104  H   LEU   133      29.541  45.195  49.665  1.00  0.00           H  
ATOM   2105  HA  LEU   133      29.285  48.068  48.889  1.00  0.00           H  
ATOM   2106  HB2 LEU   133      28.727  45.443  47.424  1.00  0.00           H  
ATOM   2107  HB3 LEU   133      28.632  46.857  46.540  1.00  0.00           H  
ATOM   2108  HG  LEU   133      31.030  45.678  47.793  1.00  0.00           H  
ATOM   2109 HD11 LEU   133      30.308  46.490  44.948  1.00  0.00           H  
ATOM   2110 HD12 LEU   133      31.919  45.908  45.451  1.00  0.00           H  
ATOM   2111 HD13 LEU   133      30.599  44.848  45.609  1.00  0.00           H  
ATOM   2112 HD21 LEU   133      30.944  48.432  46.685  1.00  0.00           H  
ATOM   2113 HD22 LEU   133      31.511  47.850  48.329  1.00  0.00           H  
ATOM   2114 HD23 LEU   133      32.410  47.522  46.852  1.00  0.00           H  
ATOM   2115  N   LEU   134      26.521  46.670  49.505  1.00  0.00           N  
ATOM   2116  CA  LEU   134      25.110  47.063  49.720  1.00  0.00           C  
ATOM   2117  C   LEU   134      24.957  48.173  50.760  1.00  0.00           C  
ATOM   2118  O   LEU   134      24.245  49.128  50.484  1.00  0.00           O  
ATOM   2119  CB  LEU   134      24.292  45.959  50.242  1.00  0.00           C  
ATOM   2120  CG  LEU   134      24.181  44.653  49.481  1.00  0.00           C  
ATOM   2121  CD1 LEU   134      23.496  43.550  50.330  1.00  0.00           C  
ATOM   2122  CD2 LEU   134      23.425  44.818  48.154  1.00  0.00           C  
ATOM   2123  H   LEU   134      26.937  45.896  50.004  1.00  0.00           H  
ATOM   2124  HA  LEU   134      24.671  47.337  48.760  1.00  0.00           H  
ATOM   2125  HB2 LEU   134      24.702  45.749  51.231  1.00  0.00           H  
ATOM   2126  HB3 LEU   134      23.270  46.334  50.290  1.00  0.00           H  
ATOM   2127  HG  LEU   134      25.188  44.340  49.206  1.00  0.00           H  
ATOM   2128 HD11 LEU   134      24.126  43.266  51.172  1.00  0.00           H  
ATOM   2129 HD12 LEU   134      22.544  43.934  50.697  1.00  0.00           H  
ATOM   2130 HD13 LEU   134      23.290  42.641  49.764  1.00  0.00           H  
ATOM   2131 HD21 LEU   134      22.342  44.910  48.237  1.00  0.00           H  
ATOM   2132 HD22 LEU   134      23.788  45.685  47.602  1.00  0.00           H  
ATOM   2133 HD23 LEU   134      23.430  43.848  47.655  1.00  0.00           H  
ATOM   2134  N   ASP   135      25.797  48.258  51.800  1.00  0.00           N  
ATOM   2135  CA  ASP   135      25.969  49.383  52.659  1.00  0.00           C  
ATOM   2136  C   ASP   135      26.359  50.683  51.963  1.00  0.00           C  
ATOM   2137  O   ASP   135      25.892  51.719  52.297  1.00  0.00           O  
ATOM   2138  CB  ASP   135      26.820  49.026  53.863  1.00  0.00           C  
ATOM   2139  CG  ASP   135      26.300  47.894  54.750  1.00  0.00           C  
ATOM   2140  OD1 ASP   135      27.110  47.164  55.383  1.00  0.00           O  
ATOM   2141  OD2 ASP   135      25.141  47.751  55.077  1.00  0.00           O1-
ATOM   2142  H   ASP   135      26.368  47.430  51.891  1.00  0.00           H  
ATOM   2143  HA  ASP   135      25.015  49.653  53.111  1.00  0.00           H  
ATOM   2144  HB2 ASP   135      27.809  48.903  53.422  1.00  0.00           H  
ATOM   2145  HB3 ASP   135      26.861  49.921  54.485  1.00  0.00           H  
ATOM   2146  N   ASP   136      27.257  50.669  50.913  1.00  0.00           N  
ATOM   2147  CA  ASP   136      27.464  51.765  49.985  1.00  0.00           C  
ATOM   2148  C   ASP   136      26.385  52.056  48.860  1.00  0.00           C  
ATOM   2149  O   ASP   136      26.425  53.194  48.449  1.00  0.00           O  
ATOM   2150  CB  ASP   136      28.762  51.560  49.238  1.00  0.00           C  
ATOM   2151  CG  ASP   136      30.054  51.646  50.066  1.00  0.00           C  
ATOM   2152  OD1 ASP   136      31.092  51.903  49.462  1.00  0.00           O  
ATOM   2153  OD2 ASP   136      30.071  51.498  51.328  1.00  0.00           O1-
ATOM   2154  H   ASP   136      27.597  49.737  50.724  1.00  0.00           H  
ATOM   2155  HA  ASP   136      27.690  52.681  50.531  1.00  0.00           H  
ATOM   2156  HB2 ASP   136      28.781  50.592  48.736  1.00  0.00           H  
ATOM   2157  HB3 ASP   136      28.871  52.258  48.407  1.00  0.00           H  
ATOM   2158  N   TYR   137      25.569  51.092  48.482  1.00  0.00           N  
ATOM   2159  CA  TYR   137      24.397  51.349  47.605  1.00  0.00           C  
ATOM   2160  C   TYR   137      23.230  52.069  48.378  1.00  0.00           C  
ATOM   2161  O   TYR   137      22.593  52.980  47.833  1.00  0.00           O  
ATOM   2162  CB  TYR   137      23.981  50.072  46.917  1.00  0.00           C  
ATOM   2163  CG  TYR   137      22.833  50.282  45.997  1.00  0.00           C  
ATOM   2164  CD1 TYR   137      23.122  50.478  44.645  1.00  0.00           C  
ATOM   2165  CE1 TYR   137      22.066  50.598  43.710  1.00  0.00           C  
ATOM   2166  CZ  TYR   137      20.727  50.299  44.143  1.00  0.00           C  
ATOM   2167  OH  TYR   137      19.804  50.088  43.196  1.00  0.00           O  
ATOM   2168  CE2 TYR   137      20.429  50.013  45.496  1.00  0.00           C  
ATOM   2169  CD2 TYR   137      21.494  50.095  46.436  1.00  0.00           C  
ATOM   2170  H   TYR   137      25.739  50.132  48.748  1.00  0.00           H  
ATOM   2171  HA  TYR   137      24.762  51.996  46.808  1.00  0.00           H  
ATOM   2172  HB2 TYR   137      24.838  49.743  46.329  1.00  0.00           H  
ATOM   2173  HB3 TYR   137      23.730  49.274  47.617  1.00  0.00           H  
ATOM   2174  HD1 TYR   137      24.135  50.565  44.281  1.00  0.00           H  
ATOM   2175  HE1 TYR   137      22.116  50.742  42.641  1.00  0.00           H  
ATOM   2176  HH  TYR   137      20.031  50.505  42.361  1.00  0.00           H  
ATOM   2177  HE2 TYR   137      19.448  49.664  45.782  1.00  0.00           H  
ATOM   2178  HD2 TYR   137      21.339  49.902  47.487  1.00  0.00           H  
ATOM   2179  N   LYS   138      22.981  51.660  49.581  1.00  0.00           N  
ATOM   2180  CA  LYS   138      22.053  52.314  50.508  1.00  0.00           C  
ATOM   2181  C   LYS   138      22.611  53.714  50.814  1.00  0.00           C  
ATOM   2182  O   LYS   138      21.827  54.665  50.857  1.00  0.00           O  
ATOM   2183  CB  LYS   138      21.945  51.415  51.772  1.00  0.00           C  
ATOM   2184  CG  LYS   138      21.073  50.229  51.546  1.00  0.00           C  
ATOM   2185  CD  LYS   138      20.928  49.550  52.919  1.00  0.00           C  
ATOM   2186  CE  LYS   138      20.410  48.091  52.724  1.00  0.00           C  
ATOM   2187  NZ  LYS   138      20.442  47.231  53.918  1.00  0.00           N1+
ATOM   2188  H   LYS   138      23.490  50.837  49.869  1.00  0.00           H  
ATOM   2189  HA  LYS   138      21.060  52.441  50.075  1.00  0.00           H  
ATOM   2190  HB2 LYS   138      22.976  51.262  52.092  1.00  0.00           H  
ATOM   2191  HB3 LYS   138      21.564  52.029  52.587  1.00  0.00           H  
ATOM   2192  HG2 LYS   138      20.130  50.512  51.078  1.00  0.00           H  
ATOM   2193  HG3 LYS   138      21.447  49.513  50.815  1.00  0.00           H  
ATOM   2194  HD2 LYS   138      21.862  49.490  53.478  1.00  0.00           H  
ATOM   2195  HD3 LYS   138      20.222  50.139  53.505  1.00  0.00           H  
ATOM   2196  HE2 LYS   138      19.388  48.027  52.352  1.00  0.00           H  
ATOM   2197  HE3 LYS   138      21.005  47.560  51.981  1.00  0.00           H  
ATOM   2198  HZ1 LYS   138      20.058  46.329  53.672  1.00  0.00           H  
ATOM   2199  HZ2 LYS   138      21.401  47.167  54.230  1.00  0.00           H  
ATOM   2200  HZ3 LYS   138      19.734  47.612  54.529  1.00  0.00           H  
ATOM   2201  N   GLU   139      23.878  53.874  51.129  1.00  0.00           N  
ATOM   2202  CA  GLU   139      24.570  55.141  51.322  1.00  0.00           C  
ATOM   2203  C   GLU   139      24.470  55.953  50.028  1.00  0.00           C  
ATOM   2204  O   GLU   139      24.438  57.173  50.175  1.00  0.00           O  
ATOM   2205  CB  GLU   139      25.931  54.846  51.921  1.00  0.00           C  
ATOM   2206  CG  GLU   139      26.934  56.050  51.941  1.00  0.00           C  
ATOM   2207  CD  GLU   139      26.322  57.177  52.790  1.00  0.00           C  
ATOM   2208  OE1 GLU   139      26.571  58.310  52.445  1.00  0.00           O  
ATOM   2209  OE2 GLU   139      25.458  57.008  53.710  1.00  0.00           O1-
ATOM   2210  H   GLU   139      24.250  52.991  51.451  1.00  0.00           H  
ATOM   2211  HA  GLU   139      24.004  55.578  52.144  1.00  0.00           H  
ATOM   2212  HB2 GLU   139      25.811  54.465  52.935  1.00  0.00           H  
ATOM   2213  HB3 GLU   139      26.359  54.126  51.223  1.00  0.00           H  
ATOM   2214  HG2 GLU   139      27.918  55.786  52.328  1.00  0.00           H  
ATOM   2215  HG3 GLU   139      27.049  56.439  50.930  1.00  0.00           H  
ATOM   2216  N   GLY   140      24.449  55.312  48.815  1.00  0.00           N  
ATOM   2217  CA  GLY   140      24.503  55.994  47.517  1.00  0.00           C  
ATOM   2218  C   GLY   140      25.976  56.396  47.091  1.00  0.00           C  
ATOM   2219  O   GLY   140      26.134  57.132  46.137  1.00  0.00           O  
ATOM   2220  H   GLY   140      24.598  54.313  48.789  1.00  0.00           H  
ATOM   2221  HA2 GLY   140      24.127  55.272  46.791  1.00  0.00           H  
ATOM   2222  HA3 GLY   140      23.932  56.923  47.501  1.00  0.00           H  
ATOM   2223  N   ASP   141      27.008  55.933  47.837  1.00  0.00           N  
ATOM   2224  CA  ASP   141      28.432  56.034  47.370  1.00  0.00           C  
ATOM   2225  C   ASP   141      28.868  55.122  46.153  1.00  0.00           C  
ATOM   2226  O   ASP   141      29.754  55.390  45.314  1.00  0.00           O  
ATOM   2227  CB  ASP   141      29.456  55.728  48.526  1.00  0.00           C  
ATOM   2228  CG  ASP   141      29.538  56.786  49.641  1.00  0.00           C  
ATOM   2229  OD1 ASP   141      28.984  57.907  49.616  1.00  0.00           O  
ATOM   2230  OD2 ASP   141      30.290  56.453  50.589  1.00  0.00           O1-
ATOM   2231  H   ASP   141      26.799  55.432  48.689  1.00  0.00           H  
ATOM   2232  HA  ASP   141      28.629  57.008  46.921  1.00  0.00           H  
ATOM   2233  HB2 ASP   141      29.435  54.708  48.911  1.00  0.00           H  
ATOM   2234  HB3 ASP   141      30.467  55.733  48.118  1.00  0.00           H  
ATOM   2235  N   LEU   142      28.266  53.968  46.113  1.00  0.00           N  
ATOM   2236  CA  LEU   142      28.401  53.031  44.972  1.00  0.00           C  
ATOM   2237  C   LEU   142      27.246  53.309  43.959  1.00  0.00           C  
ATOM   2238  O   LEU   142      26.070  53.161  44.299  1.00  0.00           O  
ATOM   2239  CB  LEU   142      28.479  51.648  45.563  1.00  0.00           C  
ATOM   2240  CG  LEU   142      28.419  50.481  44.589  1.00  0.00           C  
ATOM   2241  CD1 LEU   142      29.662  50.495  43.733  1.00  0.00           C  
ATOM   2242  CD2 LEU   142      28.340  49.196  45.382  1.00  0.00           C  
ATOM   2243  H   LEU   142      27.674  53.724  46.895  1.00  0.00           H  
ATOM   2244  HA  LEU   142      29.308  53.352  44.460  1.00  0.00           H  
ATOM   2245  HB2 LEU   142      29.481  51.521  45.974  1.00  0.00           H  
ATOM   2246  HB3 LEU   142      27.834  51.523  46.432  1.00  0.00           H  
ATOM   2247  HG  LEU   142      27.513  50.642  44.005  1.00  0.00           H  
ATOM   2248 HD11 LEU   142      29.626  49.675  43.015  1.00  0.00           H  
ATOM   2249 HD12 LEU   142      29.756  51.414  43.155  1.00  0.00           H  
ATOM   2250 HD13 LEU   142      30.586  50.292  44.275  1.00  0.00           H  
ATOM   2251 HD21 LEU   142      28.423  48.341  44.711  1.00  0.00           H  
ATOM   2252 HD22 LEU   142      29.049  49.084  46.203  1.00  0.00           H  
ATOM   2253 HD23 LEU   142      27.344  49.201  45.825  1.00  0.00           H  
ATOM   2254  N   ARG   143      27.479  53.699  42.652  1.00  0.00           N  
ATOM   2255  CA  ARG   143      26.446  53.990  41.654  1.00  0.00           C  
ATOM   2256  C   ARG   143      26.590  53.017  40.508  1.00  0.00           C  
ATOM   2257  O   ARG   143      27.656  52.675  40.060  1.00  0.00           O  
ATOM   2258  CB  ARG   143      26.611  55.475  41.290  1.00  0.00           C  
ATOM   2259  CG  ARG   143      25.389  55.992  40.477  1.00  0.00           C  
ATOM   2260  CD  ARG   143      25.510  57.531  40.280  1.00  0.00           C  
ATOM   2261  NE  ARG   143      26.779  57.793  39.513  1.00  0.00           N  
ATOM   2262  CZ  ARG   143      27.820  58.438  39.954  1.00  0.00           C  
ATOM   2263  NH1 ARG   143      27.954  58.902  41.163  1.00  0.00           N  
ATOM   2264  NH2 ARG   143      28.955  58.523  39.307  1.00  0.00           N1+
ATOM   2265  H   ARG   143      28.425  53.829  42.324  1.00  0.00           H  
ATOM   2266  HA  ARG   143      25.467  53.863  42.116  1.00  0.00           H  
ATOM   2267  HB2 ARG   143      26.729  56.083  42.188  1.00  0.00           H  
ATOM   2268  HB3 ARG   143      27.558  55.636  40.775  1.00  0.00           H  
ATOM   2269  HG2 ARG   143      25.297  55.380  39.580  1.00  0.00           H  
ATOM   2270  HG3 ARG   143      24.447  55.830  41.001  1.00  0.00           H  
ATOM   2271  HD2 ARG   143      24.663  57.933  39.724  1.00  0.00           H  
ATOM   2272  HD3 ARG   143      25.601  58.100  41.205  1.00  0.00           H  
ATOM   2273  HE  ARG   143      26.873  57.462  38.563  1.00  0.00           H  
ATOM   2274 HH11 ARG   143      27.319  58.596  41.888  1.00  0.00           H  
ATOM   2275 HH12 ARG   143      28.922  59.089  41.379  1.00  0.00           H  
ATOM   2276 HH21 ARG   143      28.932  58.403  38.304  1.00  0.00           H  
ATOM   2277 HH22 ARG   143      29.785  58.947  39.696  1.00  0.00           H  
ATOM   2278  N   ILE   144      25.455  52.525  40.032  1.00  0.00           N  
ATOM   2279  CA  ILE   144      25.340  51.477  39.029  1.00  0.00           C  
ATOM   2280  C   ILE   144      25.421  52.009  37.584  1.00  0.00           C  
ATOM   2281  O   ILE   144      24.698  52.972  37.260  1.00  0.00           O  
ATOM   2282  CB  ILE   144      24.077  50.631  39.398  1.00  0.00           C  
ATOM   2283  CG2 ILE   144      23.716  49.699  38.238  1.00  0.00           C  
ATOM   2284  CG1 ILE   144      24.456  49.727  40.568  1.00  0.00           C  
ATOM   2285  CD1 ILE   144      23.600  48.549  40.924  1.00  0.00           C  
ATOM   2286  H   ILE   144      24.652  52.921  40.499  1.00  0.00           H  
ATOM   2287  HA  ILE   144      26.218  50.859  39.213  1.00  0.00           H  
ATOM   2288  HB  ILE   144      23.193  51.252  39.550  1.00  0.00           H  
ATOM   2289 HG21 ILE   144      24.554  49.060  37.959  1.00  0.00           H  
ATOM   2290 HG22 ILE   144      22.800  49.164  38.488  1.00  0.00           H  
ATOM   2291 HG23 ILE   144      23.501  50.295  37.352  1.00  0.00           H  
ATOM   2292 HG12 ILE   144      25.441  49.273  40.459  1.00  0.00           H  
ATOM   2293 HG13 ILE   144      24.417  50.397  41.426  1.00  0.00           H  
ATOM   2294 HD11 ILE   144      24.007  47.705  40.369  1.00  0.00           H  
ATOM   2295 HD12 ILE   144      23.882  48.230  41.929  1.00  0.00           H  
ATOM   2296 HD13 ILE   144      22.518  48.565  40.792  1.00  0.00           H  
ATOM   2297  N   MET   145      26.238  51.476  36.667  1.00  0.00           N  
ATOM   2298  CA  MET   145      26.202  51.835  35.240  1.00  0.00           C  
ATOM   2299  C   MET   145      25.304  50.733  34.428  1.00  0.00           C  
ATOM   2300  O   MET   145      25.292  49.521  34.818  1.00  0.00           O  
ATOM   2301  CB  MET   145      27.605  51.933  34.698  1.00  0.00           C  
ATOM   2302  CG  MET   145      28.415  52.934  35.507  1.00  0.00           C  
ATOM   2303  SD  MET   145      29.817  53.578  34.662  1.00  0.00           S  
ATOM   2304  CE  MET   145      30.819  52.110  34.314  1.00  0.00           C  
ATOM   2305  H   MET   145      26.693  50.597  36.866  1.00  0.00           H  
ATOM   2306  HA  MET   145      25.693  52.796  35.168  1.00  0.00           H  
ATOM   2307  HB2 MET   145      28.027  50.929  34.739  1.00  0.00           H  
ATOM   2308  HB3 MET   145      27.536  52.276  33.666  1.00  0.00           H  
ATOM   2309  HG2 MET   145      27.840  53.801  35.833  1.00  0.00           H  
ATOM   2310  HG3 MET   145      28.933  52.469  36.345  1.00  0.00           H  
ATOM   2311  HE1 MET   145      31.318  51.873  35.254  1.00  0.00           H  
ATOM   2312  HE2 MET   145      30.262  51.288  33.865  1.00  0.00           H  
ATOM   2313  HE3 MET   145      31.634  52.432  33.666  1.00  0.00           H  
ATOM   2314  N   PRO   146      24.750  51.152  33.314  1.00  0.00           N  
ATOM   2315  CA  PRO   146      24.291  50.274  32.244  1.00  0.00           C  
ATOM   2316  C   PRO   146      25.427  49.539  31.562  1.00  0.00           C  
ATOM   2317  O   PRO   146      26.517  49.976  31.428  1.00  0.00           O  
ATOM   2318  CD  PRO   146      24.404  52.503  32.995  1.00  0.00           C  
ATOM   2319  CG  PRO   146      24.010  52.515  31.500  1.00  0.00           C  
ATOM   2320  CB  PRO   146      23.450  51.132  31.282  1.00  0.00           C  
ATOM   2321  HD2 PRO   146      25.296  53.123  33.081  1.00  0.00           H  
ATOM   2322  HD3 PRO   146      23.537  52.848  33.558  1.00  0.00           H  
ATOM   2323  HG2 PRO   146      24.820  52.749  30.809  1.00  0.00           H  
ATOM   2324  HG3 PRO   146      23.266  53.297  31.343  1.00  0.00           H  
ATOM   2325  HB2 PRO   146      23.570  50.755  30.267  1.00  0.00           H  
ATOM   2326  HB3 PRO   146      22.446  51.121  31.706  1.00  0.00           H  
ATOM   2327  HA  PRO   146      23.640  49.568  32.758  1.00  0.00           H  
ATOM   2328  N   ASP   147      25.142  48.267  31.190  1.00  0.00           N  
ATOM   2329  CA  ASP   147      25.988  47.311  30.552  1.00  0.00           C  
ATOM   2330  C   ASP   147      25.268  46.264  29.726  1.00  0.00           C  
ATOM   2331  O   ASP   147      25.583  45.126  29.753  1.00  0.00           O  
ATOM   2332  CB  ASP   147      26.796  46.642  31.668  1.00  0.00           C  
ATOM   2333  CG  ASP   147      26.067  45.969  32.867  1.00  0.00           C  
ATOM   2334  OD1 ASP   147      26.743  45.264  33.673  1.00  0.00           O  
ATOM   2335  OD2 ASP   147      24.811  46.026  32.908  1.00  0.00           O1-
ATOM   2336  H   ASP   147      24.151  48.079  31.250  1.00  0.00           H  
ATOM   2337  HA  ASP   147      26.650  47.884  29.903  1.00  0.00           H  
ATOM   2338  HB2 ASP   147      27.493  45.961  31.179  1.00  0.00           H  
ATOM   2339  HB3 ASP   147      27.355  47.498  32.048  1.00  0.00           H  
ATOM   2340  N   SER   148      24.299  46.647  28.930  1.00  0.00           N  
ATOM   2341  CA  SER   148      23.651  47.915  28.579  1.00  0.00           C  
ATOM   2342  C   SER   148      22.300  47.559  28.094  1.00  0.00           C  
ATOM   2343  O   SER   148      22.095  46.474  27.573  1.00  0.00           O  
ATOM   2344  CB  SER   148      24.559  48.544  27.486  1.00  0.00           C  
ATOM   2345  OG  SER   148      24.125  48.105  26.195  1.00  0.00           O  
ATOM   2346  H   SER   148      23.983  45.835  28.419  1.00  0.00           H  
ATOM   2347  HA  SER   148      23.490  48.530  29.464  1.00  0.00           H  
ATOM   2348  HB2 SER   148      24.308  49.601  27.388  1.00  0.00           H  
ATOM   2349  HB3 SER   148      25.612  48.343  27.678  1.00  0.00           H  
ATOM   2350  HG  SER   148      24.819  48.301  25.561  1.00  0.00           H  
ATOM   2351  N   ASN   149      21.423  48.470  27.909  1.00  0.00           N  
ATOM   2352  CA  ASN   149      20.141  48.334  27.239  1.00  0.00           C  
ATOM   2353  C   ASN   149      20.334  47.841  25.811  1.00  0.00           C  
ATOM   2354  O   ASN   149      19.581  46.932  25.471  1.00  0.00           O  
ATOM   2355  CB  ASN   149      19.261  49.641  27.337  1.00  0.00           C  
ATOM   2356  CG  ASN   149      18.878  49.897  28.819  1.00  0.00           C  
ATOM   2357  OD1 ASN   149      19.687  50.109  29.658  1.00  0.00           O  
ATOM   2358  ND2 ASN   149      17.579  49.714  29.046  1.00  0.00           N  
ATOM   2359  H   ASN   149      21.806  49.386  28.097  1.00  0.00           H  
ATOM   2360  HA  ASN   149      19.539  47.528  27.659  1.00  0.00           H  
ATOM   2361  HB2 ASN   149      19.803  50.520  26.986  1.00  0.00           H  
ATOM   2362  HB3 ASN   149      18.365  49.628  26.717  1.00  0.00           H  
ATOM   2363 HD21 ASN   149      16.912  49.612  28.294  1.00  0.00           H  
ATOM   2364 HD22 ASN   149      17.385  49.931  30.013  1.00  0.00           H  
ATOM   2365  N   ASP   150      21.318  48.209  25.050  1.00  0.00           N  
ATOM   2366  CA  ASP   150      21.446  47.682  23.687  1.00  0.00           C  
ATOM   2367  C   ASP   150      22.085  46.249  23.668  1.00  0.00           C  
ATOM   2368  O   ASP   150      22.198  45.667  22.587  1.00  0.00           O  
ATOM   2369  CB  ASP   150      22.379  48.678  22.930  1.00  0.00           C  
ATOM   2370  CG  ASP   150      21.735  50.068  22.589  1.00  0.00           C  
ATOM   2371  OD1 ASP   150      20.479  50.281  22.632  1.00  0.00           O  
ATOM   2372  OD2 ASP   150      22.600  50.911  22.244  1.00  0.00           O1-
ATOM   2373  H   ASP   150      22.054  48.768  25.457  1.00  0.00           H  
ATOM   2374  HA  ASP   150      20.467  47.620  23.212  1.00  0.00           H  
ATOM   2375  HB2 ASP   150      23.202  48.838  23.627  1.00  0.00           H  
ATOM   2376  HB3 ASP   150      22.686  48.239  21.980  1.00  0.00           H  
ATOM   2377  N   SER   151      22.439  45.589  24.813  1.00  0.00           N  
ATOM   2378  CA  SER   151      23.251  44.362  25.021  1.00  0.00           C  
ATOM   2379  C   SER   151      22.389  43.117  24.768  1.00  0.00           C  
ATOM   2380  O   SER   151      22.888  42.277  23.952  1.00  0.00           O  
ATOM   2381  CB  SER   151      24.060  44.305  26.288  1.00  0.00           C  
ATOM   2382  OG  SER   151      25.079  45.323  26.258  1.00  0.00           O  
ATOM   2383  H   SER   151      22.165  46.068  25.659  1.00  0.00           H  
ATOM   2384  HA  SER   151      23.960  44.249  24.201  1.00  0.00           H  
ATOM   2385  HB2 SER   151      23.409  44.507  27.138  1.00  0.00           H  
ATOM   2386  HB3 SER   151      24.499  43.307  26.268  1.00  0.00           H  
ATOM   2387  HG  SER   151      24.648  46.168  26.111  1.00  0.00           H  
ATOM   2388  N   PRO   152      21.224  42.894  25.480  1.00  0.00           N  
ATOM   2389  CA  PRO   152      20.542  41.610  25.440  1.00  0.00           C  
ATOM   2390  C   PRO   152      20.275  40.874  24.126  1.00  0.00           C  
ATOM   2391  O   PRO   152      20.298  39.621  24.060  1.00  0.00           O  
ATOM   2392  CD  PRO   152      20.457  43.722  26.365  1.00  0.00           C  
ATOM   2393  CG  PRO   152      19.518  42.918  27.160  1.00  0.00           C  
ATOM   2394  CB  PRO   152      19.222  41.743  26.226  1.00  0.00           C  
ATOM   2395  HD2 PRO   152      19.924  44.484  25.797  1.00  0.00           H  
ATOM   2396  HD3 PRO   152      21.156  44.251  27.014  1.00  0.00           H  
ATOM   2397  HG2 PRO   152      18.683  43.519  27.520  1.00  0.00           H  
ATOM   2398  HG3 PRO   152      19.951  42.406  28.019  1.00  0.00           H  
ATOM   2399  HB2 PRO   152      18.374  42.034  25.606  1.00  0.00           H  
ATOM   2400  HB3 PRO   152      19.001  40.832  26.781  1.00  0.00           H  
ATOM   2401  HA  PRO   152      21.190  40.939  26.003  1.00  0.00           H  
ATOM   2402  N   PRO   153      19.985  41.590  23.048  1.00  0.00           N  
ATOM   2403  CA  PRO   153      19.755  40.998  21.768  1.00  0.00           C  
ATOM   2404  C   PRO   153      20.975  40.409  21.137  1.00  0.00           C  
ATOM   2405  O   PRO   153      20.881  39.662  20.128  1.00  0.00           O  
ATOM   2406  CD  PRO   153      19.823  43.008  22.914  1.00  0.00           C  
ATOM   2407  CG  PRO   153      18.762  43.249  21.748  1.00  0.00           C  
ATOM   2408  CB  PRO   153      19.184  42.092  20.867  1.00  0.00           C  
ATOM   2409  HD2 PRO   153      20.823  43.422  22.782  1.00  0.00           H  
ATOM   2410  HD3 PRO   153      19.417  43.265  23.893  1.00  0.00           H  
ATOM   2411  HG2 PRO   153      18.862  44.104  21.079  1.00  0.00           H  
ATOM   2412  HG3 PRO   153      17.749  43.021  22.079  1.00  0.00           H  
ATOM   2413  HB2 PRO   153      19.958  42.430  20.179  1.00  0.00           H  
ATOM   2414  HB3 PRO   153      18.339  41.666  20.325  1.00  0.00           H  
ATOM   2415  HA  PRO   153      18.954  40.263  21.696  1.00  0.00           H  
ATOM   2416  N   ALA   154      22.156  40.882  21.558  1.00  0.00           N  
ATOM   2417  CA  ALA   154      23.346  40.420  20.915  1.00  0.00           C  
ATOM   2418  C   ALA   154      23.848  39.053  21.387  1.00  0.00           C  
ATOM   2419  O   ALA   154      24.848  38.594  20.901  1.00  0.00           O  
ATOM   2420  CB  ALA   154      24.468  41.455  21.163  1.00  0.00           C  
ATOM   2421  H   ALA   154      22.275  41.454  22.382  1.00  0.00           H  
ATOM   2422  HA  ALA   154      23.159  40.473  19.843  1.00  0.00           H  
ATOM   2423  HB1 ALA   154      25.306  41.208  20.511  1.00  0.00           H  
ATOM   2424  HB2 ALA   154      24.059  42.361  20.715  1.00  0.00           H  
ATOM   2425  HB3 ALA   154      24.799  41.536  22.198  1.00  0.00           H  
ATOM   2426  N   GLU   155      23.270  38.417  22.413  1.00  0.00           N  
ATOM   2427  CA  GLU   155      23.634  37.104  22.884  1.00  0.00           C  
ATOM   2428  C   GLU   155      23.744  36.143  21.743  1.00  0.00           C  
ATOM   2429  O   GLU   155      22.778  36.024  20.957  1.00  0.00           O  
ATOM   2430  CB  GLU   155      22.562  36.629  23.891  1.00  0.00           C  
ATOM   2431  CG  GLU   155      22.613  37.340  25.183  1.00  0.00           C  
ATOM   2432  CD  GLU   155      21.927  36.685  26.332  1.00  0.00           C  
ATOM   2433  OE1 GLU   155      20.825  36.213  26.047  1.00  0.00           O  
ATOM   2434  OE2 GLU   155      22.498  36.512  27.410  1.00  0.00           O1-
ATOM   2435  H   GLU   155      22.599  38.954  22.945  1.00  0.00           H  
ATOM   2436  HA  GLU   155      24.620  37.172  23.344  1.00  0.00           H  
ATOM   2437  HB2 GLU   155      21.587  36.728  23.413  1.00  0.00           H  
ATOM   2438  HB3 GLU   155      22.669  35.556  24.056  1.00  0.00           H  
ATOM   2439  HG2 GLU   155      23.652  37.200  25.479  1.00  0.00           H  
ATOM   2440  HG3 GLU   155      22.388  38.404  25.098  1.00  0.00           H  
ATOM   2441  N   ARG   156      24.878  35.442  21.579  1.00  0.00           N  
ATOM   2442  CA  ARG   156      25.043  34.521  20.423  1.00  0.00           C  
ATOM   2443  C   ARG   156      24.608  33.136  20.882  1.00  0.00           C  
ATOM   2444  O   ARG   156      24.289  32.946  22.043  1.00  0.00           O  
ATOM   2445  CB  ARG   156      26.503  34.741  19.894  1.00  0.00           C  
ATOM   2446  CG  ARG   156      26.647  35.927  18.964  1.00  0.00           C  
ATOM   2447  CD  ARG   156      25.966  35.858  17.603  1.00  0.00           C  
ATOM   2448  NE  ARG   156      26.321  34.645  16.774  1.00  0.00           N  
ATOM   2449  CZ  ARG   156      27.360  34.480  16.018  1.00  0.00           C  
ATOM   2450  NH1 ARG   156      28.237  35.425  15.745  1.00  0.00           N  
ATOM   2451  NH2 ARG   156      27.443  33.349  15.383  1.00  0.00           N1+
ATOM   2452  H   ARG   156      25.664  35.582  22.197  1.00  0.00           H  
ATOM   2453  HA  ARG   156      24.378  34.891  19.642  1.00  0.00           H  
ATOM   2454  HB2 ARG   156      27.153  34.893  20.756  1.00  0.00           H  
ATOM   2455  HB3 ARG   156      26.846  33.842  19.381  1.00  0.00           H  
ATOM   2456  HG2 ARG   156      26.385  36.823  19.525  1.00  0.00           H  
ATOM   2457  HG3 ARG   156      27.730  35.945  18.838  1.00  0.00           H  
ATOM   2458  HD2 ARG   156      24.900  35.930  17.817  1.00  0.00           H  
ATOM   2459  HD3 ARG   156      26.108  36.797  17.070  1.00  0.00           H  
ATOM   2460  HE  ARG   156      25.732  33.840  16.936  1.00  0.00           H  
ATOM   2461 HH11 ARG   156      28.218  36.235  16.347  1.00  0.00           H  
ATOM   2462 HH12 ARG   156      29.061  35.199  15.207  1.00  0.00           H  
ATOM   2463 HH21 ARG   156      26.595  32.800  15.370  1.00  0.00           H  
ATOM   2464 HH22 ARG   156      28.082  33.408  14.603  1.00  0.00           H  
ATOM   2465  N   GLU   157      24.702  32.149  20.045  1.00  0.00           N  
ATOM   2466  CA  GLU   157      24.008  30.787  20.211  1.00  0.00           C  
ATOM   2467  C   GLU   157      24.526  30.069  21.510  1.00  0.00           C  
ATOM   2468  O   GLU   157      25.669  30.242  22.005  1.00  0.00           O  
ATOM   2469  CB  GLU   157      24.329  29.764  19.049  1.00  0.00           C  
ATOM   2470  CG  GLU   157      23.674  30.285  17.741  1.00  0.00           C  
ATOM   2471  CD  GLU   157      24.227  31.536  16.977  1.00  0.00           C  
ATOM   2472  OE1 GLU   157      25.425  31.947  17.141  1.00  0.00           O  
ATOM   2473  OE2 GLU   157      23.423  32.161  16.206  1.00  0.00           O1-
ATOM   2474  H   GLU   157      24.986  32.478  19.134  1.00  0.00           H  
ATOM   2475  HA  GLU   157      22.928  30.885  20.326  1.00  0.00           H  
ATOM   2476  HB2 GLU   157      25.359  29.564  18.754  1.00  0.00           H  
ATOM   2477  HB3 GLU   157      23.893  28.813  19.354  1.00  0.00           H  
ATOM   2478  HG2 GLU   157      23.767  29.473  17.020  1.00  0.00           H  
ATOM   2479  HG3 GLU   157      22.642  30.538  17.983  1.00  0.00           H  
ATOM   2480  N   PRO   158      23.751  29.189  22.148  1.00  0.00           N  
ATOM   2481  CA  PRO   158      24.057  28.467  23.320  1.00  0.00           C  
ATOM   2482  C   PRO   158      25.064  27.356  22.892  1.00  0.00           C  
ATOM   2483  O   PRO   158      25.267  27.279  21.657  1.00  0.00           O  
ATOM   2484  CD  PRO   158      22.332  28.902  21.834  1.00  0.00           C  
ATOM   2485  CG  PRO   158      21.841  27.779  22.697  1.00  0.00           C  
ATOM   2486  CB  PRO   158      22.763  27.864  23.893  1.00  0.00           C  
ATOM   2487  HD2 PRO   158      22.189  28.758  20.763  1.00  0.00           H  
ATOM   2488  HD3 PRO   158      21.742  29.784  22.082  1.00  0.00           H  
ATOM   2489  HG2 PRO   158      22.066  26.811  22.248  1.00  0.00           H  
ATOM   2490  HG3 PRO   158      20.782  27.733  22.950  1.00  0.00           H  
ATOM   2491  HB2 PRO   158      22.927  26.951  24.465  1.00  0.00           H  
ATOM   2492  HB3 PRO   158      22.403  28.673  24.528  1.00  0.00           H  
ATOM   2493  HA  PRO   158      24.565  28.989  24.131  1.00  0.00           H  
ATOM   2494  N   GLY   159      25.488  26.490  23.815  1.00  0.00           N  
ATOM   2495  CA  GLY   159      26.497  25.489  23.658  1.00  0.00           C  
ATOM   2496  C   GLY   159      26.983  24.703  24.858  1.00  0.00           C  
ATOM   2497  O   GLY   159      26.248  24.451  25.785  1.00  0.00           O  
ATOM   2498  H   GLY   159      25.180  26.704  24.753  1.00  0.00           H  
ATOM   2499  HA2 GLY   159      26.104  24.778  22.932  1.00  0.00           H  
ATOM   2500  HA3 GLY   159      27.348  26.004  23.211  1.00  0.00           H  
ATOM   2501  N   GLU   160      28.261  24.293  24.838  1.00  0.00           N  
ATOM   2502  CA  GLU   160      29.081  23.706  25.936  1.00  0.00           C  
ATOM   2503  C   GLU   160      29.299  24.705  27.071  1.00  0.00           C  
ATOM   2504  O   GLU   160      29.481  25.892  26.862  1.00  0.00           O  
ATOM   2505  CB  GLU   160      30.455  23.204  25.372  1.00  0.00           C  
ATOM   2506  CG  GLU   160      31.085  22.005  26.214  1.00  0.00           C  
ATOM   2507  CD  GLU   160      32.510  21.499  25.847  1.00  0.00           C  
ATOM   2508  OE1 GLU   160      33.127  22.258  25.104  1.00  0.00           O  
ATOM   2509  OE2 GLU   160      32.977  20.428  26.280  1.00  0.00           O1-
ATOM   2510  H   GLU   160      28.708  24.356  23.934  1.00  0.00           H  
ATOM   2511  HA  GLU   160      28.476  22.926  26.398  1.00  0.00           H  
ATOM   2512  HB2 GLU   160      30.467  22.945  24.313  1.00  0.00           H  
ATOM   2513  HB3 GLU   160      30.984  24.156  25.400  1.00  0.00           H  
ATOM   2514  HG2 GLU   160      31.144  22.315  27.257  1.00  0.00           H  
ATOM   2515  HG3 GLU   160      30.337  21.224  26.075  1.00  0.00           H  
ATOM   2516  N   VAL   161      29.392  24.182  28.289  1.00  0.00           N  
ATOM   2517  CA  VAL   161      29.890  24.955  29.429  1.00  0.00           C  
ATOM   2518  C   VAL   161      31.272  25.435  29.100  1.00  0.00           C  
ATOM   2519  O   VAL   161      32.046  24.643  28.495  1.00  0.00           O  
ATOM   2520  CB  VAL   161      30.028  24.073  30.690  1.00  0.00           C  
ATOM   2521  CG1 VAL   161      30.718  24.705  31.892  1.00  0.00           C  
ATOM   2522  CG2 VAL   161      28.628  23.646  31.162  1.00  0.00           C  
ATOM   2523  H   VAL   161      29.137  23.219  28.455  1.00  0.00           H  
ATOM   2524  HA  VAL   161      29.276  25.838  29.599  1.00  0.00           H  
ATOM   2525  HB  VAL   161      30.608  23.188  30.427  1.00  0.00           H  
ATOM   2526 HG11 VAL   161      30.087  25.544  32.183  1.00  0.00           H  
ATOM   2527 HG12 VAL   161      30.576  24.030  32.736  1.00  0.00           H  
ATOM   2528 HG13 VAL   161      31.771  24.923  31.712  1.00  0.00           H  
ATOM   2529 HG21 VAL   161      28.256  23.058  30.323  1.00  0.00           H  
ATOM   2530 HG22 VAL   161      28.746  22.952  31.994  1.00  0.00           H  
ATOM   2531 HG23 VAL   161      28.006  24.512  31.386  1.00  0.00           H  
ATOM   2532  N   VAL   162      31.682  26.656  29.287  1.00  0.00           N  
ATOM   2533  CA  VAL   162      33.000  27.297  28.873  1.00  0.00           C  
ATOM   2534  C   VAL   162      34.118  26.551  29.665  1.00  0.00           C  
ATOM   2535  O   VAL   162      33.920  26.262  30.847  1.00  0.00           O  
ATOM   2536  CB  VAL   162      32.887  28.796  29.277  1.00  0.00           C  
ATOM   2537  CG1 VAL   162      34.252  29.509  29.305  1.00  0.00           C  
ATOM   2538  CG2 VAL   162      31.833  29.499  28.345  1.00  0.00           C  
ATOM   2539  H   VAL   162      31.051  27.271  29.781  1.00  0.00           H  
ATOM   2540  HA  VAL   162      33.169  27.322  27.796  1.00  0.00           H  
ATOM   2541  HB  VAL   162      32.437  28.851  30.269  1.00  0.00           H  
ATOM   2542 HG11 VAL   162      34.602  29.414  28.277  1.00  0.00           H  
ATOM   2543 HG12 VAL   162      34.123  30.581  29.455  1.00  0.00           H  
ATOM   2544 HG13 VAL   162      34.869  29.017  30.057  1.00  0.00           H  
ATOM   2545 HG21 VAL   162      31.675  30.529  28.664  1.00  0.00           H  
ATOM   2546 HG22 VAL   162      32.220  29.394  27.332  1.00  0.00           H  
ATOM   2547 HG23 VAL   162      30.933  28.885  28.391  1.00  0.00           H  
ATOM   2548  N   ASP   163      35.242  26.281  28.949  1.00  0.00           N  
ATOM   2549  CA  ASP   163      36.380  25.575  29.480  1.00  0.00           C  
ATOM   2550  C   ASP   163      37.092  26.343  30.525  1.00  0.00           C  
ATOM   2551  O   ASP   163      36.991  27.592  30.676  1.00  0.00           O  
ATOM   2552  CB  ASP   163      37.237  25.063  28.288  1.00  0.00           C  
ATOM   2553  CG  ASP   163      36.530  24.108  27.369  1.00  0.00           C  
ATOM   2554  OD1 ASP   163      35.572  23.424  27.842  1.00  0.00           O  
ATOM   2555  OD2 ASP   163      36.973  23.818  26.267  1.00  0.00           O1-
ATOM   2556  H   ASP   163      35.358  26.730  28.052  1.00  0.00           H  
ATOM   2557  HA  ASP   163      35.986  24.728  30.042  1.00  0.00           H  
ATOM   2558  HB2 ASP   163      37.485  25.926  27.671  1.00  0.00           H  
ATOM   2559  HB3 ASP   163      38.235  24.709  28.548  1.00  0.00           H  
ATOM   2560  N   SER   164      37.742  25.634  31.481  1.00  0.00           N  
ATOM   2561  CA  SER   164      38.560  26.228  32.641  1.00  0.00           C  
ATOM   2562  C   SER   164      40.061  26.338  32.301  1.00  0.00           C  
ATOM   2563  O   SER   164      40.675  25.500  31.619  1.00  0.00           O  
ATOM   2564  CB  SER   164      38.473  25.296  33.802  1.00  0.00           C  
ATOM   2565  OG  SER   164      39.243  25.761  34.857  1.00  0.00           O  
ATOM   2566  H   SER   164      37.676  24.629  31.409  1.00  0.00           H  
ATOM   2567  HA  SER   164      38.223  27.200  33.003  1.00  0.00           H  
ATOM   2568  HB2 SER   164      37.441  25.415  34.132  1.00  0.00           H  
ATOM   2569  HB3 SER   164      38.676  24.254  33.554  1.00  0.00           H  
ATOM   2570  HG  SER   164      39.197  25.100  35.552  1.00  0.00           H  
ATOM   2571  N   LEU   165      40.651  27.397  32.934  1.00  0.00           N  
ATOM   2572  CA  LEU   165      42.084  27.603  32.945  1.00  0.00           C  
ATOM   2573  C   LEU   165      42.785  27.520  34.312  1.00  0.00           C  
ATOM   2574  O   LEU   165      43.994  27.699  34.433  1.00  0.00           O  
ATOM   2575  CB  LEU   165      42.458  28.788  32.113  1.00  0.00           C  
ATOM   2576  CG  LEU   165      42.057  28.639  30.628  1.00  0.00           C  
ATOM   2577  CD1 LEU   165      42.385  29.931  30.003  1.00  0.00           C  
ATOM   2578  CD2 LEU   165      42.807  27.632  29.731  1.00  0.00           C  
ATOM   2579  H   LEU   165      40.002  27.978  33.447  1.00  0.00           H  
ATOM   2580  HA  LEU   165      42.484  26.671  32.544  1.00  0.00           H  
ATOM   2581  HB2 LEU   165      41.873  29.618  32.510  1.00  0.00           H  
ATOM   2582  HB3 LEU   165      43.528  28.977  32.192  1.00  0.00           H  
ATOM   2583  HG  LEU   165      40.994  28.491  30.439  1.00  0.00           H  
ATOM   2584 HD11 LEU   165      43.435  30.162  30.179  1.00  0.00           H  
ATOM   2585 HD12 LEU   165      42.306  29.954  28.916  1.00  0.00           H  
ATOM   2586 HD13 LEU   165      41.704  30.684  30.399  1.00  0.00           H  
ATOM   2587 HD21 LEU   165      42.603  27.728  28.665  1.00  0.00           H  
ATOM   2588 HD22 LEU   165      43.846  27.829  29.995  1.00  0.00           H  
ATOM   2589 HD23 LEU   165      42.569  26.629  30.085  1.00  0.00           H  
ATOM   2590  N   VAL   166      42.044  27.337  35.394  1.00  0.00           N  
ATOM   2591  CA  VAL   166      42.586  27.254  36.777  1.00  0.00           C  
ATOM   2592  C   VAL   166      43.675  26.118  36.900  1.00  0.00           C  
ATOM   2593  O   VAL   166      43.349  24.990  36.603  1.00  0.00           O  
ATOM   2594  CB  VAL   166      41.285  27.071  37.692  1.00  0.00           C  
ATOM   2595  CG1 VAL   166      41.655  26.818  39.157  1.00  0.00           C  
ATOM   2596  CG2 VAL   166      40.288  28.220  37.568  1.00  0.00           C  
ATOM   2597  H   VAL   166      41.046  27.241  35.275  1.00  0.00           H  
ATOM   2598  HA  VAL   166      43.111  28.171  37.043  1.00  0.00           H  
ATOM   2599  HB  VAL   166      40.717  26.224  37.308  1.00  0.00           H  
ATOM   2600 HG11 VAL   166      40.891  27.062  39.896  1.00  0.00           H  
ATOM   2601 HG12 VAL   166      41.845  25.745  39.189  1.00  0.00           H  
ATOM   2602 HG13 VAL   166      42.598  27.289  39.433  1.00  0.00           H  
ATOM   2603 HG21 VAL   166      39.933  28.282  36.540  1.00  0.00           H  
ATOM   2604 HG22 VAL   166      39.419  28.024  38.196  1.00  0.00           H  
ATOM   2605 HG23 VAL   166      40.705  29.154  37.946  1.00  0.00           H  
ATOM   2606  N   GLY   167      44.832  26.437  37.312  1.00  0.00           N  
ATOM   2607  CA  GLY   167      46.076  25.544  37.402  1.00  0.00           C  
ATOM   2608  C   GLY   167      47.092  25.699  36.221  1.00  0.00           C  
ATOM   2609  O   GLY   167      48.328  25.545  36.448  1.00  0.00           O  
ATOM   2610  H   GLY   167      45.022  27.369  37.651  1.00  0.00           H  
ATOM   2611  HA2 GLY   167      46.566  25.900  38.309  1.00  0.00           H  
ATOM   2612  HA3 GLY   167      45.765  24.504  37.495  1.00  0.00           H  
ATOM   2613  N   LYS   168      46.668  26.342  35.091  1.00  0.00           N  
ATOM   2614  CA  LYS   168      47.612  26.828  34.026  1.00  0.00           C  
ATOM   2615  C   LYS   168      48.537  27.872  34.617  1.00  0.00           C  
ATOM   2616  O   LYS   168      48.186  28.630  35.586  1.00  0.00           O  
ATOM   2617  CB  LYS   168      46.771  27.299  32.785  1.00  0.00           C  
ATOM   2618  CG  LYS   168      45.833  26.289  32.148  1.00  0.00           C  
ATOM   2619  CD  LYS   168      46.749  25.085  31.642  1.00  0.00           C  
ATOM   2620  CE  LYS   168      45.668  24.128  31.138  1.00  0.00           C  
ATOM   2621  NZ  LYS   168      46.186  22.764  30.776  1.00  0.00           N1+
ATOM   2622  H   LYS   168      45.739  26.738  35.084  1.00  0.00           H  
ATOM   2623  HA  LYS   168      48.232  25.959  33.801  1.00  0.00           H  
ATOM   2624  HB2 LYS   168      46.130  28.092  33.169  1.00  0.00           H  
ATOM   2625  HB3 LYS   168      47.456  27.719  32.048  1.00  0.00           H  
ATOM   2626  HG2 LYS   168      45.177  25.970  32.959  1.00  0.00           H  
ATOM   2627  HG3 LYS   168      45.185  26.766  31.413  1.00  0.00           H  
ATOM   2628  HD2 LYS   168      47.475  25.451  30.916  1.00  0.00           H  
ATOM   2629  HD3 LYS   168      47.286  24.580  32.445  1.00  0.00           H  
ATOM   2630  HE2 LYS   168      44.871  23.996  31.869  1.00  0.00           H  
ATOM   2631  HE3 LYS   168      45.167  24.548  30.266  1.00  0.00           H  
ATOM   2632  HZ1 LYS   168      46.868  22.752  30.031  1.00  0.00           H  
ATOM   2633  HZ2 LYS   168      46.490  22.296  31.618  1.00  0.00           H  
ATOM   2634  HZ3 LYS   168      45.393  22.254  30.413  1.00  0.00           H  
ATOM   2635  N   GLN   169      49.776  27.978  34.024  1.00  0.00           N  
ATOM   2636  CA  GLN   169      50.808  28.990  34.394  1.00  0.00           C  
ATOM   2637  C   GLN   169      50.529  30.253  33.497  1.00  0.00           C  
ATOM   2638  O   GLN   169      50.182  30.121  32.345  1.00  0.00           O  
ATOM   2639  CB  GLN   169      52.226  28.534  34.276  1.00  0.00           C  
ATOM   2640  CG  GLN   169      52.548  27.199  35.059  1.00  0.00           C  
ATOM   2641  CD  GLN   169      52.003  27.161  36.569  1.00  0.00           C  
ATOM   2642  OE1 GLN   169      52.205  28.017  37.414  1.00  0.00           O  
ATOM   2643  NE2 GLN   169      51.342  26.061  36.892  1.00  0.00           N  
ATOM   2644  H   GLN   169      50.007  27.432  33.207  1.00  0.00           H  
ATOM   2645  HA  GLN   169      50.755  29.441  35.384  1.00  0.00           H  
ATOM   2646  HB2 GLN   169      52.595  28.367  33.264  1.00  0.00           H  
ATOM   2647  HB3 GLN   169      52.889  29.345  34.576  1.00  0.00           H  
ATOM   2648  HG2 GLN   169      52.102  26.482  34.370  1.00  0.00           H  
ATOM   2649  HG3 GLN   169      53.637  27.134  35.050  1.00  0.00           H  
ATOM   2650 HE21 GLN   169      51.096  25.427  36.145  1.00  0.00           H  
ATOM   2651 HE22 GLN   169      50.985  26.035  37.836  1.00  0.00           H  
ATOM   2652  N   VAL   170      50.739  31.429  34.038  1.00  0.00           N  
ATOM   2653  CA  VAL   170      50.598  32.749  33.420  1.00  0.00           C  
ATOM   2654  C   VAL   170      51.821  33.689  33.770  1.00  0.00           C  
ATOM   2655  O   VAL   170      52.740  33.181  34.393  1.00  0.00           O  
ATOM   2656  CB  VAL   170      49.255  33.373  33.840  1.00  0.00           C  
ATOM   2657  CG1 VAL   170      48.216  32.586  33.031  1.00  0.00           C  
ATOM   2658  CG2 VAL   170      48.838  33.581  35.329  1.00  0.00           C  
ATOM   2659  H   VAL   170      50.981  31.436  35.019  1.00  0.00           H  
ATOM   2660  HA  VAL   170      50.572  32.602  32.340  1.00  0.00           H  
ATOM   2661  HB  VAL   170      49.255  34.375  33.411  1.00  0.00           H  
ATOM   2662 HG11 VAL   170      47.157  32.834  33.107  1.00  0.00           H  
ATOM   2663 HG12 VAL   170      48.470  32.747  31.983  1.00  0.00           H  
ATOM   2664 HG13 VAL   170      48.242  31.501  33.137  1.00  0.00           H  
ATOM   2665 HG21 VAL   170      49.042  32.659  35.874  1.00  0.00           H  
ATOM   2666 HG22 VAL   170      49.511  34.379  35.643  1.00  0.00           H  
ATOM   2667 HG23 VAL   170      47.811  33.905  35.495  1.00  0.00           H  
ATOM   2668  N   GLU   171      51.814  34.966  33.316  1.00  0.00           N  
ATOM   2669  CA  GLU   171      53.019  35.734  33.341  1.00  0.00           C  
ATOM   2670  C   GLU   171      52.661  37.265  33.475  1.00  0.00           C  
ATOM   2671  O   GLU   171      51.546  37.737  33.257  1.00  0.00           O  
ATOM   2672  CB  GLU   171      53.952  35.451  32.107  1.00  0.00           C  
ATOM   2673  CG  GLU   171      53.198  35.382  30.750  1.00  0.00           C  
ATOM   2674  CD  GLU   171      52.526  34.008  30.508  1.00  0.00           C  
ATOM   2675  OE1 GLU   171      53.235  32.967  30.637  1.00  0.00           O  
ATOM   2676  OE2 GLU   171      51.311  33.932  30.277  1.00  0.00           O1-
ATOM   2677  H   GLU   171      51.034  35.322  32.782  1.00  0.00           H  
ATOM   2678  HA  GLU   171      53.574  35.514  34.254  1.00  0.00           H  
ATOM   2679  HB2 GLU   171      54.545  36.365  32.139  1.00  0.00           H  
ATOM   2680  HB3 GLU   171      54.607  34.619  32.365  1.00  0.00           H  
ATOM   2681  HG2 GLU   171      52.649  36.322  30.689  1.00  0.00           H  
ATOM   2682  HG3 GLU   171      53.900  35.475  29.921  1.00  0.00           H  
ATOM   2683  N   TYR   172      53.705  38.109  33.722  1.00  0.00           N  
ATOM   2684  CA  TYR   172      53.854  39.591  33.694  1.00  0.00           C  
ATOM   2685  C   TYR   172      55.257  40.071  33.274  1.00  0.00           C  
ATOM   2686  O   TYR   172      56.248  39.313  33.470  1.00  0.00           O  
ATOM   2687  CB  TYR   172      53.396  40.055  35.098  1.00  0.00           C  
ATOM   2688  CG  TYR   172      53.743  41.533  35.437  1.00  0.00           C  
ATOM   2689  CD1 TYR   172      55.011  41.778  35.955  1.00  0.00           C  
ATOM   2690  CE1 TYR   172      55.427  43.063  36.324  1.00  0.00           C  
ATOM   2691  CZ  TYR   172      54.610  44.162  36.148  1.00  0.00           C  
ATOM   2692  OH  TYR   172      54.954  45.421  36.518  1.00  0.00           O  
ATOM   2693  CE2 TYR   172      53.334  43.920  35.564  1.00  0.00           C  
ATOM   2694  CD2 TYR   172      52.924  42.613  35.251  1.00  0.00           C  
ATOM   2695  H   TYR   172      54.533  37.638  34.057  1.00  0.00           H  
ATOM   2696  HA  TYR   172      53.179  40.110  33.012  1.00  0.00           H  
ATOM   2697  HB2 TYR   172      52.307  40.079  35.124  1.00  0.00           H  
ATOM   2698  HB3 TYR   172      53.866  39.504  35.914  1.00  0.00           H  
ATOM   2699  HD1 TYR   172      55.671  40.924  35.991  1.00  0.00           H  
ATOM   2700  HE1 TYR   172      56.418  43.122  36.750  1.00  0.00           H  
ATOM   2701  HH  TYR   172      54.495  46.087  36.002  1.00  0.00           H  
ATOM   2702  HE2 TYR   172      52.760  44.791  35.284  1.00  0.00           H  
ATOM   2703  HD2 TYR   172      51.986  42.393  34.763  1.00  0.00           H  
ATOM   2704  N   ALA   173      55.438  41.364  32.818  1.00  0.00           N  
ATOM   2705  CA  ALA   173      56.719  41.890  32.476  1.00  0.00           C  
ATOM   2706  C   ALA   173      56.811  43.375  32.673  1.00  0.00           C  
ATOM   2707  O   ALA   173      55.935  44.124  32.281  1.00  0.00           O  
ATOM   2708  CB  ALA   173      56.907  41.588  30.993  1.00  0.00           C  
ATOM   2709  H   ALA   173      54.630  41.953  32.676  1.00  0.00           H  
ATOM   2710  HA  ALA   173      57.556  41.457  33.023  1.00  0.00           H  
ATOM   2711  HB1 ALA   173      56.749  40.519  30.853  1.00  0.00           H  
ATOM   2712  HB2 ALA   173      56.087  42.065  30.454  1.00  0.00           H  
ATOM   2713  HB3 ALA   173      57.862  41.881  30.557  1.00  0.00           H  
ATOM   2714  N   LYS   174      57.933  43.841  33.227  1.00  0.00           N  
ATOM   2715  CA  LYS   174      58.211  45.302  33.449  1.00  0.00           C  
ATOM   2716  C   LYS   174      58.625  46.085  32.176  1.00  0.00           C  
ATOM   2717  O   LYS   174      59.038  45.508  31.196  1.00  0.00           O  
ATOM   2718  CB  LYS   174      59.372  45.265  34.551  1.00  0.00           C  
ATOM   2719  CG  LYS   174      59.043  44.672  35.928  1.00  0.00           C  
ATOM   2720  CD  LYS   174      60.057  45.268  36.944  1.00  0.00           C  
ATOM   2721  CE  LYS   174      59.719  46.724  37.299  1.00  0.00           C  
ATOM   2722  NZ  LYS   174      60.876  47.304  38.051  1.00  0.00           N1+
ATOM   2723  H   LYS   174      58.537  43.213  33.739  1.00  0.00           H  
ATOM   2724  HA  LYS   174      57.339  45.782  33.894  1.00  0.00           H  
ATOM   2725  HB2 LYS   174      60.189  44.623  34.222  1.00  0.00           H  
ATOM   2726  HB3 LYS   174      59.950  46.189  34.568  1.00  0.00           H  
ATOM   2727  HG2 LYS   174      58.033  44.802  36.318  1.00  0.00           H  
ATOM   2728  HG3 LYS   174      59.203  43.597  35.856  1.00  0.00           H  
ATOM   2729  HD2 LYS   174      59.999  44.690  37.866  1.00  0.00           H  
ATOM   2730  HD3 LYS   174      61.042  45.234  36.479  1.00  0.00           H  
ATOM   2731  HE2 LYS   174      59.484  47.252  36.375  1.00  0.00           H  
ATOM   2732  HE3 LYS   174      58.840  46.763  37.942  1.00  0.00           H  
ATOM   2733  HZ1 LYS   174      61.078  46.802  38.904  1.00  0.00           H  
ATOM   2734  HZ2 LYS   174      61.766  47.239  37.577  1.00  0.00           H  
ATOM   2735  HZ3 LYS   174      60.743  48.262  38.340  1.00  0.00           H  
ATOM   2736  N   GLU   175      58.676  47.387  32.257  1.00  0.00           N  
ATOM   2737  CA  GLU   175      59.119  48.263  31.182  1.00  0.00           C  
ATOM   2738  C   GLU   175      60.621  48.198  30.909  1.00  0.00           C  
ATOM   2739  O   GLU   175      61.015  48.389  29.791  1.00  0.00           O  
ATOM   2740  CB  GLU   175      58.754  49.771  31.548  1.00  0.00           C  
ATOM   2741  CG  GLU   175      59.169  50.772  30.483  1.00  0.00           C  
ATOM   2742  CD  GLU   175      58.578  50.498  29.076  1.00  0.00           C  
ATOM   2743  OE1 GLU   175      57.349  50.154  28.987  1.00  0.00           O  
ATOM   2744  OE2 GLU   175      59.274  50.700  28.088  1.00  0.00           O1-
ATOM   2745  H   GLU   175      58.447  47.746  33.172  1.00  0.00           H  
ATOM   2746  HA  GLU   175      58.659  47.998  30.230  1.00  0.00           H  
ATOM   2747  HB2 GLU   175      57.672  49.815  31.667  1.00  0.00           H  
ATOM   2748  HB3 GLU   175      59.143  50.125  32.502  1.00  0.00           H  
ATOM   2749  HG2 GLU   175      58.775  51.725  30.836  1.00  0.00           H  
ATOM   2750  HG3 GLU   175      60.252  50.860  30.398  1.00  0.00           H  
ATOM   2751  N   ASP   176      61.404  47.688  31.877  1.00  0.00           N  
ATOM   2752  CA  ASP   176      62.827  47.399  31.707  1.00  0.00           C  
ATOM   2753  C   ASP   176      62.989  45.974  31.098  1.00  0.00           C  
ATOM   2754  O   ASP   176      64.096  45.546  30.821  1.00  0.00           O  
ATOM   2755  CB  ASP   176      63.631  47.509  32.956  1.00  0.00           C  
ATOM   2756  CG  ASP   176      63.515  46.309  33.950  1.00  0.00           C  
ATOM   2757  OD1 ASP   176      64.197  46.464  35.020  1.00  0.00           O  
ATOM   2758  OD2 ASP   176      62.578  45.513  33.843  1.00  0.00           O1-
ATOM   2759  H   ASP   176      61.011  47.576  32.800  1.00  0.00           H  
ATOM   2760  HA  ASP   176      63.177  48.118  30.967  1.00  0.00           H  
ATOM   2761  HB2 ASP   176      64.665  47.692  32.665  1.00  0.00           H  
ATOM   2762  HB3 ASP   176      63.206  48.403  33.412  1.00  0.00           H  
ATOM   2763  N   GLY   177      61.926  45.224  30.977  1.00  0.00           N  
ATOM   2764  CA  GLY   177      61.900  43.845  30.507  1.00  0.00           C  
ATOM   2765  C   GLY   177      61.798  42.697  31.533  1.00  0.00           C  
ATOM   2766  O   GLY   177      61.827  41.543  31.123  1.00  0.00           O  
ATOM   2767  H   GLY   177      61.045  45.672  31.181  1.00  0.00           H  
ATOM   2768  HA2 GLY   177      61.036  43.856  29.842  1.00  0.00           H  
ATOM   2769  HA3 GLY   177      62.776  43.635  29.892  1.00  0.00           H  
ATOM   2770  N   SER   178      61.995  43.020  32.863  1.00  0.00           N  
ATOM   2771  CA  SER   178      62.089  41.965  33.897  1.00  0.00           C  
ATOM   2772  C   SER   178      60.763  41.211  34.152  1.00  0.00           C  
ATOM   2773  O   SER   178      59.642  41.791  34.100  1.00  0.00           O  
ATOM   2774  CB  SER   178      62.585  42.619  35.200  1.00  0.00           C  
ATOM   2775  OG  SER   178      63.911  43.044  35.170  1.00  0.00           O  
ATOM   2776  H   SER   178      62.114  43.986  33.135  1.00  0.00           H  
ATOM   2777  HA  SER   178      62.773  41.213  33.505  1.00  0.00           H  
ATOM   2778  HB2 SER   178      61.911  43.474  35.259  1.00  0.00           H  
ATOM   2779  HB3 SER   178      62.434  42.015  36.094  1.00  0.00           H  
ATOM   2780  HG  SER   178      64.029  43.616  35.931  1.00  0.00           H  
ATOM   2781  N   LYS   179      60.817  39.878  34.136  1.00  0.00           N  
ATOM   2782  CA  LYS   179      59.648  39.031  34.021  1.00  0.00           C  
ATOM   2783  C   LYS   179      59.179  38.657  35.353  1.00  0.00           C  
ATOM   2784  O   LYS   179      59.935  38.680  36.350  1.00  0.00           O  
ATOM   2785  CB  LYS   179      59.901  37.802  33.146  1.00  0.00           C  
ATOM   2786  CG  LYS   179      60.190  38.157  31.623  1.00  0.00           C  
ATOM   2787  CD  LYS   179      60.428  36.844  30.973  1.00  0.00           C  
ATOM   2788  CE  LYS   179      60.842  36.966  29.482  1.00  0.00           C  
ATOM   2789  NZ  LYS   179      61.175  35.658  28.826  1.00  0.00           N1+
ATOM   2790  H   LYS   179      61.690  39.372  34.115  1.00  0.00           H  
ATOM   2791  HA  LYS   179      58.867  39.555  33.471  1.00  0.00           H  
ATOM   2792  HB2 LYS   179      60.764  37.327  33.613  1.00  0.00           H  
ATOM   2793  HB3 LYS   179      59.042  37.131  33.142  1.00  0.00           H  
ATOM   2794  HG2 LYS   179      59.335  38.698  31.218  1.00  0.00           H  
ATOM   2795  HG3 LYS   179      61.109  38.726  31.482  1.00  0.00           H  
ATOM   2796  HD2 LYS   179      61.154  36.201  31.469  1.00  0.00           H  
ATOM   2797  HD3 LYS   179      59.506  36.279  31.114  1.00  0.00           H  
ATOM   2798  HE2 LYS   179      60.083  37.430  28.852  1.00  0.00           H  
ATOM   2799  HE3 LYS   179      61.791  37.503  29.461  1.00  0.00           H  
ATOM   2800  HZ1 LYS   179      61.491  35.773  27.874  1.00  0.00           H  
ATOM   2801  HZ2 LYS   179      61.988  35.210  29.224  1.00  0.00           H  
ATOM   2802  HZ3 LYS   179      60.452  34.953  28.792  1.00  0.00           H  
ATOM   2803  N   ARG   180      57.930  38.293  35.554  1.00  0.00           N  
ATOM   2804  CA  ARG   180      57.381  37.653  36.729  1.00  0.00           C  
ATOM   2805  C   ARG   180      56.340  36.599  36.413  1.00  0.00           C  
ATOM   2806  O   ARG   180      55.616  36.744  35.431  1.00  0.00           O  
ATOM   2807  CB  ARG   180      56.820  38.611  37.829  1.00  0.00           C  
ATOM   2808  CG  ARG   180      57.805  39.736  38.123  1.00  0.00           C  
ATOM   2809  CD  ARG   180      57.236  40.791  39.151  1.00  0.00           C  
ATOM   2810  NE  ARG   180      56.801  40.263  40.470  1.00  0.00           N  
ATOM   2811  CZ  ARG   180      56.324  41.103  41.399  1.00  0.00           C  
ATOM   2812  NH1 ARG   180      56.240  42.389  41.299  1.00  0.00           N  
ATOM   2813  NH2 ARG   180      55.886  40.555  42.526  1.00  0.00           N1+
ATOM   2814  H   ARG   180      57.293  38.369  34.774  1.00  0.00           H  
ATOM   2815  HA  ARG   180      58.263  37.288  37.255  1.00  0.00           H  
ATOM   2816  HB2 ARG   180      55.909  39.153  37.575  1.00  0.00           H  
ATOM   2817  HB3 ARG   180      56.538  38.013  38.696  1.00  0.00           H  
ATOM   2818  HG2 ARG   180      58.770  39.314  38.404  1.00  0.00           H  
ATOM   2819  HG3 ARG   180      57.997  40.350  37.243  1.00  0.00           H  
ATOM   2820  HD2 ARG   180      57.983  41.552  39.379  1.00  0.00           H  
ATOM   2821  HD3 ARG   180      56.440  41.372  38.686  1.00  0.00           H  
ATOM   2822  HE  ARG   180      56.754  39.296  40.756  1.00  0.00           H  
ATOM   2823 HH11 ARG   180      56.718  42.750  40.486  1.00  0.00           H  
ATOM   2824 HH12 ARG   180      56.158  43.077  42.034  1.00  0.00           H  
ATOM   2825 HH21 ARG   180      55.605  39.586  42.492  1.00  0.00           H  
ATOM   2826 HH22 ARG   180      55.543  41.207  43.217  1.00  0.00           H  
ATOM   2827  N   THR   181      56.162  35.482  37.138  1.00  0.00           N  
ATOM   2828  CA  THR   181      55.351  34.315  36.646  1.00  0.00           C  
ATOM   2829  C   THR   181      54.185  34.163  37.684  1.00  0.00           C  
ATOM   2830  O   THR   181      54.177  34.831  38.680  1.00  0.00           O  
ATOM   2831  CB  THR   181      56.263  33.129  36.607  1.00  0.00           C  
ATOM   2832  CG2 THR   181      57.380  33.311  35.497  1.00  0.00           C  
ATOM   2833  OG1 THR   181      56.787  32.907  37.859  1.00  0.00           O  
ATOM   2834  H   THR   181      56.628  35.353  38.025  1.00  0.00           H  
ATOM   2835  HA  THR   181      54.900  34.344  35.654  1.00  0.00           H  
ATOM   2836  HB  THR   181      55.584  32.315  36.351  1.00  0.00           H  
ATOM   2837 HG21 THR   181      58.053  34.127  35.763  1.00  0.00           H  
ATOM   2838 HG22 THR   181      57.865  32.355  35.297  1.00  0.00           H  
ATOM   2839 HG23 THR   181      56.851  33.589  34.586  1.00  0.00           H  
ATOM   2840  HG1 THR   181      56.397  32.130  38.264  1.00  0.00           H  
ATOM   2841  N   GLY   182      53.223  33.313  37.402  1.00  0.00           N  
ATOM   2842  CA  GLY   182      51.969  33.084  38.150  1.00  0.00           C  
ATOM   2843  C   GLY   182      51.170  31.845  37.763  1.00  0.00           C  
ATOM   2844  O   GLY   182      51.606  31.134  36.838  1.00  0.00           O  
ATOM   2845  H   GLY   182      53.284  32.772  36.551  1.00  0.00           H  
ATOM   2846  HA2 GLY   182      52.221  33.120  39.210  1.00  0.00           H  
ATOM   2847  HA3 GLY   182      51.331  33.966  38.093  1.00  0.00           H  
ATOM   2848  N   MET   183      50.059  31.575  38.475  1.00  0.00           N  
ATOM   2849  CA  MET   183      49.129  30.429  38.187  1.00  0.00           C  
ATOM   2850  C   MET   183      47.636  30.934  38.279  1.00  0.00           C  
ATOM   2851  O   MET   183      47.310  31.781  39.119  1.00  0.00           O  
ATOM   2852  CB  MET   183      49.496  29.213  39.047  1.00  0.00           C  
ATOM   2853  CG  MET   183      48.732  27.894  38.667  1.00  0.00           C  
ATOM   2854  SD  MET   183      49.163  26.521  39.670  1.00  0.00           S  
ATOM   2855  CE  MET   183      48.895  27.130  41.354  1.00  0.00           C  
ATOM   2856  H   MET   183      49.861  32.177  39.261  1.00  0.00           H  
ATOM   2857  HA  MET   183      49.283  30.216  37.129  1.00  0.00           H  
ATOM   2858  HB2 MET   183      50.563  29.010  39.148  1.00  0.00           H  
ATOM   2859  HB3 MET   183      49.161  29.483  40.048  1.00  0.00           H  
ATOM   2860  HG2 MET   183      47.649  28.016  38.694  1.00  0.00           H  
ATOM   2861  HG3 MET   183      49.028  27.537  37.680  1.00  0.00           H  
ATOM   2862  HE1 MET   183      48.079  27.848  41.273  1.00  0.00           H  
ATOM   2863  HE2 MET   183      48.746  26.277  42.016  1.00  0.00           H  
ATOM   2864  HE3 MET   183      49.792  27.691  41.618  1.00  0.00           H  
ATOM   2865  N   VAL   184      46.778  30.696  37.251  1.00  0.00           N  
ATOM   2866  CA  VAL   184      45.305  30.886  37.327  1.00  0.00           C  
ATOM   2867  C   VAL   184      44.738  30.014  38.434  1.00  0.00           C  
ATOM   2868  O   VAL   184      45.137  28.866  38.600  1.00  0.00           O  
ATOM   2869  CB  VAL   184      44.727  30.381  36.023  1.00  0.00           C  
ATOM   2870  CG1 VAL   184      43.208  30.721  35.851  1.00  0.00           C  
ATOM   2871  CG2 VAL   184      45.305  31.087  34.803  1.00  0.00           C  
ATOM   2872  H   VAL   184      47.156  30.004  36.619  1.00  0.00           H  
ATOM   2873  HA  VAL   184      45.073  31.950  37.370  1.00  0.00           H  
ATOM   2874  HB  VAL   184      44.944  29.312  36.026  1.00  0.00           H  
ATOM   2875 HG11 VAL   184      43.038  31.795  35.788  1.00  0.00           H  
ATOM   2876 HG12 VAL   184      42.808  30.392  34.891  1.00  0.00           H  
ATOM   2877 HG13 VAL   184      42.723  30.160  36.650  1.00  0.00           H  
ATOM   2878 HG21 VAL   184      46.343  30.760  34.746  1.00  0.00           H  
ATOM   2879 HG22 VAL   184      44.848  30.736  33.877  1.00  0.00           H  
ATOM   2880 HG23 VAL   184      45.270  32.177  34.787  1.00  0.00           H  
ATOM   2881  N   ILE   185      43.792  30.528  39.237  1.00  0.00           N  
ATOM   2882  CA  ILE   185      43.387  29.929  40.481  1.00  0.00           C  
ATOM   2883  C   ILE   185      41.895  30.058  40.843  1.00  0.00           C  
ATOM   2884  O   ILE   185      41.439  29.510  41.824  1.00  0.00           O  
ATOM   2885  CB  ILE   185      44.236  30.534  41.609  1.00  0.00           C  
ATOM   2886  CG2 ILE   185      45.615  29.840  41.752  1.00  0.00           C  
ATOM   2887  CG1 ILE   185      44.410  32.073  41.511  1.00  0.00           C  
ATOM   2888  CD1 ILE   185      44.742  32.848  42.766  1.00  0.00           C  
ATOM   2889  H   ILE   185      43.527  31.496  39.127  1.00  0.00           H  
ATOM   2890  HA  ILE   185      43.577  28.858  40.423  1.00  0.00           H  
ATOM   2891  HB  ILE   185      43.727  30.398  42.564  1.00  0.00           H  
ATOM   2892 HG21 ILE   185      45.557  28.788  41.472  1.00  0.00           H  
ATOM   2893 HG22 ILE   185      46.318  30.308  41.063  1.00  0.00           H  
ATOM   2894 HG23 ILE   185      46.050  29.998  42.739  1.00  0.00           H  
ATOM   2895 HG12 ILE   185      45.199  32.293  40.792  1.00  0.00           H  
ATOM   2896 HG13 ILE   185      43.531  32.540  41.067  1.00  0.00           H  
ATOM   2897 HD11 ILE   185      43.840  32.990  43.360  1.00  0.00           H  
ATOM   2898 HD12 ILE   185      45.501  32.389  43.400  1.00  0.00           H  
ATOM   2899 HD13 ILE   185      45.091  33.853  42.530  1.00  0.00           H  
ATOM   2900  N   HIS   186      41.026  30.739  40.114  1.00  0.00           N  
ATOM   2901  CA  HIS   186      39.531  30.735  40.187  1.00  0.00           C  
ATOM   2902  C   HIS   186      38.974  31.232  38.868  1.00  0.00           C  
ATOM   2903  O   HIS   186      39.748  31.949  38.203  1.00  0.00           O  
ATOM   2904  CB  HIS   186      39.019  31.491  41.378  1.00  0.00           C  
ATOM   2905  CG  HIS   186      37.558  31.748  41.399  1.00  0.00           C  
ATOM   2906  ND1 HIS   186      36.526  30.920  41.962  1.00  0.00           N  
ATOM   2907  CE1 HIS   186      35.351  31.576  41.874  1.00  0.00           C  
ATOM   2908  NE2 HIS   186      35.604  32.865  41.456  1.00  0.00           N  
ATOM   2909  CD2 HIS   186      36.942  32.984  41.225  1.00  0.00           C  
ATOM   2910  H   HIS   186      41.410  31.225  39.316  1.00  0.00           H  
ATOM   2911  HA  HIS   186      39.190  29.719  40.389  1.00  0.00           H  
ATOM   2912  HB2 HIS   186      39.183  30.967  42.319  1.00  0.00           H  
ATOM   2913  HB3 HIS   186      39.570  32.431  41.408  1.00  0.00           H  
ATOM   2914  HE1 HIS   186      34.443  31.141  42.266  1.00  0.00           H  
ATOM   2915  HE2 HIS   186      34.924  33.599  41.318  1.00  0.00           H  
ATOM   2916  HD2 HIS   186      37.415  33.899  40.900  1.00  0.00           H  
ATOM   2917  N   GLN   187      37.771  30.859  38.476  1.00  0.00           N  
ATOM   2918  CA  GLN   187      37.080  31.350  37.257  1.00  0.00           C  
ATOM   2919  C   GLN   187      35.662  31.995  37.559  1.00  0.00           C  
ATOM   2920  O   GLN   187      34.894  31.345  38.231  1.00  0.00           O  
ATOM   2921  CB  GLN   187      37.087  30.235  36.240  1.00  0.00           C  
ATOM   2922  CG  GLN   187      36.196  30.473  34.952  1.00  0.00           C  
ATOM   2923  CD  GLN   187      36.119  29.394  33.934  1.00  0.00           C  
ATOM   2924  OE1 GLN   187      35.883  28.232  34.241  1.00  0.00           O  
ATOM   2925  NE2 GLN   187      36.153  29.689  32.679  1.00  0.00           N  
ATOM   2926  H   GLN   187      37.114  30.496  39.152  1.00  0.00           H  
ATOM   2927  HA  GLN   187      37.691  32.141  36.820  1.00  0.00           H  
ATOM   2928  HB2 GLN   187      38.120  30.019  35.969  1.00  0.00           H  
ATOM   2929  HB3 GLN   187      36.749  29.306  36.701  1.00  0.00           H  
ATOM   2930  HG2 GLN   187      35.185  30.598  35.340  1.00  0.00           H  
ATOM   2931  HG3 GLN   187      36.484  31.401  34.458  1.00  0.00           H  
ATOM   2932 HE21 GLN   187      36.262  30.675  32.491  1.00  0.00           H  
ATOM   2933 HE22 GLN   187      36.425  29.003  31.989  1.00  0.00           H  
ATOM   2934  N   VAL   188      35.414  33.184  37.044  1.00  0.00           N  
ATOM   2935  CA  VAL   188      34.359  34.156  37.492  1.00  0.00           C  
ATOM   2936  C   VAL   188      32.974  33.861  36.869  1.00  0.00           C  
ATOM   2937  O   VAL   188      32.706  34.339  35.810  1.00  0.00           O  
ATOM   2938  CB  VAL   188      34.709  35.692  37.353  1.00  0.00           C  
ATOM   2939  CG1 VAL   188      33.595  36.695  37.776  1.00  0.00           C  
ATOM   2940  CG2 VAL   188      36.041  35.994  38.162  1.00  0.00           C  
ATOM   2941  H   VAL   188      36.087  33.585  36.406  1.00  0.00           H  
ATOM   2942  HA  VAL   188      34.185  33.953  38.549  1.00  0.00           H  
ATOM   2943  HB  VAL   188      34.936  35.874  36.302  1.00  0.00           H  
ATOM   2944 HG11 VAL   188      33.888  37.744  37.740  1.00  0.00           H  
ATOM   2945 HG12 VAL   188      32.681  36.574  37.193  1.00  0.00           H  
ATOM   2946 HG13 VAL   188      33.342  36.392  38.792  1.00  0.00           H  
ATOM   2947 HG21 VAL   188      35.932  35.631  39.183  1.00  0.00           H  
ATOM   2948 HG22 VAL   188      36.962  35.551  37.784  1.00  0.00           H  
ATOM   2949 HG23 VAL   188      36.324  37.047  38.145  1.00  0.00           H  
ATOM   2950  N   GLU   189      32.067  33.194  37.545  1.00  0.00           N  
ATOM   2951  CA  GLU   189      30.834  32.614  36.949  1.00  0.00           C  
ATOM   2952  C   GLU   189      29.823  33.667  36.407  1.00  0.00           C  
ATOM   2953  O   GLU   189      28.912  33.339  35.683  1.00  0.00           O  
ATOM   2954  CB  GLU   189      30.214  31.740  38.011  1.00  0.00           C  
ATOM   2955  CG  GLU   189      29.082  30.824  37.597  1.00  0.00           C  
ATOM   2956  CD  GLU   189      29.800  29.616  36.925  1.00  0.00           C  
ATOM   2957  OE1 GLU   189      30.443  29.882  35.834  1.00  0.00           O  
ATOM   2958  OE2 GLU   189      29.589  28.452  37.315  1.00  0.00           O1-
ATOM   2959  H   GLU   189      32.490  32.755  38.350  1.00  0.00           H  
ATOM   2960  HA  GLU   189      31.235  32.001  36.142  1.00  0.00           H  
ATOM   2961  HB2 GLU   189      31.012  31.160  38.476  1.00  0.00           H  
ATOM   2962  HB3 GLU   189      29.913  32.408  38.818  1.00  0.00           H  
ATOM   2963  HG2 GLU   189      28.624  30.413  38.497  1.00  0.00           H  
ATOM   2964  HG3 GLU   189      28.331  31.337  36.996  1.00  0.00           H  
ATOM   2965  N   ALA   190      29.947  34.947  36.834  1.00  0.00           N  
ATOM   2966  CA  ALA   190      29.229  36.033  36.249  1.00  0.00           C  
ATOM   2967  C   ALA   190      29.672  36.266  34.745  1.00  0.00           C  
ATOM   2968  O   ALA   190      28.792  36.617  33.942  1.00  0.00           O  
ATOM   2969  CB  ALA   190      29.416  37.316  37.115  1.00  0.00           C  
ATOM   2970  H   ALA   190      30.658  35.208  37.503  1.00  0.00           H  
ATOM   2971  HA  ALA   190      28.163  35.821  36.332  1.00  0.00           H  
ATOM   2972  HB1 ALA   190      29.566  36.934  38.125  1.00  0.00           H  
ATOM   2973  HB2 ALA   190      30.325  37.775  36.726  1.00  0.00           H  
ATOM   2974  HB3 ALA   190      28.549  37.967  37.005  1.00  0.00           H  
ATOM   2975  N   LYS   191      30.963  36.174  34.398  1.00  0.00           N  
ATOM   2976  CA  LYS   191      31.532  36.376  33.107  1.00  0.00           C  
ATOM   2977  C   LYS   191      32.704  35.402  32.827  1.00  0.00           C  
ATOM   2978  O   LYS   191      33.865  35.701  33.116  1.00  0.00           O  
ATOM   2979  CB  LYS   191      31.806  37.871  33.031  1.00  0.00           C  
ATOM   2980  CG  LYS   191      32.361  38.216  31.626  1.00  0.00           C  
ATOM   2981  CD  LYS   191      32.412  39.818  31.574  1.00  0.00           C  
ATOM   2982  CE  LYS   191      32.788  40.259  30.170  1.00  0.00           C  
ATOM   2983  NZ  LYS   191      32.915  41.694  30.086  1.00  0.00           N1+
ATOM   2984  H   LYS   191      31.650  35.987  35.115  1.00  0.00           H  
ATOM   2985  HA  LYS   191      30.785  36.234  32.327  1.00  0.00           H  
ATOM   2986  HB2 LYS   191      30.881  38.439  33.121  1.00  0.00           H  
ATOM   2987  HB3 LYS   191      32.536  38.227  33.759  1.00  0.00           H  
ATOM   2988  HG2 LYS   191      33.321  37.765  31.376  1.00  0.00           H  
ATOM   2989  HG3 LYS   191      31.601  37.818  30.953  1.00  0.00           H  
ATOM   2990  HD2 LYS   191      31.457  40.200  31.935  1.00  0.00           H  
ATOM   2991  HD3 LYS   191      33.209  40.060  32.278  1.00  0.00           H  
ATOM   2992  HE2 LYS   191      33.642  39.721  29.759  1.00  0.00           H  
ATOM   2993  HE3 LYS   191      31.996  40.093  29.440  1.00  0.00           H  
ATOM   2994  HZ1 LYS   191      33.782  42.010  30.496  1.00  0.00           H  
ATOM   2995  HZ2 LYS   191      32.908  41.858  29.089  1.00  0.00           H  
ATOM   2996  HZ3 LYS   191      32.157  42.162  30.561  1.00  0.00           H  
ATOM   2997  N   PRO   192      32.467  34.132  32.315  1.00  0.00           N  
ATOM   2998  CA  PRO   192      33.424  33.027  32.554  1.00  0.00           C  
ATOM   2999  C   PRO   192      34.784  33.126  31.780  1.00  0.00           C  
ATOM   3000  O   PRO   192      35.617  32.248  32.019  1.00  0.00           O  
ATOM   3001  CD  PRO   192      31.135  33.522  32.169  1.00  0.00           C  
ATOM   3002  CG  PRO   192      31.243  32.146  32.740  1.00  0.00           C  
ATOM   3003  CB  PRO   192      32.698  31.707  32.490  1.00  0.00           C  
ATOM   3004  HD2 PRO   192      30.851  33.533  31.116  1.00  0.00           H  
ATOM   3005  HD3 PRO   192      30.346  34.079  32.673  1.00  0.00           H  
ATOM   3006  HG2 PRO   192      30.597  31.574  32.074  1.00  0.00           H  
ATOM   3007  HG3 PRO   192      30.868  32.176  33.763  1.00  0.00           H  
ATOM   3008  HB2 PRO   192      32.797  31.095  31.593  1.00  0.00           H  
ATOM   3009  HB3 PRO   192      32.919  31.034  33.318  1.00  0.00           H  
ATOM   3010  HA  PRO   192      33.707  33.183  33.595  1.00  0.00           H  
ATOM   3011  N   SER   193      35.071  34.124  30.876  1.00  0.00           N  
ATOM   3012  CA  SER   193      36.374  34.428  30.312  1.00  0.00           C  
ATOM   3013  C   SER   193      37.317  35.144  31.320  1.00  0.00           C  
ATOM   3014  O   SER   193      38.529  35.148  31.097  1.00  0.00           O  
ATOM   3015  CB  SER   193      36.171  35.000  28.939  1.00  0.00           C  
ATOM   3016  OG  SER   193      35.617  36.349  29.071  1.00  0.00           O  
ATOM   3017  H   SER   193      34.324  34.782  30.707  1.00  0.00           H  
ATOM   3018  HA  SER   193      36.940  33.531  30.061  1.00  0.00           H  
ATOM   3019  HB2 SER   193      37.182  35.116  28.548  1.00  0.00           H  
ATOM   3020  HB3 SER   193      35.540  34.424  28.263  1.00  0.00           H  
ATOM   3021  HG  SER   193      36.395  36.898  29.199  1.00  0.00           H  
ATOM   3022  N   VAL   194      36.776  35.799  32.350  1.00  0.00           N  
ATOM   3023  CA  VAL   194      37.474  36.369  33.534  1.00  0.00           C  
ATOM   3024  C   VAL   194      37.832  35.426  34.634  1.00  0.00           C  
ATOM   3025  O   VAL   194      36.969  34.599  35.017  1.00  0.00           O  
ATOM   3026  CB  VAL   194      36.660  37.597  34.098  1.00  0.00           C  
ATOM   3027  CG1 VAL   194      37.335  38.244  35.340  1.00  0.00           C  
ATOM   3028  CG2 VAL   194      36.426  38.697  33.088  1.00  0.00           C  
ATOM   3029  H   VAL   194      35.774  35.688  32.410  1.00  0.00           H  
ATOM   3030  HA  VAL   194      38.409  36.769  33.140  1.00  0.00           H  
ATOM   3031  HB  VAL   194      35.709  37.312  34.549  1.00  0.00           H  
ATOM   3032 HG11 VAL   194      38.418  38.301  35.232  1.00  0.00           H  
ATOM   3033 HG12 VAL   194      36.906  39.229  35.520  1.00  0.00           H  
ATOM   3034 HG13 VAL   194      37.070  37.820  36.308  1.00  0.00           H  
ATOM   3035 HG21 VAL   194      37.384  39.132  32.802  1.00  0.00           H  
ATOM   3036 HG22 VAL   194      35.929  38.330  32.189  1.00  0.00           H  
ATOM   3037 HG23 VAL   194      35.926  39.606  33.423  1.00  0.00           H  
ATOM   3038  N   TYR   195      39.045  35.545  35.194  1.00  0.00           N  
ATOM   3039  CA  TYR   195      39.622  34.561  36.119  1.00  0.00           C  
ATOM   3040  C   TYR   195      40.443  35.273  37.197  1.00  0.00           C  
ATOM   3041  O   TYR   195      40.804  36.467  36.999  1.00  0.00           O  
ATOM   3042  CB  TYR   195      40.555  33.548  35.413  1.00  0.00           C  
ATOM   3043  CG  TYR   195      40.038  32.658  34.288  1.00  0.00           C  
ATOM   3044  CD1 TYR   195      39.803  33.113  32.980  1.00  0.00           C  
ATOM   3045  CE1 TYR   195      39.410  32.136  32.017  1.00  0.00           C  
ATOM   3046  CZ  TYR   195      39.324  30.758  32.418  1.00  0.00           C  
ATOM   3047  OH  TYR   195      39.031  29.834  31.499  1.00  0.00           O  
ATOM   3048  CE2 TYR   195      39.587  30.335  33.695  1.00  0.00           C  
ATOM   3049  CD2 TYR   195      40.047  31.312  34.544  1.00  0.00           C  
ATOM   3050  H   TYR   195      39.578  36.305  34.797  1.00  0.00           H  
ATOM   3051  HA  TYR   195      38.787  34.003  36.543  1.00  0.00           H  
ATOM   3052  HB2 TYR   195      41.348  34.076  34.883  1.00  0.00           H  
ATOM   3053  HB3 TYR   195      41.112  33.025  36.189  1.00  0.00           H  
ATOM   3054  HD1 TYR   195      39.889  34.167  32.764  1.00  0.00           H  
ATOM   3055  HE1 TYR   195      39.376  32.358  30.961  1.00  0.00           H  
ATOM   3056  HH  TYR   195      38.777  30.266  30.680  1.00  0.00           H  
ATOM   3057  HE2 TYR   195      39.387  29.302  33.943  1.00  0.00           H  
ATOM   3058  HD2 TYR   195      40.151  30.993  35.570  1.00  0.00           H  
ATOM   3059  N   PHE   196      40.735  34.535  38.316  1.00  0.00           N  
ATOM   3060  CA  PHE   196      41.648  34.998  39.489  1.00  0.00           C  
ATOM   3061  C   PHE   196      43.109  34.486  39.195  1.00  0.00           C  
ATOM   3062  O   PHE   196      43.360  33.369  38.718  1.00  0.00           O  
ATOM   3063  CB  PHE   196      41.222  34.549  40.846  1.00  0.00           C  
ATOM   3064  CG  PHE   196      39.919  35.144  41.410  1.00  0.00           C  
ATOM   3065  CD1 PHE   196      39.172  36.059  40.681  1.00  0.00           C  
ATOM   3066  CE1 PHE   196      37.999  36.610  41.245  1.00  0.00           C  
ATOM   3067  CZ  PHE   196      37.646  36.246  42.578  1.00  0.00           C  
ATOM   3068  CE2 PHE   196      38.385  35.271  43.310  1.00  0.00           C  
ATOM   3069  CD2 PHE   196      39.524  34.698  42.704  1.00  0.00           C  
ATOM   3070  H   PHE   196      40.267  33.640  38.347  1.00  0.00           H  
ATOM   3071  HA  PHE   196      41.655  36.087  39.534  1.00  0.00           H  
ATOM   3072  HB2 PHE   196      41.221  33.459  40.826  1.00  0.00           H  
ATOM   3073  HB3 PHE   196      42.049  34.881  41.473  1.00  0.00           H  
ATOM   3074  HD1 PHE   196      39.450  36.404  39.696  1.00  0.00           H  
ATOM   3075  HE1 PHE   196      37.366  37.266  40.667  1.00  0.00           H  
ATOM   3076  HZ  PHE   196      36.748  36.702  42.968  1.00  0.00           H  
ATOM   3077  HE2 PHE   196      38.072  35.015  44.311  1.00  0.00           H  
ATOM   3078  HD2 PHE   196      40.163  34.026  43.258  1.00  0.00           H  
ATOM   3079  N   ILE   197      44.154  35.287  39.452  1.00  0.00           N  
ATOM   3080  CA  ILE   197      45.589  35.038  39.264  1.00  0.00           C  
ATOM   3081  C   ILE   197      46.290  35.349  40.508  1.00  0.00           C  
ATOM   3082  O   ILE   197      46.059  36.426  41.124  1.00  0.00           O  
ATOM   3083  CB  ILE   197      46.112  35.792  37.936  1.00  0.00           C  
ATOM   3084  CG2 ILE   197      47.553  35.725  37.850  1.00  0.00           C  
ATOM   3085  CG1 ILE   197      45.513  35.250  36.627  1.00  0.00           C  
ATOM   3086  CD1 ILE   197      43.972  35.479  36.381  1.00  0.00           C  
ATOM   3087  H   ILE   197      43.937  36.254  39.653  1.00  0.00           H  
ATOM   3088  HA  ILE   197      45.665  33.955  39.164  1.00  0.00           H  
ATOM   3089  HB  ILE   197      45.831  36.843  37.997  1.00  0.00           H  
ATOM   3090 HG21 ILE   197      48.064  36.183  38.697  1.00  0.00           H  
ATOM   3091 HG22 ILE   197      47.838  34.690  37.665  1.00  0.00           H  
ATOM   3092 HG23 ILE   197      47.976  36.223  36.978  1.00  0.00           H  
ATOM   3093 HG12 ILE   197      46.091  35.649  35.793  1.00  0.00           H  
ATOM   3094 HG13 ILE   197      45.748  34.186  36.625  1.00  0.00           H  
ATOM   3095 HD11 ILE   197      43.696  35.681  35.346  1.00  0.00           H  
ATOM   3096 HD12 ILE   197      43.470  34.543  36.628  1.00  0.00           H  
ATOM   3097 HD13 ILE   197      43.565  36.360  36.877  1.00  0.00           H  
ATOM   3098  N   LYS   198      47.269  34.542  40.935  1.00  0.00           N  
ATOM   3099  CA  LYS   198      48.399  34.912  41.784  1.00  0.00           C  
ATOM   3100  C   LYS   198      49.701  34.905  40.971  1.00  0.00           C  
ATOM   3101  O   LYS   198      49.830  34.267  39.922  1.00  0.00           O  
ATOM   3102  CB  LYS   198      48.504  33.948  42.986  1.00  0.00           C  
ATOM   3103  CG  LYS   198      49.515  34.222  44.085  1.00  0.00           C  
ATOM   3104  CD  LYS   198      49.362  33.323  45.281  1.00  0.00           C  
ATOM   3105  CE  LYS   198      50.502  33.573  46.248  1.00  0.00           C  
ATOM   3106  NZ  LYS   198      51.876  33.644  45.666  1.00  0.00           N1+
ATOM   3107  H   LYS   198      47.490  33.755  40.342  1.00  0.00           H  
ATOM   3108  HA  LYS   198      48.160  35.934  42.076  1.00  0.00           H  
ATOM   3109  HB2 LYS   198      47.518  33.878  43.446  1.00  0.00           H  
ATOM   3110  HB3 LYS   198      48.672  32.963  42.551  1.00  0.00           H  
ATOM   3111  HG2 LYS   198      50.454  34.050  43.560  1.00  0.00           H  
ATOM   3112  HG3 LYS   198      49.530  35.247  44.458  1.00  0.00           H  
ATOM   3113  HD2 LYS   198      48.478  33.550  45.878  1.00  0.00           H  
ATOM   3114  HD3 LYS   198      49.404  32.277  44.978  1.00  0.00           H  
ATOM   3115  HE2 LYS   198      50.303  34.580  46.616  1.00  0.00           H  
ATOM   3116  HE3 LYS   198      50.349  32.907  47.096  1.00  0.00           H  
ATOM   3117  HZ1 LYS   198      52.531  33.981  46.357  1.00  0.00           H  
ATOM   3118  HZ2 LYS   198      52.243  32.774  45.309  1.00  0.00           H  
ATOM   3119  HZ3 LYS   198      51.854  34.316  44.912  1.00  0.00           H  
ATOM   3120  N   PHE   199      50.697  35.614  41.513  1.00  0.00           N  
ATOM   3121  CA  PHE   199      52.068  35.600  41.080  1.00  0.00           C  
ATOM   3122  C   PHE   199      52.905  34.919  42.099  1.00  0.00           C  
ATOM   3123  O   PHE   199      52.718  35.045  43.342  1.00  0.00           O  
ATOM   3124  CB  PHE   199      52.580  36.979  40.728  1.00  0.00           C  
ATOM   3125  CG  PHE   199      51.837  37.638  39.555  1.00  0.00           C  
ATOM   3126  CD1 PHE   199      52.439  37.631  38.272  1.00  0.00           C  
ATOM   3127  CE1 PHE   199      51.728  38.126  37.153  1.00  0.00           C  
ATOM   3128  CZ  PHE   199      50.416  38.597  37.275  1.00  0.00           C  
ATOM   3129  CE2 PHE   199      49.848  38.637  38.573  1.00  0.00           C  
ATOM   3130  CD2 PHE   199      50.554  38.198  39.658  1.00  0.00           C  
ATOM   3131  H   PHE   199      50.489  36.022  42.413  1.00  0.00           H  
ATOM   3132  HA  PHE   199      52.030  35.073  40.127  1.00  0.00           H  
ATOM   3133  HB2 PHE   199      52.641  37.581  41.634  1.00  0.00           H  
ATOM   3134  HB3 PHE   199      53.621  36.882  40.420  1.00  0.00           H  
ATOM   3135  HD1 PHE   199      53.394  37.158  38.098  1.00  0.00           H  
ATOM   3136  HE1 PHE   199      52.169  37.910  36.191  1.00  0.00           H  
ATOM   3137  HZ  PHE   199      49.853  38.959  36.428  1.00  0.00           H  
ATOM   3138  HE2 PHE   199      48.797  38.802  38.759  1.00  0.00           H  
ATOM   3139  HD2 PHE   199      50.146  38.284  40.655  1.00  0.00           H  
ATOM   3140  N   ASP   200      54.004  34.264  41.594  1.00  0.00           N  
ATOM   3141  CA  ASP   200      54.907  33.357  42.333  1.00  0.00           C  
ATOM   3142  C   ASP   200      55.782  34.048  43.443  1.00  0.00           C  
ATOM   3143  O   ASP   200      56.645  33.363  44.038  1.00  0.00           O  
ATOM   3144  CB  ASP   200      55.685  32.479  41.346  1.00  0.00           C  
ATOM   3145  CG  ASP   200      54.813  31.449  40.597  1.00  0.00           C  
ATOM   3146  OD1 ASP   200      53.703  31.092  41.093  1.00  0.00           O  
ATOM   3147  OD2 ASP   200      55.296  31.011  39.527  1.00  0.00           O1-
ATOM   3148  H   ASP   200      54.141  34.342  40.596  1.00  0.00           H  
ATOM   3149  HA  ASP   200      54.335  32.592  42.858  1.00  0.00           H  
ATOM   3150  HB2 ASP   200      56.159  33.083  40.573  1.00  0.00           H  
ATOM   3151  HB3 ASP   200      56.578  32.033  41.784  1.00  0.00           H  
ATOM   3152  N   ASP   201      55.509  35.308  43.779  1.00  0.00           N  
ATOM   3153  CA  ASP   201      56.251  36.212  44.557  1.00  0.00           C  
ATOM   3154  C   ASP   201      55.415  37.358  45.122  1.00  0.00           C  
ATOM   3155  O   ASP   201      55.904  38.220  45.794  1.00  0.00           O  
ATOM   3156  CB  ASP   201      57.404  36.795  43.720  1.00  0.00           C  
ATOM   3157  CG  ASP   201      57.004  37.376  42.300  1.00  0.00           C  
ATOM   3158  OD1 ASP   201      57.911  37.380  41.363  1.00  0.00           O  
ATOM   3159  OD2 ASP   201      55.918  37.866  42.118  1.00  0.00           O1-
ATOM   3160  H   ASP   201      54.889  35.775  43.133  1.00  0.00           H  
ATOM   3161  HA  ASP   201      56.613  35.685  45.439  1.00  0.00           H  
ATOM   3162  HB2 ASP   201      57.923  37.517  44.350  1.00  0.00           H  
ATOM   3163  HB3 ASP   201      58.115  35.985  43.557  1.00  0.00           H  
ATOM   3164  N   ASP   202      54.080  37.267  44.971  1.00  0.00           N  
ATOM   3165  CA  ASP   202      53.069  38.294  45.489  1.00  0.00           C  
ATOM   3166  C   ASP   202      51.836  37.617  46.156  1.00  0.00           C  
ATOM   3167  O   ASP   202      51.265  36.635  45.680  1.00  0.00           O  
ATOM   3168  CB  ASP   202      52.707  39.385  44.495  1.00  0.00           C  
ATOM   3169  CG  ASP   202      51.824  40.502  45.029  1.00  0.00           C  
ATOM   3170  OD1 ASP   202      51.678  40.628  46.306  1.00  0.00           O  
ATOM   3171  OD2 ASP   202      51.250  41.288  44.234  1.00  0.00           O1-
ATOM   3172  H   ASP   202      53.655  36.496  44.475  1.00  0.00           H  
ATOM   3173  HA  ASP   202      53.511  38.718  46.391  1.00  0.00           H  
ATOM   3174  HB2 ASP   202      53.662  39.818  44.200  1.00  0.00           H  
ATOM   3175  HB3 ASP   202      52.270  39.027  43.563  1.00  0.00           H  
ATOM   3176  N   PHE   203      51.480  38.046  47.347  1.00  0.00           N  
ATOM   3177  CA  PHE   203      50.248  37.584  48.009  1.00  0.00           C  
ATOM   3178  C   PHE   203      48.972  38.207  47.383  1.00  0.00           C  
ATOM   3179  O   PHE   203      47.903  37.623  47.543  1.00  0.00           O  
ATOM   3180  CB  PHE   203      50.441  37.921  49.515  1.00  0.00           C  
ATOM   3181  CG  PHE   203      50.827  39.336  49.867  1.00  0.00           C  
ATOM   3182  CD1 PHE   203      49.952  40.400  49.649  1.00  0.00           C  
ATOM   3183  CE1 PHE   203      50.380  41.727  50.168  1.00  0.00           C  
ATOM   3184  CZ  PHE   203      51.632  41.878  50.817  1.00  0.00           C  
ATOM   3185  CE2 PHE   203      52.524  40.807  50.857  1.00  0.00           C  
ATOM   3186  CD2 PHE   203      52.135  39.502  50.410  1.00  0.00           C  
ATOM   3187  H   PHE   203      51.895  38.901  47.688  1.00  0.00           H  
ATOM   3188  HA  PHE   203      50.096  36.506  47.953  1.00  0.00           H  
ATOM   3189  HB2 PHE   203      49.495  37.735  50.023  1.00  0.00           H  
ATOM   3190  HB3 PHE   203      51.110  37.154  49.905  1.00  0.00           H  
ATOM   3191  HD1 PHE   203      48.977  40.314  49.192  1.00  0.00           H  
ATOM   3192  HE1 PHE   203      49.747  42.561  49.902  1.00  0.00           H  
ATOM   3193  HZ  PHE   203      52.010  42.829  51.160  1.00  0.00           H  
ATOM   3194  HE2 PHE   203      53.471  41.110  51.278  1.00  0.00           H  
ATOM   3195  HD2 PHE   203      52.836  38.681  50.453  1.00  0.00           H  
ATOM   3196  N   HIS   204      48.970  39.405  46.768  1.00  0.00           N  
ATOM   3197  CA  HIS   204      47.796  39.962  46.115  1.00  0.00           C  
ATOM   3198  C   HIS   204      47.269  39.070  45.032  1.00  0.00           C  
ATOM   3199  O   HIS   204      48.034  38.576  44.190  1.00  0.00           O  
ATOM   3200  CB  HIS   204      48.040  41.280  45.397  1.00  0.00           C  
ATOM   3201  CG  HIS   204      48.648  42.374  46.261  1.00  0.00           C  
ATOM   3202  ND1 HIS   204      49.939  42.630  46.519  1.00  0.00           N1+
ATOM   3203  CE1 HIS   204      50.023  43.637  47.340  1.00  0.00           C  
ATOM   3204  NE2 HIS   204      48.802  44.002  47.653  1.00  0.00           N  
ATOM   3205  CD2 HIS   204      47.918  43.203  47.020  1.00  0.00           C  
ATOM   3206  H   HIS   204      49.807  39.960  46.665  1.00  0.00           H  
ATOM   3207  HA  HIS   204      47.027  40.208  46.848  1.00  0.00           H  
ATOM   3208  HB2 HIS   204      48.733  41.107  44.574  1.00  0.00           H  
ATOM   3209  HB3 HIS   204      47.218  41.602  44.758  1.00  0.00           H  
ATOM   3210  HD1 HIS   204      50.635  42.044  46.082  1.00  0.00           H  
ATOM   3211  HE1 HIS   204      50.926  44.135  47.659  1.00  0.00           H  
ATOM   3212  HE2 HIS   204      48.544  44.807  48.207  1.00  0.00           H  
ATOM   3213  HD2 HIS   204      46.841  43.270  47.072  1.00  0.00           H  
ATOM   3214  N   ILE   205      45.932  38.884  45.019  1.00  0.00           N  
ATOM   3215  CA  ILE   205      45.187  38.245  43.920  1.00  0.00           C  
ATOM   3216  C   ILE   205      44.885  39.273  42.862  1.00  0.00           C  
ATOM   3217  O   ILE   205      44.461  40.352  43.233  1.00  0.00           O  
ATOM   3218  CB  ILE   205      44.031  37.362  44.454  1.00  0.00           C  
ATOM   3219  CG2 ILE   205      43.218  36.809  43.279  1.00  0.00           C  
ATOM   3220  CG1 ILE   205      44.454  36.373  45.559  1.00  0.00           C  
ATOM   3221  CD1 ILE   205      45.585  35.421  45.229  1.00  0.00           C  
ATOM   3222  H   ILE   205      45.407  39.427  45.690  1.00  0.00           H  
ATOM   3223  HA  ILE   205      45.875  37.620  43.352  1.00  0.00           H  
ATOM   3224  HB  ILE   205      43.313  38.053  44.895  1.00  0.00           H  
ATOM   3225 HG21 ILE   205      42.362  36.325  43.748  1.00  0.00           H  
ATOM   3226 HG22 ILE   205      42.836  37.601  42.635  1.00  0.00           H  
ATOM   3227 HG23 ILE   205      43.763  36.046  42.724  1.00  0.00           H  
ATOM   3228 HG12 ILE   205      44.724  37.032  46.384  1.00  0.00           H  
ATOM   3229 HG13 ILE   205      43.602  35.758  45.850  1.00  0.00           H  
ATOM   3230 HD11 ILE   205      46.416  35.961  44.776  1.00  0.00           H  
ATOM   3231 HD12 ILE   205      45.652  34.899  46.183  1.00  0.00           H  
ATOM   3232 HD13 ILE   205      45.170  34.749  44.477  1.00  0.00           H  
ATOM   3233  N   TYR   206      45.089  38.996  41.585  1.00  0.00           N  
ATOM   3234  CA  TYR   206      44.690  39.851  40.475  1.00  0.00           C  
ATOM   3235  C   TYR   206      43.612  39.228  39.589  1.00  0.00           C  
ATOM   3236  O   TYR   206      43.568  37.993  39.472  1.00  0.00           O  
ATOM   3237  CB  TYR   206      45.939  40.067  39.618  1.00  0.00           C  
ATOM   3238  CG  TYR   206      47.006  40.802  40.358  1.00  0.00           C  
ATOM   3239  CD1 TYR   206      47.832  40.148  41.254  1.00  0.00           C  
ATOM   3240  CE1 TYR   206      48.755  40.884  41.934  1.00  0.00           C  
ATOM   3241  CZ  TYR   206      48.918  42.299  41.770  1.00  0.00           C  
ATOM   3242  OH  TYR   206      49.900  42.943  42.419  1.00  0.00           O  
ATOM   3243  CE2 TYR   206      48.139  42.915  40.787  1.00  0.00           C  
ATOM   3244  CD2 TYR   206      47.120  42.153  40.106  1.00  0.00           C  
ATOM   3245  H   TYR   206      45.296  38.046  41.310  1.00  0.00           H  
ATOM   3246  HA  TYR   206      44.286  40.802  40.824  1.00  0.00           H  
ATOM   3247  HB2 TYR   206      46.419  39.125  39.351  1.00  0.00           H  
ATOM   3248  HB3 TYR   206      45.765  40.666  38.725  1.00  0.00           H  
ATOM   3249  HD1 TYR   206      47.625  39.097  41.390  1.00  0.00           H  
ATOM   3250  HE1 TYR   206      49.411  40.371  42.622  1.00  0.00           H  
ATOM   3251  HH  TYR   206      50.267  42.608  43.240  1.00  0.00           H  
ATOM   3252  HE2 TYR   206      48.296  43.962  40.577  1.00  0.00           H  
ATOM   3253  HD2 TYR   206      46.490  42.660  39.390  1.00  0.00           H  
ATOM   3254  N   VAL   207      42.804  40.052  38.898  1.00  0.00           N  
ATOM   3255  CA  VAL   207      41.577  39.608  38.097  1.00  0.00           C  
ATOM   3256  C   VAL   207      41.676  40.075  36.621  1.00  0.00           C  
ATOM   3257  O   VAL   207      41.801  41.285  36.344  1.00  0.00           O  
ATOM   3258  CB  VAL   207      40.210  40.047  38.722  1.00  0.00           C  
ATOM   3259  CG1 VAL   207      38.995  39.656  37.952  1.00  0.00           C  
ATOM   3260  CG2 VAL   207      40.044  39.616  40.158  1.00  0.00           C  
ATOM   3261  H   VAL   207      42.945  41.045  39.020  1.00  0.00           H  
ATOM   3262  HA  VAL   207      41.635  38.520  38.078  1.00  0.00           H  
ATOM   3263  HB  VAL   207      40.219  41.131  38.836  1.00  0.00           H  
ATOM   3264 HG11 VAL   207      38.086  40.052  38.404  1.00  0.00           H  
ATOM   3265 HG12 VAL   207      39.114  40.258  37.051  1.00  0.00           H  
ATOM   3266 HG13 VAL   207      38.950  38.584  37.761  1.00  0.00           H  
ATOM   3267 HG21 VAL   207      39.155  40.085  40.580  1.00  0.00           H  
ATOM   3268 HG22 VAL   207      39.995  38.545  40.352  1.00  0.00           H  
ATOM   3269 HG23 VAL   207      40.814  40.140  40.725  1.00  0.00           H  
ATOM   3270  N   TYR   208      41.755  39.110  35.713  1.00  0.00           N  
ATOM   3271  CA  TYR   208      41.890  39.491  34.279  1.00  0.00           C  
ATOM   3272  C   TYR   208      41.262  38.510  33.283  1.00  0.00           C  
ATOM   3273  O   TYR   208      41.117  37.297  33.611  1.00  0.00           O  
ATOM   3274  CB  TYR   208      43.329  39.865  33.830  1.00  0.00           C  
ATOM   3275  CG  TYR   208      44.409  40.205  34.781  1.00  0.00           C  
ATOM   3276  CD1 TYR   208      45.103  39.259  35.561  1.00  0.00           C  
ATOM   3277  CE1 TYR   208      46.270  39.599  36.281  1.00  0.00           C  
ATOM   3278  CZ  TYR   208      46.777  40.887  36.141  1.00  0.00           C  
ATOM   3279  OH  TYR   208      47.946  41.289  36.735  1.00  0.00           O  
ATOM   3280  CE2 TYR   208      46.048  41.871  35.369  1.00  0.00           C  
ATOM   3281  CD2 TYR   208      44.822  41.528  34.722  1.00  0.00           C  
ATOM   3282  H   TYR   208      41.827  38.139  35.982  1.00  0.00           H  
ATOM   3283  HA  TYR   208      41.291  40.400  34.236  1.00  0.00           H  
ATOM   3284  HB2 TYR   208      43.732  39.045  33.235  1.00  0.00           H  
ATOM   3285  HB3 TYR   208      43.174  40.751  33.215  1.00  0.00           H  
ATOM   3286  HD1 TYR   208      44.743  38.260  35.758  1.00  0.00           H  
ATOM   3287  HE1 TYR   208      46.826  38.856  36.833  1.00  0.00           H  
ATOM   3288  HH  TYR   208      47.878  42.244  36.662  1.00  0.00           H  
ATOM   3289  HE2 TYR   208      46.406  42.890  35.391  1.00  0.00           H  
ATOM   3290  HD2 TYR   208      44.283  42.310  34.207  1.00  0.00           H  
ATOM   3291  N   ASP   209      40.926  38.908  32.138  1.00  0.00           N  
ATOM   3292  CA  ASP   209      40.515  38.102  30.977  1.00  0.00           C  
ATOM   3293  C   ASP   209      41.744  37.550  30.179  1.00  0.00           C  
ATOM   3294  O   ASP   209      42.605  38.329  29.689  1.00  0.00           O  
ATOM   3295  CB  ASP   209      39.453  38.848  30.043  1.00  0.00           C  
ATOM   3296  CG  ASP   209      38.950  37.939  28.943  1.00  0.00           C  
ATOM   3297  OD1 ASP   209      37.757  37.678  28.913  1.00  0.00           O  
ATOM   3298  OD2 ASP   209      39.678  37.695  27.931  1.00  0.00           O1-
ATOM   3299  H   ASP   209      41.155  39.877  31.966  1.00  0.00           H  
ATOM   3300  HA  ASP   209      40.018  37.226  31.395  1.00  0.00           H  
ATOM   3301  HB2 ASP   209      38.653  39.139  30.725  1.00  0.00           H  
ATOM   3302  HB3 ASP   209      39.855  39.760  29.602  1.00  0.00           H  
ATOM   3303  N   LEU   210      41.764  36.188  30.080  1.00  0.00           N  
ATOM   3304  CA  LEU   210      42.713  35.310  29.381  1.00  0.00           C  
ATOM   3305  C   LEU   210      42.332  34.941  27.949  1.00  0.00           C  
ATOM   3306  O   LEU   210      42.961  34.042  27.355  1.00  0.00           O  
ATOM   3307  CB  LEU   210      43.084  34.126  30.217  1.00  0.00           C  
ATOM   3308  CG  LEU   210      43.476  34.451  31.728  1.00  0.00           C  
ATOM   3309  CD1 LEU   210      43.631  33.074  32.474  1.00  0.00           C  
ATOM   3310  CD2 LEU   210      44.743  35.230  31.875  1.00  0.00           C  
ATOM   3311  H   LEU   210      41.017  35.692  30.545  1.00  0.00           H  
ATOM   3312  HA  LEU   210      43.588  35.960  29.356  1.00  0.00           H  
ATOM   3313  HB2 LEU   210      42.151  33.562  30.234  1.00  0.00           H  
ATOM   3314  HB3 LEU   210      43.950  33.640  29.769  1.00  0.00           H  
ATOM   3315  HG  LEU   210      42.787  35.136  32.221  1.00  0.00           H  
ATOM   3316 HD11 LEU   210      44.554  32.581  32.168  1.00  0.00           H  
ATOM   3317 HD12 LEU   210      43.576  33.336  33.530  1.00  0.00           H  
ATOM   3318 HD13 LEU   210      42.829  32.389  32.195  1.00  0.00           H  
ATOM   3319 HD21 LEU   210      45.485  34.794  31.205  1.00  0.00           H  
ATOM   3320 HD22 LEU   210      44.600  36.225  31.452  1.00  0.00           H  
ATOM   3321 HD23 LEU   210      44.962  35.374  32.933  1.00  0.00           H  
ATOM   3322  N   VAL   211      41.435  35.669  27.288  1.00  0.00           N  
ATOM   3323  CA  VAL   211      40.853  35.205  26.017  1.00  0.00           C  
ATOM   3324  C   VAL   211      40.605  36.249  24.881  1.00  0.00           C  
ATOM   3325  O   VAL   211      40.292  37.378  25.217  1.00  0.00           O  
ATOM   3326  CB  VAL   211      39.525  34.521  26.316  1.00  0.00           C  
ATOM   3327  CG1 VAL   211      38.740  34.064  25.057  1.00  0.00           C  
ATOM   3328  CG2 VAL   211      39.677  33.342  27.290  1.00  0.00           C  
ATOM   3329  H   VAL   211      41.009  36.404  27.834  1.00  0.00           H  
ATOM   3330  HA  VAL   211      41.437  34.441  25.504  1.00  0.00           H  
ATOM   3331  HB  VAL   211      38.858  35.129  26.926  1.00  0.00           H  
ATOM   3332 HG11 VAL   211      38.465  34.941  24.473  1.00  0.00           H  
ATOM   3333 HG12 VAL   211      39.353  33.429  24.418  1.00  0.00           H  
ATOM   3334 HG13 VAL   211      37.831  33.506  25.284  1.00  0.00           H  
ATOM   3335 HG21 VAL   211      38.706  33.046  27.688  1.00  0.00           H  
ATOM   3336 HG22 VAL   211      39.995  32.466  26.726  1.00  0.00           H  
ATOM   3337 HG23 VAL   211      40.286  33.564  28.166  1.00  0.00           H  
ATOM   3338  N   LYS   212      40.714  35.902  23.564  1.00  0.00           N  
ATOM   3339  CA  LYS   212      40.451  36.781  22.417  1.00  0.00           C  
ATOM   3340  C   LYS   212      38.976  37.160  22.241  1.00  0.00           C  
ATOM   3341  O   LYS   212      38.093  36.368  22.651  1.00  0.00           O  
ATOM   3342  CB  LYS   212      41.125  36.250  21.130  1.00  0.00           C  
ATOM   3343  CG  LYS   212      40.499  34.937  20.625  1.00  0.00           C  
ATOM   3344  CD  LYS   212      40.775  34.768  19.108  1.00  0.00           C  
ATOM   3345  CE  LYS   212      40.090  33.466  18.585  1.00  0.00           C  
ATOM   3346  NZ  LYS   212      40.268  33.352  17.155  1.00  0.00           N1+
ATOM   3347  H   LYS   212      41.053  34.970  23.372  1.00  0.00           H  
ATOM   3348  HA  LYS   212      41.050  37.619  22.774  1.00  0.00           H  
ATOM   3349  HB2 LYS   212      40.957  37.007  20.364  1.00  0.00           H  
ATOM   3350  HB3 LYS   212      42.183  36.078  21.328  1.00  0.00           H  
ATOM   3351  HG2 LYS   212      41.006  34.097  21.098  1.00  0.00           H  
ATOM   3352  HG3 LYS   212      39.423  35.026  20.772  1.00  0.00           H  
ATOM   3353  HD2 LYS   212      40.323  35.570  18.525  1.00  0.00           H  
ATOM   3354  HD3 LYS   212      41.853  34.731  18.954  1.00  0.00           H  
ATOM   3355  HE2 LYS   212      40.682  32.690  19.072  1.00  0.00           H  
ATOM   3356  HE3 LYS   212      39.056  33.388  18.919  1.00  0.00           H  
ATOM   3357  HZ1 LYS   212      39.544  33.914  16.729  1.00  0.00           H  
ATOM   3358  HZ2 LYS   212      41.211  33.602  16.896  1.00  0.00           H  
ATOM   3359  HZ3 LYS   212      40.043  32.418  16.842  1.00  0.00           H  
ATOM   3360  N   NME   213      38.654  38.268  21.606  1.00  0.00           N  
ATOM   3361  C   NME   213      37.315  38.793  21.502  1.00  0.00           C  
ATOM   3362  H   NME   213      39.401  38.921  21.417  1.00  0.00           H  
ATOM   3363  H1  NME   213      36.838  38.407  20.601  1.00  0.00           H  
ATOM   3364  H2  NME   213      36.795  38.575  22.435  1.00  0.00           H  
ATOM   3365  H3  NME   213      37.413  39.869  21.355  1.00  0.00           H  
TER    3366      NME   213
CONECT 3361 3363 3364 3365
CONECT 3363 3361
CONECT 3364 3361
CONECT 3365 3361
END   
