# Supplementary material for: Exploring Aromatic Cage Flexibility Using Cosolvent Molecular Dynamics Simulations—An In-Silico Case Study of Tudor Domains
Source: J Chem Inf Model. 2024 May 21;64(11):4553–69. doi: 10.1021/acs.jcim.4c00298 (PMC11167732; doi:10.1021/acs.jcim.4c00298)
Supplement: Supplementary file 2 — ci4c00298_si_002.zip [file ci4c00298_si_002.zip › SPIN1/cluster_representatives/domain2/02_TEA_rep_c3.pdb]

TITLE     rep04.c3
REMARK   4      COMPLIES WITH FORMAT V. 3.0, 1-DEC-2006
REMARK 888
REMARK 888 WRITTEN BY MAESTRO (A PRODUCT OF SCHRODINGER, LLC)
CRYST1   83.518   83.518   83.518 109.47 109.47 109.47 P 1           1
ATOM      1  CH3 ACE     1      39.629  18.629  55.654  1.00  0.00           C  
ATOM      2  C   ACE     1      40.229  18.560  57.023  1.00  0.00           C  
ATOM      3  O   ACE     1      40.023  19.518  57.752  1.00  0.00           O  
ATOM      4  H1  ACE     1      38.744  19.265  55.668  1.00  0.00           H  
ATOM      5  H2  ACE     1      40.428  18.876  54.955  1.00  0.00           H  
ATOM      6  H3  ACE     1      39.392  17.592  55.415  1.00  0.00           H  
ATOM      7  N   ARG     2      41.124  17.537  57.344  1.00  0.00           N  
ATOM      8  CA  ARG     2      41.771  17.346  58.612  1.00  0.00           C  
ATOM      9  C   ARG     2      42.550  18.572  59.078  1.00  0.00           C  
ATOM     10  O   ARG     2      42.486  18.736  60.328  1.00  0.00           O  
ATOM     11  CB  ARG     2      42.652  16.099  58.601  1.00  0.00           C  
ATOM     12  CG  ARG     2      41.934  14.762  58.885  1.00  0.00           C  
ATOM     13  CD  ARG     2      41.184  14.004  57.764  1.00  0.00           C  
ATOM     14  NE  ARG     2      41.989  13.336  56.749  1.00  0.00           N  
ATOM     15  CZ  ARG     2      42.455  12.113  56.789  1.00  0.00           C  
ATOM     16  NH1 ARG     2      42.473  11.379  57.853  1.00  0.00           N  
ATOM     17  NH2 ARG     2      43.009  11.672  55.692  1.00  0.00           N1+
ATOM     18  H   ARG     2      41.368  16.905  56.595  1.00  0.00           H  
ATOM     19  HA  ARG     2      40.948  17.241  59.321  1.00  0.00           H  
ATOM     20  HB2 ARG     2      43.319  16.006  57.744  1.00  0.00           H  
ATOM     21  HB3 ARG     2      43.349  16.259  59.423  1.00  0.00           H  
ATOM     22  HG2 ARG     2      42.772  14.134  59.190  1.00  0.00           H  
ATOM     23  HG3 ARG     2      41.267  14.939  59.730  1.00  0.00           H  
ATOM     24  HD2 ARG     2      40.681  13.174  58.260  1.00  0.00           H  
ATOM     25  HD3 ARG     2      40.405  14.574  57.257  1.00  0.00           H  
ATOM     26  HE  ARG     2      42.126  13.821  55.874  1.00  0.00           H  
ATOM     27 HH11 ARG     2      42.043  11.702  58.708  1.00  0.00           H  
ATOM     28 HH12 ARG     2      43.024  10.542  57.976  1.00  0.00           H  
ATOM     29 HH21 ARG     2      42.873  12.212  54.849  1.00  0.00           H  
ATOM     30 HH22 ARG     2      43.569  10.833  55.739  1.00  0.00           H  
ATOM     31  N   ARG     3      43.178  19.457  58.282  1.00  0.00           N  
ATOM     32  CA  ARG     3      43.931  20.636  58.740  1.00  0.00           C  
ATOM     33  C   ARG     3      43.394  22.034  58.289  1.00  0.00           C  
ATOM     34  O   ARG     3      44.144  22.996  58.425  1.00  0.00           O  
ATOM     35  CB  ARG     3      45.427  20.423  58.386  1.00  0.00           C  
ATOM     36  CG  ARG     3      46.432  21.140  59.279  1.00  0.00           C  
ATOM     37  CD  ARG     3      47.887  20.925  58.989  1.00  0.00           C  
ATOM     38  NE  ARG     3      48.234  21.038  57.580  1.00  0.00           N  
ATOM     39  CZ  ARG     3      49.449  21.290  57.139  1.00  0.00           C  
ATOM     40  NH1 ARG     3      50.442  21.369  57.935  1.00  0.00           N  
ATOM     41  NH2 ARG     3      49.606  21.497  55.882  1.00  0.00           N1+
ATOM     42  H   ARG     3      43.185  19.216  57.301  1.00  0.00           H  
ATOM     43  HA  ARG     3      43.897  20.637  59.829  1.00  0.00           H  
ATOM     44  HB2 ARG     3      45.707  19.373  58.473  1.00  0.00           H  
ATOM     45  HB3 ARG     3      45.640  20.703  57.354  1.00  0.00           H  
ATOM     46  HG2 ARG     3      46.252  22.213  59.210  1.00  0.00           H  
ATOM     47  HG3 ARG     3      46.227  20.807  60.297  1.00  0.00           H  
ATOM     48  HD2 ARG     3      48.462  21.597  59.627  1.00  0.00           H  
ATOM     49  HD3 ARG     3      48.243  19.924  59.235  1.00  0.00           H  
ATOM     50  HE  ARG     3      47.496  21.104  56.894  1.00  0.00           H  
ATOM     51 HH11 ARG     3      50.335  21.398  58.939  1.00  0.00           H  
ATOM     52 HH12 ARG     3      51.334  21.554  57.500  1.00  0.00           H  
ATOM     53 HH21 ARG     3      48.766  21.715  55.365  1.00  0.00           H  
ATOM     54 HH22 ARG     3      50.503  21.598  55.429  1.00  0.00           H  
ATOM     55  N   ASN     4      42.146  22.123  57.868  1.00  0.00           N  
ATOM     56  CA  ASN     4      41.622  23.341  57.244  1.00  0.00           C  
ATOM     57  C   ASN     4      41.829  24.600  58.163  1.00  0.00           C  
ATOM     58  O   ASN     4      41.675  24.601  59.376  1.00  0.00           O  
ATOM     59  CB  ASN     4      40.109  23.150  57.109  1.00  0.00           C  
ATOM     60  CG  ASN     4      39.426  24.215  56.255  1.00  0.00           C  
ATOM     61  OD1 ASN     4      40.038  24.779  55.333  1.00  0.00           O  
ATOM     62  ND2 ASN     4      38.121  24.517  56.432  1.00  0.00           N  
ATOM     63  H   ASN     4      41.574  21.295  57.962  1.00  0.00           H  
ATOM     64  HA  ASN     4      42.135  23.541  56.304  1.00  0.00           H  
ATOM     65  HB2 ASN     4      39.892  22.209  56.604  1.00  0.00           H  
ATOM     66  HB3 ASN     4      39.622  23.082  58.082  1.00  0.00           H  
ATOM     67 HD21 ASN     4      37.537  24.151  57.171  1.00  0.00           H  
ATOM     68 HD22 ASN     4      37.661  25.007  55.679  1.00  0.00           H  
ATOM     69  N   ILE     5      42.046  25.710  57.490  1.00  0.00           N  
ATOM     70  CA  ILE     5      42.213  27.018  58.225  1.00  0.00           C  
ATOM     71  C   ILE     5      41.229  28.099  57.789  1.00  0.00           C  
ATOM     72  O   ILE     5      41.249  29.191  58.342  1.00  0.00           O  
ATOM     73  CB  ILE     5      43.765  27.357  58.282  1.00  0.00           C  
ATOM     74  CG2 ILE     5      44.358  27.938  57.021  1.00  0.00           C  
ATOM     75  CG1 ILE     5      44.079  28.511  59.368  1.00  0.00           C  
ATOM     76  CD1 ILE     5      45.547  28.781  59.639  1.00  0.00           C  
ATOM     77  H   ILE     5      42.127  25.650  56.485  1.00  0.00           H  
ATOM     78  HA  ILE     5      41.892  26.936  59.264  1.00  0.00           H  
ATOM     79  HB  ILE     5      44.196  26.407  58.595  1.00  0.00           H  
ATOM     80 HG21 ILE     5      45.441  27.995  57.124  1.00  0.00           H  
ATOM     81 HG22 ILE     5      44.233  27.262  56.175  1.00  0.00           H  
ATOM     82 HG23 ILE     5      44.059  28.953  56.764  1.00  0.00           H  
ATOM     83 HG12 ILE     5      43.481  29.408  59.209  1.00  0.00           H  
ATOM     84 HG13 ILE     5      43.668  28.073  60.279  1.00  0.00           H  
ATOM     85 HD11 ILE     5      45.889  29.305  58.747  1.00  0.00           H  
ATOM     86 HD12 ILE     5      45.670  29.445  60.495  1.00  0.00           H  
ATOM     87 HD13 ILE     5      46.084  27.842  59.765  1.00  0.00           H  
ATOM     88  N   VAL     6      40.304  27.780  56.861  1.00  0.00           N  
ATOM     89  CA  VAL     6      39.179  28.664  56.473  1.00  0.00           C  
ATOM     90  C   VAL     6      38.221  29.007  57.578  1.00  0.00           C  
ATOM     91  O   VAL     6      37.933  28.152  58.418  1.00  0.00           O  
ATOM     92  CB  VAL     6      38.346  28.033  55.343  1.00  0.00           C  
ATOM     93  CG1 VAL     6      37.070  28.890  54.899  1.00  0.00           C  
ATOM     94  CG2 VAL     6      39.256  27.905  54.125  1.00  0.00           C  
ATOM     95  H   VAL     6      40.246  26.903  56.364  1.00  0.00           H  
ATOM     96  HA  VAL     6      39.648  29.585  56.126  1.00  0.00           H  
ATOM     97  HB  VAL     6      37.927  27.038  55.495  1.00  0.00           H  
ATOM     98 HG11 VAL     6      37.353  29.863  54.498  1.00  0.00           H  
ATOM     99 HG12 VAL     6      36.592  28.449  54.024  1.00  0.00           H  
ATOM    100 HG13 VAL     6      36.258  28.952  55.623  1.00  0.00           H  
ATOM    101 HG21 VAL     6      39.633  28.888  53.845  1.00  0.00           H  
ATOM    102 HG22 VAL     6      40.004  27.122  54.242  1.00  0.00           H  
ATOM    103 HG23 VAL     6      38.696  27.558  53.256  1.00  0.00           H  
ATOM    104  N   GLY     7      37.821  30.269  57.572  1.00  0.00           N  
ATOM    105  CA  GLY     7      37.045  30.908  58.588  1.00  0.00           C  
ATOM    106  C   GLY     7      37.895  31.649  59.592  1.00  0.00           C  
ATOM    107  O   GLY     7      37.359  32.573  60.229  1.00  0.00           O  
ATOM    108  H   GLY     7      38.224  30.922  56.915  1.00  0.00           H  
ATOM    109  HA2 GLY     7      36.240  31.536  58.205  1.00  0.00           H  
ATOM    110  HA3 GLY     7      36.499  30.117  59.102  1.00  0.00           H  
ATOM    111  N   CYS     8      39.133  31.224  59.820  1.00  0.00           N  
ATOM    112  CA  CYS     8      40.002  31.885  60.807  1.00  0.00           C  
ATOM    113  C   CYS     8      40.318  33.372  60.503  1.00  0.00           C  
ATOM    114  O   CYS     8      40.340  33.905  59.397  1.00  0.00           O  
ATOM    115  CB  CYS     8      41.292  31.115  60.838  1.00  0.00           C  
ATOM    116  SG  CYS     8      41.073  29.373  61.349  1.00  0.00           S  
ATOM    117  H   CYS     8      39.504  30.450  59.288  1.00  0.00           H  
ATOM    118  HA  CYS     8      39.552  31.706  61.783  1.00  0.00           H  
ATOM    119  HB2 CYS     8      41.755  31.169  59.853  1.00  0.00           H  
ATOM    120  HB3 CYS     8      41.943  31.642  61.536  1.00  0.00           H  
ATOM    121  HG  CYS     8      40.240  29.143  60.330  1.00  0.00           H  
ATOM    122  N   ARG     9      40.647  34.036  61.637  1.00  0.00           N  
ATOM    123  CA  ARG     9      41.540  35.220  61.833  1.00  0.00           C  
ATOM    124  C   ARG     9      42.941  34.698  62.159  1.00  0.00           C  
ATOM    125  O   ARG     9      43.087  33.666  62.825  1.00  0.00           O  
ATOM    126  CB  ARG     9      41.044  36.015  63.103  1.00  0.00           C  
ATOM    127  CG  ARG     9      39.740  36.847  62.807  1.00  0.00           C  
ATOM    128  CD  ARG     9      39.947  38.137  62.007  1.00  0.00           C  
ATOM    129  NE  ARG     9      40.978  38.967  62.600  1.00  0.00           N  
ATOM    130  CZ  ARG     9      41.516  39.974  61.997  1.00  0.00           C  
ATOM    131  NH1 ARG     9      41.150  40.317  60.820  1.00  0.00           N  
ATOM    132  NH2 ARG     9      42.424  40.740  62.566  1.00  0.00           N1+
ATOM    133  H   ARG     9      40.400  33.620  62.524  1.00  0.00           H  
ATOM    134  HA  ARG     9      41.582  35.819  60.923  1.00  0.00           H  
ATOM    135  HB2 ARG     9      40.823  35.369  63.953  1.00  0.00           H  
ATOM    136  HB3 ARG     9      41.827  36.709  63.406  1.00  0.00           H  
ATOM    137  HG2 ARG     9      39.015  36.183  62.336  1.00  0.00           H  
ATOM    138  HG3 ARG     9      39.203  37.170  63.699  1.00  0.00           H  
ATOM    139  HD2 ARG     9      40.161  38.000  60.947  1.00  0.00           H  
ATOM    140  HD3 ARG     9      38.972  38.609  62.127  1.00  0.00           H  
ATOM    141  HE  ARG     9      41.261  38.759  63.547  1.00  0.00           H  
ATOM    142 HH11 ARG     9      40.348  39.931  60.342  1.00  0.00           H  
ATOM    143 HH12 ARG     9      41.510  41.143  60.362  1.00  0.00           H  
ATOM    144 HH21 ARG     9      42.835  40.512  63.461  1.00  0.00           H  
ATOM    145 HH22 ARG     9      42.630  41.637  62.151  1.00  0.00           H  
ATOM    146  N   ILE    10      43.953  35.349  61.584  1.00  0.00           N  
ATOM    147  CA  ILE    10      45.417  34.931  61.696  1.00  0.00           C  
ATOM    148  C   ILE    10      46.390  36.101  61.601  1.00  0.00           C  
ATOM    149  O   ILE    10      46.031  37.045  60.880  1.00  0.00           O  
ATOM    150  CB  ILE    10      45.846  33.900  60.527  1.00  0.00           C  
ATOM    151  CG2 ILE    10      45.008  32.635  60.581  1.00  0.00           C  
ATOM    152  CG1 ILE    10      45.828  34.500  59.123  1.00  0.00           C  
ATOM    153  CD1 ILE    10      46.574  33.781  58.048  1.00  0.00           C  
ATOM    154  H   ILE    10      43.715  36.096  60.947  1.00  0.00           H  
ATOM    155  HA  ILE    10      45.593  34.462  62.663  1.00  0.00           H  
ATOM    156  HB  ILE    10      46.875  33.602  60.727  1.00  0.00           H  
ATOM    157 HG21 ILE    10      44.997  32.290  61.615  1.00  0.00           H  
ATOM    158 HG22 ILE    10      43.956  32.854  60.398  1.00  0.00           H  
ATOM    159 HG23 ILE    10      45.300  31.879  59.852  1.00  0.00           H  
ATOM    160 HG12 ILE    10      44.781  34.592  58.833  1.00  0.00           H  
ATOM    161 HG13 ILE    10      46.251  35.500  59.024  1.00  0.00           H  
ATOM    162 HD11 ILE    10      46.240  34.206  57.101  1.00  0.00           H  
ATOM    163 HD12 ILE    10      47.652  33.940  58.072  1.00  0.00           H  
ATOM    164 HD13 ILE    10      46.323  32.721  58.035  1.00  0.00           H  
ATOM    165  N   GLN    11      47.589  36.055  62.140  1.00  0.00           N  
ATOM    166  CA  GLN    11      48.670  37.016  62.046  1.00  0.00           C  
ATOM    167  C   GLN    11      50.003  36.308  61.951  1.00  0.00           C  
ATOM    168  O   GLN    11      50.304  35.368  62.696  1.00  0.00           O  
ATOM    169  CB  GLN    11      48.433  37.992  63.174  1.00  0.00           C  
ATOM    170  CG  GLN    11      48.781  37.617  64.609  1.00  0.00           C  
ATOM    171  CD  GLN    11      48.667  38.746  65.604  1.00  0.00           C  
ATOM    172  OE1 GLN    11      48.064  39.851  65.383  1.00  0.00           O  
ATOM    173  NE2 GLN    11      49.495  38.529  66.585  1.00  0.00           N  
ATOM    174  H   GLN    11      47.765  35.255  62.731  1.00  0.00           H  
ATOM    175  HA  GLN    11      48.612  37.544  61.095  1.00  0.00           H  
ATOM    176  HB2 GLN    11      49.013  38.914  63.139  1.00  0.00           H  
ATOM    177  HB3 GLN    11      47.406  38.351  63.113  1.00  0.00           H  
ATOM    178  HG2 GLN    11      48.117  36.882  65.064  1.00  0.00           H  
ATOM    179  HG3 GLN    11      49.815  37.276  64.552  1.00  0.00           H  
ATOM    180 HE21 GLN    11      49.981  37.646  66.531  1.00  0.00           H  
ATOM    181 HE22 GLN    11      49.761  39.324  67.149  1.00  0.00           H  
ATOM    182  N   HIS    12      50.823  36.666  60.934  1.00  0.00           N  
ATOM    183  CA  HIS    12      52.170  36.061  60.704  1.00  0.00           C  
ATOM    184  C   HIS    12      53.179  36.971  60.080  1.00  0.00           C  
ATOM    185  O   HIS    12      52.839  38.045  59.533  1.00  0.00           O  
ATOM    186  CB  HIS    12      51.914  34.880  59.726  1.00  0.00           C  
ATOM    187  CG  HIS    12      51.501  35.237  58.324  1.00  0.00           C  
ATOM    188  ND1 HIS    12      52.369  35.568  57.239  1.00  0.00           N  
ATOM    189  CE1 HIS    12      51.591  35.792  56.120  1.00  0.00           C  
ATOM    190  NE2 HIS    12      50.355  35.845  56.501  1.00  0.00           N  
ATOM    191  CD2 HIS    12      50.242  35.447  57.805  1.00  0.00           C  
ATOM    192  H   HIS    12      50.541  37.422  60.326  1.00  0.00           H  
ATOM    193  HA  HIS    12      52.550  35.683  61.653  1.00  0.00           H  
ATOM    194  HB2 HIS    12      52.831  34.308  59.580  1.00  0.00           H  
ATOM    195  HB3 HIS    12      51.232  34.129  60.125  1.00  0.00           H  
ATOM    196  HD1 HIS    12      53.361  35.722  57.347  1.00  0.00           H  
ATOM    197  HE1 HIS    12      51.964  36.072  55.145  1.00  0.00           H  
ATOM    198  HD2 HIS    12      49.353  35.273  58.393  1.00  0.00           H  
ATOM    199  N   GLY    13      54.412  36.553  60.146  1.00  0.00           N  
ATOM    200  CA  GLY    13      55.577  37.322  59.562  1.00  0.00           C  
ATOM    201  C   GLY    13      55.574  36.861  58.046  1.00  0.00           C  
ATOM    202  O   GLY    13      55.128  35.785  57.553  1.00  0.00           O  
ATOM    203  H   GLY    13      54.572  35.628  60.521  1.00  0.00           H  
ATOM    204  HA2 GLY    13      55.436  38.399  59.651  1.00  0.00           H  
ATOM    205  HA3 GLY    13      56.512  37.005  60.023  1.00  0.00           H  
ATOM    206  N   TRP    14      56.122  37.780  57.207  1.00  0.00           N  
ATOM    207  CA  TRP    14      56.309  37.586  55.680  1.00  0.00           C  
ATOM    208  C   TRP    14      57.629  38.097  55.286  1.00  0.00           C  
ATOM    209  O   TRP    14      57.863  39.321  55.518  1.00  0.00           O  
ATOM    210  CB  TRP    14      55.089  38.240  55.008  1.00  0.00           C  
ATOM    211  CG  TRP    14      55.288  38.216  53.493  1.00  0.00           C  
ATOM    212  CD1 TRP    14      55.405  39.326  52.667  1.00  0.00           C  
ATOM    213  NE1 TRP    14      55.422  38.855  51.375  1.00  0.00           N  
ATOM    214  CE2 TRP    14      55.455  37.489  51.291  1.00  0.00           C  
ATOM    215  CZ2 TRP    14      55.512  36.603  50.197  1.00  0.00           C  
ATOM    216  CH2 TRP    14      55.462  35.247  50.430  1.00  0.00           C  
ATOM    217  CZ3 TRP    14      55.219  34.777  51.672  1.00  0.00           C  
ATOM    218  CE3 TRP    14      55.172  35.677  52.779  1.00  0.00           C  
ATOM    219  CD2 TRP    14      55.287  37.070  52.624  1.00  0.00           C  
ATOM    220  H   TRP    14      56.359  38.655  57.653  1.00  0.00           H  
ATOM    221  HA  TRP    14      56.209  36.537  55.403  1.00  0.00           H  
ATOM    222  HB2 TRP    14      54.223  37.605  55.196  1.00  0.00           H  
ATOM    223  HB3 TRP    14      54.929  39.268  55.334  1.00  0.00           H  
ATOM    224  HD1 TRP    14      55.389  40.386  52.873  1.00  0.00           H  
ATOM    225  HE1 TRP    14      55.426  39.398  50.524  1.00  0.00           H  
ATOM    226  HZ2 TRP    14      55.664  36.947  49.184  1.00  0.00           H  
ATOM    227  HH2 TRP    14      55.292  34.524  49.646  1.00  0.00           H  
ATOM    228  HZ3 TRP    14      55.015  33.721  51.762  1.00  0.00           H  
ATOM    229  HE3 TRP    14      54.699  35.330  53.686  1.00  0.00           H  
ATOM    230  N   LYS    15      58.558  37.295  54.793  1.00  0.00           N  
ATOM    231  CA  LYS    15      59.972  37.572  54.612  1.00  0.00           C  
ATOM    232  C   LYS    15      60.383  37.152  53.176  1.00  0.00           C  
ATOM    233  O   LYS    15      60.711  36.036  52.951  1.00  0.00           O  
ATOM    234  CB  LYS    15      60.758  37.048  55.772  1.00  0.00           C  
ATOM    235  CG  LYS    15      62.104  37.676  55.792  1.00  0.00           C  
ATOM    236  CD  LYS    15      62.987  37.216  56.949  1.00  0.00           C  
ATOM    237  CE  LYS    15      64.151  38.224  57.257  1.00  0.00           C  
ATOM    238  NZ  LYS    15      64.964  37.840  58.403  1.00  0.00           N1+
ATOM    239  H   LYS    15      58.241  36.346  54.653  1.00  0.00           H  
ATOM    240  HA  LYS    15      60.246  38.622  54.715  1.00  0.00           H  
ATOM    241  HB2 LYS    15      60.252  37.343  56.690  1.00  0.00           H  
ATOM    242  HB3 LYS    15      60.880  35.970  55.667  1.00  0.00           H  
ATOM    243  HG2 LYS    15      62.701  37.521  54.893  1.00  0.00           H  
ATOM    244  HG3 LYS    15      61.873  38.735  55.911  1.00  0.00           H  
ATOM    245  HD2 LYS    15      62.420  36.951  57.841  1.00  0.00           H  
ATOM    246  HD3 LYS    15      63.492  36.331  56.560  1.00  0.00           H  
ATOM    247  HE2 LYS    15      64.723  38.392  56.344  1.00  0.00           H  
ATOM    248  HE3 LYS    15      63.694  39.136  57.640  1.00  0.00           H  
ATOM    249  HZ1 LYS    15      65.516  37.016  58.210  1.00  0.00           H  
ATOM    250  HZ2 LYS    15      65.631  38.534  58.711  1.00  0.00           H  
ATOM    251  HZ3 LYS    15      64.354  37.775  59.205  1.00  0.00           H  
ATOM    252  N   GLU    16      60.239  38.078  52.184  1.00  0.00           N  
ATOM    253  CA  GLU    16      60.092  37.700  50.805  1.00  0.00           C  
ATOM    254  C   GLU    16      61.355  37.460  50.032  1.00  0.00           C  
ATOM    255  O   GLU    16      61.433  36.399  49.376  1.00  0.00           O  
ATOM    256  CB  GLU    16      59.164  38.733  50.195  1.00  0.00           C  
ATOM    257  CG  GLU    16      58.877  38.409  48.714  1.00  0.00           C  
ATOM    258  CD  GLU    16      57.854  39.401  48.142  1.00  0.00           C  
ATOM    259  OE1 GLU    16      57.860  40.610  48.445  1.00  0.00           O  
ATOM    260  OE2 GLU    16      57.163  39.043  47.134  1.00  0.00           O1-
ATOM    261  H   GLU    16      59.788  38.910  52.536  1.00  0.00           H  
ATOM    262  HA  GLU    16      59.511  36.778  50.793  1.00  0.00           H  
ATOM    263  HB2 GLU    16      58.224  38.783  50.746  1.00  0.00           H  
ATOM    264  HB3 GLU    16      59.676  39.694  50.246  1.00  0.00           H  
ATOM    265  HG2 GLU    16      59.720  38.540  48.036  1.00  0.00           H  
ATOM    266  HG3 GLU    16      58.584  37.362  48.631  1.00  0.00           H  
ATOM    267  N   GLY    17      62.272  38.372  50.130  1.00  0.00           N  
ATOM    268  CA  GLY    17      63.646  38.347  49.715  1.00  0.00           C  
ATOM    269  C   GLY    17      64.570  38.729  50.894  1.00  0.00           C  
ATOM    270  O   GLY    17      64.106  38.721  52.047  1.00  0.00           O  
ATOM    271  H   GLY    17      61.921  39.186  50.614  1.00  0.00           H  
ATOM    272  HA2 GLY    17      63.951  37.400  49.270  1.00  0.00           H  
ATOM    273  HA3 GLY    17      63.751  39.130  48.963  1.00  0.00           H  
ATOM    274  N   ASN    18      65.870  39.097  50.590  1.00  0.00           N  
ATOM    275  CA  ASN    18      66.737  39.666  51.650  1.00  0.00           C  
ATOM    276  C   ASN    18      66.184  40.895  52.332  1.00  0.00           C  
ATOM    277  O   ASN    18      65.758  41.842  51.670  1.00  0.00           O  
ATOM    278  CB  ASN    18      68.132  39.985  51.037  1.00  0.00           C  
ATOM    279  CG  ASN    18      69.215  40.062  52.090  1.00  0.00           C  
ATOM    280  OD1 ASN    18      69.092  39.678  53.254  1.00  0.00           O  
ATOM    281  ND2 ASN    18      70.386  40.465  51.743  1.00  0.00           N  
ATOM    282  H   ASN    18      66.249  39.027  49.657  1.00  0.00           H  
ATOM    283  HA  ASN    18      66.978  38.914  52.402  1.00  0.00           H  
ATOM    284  HB2 ASN    18      68.524  39.200  50.390  1.00  0.00           H  
ATOM    285  HB3 ASN    18      67.996  40.954  50.558  1.00  0.00           H  
ATOM    286 HD21 ASN    18      70.506  40.691  50.766  1.00  0.00           H  
ATOM    287 HD22 ASN    18      71.189  40.581  52.345  1.00  0.00           H  
ATOM    288  N   GLY    19      66.268  40.982  53.657  1.00  0.00           N  
ATOM    289  CA  GLY    19      66.051  42.123  54.526  1.00  0.00           C  
ATOM    290  C   GLY    19      65.022  41.758  55.543  1.00  0.00           C  
ATOM    291  O   GLY    19      64.382  40.694  55.431  1.00  0.00           O  
ATOM    292  H   GLY    19      66.575  40.131  54.105  1.00  0.00           H  
ATOM    293  HA2 GLY    19      66.978  42.472  54.980  1.00  0.00           H  
ATOM    294  HA3 GLY    19      65.826  43.042  53.985  1.00  0.00           H  
ATOM    295  N   PRO    20      64.816  42.610  56.615  1.00  0.00           N  
ATOM    296  CA  PRO    20      63.971  42.303  57.724  1.00  0.00           C  
ATOM    297  C   PRO    20      62.576  41.970  57.384  1.00  0.00           C  
ATOM    298  O   PRO    20      61.988  42.444  56.409  1.00  0.00           O  
ATOM    299  CD  PRO    20      65.411  43.919  56.768  1.00  0.00           C  
ATOM    300  CG  PRO    20      65.314  44.216  58.216  1.00  0.00           C  
ATOM    301  CB  PRO    20      64.013  43.547  58.666  1.00  0.00           C  
ATOM    302  HD2 PRO    20      64.824  44.603  56.154  1.00  0.00           H  
ATOM    303  HD3 PRO    20      66.404  44.022  56.331  1.00  0.00           H  
ATOM    304  HG2 PRO    20      65.302  45.269  58.496  1.00  0.00           H  
ATOM    305  HG3 PRO    20      66.133  43.773  58.782  1.00  0.00           H  
ATOM    306  HB2 PRO    20      63.154  44.160  58.396  1.00  0.00           H  
ATOM    307  HB3 PRO    20      64.048  43.343  59.736  1.00  0.00           H  
ATOM    308  HA  PRO    20      64.526  41.464  58.143  1.00  0.00           H  
ATOM    309  N   VAL    21      61.978  41.183  58.302  1.00  0.00           N  
ATOM    310  CA  VAL    21      60.578  40.754  58.205  1.00  0.00           C  
ATOM    311  C   VAL    21      59.546  41.793  58.608  1.00  0.00           C  
ATOM    312  O   VAL    21      59.758  42.693  59.430  1.00  0.00           O  
ATOM    313  CB  VAL    21      60.406  39.462  59.067  1.00  0.00           C  
ATOM    314  CG1 VAL    21      60.450  39.843  60.575  1.00  0.00           C  
ATOM    315  CG2 VAL    21      59.079  38.818  58.905  1.00  0.00           C  
ATOM    316  H   VAL    21      62.498  41.075  59.161  1.00  0.00           H  
ATOM    317  HA  VAL    21      60.396  40.412  57.186  1.00  0.00           H  
ATOM    318  HB  VAL    21      61.159  38.691  58.901  1.00  0.00           H  
ATOM    319 HG11 VAL    21      61.325  40.470  60.747  1.00  0.00           H  
ATOM    320 HG12 VAL    21      59.572  40.443  60.813  1.00  0.00           H  
ATOM    321 HG13 VAL    21      60.592  38.976  61.220  1.00  0.00           H  
ATOM    322 HG21 VAL    21      58.195  39.394  59.180  1.00  0.00           H  
ATOM    323 HG22 VAL    21      58.876  38.746  57.836  1.00  0.00           H  
ATOM    324 HG23 VAL    21      59.087  37.904  59.499  1.00  0.00           H  
ATOM    325  N   THR    22      58.414  41.785  57.917  1.00  0.00           N  
ATOM    326  CA  THR    22      57.247  42.642  58.268  1.00  0.00           C  
ATOM    327  C   THR    22      56.118  41.633  58.743  1.00  0.00           C  
ATOM    328  O   THR    22      56.033  40.467  58.386  1.00  0.00           O  
ATOM    329  CB  THR    22      56.756  43.607  57.094  1.00  0.00           C  
ATOM    330  CG2 THR    22      57.710  44.820  56.925  1.00  0.00           C  
ATOM    331  OG1 THR    22      56.555  42.899  55.887  1.00  0.00           O  
ATOM    332  H   THR    22      58.219  41.261  57.076  1.00  0.00           H  
ATOM    333  HA  THR    22      57.443  43.198  59.184  1.00  0.00           H  
ATOM    334  HB  THR    22      55.779  44.011  57.357  1.00  0.00           H  
ATOM    335 HG21 THR    22      58.589  44.550  56.340  1.00  0.00           H  
ATOM    336 HG22 THR    22      57.106  45.601  56.462  1.00  0.00           H  
ATOM    337 HG23 THR    22      58.130  45.176  57.866  1.00  0.00           H  
ATOM    338  HG1 THR    22      57.456  42.758  55.589  1.00  0.00           H  
ATOM    339  N   GLN    23      55.180  42.173  59.530  1.00  0.00           N  
ATOM    340  CA  GLN    23      54.099  41.440  60.152  1.00  0.00           C  
ATOM    341  C   GLN    23      52.775  41.735  59.382  1.00  0.00           C  
ATOM    342  O   GLN    23      52.482  42.910  59.152  1.00  0.00           O  
ATOM    343  CB  GLN    23      53.945  42.034  61.546  1.00  0.00           C  
ATOM    344  CG  GLN    23      55.114  41.757  62.515  1.00  0.00           C  
ATOM    345  CD  GLN    23      55.535  40.312  62.463  1.00  0.00           C  
ATOM    346  OE1 GLN    23      54.788  39.388  62.555  1.00  0.00           O  
ATOM    347  NE2 GLN    23      56.794  40.087  62.573  1.00  0.00           N  
ATOM    348  H   GLN    23      55.099  43.174  59.631  1.00  0.00           H  
ATOM    349  HA  GLN    23      54.193  40.365  60.308  1.00  0.00           H  
ATOM    350  HB2 GLN    23      53.701  43.097  61.537  1.00  0.00           H  
ATOM    351  HB3 GLN    23      53.083  41.568  62.023  1.00  0.00           H  
ATOM    352  HG2 GLN    23      55.966  42.403  62.299  1.00  0.00           H  
ATOM    353  HG3 GLN    23      54.716  42.019  63.495  1.00  0.00           H  
ATOM    354 HE21 GLN    23      57.462  40.845  62.563  1.00  0.00           H  
ATOM    355 HE22 GLN    23      57.045  39.109  62.571  1.00  0.00           H  
ATOM    356  N   TRP    24      51.918  40.754  59.056  1.00  0.00           N  
ATOM    357  CA  TRP    24      50.655  40.814  58.339  1.00  0.00           C  
ATOM    358  C   TRP    24      49.518  40.014  59.092  1.00  0.00           C  
ATOM    359  O   TRP    24      49.841  38.908  59.591  1.00  0.00           O  
ATOM    360  CB  TRP    24      50.847  40.216  56.979  1.00  0.00           C  
ATOM    361  CG  TRP    24      51.779  41.080  56.097  1.00  0.00           C  
ATOM    362  CD1 TRP    24      53.125  41.255  56.272  1.00  0.00           C  
ATOM    363  NE1 TRP    24      53.664  42.034  55.296  1.00  0.00           N  
ATOM    364  CE2 TRP    24      52.670  42.455  54.340  1.00  0.00           C  
ATOM    365  CZ2 TRP    24      52.639  43.261  53.179  1.00  0.00           C  
ATOM    366  CH2 TRP    24      51.405  43.634  52.629  1.00  0.00           C  
ATOM    367  CZ3 TRP    24      50.201  43.073  53.150  1.00  0.00           C  
ATOM    368  CE3 TRP    24      50.268  42.158  54.277  1.00  0.00           C  
ATOM    369  CD2 TRP    24      51.497  41.921  54.907  1.00  0.00           C  
ATOM    370  H   TRP    24      52.192  39.816  59.315  1.00  0.00           H  
ATOM    371  HA  TRP    24      50.247  41.821  58.250  1.00  0.00           H  
ATOM    372  HB2 TRP    24      51.373  39.264  57.048  1.00  0.00           H  
ATOM    373  HB3 TRP    24      49.924  39.959  56.460  1.00  0.00           H  
ATOM    374  HD1 TRP    24      53.693  40.687  56.994  1.00  0.00           H  
ATOM    375  HE1 TRP    24      54.600  42.411  55.266  1.00  0.00           H  
ATOM    376  HZ2 TRP    24      53.542  43.577  52.678  1.00  0.00           H  
ATOM    377  HH2 TRP    24      51.436  44.408  51.877  1.00  0.00           H  
ATOM    378  HZ3 TRP    24      49.219  43.345  52.792  1.00  0.00           H  
ATOM    379  HE3 TRP    24      49.365  41.822  54.766  1.00  0.00           H  
ATOM    380  N   LYS    25      48.369  40.615  59.153  1.00  0.00           N  
ATOM    381  CA  LYS    25      47.172  39.984  59.817  1.00  0.00           C  
ATOM    382  C   LYS    25      45.873  40.086  58.983  1.00  0.00           C  
ATOM    383  O   LYS    25      45.746  40.895  58.111  1.00  0.00           O  
ATOM    384  CB  LYS    25      46.949  40.597  61.247  1.00  0.00           C  
ATOM    385  CG  LYS    25      46.155  41.902  61.341  1.00  0.00           C  
ATOM    386  CD  LYS    25      46.249  42.482  62.730  1.00  0.00           C  
ATOM    387  CE  LYS    25      45.162  43.553  62.883  1.00  0.00           C  
ATOM    388  NZ  LYS    25      45.143  43.932  64.375  1.00  0.00           N1+
ATOM    389  H   LYS    25      48.184  41.415  58.565  1.00  0.00           H  
ATOM    390  HA  LYS    25      47.392  38.927  59.962  1.00  0.00           H  
ATOM    391  HB2 LYS    25      46.400  39.885  61.865  1.00  0.00           H  
ATOM    392  HB3 LYS    25      47.882  40.705  61.800  1.00  0.00           H  
ATOM    393  HG2 LYS    25      46.503  42.633  60.612  1.00  0.00           H  
ATOM    394  HG3 LYS    25      45.177  41.608  60.961  1.00  0.00           H  
ATOM    395  HD2 LYS    25      46.101  41.677  63.450  1.00  0.00           H  
ATOM    396  HD3 LYS    25      47.232  42.944  62.814  1.00  0.00           H  
ATOM    397  HE2 LYS    25      45.367  44.396  62.224  1.00  0.00           H  
ATOM    398  HE3 LYS    25      44.229  43.047  62.631  1.00  0.00           H  
ATOM    399  HZ1 LYS    25      46.060  43.838  64.788  1.00  0.00           H  
ATOM    400  HZ2 LYS    25      44.940  44.911  64.518  1.00  0.00           H  
ATOM    401  HZ3 LYS    25      44.465  43.404  64.906  1.00  0.00           H  
ATOM    402  N   GLY    26      44.888  39.201  59.216  1.00  0.00           N  
ATOM    403  CA  GLY    26      43.717  39.179  58.348  1.00  0.00           C  
ATOM    404  C   GLY    26      42.670  38.066  58.613  1.00  0.00           C  
ATOM    405  O   GLY    26      42.554  37.694  59.772  1.00  0.00           O  
ATOM    406  H   GLY    26      44.850  38.565  59.999  1.00  0.00           H  
ATOM    407  HA2 GLY    26      43.208  40.141  58.390  1.00  0.00           H  
ATOM    408  HA3 GLY    26      43.951  39.074  57.288  1.00  0.00           H  
ATOM    409  N   THR    27      41.884  37.712  57.615  1.00  0.00           N  
ATOM    410  CA  THR    27      40.866  36.647  57.671  1.00  0.00           C  
ATOM    411  C   THR    27      41.017  35.694  56.485  1.00  0.00           C  
ATOM    412  O   THR    27      41.211  36.190  55.376  1.00  0.00           O  
ATOM    413  CB  THR    27      39.417  37.221  57.663  1.00  0.00           C  
ATOM    414  CG2 THR    27      38.477  36.304  58.424  1.00  0.00           C  
ATOM    415  OG1 THR    27      39.278  38.502  58.322  1.00  0.00           O  
ATOM    416  H   THR    27      41.996  38.070  56.677  1.00  0.00           H  
ATOM    417  HA  THR    27      41.041  36.124  58.611  1.00  0.00           H  
ATOM    418  HB  THR    27      39.052  37.358  56.645  1.00  0.00           H  
ATOM    419 HG21 THR    27      37.426  36.588  58.370  1.00  0.00           H  
ATOM    420 HG22 THR    27      38.639  35.270  58.120  1.00  0.00           H  
ATOM    421 HG23 THR    27      38.836  36.303  59.453  1.00  0.00           H  
ATOM    422  HG1 THR    27      39.787  39.173  57.860  1.00  0.00           H  
ATOM    423  N   VAL    28      40.878  34.353  56.695  1.00  0.00           N  
ATOM    424  CA  VAL    28      41.167  33.416  55.607  1.00  0.00           C  
ATOM    425  C   VAL    28      39.810  33.002  55.000  1.00  0.00           C  
ATOM    426  O   VAL    28      39.056  32.234  55.641  1.00  0.00           O  
ATOM    427  CB  VAL    28      41.885  32.188  56.212  1.00  0.00           C  
ATOM    428  CG1 VAL    28      42.146  31.039  55.192  1.00  0.00           C  
ATOM    429  CG2 VAL    28      43.262  32.616  56.791  1.00  0.00           C  
ATOM    430  H   VAL    28      40.608  34.003  57.604  1.00  0.00           H  
ATOM    431  HA  VAL    28      41.819  33.877  54.865  1.00  0.00           H  
ATOM    432  HB  VAL    28      41.376  31.743  57.066  1.00  0.00           H  
ATOM    433 HG11 VAL    28      42.721  31.541  54.414  1.00  0.00           H  
ATOM    434 HG12 VAL    28      42.679  30.218  55.673  1.00  0.00           H  
ATOM    435 HG13 VAL    28      41.244  30.639  54.729  1.00  0.00           H  
ATOM    436 HG21 VAL    28      43.858  33.332  56.226  1.00  0.00           H  
ATOM    437 HG22 VAL    28      43.104  33.156  57.725  1.00  0.00           H  
ATOM    438 HG23 VAL    28      43.919  31.782  57.037  1.00  0.00           H  
ATOM    439  N   LEU    29      39.489  33.449  53.788  1.00  0.00           N  
ATOM    440  CA  LEU    29      38.257  33.353  52.981  1.00  0.00           C  
ATOM    441  C   LEU    29      38.081  31.967  52.309  1.00  0.00           C  
ATOM    442  O   LEU    29      36.928  31.545  52.365  1.00  0.00           O  
ATOM    443  CB  LEU    29      38.153  34.439  51.890  1.00  0.00           C  
ATOM    444  CG  LEU    29      38.689  35.882  52.240  1.00  0.00           C  
ATOM    445  CD1 LEU    29      38.591  36.786  51.030  1.00  0.00           C  
ATOM    446  CD2 LEU    29      37.927  36.528  53.435  1.00  0.00           C  
ATOM    447  H   LEU    29      40.192  34.081  53.432  1.00  0.00           H  
ATOM    448  HA  LEU    29      37.357  33.447  53.590  1.00  0.00           H  
ATOM    449  HB2 LEU    29      38.736  34.145  51.017  1.00  0.00           H  
ATOM    450  HB3 LEU    29      37.129  34.611  51.560  1.00  0.00           H  
ATOM    451  HG  LEU    29      39.735  35.761  52.524  1.00  0.00           H  
ATOM    452 HD11 LEU    29      37.574  37.117  50.821  1.00  0.00           H  
ATOM    453 HD12 LEU    29      39.225  37.657  51.195  1.00  0.00           H  
ATOM    454 HD13 LEU    29      38.960  36.186  50.198  1.00  0.00           H  
ATOM    455 HD21 LEU    29      38.605  37.269  53.859  1.00  0.00           H  
ATOM    456 HD22 LEU    29      36.926  36.878  53.182  1.00  0.00           H  
ATOM    457 HD23 LEU    29      37.761  35.869  54.287  1.00  0.00           H  
ATOM    458  N   ASP    30      39.105  31.295  51.754  1.00  0.00           N  
ATOM    459  CA  ASP    30      38.916  30.227  50.833  1.00  0.00           C  
ATOM    460  C   ASP    30      40.218  29.414  50.741  1.00  0.00           C  
ATOM    461  O   ASP    30      41.279  29.786  51.242  1.00  0.00           O  
ATOM    462  CB  ASP    30      38.427  30.719  49.494  1.00  0.00           C  
ATOM    463  CG  ASP    30      37.501  29.833  48.644  1.00  0.00           C  
ATOM    464  OD1 ASP    30      37.369  28.647  49.025  1.00  0.00           O  
ATOM    465  OD2 ASP    30      36.916  30.257  47.630  1.00  0.00           O1-
ATOM    466  H   ASP    30      40.021  31.693  51.906  1.00  0.00           H  
ATOM    467  HA  ASP    30      38.128  29.590  51.234  1.00  0.00           H  
ATOM    468  HB2 ASP    30      38.033  31.734  49.449  1.00  0.00           H  
ATOM    469  HB3 ASP    30      39.308  30.845  48.865  1.00  0.00           H  
ATOM    470  N   GLN    31      40.150  28.217  50.159  1.00  0.00           N  
ATOM    471  CA  GLN    31      41.206  27.235  49.831  1.00  0.00           C  
ATOM    472  C   GLN    31      40.938  26.837  48.365  1.00  0.00           C  
ATOM    473  O   GLN    31      39.979  26.170  48.085  1.00  0.00           O  
ATOM    474  CB  GLN    31      41.174  25.995  50.739  1.00  0.00           C  
ATOM    475  CG  GLN    31      42.511  25.235  50.842  1.00  0.00           C  
ATOM    476  CD  GLN    31      42.792  24.485  49.526  1.00  0.00           C  
ATOM    477  OE1 GLN    31      42.108  23.449  49.332  1.00  0.00           O  
ATOM    478  NE2 GLN    31      43.545  24.982  48.634  1.00  0.00           N  
ATOM    479  H   GLN    31      39.234  27.984  49.802  1.00  0.00           H  
ATOM    480  HA  GLN    31      42.241  27.575  49.879  1.00  0.00           H  
ATOM    481  HB2 GLN    31      40.832  26.287  51.732  1.00  0.00           H  
ATOM    482  HB3 GLN    31      40.430  25.268  50.413  1.00  0.00           H  
ATOM    483  HG2 GLN    31      43.371  25.845  51.119  1.00  0.00           H  
ATOM    484  HG3 GLN    31      42.302  24.513  51.632  1.00  0.00           H  
ATOM    485 HE21 GLN    31      44.086  25.828  48.740  1.00  0.00           H  
ATOM    486 HE22 GLN    31      43.645  24.611  47.700  1.00  0.00           H  
ATOM    487  N   VAL    32      41.804  27.204  47.377  1.00  0.00           N  
ATOM    488  CA  VAL    32      41.838  26.795  45.925  1.00  0.00           C  
ATOM    489  C   VAL    32      41.873  25.309  45.706  1.00  0.00           C  
ATOM    490  O   VAL    32      42.858  24.682  45.965  1.00  0.00           O  
ATOM    491  CB  VAL    32      43.060  27.491  45.207  1.00  0.00           C  
ATOM    492  CG1 VAL    32      43.135  27.093  43.728  1.00  0.00           C  
ATOM    493  CG2 VAL    32      42.912  29.033  45.235  1.00  0.00           C  
ATOM    494  H   VAL    32      42.676  27.600  47.699  1.00  0.00           H  
ATOM    495  HA  VAL    32      40.930  27.199  45.477  1.00  0.00           H  
ATOM    496  HB  VAL    32      43.954  27.215  45.766  1.00  0.00           H  
ATOM    497 HG11 VAL    32      44.001  27.605  43.308  1.00  0.00           H  
ATOM    498 HG12 VAL    32      43.210  26.005  43.707  1.00  0.00           H  
ATOM    499 HG13 VAL    32      42.266  27.497  43.209  1.00  0.00           H  
ATOM    500 HG21 VAL    32      42.825  29.427  46.247  1.00  0.00           H  
ATOM    501 HG22 VAL    32      43.698  29.431  44.595  1.00  0.00           H  
ATOM    502 HG23 VAL    32      42.045  29.472  44.742  1.00  0.00           H  
ATOM    503  N   PRO    33      40.900  24.648  45.032  1.00  0.00           N  
ATOM    504  CA  PRO    33      40.830  23.191  44.799  1.00  0.00           C  
ATOM    505  C   PRO    33      41.989  22.648  43.873  1.00  0.00           C  
ATOM    506  O   PRO    33      42.456  21.531  44.027  1.00  0.00           O  
ATOM    507  CD  PRO    33      39.578  25.160  44.828  1.00  0.00           C  
ATOM    508  CG  PRO    33      38.657  24.041  44.625  1.00  0.00           C  
ATOM    509  CB  PRO    33      39.464  22.978  44.031  1.00  0.00           C  
ATOM    510  HD2 PRO    33      39.668  25.770  43.929  1.00  0.00           H  
ATOM    511  HD3 PRO    33      39.227  25.871  45.576  1.00  0.00           H  
ATOM    512  HG2 PRO    33      37.760  24.241  44.038  1.00  0.00           H  
ATOM    513  HG3 PRO    33      38.262  23.889  45.629  1.00  0.00           H  
ATOM    514  HB2 PRO    33      39.488  23.246  42.975  1.00  0.00           H  
ATOM    515  HB3 PRO    33      39.100  21.957  44.141  1.00  0.00           H  
ATOM    516  HA  PRO    33      40.845  22.613  45.723  1.00  0.00           H  
ATOM    517  N   VAL    34      42.375  23.557  43.010  1.00  0.00           N  
ATOM    518  CA  VAL    34      43.416  23.211  42.058  1.00  0.00           C  
ATOM    519  C   VAL    34      44.898  23.442  42.605  1.00  0.00           C  
ATOM    520  O   VAL    34      45.921  23.147  41.954  1.00  0.00           O  
ATOM    521  CB  VAL    34      43.080  23.820  40.657  1.00  0.00           C  
ATOM    522  CG1 VAL    34      41.819  23.237  40.021  1.00  0.00           C  
ATOM    523  CG2 VAL    34      42.976  25.363  40.726  1.00  0.00           C  
ATOM    524  H   VAL    34      41.840  24.409  42.919  1.00  0.00           H  
ATOM    525  HA  VAL    34      43.379  22.149  41.818  1.00  0.00           H  
ATOM    526  HB  VAL    34      43.909  23.582  39.990  1.00  0.00           H  
ATOM    527 HG11 VAL    34      41.804  22.153  40.143  1.00  0.00           H  
ATOM    528 HG12 VAL    34      40.891  23.674  40.390  1.00  0.00           H  
ATOM    529 HG13 VAL    34      41.850  23.358  38.938  1.00  0.00           H  
ATOM    530 HG21 VAL    34      43.769  25.705  41.391  1.00  0.00           H  
ATOM    531 HG22 VAL    34      43.111  25.859  39.765  1.00  0.00           H  
ATOM    532 HG23 VAL    34      42.022  25.598  41.197  1.00  0.00           H  
ATOM    533  N   ASN    35      44.977  23.762  43.918  1.00  0.00           N  
ATOM    534  CA  ASN    35      46.218  23.518  44.692  1.00  0.00           C  
ATOM    535  C   ASN    35      45.884  23.411  46.191  1.00  0.00           C  
ATOM    536  O   ASN    35      45.746  24.434  46.810  1.00  0.00           O  
ATOM    537  CB  ASN    35      47.322  24.649  44.447  1.00  0.00           C  
ATOM    538  CG  ASN    35      48.592  24.475  45.229  1.00  0.00           C  
ATOM    539  OD1 ASN    35      48.939  23.392  45.772  1.00  0.00           O  
ATOM    540  ND2 ASN    35      49.458  25.454  45.395  1.00  0.00           N  
ATOM    541  H   ASN    35      44.159  23.884  44.499  1.00  0.00           H  
ATOM    542  HA  ASN    35      46.680  22.588  44.358  1.00  0.00           H  
ATOM    543  HB2 ASN    35      47.501  24.673  43.372  1.00  0.00           H  
ATOM    544  HB3 ASN    35      46.925  25.658  44.552  1.00  0.00           H  
ATOM    545 HD21 ASN    35      49.467  26.255  44.780  1.00  0.00           H  
ATOM    546 HD22 ASN    35      50.292  25.249  45.927  1.00  0.00           H  
ATOM    547  N   PRO    36      45.711  22.256  46.745  1.00  0.00           N  
ATOM    548  CA  PRO    36      45.280  22.120  48.134  1.00  0.00           C  
ATOM    549  C   PRO    36      46.022  23.001  49.224  1.00  0.00           C  
ATOM    550  O   PRO    36      45.552  23.293  50.333  1.00  0.00           O  
ATOM    551  CD  PRO    36      46.107  20.942  46.231  1.00  0.00           C  
ATOM    552  CG  PRO    36      46.462  20.035  47.451  1.00  0.00           C  
ATOM    553  CB  PRO    36      45.411  20.613  48.470  1.00  0.00           C  
ATOM    554  HD2 PRO    36      46.857  20.962  45.440  1.00  0.00           H  
ATOM    555  HD3 PRO    36      45.172  20.525  45.855  1.00  0.00           H  
ATOM    556  HG2 PRO    36      47.476  20.231  47.800  1.00  0.00           H  
ATOM    557  HG3 PRO    36      46.277  18.992  47.191  1.00  0.00           H  
ATOM    558  HB2 PRO    36      45.811  20.497  49.477  1.00  0.00           H  
ATOM    559  HB3 PRO    36      44.459  20.093  48.366  1.00  0.00           H  
ATOM    560  HA  PRO    36      44.228  22.407  48.119  1.00  0.00           H  
ATOM    561  N   SER    37      47.209  23.446  48.892  1.00  0.00           N  
ATOM    562  CA  SER    37      48.151  24.088  49.866  1.00  0.00           C  
ATOM    563  C   SER    37      47.816  25.606  49.855  1.00  0.00           C  
ATOM    564  O   SER    37      48.082  26.239  50.853  1.00  0.00           O  
ATOM    565  CB  SER    37      49.584  23.908  49.367  1.00  0.00           C  
ATOM    566  OG  SER    37      49.819  22.527  49.408  1.00  0.00           O  
ATOM    567  H   SER    37      47.560  23.166  47.988  1.00  0.00           H  
ATOM    568  HA  SER    37      47.970  23.739  50.883  1.00  0.00           H  
ATOM    569  HB2 SER    37      49.666  24.144  48.306  1.00  0.00           H  
ATOM    570  HB3 SER    37      50.297  24.488  49.952  1.00  0.00           H  
ATOM    571  HG  SER    37      49.876  22.276  48.484  1.00  0.00           H  
ATOM    572  N   LEU    38      47.220  26.148  48.784  1.00  0.00           N  
ATOM    573  CA  LEU    38      46.994  27.643  48.610  1.00  0.00           C  
ATOM    574  C   LEU    38      45.633  28.151  49.078  1.00  0.00           C  
ATOM    575  O   LEU    38      44.581  27.718  48.641  1.00  0.00           O  
ATOM    576  CB  LEU    38      47.186  27.966  47.142  1.00  0.00           C  
ATOM    577  CG  LEU    38      46.770  29.301  46.546  1.00  0.00           C  
ATOM    578  CD1 LEU    38      47.694  30.421  47.088  1.00  0.00           C  
ATOM    579  CD2 LEU    38      47.085  29.245  45.054  1.00  0.00           C  
ATOM    580  H   LEU    38      46.818  25.586  48.047  1.00  0.00           H  
ATOM    581  HA  LEU    38      47.734  28.137  49.239  1.00  0.00           H  
ATOM    582  HB2 LEU    38      48.247  27.893  46.904  1.00  0.00           H  
ATOM    583  HB3 LEU    38      46.515  27.259  46.655  1.00  0.00           H  
ATOM    584  HG  LEU    38      45.718  29.536  46.709  1.00  0.00           H  
ATOM    585 HD11 LEU    38      48.727  30.206  46.817  1.00  0.00           H  
ATOM    586 HD12 LEU    38      47.335  31.378  46.711  1.00  0.00           H  
ATOM    587 HD13 LEU    38      47.756  30.539  48.170  1.00  0.00           H  
ATOM    588 HD21 LEU    38      46.809  30.141  44.498  1.00  0.00           H  
ATOM    589 HD22 LEU    38      48.098  28.853  44.972  1.00  0.00           H  
ATOM    590 HD23 LEU    38      46.483  28.483  44.559  1.00  0.00           H  
ATOM    591  N   TYR    39      45.695  29.047  50.131  1.00  0.00           N  
ATOM    592  CA  TYR    39      44.599  29.695  50.773  1.00  0.00           C  
ATOM    593  C   TYR    39      44.498  31.124  50.275  1.00  0.00           C  
ATOM    594  O   TYR    39      45.511  31.789  50.030  1.00  0.00           O  
ATOM    595  CB  TYR    39      44.749  29.516  52.302  1.00  0.00           C  
ATOM    596  CG  TYR    39      44.592  28.161  52.861  1.00  0.00           C  
ATOM    597  CD1 TYR    39      45.747  27.256  53.044  1.00  0.00           C  
ATOM    598  CE1 TYR    39      45.525  25.977  53.705  1.00  0.00           C  
ATOM    599  CZ  TYR    39      44.239  25.576  54.031  1.00  0.00           C  
ATOM    600  OH  TYR    39      44.052  24.454  54.710  1.00  0.00           O  
ATOM    601  CE2 TYR    39      43.167  26.421  53.776  1.00  0.00           C  
ATOM    602  CD2 TYR    39      43.320  27.671  53.191  1.00  0.00           C  
ATOM    603  H   TYR    39      46.616  29.281  50.475  1.00  0.00           H  
ATOM    604  HA  TYR    39      43.774  29.077  50.418  1.00  0.00           H  
ATOM    605  HB2 TYR    39      45.681  29.967  52.642  1.00  0.00           H  
ATOM    606  HB3 TYR    39      44.047  30.192  52.790  1.00  0.00           H  
ATOM    607  HD1 TYR    39      46.746  27.555  52.761  1.00  0.00           H  
ATOM    608  HE1 TYR    39      46.335  25.303  53.940  1.00  0.00           H  
ATOM    609  HH  TYR    39      44.928  24.172  54.982  1.00  0.00           H  
ATOM    610  HE2 TYR    39      42.224  26.046  54.145  1.00  0.00           H  
ATOM    611  HD2 TYR    39      42.463  28.290  52.975  1.00  0.00           H  
ATOM    612  N   LEU    40      43.245  31.546  50.246  1.00  0.00           N  
ATOM    613  CA  LEU    40      42.858  32.974  50.072  1.00  0.00           C  
ATOM    614  C   LEU    40      42.565  33.800  51.418  1.00  0.00           C  
ATOM    615  O   LEU    40      41.873  33.350  52.339  1.00  0.00           O  
ATOM    616  CB  LEU    40      41.518  33.079  49.174  1.00  0.00           C  
ATOM    617  CG  LEU    40      41.852  32.755  47.748  1.00  0.00           C  
ATOM    618  CD1 LEU    40      40.689  33.148  46.809  1.00  0.00           C  
ATOM    619  CD2 LEU    40      43.045  33.442  47.134  1.00  0.00           C  
ATOM    620  H   LEU    40      42.484  30.942  50.521  1.00  0.00           H  
ATOM    621  HA  LEU    40      43.599  33.490  49.461  1.00  0.00           H  
ATOM    622  HB2 LEU    40      40.729  32.429  49.552  1.00  0.00           H  
ATOM    623  HB3 LEU    40      41.128  34.096  49.200  1.00  0.00           H  
ATOM    624  HG  LEU    40      42.024  31.679  47.697  1.00  0.00           H  
ATOM    625 HD11 LEU    40      40.881  32.952  45.754  1.00  0.00           H  
ATOM    626 HD12 LEU    40      39.787  32.613  47.105  1.00  0.00           H  
ATOM    627 HD13 LEU    40      40.406  34.196  46.908  1.00  0.00           H  
ATOM    628 HD21 LEU    40      43.066  33.295  46.054  1.00  0.00           H  
ATOM    629 HD22 LEU    40      42.954  34.512  47.325  1.00  0.00           H  
ATOM    630 HD23 LEU    40      43.978  33.084  47.571  1.00  0.00           H  
ATOM    631  N   ILE    41      43.159  34.991  51.432  1.00  0.00           N  
ATOM    632  CA  ILE    41      43.400  35.792  52.607  1.00  0.00           C  
ATOM    633  C   ILE    41      43.098  37.290  52.360  1.00  0.00           C  
ATOM    634  O   ILE    41      43.633  37.941  51.511  1.00  0.00           O  
ATOM    635  CB  ILE    41      44.879  35.554  53.073  1.00  0.00           C  
ATOM    636  CG2 ILE    41      45.055  36.246  54.438  1.00  0.00           C  
ATOM    637  CG1 ILE    41      45.375  34.089  52.945  1.00  0.00           C  
ATOM    638  CD1 ILE    41      46.852  33.973  53.342  1.00  0.00           C  
ATOM    639  H   ILE    41      43.786  35.176  50.662  1.00  0.00           H  
ATOM    640  HA  ILE    41      42.840  35.510  53.499  1.00  0.00           H  
ATOM    641  HB  ILE    41      45.565  36.102  52.427  1.00  0.00           H  
ATOM    642 HG21 ILE    41      44.934  37.315  54.265  1.00  0.00           H  
ATOM    643 HG22 ILE    41      44.335  35.923  55.190  1.00  0.00           H  
ATOM    644 HG23 ILE    41      45.946  35.861  54.933  1.00  0.00           H  
ATOM    645 HG12 ILE    41      44.718  33.412  53.489  1.00  0.00           H  
ATOM    646 HG13 ILE    41      45.293  33.806  51.895  1.00  0.00           H  
ATOM    647 HD11 ILE    41      47.340  34.900  53.039  1.00  0.00           H  
ATOM    648 HD12 ILE    41      46.782  33.830  54.420  1.00  0.00           H  
ATOM    649 HD13 ILE    41      47.321  33.156  52.793  1.00  0.00           H  
ATOM    650  N   LYS    42      42.190  37.859  53.194  1.00  0.00           N  
ATOM    651  CA  LYS    42      42.024  39.387  53.235  1.00  0.00           C  
ATOM    652  C   LYS    42      42.992  39.974  54.324  1.00  0.00           C  
ATOM    653  O   LYS    42      42.660  39.717  55.500  1.00  0.00           O  
ATOM    654  CB  LYS    42      40.504  39.768  53.506  1.00  0.00           C  
ATOM    655  CG  LYS    42      40.142  41.227  53.722  1.00  0.00           C  
ATOM    656  CD  LYS    42      40.736  42.222  52.713  1.00  0.00           C  
ATOM    657  CE  LYS    42      40.046  43.579  52.837  1.00  0.00           C  
ATOM    658  NZ  LYS    42      40.524  44.256  54.089  1.00  0.00           N1+
ATOM    659  H   LYS    42      41.947  37.314  54.008  1.00  0.00           H  
ATOM    660  HA  LYS    42      42.293  39.873  52.297  1.00  0.00           H  
ATOM    661  HB2 LYS    42      39.869  39.433  52.686  1.00  0.00           H  
ATOM    662  HB3 LYS    42      40.189  39.196  54.379  1.00  0.00           H  
ATOM    663  HG2 LYS    42      39.107  41.342  53.399  1.00  0.00           H  
ATOM    664  HG3 LYS    42      40.411  41.483  54.746  1.00  0.00           H  
ATOM    665  HD2 LYS    42      41.812  42.303  52.867  1.00  0.00           H  
ATOM    666  HD3 LYS    42      40.500  41.935  51.688  1.00  0.00           H  
ATOM    667  HE2 LYS    42      40.401  44.209  52.022  1.00  0.00           H  
ATOM    668  HE3 LYS    42      38.960  43.487  52.804  1.00  0.00           H  
ATOM    669  HZ1 LYS    42      41.524  44.188  54.219  1.00  0.00           H  
ATOM    670  HZ2 LYS    42      40.398  45.257  54.044  1.00  0.00           H  
ATOM    671  HZ3 LYS    42      40.237  43.938  55.004  1.00  0.00           H  
ATOM    672  N   TYR    43      44.064  40.743  54.051  1.00  0.00           N  
ATOM    673  CA  TYR    43      44.730  41.416  55.098  1.00  0.00           C  
ATOM    674  C   TYR    43      44.060  42.746  55.580  1.00  0.00           C  
ATOM    675  O   TYR    43      43.280  43.365  54.879  1.00  0.00           O  
ATOM    676  CB  TYR    43      46.202  41.578  54.708  1.00  0.00           C  
ATOM    677  CG  TYR    43      46.947  40.311  54.576  1.00  0.00           C  
ATOM    678  CD1 TYR    43      47.736  40.194  53.462  1.00  0.00           C  
ATOM    679  CE1 TYR    43      48.563  39.111  53.207  1.00  0.00           C  
ATOM    680  CZ  TYR    43      48.676  38.095  54.204  1.00  0.00           C  
ATOM    681  OH  TYR    43      49.559  37.082  54.015  1.00  0.00           O  
ATOM    682  CE2 TYR    43      47.879  38.214  55.361  1.00  0.00           C  
ATOM    683  CD2 TYR    43      47.016  39.303  55.545  1.00  0.00           C  
ATOM    684  H   TYR    43      44.306  41.031  53.114  1.00  0.00           H  
ATOM    685  HA  TYR    43      44.732  40.732  55.946  1.00  0.00           H  
ATOM    686  HB2 TYR    43      46.251  42.208  53.820  1.00  0.00           H  
ATOM    687  HB3 TYR    43      46.660  42.184  55.489  1.00  0.00           H  
ATOM    688  HD1 TYR    43      47.755  40.974  52.716  1.00  0.00           H  
ATOM    689  HE1 TYR    43      49.322  39.139  52.439  1.00  0.00           H  
ATOM    690  HH  TYR    43      49.672  36.575  54.822  1.00  0.00           H  
ATOM    691  HE2 TYR    43      48.033  37.513  56.168  1.00  0.00           H  
ATOM    692  HD2 TYR    43      46.432  39.258  56.453  1.00  0.00           H  
ATOM    693  N   ASP    44      44.267  43.073  56.843  1.00  0.00           N  
ATOM    694  CA  ASP    44      43.770  44.368  57.432  1.00  0.00           C  
ATOM    695  C   ASP    44      44.728  45.447  57.058  1.00  0.00           C  
ATOM    696  O   ASP    44      45.926  45.297  56.855  1.00  0.00           O  
ATOM    697  CB  ASP    44      43.723  44.234  58.975  1.00  0.00           C  
ATOM    698  CG  ASP    44      42.866  43.033  59.370  1.00  0.00           C  
ATOM    699  OD1 ASP    44      41.867  42.773  58.666  1.00  0.00           O  
ATOM    700  OD2 ASP    44      43.051  42.547  60.477  1.00  0.00           O1-
ATOM    701  H   ASP    44      44.924  42.558  57.412  1.00  0.00           H  
ATOM    702  HA  ASP    44      42.812  44.612  56.973  1.00  0.00           H  
ATOM    703  HB2 ASP    44      44.744  44.139  59.343  1.00  0.00           H  
ATOM    704  HB3 ASP    44      43.214  45.088  59.424  1.00  0.00           H  
ATOM    705  N   GLY    45      44.249  46.686  57.048  1.00  0.00           N  
ATOM    706  CA  GLY    45      45.089  47.879  56.802  1.00  0.00           C  
ATOM    707  C   GLY    45      45.345  48.110  55.281  1.00  0.00           C  
ATOM    708  O   GLY    45      45.367  49.262  54.813  1.00  0.00           O  
ATOM    709  H   GLY    45      43.265  46.910  57.011  1.00  0.00           H  
ATOM    710  HA2 GLY    45      44.506  48.753  57.095  1.00  0.00           H  
ATOM    711  HA3 GLY    45      46.058  47.706  57.270  1.00  0.00           H  
ATOM    712  N   PHE    46      45.298  47.015  54.466  1.00  0.00           N  
ATOM    713  CA  PHE    46      45.178  46.856  52.982  1.00  0.00           C  
ATOM    714  C   PHE    46      43.722  46.444  52.708  1.00  0.00           C  
ATOM    715  O   PHE    46      43.010  45.920  53.592  1.00  0.00           O  
ATOM    716  CB  PHE    46      46.065  45.774  52.447  1.00  0.00           C  
ATOM    717  CG  PHE    46      47.543  46.199  52.556  1.00  0.00           C  
ATOM    718  CD1 PHE    46      48.217  46.796  51.444  1.00  0.00           C  
ATOM    719  CE1 PHE    46      49.586  47.115  51.535  1.00  0.00           C  
ATOM    720  CZ  PHE    46      50.297  46.797  52.684  1.00  0.00           C  
ATOM    721  CE2 PHE    46      49.661  46.211  53.771  1.00  0.00           C  
ATOM    722  CD2 PHE    46      48.287  45.949  53.748  1.00  0.00           C  
ATOM    723  H   PHE    46      44.937  46.197  54.938  1.00  0.00           H  
ATOM    724  HA  PHE    46      45.269  47.873  52.600  1.00  0.00           H  
ATOM    725  HB2 PHE    46      45.771  44.912  53.045  1.00  0.00           H  
ATOM    726  HB3 PHE    46      45.746  45.719  51.406  1.00  0.00           H  
ATOM    727  HD1 PHE    46      47.751  46.921  50.478  1.00  0.00           H  
ATOM    728  HE1 PHE    46      50.126  47.639  50.760  1.00  0.00           H  
ATOM    729  HZ  PHE    46      51.313  47.144  52.803  1.00  0.00           H  
ATOM    730  HE2 PHE    46      50.206  46.081  54.695  1.00  0.00           H  
ATOM    731  HD2 PHE    46      47.810  45.483  54.598  1.00  0.00           H  
ATOM    732  N   ASP    47      43.223  46.906  51.558  1.00  0.00           N  
ATOM    733  CA  ASP    47      41.841  46.594  51.085  1.00  0.00           C  
ATOM    734  C   ASP    47      41.839  45.353  50.119  1.00  0.00           C  
ATOM    735  O   ASP    47      40.808  44.705  49.994  1.00  0.00           O  
ATOM    736  CB  ASP    47      41.214  47.852  50.461  1.00  0.00           C  
ATOM    737  CG  ASP    47      40.881  48.873  51.494  1.00  0.00           C  
ATOM    738  OD1 ASP    47      41.133  48.713  52.697  1.00  0.00           O  
ATOM    739  OD2 ASP    47      40.382  49.924  51.056  1.00  0.00           O1-
ATOM    740  H   ASP    47      43.898  47.179  50.858  1.00  0.00           H  
ATOM    741  HA  ASP    47      41.271  46.380  51.989  1.00  0.00           H  
ATOM    742  HB2 ASP    47      41.909  48.198  49.696  1.00  0.00           H  
ATOM    743  HB3 ASP    47      40.301  47.470  50.006  1.00  0.00           H  
ATOM    744  N   CYS    48      42.974  45.053  49.525  1.00  0.00           N  
ATOM    745  CA  CYS    48      43.195  43.994  48.479  1.00  0.00           C  
ATOM    746  C   CYS    48      43.104  42.557  49.057  1.00  0.00           C  
ATOM    747  O   CYS    48      43.332  42.371  50.276  1.00  0.00           O  
ATOM    748  CB  CYS    48      44.598  44.206  47.877  1.00  0.00           C  
ATOM    749  SG  CYS    48      44.695  45.801  47.094  1.00  0.00           S  
ATOM    750  H   CYS    48      43.745  45.621  49.845  1.00  0.00           H  
ATOM    751  HA  CYS    48      42.429  44.129  47.715  1.00  0.00           H  
ATOM    752  HB2 CYS    48      45.371  44.269  48.643  1.00  0.00           H  
ATOM    753  HB3 CYS    48      44.887  43.461  47.135  1.00  0.00           H  
ATOM    754  HG  CYS    48      44.236  46.674  47.995  1.00  0.00           H  
ATOM    755  N   VAL    49      42.895  41.549  48.221  1.00  0.00           N  
ATOM    756  CA  VAL    49      42.829  40.069  48.612  1.00  0.00           C  
ATOM    757  C   VAL    49      44.065  39.335  48.057  1.00  0.00           C  
ATOM    758  O   VAL    49      44.616  39.517  46.927  1.00  0.00           O  
ATOM    759  CB  VAL    49      41.542  39.399  48.161  1.00  0.00           C  
ATOM    760  CG1 VAL    49      41.436  37.945  48.621  1.00  0.00           C  
ATOM    761  CG2 VAL    49      40.297  40.187  48.715  1.00  0.00           C  
ATOM    762  H   VAL    49      43.025  41.736  47.237  1.00  0.00           H  
ATOM    763  HA  VAL    49      42.777  40.053  49.700  1.00  0.00           H  
ATOM    764  HB  VAL    49      41.493  39.403  47.072  1.00  0.00           H  
ATOM    765 HG11 VAL    49      41.217  37.909  49.688  1.00  0.00           H  
ATOM    766 HG12 VAL    49      40.566  37.462  48.176  1.00  0.00           H  
ATOM    767 HG13 VAL    49      42.316  37.385  48.302  1.00  0.00           H  
ATOM    768 HG21 VAL    49      39.437  39.544  48.527  1.00  0.00           H  
ATOM    769 HG22 VAL    49      40.413  40.461  49.764  1.00  0.00           H  
ATOM    770 HG23 VAL    49      40.132  41.157  48.248  1.00  0.00           H  
ATOM    771  N   TYR    50      44.617  38.502  48.929  1.00  0.00           N  
ATOM    772  CA  TYR    50      45.925  37.777  48.752  1.00  0.00           C  
ATOM    773  C   TYR    50      45.815  36.294  48.769  1.00  0.00           C  
ATOM    774  O   TYR    50      44.844  35.758  49.188  1.00  0.00           O  
ATOM    775  CB  TYR    50      46.894  38.277  49.874  1.00  0.00           C  
ATOM    776  CG  TYR    50      47.221  39.766  49.908  1.00  0.00           C  
ATOM    777  CD1 TYR    50      46.207  40.677  50.422  1.00  0.00           C  
ATOM    778  CE1 TYR    50      46.503  42.091  50.427  1.00  0.00           C  
ATOM    779  CZ  TYR    50      47.739  42.551  49.974  1.00  0.00           C  
ATOM    780  OH  TYR    50      47.949  43.888  50.021  1.00  0.00           O  
ATOM    781  CE2 TYR    50      48.699  41.558  49.540  1.00  0.00           C  
ATOM    782  CD2 TYR    50      48.518  40.202  49.581  1.00  0.00           C  
ATOM    783  H   TYR    50      44.121  38.294  49.783  1.00  0.00           H  
ATOM    784  HA  TYR    50      46.476  38.196  47.910  1.00  0.00           H  
ATOM    785  HB2 TYR    50      46.621  37.965  50.882  1.00  0.00           H  
ATOM    786  HB3 TYR    50      47.797  37.690  49.705  1.00  0.00           H  
ATOM    787  HD1 TYR    50      45.311  40.205  50.796  1.00  0.00           H  
ATOM    788  HE1 TYR    50      45.720  42.801  50.650  1.00  0.00           H  
ATOM    789  HH  TYR    50      48.863  44.088  49.807  1.00  0.00           H  
ATOM    790  HE2 TYR    50      49.594  41.961  49.091  1.00  0.00           H  
ATOM    791  HD2 TYR    50      49.352  39.629  49.201  1.00  0.00           H  
ATOM    792  N   GLY    51      46.846  35.605  48.292  1.00  0.00           N  
ATOM    793  CA  GLY    51      46.949  34.163  48.528  1.00  0.00           C  
ATOM    794  C   GLY    51      48.351  33.680  48.577  1.00  0.00           C  
ATOM    795  O   GLY    51      49.264  34.215  47.904  1.00  0.00           O  
ATOM    796  H   GLY    51      47.629  36.099  47.888  1.00  0.00           H  
ATOM    797  HA2 GLY    51      46.483  33.961  49.492  1.00  0.00           H  
ATOM    798  HA3 GLY    51      46.383  33.699  47.719  1.00  0.00           H  
ATOM    799  N   LEU    52      48.558  32.801  49.608  1.00  0.00           N  
ATOM    800  CA  LEU    52      49.799  32.041  49.946  1.00  0.00           C  
ATOM    801  C   LEU    52      49.659  30.583  50.265  1.00  0.00           C  
ATOM    802  O   LEU    52      48.639  30.149  50.756  1.00  0.00           O  
ATOM    803  CB  LEU    52      50.529  32.627  51.174  1.00  0.00           C  
ATOM    804  CG  LEU    52      50.919  34.111  51.023  1.00  0.00           C  
ATOM    805  CD1 LEU    52      51.199  34.726  52.398  1.00  0.00           C  
ATOM    806  CD2 LEU    52      52.177  34.283  50.206  1.00  0.00           C  
ATOM    807  H   LEU    52      47.718  32.452  50.048  1.00  0.00           H  
ATOM    808  HA  LEU    52      50.433  32.189  49.071  1.00  0.00           H  
ATOM    809  HB2 LEU    52      49.817  32.477  51.985  1.00  0.00           H  
ATOM    810  HB3 LEU    52      51.434  32.095  51.469  1.00  0.00           H  
ATOM    811  HG  LEU    52      50.116  34.664  50.534  1.00  0.00           H  
ATOM    812 HD11 LEU    52      50.285  34.780  52.990  1.00  0.00           H  
ATOM    813 HD12 LEU    52      51.957  34.038  52.772  1.00  0.00           H  
ATOM    814 HD13 LEU    52      51.622  35.729  52.336  1.00  0.00           H  
ATOM    815 HD21 LEU    52      51.980  33.985  49.176  1.00  0.00           H  
ATOM    816 HD22 LEU    52      52.375  35.355  50.201  1.00  0.00           H  
ATOM    817 HD23 LEU    52      52.993  33.683  50.607  1.00  0.00           H  
ATOM    818  N   GLU    53      50.693  29.841  49.909  1.00  0.00           N  
ATOM    819  CA  GLU    53      50.794  28.472  50.464  1.00  0.00           C  
ATOM    820  C   GLU    53      51.188  28.432  51.953  1.00  0.00           C  
ATOM    821  O   GLU    53      52.391  28.229  52.243  1.00  0.00           O  
ATOM    822  CB  GLU    53      51.650  27.636  49.545  1.00  0.00           C  
ATOM    823  CG  GLU    53      50.875  27.299  48.198  1.00  0.00           C  
ATOM    824  CD  GLU    53      51.761  26.592  47.201  1.00  0.00           C  
ATOM    825  OE1 GLU    53      51.761  25.334  47.296  1.00  0.00           O  
ATOM    826  OE2 GLU    53      52.508  27.226  46.493  1.00  0.00           O1-
ATOM    827  H   GLU    53      51.459  30.236  49.384  1.00  0.00           H  
ATOM    828  HA  GLU    53      49.860  27.911  50.477  1.00  0.00           H  
ATOM    829  HB2 GLU    53      52.539  28.161  49.196  1.00  0.00           H  
ATOM    830  HB3 GLU    53      51.969  26.701  50.007  1.00  0.00           H  
ATOM    831  HG2 GLU    53      50.063  26.623  48.464  1.00  0.00           H  
ATOM    832  HG3 GLU    53      50.526  28.153  47.616  1.00  0.00           H  
ATOM    833  N   LEU    54      50.327  28.827  52.911  1.00  0.00           N  
ATOM    834  CA  LEU    54      50.740  29.236  54.240  1.00  0.00           C  
ATOM    835  C   LEU    54      51.624  28.236  54.973  1.00  0.00           C  
ATOM    836  O   LEU    54      52.372  28.614  55.892  1.00  0.00           O  
ATOM    837  CB  LEU    54      49.467  29.497  55.119  1.00  0.00           C  
ATOM    838  CG  LEU    54      48.748  30.848  54.965  1.00  0.00           C  
ATOM    839  CD1 LEU    54      47.346  30.740  55.616  1.00  0.00           C  
ATOM    840  CD2 LEU    54      49.583  32.008  55.395  1.00  0.00           C  
ATOM    841  H   LEU    54      49.341  28.927  52.716  1.00  0.00           H  
ATOM    842  HA  LEU    54      51.267  30.189  54.191  1.00  0.00           H  
ATOM    843  HB2 LEU    54      48.739  28.705  54.943  1.00  0.00           H  
ATOM    844  HB3 LEU    54      49.792  29.405  56.155  1.00  0.00           H  
ATOM    845  HG  LEU    54      48.546  31.054  53.914  1.00  0.00           H  
ATOM    846 HD11 LEU    54      46.678  31.571  55.389  1.00  0.00           H  
ATOM    847 HD12 LEU    54      46.817  29.829  55.338  1.00  0.00           H  
ATOM    848 HD13 LEU    54      47.414  30.737  56.704  1.00  0.00           H  
ATOM    849 HD21 LEU    54      49.068  32.933  55.134  1.00  0.00           H  
ATOM    850 HD22 LEU    54      49.652  32.040  56.482  1.00  0.00           H  
ATOM    851 HD23 LEU    54      50.584  31.986  54.966  1.00  0.00           H  
ATOM    852  N   ASN    55      51.364  26.882  54.841  1.00  0.00           N  
ATOM    853  CA  ASN    55      52.012  25.793  55.472  1.00  0.00           C  
ATOM    854  C   ASN    55      53.249  25.308  54.639  1.00  0.00           C  
ATOM    855  O   ASN    55      53.712  24.207  54.960  1.00  0.00           O  
ATOM    856  CB  ASN    55      50.947  24.725  55.740  1.00  0.00           C  
ATOM    857  CG  ASN    55      49.874  25.159  56.737  1.00  0.00           C  
ATOM    858  OD1 ASN    55      48.843  25.735  56.332  1.00  0.00           O  
ATOM    859  ND2 ASN    55      50.039  25.064  58.049  1.00  0.00           N  
ATOM    860  H   ASN    55      50.769  26.655  54.057  1.00  0.00           H  
ATOM    861  HA  ASN    55      52.340  26.148  56.449  1.00  0.00           H  
ATOM    862  HB2 ASN    55      50.422  24.376  54.851  1.00  0.00           H  
ATOM    863  HB3 ASN    55      51.395  23.783  56.057  1.00  0.00           H  
ATOM    864 HD21 ASN    55      50.955  24.748  58.334  1.00  0.00           H  
ATOM    865 HD22 ASN    55      49.401  25.358  58.775  1.00  0.00           H  
ATOM    866  N   LYS    56      53.605  25.942  53.476  1.00  0.00           N  
ATOM    867  CA  LYS    56      54.497  25.277  52.537  1.00  0.00           C  
ATOM    868  C   LYS    56      55.651  26.173  52.070  1.00  0.00           C  
ATOM    869  O   LYS    56      56.761  25.717  51.967  1.00  0.00           O  
ATOM    870  CB  LYS    56      53.690  24.756  51.323  1.00  0.00           C  
ATOM    871  CG  LYS    56      54.333  23.455  50.777  1.00  0.00           C  
ATOM    872  CD  LYS    56      53.556  23.050  49.574  1.00  0.00           C  
ATOM    873  CE  LYS    56      54.306  21.806  48.993  1.00  0.00           C  
ATOM    874  NZ  LYS    56      53.948  21.580  47.597  1.00  0.00           N1+
ATOM    875  H   LYS    56      53.096  26.777  53.225  1.00  0.00           H  
ATOM    876  HA  LYS    56      54.975  24.395  52.963  1.00  0.00           H  
ATOM    877  HB2 LYS    56      52.674  24.568  51.668  1.00  0.00           H  
ATOM    878  HB3 LYS    56      53.685  25.518  50.544  1.00  0.00           H  
ATOM    879  HG2 LYS    56      55.320  23.795  50.463  1.00  0.00           H  
ATOM    880  HG3 LYS    56      54.435  22.663  51.520  1.00  0.00           H  
ATOM    881  HD2 LYS    56      52.564  22.672  49.823  1.00  0.00           H  
ATOM    882  HD3 LYS    56      53.604  23.840  48.824  1.00  0.00           H  
ATOM    883  HE2 LYS    56      55.373  21.981  49.129  1.00  0.00           H  
ATOM    884  HE3 LYS    56      54.001  20.948  49.594  1.00  0.00           H  
ATOM    885  HZ1 LYS    56      52.960  21.375  47.568  1.00  0.00           H  
ATOM    886  HZ2 LYS    56      53.964  22.369  46.966  1.00  0.00           H  
ATOM    887  HZ3 LYS    56      54.373  20.793  47.128  1.00  0.00           H  
ATOM    888  N   ASP    57      55.335  27.468  51.883  1.00  0.00           N  
ATOM    889  CA  ASP    57      56.305  28.461  51.499  1.00  0.00           C  
ATOM    890  C   ASP    57      57.027  28.961  52.755  1.00  0.00           C  
ATOM    891  O   ASP    57      56.394  29.441  53.693  1.00  0.00           O  
ATOM    892  CB  ASP    57      55.634  29.562  50.675  1.00  0.00           C  
ATOM    893  CG  ASP    57      56.483  30.732  50.096  1.00  0.00           C  
ATOM    894  OD1 ASP    57      56.026  31.514  49.239  1.00  0.00           O  
ATOM    895  OD2 ASP    57      57.682  30.829  50.454  1.00  0.00           O1-
ATOM    896  H   ASP    57      54.379  27.790  51.845  1.00  0.00           H  
ATOM    897  HA  ASP    57      57.088  28.137  50.814  1.00  0.00           H  
ATOM    898  HB2 ASP    57      55.108  29.055  49.866  1.00  0.00           H  
ATOM    899  HB3 ASP    57      54.893  30.010  51.337  1.00  0.00           H  
ATOM    900  N   GLU    58      58.358  28.837  52.810  1.00  0.00           N  
ATOM    901  CA  GLU    58      59.182  29.277  53.996  1.00  0.00           C  
ATOM    902  C   GLU    58      59.324  30.778  54.237  1.00  0.00           C  
ATOM    903  O   GLU    58      59.787  31.208  55.244  1.00  0.00           O  
ATOM    904  CB  GLU    58      60.520  28.575  53.948  1.00  0.00           C  
ATOM    905  CG  GLU    58      61.468  28.895  52.768  1.00  0.00           C  
ATOM    906  CD  GLU    58      61.197  27.967  51.578  1.00  0.00           C  
ATOM    907  OE1 GLU    58      62.064  27.145  51.245  1.00  0.00           O  
ATOM    908  OE2 GLU    58      60.099  27.949  50.890  1.00  0.00           O1-
ATOM    909  H   GLU    58      58.907  28.423  52.071  1.00  0.00           H  
ATOM    910  HA  GLU    58      58.676  28.905  54.887  1.00  0.00           H  
ATOM    911  HB2 GLU    58      61.119  28.886  54.805  1.00  0.00           H  
ATOM    912  HB3 GLU    58      60.350  27.508  54.090  1.00  0.00           H  
ATOM    913  HG2 GLU    58      61.374  29.972  52.629  1.00  0.00           H  
ATOM    914  HG3 GLU    58      62.533  28.744  52.939  1.00  0.00           H  
ATOM    915  N   ARG    59      58.933  31.597  53.229  1.00  0.00           N  
ATOM    916  CA  ARG    59      58.645  33.051  53.462  1.00  0.00           C  
ATOM    917  C   ARG    59      57.582  33.209  54.561  1.00  0.00           C  
ATOM    918  O   ARG    59      57.524  34.283  55.135  1.00  0.00           O  
ATOM    919  CB  ARG    59      58.243  33.701  52.097  1.00  0.00           C  
ATOM    920  CG  ARG    59      59.408  33.601  51.018  1.00  0.00           C  
ATOM    921  CD  ARG    59      59.080  34.251  49.687  1.00  0.00           C  
ATOM    922  NE  ARG    59      58.291  33.373  48.882  1.00  0.00           N  
ATOM    923  CZ  ARG    59      57.986  33.586  47.594  1.00  0.00           C  
ATOM    924  NH1 ARG    59      58.550  34.399  46.797  1.00  0.00           N  
ATOM    925  NH2 ARG    59      57.044  32.910  47.032  1.00  0.00           N1+
ATOM    926  H   ARG    59      58.455  31.164  52.451  1.00  0.00           H  
ATOM    927  HA  ARG    59      59.497  33.603  53.857  1.00  0.00           H  
ATOM    928  HB2 ARG    59      57.321  33.227  51.759  1.00  0.00           H  
ATOM    929  HB3 ARG    59      58.115  34.750  52.364  1.00  0.00           H  
ATOM    930  HG2 ARG    59      60.282  34.153  51.362  1.00  0.00           H  
ATOM    931  HG3 ARG    59      59.833  32.615  50.830  1.00  0.00           H  
ATOM    932  HD2 ARG    59      58.603  35.218  49.846  1.00  0.00           H  
ATOM    933  HD3 ARG    59      60.064  34.275  49.219  1.00  0.00           H  
ATOM    934  HE  ARG    59      57.687  32.734  49.379  1.00  0.00           H  
ATOM    935 HH11 ARG    59      59.449  34.805  47.012  1.00  0.00           H  
ATOM    936 HH12 ARG    59      58.128  34.529  45.888  1.00  0.00           H  
ATOM    937 HH21 ARG    59      56.403  32.375  47.600  1.00  0.00           H  
ATOM    938 HH22 ARG    59      56.946  32.991  46.030  1.00  0.00           H  
ATOM    939  N   VAL    60      56.737  32.225  54.905  1.00  0.00           N  
ATOM    940  CA  VAL    60      55.700  32.394  55.949  1.00  0.00           C  
ATOM    941  C   VAL    60      56.179  31.908  57.277  1.00  0.00           C  
ATOM    942  O   VAL    60      56.651  30.774  57.392  1.00  0.00           O  
ATOM    943  CB  VAL    60      54.454  31.628  55.556  1.00  0.00           C  
ATOM    944  CG1 VAL    60      53.349  31.614  56.566  1.00  0.00           C  
ATOM    945  CG2 VAL    60      53.932  32.055  54.171  1.00  0.00           C  
ATOM    946  H   VAL    60      56.896  31.298  54.535  1.00  0.00           H  
ATOM    947  HA  VAL    60      55.381  33.421  56.128  1.00  0.00           H  
ATOM    948  HB  VAL    60      54.520  30.546  55.436  1.00  0.00           H  
ATOM    949 HG11 VAL    60      53.649  31.143  57.502  1.00  0.00           H  
ATOM    950 HG12 VAL    60      52.962  32.605  56.805  1.00  0.00           H  
ATOM    951 HG13 VAL    60      52.493  31.023  56.244  1.00  0.00           H  
ATOM    952 HG21 VAL    60      53.767  33.132  54.191  1.00  0.00           H  
ATOM    953 HG22 VAL    60      54.687  31.684  53.478  1.00  0.00           H  
ATOM    954 HG23 VAL    60      52.961  31.580  54.032  1.00  0.00           H  
ATOM    955  N   SER    61      56.203  32.817  58.285  1.00  0.00           N  
ATOM    956  CA  SER    61      56.890  32.625  59.579  1.00  0.00           C  
ATOM    957  C   SER    61      56.141  33.212  60.848  1.00  0.00           C  
ATOM    958  O   SER    61      55.192  33.967  60.643  1.00  0.00           O  
ATOM    959  CB  SER    61      58.224  33.445  59.424  1.00  0.00           C  
ATOM    960  OG  SER    61      59.042  33.337  60.595  1.00  0.00           O  
ATOM    961  H   SER    61      55.862  33.742  58.069  1.00  0.00           H  
ATOM    962  HA  SER    61      57.269  31.616  59.739  1.00  0.00           H  
ATOM    963  HB2 SER    61      58.789  33.103  58.556  1.00  0.00           H  
ATOM    964  HB3 SER    61      57.925  34.487  59.311  1.00  0.00           H  
ATOM    965  HG  SER    61      59.873  33.781  60.415  1.00  0.00           H  
ATOM    966  N   ALA    62      56.486  32.806  62.077  1.00  0.00           N  
ATOM    967  CA  ALA    62      55.745  33.109  63.266  1.00  0.00           C  
ATOM    968  C   ALA    62      54.115  32.894  63.152  1.00  0.00           C  
ATOM    969  O   ALA    62      53.439  33.522  63.959  1.00  0.00           O  
ATOM    970  CB  ALA    62      56.107  34.436  63.789  1.00  0.00           C  
ATOM    971  H   ALA    62      57.320  32.313  62.360  1.00  0.00           H  
ATOM    972  HA  ALA    62      56.092  32.380  63.998  1.00  0.00           H  
ATOM    973  HB1 ALA    62      57.171  34.402  64.019  1.00  0.00           H  
ATOM    974  HB2 ALA    62      56.019  35.140  62.962  1.00  0.00           H  
ATOM    975  HB3 ALA    62      55.502  34.716  64.652  1.00  0.00           H  
ATOM    976  N   LEU    63      53.667  31.963  62.334  1.00  0.00           N  
ATOM    977  CA  LEU    63      52.265  31.756  62.026  1.00  0.00           C  
ATOM    978  C   LEU    63      51.404  31.430  63.270  1.00  0.00           C  
ATOM    979  O   LEU    63      51.620  30.343  63.811  1.00  0.00           O  
ATOM    980  CB  LEU    63      52.205  30.706  60.927  1.00  0.00           C  
ATOM    981  CG  LEU    63      50.765  30.412  60.552  1.00  0.00           C  
ATOM    982  CD1 LEU    63      49.807  31.585  60.219  1.00  0.00           C  
ATOM    983  CD2 LEU    63      50.773  29.451  59.364  1.00  0.00           C  
ATOM    984  H   LEU    63      54.353  31.518  61.741  1.00  0.00           H  
ATOM    985  HA  LEU    63      51.910  32.706  61.627  1.00  0.00           H  
ATOM    986  HB2 LEU    63      52.771  31.161  60.113  1.00  0.00           H  
ATOM    987  HB3 LEU    63      52.713  29.848  61.368  1.00  0.00           H  
ATOM    988  HG  LEU    63      50.411  29.822  61.397  1.00  0.00           H  
ATOM    989 HD11 LEU    63      50.320  32.192  59.473  1.00  0.00           H  
ATOM    990 HD12 LEU    63      48.843  31.277  59.813  1.00  0.00           H  
ATOM    991 HD13 LEU    63      49.604  32.273  61.040  1.00  0.00           H  
ATOM    992 HD21 LEU    63      49.818  28.930  59.293  1.00  0.00           H  
ATOM    993 HD22 LEU    63      51.170  29.941  58.475  1.00  0.00           H  
ATOM    994 HD23 LEU    63      51.558  28.721  59.562  1.00  0.00           H  
ATOM    995  N   GLU    64      50.516  32.348  63.774  1.00  0.00           N  
ATOM    996  CA  GLU    64      49.373  31.973  64.703  1.00  0.00           C  
ATOM    997  C   GLU    64      47.935  32.171  64.211  1.00  0.00           C  
ATOM    998  O   GLU    64      47.588  33.231  63.589  1.00  0.00           O  
ATOM    999  CB  GLU    64      49.538  32.604  66.112  1.00  0.00           C  
ATOM   1000  CG  GLU    64      49.589  34.103  66.045  1.00  0.00           C  
ATOM   1001  CD  GLU    64      49.872  34.794  67.398  1.00  0.00           C  
ATOM   1002  OE1 GLU    64      50.364  35.901  67.466  1.00  0.00           O  
ATOM   1003  OE2 GLU    64      49.400  34.312  68.470  1.00  0.00           O1-
ATOM   1004  H   GLU    64      50.644  33.323  63.544  1.00  0.00           H  
ATOM   1005  HA  GLU    64      49.413  30.891  64.830  1.00  0.00           H  
ATOM   1006  HB2 GLU    64      48.739  32.419  66.830  1.00  0.00           H  
ATOM   1007  HB3 GLU    64      50.525  32.329  66.482  1.00  0.00           H  
ATOM   1008  HG2 GLU    64      50.451  34.352  65.426  1.00  0.00           H  
ATOM   1009  HG3 GLU    64      48.595  34.391  65.701  1.00  0.00           H  
ATOM   1010  N   VAL    65      46.982  31.324  64.605  1.00  0.00           N  
ATOM   1011  CA  VAL    65      45.532  31.529  64.617  1.00  0.00           C  
ATOM   1012  C   VAL    65      45.183  32.478  65.795  1.00  0.00           C  
ATOM   1013  O   VAL    65      45.796  32.439  66.850  1.00  0.00           O  
ATOM   1014  CB  VAL    65      44.776  30.121  64.741  1.00  0.00           C  
ATOM   1015  CG1 VAL    65      43.279  30.379  64.826  1.00  0.00           C  
ATOM   1016  CG2 VAL    65      45.003  29.170  63.578  1.00  0.00           C  
ATOM   1017  H   VAL    65      47.393  30.580  65.151  1.00  0.00           H  
ATOM   1018  HA  VAL    65      45.203  31.950  63.667  1.00  0.00           H  
ATOM   1019  HB  VAL    65      45.059  29.586  65.647  1.00  0.00           H  
ATOM   1020 HG11 VAL    65      42.872  31.010  64.036  1.00  0.00           H  
ATOM   1021 HG12 VAL    65      42.791  29.405  64.847  1.00  0.00           H  
ATOM   1022 HG13 VAL    65      43.191  30.859  65.801  1.00  0.00           H  
ATOM   1023 HG21 VAL    65      46.084  29.032  63.541  1.00  0.00           H  
ATOM   1024 HG22 VAL    65      44.711  28.186  63.946  1.00  0.00           H  
ATOM   1025 HG23 VAL    65      44.611  29.401  62.588  1.00  0.00           H  
ATOM   1026  N   LEU    66      44.278  33.485  65.530  1.00  0.00           N  
ATOM   1027  CA  LEU    66      43.799  34.479  66.506  1.00  0.00           C  
ATOM   1028  C   LEU    66      42.377  34.063  66.859  1.00  0.00           C  
ATOM   1029  O   LEU    66      41.678  33.356  66.152  1.00  0.00           O  
ATOM   1030  CB  LEU    66      43.779  35.828  65.839  1.00  0.00           C  
ATOM   1031  CG  LEU    66      44.944  36.751  65.760  1.00  0.00           C  
ATOM   1032  CD1 LEU    66      44.674  37.845  64.727  1.00  0.00           C  
ATOM   1033  CD2 LEU    66      45.098  37.428  67.149  1.00  0.00           C  
ATOM   1034  H   LEU    66      43.899  33.513  64.594  1.00  0.00           H  
ATOM   1035  HA  LEU    66      44.454  34.465  67.377  1.00  0.00           H  
ATOM   1036  HB2 LEU    66      43.408  35.669  64.826  1.00  0.00           H  
ATOM   1037  HB3 LEU    66      42.949  36.374  66.288  1.00  0.00           H  
ATOM   1038  HG  LEU    66      45.866  36.222  65.520  1.00  0.00           H  
ATOM   1039 HD11 LEU    66      45.410  38.626  64.921  1.00  0.00           H  
ATOM   1040 HD12 LEU    66      44.909  37.469  63.732  1.00  0.00           H  
ATOM   1041 HD13 LEU    66      43.698  38.318  64.838  1.00  0.00           H  
ATOM   1042 HD21 LEU    66      45.303  36.715  67.947  1.00  0.00           H  
ATOM   1043 HD22 LEU    66      46.037  37.961  67.000  1.00  0.00           H  
ATOM   1044 HD23 LEU    66      44.314  38.128  67.438  1.00  0.00           H  
ATOM   1045  N   PRO    67      41.842  34.767  67.866  1.00  0.00           N  
ATOM   1046  CA  PRO    67      40.399  34.883  68.228  1.00  0.00           C  
ATOM   1047  C   PRO    67      39.529  35.377  67.066  1.00  0.00           C  
ATOM   1048  O   PRO    67      40.003  36.219  66.315  1.00  0.00           O  
ATOM   1049  CD  PRO    67      42.624  35.548  68.855  1.00  0.00           C  
ATOM   1050  CG  PRO    67      41.810  35.472  70.113  1.00  0.00           C  
ATOM   1051  CB  PRO    67      40.382  35.628  69.581  1.00  0.00           C  
ATOM   1052  HD2 PRO    67      42.580  36.566  68.467  1.00  0.00           H  
ATOM   1053  HD3 PRO    67      43.658  35.208  68.903  1.00  0.00           H  
ATOM   1054  HG2 PRO    67      42.079  36.275  70.799  1.00  0.00           H  
ATOM   1055  HG3 PRO    67      41.902  34.478  70.551  1.00  0.00           H  
ATOM   1056  HB2 PRO    67      40.256  36.690  69.367  1.00  0.00           H  
ATOM   1057  HB3 PRO    67      39.648  35.216  70.273  1.00  0.00           H  
ATOM   1058  HA  PRO    67      40.063  33.874  68.469  1.00  0.00           H  
ATOM   1059  N   ASP    68      38.291  34.910  66.972  1.00  0.00           N  
ATOM   1060  CA  ASP    68      37.521  34.865  65.712  1.00  0.00           C  
ATOM   1061  C   ASP    68      36.929  36.206  65.294  1.00  0.00           C  
ATOM   1062  O   ASP    68      36.851  37.143  66.096  1.00  0.00           O  
ATOM   1063  CB  ASP    68      36.379  33.882  65.768  1.00  0.00           C  
ATOM   1064  CG  ASP    68      36.714  32.426  66.096  1.00  0.00           C  
ATOM   1065  OD1 ASP    68      35.825  31.715  66.655  1.00  0.00           O  
ATOM   1066  OD2 ASP    68      37.825  32.018  65.799  1.00  0.00           O1-
ATOM   1067  H   ASP    68      38.103  34.259  67.722  1.00  0.00           H  
ATOM   1068  HA  ASP    68      38.167  34.558  64.889  1.00  0.00           H  
ATOM   1069  HB2 ASP    68      35.658  34.188  66.526  1.00  0.00           H  
ATOM   1070  HB3 ASP    68      35.887  33.813  64.797  1.00  0.00           H  
ATOM   1071  N   ARG    69      36.549  36.327  63.983  1.00  0.00           N  
ATOM   1072  CA  ARG    69      35.644  37.422  63.605  1.00  0.00           C  
ATOM   1073  C   ARG    69      34.306  37.406  64.306  1.00  0.00           C  
ATOM   1074  O   ARG    69      33.762  36.311  64.573  1.00  0.00           O  
ATOM   1075  CB  ARG    69      35.639  37.437  62.092  1.00  0.00           C  
ATOM   1076  CG  ARG    69      34.981  36.203  61.309  1.00  0.00           C  
ATOM   1077  CD  ARG    69      34.865  36.495  59.808  1.00  0.00           C  
ATOM   1078  NE  ARG    69      33.658  37.244  59.463  1.00  0.00           N  
ATOM   1079  CZ  ARG    69      33.622  38.564  59.290  1.00  0.00           C  
ATOM   1080  NH1 ARG    69      34.629  39.410  59.300  1.00  0.00           N  
ATOM   1081  NH2 ARG    69      32.389  39.075  59.355  1.00  0.00           N1+
ATOM   1082  H   ARG    69      36.678  35.479  63.449  1.00  0.00           H  
ATOM   1083  HA  ARG    69      36.112  38.385  63.810  1.00  0.00           H  
ATOM   1084  HB2 ARG    69      35.081  38.345  61.859  1.00  0.00           H  
ATOM   1085  HB3 ARG    69      36.649  37.604  61.720  1.00  0.00           H  
ATOM   1086  HG2 ARG    69      35.639  35.349  61.474  1.00  0.00           H  
ATOM   1087  HG3 ARG    69      33.983  36.116  61.738  1.00  0.00           H  
ATOM   1088  HD2 ARG    69      35.766  36.989  59.444  1.00  0.00           H  
ATOM   1089  HD3 ARG    69      34.778  35.559  59.255  1.00  0.00           H  
ATOM   1090  HE  ARG    69      32.835  36.658  59.457  1.00  0.00           H  
ATOM   1091 HH11 ARG    69      35.536  39.000  59.475  1.00  0.00           H  
ATOM   1092 HH12 ARG    69      34.506  40.390  59.088  1.00  0.00           H  
ATOM   1093 HH21 ARG    69      31.636  38.575  59.806  1.00  0.00           H  
ATOM   1094 HH22 ARG    69      32.282  40.079  59.357  1.00  0.00           H  
ATOM   1095  N   VAL    70      33.530  38.473  64.278  1.00  0.00           N  
ATOM   1096  CA  VAL    70      32.203  38.472  64.839  1.00  0.00           C  
ATOM   1097  C   VAL    70      31.221  37.585  64.067  1.00  0.00           C  
ATOM   1098  O   VAL    70      31.336  37.521  62.836  1.00  0.00           O  
ATOM   1099  CB  VAL    70      31.588  39.925  64.856  1.00  0.00           C  
ATOM   1100  CG1 VAL    70      30.858  40.449  63.604  1.00  0.00           C  
ATOM   1101  CG2 VAL    70      30.775  40.070  66.129  1.00  0.00           C  
ATOM   1102  H   VAL    70      33.939  39.312  63.891  1.00  0.00           H  
ATOM   1103  HA  VAL    70      32.274  38.048  65.840  1.00  0.00           H  
ATOM   1104  HB  VAL    70      32.461  40.565  64.991  1.00  0.00           H  
ATOM   1105 HG11 VAL    70      30.721  41.529  63.568  1.00  0.00           H  
ATOM   1106 HG12 VAL    70      31.466  40.283  62.715  1.00  0.00           H  
ATOM   1107 HG13 VAL    70      29.920  39.915  63.448  1.00  0.00           H  
ATOM   1108 HG21 VAL    70      31.244  39.673  67.029  1.00  0.00           H  
ATOM   1109 HG22 VAL    70      30.580  41.131  66.288  1.00  0.00           H  
ATOM   1110 HG23 VAL    70      29.811  39.591  65.962  1.00  0.00           H  
ATOM   1111  N   ALA    71      30.243  36.969  64.662  1.00  0.00           N  
ATOM   1112  CA  ALA    71      29.219  36.018  64.164  1.00  0.00           C  
ATOM   1113  C   ALA    71      28.370  36.688  62.930  1.00  0.00           C  
ATOM   1114  O   ALA    71      28.113  37.885  62.935  1.00  0.00           O  
ATOM   1115  CB  ALA    71      28.271  35.583  65.309  1.00  0.00           C  
ATOM   1116  H   ALA    71      30.356  37.123  65.654  1.00  0.00           H  
ATOM   1117  HA  ALA    71      29.767  35.239  63.634  1.00  0.00           H  
ATOM   1118  HB1 ALA    71      27.768  36.469  65.696  1.00  0.00           H  
ATOM   1119  HB2 ALA    71      27.411  34.996  64.985  1.00  0.00           H  
ATOM   1120  HB3 ALA    71      28.888  35.144  66.093  1.00  0.00           H  
ATOM   1121  N   THR    72      27.913  35.834  61.974  1.00  0.00           N  
ATOM   1122  CA  THR    72      27.319  36.356  60.769  1.00  0.00           C  
ATOM   1123  C   THR    72      25.893  36.803  61.189  1.00  0.00           C  
ATOM   1124  O   THR    72      25.303  36.293  62.086  1.00  0.00           O  
ATOM   1125  CB  THR    72      27.310  35.184  59.673  1.00  0.00           C  
ATOM   1126  CG2 THR    72      26.303  34.002  59.732  1.00  0.00           C  
ATOM   1127  OG1 THR    72      27.151  35.750  58.398  1.00  0.00           O  
ATOM   1128  H   THR    72      28.197  34.866  61.947  1.00  0.00           H  
ATOM   1129  HA  THR    72      27.944  37.157  60.375  1.00  0.00           H  
ATOM   1130  HB  THR    72      28.306  34.744  59.628  1.00  0.00           H  
ATOM   1131 HG21 THR    72      25.288  34.400  59.739  1.00  0.00           H  
ATOM   1132 HG22 THR    72      26.300  33.348  58.860  1.00  0.00           H  
ATOM   1133 HG23 THR    72      26.357  33.502  60.699  1.00  0.00           H  
ATOM   1134  HG1 THR    72      28.022  35.967  58.056  1.00  0.00           H  
ATOM   1135  N   SER    73      25.454  37.840  60.418  1.00  0.00           N  
ATOM   1136  CA  SER    73      24.049  38.091  60.152  1.00  0.00           C  
ATOM   1137  C   SER    73      23.741  38.403  58.764  1.00  0.00           C  
ATOM   1138  O   SER    73      24.585  38.910  58.061  1.00  0.00           O  
ATOM   1139  CB  SER    73      23.693  39.271  61.112  1.00  0.00           C  
ATOM   1140  OG  SER    73      22.259  39.479  61.187  1.00  0.00           O  
ATOM   1141  H   SER    73      26.106  38.305  59.803  1.00  0.00           H  
ATOM   1142  HA  SER    73      23.388  37.265  60.414  1.00  0.00           H  
ATOM   1143  HB2 SER    73      23.968  38.953  62.118  1.00  0.00           H  
ATOM   1144  HB3 SER    73      24.154  40.202  60.781  1.00  0.00           H  
ATOM   1145  HG  SER    73      22.119  39.785  62.086  1.00  0.00           H  
ATOM   1146  N   ARG    74      22.508  37.942  58.371  1.00  0.00           N  
ATOM   1147  CA  ARG    74      21.807  38.050  57.043  1.00  0.00           C  
ATOM   1148  C   ARG    74      21.609  39.466  56.478  1.00  0.00           C  
ATOM   1149  O   ARG    74      21.098  40.382  57.153  1.00  0.00           O  
ATOM   1150  CB  ARG    74      20.438  37.130  57.120  1.00  0.00           C  
ATOM   1151  CG  ARG    74      19.807  36.778  55.787  1.00  0.00           C  
ATOM   1152  CD  ARG    74      18.683  35.767  55.869  1.00  0.00           C  
ATOM   1153  NE  ARG    74      17.498  36.206  56.772  1.00  0.00           N  
ATOM   1154  CZ  ARG    74      16.243  35.920  56.657  1.00  0.00           C  
ATOM   1155  NH1 ARG    74      15.817  34.998  55.816  1.00  0.00           N  
ATOM   1156  NH2 ARG    74      15.352  36.422  57.507  1.00  0.00           N1+
ATOM   1157  H   ARG    74      22.042  37.440  59.114  1.00  0.00           H  
ATOM   1158  HA  ARG    74      22.452  37.597  56.290  1.00  0.00           H  
ATOM   1159  HB2 ARG    74      20.760  36.171  57.526  1.00  0.00           H  
ATOM   1160  HB3 ARG    74      19.687  37.416  57.857  1.00  0.00           H  
ATOM   1161  HG2 ARG    74      19.598  37.706  55.255  1.00  0.00           H  
ATOM   1162  HG3 ARG    74      20.590  36.348  55.161  1.00  0.00           H  
ATOM   1163  HD2 ARG    74      18.279  35.561  54.879  1.00  0.00           H  
ATOM   1164  HD3 ARG    74      19.125  34.892  56.346  1.00  0.00           H  
ATOM   1165  HE  ARG    74      17.647  36.879  57.510  1.00  0.00           H  
ATOM   1166 HH11 ARG    74      16.185  34.945  54.877  1.00  0.00           H  
ATOM   1167 HH12 ARG    74      14.934  34.552  56.020  1.00  0.00           H  
ATOM   1168 HH21 ARG    74      15.638  36.929  58.332  1.00  0.00           H  
ATOM   1169 HH22 ARG    74      14.383  36.266  57.265  1.00  0.00           H  
ATOM   1170  N   ILE    75      21.905  39.722  55.173  1.00  0.00           N  
ATOM   1171  CA  ILE    75      21.583  41.001  54.551  1.00  0.00           C  
ATOM   1172  C   ILE    75      20.068  41.252  54.422  1.00  0.00           C  
ATOM   1173  O   ILE    75      19.250  40.456  54.039  1.00  0.00           O  
ATOM   1174  CB  ILE    75      22.347  41.236  53.235  1.00  0.00           C  
ATOM   1175  CG2 ILE    75      21.877  42.583  52.607  1.00  0.00           C  
ATOM   1176  CG1 ILE    75      23.866  41.266  53.316  1.00  0.00           C  
ATOM   1177  CD1 ILE    75      24.499  42.375  54.191  1.00  0.00           C  
ATOM   1178  H   ILE    75      22.165  38.912  54.628  1.00  0.00           H  
ATOM   1179  HA  ILE    75      21.935  41.768  55.241  1.00  0.00           H  
ATOM   1180  HB  ILE    75      22.071  40.492  52.488  1.00  0.00           H  
ATOM   1181 HG21 ILE    75      22.024  43.434  53.272  1.00  0.00           H  
ATOM   1182 HG22 ILE    75      22.408  42.720  51.665  1.00  0.00           H  
ATOM   1183 HG23 ILE    75      20.866  42.439  52.226  1.00  0.00           H  
ATOM   1184 HG12 ILE    75      24.290  40.316  53.641  1.00  0.00           H  
ATOM   1185 HG13 ILE    75      24.260  41.346  52.303  1.00  0.00           H  
ATOM   1186 HD11 ILE    75      25.578  42.373  54.036  1.00  0.00           H  
ATOM   1187 HD12 ILE    75      24.152  43.342  53.827  1.00  0.00           H  
ATOM   1188 HD13 ILE    75      24.404  42.126  55.248  1.00  0.00           H  
ATOM   1189  N   SER    76      19.631  42.376  54.966  1.00  0.00           N  
ATOM   1190  CA  SER    76      18.218  42.746  54.889  1.00  0.00           C  
ATOM   1191  C   SER    76      17.916  43.319  53.495  1.00  0.00           C  
ATOM   1192  O   SER    76      18.687  44.106  52.953  1.00  0.00           O  
ATOM   1193  CB  SER    76      17.899  43.865  55.950  1.00  0.00           C  
ATOM   1194  OG  SER    76      16.481  44.037  55.975  1.00  0.00           O  
ATOM   1195  H   SER    76      20.219  43.039  55.450  1.00  0.00           H  
ATOM   1196  HA  SER    76      17.573  41.918  55.187  1.00  0.00           H  
ATOM   1197  HB2 SER    76      18.246  43.505  56.918  1.00  0.00           H  
ATOM   1198  HB3 SER    76      18.514  44.753  55.802  1.00  0.00           H  
ATOM   1199  HG  SER    76      16.120  43.407  56.603  1.00  0.00           H  
ATOM   1200  N   ASP    77      16.848  42.891  52.830  1.00  0.00           N  
ATOM   1201  CA  ASP    77      16.509  43.059  51.420  1.00  0.00           C  
ATOM   1202  C   ASP    77      17.529  42.470  50.414  1.00  0.00           C  
ATOM   1203  O   ASP    77      17.908  43.132  49.470  1.00  0.00           O  
ATOM   1204  CB  ASP    77      16.032  44.510  51.230  1.00  0.00           C  
ATOM   1205  CG  ASP    77      15.455  44.917  49.873  1.00  0.00           C  
ATOM   1206  OD1 ASP    77      15.022  44.010  49.117  1.00  0.00           O  
ATOM   1207  OD2 ASP    77      15.332  46.161  49.638  1.00  0.00           O1-
ATOM   1208  H   ASP    77      16.146  42.420  53.383  1.00  0.00           H  
ATOM   1209  HA  ASP    77      15.625  42.434  51.294  1.00  0.00           H  
ATOM   1210  HB2 ASP    77      15.247  44.608  51.980  1.00  0.00           H  
ATOM   1211  HB3 ASP    77      16.818  45.209  51.516  1.00  0.00           H  
ATOM   1212  N   ALA    78      18.072  41.279  50.651  1.00  0.00           N  
ATOM   1213  CA  ALA    78      19.102  40.687  49.822  1.00  0.00           C  
ATOM   1214  C   ALA    78      18.656  40.324  48.459  1.00  0.00           C  
ATOM   1215  O   ALA    78      19.415  39.869  47.621  1.00  0.00           O  
ATOM   1216  CB  ALA    78      19.833  39.572  50.553  1.00  0.00           C  
ATOM   1217  H   ALA    78      17.654  40.781  51.424  1.00  0.00           H  
ATOM   1218  HA  ALA    78      19.844  41.449  49.584  1.00  0.00           H  
ATOM   1219  HB1 ALA    78      19.182  38.708  50.686  1.00  0.00           H  
ATOM   1220  HB2 ALA    78      20.741  39.260  50.037  1.00  0.00           H  
ATOM   1221  HB3 ALA    78      20.083  39.956  51.542  1.00  0.00           H  
ATOM   1222  N   HIS    79      17.442  40.617  48.038  1.00  0.00           N  
ATOM   1223  CA  HIS    79      17.055  40.706  46.629  1.00  0.00           C  
ATOM   1224  C   HIS    79      17.827  41.771  45.855  1.00  0.00           C  
ATOM   1225  O   HIS    79      18.301  41.603  44.768  1.00  0.00           O  
ATOM   1226  CB  HIS    79      15.531  40.912  46.444  1.00  0.00           C  
ATOM   1227  CG  HIS    79      15.037  40.791  45.045  1.00  0.00           C  
ATOM   1228  ND1 HIS    79      14.911  39.580  44.382  1.00  0.00           N  
ATOM   1229  CE1 HIS    79      14.772  39.853  43.049  1.00  0.00           C  
ATOM   1230  NE2 HIS    79      14.939  41.182  42.815  1.00  0.00           N  
ATOM   1231  CD2 HIS    79      15.080  41.750  44.062  1.00  0.00           C  
ATOM   1232  H   HIS    79      16.736  40.851  48.721  1.00  0.00           H  
ATOM   1233  HA  HIS    79      17.403  39.752  46.232  1.00  0.00           H  
ATOM   1234  HB2 HIS    79      15.028  40.301  47.194  1.00  0.00           H  
ATOM   1235  HB3 HIS    79      15.230  41.886  46.828  1.00  0.00           H  
ATOM   1236  HE1 HIS    79      14.691  39.210  42.185  1.00  0.00           H  
ATOM   1237  HE2 HIS    79      14.811  41.679  41.945  1.00  0.00           H  
ATOM   1238  HD2 HIS    79      15.270  42.776  44.340  1.00  0.00           H  
ATOM   1239  N   LEU    80      18.113  42.969  46.453  1.00  0.00           N  
ATOM   1240  CA  LEU    80      19.131  43.943  45.908  1.00  0.00           C  
ATOM   1241  C   LEU    80      20.585  43.446  45.923  1.00  0.00           C  
ATOM   1242  O   LEU    80      21.221  43.429  44.832  1.00  0.00           O  
ATOM   1243  CB  LEU    80      18.976  45.308  46.717  1.00  0.00           C  
ATOM   1244  CG  LEU    80      19.705  46.489  46.064  1.00  0.00           C  
ATOM   1245  CD1 LEU    80      21.230  46.601  46.152  1.00  0.00           C  
ATOM   1246  CD2 LEU    80      19.129  46.801  44.673  1.00  0.00           C  
ATOM   1247  H   LEU    80      17.814  43.196  47.391  1.00  0.00           H  
ATOM   1248  HA  LEU    80      18.932  44.233  44.876  1.00  0.00           H  
ATOM   1249  HB2 LEU    80      17.895  45.449  46.707  1.00  0.00           H  
ATOM   1250  HB3 LEU    80      19.321  45.157  47.740  1.00  0.00           H  
ATOM   1251  HG  LEU    80      19.355  47.322  46.673  1.00  0.00           H  
ATOM   1252 HD11 LEU    80      21.620  46.652  47.169  1.00  0.00           H  
ATOM   1253 HD12 LEU    80      21.626  45.695  45.693  1.00  0.00           H  
ATOM   1254 HD13 LEU    80      21.648  47.426  45.576  1.00  0.00           H  
ATOM   1255 HD21 LEU    80      19.612  46.289  43.841  1.00  0.00           H  
ATOM   1256 HD22 LEU    80      18.068  46.597  44.527  1.00  0.00           H  
ATOM   1257 HD23 LEU    80      19.289  47.863  44.483  1.00  0.00           H  
ATOM   1258  N   ALA    81      21.048  42.791  47.006  1.00  0.00           N  
ATOM   1259  CA  ALA    81      22.331  42.101  47.074  1.00  0.00           C  
ATOM   1260  C   ALA    81      22.556  41.015  45.940  1.00  0.00           C  
ATOM   1261  O   ALA    81      23.643  41.024  45.310  1.00  0.00           O  
ATOM   1262  CB  ALA    81      22.378  41.475  48.435  1.00  0.00           C  
ATOM   1263  H   ALA    81      20.460  42.678  47.819  1.00  0.00           H  
ATOM   1264  HA  ALA    81      23.053  42.909  46.964  1.00  0.00           H  
ATOM   1265  HB1 ALA    81      22.186  42.171  49.251  1.00  0.00           H  
ATOM   1266  HB2 ALA    81      21.587  40.728  48.356  1.00  0.00           H  
ATOM   1267  HB3 ALA    81      23.332  41.004  48.671  1.00  0.00           H  
ATOM   1268  N   ASP    82      21.516  40.228  45.572  1.00  0.00           N  
ATOM   1269  CA  ASP    82      21.518  39.330  44.399  1.00  0.00           C  
ATOM   1270  C   ASP    82      21.464  39.907  42.986  1.00  0.00           C  
ATOM   1271  O   ASP    82      22.077  39.382  42.034  1.00  0.00           O  
ATOM   1272  CB  ASP    82      20.419  38.233  44.490  1.00  0.00           C  
ATOM   1273  CG  ASP    82      20.735  37.146  45.544  1.00  0.00           C  
ATOM   1274  OD1 ASP    82      21.923  36.868  45.838  1.00  0.00           O  
ATOM   1275  OD2 ASP    82      19.696  36.462  45.851  1.00  0.00           O1-
ATOM   1276  H   ASP    82      20.647  40.327  46.077  1.00  0.00           H  
ATOM   1277  HA  ASP    82      22.512  38.884  44.361  1.00  0.00           H  
ATOM   1278  HB2 ASP    82      19.526  38.794  44.765  1.00  0.00           H  
ATOM   1279  HB3 ASP    82      20.275  37.739  43.529  1.00  0.00           H  
ATOM   1280  N   THR    83      20.888  41.119  42.935  1.00  0.00           N  
ATOM   1281  CA  THR    83      20.876  42.060  41.758  1.00  0.00           C  
ATOM   1282  C   THR    83      22.266  42.636  41.635  1.00  0.00           C  
ATOM   1283  O   THR    83      22.680  42.763  40.525  1.00  0.00           O  
ATOM   1284  CB  THR    83      19.883  43.207  41.901  1.00  0.00           C  
ATOM   1285  CG2 THR    83      19.866  44.360  40.989  1.00  0.00           C  
ATOM   1286  OG1 THR    83      18.513  42.819  41.866  1.00  0.00           O  
ATOM   1287  H   THR    83      20.307  41.423  43.704  1.00  0.00           H  
ATOM   1288  HA  THR    83      20.602  41.499  40.865  1.00  0.00           H  
ATOM   1289  HB  THR    83      20.059  43.644  42.884  1.00  0.00           H  
ATOM   1290 HG21 THR    83      20.880  44.717  40.810  1.00  0.00           H  
ATOM   1291 HG22 THR    83      19.525  44.000  40.019  1.00  0.00           H  
ATOM   1292 HG23 THR    83      19.223  45.143  41.391  1.00  0.00           H  
ATOM   1293  HG1 THR    83      18.201  42.706  42.767  1.00  0.00           H  
ATOM   1294  N   MET    84      22.954  42.838  42.745  1.00  0.00           N  
ATOM   1295  CA  MET    84      24.301  43.478  42.825  1.00  0.00           C  
ATOM   1296  C   MET    84      25.414  42.556  42.455  1.00  0.00           C  
ATOM   1297  O   MET    84      26.485  43.033  42.148  1.00  0.00           O  
ATOM   1298  CB  MET    84      24.512  44.272  44.166  1.00  0.00           C  
ATOM   1299  CG  MET    84      25.738  45.229  44.005  1.00  0.00           C  
ATOM   1300  SD  MET    84      26.153  46.258  45.348  1.00  0.00           S  
ATOM   1301  CE  MET    84      25.035  47.686  45.038  1.00  0.00           C  
ATOM   1302  H   MET    84      22.462  42.593  43.593  1.00  0.00           H  
ATOM   1303  HA  MET    84      24.183  44.246  42.060  1.00  0.00           H  
ATOM   1304  HB2 MET    84      23.641  44.861  44.454  1.00  0.00           H  
ATOM   1305  HB3 MET    84      24.745  43.511  44.911  1.00  0.00           H  
ATOM   1306  HG2 MET    84      26.607  44.605  43.796  1.00  0.00           H  
ATOM   1307  HG3 MET    84      25.577  45.902  43.162  1.00  0.00           H  
ATOM   1308  HE1 MET    84      25.403  48.238  44.173  1.00  0.00           H  
ATOM   1309  HE2 MET    84      24.026  47.288  44.931  1.00  0.00           H  
ATOM   1310  HE3 MET    84      25.092  48.384  45.873  1.00  0.00           H  
ATOM   1311  N   ILE    85      25.208  41.249  42.374  1.00  0.00           N  
ATOM   1312  CA  ILE    85      26.197  40.252  41.896  1.00  0.00           C  
ATOM   1313  C   ILE    85      26.173  40.207  40.353  1.00  0.00           C  
ATOM   1314  O   ILE    85      25.129  40.102  39.730  1.00  0.00           O  
ATOM   1315  CB  ILE    85      25.914  38.875  42.558  1.00  0.00           C  
ATOM   1316  CG2 ILE    85      26.804  37.746  41.960  1.00  0.00           C  
ATOM   1317  CG1 ILE    85      26.152  38.905  44.052  1.00  0.00           C  
ATOM   1318  CD1 ILE    85      25.631  37.724  44.808  1.00  0.00           C  
ATOM   1319  H   ILE    85      24.352  40.848  42.729  1.00  0.00           H  
ATOM   1320  HA  ILE    85      27.150  40.671  42.219  1.00  0.00           H  
ATOM   1321  HB  ILE    85      24.878  38.592  42.371  1.00  0.00           H  
ATOM   1322 HG21 ILE    85      26.533  36.810  42.448  1.00  0.00           H  
ATOM   1323 HG22 ILE    85      26.686  37.697  40.878  1.00  0.00           H  
ATOM   1324 HG23 ILE    85      27.856  37.970  42.137  1.00  0.00           H  
ATOM   1325 HG12 ILE    85      27.211  38.995  44.297  1.00  0.00           H  
ATOM   1326 HG13 ILE    85      25.663  39.764  44.511  1.00  0.00           H  
ATOM   1327 HD11 ILE    85      25.574  38.002  45.860  1.00  0.00           H  
ATOM   1328 HD12 ILE    85      24.664  37.394  44.429  1.00  0.00           H  
ATOM   1329 HD13 ILE    85      26.291  36.867  44.675  1.00  0.00           H  
ATOM   1330  N   GLY    86      27.394  40.339  39.796  1.00  0.00           N  
ATOM   1331  CA  GLY    86      27.665  40.556  38.363  1.00  0.00           C  
ATOM   1332  C   GLY    86      27.555  41.959  37.845  1.00  0.00           C  
ATOM   1333  O   GLY    86      27.746  42.198  36.674  1.00  0.00           O  
ATOM   1334  H   GLY    86      28.169  40.422  40.438  1.00  0.00           H  
ATOM   1335  HA2 GLY    86      28.716  40.274  38.303  1.00  0.00           H  
ATOM   1336  HA3 GLY    86      27.007  39.875  37.823  1.00  0.00           H  
ATOM   1337  N   LYS    87      27.265  43.010  38.694  1.00  0.00           N  
ATOM   1338  CA  LYS    87      27.054  44.378  38.210  1.00  0.00           C  
ATOM   1339  C   LYS    87      28.247  45.252  37.960  1.00  0.00           C  
ATOM   1340  O   LYS    87      29.248  45.150  38.608  1.00  0.00           O  
ATOM   1341  CB  LYS    87      26.132  45.087  39.189  1.00  0.00           C  
ATOM   1342  CG  LYS    87      24.616  44.805  39.154  1.00  0.00           C  
ATOM   1343  CD  LYS    87      23.812  45.467  38.124  1.00  0.00           C  
ATOM   1344  CE  LYS    87      22.342  45.077  38.262  1.00  0.00           C  
ATOM   1345  NZ  LYS    87      21.546  45.654  37.170  1.00  0.00           N1+
ATOM   1346  H   LYS    87      27.262  42.716  39.660  1.00  0.00           H  
ATOM   1347  HA  LYS    87      26.622  44.399  37.210  1.00  0.00           H  
ATOM   1348  HB2 LYS    87      26.633  44.828  40.122  1.00  0.00           H  
ATOM   1349  HB3 LYS    87      26.319  46.159  39.260  1.00  0.00           H  
ATOM   1350  HG2 LYS    87      24.625  43.743  38.911  1.00  0.00           H  
ATOM   1351  HG3 LYS    87      24.313  45.001  40.182  1.00  0.00           H  
ATOM   1352  HD2 LYS    87      23.941  46.536  38.294  1.00  0.00           H  
ATOM   1353  HD3 LYS    87      24.177  45.086  37.170  1.00  0.00           H  
ATOM   1354  HE2 LYS    87      22.148  44.009  38.352  1.00  0.00           H  
ATOM   1355  HE3 LYS    87      21.960  45.536  39.174  1.00  0.00           H  
ATOM   1356  HZ1 LYS    87      21.595  45.169  36.286  1.00  0.00           H  
ATOM   1357  HZ2 LYS    87      20.594  45.722  37.499  1.00  0.00           H  
ATOM   1358  HZ3 LYS    87      21.909  46.584  37.011  1.00  0.00           H  
ATOM   1359  N   ALA    88      28.068  46.253  37.077  1.00  0.00           N  
ATOM   1360  CA  ALA    88      29.018  47.375  36.888  1.00  0.00           C  
ATOM   1361  C   ALA    88      28.620  48.498  37.899  1.00  0.00           C  
ATOM   1362  O   ALA    88      27.484  48.839  38.197  1.00  0.00           O  
ATOM   1363  CB  ALA    88      28.902  47.848  35.392  1.00  0.00           C  
ATOM   1364  H   ALA    88      27.147  46.402  36.691  1.00  0.00           H  
ATOM   1365  HA  ALA    88      30.009  46.970  37.092  1.00  0.00           H  
ATOM   1366  HB1 ALA    88      29.545  48.697  35.159  1.00  0.00           H  
ATOM   1367  HB2 ALA    88      29.297  47.008  34.821  1.00  0.00           H  
ATOM   1368  HB3 ALA    88      27.837  48.055  35.283  1.00  0.00           H  
ATOM   1369  N   VAL    89      29.630  49.174  38.412  1.00  0.00           N  
ATOM   1370  CA  VAL    89      29.488  50.149  39.486  1.00  0.00           C  
ATOM   1371  C   VAL    89      30.631  51.222  39.508  1.00  0.00           C  
ATOM   1372  O   VAL    89      31.759  50.954  39.144  1.00  0.00           O  
ATOM   1373  CB  VAL    89      29.431  49.469  40.886  1.00  0.00           C  
ATOM   1374  CG1 VAL    89      28.328  48.462  41.043  1.00  0.00           C  
ATOM   1375  CG2 VAL    89      30.746  48.781  41.249  1.00  0.00           C  
ATOM   1376  H   VAL    89      30.588  48.959  38.173  1.00  0.00           H  
ATOM   1377  HA  VAL    89      28.573  50.741  39.462  1.00  0.00           H  
ATOM   1378  HB  VAL    89      29.254  50.243  41.633  1.00  0.00           H  
ATOM   1379 HG11 VAL    89      27.408  48.940  40.707  1.00  0.00           H  
ATOM   1380 HG12 VAL    89      28.556  47.502  40.580  1.00  0.00           H  
ATOM   1381 HG13 VAL    89      28.266  48.179  42.094  1.00  0.00           H  
ATOM   1382 HG21 VAL    89      30.665  48.116  42.108  1.00  0.00           H  
ATOM   1383 HG22 VAL    89      31.056  48.146  40.419  1.00  0.00           H  
ATOM   1384 HG23 VAL    89      31.438  49.579  41.518  1.00  0.00           H  
ATOM   1385  N   GLU    90      30.318  52.356  40.069  1.00  0.00           N  
ATOM   1386  CA  GLU    90      31.182  53.503  40.263  1.00  0.00           C  
ATOM   1387  C   GLU    90      31.263  53.819  41.774  1.00  0.00           C  
ATOM   1388  O   GLU    90      30.285  54.115  42.398  1.00  0.00           O  
ATOM   1389  CB  GLU    90      30.663  54.722  39.418  1.00  0.00           C  
ATOM   1390  CG  GLU    90      29.936  54.369  38.127  1.00  0.00           C  
ATOM   1391  CD  GLU    90      29.972  55.540  37.173  1.00  0.00           C  
ATOM   1392  OE1 GLU    90      30.995  56.236  37.078  1.00  0.00           O  
ATOM   1393  OE2 GLU    90      28.968  55.906  36.570  1.00  0.00           O1-
ATOM   1394  H   GLU    90      29.362  52.427  40.387  1.00  0.00           H  
ATOM   1395  HA  GLU    90      32.194  53.235  39.959  1.00  0.00           H  
ATOM   1396  HB2 GLU    90      29.975  55.253  40.077  1.00  0.00           H  
ATOM   1397  HB3 GLU    90      31.564  55.312  39.254  1.00  0.00           H  
ATOM   1398  HG2 GLU    90      30.541  53.587  37.668  1.00  0.00           H  
ATOM   1399  HG3 GLU    90      28.943  54.025  38.417  1.00  0.00           H  
ATOM   1400  N   HIS    91      32.457  53.819  42.332  1.00  0.00           N  
ATOM   1401  CA  HIS    91      32.625  53.843  43.808  1.00  0.00           C  
ATOM   1402  C   HIS    91      33.430  55.022  44.313  1.00  0.00           C  
ATOM   1403  O   HIS    91      34.546  55.309  43.863  1.00  0.00           O  
ATOM   1404  CB  HIS    91      33.246  52.504  44.137  1.00  0.00           C  
ATOM   1405  CG  HIS    91      33.513  52.196  45.587  1.00  0.00           C  
ATOM   1406  ND1 HIS    91      34.548  51.347  46.070  1.00  0.00           N  
ATOM   1407  CE1 HIS    91      34.436  51.169  47.423  1.00  0.00           C  
ATOM   1408  NE2 HIS    91      33.274  51.809  47.744  1.00  0.00           N  
ATOM   1409  CD2 HIS    91      32.770  52.544  46.666  1.00  0.00           C  
ATOM   1410  H   HIS    91      33.247  53.749  41.706  1.00  0.00           H  
ATOM   1411  HA  HIS    91      31.649  53.851  44.293  1.00  0.00           H  
ATOM   1412  HB2 HIS    91      32.637  51.673  43.780  1.00  0.00           H  
ATOM   1413  HB3 HIS    91      34.212  52.518  43.633  1.00  0.00           H  
ATOM   1414  HE1 HIS    91      35.144  50.660  48.060  1.00  0.00           H  
ATOM   1415  HE2 HIS    91      32.911  51.904  48.682  1.00  0.00           H  
ATOM   1416  HD2 HIS    91      31.864  53.131  46.698  1.00  0.00           H  
ATOM   1417  N   MET    92      32.796  55.742  45.194  1.00  0.00           N  
ATOM   1418  CA  MET    92      33.210  57.058  45.611  1.00  0.00           C  
ATOM   1419  C   MET    92      34.060  56.959  46.851  1.00  0.00           C  
ATOM   1420  O   MET    92      33.603  56.513  47.890  1.00  0.00           O  
ATOM   1421  CB  MET    92      31.976  57.961  45.804  1.00  0.00           C  
ATOM   1422  CG  MET    92      32.236  59.378  46.352  1.00  0.00           C  
ATOM   1423  SD  MET    92      33.021  60.552  45.240  1.00  0.00           S  
ATOM   1424  CE  MET    92      31.499  61.032  44.322  1.00  0.00           C  
ATOM   1425  H   MET    92      31.850  55.483  45.438  1.00  0.00           H  
ATOM   1426  HA  MET    92      33.815  57.526  44.834  1.00  0.00           H  
ATOM   1427  HB2 MET    92      31.489  58.039  44.832  1.00  0.00           H  
ATOM   1428  HB3 MET    92      31.253  57.426  46.420  1.00  0.00           H  
ATOM   1429  HG2 MET    92      31.255  59.763  46.628  1.00  0.00           H  
ATOM   1430  HG3 MET    92      32.777  59.362  47.298  1.00  0.00           H  
ATOM   1431  HE1 MET    92      31.108  60.143  43.827  1.00  0.00           H  
ATOM   1432  HE2 MET    92      30.720  61.502  44.923  1.00  0.00           H  
ATOM   1433  HE3 MET    92      31.785  61.643  43.466  1.00  0.00           H  
ATOM   1434  N   PHE    93      35.321  57.377  46.788  1.00  0.00           N  
ATOM   1435  CA  PHE    93      36.273  57.519  47.878  1.00  0.00           C  
ATOM   1436  C   PHE    93      36.715  58.981  48.214  1.00  0.00           C  
ATOM   1437  O   PHE    93      36.365  59.952  47.536  1.00  0.00           O  
ATOM   1438  CB  PHE    93      37.386  56.516  47.754  1.00  0.00           C  
ATOM   1439  CG  PHE    93      38.304  56.743  46.526  1.00  0.00           C  
ATOM   1440  CD1 PHE    93      39.650  57.100  46.776  1.00  0.00           C  
ATOM   1441  CE1 PHE    93      40.457  57.548  45.730  1.00  0.00           C  
ATOM   1442  CZ  PHE    93      39.993  57.540  44.394  1.00  0.00           C  
ATOM   1443  CE2 PHE    93      38.673  57.236  44.118  1.00  0.00           C  
ATOM   1444  CD2 PHE    93      37.848  56.835  45.216  1.00  0.00           C  
ATOM   1445  H   PHE    93      35.551  57.892  45.951  1.00  0.00           H  
ATOM   1446  HA  PHE    93      35.665  57.312  48.759  1.00  0.00           H  
ATOM   1447  HB2 PHE    93      37.901  56.429  48.710  1.00  0.00           H  
ATOM   1448  HB3 PHE    93      36.996  55.503  47.659  1.00  0.00           H  
ATOM   1449  HD1 PHE    93      40.023  57.072  47.790  1.00  0.00           H  
ATOM   1450  HE1 PHE    93      41.422  58.007  45.884  1.00  0.00           H  
ATOM   1451  HZ  PHE    93      40.749  57.837  43.681  1.00  0.00           H  
ATOM   1452  HE2 PHE    93      38.282  57.205  43.111  1.00  0.00           H  
ATOM   1453  HD2 PHE    93      36.836  56.530  44.995  1.00  0.00           H  
ATOM   1454  N   GLU    94      37.505  59.093  49.301  1.00  0.00           N  
ATOM   1455  CA  GLU    94      38.236  60.354  49.638  1.00  0.00           C  
ATOM   1456  C   GLU    94      39.463  60.550  48.798  1.00  0.00           C  
ATOM   1457  O   GLU    94      40.243  59.655  48.443  1.00  0.00           O  
ATOM   1458  CB  GLU    94      38.350  60.468  51.174  1.00  0.00           C  
ATOM   1459  CG  GLU    94      39.356  59.522  51.811  1.00  0.00           C  
ATOM   1460  CD  GLU    94      38.750  58.265  52.418  1.00  0.00           C  
ATOM   1461  OE1 GLU    94      38.663  58.134  53.653  1.00  0.00           O  
ATOM   1462  OE2 GLU    94      38.214  57.372  51.718  1.00  0.00           O1-
ATOM   1463  H   GLU    94      37.819  58.246  49.753  1.00  0.00           H  
ATOM   1464  HA  GLU    94      37.622  61.205  49.344  1.00  0.00           H  
ATOM   1465  HB2 GLU    94      38.843  61.429  51.322  1.00  0.00           H  
ATOM   1466  HB3 GLU    94      37.394  60.552  51.689  1.00  0.00           H  
ATOM   1467  HG2 GLU    94      40.131  59.247  51.096  1.00  0.00           H  
ATOM   1468  HG3 GLU    94      39.871  60.044  52.618  1.00  0.00           H  
ATOM   1469  N   THR    95      39.690  61.751  48.384  1.00  0.00           N  
ATOM   1470  CA  THR    95      40.816  62.226  47.592  1.00  0.00           C  
ATOM   1471  C   THR    95      40.973  63.724  47.828  1.00  0.00           C  
ATOM   1472  O   THR    95      40.101  64.519  47.424  1.00  0.00           O  
ATOM   1473  CB  THR    95      40.863  61.928  46.084  1.00  0.00           C  
ATOM   1474  CG2 THR    95      41.891  62.633  45.326  1.00  0.00           C  
ATOM   1475  OG1 THR    95      41.130  60.595  45.934  1.00  0.00           O  
ATOM   1476  H   THR    95      38.958  62.413  48.597  1.00  0.00           H  
ATOM   1477  HA  THR    95      41.697  61.741  48.012  1.00  0.00           H  
ATOM   1478  HB  THR    95      39.911  62.136  45.595  1.00  0.00           H  
ATOM   1479 HG21 THR    95      41.660  63.697  45.360  1.00  0.00           H  
ATOM   1480 HG22 THR    95      42.867  62.528  45.798  1.00  0.00           H  
ATOM   1481 HG23 THR    95      41.787  62.502  44.249  1.00  0.00           H  
ATOM   1482  HG1 THR    95      40.395  60.133  46.344  1.00  0.00           H  
ATOM   1483  N   GLU    96      42.082  64.140  48.435  1.00  0.00           N  
ATOM   1484  CA  GLU    96      42.485  65.493  48.683  1.00  0.00           C  
ATOM   1485  C   GLU    96      41.580  66.320  49.638  1.00  0.00           C  
ATOM   1486  O   GLU    96      40.478  65.845  50.000  1.00  0.00           O  
ATOM   1487  CB  GLU    96      42.690  66.298  47.374  1.00  0.00           C  
ATOM   1488  CG  GLU    96      43.752  65.710  46.516  1.00  0.00           C  
ATOM   1489  CD  GLU    96      45.186  65.643  47.140  1.00  0.00           C  
ATOM   1490  OE1 GLU    96      45.957  64.660  46.934  1.00  0.00           O  
ATOM   1491  OE2 GLU    96      45.558  66.581  47.911  1.00  0.00           O1-
ATOM   1492  H   GLU    96      42.760  63.447  48.720  1.00  0.00           H  
ATOM   1493  HA  GLU    96      43.409  65.598  49.252  1.00  0.00           H  
ATOM   1494  HB2 GLU    96      41.783  66.150  46.788  1.00  0.00           H  
ATOM   1495  HB3 GLU    96      42.753  67.370  47.556  1.00  0.00           H  
ATOM   1496  HG2 GLU    96      43.387  64.707  46.296  1.00  0.00           H  
ATOM   1497  HG3 GLU    96      43.837  66.357  45.643  1.00  0.00           H  
ATOM   1498  N   ASP    97      42.071  67.475  50.049  1.00  0.00           N  
ATOM   1499  CA  ASP    97      41.515  68.220  51.197  1.00  0.00           C  
ATOM   1500  C   ASP    97      40.038  68.445  51.078  1.00  0.00           C  
ATOM   1501  O   ASP    97      39.501  69.262  50.302  1.00  0.00           O  
ATOM   1502  CB  ASP    97      42.165  69.593  51.327  1.00  0.00           C  
ATOM   1503  CG  ASP    97      41.877  70.340  52.655  1.00  0.00           C  
ATOM   1504  OD1 ASP    97      42.254  71.511  52.829  1.00  0.00           O  
ATOM   1505  OD2 ASP    97      41.335  69.663  53.605  1.00  0.00           O1-
ATOM   1506  H   ASP    97      42.917  67.754  49.574  1.00  0.00           H  
ATOM   1507  HA  ASP    97      41.799  67.731  52.129  1.00  0.00           H  
ATOM   1508  HB2 ASP    97      43.252  69.513  51.327  1.00  0.00           H  
ATOM   1509  HB3 ASP    97      41.961  70.292  50.516  1.00  0.00           H  
ATOM   1510  N   GLY    98      39.288  67.849  52.025  1.00  0.00           N  
ATOM   1511  CA  GLY    98      37.879  68.067  52.106  1.00  0.00           C  
ATOM   1512  C   GLY    98      37.121  67.592  50.886  1.00  0.00           C  
ATOM   1513  O   GLY    98      36.006  68.036  50.665  1.00  0.00           O  
ATOM   1514  H   GLY    98      39.727  67.135  52.588  1.00  0.00           H  
ATOM   1515  HA2 GLY    98      37.505  67.537  52.982  1.00  0.00           H  
ATOM   1516  HA3 GLY    98      37.689  69.137  52.196  1.00  0.00           H  
ATOM   1517  N   SER    99      37.707  66.874  49.931  1.00  0.00           N  
ATOM   1518  CA  SER    99      37.168  66.579  48.611  1.00  0.00           C  
ATOM   1519  C   SER    99      37.140  65.033  48.349  1.00  0.00           C  
ATOM   1520  O   SER    99      37.665  64.184  49.139  1.00  0.00           O  
ATOM   1521  CB  SER    99      37.908  67.283  47.560  1.00  0.00           C  
ATOM   1522  OG  SER    99      39.360  67.164  47.597  1.00  0.00           O  
ATOM   1523  H   SER    99      38.631  66.569  50.200  1.00  0.00           H  
ATOM   1524  HA  SER    99      36.116  66.860  48.569  1.00  0.00           H  
ATOM   1525  HB2 SER    99      37.582  66.998  46.560  1.00  0.00           H  
ATOM   1526  HB3 SER    99      37.582  68.314  47.696  1.00  0.00           H  
ATOM   1527  HG  SER    99      39.599  66.241  47.481  1.00  0.00           H  
ATOM   1528  N   LYS   100      36.502  64.631  47.303  1.00  0.00           N  
ATOM   1529  CA  LYS   100      36.216  63.193  46.953  1.00  0.00           C  
ATOM   1530  C   LYS   100      36.514  62.951  45.476  1.00  0.00           C  
ATOM   1531  O   LYS   100      36.611  63.917  44.715  1.00  0.00           O  
ATOM   1532  CB  LYS   100      34.816  62.890  47.357  1.00  0.00           C  
ATOM   1533  CG  LYS   100      34.664  62.522  48.874  1.00  0.00           C  
ATOM   1534  CD  LYS   100      33.285  61.951  49.283  1.00  0.00           C  
ATOM   1535  CE  LYS   100      33.280  61.334  50.665  1.00  0.00           C  
ATOM   1536  NZ  LYS   100      32.139  60.403  50.916  1.00  0.00           N1+
ATOM   1537  H   LYS   100      36.137  65.292  46.632  1.00  0.00           H  
ATOM   1538  HA  LYS   100      36.926  62.511  47.420  1.00  0.00           H  
ATOM   1539  HB2 LYS   100      34.182  63.753  47.156  1.00  0.00           H  
ATOM   1540  HB3 LYS   100      34.372  62.129  46.715  1.00  0.00           H  
ATOM   1541  HG2 LYS   100      35.388  61.745  49.121  1.00  0.00           H  
ATOM   1542  HG3 LYS   100      34.950  63.347  49.527  1.00  0.00           H  
ATOM   1543  HD2 LYS   100      32.520  62.700  49.081  1.00  0.00           H  
ATOM   1544  HD3 LYS   100      33.118  61.141  48.573  1.00  0.00           H  
ATOM   1545  HE2 LYS   100      34.230  60.822  50.816  1.00  0.00           H  
ATOM   1546  HE3 LYS   100      33.249  62.207  51.317  1.00  0.00           H  
ATOM   1547  HZ1 LYS   100      32.192  59.540  50.395  1.00  0.00           H  
ATOM   1548  HZ2 LYS   100      32.199  60.115  51.882  1.00  0.00           H  
ATOM   1549  HZ3 LYS   100      31.273  60.817  50.603  1.00  0.00           H  
ATOM   1550  N   ASP   101      36.579  61.686  45.056  1.00  0.00           N  
ATOM   1551  CA  ASP   101      36.896  61.112  43.712  1.00  0.00           C  
ATOM   1552  C   ASP   101      36.315  59.670  43.570  1.00  0.00           C  
ATOM   1553  O   ASP   101      35.815  59.059  44.514  1.00  0.00           O  
ATOM   1554  CB  ASP   101      38.456  61.150  43.592  1.00  0.00           C  
ATOM   1555  CG  ASP   101      38.920  60.861  42.192  1.00  0.00           C  
ATOM   1556  OD1 ASP   101      38.153  61.098  41.207  1.00  0.00           O  
ATOM   1557  OD2 ASP   101      40.073  60.312  42.088  1.00  0.00           O1-
ATOM   1558  H   ASP   101      36.598  60.971  45.768  1.00  0.00           H  
ATOM   1559  HA  ASP   101      36.536  61.869  43.016  1.00  0.00           H  
ATOM   1560  HB2 ASP   101      38.845  62.090  43.984  1.00  0.00           H  
ATOM   1561  HB3 ASP   101      38.759  60.295  44.196  1.00  0.00           H  
ATOM   1562  N   GLU   102      36.260  59.088  42.330  1.00  0.00           N  
ATOM   1563  CA  GLU   102      35.546  57.801  42.049  1.00  0.00           C  
ATOM   1564  C   GLU   102      36.551  56.873  41.356  1.00  0.00           C  
ATOM   1565  O   GLU   102      37.396  57.291  40.585  1.00  0.00           O  
ATOM   1566  CB  GLU   102      34.301  58.035  41.177  1.00  0.00           C  
ATOM   1567  CG  GLU   102      33.207  58.665  42.003  1.00  0.00           C  
ATOM   1568  CD  GLU   102      31.922  58.682  41.189  1.00  0.00           C  
ATOM   1569  OE1 GLU   102      30.794  58.250  41.564  1.00  0.00           O  
ATOM   1570  OE2 GLU   102      32.030  59.303  40.156  1.00  0.00           O1-
ATOM   1571  H   GLU   102      36.410  59.748  41.581  1.00  0.00           H  
ATOM   1572  HA  GLU   102      35.280  57.305  42.983  1.00  0.00           H  
ATOM   1573  HB2 GLU   102      34.569  58.780  40.428  1.00  0.00           H  
ATOM   1574  HB3 GLU   102      33.993  57.073  40.767  1.00  0.00           H  
ATOM   1575  HG2 GLU   102      33.098  58.018  42.873  1.00  0.00           H  
ATOM   1576  HG3 GLU   102      33.567  59.607  42.416  1.00  0.00           H  
ATOM   1577  N   TRP   103      36.394  55.610  41.553  1.00  0.00           N  
ATOM   1578  CA  TRP   103      36.876  54.553  40.596  1.00  0.00           C  
ATOM   1579  C   TRP   103      35.766  53.756  40.014  1.00  0.00           C  
ATOM   1580  O   TRP   103      34.842  53.422  40.743  1.00  0.00           O  
ATOM   1581  CB  TRP   103      37.706  53.557  41.394  1.00  0.00           C  
ATOM   1582  CG  TRP   103      39.173  53.977  41.559  1.00  0.00           C  
ATOM   1583  CD1 TRP   103      39.674  55.226  41.517  1.00  0.00           C  
ATOM   1584  NE1 TRP   103      40.992  55.210  41.742  1.00  0.00           N  
ATOM   1585  CE2 TRP   103      41.458  53.899  42.058  1.00  0.00           C  
ATOM   1586  CZ2 TRP   103      42.702  53.315  42.269  1.00  0.00           C  
ATOM   1587  CH2 TRP   103      42.856  51.896  42.396  1.00  0.00           C  
ATOM   1588  CZ3 TRP   103      41.724  51.098  42.415  1.00  0.00           C  
ATOM   1589  CE3 TRP   103      40.456  51.692  42.234  1.00  0.00           C  
ATOM   1590  CD2 TRP   103      40.302  53.112  41.869  1.00  0.00           C  
ATOM   1591  H   TRP   103      35.695  55.319  42.222  1.00  0.00           H  
ATOM   1592  HA  TRP   103      37.548  54.900  39.811  1.00  0.00           H  
ATOM   1593  HB2 TRP   103      37.270  53.394  42.380  1.00  0.00           H  
ATOM   1594  HB3 TRP   103      37.789  52.569  40.941  1.00  0.00           H  
ATOM   1595  HD1 TRP   103      39.315  56.206  41.242  1.00  0.00           H  
ATOM   1596  HE1 TRP   103      41.602  56.008  41.841  1.00  0.00           H  
ATOM   1597  HZ2 TRP   103      43.590  53.927  42.214  1.00  0.00           H  
ATOM   1598  HH2 TRP   103      43.823  51.419  42.453  1.00  0.00           H  
ATOM   1599  HZ3 TRP   103      41.785  50.059  42.705  1.00  0.00           H  
ATOM   1600  HE3 TRP   103      39.531  51.137  42.282  1.00  0.00           H  
ATOM   1601  N   ARG   104      35.724  53.544  38.704  1.00  0.00           N  
ATOM   1602  CA  ARG   104      34.788  52.502  38.123  1.00  0.00           C  
ATOM   1603  C   ARG   104      35.307  51.109  38.290  1.00  0.00           C  
ATOM   1604  O   ARG   104      36.543  50.897  38.178  1.00  0.00           O  
ATOM   1605  CB  ARG   104      34.650  52.942  36.680  1.00  0.00           C  
ATOM   1606  CG  ARG   104      33.774  54.217  36.531  1.00  0.00           C  
ATOM   1607  CD  ARG   104      33.512  54.368  34.981  1.00  0.00           C  
ATOM   1608  NE  ARG   104      34.728  54.592  34.237  1.00  0.00           N  
ATOM   1609  CZ  ARG   104      35.066  55.711  33.749  1.00  0.00           C  
ATOM   1610  NH1 ARG   104      34.661  56.878  34.155  1.00  0.00           N  
ATOM   1611  NH2 ARG   104      35.916  55.796  32.827  1.00  0.00           N1+
ATOM   1612  H   ARG   104      36.458  53.875  38.094  1.00  0.00           H  
ATOM   1613  HA  ARG   104      33.779  52.604  38.524  1.00  0.00           H  
ATOM   1614  HB2 ARG   104      35.625  53.009  36.197  1.00  0.00           H  
ATOM   1615  HB3 ARG   104      33.995  52.182  36.255  1.00  0.00           H  
ATOM   1616  HG2 ARG   104      32.890  54.159  37.165  1.00  0.00           H  
ATOM   1617  HG3 ARG   104      34.347  55.075  36.882  1.00  0.00           H  
ATOM   1618  HD2 ARG   104      32.968  53.491  34.628  1.00  0.00           H  
ATOM   1619  HD3 ARG   104      32.814  55.186  34.803  1.00  0.00           H  
ATOM   1620  HE  ARG   104      35.153  53.773  33.824  1.00  0.00           H  
ATOM   1621 HH11 ARG   104      34.091  56.952  34.986  1.00  0.00           H  
ATOM   1622 HH12 ARG   104      34.810  57.717  33.613  1.00  0.00           H  
ATOM   1623 HH21 ARG   104      36.419  54.981  32.507  1.00  0.00           H  
ATOM   1624 HH22 ARG   104      36.143  56.686  32.406  1.00  0.00           H  
ATOM   1625  N   GLY   105      34.379  50.164  38.586  1.00  0.00           N  
ATOM   1626  CA  GLY   105      34.624  48.694  38.723  1.00  0.00           C  
ATOM   1627  C   GLY   105      33.440  47.775  38.362  1.00  0.00           C  
ATOM   1628  O   GLY   105      32.454  48.241  37.723  1.00  0.00           O  
ATOM   1629  H   GLY   105      33.401  50.417  38.589  1.00  0.00           H  
ATOM   1630  HA2 GLY   105      35.482  48.444  38.098  1.00  0.00           H  
ATOM   1631  HA3 GLY   105      35.062  48.552  39.711  1.00  0.00           H  
ATOM   1632  N   MET   106      33.543  46.518  38.790  1.00  0.00           N  
ATOM   1633  CA  MET   106      32.568  45.485  38.641  1.00  0.00           C  
ATOM   1634  C   MET   106      32.596  44.472  39.762  1.00  0.00           C  
ATOM   1635  O   MET   106      33.655  44.002  40.201  1.00  0.00           O  
ATOM   1636  CB  MET   106      32.685  44.878  37.241  1.00  0.00           C  
ATOM   1637  CG  MET   106      31.850  43.568  37.074  1.00  0.00           C  
ATOM   1638  SD  MET   106      32.577  41.985  37.520  1.00  0.00           S  
ATOM   1639  CE  MET   106      33.597  41.723  36.118  1.00  0.00           C  
ATOM   1640  H   MET   106      34.444  46.250  39.161  1.00  0.00           H  
ATOM   1641  HA  MET   106      31.591  45.969  38.655  1.00  0.00           H  
ATOM   1642  HB2 MET   106      32.270  45.683  36.634  1.00  0.00           H  
ATOM   1643  HB3 MET   106      33.712  44.620  36.985  1.00  0.00           H  
ATOM   1644  HG2 MET   106      31.003  43.681  37.751  1.00  0.00           H  
ATOM   1645  HG3 MET   106      31.534  43.477  36.034  1.00  0.00           H  
ATOM   1646  HE1 MET   106      34.047  40.732  36.168  1.00  0.00           H  
ATOM   1647  HE2 MET   106      33.103  41.868  35.157  1.00  0.00           H  
ATOM   1648  HE3 MET   106      34.462  42.385  36.078  1.00  0.00           H  
ATOM   1649  N   VAL   107      31.345  44.188  40.219  1.00  0.00           N  
ATOM   1650  CA  VAL   107      31.022  43.355  41.370  1.00  0.00           C  
ATOM   1651  C   VAL   107      30.980  41.865  40.973  1.00  0.00           C  
ATOM   1652  O   VAL   107      30.197  41.507  40.071  1.00  0.00           O  
ATOM   1653  CB  VAL   107      29.852  43.762  42.155  1.00  0.00           C  
ATOM   1654  CG1 VAL   107      29.994  43.063  43.549  1.00  0.00           C  
ATOM   1655  CG2 VAL   107      29.768  45.300  42.410  1.00  0.00           C  
ATOM   1656  H   VAL   107      30.575  44.650  39.757  1.00  0.00           H  
ATOM   1657  HA  VAL   107      31.854  43.430  42.069  1.00  0.00           H  
ATOM   1658  HB  VAL   107      28.957  43.453  41.615  1.00  0.00           H  
ATOM   1659 HG11 VAL   107      30.773  43.539  44.145  1.00  0.00           H  
ATOM   1660 HG12 VAL   107      29.123  43.317  44.152  1.00  0.00           H  
ATOM   1661 HG13 VAL   107      30.213  42.008  43.382  1.00  0.00           H  
ATOM   1662 HG21 VAL   107      30.760  45.727  42.559  1.00  0.00           H  
ATOM   1663 HG22 VAL   107      29.252  45.736  41.555  1.00  0.00           H  
ATOM   1664 HG23 VAL   107      29.199  45.396  43.335  1.00  0.00           H  
ATOM   1665  N   LEU   108      31.718  40.983  41.648  1.00  0.00           N  
ATOM   1666  CA  LEU   108      31.949  39.599  41.207  1.00  0.00           C  
ATOM   1667  C   LEU   108      31.152  38.501  41.919  1.00  0.00           C  
ATOM   1668  O   LEU   108      30.499  37.742  41.232  1.00  0.00           O  
ATOM   1669  CB  LEU   108      33.415  39.317  41.279  1.00  0.00           C  
ATOM   1670  CG  LEU   108      34.301  40.306  40.575  1.00  0.00           C  
ATOM   1671  CD1 LEU   108      35.576  40.475  41.366  1.00  0.00           C  
ATOM   1672  CD2 LEU   108      34.712  39.686  39.151  1.00  0.00           C  
ATOM   1673  H   LEU   108      32.356  41.214  42.396  1.00  0.00           H  
ATOM   1674  HA  LEU   108      31.662  39.483  40.162  1.00  0.00           H  
ATOM   1675  HB2 LEU   108      33.693  39.224  42.329  1.00  0.00           H  
ATOM   1676  HB3 LEU   108      33.626  38.282  41.013  1.00  0.00           H  
ATOM   1677  HG  LEU   108      33.722  41.221  40.443  1.00  0.00           H  
ATOM   1678 HD11 LEU   108      35.378  41.048  42.272  1.00  0.00           H  
ATOM   1679 HD12 LEU   108      36.175  39.565  41.393  1.00  0.00           H  
ATOM   1680 HD13 LEU   108      36.157  41.216  40.817  1.00  0.00           H  
ATOM   1681 HD21 LEU   108      35.462  40.367  38.750  1.00  0.00           H  
ATOM   1682 HD22 LEU   108      35.113  38.687  39.328  1.00  0.00           H  
ATOM   1683 HD23 LEU   108      33.824  39.784  38.527  1.00  0.00           H  
ATOM   1684  N   ALA   109      31.119  38.477  43.195  1.00  0.00           N  
ATOM   1685  CA  ALA   109      30.362  37.575  44.113  1.00  0.00           C  
ATOM   1686  C   ALA   109      30.238  38.270  45.444  1.00  0.00           C  
ATOM   1687  O   ALA   109      30.999  39.227  45.731  1.00  0.00           O  
ATOM   1688  CB  ALA   109      31.064  36.230  44.227  1.00  0.00           C  
ATOM   1689  H   ALA   109      31.589  39.232  43.674  1.00  0.00           H  
ATOM   1690  HA  ALA   109      29.374  37.466  43.665  1.00  0.00           H  
ATOM   1691  HB1 ALA   109      31.994  36.210  44.795  1.00  0.00           H  
ATOM   1692  HB2 ALA   109      30.315  35.631  44.745  1.00  0.00           H  
ATOM   1693  HB3 ALA   109      31.313  35.829  43.245  1.00  0.00           H  
ATOM   1694  N   ARG   110      29.404  37.808  46.419  1.00  0.00           N  
ATOM   1695  CA  ARG   110      29.672  37.976  47.866  1.00  0.00           C  
ATOM   1696  C   ARG   110      30.816  37.043  48.246  1.00  0.00           C  
ATOM   1697  O   ARG   110      30.971  35.976  47.605  1.00  0.00           O  
ATOM   1698  CB  ARG   110      28.325  37.768  48.677  1.00  0.00           C  
ATOM   1699  CG  ARG   110      27.352  38.942  48.689  1.00  0.00           C  
ATOM   1700  CD  ARG   110      25.896  38.661  49.142  1.00  0.00           C  
ATOM   1701  NE  ARG   110      25.969  38.387  50.526  1.00  0.00           N  
ATOM   1702  CZ  ARG   110      24.986  38.094  51.348  1.00  0.00           C  
ATOM   1703  NH1 ARG   110      23.763  37.832  50.961  1.00  0.00           N  
ATOM   1704  NH2 ARG   110      25.310  37.913  52.617  1.00  0.00           N1+
ATOM   1705  H   ARG   110      28.791  37.044  46.173  1.00  0.00           H  
ATOM   1706  HA  ARG   110      29.888  39.041  47.952  1.00  0.00           H  
ATOM   1707  HB2 ARG   110      27.828  36.880  48.286  1.00  0.00           H  
ATOM   1708  HB3 ARG   110      28.636  37.552  49.698  1.00  0.00           H  
ATOM   1709  HG2 ARG   110      27.750  39.712  49.349  1.00  0.00           H  
ATOM   1710  HG3 ARG   110      27.517  39.373  47.701  1.00  0.00           H  
ATOM   1711  HD2 ARG   110      25.189  39.462  48.924  1.00  0.00           H  
ATOM   1712  HD3 ARG   110      25.557  37.812  48.548  1.00  0.00           H  
ATOM   1713  HE  ARG   110      26.855  38.262  50.994  1.00  0.00           H  
ATOM   1714 HH11 ARG   110      23.429  37.858  50.008  1.00  0.00           H  
ATOM   1715 HH12 ARG   110      23.091  37.555  51.663  1.00  0.00           H  
ATOM   1716 HH21 ARG   110      26.249  38.202  52.851  1.00  0.00           H  
ATOM   1717 HH22 ARG   110      24.733  37.517  53.345  1.00  0.00           H  
ATOM   1718  N   ALA   111      31.613  37.493  49.221  1.00  0.00           N  
ATOM   1719  CA  ALA   111      32.742  36.746  49.676  1.00  0.00           C  
ATOM   1720  C   ALA   111      32.287  35.712  50.702  1.00  0.00           C  
ATOM   1721  O   ALA   111      31.272  35.843  51.423  1.00  0.00           O  
ATOM   1722  CB  ALA   111      33.716  37.732  50.376  1.00  0.00           C  
ATOM   1723  H   ALA   111      31.514  38.416  49.621  1.00  0.00           H  
ATOM   1724  HA  ALA   111      33.171  36.259  48.800  1.00  0.00           H  
ATOM   1725  HB1 ALA   111      34.160  38.375  49.616  1.00  0.00           H  
ATOM   1726  HB2 ALA   111      33.061  38.291  51.045  1.00  0.00           H  
ATOM   1727  HB3 ALA   111      34.420  37.284  51.077  1.00  0.00           H  
ATOM   1728  N   PRO   112      32.947  34.547  50.770  1.00  0.00           N  
ATOM   1729  CA  PRO   112      32.771  33.574  51.886  1.00  0.00           C  
ATOM   1730  C   PRO   112      33.445  34.134  53.136  1.00  0.00           C  
ATOM   1731  O   PRO   112      34.290  35.035  53.046  1.00  0.00           O  
ATOM   1732  CD  PRO   112      34.111  34.093  50.003  1.00  0.00           C  
ATOM   1733  CG  PRO   112      34.627  32.906  50.704  1.00  0.00           C  
ATOM   1734  CB  PRO   112      33.462  32.299  51.393  1.00  0.00           C  
ATOM   1735  HD2 PRO   112      34.892  34.850  50.073  1.00  0.00           H  
ATOM   1736  HD3 PRO   112      33.892  33.782  48.982  1.00  0.00           H  
ATOM   1737  HG2 PRO   112      35.390  33.150  51.442  1.00  0.00           H  
ATOM   1738  HG3 PRO   112      35.192  32.313  49.985  1.00  0.00           H  
ATOM   1739  HB2 PRO   112      33.781  31.687  52.237  1.00  0.00           H  
ATOM   1740  HB3 PRO   112      32.882  31.746  50.655  1.00  0.00           H  
ATOM   1741  HA  PRO   112      31.716  33.351  52.048  1.00  0.00           H  
ATOM   1742  N   VAL   113      33.156  33.576  54.320  1.00  0.00           N  
ATOM   1743  CA  VAL   113      33.715  33.962  55.685  1.00  0.00           C  
ATOM   1744  C   VAL   113      33.376  35.344  56.126  1.00  0.00           C  
ATOM   1745  O   VAL   113      32.890  35.556  57.298  1.00  0.00           O  
ATOM   1746  CB  VAL   113      35.181  33.685  55.835  1.00  0.00           C  
ATOM   1747  CG1 VAL   113      35.691  34.178  57.183  1.00  0.00           C  
ATOM   1748  CG2 VAL   113      35.537  32.238  55.497  1.00  0.00           C  
ATOM   1749  H   VAL   113      32.442  32.865  54.389  1.00  0.00           H  
ATOM   1750  HA  VAL   113      33.258  33.324  56.442  1.00  0.00           H  
ATOM   1751  HB  VAL   113      35.771  34.298  55.153  1.00  0.00           H  
ATOM   1752 HG11 VAL   113      36.744  33.909  57.268  1.00  0.00           H  
ATOM   1753 HG12 VAL   113      35.684  35.267  57.234  1.00  0.00           H  
ATOM   1754 HG13 VAL   113      35.058  33.741  57.955  1.00  0.00           H  
ATOM   1755 HG21 VAL   113      35.021  31.531  56.147  1.00  0.00           H  
ATOM   1756 HG22 VAL   113      35.238  31.939  54.493  1.00  0.00           H  
ATOM   1757 HG23 VAL   113      36.613  32.069  55.508  1.00  0.00           H  
ATOM   1758  N   MET   114      33.559  36.360  55.276  1.00  0.00           N  
ATOM   1759  CA  MET   114      33.110  37.712  55.549  1.00  0.00           C  
ATOM   1760  C   MET   114      31.945  37.790  54.571  1.00  0.00           C  
ATOM   1761  O   MET   114      31.951  38.456  53.551  1.00  0.00           O  
ATOM   1762  CB  MET   114      34.344  38.584  55.153  1.00  0.00           C  
ATOM   1763  CG  MET   114      35.537  38.138  55.994  1.00  0.00           C  
ATOM   1764  SD  MET   114      37.061  39.127  55.588  1.00  0.00           S  
ATOM   1765  CE  MET   114      36.525  40.686  56.467  1.00  0.00           C  
ATOM   1766  H   MET   114      33.996  36.122  54.396  1.00  0.00           H  
ATOM   1767  HA  MET   114      32.814  37.957  56.570  1.00  0.00           H  
ATOM   1768  HB2 MET   114      34.498  38.452  54.081  1.00  0.00           H  
ATOM   1769  HB3 MET   114      34.033  39.610  55.347  1.00  0.00           H  
ATOM   1770  HG2 MET   114      35.297  38.280  57.048  1.00  0.00           H  
ATOM   1771  HG3 MET   114      35.807  37.096  55.823  1.00  0.00           H  
ATOM   1772  HE1 MET   114      35.635  41.077  55.974  1.00  0.00           H  
ATOM   1773  HE2 MET   114      36.366  40.264  57.460  1.00  0.00           H  
ATOM   1774  HE3 MET   114      37.390  41.336  56.332  1.00  0.00           H  
ATOM   1775  N   ASN   115      30.906  37.095  54.859  1.00  0.00           N  
ATOM   1776  CA  ASN   115      29.658  36.995  54.021  1.00  0.00           C  
ATOM   1777  C   ASN   115      28.834  38.251  53.821  1.00  0.00           C  
ATOM   1778  O   ASN   115      28.033  38.400  52.861  1.00  0.00           O  
ATOM   1779  CB  ASN   115      28.859  35.773  54.603  1.00  0.00           C  
ATOM   1780  CG  ASN   115      29.696  34.459  54.610  1.00  0.00           C  
ATOM   1781  OD1 ASN   115      30.453  34.250  55.549  1.00  0.00           O  
ATOM   1782  ND2 ASN   115      29.619  33.582  53.710  1.00  0.00           N  
ATOM   1783  H   ASN   115      30.856  36.638  55.758  1.00  0.00           H  
ATOM   1784  HA  ASN   115      29.970  36.795  52.996  1.00  0.00           H  
ATOM   1785  HB2 ASN   115      28.613  36.042  55.631  1.00  0.00           H  
ATOM   1786  HB3 ASN   115      27.911  35.495  54.144  1.00  0.00           H  
ATOM   1787 HD21 ASN   115      28.842  33.637  53.067  1.00  0.00           H  
ATOM   1788 HD22 ASN   115      30.259  32.807  53.812  1.00  0.00           H  
ATOM   1789  N   THR   116      28.913  39.256  54.602  1.00  0.00           N  
ATOM   1790  CA  THR   116      28.396  40.662  54.225  1.00  0.00           C  
ATOM   1791  C   THR   116      29.186  41.381  53.147  1.00  0.00           C  
ATOM   1792  O   THR   116      28.729  42.422  52.570  1.00  0.00           O  
ATOM   1793  CB  THR   116      28.196  41.607  55.428  1.00  0.00           C  
ATOM   1794  CG2 THR   116      27.146  41.226  56.537  1.00  0.00           C  
ATOM   1795  OG1 THR   116      29.490  41.763  55.965  1.00  0.00           O  
ATOM   1796  H   THR   116      29.469  39.120  55.433  1.00  0.00           H  
ATOM   1797  HA  THR   116      27.406  40.447  53.824  1.00  0.00           H  
ATOM   1798  HB  THR   116      27.779  42.565  55.117  1.00  0.00           H  
ATOM   1799 HG21 THR   116      26.809  42.099  57.095  1.00  0.00           H  
ATOM   1800 HG22 THR   116      26.297  40.800  56.003  1.00  0.00           H  
ATOM   1801 HG23 THR   116      27.654  40.589  57.261  1.00  0.00           H  
ATOM   1802  HG1 THR   116      29.711  41.030  56.545  1.00  0.00           H  
ATOM   1803  N   TRP   117      30.399  40.884  52.803  1.00  0.00           N  
ATOM   1804  CA  TRP   117      31.198  41.590  51.793  1.00  0.00           C  
ATOM   1805  C   TRP   117      30.959  41.189  50.364  1.00  0.00           C  
ATOM   1806  O   TRP   117      30.403  40.145  50.031  1.00  0.00           O  
ATOM   1807  CB  TRP   117      32.666  41.508  52.149  1.00  0.00           C  
ATOM   1808  CG  TRP   117      33.071  42.102  53.488  1.00  0.00           C  
ATOM   1809  CD1 TRP   117      32.509  41.854  54.686  1.00  0.00           C  
ATOM   1810  NE1 TRP   117      33.150  42.528  55.691  1.00  0.00           N  
ATOM   1811  CE2 TRP   117      34.267  43.180  55.238  1.00  0.00           C  
ATOM   1812  CZ2 TRP   117      35.288  43.899  55.878  1.00  0.00           C  
ATOM   1813  CH2 TRP   117      36.402  44.255  55.058  1.00  0.00           C  
ATOM   1814  CZ3 TRP   117      36.230  44.341  53.687  1.00  0.00           C  
ATOM   1815  CE3 TRP   117      35.204  43.663  53.045  1.00  0.00           C  
ATOM   1816  CD2 TRP   117      34.251  42.998  53.834  1.00  0.00           C  
ATOM   1817  H   TRP   117      30.681  39.950  53.065  1.00  0.00           H  
ATOM   1818  HA  TRP   117      30.981  42.640  51.988  1.00  0.00           H  
ATOM   1819  HB2 TRP   117      32.961  40.468  52.007  1.00  0.00           H  
ATOM   1820  HB3 TRP   117      33.183  42.121  51.411  1.00  0.00           H  
ATOM   1821  HD1 TRP   117      31.660  41.228  54.918  1.00  0.00           H  
ATOM   1822  HE1 TRP   117      32.819  42.532  56.645  1.00  0.00           H  
ATOM   1823  HZ2 TRP   117      35.310  43.963  56.956  1.00  0.00           H  
ATOM   1824  HH2 TRP   117      37.306  44.669  55.481  1.00  0.00           H  
ATOM   1825  HZ3 TRP   117      36.931  44.856  53.047  1.00  0.00           H  
ATOM   1826  HE3 TRP   117      35.275  43.605  51.969  1.00  0.00           H  
ATOM   1827  N   PHE   118      31.386  41.962  49.348  1.00  0.00           N  
ATOM   1828  CA  PHE   118      31.304  41.616  47.936  1.00  0.00           C  
ATOM   1829  C   PHE   118      32.744  41.668  47.429  1.00  0.00           C  
ATOM   1830  O   PHE   118      33.419  42.644  47.637  1.00  0.00           O  
ATOM   1831  CB  PHE   118      30.365  42.495  47.129  1.00  0.00           C  
ATOM   1832  CG  PHE   118      28.910  42.391  47.577  1.00  0.00           C  
ATOM   1833  CD1 PHE   118      28.429  43.295  48.534  1.00  0.00           C  
ATOM   1834  CE1 PHE   118      27.083  43.244  48.890  1.00  0.00           C  
ATOM   1835  CZ  PHE   118      26.171  42.405  48.239  1.00  0.00           C  
ATOM   1836  CE2 PHE   118      26.637  41.628  47.158  1.00  0.00           C  
ATOM   1837  CD2 PHE   118      28.025  41.654  46.855  1.00  0.00           C  
ATOM   1838  H   PHE   118      31.727  42.883  49.584  1.00  0.00           H  
ATOM   1839  HA  PHE   118      30.960  40.584  47.882  1.00  0.00           H  
ATOM   1840  HB2 PHE   118      30.773  43.503  47.200  1.00  0.00           H  
ATOM   1841  HB3 PHE   118      30.361  42.131  46.102  1.00  0.00           H  
ATOM   1842  HD1 PHE   118      29.058  43.957  49.109  1.00  0.00           H  
ATOM   1843  HE1 PHE   118      26.745  43.756  49.779  1.00  0.00           H  
ATOM   1844  HZ  PHE   118      25.189  42.323  48.681  1.00  0.00           H  
ATOM   1845  HE2 PHE   118      25.981  41.010  46.563  1.00  0.00           H  
ATOM   1846  HD2 PHE   118      28.336  41.025  46.034  1.00  0.00           H  
ATOM   1847  N   TYR   119      33.211  40.679  46.683  1.00  0.00           N  
ATOM   1848  CA  TYR   119      34.379  40.857  45.795  1.00  0.00           C  
ATOM   1849  C   TYR   119      34.074  41.870  44.712  1.00  0.00           C  
ATOM   1850  O   TYR   119      33.092  41.865  43.956  1.00  0.00           O  
ATOM   1851  CB  TYR   119      34.740  39.429  45.222  1.00  0.00           C  
ATOM   1852  CG  TYR   119      35.258  38.420  46.254  1.00  0.00           C  
ATOM   1853  CD1 TYR   119      34.783  37.109  46.240  1.00  0.00           C  
ATOM   1854  CE1 TYR   119      35.229  36.080  47.081  1.00  0.00           C  
ATOM   1855  CZ  TYR   119      36.392  36.353  47.829  1.00  0.00           C  
ATOM   1856  OH  TYR   119      36.970  35.461  48.666  1.00  0.00           O  
ATOM   1857  CE2 TYR   119      36.934  37.684  47.860  1.00  0.00           C  
ATOM   1858  CD2 TYR   119      36.329  38.772  47.122  1.00  0.00           C  
ATOM   1859  H   TYR   119      32.599  39.887  46.546  1.00  0.00           H  
ATOM   1860  HA  TYR   119      35.193  41.240  46.411  1.00  0.00           H  
ATOM   1861  HB2 TYR   119      33.890  39.021  44.675  1.00  0.00           H  
ATOM   1862  HB3 TYR   119      35.546  39.569  44.501  1.00  0.00           H  
ATOM   1863  HD1 TYR   119      34.109  36.795  45.456  1.00  0.00           H  
ATOM   1864  HE1 TYR   119      34.777  35.099  47.086  1.00  0.00           H  
ATOM   1865  HH  TYR   119      36.834  34.548  48.404  1.00  0.00           H  
ATOM   1866  HE2 TYR   119      37.784  37.853  48.505  1.00  0.00           H  
ATOM   1867  HD2 TYR   119      36.645  39.802  47.198  1.00  0.00           H  
ATOM   1868  N   ILE   120      35.028  42.798  44.458  1.00  0.00           N  
ATOM   1869  CA  ILE   120      35.127  43.776  43.310  1.00  0.00           C  
ATOM   1870  C   ILE   120      36.507  43.806  42.703  1.00  0.00           C  
ATOM   1871  O   ILE   120      37.532  43.541  43.386  1.00  0.00           O  
ATOM   1872  CB  ILE   120      34.652  45.150  43.734  1.00  0.00           C  
ATOM   1873  CG2 ILE   120      35.343  45.789  44.918  1.00  0.00           C  
ATOM   1874  CG1 ILE   120      34.764  46.143  42.567  1.00  0.00           C  
ATOM   1875  CD1 ILE   120      33.745  47.278  42.511  1.00  0.00           C  
ATOM   1876  H   ILE   120      35.847  42.714  45.042  1.00  0.00           H  
ATOM   1877  HA  ILE   120      34.400  43.545  42.531  1.00  0.00           H  
ATOM   1878  HB  ILE   120      33.605  45.036  44.015  1.00  0.00           H  
ATOM   1879 HG21 ILE   120      34.971  46.791  45.129  1.00  0.00           H  
ATOM   1880 HG22 ILE   120      35.385  45.084  45.749  1.00  0.00           H  
ATOM   1881 HG23 ILE   120      36.376  45.903  44.589  1.00  0.00           H  
ATOM   1882 HG12 ILE   120      35.768  46.566  42.596  1.00  0.00           H  
ATOM   1883 HG13 ILE   120      34.596  45.614  41.628  1.00  0.00           H  
ATOM   1884 HD11 ILE   120      33.447  47.562  43.521  1.00  0.00           H  
ATOM   1885 HD12 ILE   120      34.108  48.097  41.890  1.00  0.00           H  
ATOM   1886 HD13 ILE   120      32.912  46.787  42.008  1.00  0.00           H  
ATOM   1887  N   THR   121      36.629  44.135  41.372  1.00  0.00           N  
ATOM   1888  CA  THR   121      37.858  44.559  40.661  1.00  0.00           C  
ATOM   1889  C   THR   121      37.627  45.796  39.785  1.00  0.00           C  
ATOM   1890  O   THR   121      36.459  46.110  39.543  1.00  0.00           O  
ATOM   1891  CB  THR   121      38.461  43.380  39.872  1.00  0.00           C  
ATOM   1892  CG2 THR   121      37.489  43.073  38.750  1.00  0.00           C  
ATOM   1893  OG1 THR   121      39.697  43.799  39.302  1.00  0.00           O  
ATOM   1894  H   THR   121      35.797  44.500  40.933  1.00  0.00           H  
ATOM   1895  HA  THR   121      38.635  44.815  41.381  1.00  0.00           H  
ATOM   1896  HB  THR   121      38.545  42.618  40.647  1.00  0.00           H  
ATOM   1897 HG21 THR   121      37.969  42.270  38.190  1.00  0.00           H  
ATOM   1898 HG22 THR   121      36.589  42.697  39.236  1.00  0.00           H  
ATOM   1899 HG23 THR   121      37.258  43.906  38.086  1.00  0.00           H  
ATOM   1900  HG1 THR   121      40.340  43.971  39.994  1.00  0.00           H  
ATOM   1901  N   TYR   122      38.649  46.582  39.409  1.00  0.00           N  
ATOM   1902  CA  TYR   122      38.418  47.934  38.888  1.00  0.00           C  
ATOM   1903  C   TYR   122      38.913  48.208  37.440  1.00  0.00           C  
ATOM   1904  O   TYR   122      39.739  47.460  36.906  1.00  0.00           O  
ATOM   1905  CB  TYR   122      39.075  48.991  39.824  1.00  0.00           C  
ATOM   1906  CG  TYR   122      38.353  49.166  41.137  1.00  0.00           C  
ATOM   1907  CD1 TYR   122      38.734  48.354  42.219  1.00  0.00           C  
ATOM   1908  CE1 TYR   122      38.006  48.366  43.450  1.00  0.00           C  
ATOM   1909  CZ  TYR   122      36.857  49.191  43.589  1.00  0.00           C  
ATOM   1910  OH  TYR   122      36.401  49.365  44.880  1.00  0.00           O  
ATOM   1911  CE2 TYR   122      36.541  50.030  42.502  1.00  0.00           C  
ATOM   1912  CD2 TYR   122      37.221  49.973  41.246  1.00  0.00           C  
ATOM   1913  H   TYR   122      39.616  46.342  39.573  1.00  0.00           H  
ATOM   1914  HA  TYR   122      37.339  48.085  38.846  1.00  0.00           H  
ATOM   1915  HB2 TYR   122      40.065  48.665  40.144  1.00  0.00           H  
ATOM   1916  HB3 TYR   122      39.156  49.906  39.237  1.00  0.00           H  
ATOM   1917  HD1 TYR   122      39.618  47.734  42.213  1.00  0.00           H  
ATOM   1918  HE1 TYR   122      38.485  47.892  44.294  1.00  0.00           H  
ATOM   1919  HH  TYR   122      35.610  49.906  44.941  1.00  0.00           H  
ATOM   1920  HE2 TYR   122      35.738  50.751  42.548  1.00  0.00           H  
ATOM   1921  HD2 TYR   122      36.932  50.761  40.566  1.00  0.00           H  
ATOM   1922  N   GLU   123      38.554  49.307  36.843  1.00  0.00           N  
ATOM   1923  CA  GLU   123      38.996  49.677  35.457  1.00  0.00           C  
ATOM   1924  C   GLU   123      40.530  50.101  35.364  1.00  0.00           C  
ATOM   1925  O   GLU   123      41.288  49.774  34.436  1.00  0.00           O  
ATOM   1926  CB  GLU   123      38.095  50.868  34.997  1.00  0.00           C  
ATOM   1927  CG  GLU   123      38.360  51.263  33.515  1.00  0.00           C  
ATOM   1928  CD  GLU   123      37.367  52.423  33.257  1.00  0.00           C  
ATOM   1929  OE1 GLU   123      37.794  53.541  33.056  1.00  0.00           O  
ATOM   1930  OE2 GLU   123      36.138  52.192  33.300  1.00  0.00           O1-
ATOM   1931  H   GLU   123      37.884  49.917  37.289  1.00  0.00           H  
ATOM   1932  HA  GLU   123      38.952  48.844  34.756  1.00  0.00           H  
ATOM   1933  HB2 GLU   123      37.047  50.760  35.278  1.00  0.00           H  
ATOM   1934  HB3 GLU   123      38.340  51.746  35.594  1.00  0.00           H  
ATOM   1935  HG2 GLU   123      39.382  51.542  33.259  1.00  0.00           H  
ATOM   1936  HG3 GLU   123      38.073  50.444  32.856  1.00  0.00           H  
ATOM   1937  N   LYS   124      40.989  50.972  36.325  1.00  0.00           N  
ATOM   1938  CA  LYS   124      42.383  51.230  36.691  1.00  0.00           C  
ATOM   1939  C   LYS   124      43.164  50.023  37.240  1.00  0.00           C  
ATOM   1940  O   LYS   124      44.440  49.978  37.149  1.00  0.00           O  
ATOM   1941  CB  LYS   124      42.350  52.318  37.823  1.00  0.00           C  
ATOM   1942  CG  LYS   124      42.052  53.718  37.285  1.00  0.00           C  
ATOM   1943  CD  LYS   124      41.898  54.795  38.318  1.00  0.00           C  
ATOM   1944  CE  LYS   124      41.670  56.253  37.875  1.00  0.00           C  
ATOM   1945  NZ  LYS   124      42.651  56.649  36.857  1.00  0.00           N1+
ATOM   1946  H   LYS   124      40.285  51.440  36.878  1.00  0.00           H  
ATOM   1947  HA  LYS   124      42.892  51.685  35.841  1.00  0.00           H  
ATOM   1948  HB2 LYS   124      41.626  52.011  38.577  1.00  0.00           H  
ATOM   1949  HB3 LYS   124      43.393  52.326  38.139  1.00  0.00           H  
ATOM   1950  HG2 LYS   124      42.868  53.948  36.602  1.00  0.00           H  
ATOM   1951  HG3 LYS   124      41.102  53.559  36.774  1.00  0.00           H  
ATOM   1952  HD2 LYS   124      41.137  54.512  39.046  1.00  0.00           H  
ATOM   1953  HD3 LYS   124      42.874  54.768  38.804  1.00  0.00           H  
ATOM   1954  HE2 LYS   124      40.663  56.321  37.463  1.00  0.00           H  
ATOM   1955  HE3 LYS   124      41.696  56.852  38.786  1.00  0.00           H  
ATOM   1956  HZ1 LYS   124      42.643  56.036  36.055  1.00  0.00           H  
ATOM   1957  HZ2 LYS   124      42.539  57.614  36.580  1.00  0.00           H  
ATOM   1958  HZ3 LYS   124      43.574  56.586  37.263  1.00  0.00           H  
ATOM   1959  N   ASP   125      42.550  49.087  37.869  1.00  0.00           N  
ATOM   1960  CA  ASP   125      43.154  48.101  38.849  1.00  0.00           C  
ATOM   1961  C   ASP   125      42.673  46.615  38.681  1.00  0.00           C  
ATOM   1962  O   ASP   125      41.510  46.298  39.048  1.00  0.00           O  
ATOM   1963  CB  ASP   125      43.003  48.649  40.283  1.00  0.00           C  
ATOM   1964  CG  ASP   125      44.043  48.105  41.205  1.00  0.00           C  
ATOM   1965  OD1 ASP   125      44.771  47.146  40.876  1.00  0.00           O  
ATOM   1966  OD2 ASP   125      44.112  48.551  42.371  1.00  0.00           O1-
ATOM   1967  H   ASP   125      41.542  49.144  37.866  1.00  0.00           H  
ATOM   1968  HA  ASP   125      44.240  48.012  38.815  1.00  0.00           H  
ATOM   1969  HB2 ASP   125      42.998  49.739  40.293  1.00  0.00           H  
ATOM   1970  HB3 ASP   125      42.093  48.409  40.832  1.00  0.00           H  
ATOM   1971  N   PRO   126      43.580  45.698  38.219  1.00  0.00           N  
ATOM   1972  CA  PRO   126      43.348  44.333  38.032  1.00  0.00           C  
ATOM   1973  C   PRO   126      43.429  43.448  39.302  1.00  0.00           C  
ATOM   1974  O   PRO   126      43.200  42.281  39.254  1.00  0.00           O  
ATOM   1975  CD  PRO   126      44.969  45.984  37.680  1.00  0.00           C  
ATOM   1976  CG  PRO   126      45.534  44.711  37.103  1.00  0.00           C  
ATOM   1977  CB  PRO   126      44.283  43.823  36.916  1.00  0.00           C  
ATOM   1978  HD2 PRO   126      45.649  46.309  38.467  1.00  0.00           H  
ATOM   1979  HD3 PRO   126      44.833  46.748  36.914  1.00  0.00           H  
ATOM   1980  HG2 PRO   126      46.138  44.267  37.895  1.00  0.00           H  
ATOM   1981  HG3 PRO   126      46.068  44.787  36.155  1.00  0.00           H  
ATOM   1982  HB2 PRO   126      44.531  42.763  36.966  1.00  0.00           H  
ATOM   1983  HB3 PRO   126      43.795  44.000  35.957  1.00  0.00           H  
ATOM   1984  HA  PRO   126      42.359  44.252  37.581  1.00  0.00           H  
ATOM   1985  N   VAL   127      43.794  44.014  40.440  1.00  0.00           N  
ATOM   1986  CA  VAL   127      43.820  43.292  41.742  1.00  0.00           C  
ATOM   1987  C   VAL   127      42.411  42.975  42.217  1.00  0.00           C  
ATOM   1988  O   VAL   127      41.386  43.634  41.918  1.00  0.00           O  
ATOM   1989  CB  VAL   127      44.622  44.113  42.735  1.00  0.00           C  
ATOM   1990  CG1 VAL   127      44.510  43.637  44.198  1.00  0.00           C  
ATOM   1991  CG2 VAL   127      46.129  43.994  42.403  1.00  0.00           C  
ATOM   1992  H   VAL   127      43.895  45.019  40.457  1.00  0.00           H  
ATOM   1993  HA  VAL   127      44.232  42.298  41.570  1.00  0.00           H  
ATOM   1994  HB  VAL   127      44.267  45.143  42.708  1.00  0.00           H  
ATOM   1995 HG11 VAL   127      45.118  44.216  44.894  1.00  0.00           H  
ATOM   1996 HG12 VAL   127      43.506  43.683  44.619  1.00  0.00           H  
ATOM   1997 HG13 VAL   127      44.777  42.600  44.402  1.00  0.00           H  
ATOM   1998 HG21 VAL   127      46.763  44.458  43.158  1.00  0.00           H  
ATOM   1999 HG22 VAL   127      46.540  42.990  42.292  1.00  0.00           H  
ATOM   2000 HG23 VAL   127      46.385  44.482  41.463  1.00  0.00           H  
ATOM   2001  N   LEU   128      42.211  41.897  42.910  1.00  0.00           N  
ATOM   2002  CA  LEU   128      41.045  41.478  43.689  1.00  0.00           C  
ATOM   2003  C   LEU   128      40.872  42.216  45.020  1.00  0.00           C  
ATOM   2004  O   LEU   128      41.753  42.142  45.833  1.00  0.00           O  
ATOM   2005  CB  LEU   128      40.883  39.943  43.912  1.00  0.00           C  
ATOM   2006  CG  LEU   128      39.698  39.329  44.723  1.00  0.00           C  
ATOM   2007  CD1 LEU   128      38.374  39.527  44.000  1.00  0.00           C  
ATOM   2008  CD2 LEU   128      39.860  37.876  45.053  1.00  0.00           C  
ATOM   2009  H   LEU   128      43.050  41.383  43.139  1.00  0.00           H  
ATOM   2010  HA  LEU   128      40.175  41.688  43.068  1.00  0.00           H  
ATOM   2011  HB2 LEU   128      40.879  39.302  43.029  1.00  0.00           H  
ATOM   2012  HB3 LEU   128      41.718  39.698  44.568  1.00  0.00           H  
ATOM   2013  HG  LEU   128      39.563  39.909  45.636  1.00  0.00           H  
ATOM   2014 HD11 LEU   128      38.305  40.511  43.534  1.00  0.00           H  
ATOM   2015 HD12 LEU   128      38.244  38.760  43.237  1.00  0.00           H  
ATOM   2016 HD13 LEU   128      37.575  39.333  44.716  1.00  0.00           H  
ATOM   2017 HD21 LEU   128      40.794  37.833  45.613  1.00  0.00           H  
ATOM   2018 HD22 LEU   128      39.044  37.519  45.681  1.00  0.00           H  
ATOM   2019 HD23 LEU   128      39.990  37.361  44.101  1.00  0.00           H  
ATOM   2020  N   TYR   129      39.709  42.981  45.172  1.00  0.00           N  
ATOM   2021  CA  TYR   129      39.324  43.731  46.302  1.00  0.00           C  
ATOM   2022  C   TYR   129      38.094  43.131  46.994  1.00  0.00           C  
ATOM   2023  O   TYR   129      37.406  42.292  46.426  1.00  0.00           O  
ATOM   2024  CB  TYR   129      39.083  45.192  45.821  1.00  0.00           C  
ATOM   2025  CG  TYR   129      40.351  45.951  45.516  1.00  0.00           C  
ATOM   2026  CD1 TYR   129      40.887  45.962  44.186  1.00  0.00           C  
ATOM   2027  CE1 TYR   129      42.064  46.695  43.871  1.00  0.00           C  
ATOM   2028  CZ  TYR   129      42.658  47.381  44.903  1.00  0.00           C  
ATOM   2029  OH  TYR   129      43.709  48.219  44.705  1.00  0.00           O  
ATOM   2030  CE2 TYR   129      42.135  47.319  46.209  1.00  0.00           C  
ATOM   2031  CD2 TYR   129      41.001  46.629  46.532  1.00  0.00           C  
ATOM   2032  H   TYR   129      39.028  42.883  44.432  1.00  0.00           H  
ATOM   2033  HA  TYR   129      40.170  43.746  46.989  1.00  0.00           H  
ATOM   2034  HB2 TYR   129      38.343  45.237  45.022  1.00  0.00           H  
ATOM   2035  HB3 TYR   129      38.616  45.651  46.693  1.00  0.00           H  
ATOM   2036  HD1 TYR   129      40.408  45.420  43.383  1.00  0.00           H  
ATOM   2037  HE1 TYR   129      42.424  46.846  42.865  1.00  0.00           H  
ATOM   2038  HH  TYR   129      43.757  48.394  43.762  1.00  0.00           H  
ATOM   2039  HE2 TYR   129      42.726  47.811  46.969  1.00  0.00           H  
ATOM   2040  HD2 TYR   129      40.624  46.723  47.540  1.00  0.00           H  
ATOM   2041  N   MET   130      37.780  43.565  48.193  1.00  0.00           N  
ATOM   2042  CA  MET   130      36.438  43.330  48.808  1.00  0.00           C  
ATOM   2043  C   MET   130      36.077  44.481  49.652  1.00  0.00           C  
ATOM   2044  O   MET   130      36.940  44.959  50.426  1.00  0.00           O  
ATOM   2045  CB  MET   130      36.376  42.002  49.495  1.00  0.00           C  
ATOM   2046  CG  MET   130      37.460  41.851  50.556  1.00  0.00           C  
ATOM   2047  SD  MET   130      37.625  40.125  51.105  1.00  0.00           S  
ATOM   2048  CE  MET   130      36.250  40.034  52.288  1.00  0.00           C  
ATOM   2049  H   MET   130      38.345  44.325  48.544  1.00  0.00           H  
ATOM   2050  HA  MET   130      35.696  43.343  48.010  1.00  0.00           H  
ATOM   2051  HB2 MET   130      35.373  41.878  49.903  1.00  0.00           H  
ATOM   2052  HB3 MET   130      36.649  41.270  48.736  1.00  0.00           H  
ATOM   2053  HG2 MET   130      38.442  42.208  50.246  1.00  0.00           H  
ATOM   2054  HG3 MET   130      37.169  42.388  51.459  1.00  0.00           H  
ATOM   2055  HE1 MET   130      36.118  38.984  52.552  1.00  0.00           H  
ATOM   2056  HE2 MET   130      36.467  40.665  53.149  1.00  0.00           H  
ATOM   2057  HE3 MET   130      35.347  40.506  51.902  1.00  0.00           H  
ATOM   2058  N   TYR   131      34.859  45.044  49.552  1.00  0.00           N  
ATOM   2059  CA  TYR   131      34.247  46.026  50.423  1.00  0.00           C  
ATOM   2060  C   TYR   131      32.798  45.590  50.771  1.00  0.00           C  
ATOM   2061  O   TYR   131      32.117  44.824  50.046  1.00  0.00           O  
ATOM   2062  CB  TYR   131      34.236  47.361  49.693  1.00  0.00           C  
ATOM   2063  CG  TYR   131      35.522  48.001  49.367  1.00  0.00           C  
ATOM   2064  CD1 TYR   131      36.167  47.714  48.171  1.00  0.00           C  
ATOM   2065  CE1 TYR   131      37.360  48.440  47.887  1.00  0.00           C  
ATOM   2066  CZ  TYR   131      37.892  49.404  48.848  1.00  0.00           C  
ATOM   2067  OH  TYR   131      39.195  49.819  48.767  1.00  0.00           O  
ATOM   2068  CE2 TYR   131      37.171  49.685  50.018  1.00  0.00           C  
ATOM   2069  CD2 TYR   131      35.985  48.902  50.372  1.00  0.00           C  
ATOM   2070  H   TYR   131      34.246  44.499  48.963  1.00  0.00           H  
ATOM   2071  HA  TYR   131      34.875  46.182  51.300  1.00  0.00           H  
ATOM   2072  HB2 TYR   131      33.782  47.198  48.716  1.00  0.00           H  
ATOM   2073  HB3 TYR   131      33.551  48.054  50.182  1.00  0.00           H  
ATOM   2074  HD1 TYR   131      35.820  46.882  47.576  1.00  0.00           H  
ATOM   2075  HE1 TYR   131      37.963  48.271  47.008  1.00  0.00           H  
ATOM   2076  HH  TYR   131      39.475  49.993  49.668  1.00  0.00           H  
ATOM   2077  HE2 TYR   131      37.534  50.464  50.672  1.00  0.00           H  
ATOM   2078  HD2 TYR   131      35.465  49.001  51.313  1.00  0.00           H  
ATOM   2079  N   GLN   132      32.260  46.257  51.770  1.00  0.00           N  
ATOM   2080  CA  GLN   132      30.823  46.259  52.159  1.00  0.00           C  
ATOM   2081  C   GLN   132      30.020  47.258  51.255  1.00  0.00           C  
ATOM   2082  O   GLN   132      29.401  48.202  51.747  1.00  0.00           O  
ATOM   2083  CB  GLN   132      30.600  46.350  53.737  1.00  0.00           C  
ATOM   2084  CG  GLN   132      31.108  45.123  54.501  1.00  0.00           C  
ATOM   2085  CD  GLN   132      31.207  45.383  55.984  1.00  0.00           C  
ATOM   2086  OE1 GLN   132      31.541  46.483  56.417  1.00  0.00           O  
ATOM   2087  NE2 GLN   132      30.810  44.408  56.773  1.00  0.00           N  
ATOM   2088  H   GLN   132      32.881  46.836  52.318  1.00  0.00           H  
ATOM   2089  HA  GLN   132      30.388  45.288  51.922  1.00  0.00           H  
ATOM   2090  HB2 GLN   132      31.009  47.289  54.110  1.00  0.00           H  
ATOM   2091  HB3 GLN   132      29.528  46.379  53.931  1.00  0.00           H  
ATOM   2092  HG2 GLN   132      30.417  44.286  54.406  1.00  0.00           H  
ATOM   2093  HG3 GLN   132      32.052  44.781  54.077  1.00  0.00           H  
ATOM   2094 HE21 GLN   132      30.469  43.574  56.317  1.00  0.00           H  
ATOM   2095 HE22 GLN   132      30.632  44.636  57.740  1.00  0.00           H  
ATOM   2096  N   LEU   133      29.897  46.993  49.964  1.00  0.00           N  
ATOM   2097  CA  LEU   133      29.321  47.946  49.000  1.00  0.00           C  
ATOM   2098  C   LEU   133      27.808  48.230  49.201  1.00  0.00           C  
ATOM   2099  O   LEU   133      27.423  49.355  48.912  1.00  0.00           O  
ATOM   2100  CB  LEU   133      29.569  47.419  47.603  1.00  0.00           C  
ATOM   2101  CG  LEU   133      31.076  47.308  47.226  1.00  0.00           C  
ATOM   2102  CD1 LEU   133      31.141  46.809  45.715  1.00  0.00           C  
ATOM   2103  CD2 LEU   133      31.752  48.639  47.241  1.00  0.00           C  
ATOM   2104  H   LEU   133      30.328  46.170  49.566  1.00  0.00           H  
ATOM   2105  HA  LEU   133      29.817  48.907  49.135  1.00  0.00           H  
ATOM   2106  HB2 LEU   133      29.204  46.394  47.545  1.00  0.00           H  
ATOM   2107  HB3 LEU   133      29.082  48.110  46.914  1.00  0.00           H  
ATOM   2108  HG  LEU   133      31.518  46.590  47.916  1.00  0.00           H  
ATOM   2109 HD11 LEU   133      32.159  46.523  45.451  1.00  0.00           H  
ATOM   2110 HD12 LEU   133      30.544  45.913  45.547  1.00  0.00           H  
ATOM   2111 HD13 LEU   133      30.851  47.613  45.038  1.00  0.00           H  
ATOM   2112 HD21 LEU   133      32.689  48.501  46.702  1.00  0.00           H  
ATOM   2113 HD22 LEU   133      31.175  49.341  46.638  1.00  0.00           H  
ATOM   2114 HD23 LEU   133      31.940  48.971  48.261  1.00  0.00           H  
ATOM   2115  N   LEU   134      26.953  47.328  49.745  1.00  0.00           N  
ATOM   2116  CA  LEU   134      25.619  47.666  50.040  1.00  0.00           C  
ATOM   2117  C   LEU   134      25.454  48.880  51.051  1.00  0.00           C  
ATOM   2118  O   LEU   134      24.617  49.718  50.939  1.00  0.00           O  
ATOM   2119  CB  LEU   134      24.736  46.487  50.594  1.00  0.00           C  
ATOM   2120  CG  LEU   134      23.509  46.160  49.723  1.00  0.00           C  
ATOM   2121  CD1 LEU   134      23.953  45.223  48.552  1.00  0.00           C  
ATOM   2122  CD2 LEU   134      22.358  45.602  50.516  1.00  0.00           C  
ATOM   2123  H   LEU   134      27.249  46.408  50.038  1.00  0.00           H  
ATOM   2124  HA  LEU   134      25.190  48.087  49.130  1.00  0.00           H  
ATOM   2125  HB2 LEU   134      25.294  45.553  50.667  1.00  0.00           H  
ATOM   2126  HB3 LEU   134      24.446  46.668  51.628  1.00  0.00           H  
ATOM   2127  HG  LEU   134      23.217  47.112  49.278  1.00  0.00           H  
ATOM   2128 HD11 LEU   134      24.858  45.626  48.100  1.00  0.00           H  
ATOM   2129 HD12 LEU   134      24.215  44.252  48.972  1.00  0.00           H  
ATOM   2130 HD13 LEU   134      23.153  45.081  47.825  1.00  0.00           H  
ATOM   2131 HD21 LEU   134      21.860  46.367  51.112  1.00  0.00           H  
ATOM   2132 HD22 LEU   134      21.564  45.152  49.920  1.00  0.00           H  
ATOM   2133 HD23 LEU   134      22.663  44.798  51.185  1.00  0.00           H  
ATOM   2134  N   ASP   135      26.452  48.999  51.991  1.00  0.00           N  
ATOM   2135  CA  ASP   135      26.464  50.128  52.932  1.00  0.00           C  
ATOM   2136  C   ASP   135      26.970  51.462  52.312  1.00  0.00           C  
ATOM   2137  O   ASP   135      26.400  52.484  52.669  1.00  0.00           O  
ATOM   2138  CB  ASP   135      27.418  49.780  54.055  1.00  0.00           C  
ATOM   2139  CG  ASP   135      26.926  48.750  55.037  1.00  0.00           C  
ATOM   2140  OD1 ASP   135      25.729  48.869  55.490  1.00  0.00           O  
ATOM   2141  OD2 ASP   135      27.659  47.820  55.479  1.00  0.00           O1-
ATOM   2142  H   ASP   135      27.275  48.417  51.939  1.00  0.00           H  
ATOM   2143  HA  ASP   135      25.450  50.272  53.304  1.00  0.00           H  
ATOM   2144  HB2 ASP   135      28.385  49.514  53.628  1.00  0.00           H  
ATOM   2145  HB3 ASP   135      27.553  50.709  54.609  1.00  0.00           H  
ATOM   2146  N   ASP   136      27.899  51.464  51.379  1.00  0.00           N  
ATOM   2147  CA  ASP   136      28.137  52.700  50.523  1.00  0.00           C  
ATOM   2148  C   ASP   136      26.923  52.963  49.646  1.00  0.00           C  
ATOM   2149  O   ASP   136      26.596  54.193  49.522  1.00  0.00           O  
ATOM   2150  CB  ASP   136      29.419  52.524  49.625  1.00  0.00           C  
ATOM   2151  CG  ASP   136      30.688  52.833  50.447  1.00  0.00           C  
ATOM   2152  OD1 ASP   136      31.753  52.324  50.047  1.00  0.00           O  
ATOM   2153  OD2 ASP   136      30.657  53.793  51.309  1.00  0.00           O1-
ATOM   2154  H   ASP   136      28.268  50.578  51.066  1.00  0.00           H  
ATOM   2155  HA  ASP   136      28.134  53.599  51.139  1.00  0.00           H  
ATOM   2156  HB2 ASP   136      29.473  51.512  49.225  1.00  0.00           H  
ATOM   2157  HB3 ASP   136      29.327  53.322  48.888  1.00  0.00           H  
ATOM   2158  N   TYR   137      26.331  51.959  48.979  1.00  0.00           N  
ATOM   2159  CA  TYR   137      25.094  52.165  48.157  1.00  0.00           C  
ATOM   2160  C   TYR   137      24.038  52.896  48.905  1.00  0.00           C  
ATOM   2161  O   TYR   137      23.414  53.790  48.387  1.00  0.00           O  
ATOM   2162  CB  TYR   137      24.625  50.783  47.569  1.00  0.00           C  
ATOM   2163  CG  TYR   137      23.457  50.773  46.627  1.00  0.00           C  
ATOM   2164  CD1 TYR   137      23.537  51.439  45.410  1.00  0.00           C  
ATOM   2165  CE1 TYR   137      22.421  51.522  44.545  1.00  0.00           C  
ATOM   2166  CZ  TYR   137      21.241  50.869  44.826  1.00  0.00           C  
ATOM   2167  OH  TYR   137      20.108  51.059  44.068  1.00  0.00           O  
ATOM   2168  CE2 TYR   137      21.113  50.175  46.074  1.00  0.00           C  
ATOM   2169  CD2 TYR   137      22.248  50.103  46.936  1.00  0.00           C  
ATOM   2170  H   TYR   137      26.673  51.019  49.118  1.00  0.00           H  
ATOM   2171  HA  TYR   137      25.333  52.784  47.292  1.00  0.00           H  
ATOM   2172  HB2 TYR   137      25.462  50.285  47.079  1.00  0.00           H  
ATOM   2173  HB3 TYR   137      24.251  50.151  48.373  1.00  0.00           H  
ATOM   2174  HD1 TYR   137      24.480  51.864  45.102  1.00  0.00           H  
ATOM   2175  HE1 TYR   137      22.546  52.018  43.593  1.00  0.00           H  
ATOM   2176  HH  TYR   137      20.317  51.665  43.353  1.00  0.00           H  
ATOM   2177  HE2 TYR   137      20.155  49.719  46.277  1.00  0.00           H  
ATOM   2178  HD2 TYR   137      22.204  49.675  47.927  1.00  0.00           H  
ATOM   2179  N   LYS   138      23.885  52.529  50.206  1.00  0.00           N  
ATOM   2180  CA  LYS   138      22.834  53.151  51.003  1.00  0.00           C  
ATOM   2181  C   LYS   138      23.249  54.582  51.420  1.00  0.00           C  
ATOM   2182  O   LYS   138      22.394  55.471  51.395  1.00  0.00           O  
ATOM   2183  CB  LYS   138      22.529  52.296  52.218  1.00  0.00           C  
ATOM   2184  CG  LYS   138      21.524  52.876  53.257  1.00  0.00           C  
ATOM   2185  CD  LYS   138      20.144  53.150  52.623  1.00  0.00           C  
ATOM   2186  CE  LYS   138      19.126  53.759  53.573  1.00  0.00           C  
ATOM   2187  NZ  LYS   138      19.255  55.217  53.726  1.00  0.00           N1+
ATOM   2188  H   LYS   138      24.278  51.659  50.537  1.00  0.00           H  
ATOM   2189  HA  LYS   138      21.885  53.213  50.471  1.00  0.00           H  
ATOM   2190  HB2 LYS   138      22.226  51.325  51.828  1.00  0.00           H  
ATOM   2191  HB3 LYS   138      23.483  52.035  52.676  1.00  0.00           H  
ATOM   2192  HG2 LYS   138      21.474  52.351  54.211  1.00  0.00           H  
ATOM   2193  HG3 LYS   138      21.927  53.843  53.558  1.00  0.00           H  
ATOM   2194  HD2 LYS   138      20.194  53.680  51.672  1.00  0.00           H  
ATOM   2195  HD3 LYS   138      19.808  52.138  52.394  1.00  0.00           H  
ATOM   2196  HE2 LYS   138      18.174  53.599  53.067  1.00  0.00           H  
ATOM   2197  HE3 LYS   138      19.048  53.310  54.563  1.00  0.00           H  
ATOM   2198  HZ1 LYS   138      19.153  55.727  52.861  1.00  0.00           H  
ATOM   2199  HZ2 LYS   138      18.559  55.587  54.358  1.00  0.00           H  
ATOM   2200  HZ3 LYS   138      20.100  55.476  54.214  1.00  0.00           H  
ATOM   2201  N   GLU   139      24.535  54.870  51.744  1.00  0.00           N  
ATOM   2202  CA  GLU   139      25.059  56.247  52.058  1.00  0.00           C  
ATOM   2203  C   GLU   139      25.210  57.090  50.716  1.00  0.00           C  
ATOM   2204  O   GLU   139      25.610  58.247  50.698  1.00  0.00           O  
ATOM   2205  CB  GLU   139      26.489  56.138  52.700  1.00  0.00           C  
ATOM   2206  CG  GLU   139      26.547  55.679  54.121  1.00  0.00           C  
ATOM   2207  CD  GLU   139      25.358  56.136  54.984  1.00  0.00           C  
ATOM   2208  OE1 GLU   139      25.315  57.265  55.511  1.00  0.00           O  
ATOM   2209  OE2 GLU   139      24.340  55.380  55.132  1.00  0.00           O1-
ATOM   2210  H   GLU   139      25.159  54.076  51.685  1.00  0.00           H  
ATOM   2211  HA  GLU   139      24.368  56.773  52.716  1.00  0.00           H  
ATOM   2212  HB2 GLU   139      27.152  55.651  51.984  1.00  0.00           H  
ATOM   2213  HB3 GLU   139      26.974  57.114  52.713  1.00  0.00           H  
ATOM   2214  HG2 GLU   139      26.646  54.595  54.180  1.00  0.00           H  
ATOM   2215  HG3 GLU   139      27.492  56.022  54.543  1.00  0.00           H  
ATOM   2216  N   GLY   140      24.837  56.540  49.549  1.00  0.00           N  
ATOM   2217  CA  GLY   140      24.857  57.157  48.214  1.00  0.00           C  
ATOM   2218  C   GLY   140      26.239  57.235  47.598  1.00  0.00           C  
ATOM   2219  O   GLY   140      26.425  58.043  46.675  1.00  0.00           O  
ATOM   2220  H   GLY   140      24.560  55.570  49.524  1.00  0.00           H  
ATOM   2221  HA2 GLY   140      24.247  56.673  47.450  1.00  0.00           H  
ATOM   2222  HA3 GLY   140      24.513  58.150  48.501  1.00  0.00           H  
ATOM   2223  N   ASP   141      27.208  56.496  48.081  1.00  0.00           N  
ATOM   2224  CA  ASP   141      28.646  56.478  47.626  1.00  0.00           C  
ATOM   2225  C   ASP   141      29.081  55.355  46.724  1.00  0.00           C  
ATOM   2226  O   ASP   141      30.265  55.017  46.451  1.00  0.00           O  
ATOM   2227  CB  ASP   141      29.678  56.607  48.781  1.00  0.00           C  
ATOM   2228  CG  ASP   141      29.423  57.844  49.692  1.00  0.00           C  
ATOM   2229  OD1 ASP   141      29.143  58.912  49.086  1.00  0.00           O  
ATOM   2230  OD2 ASP   141      29.606  57.751  50.923  1.00  0.00           O1-
ATOM   2231  H   ASP   141      26.906  55.855  48.801  1.00  0.00           H  
ATOM   2232  HA  ASP   141      28.856  57.391  47.069  1.00  0.00           H  
ATOM   2233  HB2 ASP   141      29.701  55.673  49.341  1.00  0.00           H  
ATOM   2234  HB3 ASP   141      30.691  56.665  48.384  1.00  0.00           H  
ATOM   2235  N   LEU   142      28.006  54.620  46.268  1.00  0.00           N  
ATOM   2236  CA  LEU   142      28.015  53.701  45.058  1.00  0.00           C  
ATOM   2237  C   LEU   142      26.919  53.973  44.005  1.00  0.00           C  
ATOM   2238  O   LEU   142      25.737  53.913  44.305  1.00  0.00           O  
ATOM   2239  CB  LEU   142      28.193  52.240  45.439  1.00  0.00           C  
ATOM   2240  CG  LEU   142      28.436  51.279  44.350  1.00  0.00           C  
ATOM   2241  CD1 LEU   142      29.554  50.200  44.626  1.00  0.00           C  
ATOM   2242  CD2 LEU   142      27.149  50.544  43.897  1.00  0.00           C  
ATOM   2243  H   LEU   142      27.090  54.985  46.486  1.00  0.00           H  
ATOM   2244  HA  LEU   142      28.947  53.877  44.522  1.00  0.00           H  
ATOM   2245  HB2 LEU   142      29.103  52.198  46.037  1.00  0.00           H  
ATOM   2246  HB3 LEU   142      27.300  52.047  46.034  1.00  0.00           H  
ATOM   2247  HG  LEU   142      28.810  51.801  43.469  1.00  0.00           H  
ATOM   2248 HD11 LEU   142      29.717  49.635  43.708  1.00  0.00           H  
ATOM   2249 HD12 LEU   142      30.524  50.623  44.885  1.00  0.00           H  
ATOM   2250 HD13 LEU   142      29.422  49.539  45.483  1.00  0.00           H  
ATOM   2251 HD21 LEU   142      27.346  49.961  42.998  1.00  0.00           H  
ATOM   2252 HD22 LEU   142      26.827  49.968  44.765  1.00  0.00           H  
ATOM   2253 HD23 LEU   142      26.373  51.266  43.643  1.00  0.00           H  
ATOM   2254  N   ARG   143      27.250  54.318  42.704  1.00  0.00           N  
ATOM   2255  CA  ARG   143      26.359  54.397  41.522  1.00  0.00           C  
ATOM   2256  C   ARG   143      26.481  53.123  40.651  1.00  0.00           C  
ATOM   2257  O   ARG   143      27.586  52.760  40.375  1.00  0.00           O  
ATOM   2258  CB  ARG   143      26.824  55.613  40.696  1.00  0.00           C  
ATOM   2259  CG  ARG   143      26.165  55.800  39.318  1.00  0.00           C  
ATOM   2260  CD  ARG   143      26.429  57.153  38.633  1.00  0.00           C  
ATOM   2261  NE  ARG   143      27.845  57.498  38.428  1.00  0.00           N  
ATOM   2262  CZ  ARG   143      28.753  58.040  39.158  1.00  0.00           C  
ATOM   2263  NH1 ARG   143      28.475  58.419  40.368  1.00  0.00           N  
ATOM   2264  NH2 ARG   143      29.989  58.091  38.731  1.00  0.00           N1+
ATOM   2265  H   ARG   143      28.201  54.109  42.436  1.00  0.00           H  
ATOM   2266  HA  ARG   143      25.340  54.481  41.898  1.00  0.00           H  
ATOM   2267  HB2 ARG   143      26.430  56.425  41.306  1.00  0.00           H  
ATOM   2268  HB3 ARG   143      27.912  55.585  40.633  1.00  0.00           H  
ATOM   2269  HG2 ARG   143      26.426  55.093  38.531  1.00  0.00           H  
ATOM   2270  HG3 ARG   143      25.089  55.725  39.477  1.00  0.00           H  
ATOM   2271  HD2 ARG   143      25.931  57.080  37.667  1.00  0.00           H  
ATOM   2272  HD3 ARG   143      25.969  57.951  39.217  1.00  0.00           H  
ATOM   2273  HE  ARG   143      28.174  57.154  37.537  1.00  0.00           H  
ATOM   2274 HH11 ARG   143      27.509  58.354  40.655  1.00  0.00           H  
ATOM   2275 HH12 ARG   143      29.242  58.650  40.983  1.00  0.00           H  
ATOM   2276 HH21 ARG   143      30.274  57.527  37.944  1.00  0.00           H  
ATOM   2277 HH22 ARG   143      30.641  58.510  39.378  1.00  0.00           H  
ATOM   2278  N   ILE   144      25.379  52.389  40.403  1.00  0.00           N  
ATOM   2279  CA  ILE   144      25.319  51.176  39.568  1.00  0.00           C  
ATOM   2280  C   ILE   144      25.236  51.632  38.128  1.00  0.00           C  
ATOM   2281  O   ILE   144      24.413  52.514  37.846  1.00  0.00           O  
ATOM   2282  CB  ILE   144      24.105  50.353  39.967  1.00  0.00           C  
ATOM   2283  CG2 ILE   144      24.008  49.196  38.929  1.00  0.00           C  
ATOM   2284  CG1 ILE   144      24.199  49.862  41.427  1.00  0.00           C  
ATOM   2285  CD1 ILE   144      22.918  49.252  41.987  1.00  0.00           C  
ATOM   2286  H   ILE   144      24.563  52.865  40.758  1.00  0.00           H  
ATOM   2287  HA  ILE   144      26.241  50.625  39.753  1.00  0.00           H  
ATOM   2288  HB  ILE   144      23.192  50.940  39.864  1.00  0.00           H  
ATOM   2289 HG21 ILE   144      23.189  48.607  39.340  1.00  0.00           H  
ATOM   2290 HG22 ILE   144      23.791  49.550  37.921  1.00  0.00           H  
ATOM   2291 HG23 ILE   144      24.891  48.558  38.974  1.00  0.00           H  
ATOM   2292 HG12 ILE   144      25.038  49.180  41.564  1.00  0.00           H  
ATOM   2293 HG13 ILE   144      24.497  50.707  42.048  1.00  0.00           H  
ATOM   2294 HD11 ILE   144      22.819  48.232  41.616  1.00  0.00           H  
ATOM   2295 HD12 ILE   144      22.960  49.249  43.076  1.00  0.00           H  
ATOM   2296 HD13 ILE   144      22.054  49.811  41.629  1.00  0.00           H  
ATOM   2297  N   MET   145      26.022  51.110  37.177  1.00  0.00           N  
ATOM   2298  CA  MET   145      26.002  51.466  35.785  1.00  0.00           C  
ATOM   2299  C   MET   145      25.024  50.575  35.039  1.00  0.00           C  
ATOM   2300  O   MET   145      24.946  49.359  35.375  1.00  0.00           O  
ATOM   2301  CB  MET   145      27.396  51.202  35.175  1.00  0.00           C  
ATOM   2302  CG  MET   145      28.445  52.293  35.614  1.00  0.00           C  
ATOM   2303  SD  MET   145      30.194  51.920  35.406  1.00  0.00           S  
ATOM   2304  CE  MET   145      30.338  51.618  33.609  1.00  0.00           C  
ATOM   2305  H   MET   145      26.572  50.327  37.500  1.00  0.00           H  
ATOM   2306  HA  MET   145      25.850  52.545  35.821  1.00  0.00           H  
ATOM   2307  HB2 MET   145      27.657  50.214  35.553  1.00  0.00           H  
ATOM   2308  HB3 MET   145      27.476  51.124  34.091  1.00  0.00           H  
ATOM   2309  HG2 MET   145      28.236  53.154  34.978  1.00  0.00           H  
ATOM   2310  HG3 MET   145      28.297  52.660  36.629  1.00  0.00           H  
ATOM   2311  HE1 MET   145      29.579  50.929  33.238  1.00  0.00           H  
ATOM   2312  HE2 MET   145      30.147  52.549  33.076  1.00  0.00           H  
ATOM   2313  HE3 MET   145      31.359  51.348  33.336  1.00  0.00           H  
ATOM   2314  N   PRO   146      24.186  51.083  34.070  1.00  0.00           N  
ATOM   2315  CA  PRO   146      23.297  50.298  33.217  1.00  0.00           C  
ATOM   2316  C   PRO   146      23.885  49.008  32.616  1.00  0.00           C  
ATOM   2317  O   PRO   146      24.975  49.077  32.089  1.00  0.00           O  
ATOM   2318  CD  PRO   146      24.424  52.431  33.590  1.00  0.00           C  
ATOM   2319  CG  PRO   146      23.852  52.444  32.193  1.00  0.00           C  
ATOM   2320  CB  PRO   146      22.784  51.334  32.113  1.00  0.00           C  
ATOM   2321  HD2 PRO   146      25.485  52.664  33.502  1.00  0.00           H  
ATOM   2322  HD3 PRO   146      23.960  53.178  34.233  1.00  0.00           H  
ATOM   2323  HG2 PRO   146      24.685  52.237  31.521  1.00  0.00           H  
ATOM   2324  HG3 PRO   146      23.445  53.428  31.960  1.00  0.00           H  
ATOM   2325  HB2 PRO   146      22.765  50.817  31.154  1.00  0.00           H  
ATOM   2326  HB3 PRO   146      21.777  51.635  32.401  1.00  0.00           H  
ATOM   2327  HA  PRO   146      22.434  50.004  33.815  1.00  0.00           H  
ATOM   2328  N   ASP   147      23.071  47.932  32.598  1.00  0.00           N  
ATOM   2329  CA  ASP   147      23.601  46.697  32.000  1.00  0.00           C  
ATOM   2330  C   ASP   147      24.016  46.794  30.514  1.00  0.00           C  
ATOM   2331  O   ASP   147      25.009  46.087  30.167  1.00  0.00           O  
ATOM   2332  CB  ASP   147      22.697  45.472  32.222  1.00  0.00           C  
ATOM   2333  CG  ASP   147      22.505  45.187  33.705  1.00  0.00           C  
ATOM   2334  OD1 ASP   147      21.398  44.868  34.098  1.00  0.00           O  
ATOM   2335  OD2 ASP   147      23.493  45.276  34.494  1.00  0.00           O1-
ATOM   2336  H   ASP   147      22.123  47.852  32.940  1.00  0.00           H  
ATOM   2337  HA  ASP   147      24.508  46.477  32.562  1.00  0.00           H  
ATOM   2338  HB2 ASP   147      21.766  45.565  31.663  1.00  0.00           H  
ATOM   2339  HB3 ASP   147      23.127  44.575  31.777  1.00  0.00           H  
ATOM   2340  N   SER   148      23.402  47.582  29.604  1.00  0.00           N  
ATOM   2341  CA  SER   148      22.076  48.211  29.604  1.00  0.00           C  
ATOM   2342  C   SER   148      21.047  47.125  29.457  1.00  0.00           C  
ATOM   2343  O   SER   148      21.218  46.157  28.682  1.00  0.00           O  
ATOM   2344  CB  SER   148      22.044  49.393  28.591  1.00  0.00           C  
ATOM   2345  OG  SER   148      20.810  50.022  28.488  1.00  0.00           O  
ATOM   2346  H   SER   148      23.703  47.458  28.648  1.00  0.00           H  
ATOM   2347  HA  SER   148      21.937  48.696  30.571  1.00  0.00           H  
ATOM   2348  HB2 SER   148      22.822  50.095  28.891  1.00  0.00           H  
ATOM   2349  HB3 SER   148      22.276  48.887  27.655  1.00  0.00           H  
ATOM   2350  HG  SER   148      20.375  49.770  27.670  1.00  0.00           H  
ATOM   2351  N   ASN   149      19.911  47.232  30.162  1.00  0.00           N  
ATOM   2352  CA  ASN   149      18.927  46.149  30.306  1.00  0.00           C  
ATOM   2353  C   ASN   149      18.047  45.815  29.041  1.00  0.00           C  
ATOM   2354  O   ASN   149      17.382  44.779  28.913  1.00  0.00           O  
ATOM   2355  CB  ASN   149      18.000  46.597  31.379  1.00  0.00           C  
ATOM   2356  CG  ASN   149      17.215  45.572  32.088  1.00  0.00           C  
ATOM   2357  OD1 ASN   149      17.708  44.486  32.399  1.00  0.00           O  
ATOM   2358  ND2 ASN   149      15.955  45.668  32.246  1.00  0.00           N  
ATOM   2359  H   ASN   149      19.828  48.091  30.685  1.00  0.00           H  
ATOM   2360  HA  ASN   149      19.552  45.270  30.463  1.00  0.00           H  
ATOM   2361  HB2 ASN   149      18.670  47.103  32.074  1.00  0.00           H  
ATOM   2362  HB3 ASN   149      17.356  47.365  30.951  1.00  0.00           H  
ATOM   2363 HD21 ASN   149      15.379  46.351  31.775  1.00  0.00           H  
ATOM   2364 HD22 ASN   149      15.430  44.813  32.363  1.00  0.00           H  
ATOM   2365  N   ASP   150      18.168  46.735  28.099  1.00  0.00           N  
ATOM   2366  CA  ASP   150      17.560  46.547  26.735  1.00  0.00           C  
ATOM   2367  C   ASP   150      18.437  45.721  25.821  1.00  0.00           C  
ATOM   2368  O   ASP   150      17.898  45.324  24.779  1.00  0.00           O  
ATOM   2369  CB  ASP   150      17.376  47.928  26.069  1.00  0.00           C  
ATOM   2370  CG  ASP   150      18.591  48.637  25.599  1.00  0.00           C  
ATOM   2371  OD1 ASP   150      18.648  48.996  24.394  1.00  0.00           O  
ATOM   2372  OD2 ASP   150      19.546  48.940  26.348  1.00  0.00           O1-
ATOM   2373  H   ASP   150      18.728  47.564  28.236  1.00  0.00           H  
ATOM   2374  HA  ASP   150      16.622  46.013  26.889  1.00  0.00           H  
ATOM   2375  HB2 ASP   150      16.650  47.843  25.261  1.00  0.00           H  
ATOM   2376  HB3 ASP   150      16.907  48.611  26.778  1.00  0.00           H  
ATOM   2377  N   SER   151      19.694  45.403  26.090  1.00  0.00           N  
ATOM   2378  CA  SER   151      20.615  44.747  25.152  1.00  0.00           C  
ATOM   2379  C   SER   151      20.357  43.206  25.142  1.00  0.00           C  
ATOM   2380  O   SER   151      20.443  42.651  24.093  1.00  0.00           O  
ATOM   2381  CB  SER   151      22.108  45.010  25.422  1.00  0.00           C  
ATOM   2382  OG  SER   151      23.004  43.954  25.142  1.00  0.00           O  
ATOM   2383  H   SER   151      20.102  45.780  26.934  1.00  0.00           H  
ATOM   2384  HA  SER   151      20.453  45.042  24.115  1.00  0.00           H  
ATOM   2385  HB2 SER   151      22.425  45.862  24.821  1.00  0.00           H  
ATOM   2386  HB3 SER   151      22.119  45.175  26.499  1.00  0.00           H  
ATOM   2387  HG  SER   151      23.175  44.037  24.202  1.00  0.00           H  
ATOM   2388  N   PRO   152      20.071  42.560  26.289  1.00  0.00           N  
ATOM   2389  CA  PRO   152      19.757  41.091  26.298  1.00  0.00           C  
ATOM   2390  C   PRO   152      18.497  40.649  25.464  1.00  0.00           C  
ATOM   2391  O   PRO   152      18.633  39.579  24.908  1.00  0.00           O  
ATOM   2392  CD  PRO   152      20.191  43.008  27.624  1.00  0.00           C  
ATOM   2393  CG  PRO   152      20.461  41.732  28.481  1.00  0.00           C  
ATOM   2394  CB  PRO   152      19.602  40.703  27.791  1.00  0.00           C  
ATOM   2395  HD2 PRO   152      19.317  43.635  27.801  1.00  0.00           H  
ATOM   2396  HD3 PRO   152      21.050  43.667  27.745  1.00  0.00           H  
ATOM   2397  HG2 PRO   152      20.184  41.928  29.517  1.00  0.00           H  
ATOM   2398  HG3 PRO   152      21.512  41.449  28.427  1.00  0.00           H  
ATOM   2399  HB2 PRO   152      18.552  40.827  28.054  1.00  0.00           H  
ATOM   2400  HB3 PRO   152      19.923  39.669  27.917  1.00  0.00           H  
ATOM   2401  HA  PRO   152      20.611  40.500  25.967  1.00  0.00           H  
ATOM   2402  N   PRO   153      17.359  41.363  25.237  1.00  0.00           N  
ATOM   2403  CA  PRO   153      16.314  40.759  24.481  1.00  0.00           C  
ATOM   2404  C   PRO   153      16.643  40.657  22.976  1.00  0.00           C  
ATOM   2405  O   PRO   153      15.952  40.042  22.190  1.00  0.00           O  
ATOM   2406  CD  PRO   153      16.863  42.530  26.052  1.00  0.00           C  
ATOM   2407  CG  PRO   153      15.348  42.456  26.036  1.00  0.00           C  
ATOM   2408  CB  PRO   153      15.123  41.664  24.738  1.00  0.00           C  
ATOM   2409  HD2 PRO   153      17.152  43.531  25.733  1.00  0.00           H  
ATOM   2410  HD3 PRO   153      17.146  42.361  27.090  1.00  0.00           H  
ATOM   2411  HG2 PRO   153      14.911  43.454  26.069  1.00  0.00           H  
ATOM   2412  HG3 PRO   153      14.996  41.732  26.771  1.00  0.00           H  
ATOM   2413  HB2 PRO   153      15.052  42.394  23.933  1.00  0.00           H  
ATOM   2414  HB3 PRO   153      14.177  41.123  24.738  1.00  0.00           H  
ATOM   2415  HA  PRO   153      16.016  39.782  24.860  1.00  0.00           H  
ATOM   2416  N   ALA   154      17.780  41.199  22.568  1.00  0.00           N  
ATOM   2417  CA  ALA   154      18.299  41.221  21.199  1.00  0.00           C  
ATOM   2418  C   ALA   154      19.425  40.210  20.922  1.00  0.00           C  
ATOM   2419  O   ALA   154      19.983  40.127  19.812  1.00  0.00           O  
ATOM   2420  CB  ALA   154      18.796  42.671  20.925  1.00  0.00           C  
ATOM   2421  H   ALA   154      18.246  41.777  23.252  1.00  0.00           H  
ATOM   2422  HA  ALA   154      17.498  41.003  20.492  1.00  0.00           H  
ATOM   2423  HB1 ALA   154      19.360  42.665  19.992  1.00  0.00           H  
ATOM   2424  HB2 ALA   154      18.051  43.467  20.896  1.00  0.00           H  
ATOM   2425  HB3 ALA   154      19.472  42.960  21.729  1.00  0.00           H  
ATOM   2426  N   GLU   155      19.798  39.460  21.913  1.00  0.00           N  
ATOM   2427  CA  GLU   155      21.138  38.953  22.056  1.00  0.00           C  
ATOM   2428  C   GLU   155      21.211  37.666  22.876  1.00  0.00           C  
ATOM   2429  O   GLU   155      20.327  37.438  23.751  1.00  0.00           O  
ATOM   2430  CB  GLU   155      21.969  40.018  22.854  1.00  0.00           C  
ATOM   2431  CG  GLU   155      23.374  39.581  23.186  1.00  0.00           C  
ATOM   2432  CD  GLU   155      24.321  39.294  21.993  1.00  0.00           C  
ATOM   2433  OE1 GLU   155      25.449  39.833  21.969  1.00  0.00           O  
ATOM   2434  OE2 GLU   155      23.953  38.456  21.114  1.00  0.00           O1-
ATOM   2435  H   GLU   155      19.270  39.495  22.773  1.00  0.00           H  
ATOM   2436  HA  GLU   155      21.571  38.743  21.078  1.00  0.00           H  
ATOM   2437  HB2 GLU   155      21.973  40.941  22.275  1.00  0.00           H  
ATOM   2438  HB3 GLU   155      21.412  40.067  23.790  1.00  0.00           H  
ATOM   2439  HG2 GLU   155      23.744  40.407  23.794  1.00  0.00           H  
ATOM   2440  HG3 GLU   155      23.401  38.717  23.850  1.00  0.00           H  
ATOM   2441  N   ARG   156      22.130  36.723  22.615  1.00  0.00           N  
ATOM   2442  CA  ARG   156      22.290  35.500  23.314  1.00  0.00           C  
ATOM   2443  C   ARG   156      23.650  35.020  23.798  1.00  0.00           C  
ATOM   2444  O   ARG   156      24.619  35.822  23.817  1.00  0.00           O  
ATOM   2445  CB  ARG   156      21.505  34.400  22.417  1.00  0.00           C  
ATOM   2446  CG  ARG   156      22.135  33.933  21.121  1.00  0.00           C  
ATOM   2447  CD  ARG   156      22.017  34.709  19.816  1.00  0.00           C  
ATOM   2448  NE  ARG   156      20.608  35.070  19.521  1.00  0.00           N  
ATOM   2449  CZ  ARG   156      20.183  36.096  18.881  1.00  0.00           C  
ATOM   2450  NH1 ARG   156      20.982  36.916  18.268  1.00  0.00           N  
ATOM   2451  NH2 ARG   156      18.869  36.289  18.744  1.00  0.00           N1+
ATOM   2452  H   ARG   156      22.873  37.047  22.013  1.00  0.00           H  
ATOM   2453  HA  ARG   156      21.753  35.634  24.253  1.00  0.00           H  
ATOM   2454  HB2 ARG   156      21.338  33.593  23.131  1.00  0.00           H  
ATOM   2455  HB3 ARG   156      20.489  34.754  22.246  1.00  0.00           H  
ATOM   2456  HG2 ARG   156      23.179  33.698  21.329  1.00  0.00           H  
ATOM   2457  HG3 ARG   156      21.635  32.989  20.908  1.00  0.00           H  
ATOM   2458  HD2 ARG   156      22.547  35.660  19.849  1.00  0.00           H  
ATOM   2459  HD3 ARG   156      22.458  34.181  18.971  1.00  0.00           H  
ATOM   2460  HE  ARG   156      19.878  34.505  19.931  1.00  0.00           H  
ATOM   2461 HH11 ARG   156      21.949  36.656  18.137  1.00  0.00           H  
ATOM   2462 HH12 ARG   156      20.473  37.553  17.672  1.00  0.00           H  
ATOM   2463 HH21 ARG   156      18.285  35.469  18.829  1.00  0.00           H  
ATOM   2464 HH22 ARG   156      18.619  37.126  18.236  1.00  0.00           H  
ATOM   2465  N   GLU   157      23.799  33.714  24.183  1.00  0.00           N  
ATOM   2466  CA  GLU   157      24.987  33.126  24.742  1.00  0.00           C  
ATOM   2467  C   GLU   157      26.160  32.990  23.686  1.00  0.00           C  
ATOM   2468  O   GLU   157      25.891  32.915  22.484  1.00  0.00           O  
ATOM   2469  CB  GLU   157      24.702  31.811  25.399  1.00  0.00           C  
ATOM   2470  CG  GLU   157      23.883  32.030  26.639  1.00  0.00           C  
ATOM   2471  CD  GLU   157      24.478  32.984  27.688  1.00  0.00           C  
ATOM   2472  OE1 GLU   157      23.795  33.849  28.225  1.00  0.00           O  
ATOM   2473  OE2 GLU   157      25.645  32.766  28.077  1.00  0.00           O1-
ATOM   2474  H   GLU   157      23.001  33.096  24.217  1.00  0.00           H  
ATOM   2475  HA  GLU   157      25.364  33.858  25.456  1.00  0.00           H  
ATOM   2476  HB2 GLU   157      24.122  31.233  24.680  1.00  0.00           H  
ATOM   2477  HB3 GLU   157      25.625  31.276  25.620  1.00  0.00           H  
ATOM   2478  HG2 GLU   157      22.863  32.298  26.363  1.00  0.00           H  
ATOM   2479  HG3 GLU   157      23.740  31.111  27.208  1.00  0.00           H  
ATOM   2480  N   PRO   158      27.458  32.914  24.068  1.00  0.00           N  
ATOM   2481  CA  PRO   158      28.586  32.699  23.220  1.00  0.00           C  
ATOM   2482  C   PRO   158      28.395  31.252  22.644  1.00  0.00           C  
ATOM   2483  O   PRO   158      27.795  30.306  23.264  1.00  0.00           O  
ATOM   2484  CD  PRO   158      27.925  33.223  25.416  1.00  0.00           C  
ATOM   2485  CG  PRO   158      29.406  33.634  25.253  1.00  0.00           C  
ATOM   2486  CB  PRO   158      29.886  32.975  23.959  1.00  0.00           C  
ATOM   2487  HD2 PRO   158      27.688  32.341  26.012  1.00  0.00           H  
ATOM   2488  HD3 PRO   158      27.395  34.081  25.831  1.00  0.00           H  
ATOM   2489  HG2 PRO   158      29.910  33.220  26.127  1.00  0.00           H  
ATOM   2490  HG3 PRO   158      29.590  34.703  25.146  1.00  0.00           H  
ATOM   2491  HB2 PRO   158      30.339  31.987  24.047  1.00  0.00           H  
ATOM   2492  HB3 PRO   158      30.559  33.619  23.394  1.00  0.00           H  
ATOM   2493  HA  PRO   158      28.465  33.452  22.440  1.00  0.00           H  
ATOM   2494  N   GLY   159      29.088  31.016  21.557  1.00  0.00           N  
ATOM   2495  CA  GLY   159      29.185  29.699  20.965  1.00  0.00           C  
ATOM   2496  C   GLY   159      30.219  28.719  21.582  1.00  0.00           C  
ATOM   2497  O   GLY   159      30.219  27.523  21.158  1.00  0.00           O  
ATOM   2498  H   GLY   159      29.630  31.789  21.198  1.00  0.00           H  
ATOM   2499  HA2 GLY   159      28.222  29.193  20.886  1.00  0.00           H  
ATOM   2500  HA3 GLY   159      29.478  29.877  19.931  1.00  0.00           H  
ATOM   2501  N   GLU   160      31.131  29.235  22.457  1.00  0.00           N  
ATOM   2502  CA  GLU   160      32.287  28.540  22.994  1.00  0.00           C  
ATOM   2503  C   GLU   160      31.906  27.360  23.850  1.00  0.00           C  
ATOM   2504  O   GLU   160      31.231  27.517  24.892  1.00  0.00           O  
ATOM   2505  CB  GLU   160      33.222  29.446  23.793  1.00  0.00           C  
ATOM   2506  CG  GLU   160      33.658  30.716  23.093  1.00  0.00           C  
ATOM   2507  CD  GLU   160      34.432  30.543  21.727  1.00  0.00           C  
ATOM   2508  OE1 GLU   160      35.103  29.537  21.368  1.00  0.00           O  
ATOM   2509  OE2 GLU   160      34.252  31.414  20.864  1.00  0.00           O1-
ATOM   2510  H   GLU   160      31.232  30.237  22.385  1.00  0.00           H  
ATOM   2511  HA  GLU   160      32.784  28.113  22.123  1.00  0.00           H  
ATOM   2512  HB2 GLU   160      32.783  29.727  24.750  1.00  0.00           H  
ATOM   2513  HB3 GLU   160      34.077  28.829  24.069  1.00  0.00           H  
ATOM   2514  HG2 GLU   160      32.760  31.295  22.878  1.00  0.00           H  
ATOM   2515  HG3 GLU   160      34.274  31.314  23.764  1.00  0.00           H  
ATOM   2516  N   VAL   161      32.401  26.199  23.440  1.00  0.00           N  
ATOM   2517  CA  VAL   161      32.292  24.850  24.106  1.00  0.00           C  
ATOM   2518  C   VAL   161      33.677  24.437  24.525  1.00  0.00           C  
ATOM   2519  O   VAL   161      34.484  23.972  23.709  1.00  0.00           O  
ATOM   2520  CB  VAL   161      31.823  23.736  23.102  1.00  0.00           C  
ATOM   2521  CG1 VAL   161      31.528  22.519  23.891  1.00  0.00           C  
ATOM   2522  CG2 VAL   161      30.521  24.140  22.364  1.00  0.00           C  
ATOM   2523  H   VAL   161      33.062  26.261  22.678  1.00  0.00           H  
ATOM   2524  HA  VAL   161      31.572  24.720  24.914  1.00  0.00           H  
ATOM   2525  HB  VAL   161      32.572  23.535  22.336  1.00  0.00           H  
ATOM   2526 HG11 VAL   161      32.285  22.175  24.595  1.00  0.00           H  
ATOM   2527 HG12 VAL   161      30.641  22.711  24.494  1.00  0.00           H  
ATOM   2528 HG13 VAL   161      31.282  21.715  23.197  1.00  0.00           H  
ATOM   2529 HG21 VAL   161      29.725  23.987  23.092  1.00  0.00           H  
ATOM   2530 HG22 VAL   161      30.651  25.139  21.949  1.00  0.00           H  
ATOM   2531 HG23 VAL   161      30.361  23.400  21.580  1.00  0.00           H  
ATOM   2532  N   VAL   162      33.977  24.666  25.801  1.00  0.00           N  
ATOM   2533  CA  VAL   162      35.365  24.549  26.307  1.00  0.00           C  
ATOM   2534  C   VAL   162      35.310  24.031  27.766  1.00  0.00           C  
ATOM   2535  O   VAL   162      34.293  24.154  28.433  1.00  0.00           O  
ATOM   2536  CB  VAL   162      36.298  25.858  26.150  1.00  0.00           C  
ATOM   2537  CG1 VAL   162      36.941  25.956  24.778  1.00  0.00           C  
ATOM   2538  CG2 VAL   162      35.379  27.013  26.409  1.00  0.00           C  
ATOM   2539  H   VAL   162      33.199  24.974  26.366  1.00  0.00           H  
ATOM   2540  HA  VAL   162      35.903  23.778  25.756  1.00  0.00           H  
ATOM   2541  HB  VAL   162      37.086  25.725  26.891  1.00  0.00           H  
ATOM   2542 HG11 VAL   162      37.658  25.146  24.647  1.00  0.00           H  
ATOM   2543 HG12 VAL   162      36.212  25.887  23.970  1.00  0.00           H  
ATOM   2544 HG13 VAL   162      37.552  26.840  24.599  1.00  0.00           H  
ATOM   2545 HG21 VAL   162      34.750  26.770  27.265  1.00  0.00           H  
ATOM   2546 HG22 VAL   162      35.914  27.954  26.540  1.00  0.00           H  
ATOM   2547 HG23 VAL   162      34.705  27.185  25.570  1.00  0.00           H  
ATOM   2548  N   ASP   163      36.405  23.467  28.248  1.00  0.00           N  
ATOM   2549  CA  ASP   163      36.727  23.287  29.680  1.00  0.00           C  
ATOM   2550  C   ASP   163      37.062  24.586  30.296  1.00  0.00           C  
ATOM   2551  O   ASP   163      36.994  25.649  29.684  1.00  0.00           O  
ATOM   2552  CB  ASP   163      37.858  22.218  29.906  1.00  0.00           C  
ATOM   2553  CG  ASP   163      37.431  20.828  29.405  1.00  0.00           C  
ATOM   2554  OD1 ASP   163      36.236  20.474  29.476  1.00  0.00           O  
ATOM   2555  OD2 ASP   163      38.325  20.005  29.013  1.00  0.00           O1-
ATOM   2556  H   ASP   163      37.180  23.422  27.603  1.00  0.00           H  
ATOM   2557  HA  ASP   163      35.820  22.798  30.035  1.00  0.00           H  
ATOM   2558  HB2 ASP   163      38.828  22.520  29.511  1.00  0.00           H  
ATOM   2559  HB3 ASP   163      38.069  22.032  30.959  1.00  0.00           H  
ATOM   2560  N   SER   164      37.308  24.527  31.597  1.00  0.00           N  
ATOM   2561  CA  SER   164      37.764  25.660  32.241  1.00  0.00           C  
ATOM   2562  C   SER   164      39.175  25.979  31.844  1.00  0.00           C  
ATOM   2563  O   SER   164      39.978  25.072  31.709  1.00  0.00           O  
ATOM   2564  CB  SER   164      37.676  25.458  33.729  1.00  0.00           C  
ATOM   2565  OG  SER   164      37.969  26.607  34.478  1.00  0.00           O  
ATOM   2566  H   SER   164      37.093  23.680  32.103  1.00  0.00           H  
ATOM   2567  HA  SER   164      37.139  26.512  31.974  1.00  0.00           H  
ATOM   2568  HB2 SER   164      36.659  25.146  33.969  1.00  0.00           H  
ATOM   2569  HB3 SER   164      38.445  24.751  34.038  1.00  0.00           H  
ATOM   2570  HG  SER   164      37.136  27.078  34.410  1.00  0.00           H  
ATOM   2571  N   LEU   165      39.578  27.274  31.923  1.00  0.00           N  
ATOM   2572  CA  LEU   165      40.997  27.591  31.970  1.00  0.00           C  
ATOM   2573  C   LEU   165      41.670  27.336  33.361  1.00  0.00           C  
ATOM   2574  O   LEU   165      42.888  27.397  33.488  1.00  0.00           O  
ATOM   2575  CB  LEU   165      41.194  29.051  31.486  1.00  0.00           C  
ATOM   2576  CG  LEU   165      41.034  29.384  30.013  1.00  0.00           C  
ATOM   2577  CD1 LEU   165      41.071  30.879  29.833  1.00  0.00           C  
ATOM   2578  CD2 LEU   165      42.146  28.697  29.151  1.00  0.00           C  
ATOM   2579  H   LEU   165      38.845  27.969  31.926  1.00  0.00           H  
ATOM   2580  HA  LEU   165      41.597  27.007  31.272  1.00  0.00           H  
ATOM   2581  HB2 LEU   165      40.476  29.598  32.098  1.00  0.00           H  
ATOM   2582  HB3 LEU   165      42.233  29.287  31.716  1.00  0.00           H  
ATOM   2583  HG  LEU   165      40.082  29.023  29.626  1.00  0.00           H  
ATOM   2584 HD11 LEU   165      40.452  31.407  30.558  1.00  0.00           H  
ATOM   2585 HD12 LEU   165      42.106  31.217  29.885  1.00  0.00           H  
ATOM   2586 HD13 LEU   165      40.753  31.148  28.825  1.00  0.00           H  
ATOM   2587 HD21 LEU   165      43.145  28.913  29.532  1.00  0.00           H  
ATOM   2588 HD22 LEU   165      42.053  27.612  29.113  1.00  0.00           H  
ATOM   2589 HD23 LEU   165      41.965  28.976  28.113  1.00  0.00           H  
ATOM   2590  N   VAL   166      40.960  27.005  34.488  1.00  0.00           N  
ATOM   2591  CA  VAL   166      41.477  26.975  35.839  1.00  0.00           C  
ATOM   2592  C   VAL   166      42.482  25.812  35.878  1.00  0.00           C  
ATOM   2593  O   VAL   166      42.295  24.739  35.247  1.00  0.00           O  
ATOM   2594  CB  VAL   166      40.310  26.821  36.906  1.00  0.00           C  
ATOM   2595  CG1 VAL   166      40.606  26.396  38.292  1.00  0.00           C  
ATOM   2596  CG2 VAL   166      39.488  28.032  36.892  1.00  0.00           C  
ATOM   2597  H   VAL   166      39.955  26.995  34.394  1.00  0.00           H  
ATOM   2598  HA  VAL   166      42.076  27.847  36.101  1.00  0.00           H  
ATOM   2599  HB  VAL   166      39.777  25.988  36.449  1.00  0.00           H  
ATOM   2600 HG11 VAL   166      41.329  27.052  38.777  1.00  0.00           H  
ATOM   2601 HG12 VAL   166      39.632  26.239  38.756  1.00  0.00           H  
ATOM   2602 HG13 VAL   166      41.136  25.454  38.148  1.00  0.00           H  
ATOM   2603 HG21 VAL   166      38.452  27.840  37.173  1.00  0.00           H  
ATOM   2604 HG22 VAL   166      39.833  28.870  37.497  1.00  0.00           H  
ATOM   2605 HG23 VAL   166      39.436  28.360  35.854  1.00  0.00           H  
ATOM   2606  N   GLY   167      43.591  25.997  36.600  1.00  0.00           N  
ATOM   2607  CA  GLY   167      44.703  25.029  36.687  1.00  0.00           C  
ATOM   2608  C   GLY   167      45.786  25.228  35.593  1.00  0.00           C  
ATOM   2609  O   GLY   167      46.865  24.843  35.801  1.00  0.00           O  
ATOM   2610  H   GLY   167      43.666  26.894  37.058  1.00  0.00           H  
ATOM   2611  HA2 GLY   167      45.169  25.146  37.665  1.00  0.00           H  
ATOM   2612  HA3 GLY   167      44.383  23.988  36.638  1.00  0.00           H  
ATOM   2613  N   LYS   168      45.535  25.967  34.504  1.00  0.00           N  
ATOM   2614  CA  LYS   168      46.435  26.415  33.406  1.00  0.00           C  
ATOM   2615  C   LYS   168      47.206  27.677  33.760  1.00  0.00           C  
ATOM   2616  O   LYS   168      46.768  28.477  34.589  1.00  0.00           O  
ATOM   2617  CB  LYS   168      45.612  26.512  32.084  1.00  0.00           C  
ATOM   2618  CG  LYS   168      46.558  26.423  30.891  1.00  0.00           C  
ATOM   2619  CD  LYS   168      45.822  26.541  29.496  1.00  0.00           C  
ATOM   2620  CE  LYS   168      46.556  25.919  28.386  1.00  0.00           C  
ATOM   2621  NZ  LYS   168      45.836  26.039  27.107  1.00  0.00           N1+
ATOM   2622  H   LYS   168      44.558  26.188  34.379  1.00  0.00           H  
ATOM   2623  HA  LYS   168      47.133  25.580  33.466  1.00  0.00           H  
ATOM   2624  HB2 LYS   168      44.876  25.710  32.018  1.00  0.00           H  
ATOM   2625  HB3 LYS   168      45.270  27.546  32.043  1.00  0.00           H  
ATOM   2626  HG2 LYS   168      47.345  27.177  30.906  1.00  0.00           H  
ATOM   2627  HG3 LYS   168      46.854  25.374  30.902  1.00  0.00           H  
ATOM   2628  HD2 LYS   168      44.965  25.904  29.715  1.00  0.00           H  
ATOM   2629  HD3 LYS   168      45.544  27.556  29.214  1.00  0.00           H  
ATOM   2630  HE2 LYS   168      47.600  26.227  28.312  1.00  0.00           H  
ATOM   2631  HE3 LYS   168      46.489  24.871  28.676  1.00  0.00           H  
ATOM   2632  HZ1 LYS   168      46.431  25.682  26.374  1.00  0.00           H  
ATOM   2633  HZ2 LYS   168      44.983  25.500  27.156  1.00  0.00           H  
ATOM   2634  HZ3 LYS   168      45.756  27.002  26.812  1.00  0.00           H  
ATOM   2635  N   GLN   169      48.370  27.867  33.185  1.00  0.00           N  
ATOM   2636  CA  GLN   169      49.204  29.034  33.220  1.00  0.00           C  
ATOM   2637  C   GLN   169      48.370  30.235  32.733  1.00  0.00           C  
ATOM   2638  O   GLN   169      47.758  30.191  31.728  1.00  0.00           O  
ATOM   2639  CB  GLN   169      50.561  28.896  32.525  1.00  0.00           C  
ATOM   2640  CG  GLN   169      51.558  27.863  33.085  1.00  0.00           C  
ATOM   2641  CD  GLN   169      52.900  27.994  32.339  1.00  0.00           C  
ATOM   2642  OE1 GLN   169      53.337  29.065  32.007  1.00  0.00           O  
ATOM   2643  NE2 GLN   169      53.676  26.910  32.090  1.00  0.00           N  
ATOM   2644  H   GLN   169      48.619  27.131  32.539  1.00  0.00           H  
ATOM   2645  HA  GLN   169      49.377  29.291  34.265  1.00  0.00           H  
ATOM   2646  HB2 GLN   169      50.391  28.642  31.479  1.00  0.00           H  
ATOM   2647  HB3 GLN   169      51.044  29.872  32.472  1.00  0.00           H  
ATOM   2648  HG2 GLN   169      51.805  27.990  34.139  1.00  0.00           H  
ATOM   2649  HG3 GLN   169      51.232  26.824  33.052  1.00  0.00           H  
ATOM   2650 HE21 GLN   169      53.186  26.028  32.125  1.00  0.00           H  
ATOM   2651 HE22 GLN   169      54.595  27.098  31.714  1.00  0.00           H  
ATOM   2652  N   VAL   170      48.678  31.412  33.311  1.00  0.00           N  
ATOM   2653  CA  VAL   170      48.578  32.756  32.678  1.00  0.00           C  
ATOM   2654  C   VAL   170      49.983  33.260  32.461  1.00  0.00           C  
ATOM   2655  O   VAL   170      50.725  33.568  33.423  1.00  0.00           O  
ATOM   2656  CB  VAL   170      47.821  33.731  33.677  1.00  0.00           C  
ATOM   2657  CG1 VAL   170      47.750  35.166  33.107  1.00  0.00           C  
ATOM   2658  CG2 VAL   170      46.421  33.256  33.912  1.00  0.00           C  
ATOM   2659  H   VAL   170      49.246  31.417  34.146  1.00  0.00           H  
ATOM   2660  HA  VAL   170      48.100  32.703  31.700  1.00  0.00           H  
ATOM   2661  HB  VAL   170      48.267  33.715  34.672  1.00  0.00           H  
ATOM   2662 HG11 VAL   170      47.322  35.906  33.784  1.00  0.00           H  
ATOM   2663 HG12 VAL   170      48.692  35.636  32.822  1.00  0.00           H  
ATOM   2664 HG13 VAL   170      47.182  35.091  32.180  1.00  0.00           H  
ATOM   2665 HG21 VAL   170      46.366  32.249  34.325  1.00  0.00           H  
ATOM   2666 HG22 VAL   170      45.896  33.932  34.587  1.00  0.00           H  
ATOM   2667 HG23 VAL   170      45.952  33.236  32.928  1.00  0.00           H  
ATOM   2668  N   GLU   171      50.286  33.453  31.159  1.00  0.00           N  
ATOM   2669  CA  GLU   171      51.463  34.127  30.726  1.00  0.00           C  
ATOM   2670  C   GLU   171      51.204  35.677  30.596  1.00  0.00           C  
ATOM   2671  O   GLU   171      50.111  36.189  30.307  1.00  0.00           O  
ATOM   2672  CB  GLU   171      52.008  33.588  29.461  1.00  0.00           C  
ATOM   2673  CG  GLU   171      52.495  32.105  29.631  1.00  0.00           C  
ATOM   2674  CD  GLU   171      52.953  31.599  28.271  1.00  0.00           C  
ATOM   2675  OE1 GLU   171      52.527  32.074  27.197  1.00  0.00           O  
ATOM   2676  OE2 GLU   171      53.843  30.673  28.220  1.00  0.00           O1-
ATOM   2677  H   GLU   171      49.611  33.096  30.498  1.00  0.00           H  
ATOM   2678  HA  GLU   171      52.262  34.024  31.461  1.00  0.00           H  
ATOM   2679  HB2 GLU   171      51.145  33.637  28.796  1.00  0.00           H  
ATOM   2680  HB3 GLU   171      52.824  34.165  29.026  1.00  0.00           H  
ATOM   2681  HG2 GLU   171      53.215  32.241  30.438  1.00  0.00           H  
ATOM   2682  HG3 GLU   171      51.668  31.526  30.041  1.00  0.00           H  
ATOM   2683  N   TYR   172      52.221  36.486  30.910  1.00  0.00           N  
ATOM   2684  CA  TYR   172      52.173  37.954  30.793  1.00  0.00           C  
ATOM   2685  C   TYR   172      53.606  38.448  30.377  1.00  0.00           C  
ATOM   2686  O   TYR   172      54.573  37.690  30.462  1.00  0.00           O  
ATOM   2687  CB  TYR   172      51.643  38.657  32.066  1.00  0.00           C  
ATOM   2688  CG  TYR   172      52.511  38.555  33.319  1.00  0.00           C  
ATOM   2689  CD1 TYR   172      52.972  39.721  33.949  1.00  0.00           C  
ATOM   2690  CE1 TYR   172      53.694  39.706  35.206  1.00  0.00           C  
ATOM   2691  CZ  TYR   172      53.755  38.425  35.870  1.00  0.00           C  
ATOM   2692  OH  TYR   172      54.585  38.452  36.958  1.00  0.00           O  
ATOM   2693  CE2 TYR   172      53.238  37.215  35.264  1.00  0.00           C  
ATOM   2694  CD2 TYR   172      52.651  37.378  33.997  1.00  0.00           C  
ATOM   2695  H   TYR   172      53.113  36.062  31.124  1.00  0.00           H  
ATOM   2696  HA  TYR   172      51.444  38.121  30.000  1.00  0.00           H  
ATOM   2697  HB2 TYR   172      51.380  39.707  31.932  1.00  0.00           H  
ATOM   2698  HB3 TYR   172      50.780  38.037  32.307  1.00  0.00           H  
ATOM   2699  HD1 TYR   172      52.837  40.726  33.577  1.00  0.00           H  
ATOM   2700  HE1 TYR   172      54.163  40.615  35.552  1.00  0.00           H  
ATOM   2701  HH  TYR   172      54.594  37.617  37.431  1.00  0.00           H  
ATOM   2702  HE2 TYR   172      53.212  36.314  35.859  1.00  0.00           H  
ATOM   2703  HD2 TYR   172      52.142  36.539  33.545  1.00  0.00           H  
ATOM   2704  N   ALA   173      53.648  39.676  29.824  1.00  0.00           N  
ATOM   2705  CA  ALA   173      54.773  40.603  29.550  1.00  0.00           C  
ATOM   2706  C   ALA   173      55.182  41.545  30.692  1.00  0.00           C  
ATOM   2707  O   ALA   173      54.320  41.946  31.448  1.00  0.00           O  
ATOM   2708  CB  ALA   173      54.480  41.364  28.211  1.00  0.00           C  
ATOM   2709  H   ALA   173      52.822  40.100  29.427  1.00  0.00           H  
ATOM   2710  HA  ALA   173      55.664  39.981  29.459  1.00  0.00           H  
ATOM   2711  HB1 ALA   173      54.164  40.654  27.447  1.00  0.00           H  
ATOM   2712  HB2 ALA   173      53.715  42.128  28.348  1.00  0.00           H  
ATOM   2713  HB3 ALA   173      55.447  41.710  27.846  1.00  0.00           H  
ATOM   2714  N   LYS   174      56.500  41.759  30.760  1.00  0.00           N  
ATOM   2715  CA  LYS   174      57.305  42.472  31.716  1.00  0.00           C  
ATOM   2716  C   LYS   174      58.192  43.507  30.984  1.00  0.00           C  
ATOM   2717  O   LYS   174      58.540  43.457  29.791  1.00  0.00           O  
ATOM   2718  CB  LYS   174      58.098  41.373  32.614  1.00  0.00           C  
ATOM   2719  CG  LYS   174      58.946  42.015  33.710  1.00  0.00           C  
ATOM   2720  CD  LYS   174      59.421  40.784  34.561  1.00  0.00           C  
ATOM   2721  CE  LYS   174      60.676  40.884  35.505  1.00  0.00           C  
ATOM   2722  NZ  LYS   174      61.798  41.573  34.896  1.00  0.00           N1+
ATOM   2723  H   LYS   174      57.003  41.276  30.029  1.00  0.00           H  
ATOM   2724  HA  LYS   174      56.722  43.003  32.469  1.00  0.00           H  
ATOM   2725  HB2 LYS   174      57.232  40.938  33.112  1.00  0.00           H  
ATOM   2726  HB3 LYS   174      58.629  40.591  32.071  1.00  0.00           H  
ATOM   2727  HG2 LYS   174      59.790  42.616  33.374  1.00  0.00           H  
ATOM   2728  HG3 LYS   174      58.209  42.599  34.260  1.00  0.00           H  
ATOM   2729  HD2 LYS   174      58.526  40.514  35.123  1.00  0.00           H  
ATOM   2730  HD3 LYS   174      59.433  39.953  33.856  1.00  0.00           H  
ATOM   2731  HE2 LYS   174      60.325  41.485  36.344  1.00  0.00           H  
ATOM   2732  HE3 LYS   174      61.055  39.893  35.755  1.00  0.00           H  
ATOM   2733  HZ1 LYS   174      62.613  41.659  35.487  1.00  0.00           H  
ATOM   2734  HZ2 LYS   174      62.078  41.191  34.003  1.00  0.00           H  
ATOM   2735  HZ3 LYS   174      61.596  42.547  34.719  1.00  0.00           H  
ATOM   2736  N   GLU   175      58.643  44.554  31.636  1.00  0.00           N  
ATOM   2737  CA  GLU   175      59.405  45.708  31.191  1.00  0.00           C  
ATOM   2738  C   GLU   175      60.841  45.436  30.728  1.00  0.00           C  
ATOM   2739  O   GLU   175      61.240  46.207  29.839  1.00  0.00           O  
ATOM   2740  CB  GLU   175      59.467  46.777  32.327  1.00  0.00           C  
ATOM   2741  CG  GLU   175      60.313  48.065  32.233  1.00  0.00           C  
ATOM   2742  CD  GLU   175      61.813  47.738  32.576  1.00  0.00           C  
ATOM   2743  OE1 GLU   175      62.699  48.506  32.161  1.00  0.00           O  
ATOM   2744  OE2 GLU   175      62.138  46.826  33.373  1.00  0.00           O1-
ATOM   2745  H   GLU   175      58.314  44.628  32.588  1.00  0.00           H  
ATOM   2746  HA  GLU   175      58.921  46.077  30.287  1.00  0.00           H  
ATOM   2747  HB2 GLU   175      58.398  46.964  32.427  1.00  0.00           H  
ATOM   2748  HB3 GLU   175      59.710  46.307  33.280  1.00  0.00           H  
ATOM   2749  HG2 GLU   175      60.262  48.545  31.255  1.00  0.00           H  
ATOM   2750  HG3 GLU   175      59.814  48.744  32.923  1.00  0.00           H  
ATOM   2751  N   ASP   176      61.574  44.375  31.115  1.00  0.00           N  
ATOM   2752  CA  ASP   176      62.726  43.869  30.416  1.00  0.00           C  
ATOM   2753  C   ASP   176      62.339  43.217  29.090  1.00  0.00           C  
ATOM   2754  O   ASP   176      63.226  42.841  28.308  1.00  0.00           O  
ATOM   2755  CB  ASP   176      63.460  42.846  31.303  1.00  0.00           C  
ATOM   2756  CG  ASP   176      62.662  41.627  31.749  1.00  0.00           C  
ATOM   2757  OD1 ASP   176      63.356  40.732  32.229  1.00  0.00           O  
ATOM   2758  OD2 ASP   176      61.444  41.573  31.634  1.00  0.00           O1-
ATOM   2759  H   ASP   176      61.207  43.793  31.854  1.00  0.00           H  
ATOM   2760  HA  ASP   176      63.393  44.727  30.332  1.00  0.00           H  
ATOM   2761  HB2 ASP   176      64.259  42.472  30.662  1.00  0.00           H  
ATOM   2762  HB3 ASP   176      63.857  43.433  32.132  1.00  0.00           H  
ATOM   2763  N   GLY   177      61.068  43.046  28.772  1.00  0.00           N  
ATOM   2764  CA  GLY   177      60.491  42.379  27.557  1.00  0.00           C  
ATOM   2765  C   GLY   177      60.464  40.943  27.703  1.00  0.00           C  
ATOM   2766  O   GLY   177      60.132  40.235  26.730  1.00  0.00           O  
ATOM   2767  H   GLY   177      60.393  43.291  29.482  1.00  0.00           H  
ATOM   2768  HA2 GLY   177      59.482  42.755  27.387  1.00  0.00           H  
ATOM   2769  HA3 GLY   177      61.064  42.647  26.670  1.00  0.00           H  
ATOM   2770  N   SER   178      60.874  40.399  28.915  1.00  0.00           N  
ATOM   2771  CA  SER   178      60.607  39.004  29.239  1.00  0.00           C  
ATOM   2772  C   SER   178      59.129  38.624  29.212  1.00  0.00           C  
ATOM   2773  O   SER   178      58.219  39.444  29.322  1.00  0.00           O  
ATOM   2774  CB  SER   178      61.371  38.593  30.537  1.00  0.00           C  
ATOM   2775  OG  SER   178      60.735  39.054  31.632  1.00  0.00           O  
ATOM   2776  H   SER   178      61.071  41.021  29.686  1.00  0.00           H  
ATOM   2777  HA  SER   178      61.063  38.328  28.516  1.00  0.00           H  
ATOM   2778  HB2 SER   178      61.536  37.516  30.564  1.00  0.00           H  
ATOM   2779  HB3 SER   178      62.355  39.059  30.571  1.00  0.00           H  
ATOM   2780  HG  SER   178      60.845  40.007  31.591  1.00  0.00           H  
ATOM   2781  N   LYS   179      58.871  37.284  29.189  1.00  0.00           N  
ATOM   2782  CA  LYS   179      57.614  36.566  29.676  1.00  0.00           C  
ATOM   2783  C   LYS   179      57.840  36.114  31.107  1.00  0.00           C  
ATOM   2784  O   LYS   179      58.883  35.572  31.473  1.00  0.00           O  
ATOM   2785  CB  LYS   179      57.249  35.475  28.711  1.00  0.00           C  
ATOM   2786  CG  LYS   179      55.957  34.674  29.062  1.00  0.00           C  
ATOM   2787  CD  LYS   179      55.733  33.637  27.991  1.00  0.00           C  
ATOM   2788  CE  LYS   179      55.234  34.127  26.606  1.00  0.00           C  
ATOM   2789  NZ  LYS   179      53.776  34.507  26.598  1.00  0.00           N1+
ATOM   2790  H   LYS   179      59.568  36.572  29.023  1.00  0.00           H  
ATOM   2791  HA  LYS   179      56.798  37.288  29.669  1.00  0.00           H  
ATOM   2792  HB2 LYS   179      56.997  36.013  27.797  1.00  0.00           H  
ATOM   2793  HB3 LYS   179      58.140  34.861  28.579  1.00  0.00           H  
ATOM   2794  HG2 LYS   179      56.053  34.258  30.064  1.00  0.00           H  
ATOM   2795  HG3 LYS   179      55.131  35.385  29.037  1.00  0.00           H  
ATOM   2796  HD2 LYS   179      56.718  33.176  27.915  1.00  0.00           H  
ATOM   2797  HD3 LYS   179      55.049  32.897  28.407  1.00  0.00           H  
ATOM   2798  HE2 LYS   179      55.802  35.023  26.355  1.00  0.00           H  
ATOM   2799  HE3 LYS   179      55.427  33.356  25.859  1.00  0.00           H  
ATOM   2800  HZ1 LYS   179      53.545  34.710  25.635  1.00  0.00           H  
ATOM   2801  HZ2 LYS   179      53.190  33.737  26.886  1.00  0.00           H  
ATOM   2802  HZ3 LYS   179      53.535  35.345  27.108  1.00  0.00           H  
ATOM   2803  N   ARG   180      56.759  36.283  31.846  1.00  0.00           N  
ATOM   2804  CA  ARG   180      56.551  35.841  33.208  1.00  0.00           C  
ATOM   2805  C   ARG   180      55.184  35.054  33.399  1.00  0.00           C  
ATOM   2806  O   ARG   180      54.289  35.087  32.568  1.00  0.00           O  
ATOM   2807  CB  ARG   180      56.639  37.104  34.097  1.00  0.00           C  
ATOM   2808  CG  ARG   180      57.969  37.689  34.288  1.00  0.00           C  
ATOM   2809  CD  ARG   180      59.038  36.871  34.964  1.00  0.00           C  
ATOM   2810  NE  ARG   180      59.853  36.027  33.958  1.00  0.00           N  
ATOM   2811  CZ  ARG   180      60.992  35.504  34.186  1.00  0.00           C  
ATOM   2812  NH1 ARG   180      61.628  35.477  35.310  1.00  0.00           N  
ATOM   2813  NH2 ARG   180      61.600  34.824  33.262  1.00  0.00           N1+
ATOM   2814  H   ARG   180      55.972  36.752  31.420  1.00  0.00           H  
ATOM   2815  HA  ARG   180      57.284  35.122  33.573  1.00  0.00           H  
ATOM   2816  HB2 ARG   180      56.016  37.837  33.584  1.00  0.00           H  
ATOM   2817  HB3 ARG   180      56.328  36.850  35.110  1.00  0.00           H  
ATOM   2818  HG2 ARG   180      58.253  38.153  33.344  1.00  0.00           H  
ATOM   2819  HG3 ARG   180      57.918  38.584  34.908  1.00  0.00           H  
ATOM   2820  HD2 ARG   180      59.775  37.515  35.444  1.00  0.00           H  
ATOM   2821  HD3 ARG   180      58.602  36.457  35.873  1.00  0.00           H  
ATOM   2822  HE  ARG   180      59.594  35.984  32.982  1.00  0.00           H  
ATOM   2823 HH11 ARG   180      61.210  35.926  36.112  1.00  0.00           H  
ATOM   2824 HH12 ARG   180      62.542  35.047  35.339  1.00  0.00           H  
ATOM   2825 HH21 ARG   180      61.146  34.672  32.373  1.00  0.00           H  
ATOM   2826 HH22 ARG   180      62.391  34.231  33.472  1.00  0.00           H  
ATOM   2827  N   THR   181      55.043  34.310  34.507  1.00  0.00           N  
ATOM   2828  CA  THR   181      54.017  33.250  34.614  1.00  0.00           C  
ATOM   2829  C   THR   181      53.086  33.197  35.846  1.00  0.00           C  
ATOM   2830  O   THR   181      53.348  33.884  36.805  1.00  0.00           O  
ATOM   2831  CB  THR   181      54.736  31.857  34.417  1.00  0.00           C  
ATOM   2832  CG2 THR   181      55.188  31.641  32.952  1.00  0.00           C  
ATOM   2833  OG1 THR   181      55.827  31.736  35.233  1.00  0.00           O  
ATOM   2834  H   THR   181      55.816  34.302  35.158  1.00  0.00           H  
ATOM   2835  HA  THR   181      53.301  33.384  33.803  1.00  0.00           H  
ATOM   2836  HB  THR   181      54.069  31.090  34.810  1.00  0.00           H  
ATOM   2837 HG21 THR   181      55.648  32.559  32.586  1.00  0.00           H  
ATOM   2838 HG22 THR   181      55.729  30.716  32.753  1.00  0.00           H  
ATOM   2839 HG23 THR   181      54.319  31.663  32.295  1.00  0.00           H  
ATOM   2840  HG1 THR   181      55.487  31.562  36.114  1.00  0.00           H  
ATOM   2841  N   GLY   182      52.081  32.303  35.759  1.00  0.00           N  
ATOM   2842  CA  GLY   182      51.226  32.233  36.928  1.00  0.00           C  
ATOM   2843  C   GLY   182      50.275  31.072  36.688  1.00  0.00           C  
ATOM   2844  O   GLY   182      50.561  30.323  35.774  1.00  0.00           O  
ATOM   2845  H   GLY   182      52.023  31.671  34.973  1.00  0.00           H  
ATOM   2846  HA2 GLY   182      51.845  32.075  37.811  1.00  0.00           H  
ATOM   2847  HA3 GLY   182      50.688  33.175  37.037  1.00  0.00           H  
ATOM   2848  N   MET   183      49.217  31.029  37.459  1.00  0.00           N  
ATOM   2849  CA  MET   183      48.145  30.022  37.391  1.00  0.00           C  
ATOM   2850  C   MET   183      46.744  30.629  37.683  1.00  0.00           C  
ATOM   2851  O   MET   183      46.613  31.470  38.551  1.00  0.00           O  
ATOM   2852  CB  MET   183      48.426  28.884  38.406  1.00  0.00           C  
ATOM   2853  CG  MET   183      47.588  27.603  38.035  1.00  0.00           C  
ATOM   2854  SD  MET   183      47.529  26.263  39.159  1.00  0.00           S  
ATOM   2855  CE  MET   183      46.343  26.816  40.422  1.00  0.00           C  
ATOM   2856  H   MET   183      49.178  31.778  38.135  1.00  0.00           H  
ATOM   2857  HA  MET   183      48.172  29.542  36.413  1.00  0.00           H  
ATOM   2858  HB2 MET   183      49.460  28.554  38.507  1.00  0.00           H  
ATOM   2859  HB3 MET   183      48.022  29.142  39.385  1.00  0.00           H  
ATOM   2860  HG2 MET   183      46.535  27.851  37.904  1.00  0.00           H  
ATOM   2861  HG3 MET   183      47.959  27.330  37.047  1.00  0.00           H  
ATOM   2862  HE1 MET   183      46.672  27.762  40.853  1.00  0.00           H  
ATOM   2863  HE2 MET   183      45.375  26.978  39.949  1.00  0.00           H  
ATOM   2864  HE3 MET   183      46.137  26.076  41.195  1.00  0.00           H  
ATOM   2865  N   VAL   184      45.751  30.187  36.855  1.00  0.00           N  
ATOM   2866  CA  VAL   184      44.234  30.400  37.037  1.00  0.00           C  
ATOM   2867  C   VAL   184      43.617  29.562  38.167  1.00  0.00           C  
ATOM   2868  O   VAL   184      43.884  28.364  38.172  1.00  0.00           O  
ATOM   2869  CB  VAL   184      43.469  30.195  35.693  1.00  0.00           C  
ATOM   2870  CG1 VAL   184      42.010  30.714  35.761  1.00  0.00           C  
ATOM   2871  CG2 VAL   184      44.109  30.899  34.519  1.00  0.00           C  
ATOM   2872  H   VAL   184      46.113  29.590  36.125  1.00  0.00           H  
ATOM   2873  HA  VAL   184      44.115  31.452  37.296  1.00  0.00           H  
ATOM   2874  HB  VAL   184      43.420  29.137  35.436  1.00  0.00           H  
ATOM   2875 HG11 VAL   184      41.385  29.983  36.273  1.00  0.00           H  
ATOM   2876 HG12 VAL   184      41.958  31.570  36.433  1.00  0.00           H  
ATOM   2877 HG13 VAL   184      41.600  30.979  34.786  1.00  0.00           H  
ATOM   2878 HG21 VAL   184      43.491  30.683  33.648  1.00  0.00           H  
ATOM   2879 HG22 VAL   184      44.188  31.984  34.601  1.00  0.00           H  
ATOM   2880 HG23 VAL   184      45.078  30.463  34.278  1.00  0.00           H  
ATOM   2881  N   ILE   185      42.898  30.186  39.063  1.00  0.00           N  
ATOM   2882  CA  ILE   185      42.452  29.630  40.394  1.00  0.00           C  
ATOM   2883  C   ILE   185      40.929  29.714  40.703  1.00  0.00           C  
ATOM   2884  O   ILE   185      40.363  29.035  41.526  1.00  0.00           O  
ATOM   2885  CB  ILE   185      43.197  30.369  41.497  1.00  0.00           C  
ATOM   2886  CG2 ILE   185      44.739  30.044  41.574  1.00  0.00           C  
ATOM   2887  CG1 ILE   185      42.949  31.874  41.591  1.00  0.00           C  
ATOM   2888  CD1 ILE   185      43.464  32.475  42.846  1.00  0.00           C  
ATOM   2889  H   ILE   185      42.916  31.196  39.088  1.00  0.00           H  
ATOM   2890  HA  ILE   185      42.680  28.564  40.382  1.00  0.00           H  
ATOM   2891  HB  ILE   185      42.741  29.942  42.390  1.00  0.00           H  
ATOM   2892 HG21 ILE   185      45.288  30.569  40.793  1.00  0.00           H  
ATOM   2893 HG22 ILE   185      45.263  30.510  42.409  1.00  0.00           H  
ATOM   2894 HG23 ILE   185      44.941  28.974  41.518  1.00  0.00           H  
ATOM   2895 HG12 ILE   185      43.375  32.413  40.745  1.00  0.00           H  
ATOM   2896 HG13 ILE   185      41.889  32.130  41.605  1.00  0.00           H  
ATOM   2897 HD11 ILE   185      43.103  31.917  43.710  1.00  0.00           H  
ATOM   2898 HD12 ILE   185      44.538  32.655  42.792  1.00  0.00           H  
ATOM   2899 HD13 ILE   185      43.130  33.486  43.079  1.00  0.00           H  
ATOM   2900  N   HIS   186      40.162  30.481  39.849  1.00  0.00           N  
ATOM   2901  CA  HIS   186      38.715  30.626  39.937  1.00  0.00           C  
ATOM   2902  C   HIS   186      38.173  31.111  38.619  1.00  0.00           C  
ATOM   2903  O   HIS   186      38.871  31.775  37.867  1.00  0.00           O  
ATOM   2904  CB  HIS   186      38.390  31.599  41.108  1.00  0.00           C  
ATOM   2905  CG  HIS   186      36.984  31.920  41.291  1.00  0.00           C  
ATOM   2906  ND1 HIS   186      36.037  31.032  41.861  1.00  0.00           N  
ATOM   2907  CE1 HIS   186      34.853  31.693  41.821  1.00  0.00           C  
ATOM   2908  NE2 HIS   186      35.004  32.891  41.382  1.00  0.00           N  
ATOM   2909  CD2 HIS   186      36.333  33.127  40.995  1.00  0.00           C  
ATOM   2910  H   HIS   186      40.654  30.950  39.102  1.00  0.00           H  
ATOM   2911  HA  HIS   186      38.315  29.624  40.098  1.00  0.00           H  
ATOM   2912  HB2 HIS   186      38.720  31.215  42.073  1.00  0.00           H  
ATOM   2913  HB3 HIS   186      38.954  32.490  40.834  1.00  0.00           H  
ATOM   2914  HE1 HIS   186      33.964  31.265  42.260  1.00  0.00           H  
ATOM   2915  HE2 HIS   186      34.226  33.536  41.368  1.00  0.00           H  
ATOM   2916  HD2 HIS   186      36.789  34.057  40.688  1.00  0.00           H  
ATOM   2917  N   GLN   187      36.961  30.720  38.278  1.00  0.00           N  
ATOM   2918  CA  GLN   187      36.055  31.120  37.215  1.00  0.00           C  
ATOM   2919  C   GLN   187      34.820  31.816  37.814  1.00  0.00           C  
ATOM   2920  O   GLN   187      34.130  31.270  38.638  1.00  0.00           O  
ATOM   2921  CB  GLN   187      35.661  30.041  36.258  1.00  0.00           C  
ATOM   2922  CG  GLN   187      35.141  30.606  34.938  1.00  0.00           C  
ATOM   2923  CD  GLN   187      35.151  29.431  33.947  1.00  0.00           C  
ATOM   2924  OE1 GLN   187      35.328  28.257  34.238  1.00  0.00           O  
ATOM   2925  NE2 GLN   187      34.623  29.589  32.789  1.00  0.00           N  
ATOM   2926  H   GLN   187      36.548  30.035  38.896  1.00  0.00           H  
ATOM   2927  HA  GLN   187      36.664  31.826  36.651  1.00  0.00           H  
ATOM   2928  HB2 GLN   187      36.493  29.345  36.148  1.00  0.00           H  
ATOM   2929  HB3 GLN   187      34.824  29.571  36.773  1.00  0.00           H  
ATOM   2930  HG2 GLN   187      34.181  31.104  35.072  1.00  0.00           H  
ATOM   2931  HG3 GLN   187      35.736  31.436  34.557  1.00  0.00           H  
ATOM   2932 HE21 GLN   187      34.537  30.510  32.383  1.00  0.00           H  
ATOM   2933 HE22 GLN   187      34.459  28.746  32.257  1.00  0.00           H  
ATOM   2934  N   VAL   188      34.591  33.028  37.354  1.00  0.00           N  
ATOM   2935  CA  VAL   188      33.654  33.898  38.056  1.00  0.00           C  
ATOM   2936  C   VAL   188      32.233  33.571  37.619  1.00  0.00           C  
ATOM   2937  O   VAL   188      31.837  33.751  36.507  1.00  0.00           O  
ATOM   2938  CB  VAL   188      33.906  35.376  37.714  1.00  0.00           C  
ATOM   2939  CG1 VAL   188      32.856  36.290  38.404  1.00  0.00           C  
ATOM   2940  CG2 VAL   188      35.313  35.860  38.147  1.00  0.00           C  
ATOM   2941  H   VAL   188      35.187  33.464  36.665  1.00  0.00           H  
ATOM   2942  HA  VAL   188      33.695  33.878  39.146  1.00  0.00           H  
ATOM   2943  HB  VAL   188      33.810  35.475  36.633  1.00  0.00           H  
ATOM   2944 HG11 VAL   188      32.872  37.282  37.954  1.00  0.00           H  
ATOM   2945 HG12 VAL   188      31.825  35.969  38.259  1.00  0.00           H  
ATOM   2946 HG13 VAL   188      32.987  36.441  39.476  1.00  0.00           H  
ATOM   2947 HG21 VAL   188      35.435  35.509  39.172  1.00  0.00           H  
ATOM   2948 HG22 VAL   188      36.073  35.521  37.443  1.00  0.00           H  
ATOM   2949 HG23 VAL   188      35.280  36.943  38.026  1.00  0.00           H  
ATOM   2950  N   GLU   189      31.458  33.016  38.615  1.00  0.00           N  
ATOM   2951  CA  GLU   189      30.238  32.248  38.257  1.00  0.00           C  
ATOM   2952  C   GLU   189      29.182  33.139  37.469  1.00  0.00           C  
ATOM   2953  O   GLU   189      28.645  32.734  36.449  1.00  0.00           O  
ATOM   2954  CB  GLU   189      29.586  31.649  39.480  1.00  0.00           C  
ATOM   2955  CG  GLU   189      28.654  30.394  39.192  1.00  0.00           C  
ATOM   2956  CD  GLU   189      29.305  29.086  38.756  1.00  0.00           C  
ATOM   2957  OE1 GLU   189      30.153  28.444  39.435  1.00  0.00           O  
ATOM   2958  OE2 GLU   189      28.866  28.677  37.670  1.00  0.00           O1-
ATOM   2959  H   GLU   189      31.805  33.089  39.561  1.00  0.00           H  
ATOM   2960  HA  GLU   189      30.612  31.505  37.553  1.00  0.00           H  
ATOM   2961  HB2 GLU   189      30.359  31.372  40.197  1.00  0.00           H  
ATOM   2962  HB3 GLU   189      29.031  32.380  40.068  1.00  0.00           H  
ATOM   2963  HG2 GLU   189      28.218  30.200  40.172  1.00  0.00           H  
ATOM   2964  HG3 GLU   189      27.786  30.577  38.560  1.00  0.00           H  
ATOM   2965  N   ALA   190      29.075  34.444  37.877  1.00  0.00           N  
ATOM   2966  CA  ALA   190      28.191  35.447  37.159  1.00  0.00           C  
ATOM   2967  C   ALA   190      28.638  35.825  35.695  1.00  0.00           C  
ATOM   2968  O   ALA   190      27.761  36.111  34.910  1.00  0.00           O  
ATOM   2969  CB  ALA   190      28.261  36.691  38.044  1.00  0.00           C  
ATOM   2970  H   ALA   190      29.524  34.674  38.752  1.00  0.00           H  
ATOM   2971  HA  ALA   190      27.163  35.089  37.103  1.00  0.00           H  
ATOM   2972  HB1 ALA   190      29.294  37.023  38.137  1.00  0.00           H  
ATOM   2973  HB2 ALA   190      27.750  37.476  37.487  1.00  0.00           H  
ATOM   2974  HB3 ALA   190      27.867  36.461  39.035  1.00  0.00           H  
ATOM   2975  N   LYS   191      29.944  35.846  35.367  1.00  0.00           N  
ATOM   2976  CA  LYS   191      30.465  36.345  34.100  1.00  0.00           C  
ATOM   2977  C   LYS   191      31.494  35.279  33.589  1.00  0.00           C  
ATOM   2978  O   LYS   191      32.682  35.560  33.609  1.00  0.00           O  
ATOM   2979  CB  LYS   191      31.068  37.730  34.160  1.00  0.00           C  
ATOM   2980  CG  LYS   191      30.005  38.762  34.547  1.00  0.00           C  
ATOM   2981  CD  LYS   191      30.548  40.241  34.645  1.00  0.00           C  
ATOM   2982  CE  LYS   191      31.196  40.730  33.413  1.00  0.00           C  
ATOM   2983  NZ  LYS   191      30.185  41.024  32.294  1.00  0.00           N1+
ATOM   2984  H   LYS   191      30.561  35.721  36.157  1.00  0.00           H  
ATOM   2985  HA  LYS   191      29.775  36.280  33.259  1.00  0.00           H  
ATOM   2986  HB2 LYS   191      31.912  37.608  34.840  1.00  0.00           H  
ATOM   2987  HB3 LYS   191      31.361  37.955  33.135  1.00  0.00           H  
ATOM   2988  HG2 LYS   191      29.317  38.734  33.702  1.00  0.00           H  
ATOM   2989  HG3 LYS   191      29.500  38.508  35.479  1.00  0.00           H  
ATOM   2990  HD2 LYS   191      29.816  40.930  35.065  1.00  0.00           H  
ATOM   2991  HD3 LYS   191      31.322  40.171  35.410  1.00  0.00           H  
ATOM   2992  HE2 LYS   191      31.774  41.648  33.518  1.00  0.00           H  
ATOM   2993  HE3 LYS   191      31.862  39.913  33.136  1.00  0.00           H  
ATOM   2994  HZ1 LYS   191      29.818  40.174  31.890  1.00  0.00           H  
ATOM   2995  HZ2 LYS   191      29.289  41.361  32.616  1.00  0.00           H  
ATOM   2996  HZ3 LYS   191      30.477  41.613  31.528  1.00  0.00           H  
ATOM   2997  N   PRO   192      31.067  34.065  33.086  1.00  0.00           N  
ATOM   2998  CA  PRO   192      31.933  32.927  32.971  1.00  0.00           C  
ATOM   2999  C   PRO   192      33.256  33.032  32.085  1.00  0.00           C  
ATOM   3000  O   PRO   192      34.066  32.118  32.237  1.00  0.00           O  
ATOM   3001  CD  PRO   192      29.706  33.694  32.938  1.00  0.00           C  
ATOM   3002  CG  PRO   192      29.733  32.309  32.335  1.00  0.00           C  
ATOM   3003  CB  PRO   192      31.091  31.716  32.622  1.00  0.00           C  
ATOM   3004  HD2 PRO   192      28.975  34.272  32.373  1.00  0.00           H  
ATOM   3005  HD3 PRO   192      29.364  33.656  33.972  1.00  0.00           H  
ATOM   3006  HG2 PRO   192      29.642  32.429  31.255  1.00  0.00           H  
ATOM   3007  HG3 PRO   192      28.883  31.895  32.876  1.00  0.00           H  
ATOM   3008  HB2 PRO   192      31.542  31.102  31.843  1.00  0.00           H  
ATOM   3009  HB3 PRO   192      31.006  31.002  33.441  1.00  0.00           H  
ATOM   3010  HA  PRO   192      32.322  32.740  33.972  1.00  0.00           H  
ATOM   3011  N   SER   193      33.538  34.032  31.275  1.00  0.00           N  
ATOM   3012  CA  SER   193      34.844  34.320  30.652  1.00  0.00           C  
ATOM   3013  C   SER   193      35.842  34.987  31.614  1.00  0.00           C  
ATOM   3014  O   SER   193      37.020  34.921  31.422  1.00  0.00           O  
ATOM   3015  CB  SER   193      34.650  35.252  29.438  1.00  0.00           C  
ATOM   3016  OG  SER   193      34.235  36.510  29.744  1.00  0.00           O  
ATOM   3017  H   SER   193      32.913  34.825  31.266  1.00  0.00           H  
ATOM   3018  HA  SER   193      35.309  33.404  30.286  1.00  0.00           H  
ATOM   3019  HB2 SER   193      35.624  35.236  28.949  1.00  0.00           H  
ATOM   3020  HB3 SER   193      33.897  34.756  28.825  1.00  0.00           H  
ATOM   3021  HG  SER   193      34.986  37.022  29.436  1.00  0.00           H  
ATOM   3022  N   VAL   194      35.346  35.659  32.640  1.00  0.00           N  
ATOM   3023  CA  VAL   194      36.147  36.338  33.721  1.00  0.00           C  
ATOM   3024  C   VAL   194      36.625  35.227  34.691  1.00  0.00           C  
ATOM   3025  O   VAL   194      35.824  34.357  35.129  1.00  0.00           O  
ATOM   3026  CB  VAL   194      35.413  37.504  34.440  1.00  0.00           C  
ATOM   3027  CG1 VAL   194      36.383  38.396  35.264  1.00  0.00           C  
ATOM   3028  CG2 VAL   194      34.615  38.524  33.587  1.00  0.00           C  
ATOM   3029  H   VAL   194      34.352  35.502  32.733  1.00  0.00           H  
ATOM   3030  HA  VAL   194      37.060  36.719  33.264  1.00  0.00           H  
ATOM   3031  HB  VAL   194      34.627  37.230  35.144  1.00  0.00           H  
ATOM   3032 HG11 VAL   194      37.049  38.982  34.630  1.00  0.00           H  
ATOM   3033 HG12 VAL   194      35.782  39.007  35.938  1.00  0.00           H  
ATOM   3034 HG13 VAL   194      36.950  37.806  35.983  1.00  0.00           H  
ATOM   3035 HG21 VAL   194      34.280  39.451  34.054  1.00  0.00           H  
ATOM   3036 HG22 VAL   194      35.277  38.805  32.768  1.00  0.00           H  
ATOM   3037 HG23 VAL   194      33.889  37.961  33.002  1.00  0.00           H  
ATOM   3038  N   TYR   195      37.883  35.286  35.125  1.00  0.00           N  
ATOM   3039  CA  TYR   195      38.566  34.353  36.010  1.00  0.00           C  
ATOM   3040  C   TYR   195      39.313  35.101  37.137  1.00  0.00           C  
ATOM   3041  O   TYR   195      39.573  36.291  37.011  1.00  0.00           O  
ATOM   3042  CB  TYR   195      39.614  33.583  35.170  1.00  0.00           C  
ATOM   3043  CG  TYR   195      39.000  32.492  34.232  1.00  0.00           C  
ATOM   3044  CD1 TYR   195      38.571  32.869  32.963  1.00  0.00           C  
ATOM   3045  CE1 TYR   195      38.097  31.961  32.002  1.00  0.00           C  
ATOM   3046  CZ  TYR   195      37.887  30.623  32.461  1.00  0.00           C  
ATOM   3047  OH  TYR   195      37.563  29.681  31.553  1.00  0.00           O  
ATOM   3048  CE2 TYR   195      38.270  30.212  33.753  1.00  0.00           C  
ATOM   3049  CD2 TYR   195      38.926  31.141  34.621  1.00  0.00           C  
ATOM   3050  H   TYR   195      38.507  35.907  34.629  1.00  0.00           H  
ATOM   3051  HA  TYR   195      37.874  33.681  36.518  1.00  0.00           H  
ATOM   3052  HB2 TYR   195      40.216  34.238  34.540  1.00  0.00           H  
ATOM   3053  HB3 TYR   195      40.255  33.008  35.838  1.00  0.00           H  
ATOM   3054  HD1 TYR   195      38.665  33.918  32.724  1.00  0.00           H  
ATOM   3055  HE1 TYR   195      37.792  32.407  31.067  1.00  0.00           H  
ATOM   3056  HH  TYR   195      37.528  30.072  30.677  1.00  0.00           H  
ATOM   3057  HE2 TYR   195      38.226  29.155  33.972  1.00  0.00           H  
ATOM   3058  HD2 TYR   195      39.296  30.713  35.541  1.00  0.00           H  
ATOM   3059  N   PHE   196      39.901  34.407  38.115  1.00  0.00           N  
ATOM   3060  CA  PHE   196      40.984  34.819  39.067  1.00  0.00           C  
ATOM   3061  C   PHE   196      42.337  34.058  38.761  1.00  0.00           C  
ATOM   3062  O   PHE   196      42.412  32.870  38.477  1.00  0.00           O  
ATOM   3063  CB  PHE   196      40.583  34.794  40.595  1.00  0.00           C  
ATOM   3064  CG  PHE   196      39.360  35.433  41.203  1.00  0.00           C  
ATOM   3065  CD1 PHE   196      38.371  36.064  40.427  1.00  0.00           C  
ATOM   3066  CE1 PHE   196      37.156  36.467  41.043  1.00  0.00           C  
ATOM   3067  CZ  PHE   196      37.035  36.255  42.461  1.00  0.00           C  
ATOM   3068  CE2 PHE   196      37.992  35.579  43.264  1.00  0.00           C  
ATOM   3069  CD2 PHE   196      39.140  35.164  42.625  1.00  0.00           C  
ATOM   3070  H   PHE   196      39.642  33.431  38.132  1.00  0.00           H  
ATOM   3071  HA  PHE   196      41.069  35.880  38.831  1.00  0.00           H  
ATOM   3072  HB2 PHE   196      40.665  33.801  41.036  1.00  0.00           H  
ATOM   3073  HB3 PHE   196      41.316  35.465  41.041  1.00  0.00           H  
ATOM   3074  HD1 PHE   196      38.581  36.219  39.379  1.00  0.00           H  
ATOM   3075  HE1 PHE   196      36.388  37.019  40.521  1.00  0.00           H  
ATOM   3076  HZ  PHE   196      36.027  36.455  42.794  1.00  0.00           H  
ATOM   3077  HE2 PHE   196      37.789  35.248  44.272  1.00  0.00           H  
ATOM   3078  HD2 PHE   196      39.962  34.662  43.114  1.00  0.00           H  
ATOM   3079  N   ILE   197      43.396  34.878  39.026  1.00  0.00           N  
ATOM   3080  CA  ILE   197      44.794  34.635  38.766  1.00  0.00           C  
ATOM   3081  C   ILE   197      45.691  34.774  40.021  1.00  0.00           C  
ATOM   3082  O   ILE   197      45.558  35.741  40.738  1.00  0.00           O  
ATOM   3083  CB  ILE   197      45.245  35.646  37.682  1.00  0.00           C  
ATOM   3084  CG2 ILE   197      46.663  35.463  37.407  1.00  0.00           C  
ATOM   3085  CG1 ILE   197      44.387  35.474  36.325  1.00  0.00           C  
ATOM   3086  CD1 ILE   197      43.023  36.231  36.253  1.00  0.00           C  
ATOM   3087  H   ILE   197      43.221  35.840  39.278  1.00  0.00           H  
ATOM   3088  HA  ILE   197      44.839  33.594  38.446  1.00  0.00           H  
ATOM   3089  HB  ILE   197      45.059  36.654  38.050  1.00  0.00           H  
ATOM   3090 HG21 ILE   197      46.912  34.435  37.142  1.00  0.00           H  
ATOM   3091 HG22 ILE   197      47.026  36.065  36.574  1.00  0.00           H  
ATOM   3092 HG23 ILE   197      47.230  35.781  38.281  1.00  0.00           H  
ATOM   3093 HG12 ILE   197      45.001  35.926  35.545  1.00  0.00           H  
ATOM   3094 HG13 ILE   197      44.095  34.437  36.160  1.00  0.00           H  
ATOM   3095 HD11 ILE   197      42.621  36.269  35.239  1.00  0.00           H  
ATOM   3096 HD12 ILE   197      42.294  35.725  36.885  1.00  0.00           H  
ATOM   3097 HD13 ILE   197      43.110  37.245  36.643  1.00  0.00           H  
ATOM   3098  N   LYS   198      46.574  33.812  40.299  1.00  0.00           N  
ATOM   3099  CA  LYS   198      47.841  34.022  41.141  1.00  0.00           C  
ATOM   3100  C   LYS   198      49.009  34.082  40.273  1.00  0.00           C  
ATOM   3101  O   LYS   198      49.364  33.051  39.655  1.00  0.00           O  
ATOM   3102  CB  LYS   198      47.925  32.916  42.263  1.00  0.00           C  
ATOM   3103  CG  LYS   198      49.165  32.858  43.060  1.00  0.00           C  
ATOM   3104  CD  LYS   198      49.118  33.925  44.138  1.00  0.00           C  
ATOM   3105  CE  LYS   198      50.358  33.830  45.036  1.00  0.00           C  
ATOM   3106  NZ  LYS   198      51.600  34.101  44.263  1.00  0.00           N1+
ATOM   3107  H   LYS   198      46.625  33.115  39.569  1.00  0.00           H  
ATOM   3108  HA  LYS   198      47.775  35.059  41.471  1.00  0.00           H  
ATOM   3109  HB2 LYS   198      47.022  32.760  42.853  1.00  0.00           H  
ATOM   3110  HB3 LYS   198      47.961  31.984  41.698  1.00  0.00           H  
ATOM   3111  HG2 LYS   198      49.233  31.926  43.621  1.00  0.00           H  
ATOM   3112  HG3 LYS   198      50.006  32.996  42.381  1.00  0.00           H  
ATOM   3113  HD2 LYS   198      49.026  34.971  43.845  1.00  0.00           H  
ATOM   3114  HD3 LYS   198      48.374  33.750  44.916  1.00  0.00           H  
ATOM   3115  HE2 LYS   198      50.262  34.697  45.690  1.00  0.00           H  
ATOM   3116  HE3 LYS   198      50.444  32.884  45.570  1.00  0.00           H  
ATOM   3117  HZ1 LYS   198      52.452  34.005  44.797  1.00  0.00           H  
ATOM   3118  HZ2 LYS   198      51.806  33.547  43.444  1.00  0.00           H  
ATOM   3119  HZ3 LYS   198      51.622  35.069  43.974  1.00  0.00           H  
ATOM   3120  N   PHE   199      49.624  35.278  40.061  1.00  0.00           N  
ATOM   3121  CA  PHE   199      50.938  35.295  39.437  1.00  0.00           C  
ATOM   3122  C   PHE   199      52.042  34.628  40.326  1.00  0.00           C  
ATOM   3123  O   PHE   199      51.935  34.620  41.569  1.00  0.00           O  
ATOM   3124  CB  PHE   199      51.216  36.781  39.087  1.00  0.00           C  
ATOM   3125  CG  PHE   199      50.317  37.323  37.916  1.00  0.00           C  
ATOM   3126  CD1 PHE   199      49.515  38.448  38.159  1.00  0.00           C  
ATOM   3127  CE1 PHE   199      48.686  38.896  37.139  1.00  0.00           C  
ATOM   3128  CZ  PHE   199      48.750  38.291  35.876  1.00  0.00           C  
ATOM   3129  CE2 PHE   199      49.555  37.246  35.639  1.00  0.00           C  
ATOM   3130  CD2 PHE   199      50.375  36.773  36.653  1.00  0.00           C  
ATOM   3131  H   PHE   199      49.426  36.069  40.656  1.00  0.00           H  
ATOM   3132  HA  PHE   199      50.951  34.733  38.503  1.00  0.00           H  
ATOM   3133  HB2 PHE   199      51.116  37.343  40.016  1.00  0.00           H  
ATOM   3134  HB3 PHE   199      52.231  36.857  38.698  1.00  0.00           H  
ATOM   3135  HD1 PHE   199      49.538  38.982  39.098  1.00  0.00           H  
ATOM   3136  HE1 PHE   199      47.982  39.703  37.276  1.00  0.00           H  
ATOM   3137  HZ  PHE   199      47.970  38.503  35.160  1.00  0.00           H  
ATOM   3138  HE2 PHE   199      49.789  36.900  34.643  1.00  0.00           H  
ATOM   3139  HD2 PHE   199      51.093  35.974  36.542  1.00  0.00           H  
ATOM   3140  N   ASP   200      53.067  33.986  39.735  1.00  0.00           N  
ATOM   3141  CA  ASP   200      54.213  33.449  40.532  1.00  0.00           C  
ATOM   3142  C   ASP   200      54.913  34.569  41.319  1.00  0.00           C  
ATOM   3143  O   ASP   200      55.363  34.308  42.407  1.00  0.00           O  
ATOM   3144  CB  ASP   200      55.257  32.676  39.665  1.00  0.00           C  
ATOM   3145  CG  ASP   200      54.689  31.544  38.768  1.00  0.00           C  
ATOM   3146  OD1 ASP   200      55.284  31.288  37.720  1.00  0.00           O  
ATOM   3147  OD2 ASP   200      53.746  30.922  39.162  1.00  0.00           O1-
ATOM   3148  H   ASP   200      53.130  33.927  38.729  1.00  0.00           H  
ATOM   3149  HA  ASP   200      53.948  32.731  41.309  1.00  0.00           H  
ATOM   3150  HB2 ASP   200      55.864  33.327  39.035  1.00  0.00           H  
ATOM   3151  HB3 ASP   200      56.011  32.306  40.359  1.00  0.00           H  
ATOM   3152  N   ASP   201      54.988  35.850  40.883  1.00  0.00           N  
ATOM   3153  CA  ASP   201      55.867  36.913  41.335  1.00  0.00           C  
ATOM   3154  C   ASP   201      55.279  37.895  42.341  1.00  0.00           C  
ATOM   3155  O   ASP   201      55.872  38.903  42.801  1.00  0.00           O  
ATOM   3156  CB  ASP   201      56.574  37.528  40.121  1.00  0.00           C  
ATOM   3157  CG  ASP   201      57.472  36.572  39.395  1.00  0.00           C  
ATOM   3158  OD1 ASP   201      58.411  36.036  40.036  1.00  0.00           O  
ATOM   3159  OD2 ASP   201      57.231  36.256  38.231  1.00  0.00           O1-
ATOM   3160  H   ASP   201      54.478  36.000  40.024  1.00  0.00           H  
ATOM   3161  HA  ASP   201      56.749  36.549  41.862  1.00  0.00           H  
ATOM   3162  HB2 ASP   201      55.735  37.796  39.479  1.00  0.00           H  
ATOM   3163  HB3 ASP   201      57.217  38.388  40.308  1.00  0.00           H  
ATOM   3164  N   ASP   202      54.125  37.683  42.822  1.00  0.00           N  
ATOM   3165  CA  ASP   202      53.330  38.547  43.694  1.00  0.00           C  
ATOM   3166  C   ASP   202      52.185  37.771  44.303  1.00  0.00           C  
ATOM   3167  O   ASP   202      51.607  36.854  43.729  1.00  0.00           O  
ATOM   3168  CB  ASP   202      52.688  39.720  42.892  1.00  0.00           C  
ATOM   3169  CG  ASP   202      51.742  40.666  43.719  1.00  0.00           C  
ATOM   3170  OD1 ASP   202      51.784  40.644  44.955  1.00  0.00           O  
ATOM   3171  OD2 ASP   202      51.082  41.515  43.160  1.00  0.00           O1-
ATOM   3172  H   ASP   202      53.673  36.869  42.430  1.00  0.00           H  
ATOM   3173  HA  ASP   202      53.922  38.908  44.535  1.00  0.00           H  
ATOM   3174  HB2 ASP   202      53.354  40.397  42.356  1.00  0.00           H  
ATOM   3175  HB3 ASP   202      51.978  39.211  42.240  1.00  0.00           H  
ATOM   3176  N   PHE   203      51.931  37.982  45.618  1.00  0.00           N  
ATOM   3177  CA  PHE   203      50.882  37.374  46.382  1.00  0.00           C  
ATOM   3178  C   PHE   203      49.416  37.999  46.335  1.00  0.00           C  
ATOM   3179  O   PHE   203      48.478  37.289  46.768  1.00  0.00           O  
ATOM   3180  CB  PHE   203      51.337  37.144  47.852  1.00  0.00           C  
ATOM   3181  CG  PHE   203      51.631  38.302  48.819  1.00  0.00           C  
ATOM   3182  CD1 PHE   203      51.329  38.059  50.238  1.00  0.00           C  
ATOM   3183  CE1 PHE   203      51.648  39.103  51.172  1.00  0.00           C  
ATOM   3184  CZ  PHE   203      52.073  40.368  50.714  1.00  0.00           C  
ATOM   3185  CE2 PHE   203      52.188  40.683  49.370  1.00  0.00           C  
ATOM   3186  CD2 PHE   203      52.032  39.606  48.422  1.00  0.00           C  
ATOM   3187  H   PHE   203      52.432  38.786  45.968  1.00  0.00           H  
ATOM   3188  HA  PHE   203      50.760  36.345  46.043  1.00  0.00           H  
ATOM   3189  HB2 PHE   203      50.551  36.543  48.310  1.00  0.00           H  
ATOM   3190  HB3 PHE   203      52.210  36.511  47.691  1.00  0.00           H  
ATOM   3191  HD1 PHE   203      50.938  37.139  50.646  1.00  0.00           H  
ATOM   3192  HE1 PHE   203      51.520  38.926  52.229  1.00  0.00           H  
ATOM   3193  HZ  PHE   203      52.337  41.142  51.420  1.00  0.00           H  
ATOM   3194  HE2 PHE   203      52.393  41.680  49.008  1.00  0.00           H  
ATOM   3195  HD2 PHE   203      52.210  39.930  47.407  1.00  0.00           H  
ATOM   3196  N   HIS   204      49.251  39.242  45.970  1.00  0.00           N  
ATOM   3197  CA  HIS   204      47.906  39.748  45.587  1.00  0.00           C  
ATOM   3198  C   HIS   204      47.149  38.795  44.528  1.00  0.00           C  
ATOM   3199  O   HIS   204      47.888  38.206  43.686  1.00  0.00           O  
ATOM   3200  CB  HIS   204      48.003  41.103  44.858  1.00  0.00           C  
ATOM   3201  CG  HIS   204      48.602  42.318  45.497  1.00  0.00           C  
ATOM   3202  ND1 HIS   204      49.973  42.553  45.504  1.00  0.00           N1+
ATOM   3203  CE1 HIS   204      50.110  43.741  46.080  1.00  0.00           C  
ATOM   3204  NE2 HIS   204      48.939  44.250  46.407  1.00  0.00           N  
ATOM   3205  CD2 HIS   204      47.946  43.369  45.993  1.00  0.00           C  
ATOM   3206  H   HIS   204      50.040  39.752  45.599  1.00  0.00           H  
ATOM   3207  HA  HIS   204      47.349  39.800  46.522  1.00  0.00           H  
ATOM   3208  HB2 HIS   204      48.626  40.946  43.977  1.00  0.00           H  
ATOM   3209  HB3 HIS   204      47.023  41.311  44.430  1.00  0.00           H  
ATOM   3210  HD1 HIS   204      50.642  41.887  45.145  1.00  0.00           H  
ATOM   3211  HE1 HIS   204      51.005  44.270  46.373  1.00  0.00           H  
ATOM   3212  HE2 HIS   204      48.729  45.124  46.867  1.00  0.00           H  
ATOM   3213  HD2 HIS   204      46.890  43.385  46.217  1.00  0.00           H  
ATOM   3214  N   ILE   205      45.812  38.663  44.580  1.00  0.00           N  
ATOM   3215  CA  ILE   205      45.016  37.895  43.570  1.00  0.00           C  
ATOM   3216  C   ILE   205      44.504  38.928  42.498  1.00  0.00           C  
ATOM   3217  O   ILE   205      44.276  40.075  42.871  1.00  0.00           O  
ATOM   3218  CB  ILE   205      43.979  36.967  44.220  1.00  0.00           C  
ATOM   3219  CG2 ILE   205      43.230  36.169  43.157  1.00  0.00           C  
ATOM   3220  CG1 ILE   205      44.710  36.026  45.224  1.00  0.00           C  
ATOM   3221  CD1 ILE   205      45.975  35.308  44.733  1.00  0.00           C  
ATOM   3222  H   ILE   205      45.266  39.130  45.291  1.00  0.00           H  
ATOM   3223  HA  ILE   205      45.626  37.249  42.938  1.00  0.00           H  
ATOM   3224  HB  ILE   205      43.313  37.543  44.862  1.00  0.00           H  
ATOM   3225 HG21 ILE   205      43.901  35.454  42.679  1.00  0.00           H  
ATOM   3226 HG22 ILE   205      42.413  35.603  43.603  1.00  0.00           H  
ATOM   3227 HG23 ILE   205      42.907  36.834  42.356  1.00  0.00           H  
ATOM   3228 HG12 ILE   205      44.945  36.631  46.100  1.00  0.00           H  
ATOM   3229 HG13 ILE   205      44.038  35.237  45.561  1.00  0.00           H  
ATOM   3230 HD11 ILE   205      46.396  34.754  45.571  1.00  0.00           H  
ATOM   3231 HD12 ILE   205      45.766  34.745  43.823  1.00  0.00           H  
ATOM   3232 HD13 ILE   205      46.684  36.085  44.447  1.00  0.00           H  
ATOM   3233  N   TYR   206      44.519  38.495  41.225  1.00  0.00           N  
ATOM   3234  CA  TYR   206      44.175  39.337  40.043  1.00  0.00           C  
ATOM   3235  C   TYR   206      43.037  38.723  39.297  1.00  0.00           C  
ATOM   3236  O   TYR   206      42.800  37.543  39.313  1.00  0.00           O  
ATOM   3237  CB  TYR   206      45.442  39.319  39.087  1.00  0.00           C  
ATOM   3238  CG  TYR   206      46.504  40.106  39.750  1.00  0.00           C  
ATOM   3239  CD1 TYR   206      47.407  39.562  40.694  1.00  0.00           C  
ATOM   3240  CE1 TYR   206      48.501  40.317  41.136  1.00  0.00           C  
ATOM   3241  CZ  TYR   206      48.684  41.676  40.630  1.00  0.00           C  
ATOM   3242  OH  TYR   206      49.680  42.508  41.186  1.00  0.00           O  
ATOM   3243  CE2 TYR   206      47.644  42.294  39.813  1.00  0.00           C  
ATOM   3244  CD2 TYR   206      46.595  41.433  39.275  1.00  0.00           C  
ATOM   3245  H   TYR   206      44.754  37.548  40.967  1.00  0.00           H  
ATOM   3246  HA  TYR   206      43.842  40.332  40.339  1.00  0.00           H  
ATOM   3247  HB2 TYR   206      45.909  38.338  38.995  1.00  0.00           H  
ATOM   3248  HB3 TYR   206      45.312  39.719  38.081  1.00  0.00           H  
ATOM   3249  HD1 TYR   206      47.232  38.571  41.086  1.00  0.00           H  
ATOM   3250  HE1 TYR   206      49.226  39.785  41.735  1.00  0.00           H  
ATOM   3251  HH  TYR   206      50.113  42.045  41.908  1.00  0.00           H  
ATOM   3252  HE2 TYR   206      47.680  43.344  39.562  1.00  0.00           H  
ATOM   3253  HD2 TYR   206      45.881  41.777  38.541  1.00  0.00           H  
ATOM   3254  N   VAL   207      42.291  39.596  38.574  1.00  0.00           N  
ATOM   3255  CA  VAL   207      41.004  39.245  37.890  1.00  0.00           C  
ATOM   3256  C   VAL   207      40.994  39.799  36.488  1.00  0.00           C  
ATOM   3257  O   VAL   207      41.190  40.976  36.302  1.00  0.00           O  
ATOM   3258  CB  VAL   207      39.798  39.916  38.634  1.00  0.00           C  
ATOM   3259  CG1 VAL   207      38.512  39.246  38.168  1.00  0.00           C  
ATOM   3260  CG2 VAL   207      39.859  39.610  40.135  1.00  0.00           C  
ATOM   3261  H   VAL   207      42.581  40.559  38.488  1.00  0.00           H  
ATOM   3262  HA  VAL   207      40.791  38.176  37.885  1.00  0.00           H  
ATOM   3263  HB  VAL   207      39.804  40.983  38.415  1.00  0.00           H  
ATOM   3264 HG11 VAL   207      37.690  39.665  38.749  1.00  0.00           H  
ATOM   3265 HG12 VAL   207      38.262  39.395  37.117  1.00  0.00           H  
ATOM   3266 HG13 VAL   207      38.610  38.169  38.307  1.00  0.00           H  
ATOM   3267 HG21 VAL   207      38.961  39.955  40.648  1.00  0.00           H  
ATOM   3268 HG22 VAL   207      39.955  38.553  40.385  1.00  0.00           H  
ATOM   3269 HG23 VAL   207      40.693  40.187  40.536  1.00  0.00           H  
ATOM   3270  N   TYR   208      40.768  38.859  35.522  1.00  0.00           N  
ATOM   3271  CA  TYR   208      40.816  39.138  34.025  1.00  0.00           C  
ATOM   3272  C   TYR   208      39.796  38.369  33.197  1.00  0.00           C  
ATOM   3273  O   TYR   208      39.475  37.187  33.281  1.00  0.00           O  
ATOM   3274  CB  TYR   208      42.178  38.774  33.414  1.00  0.00           C  
ATOM   3275  CG  TYR   208      43.352  39.641  33.956  1.00  0.00           C  
ATOM   3276  CD1 TYR   208      43.502  41.063  33.761  1.00  0.00           C  
ATOM   3277  CE1 TYR   208      44.555  41.848  34.299  1.00  0.00           C  
ATOM   3278  CZ  TYR   208      45.480  41.154  35.085  1.00  0.00           C  
ATOM   3279  OH  TYR   208      46.619  41.744  35.541  1.00  0.00           O  
ATOM   3280  CE2 TYR   208      45.398  39.736  35.264  1.00  0.00           C  
ATOM   3281  CD2 TYR   208      44.381  39.001  34.693  1.00  0.00           C  
ATOM   3282  H   TYR   208      40.457  37.969  35.885  1.00  0.00           H  
ATOM   3283  HA  TYR   208      40.606  40.185  33.808  1.00  0.00           H  
ATOM   3284  HB2 TYR   208      42.411  37.720  33.564  1.00  0.00           H  
ATOM   3285  HB3 TYR   208      42.097  38.851  32.330  1.00  0.00           H  
ATOM   3286  HD1 TYR   208      42.710  41.440  33.131  1.00  0.00           H  
ATOM   3287  HE1 TYR   208      44.513  42.909  34.100  1.00  0.00           H  
ATOM   3288  HH  TYR   208      46.974  42.463  35.014  1.00  0.00           H  
ATOM   3289  HE2 TYR   208      46.153  39.213  35.833  1.00  0.00           H  
ATOM   3290  HD2 TYR   208      44.319  37.927  34.790  1.00  0.00           H  
ATOM   3291  N   ASP   209      39.205  39.114  32.250  1.00  0.00           N  
ATOM   3292  CA  ASP   209      38.477  38.523  31.114  1.00  0.00           C  
ATOM   3293  C   ASP   209      39.530  37.688  30.294  1.00  0.00           C  
ATOM   3294  O   ASP   209      40.327  38.184  29.551  1.00  0.00           O  
ATOM   3295  CB  ASP   209      37.786  39.624  30.334  1.00  0.00           C  
ATOM   3296  CG  ASP   209      36.825  39.193  29.163  1.00  0.00           C  
ATOM   3297  OD1 ASP   209      36.546  40.124  28.427  1.00  0.00           O  
ATOM   3298  OD2 ASP   209      36.304  38.048  29.073  1.00  0.00           O1-
ATOM   3299  H   ASP   209      39.494  40.075  32.139  1.00  0.00           H  
ATOM   3300  HA  ASP   209      37.687  37.845  31.439  1.00  0.00           H  
ATOM   3301  HB2 ASP   209      37.146  40.194  31.008  1.00  0.00           H  
ATOM   3302  HB3 ASP   209      38.512  40.330  29.930  1.00  0.00           H  
ATOM   3303  N   LEU   210      39.492  36.339  30.319  1.00  0.00           N  
ATOM   3304  CA  LEU   210      40.439  35.501  29.490  1.00  0.00           C  
ATOM   3305  C   LEU   210      39.913  35.005  28.092  1.00  0.00           C  
ATOM   3306  O   LEU   210      40.434  34.029  27.587  1.00  0.00           O  
ATOM   3307  CB  LEU   210      40.960  34.382  30.404  1.00  0.00           C  
ATOM   3308  CG  LEU   210      41.898  34.827  31.497  1.00  0.00           C  
ATOM   3309  CD1 LEU   210      42.302  33.684  32.431  1.00  0.00           C  
ATOM   3310  CD2 LEU   210      43.186  35.620  31.254  1.00  0.00           C  
ATOM   3311  H   LEU   210      38.677  35.806  30.585  1.00  0.00           H  
ATOM   3312  HA  LEU   210      41.252  36.115  29.102  1.00  0.00           H  
ATOM   3313  HB2 LEU   210      40.124  33.856  30.865  1.00  0.00           H  
ATOM   3314  HB3 LEU   210      41.520  33.670  29.796  1.00  0.00           H  
ATOM   3315  HG  LEU   210      41.253  35.493  32.071  1.00  0.00           H  
ATOM   3316 HD11 LEU   210      43.003  32.998  31.957  1.00  0.00           H  
ATOM   3317 HD12 LEU   210      42.821  34.153  33.268  1.00  0.00           H  
ATOM   3318 HD13 LEU   210      41.491  33.146  32.921  1.00  0.00           H  
ATOM   3319 HD21 LEU   210      42.799  36.591  30.945  1.00  0.00           H  
ATOM   3320 HD22 LEU   210      43.736  35.844  32.168  1.00  0.00           H  
ATOM   3321 HD23 LEU   210      43.896  35.173  30.558  1.00  0.00           H  
ATOM   3322  N   VAL   211      38.903  35.632  27.491  1.00  0.00           N  
ATOM   3323  CA  VAL   211      38.391  35.371  26.198  1.00  0.00           C  
ATOM   3324  C   VAL   211      38.251  36.706  25.396  1.00  0.00           C  
ATOM   3325  O   VAL   211      37.798  37.714  26.001  1.00  0.00           O  
ATOM   3326  CB  VAL   211      37.069  34.507  26.186  1.00  0.00           C  
ATOM   3327  CG1 VAL   211      36.485  34.168  24.821  1.00  0.00           C  
ATOM   3328  CG2 VAL   211      37.208  33.125  26.911  1.00  0.00           C  
ATOM   3329  H   VAL   211      38.371  36.357  27.952  1.00  0.00           H  
ATOM   3330  HA  VAL   211      39.119  34.717  25.717  1.00  0.00           H  
ATOM   3331  HB  VAL   211      36.346  35.146  26.693  1.00  0.00           H  
ATOM   3332 HG11 VAL   211      37.307  33.792  24.212  1.00  0.00           H  
ATOM   3333 HG12 VAL   211      35.610  33.522  24.891  1.00  0.00           H  
ATOM   3334 HG13 VAL   211      36.136  35.112  24.402  1.00  0.00           H  
ATOM   3335 HG21 VAL   211      36.184  32.752  26.889  1.00  0.00           H  
ATOM   3336 HG22 VAL   211      37.806  32.362  26.411  1.00  0.00           H  
ATOM   3337 HG23 VAL   211      37.469  33.348  27.945  1.00  0.00           H  
ATOM   3338  N   LYS   212      38.688  36.795  24.109  1.00  0.00           N  
ATOM   3339  CA  LYS   212      38.696  38.016  23.263  1.00  0.00           C  
ATOM   3340  C   LYS   212      37.279  38.505  22.840  1.00  0.00           C  
ATOM   3341  O   LYS   212      36.299  37.836  23.159  1.00  0.00           O  
ATOM   3342  CB  LYS   212      39.503  37.796  22.015  1.00  0.00           C  
ATOM   3343  CG  LYS   212      41.016  37.534  22.259  1.00  0.00           C  
ATOM   3344  CD  LYS   212      41.857  37.389  21.003  1.00  0.00           C  
ATOM   3345  CE  LYS   212      43.396  37.387  21.299  1.00  0.00           C  
ATOM   3346  NZ  LYS   212      43.862  38.629  21.991  1.00  0.00           N1+
ATOM   3347  H   LYS   212      38.995  35.895  23.771  1.00  0.00           H  
ATOM   3348  HA  LYS   212      39.030  38.889  23.823  1.00  0.00           H  
ATOM   3349  HB2 LYS   212      39.137  37.055  21.306  1.00  0.00           H  
ATOM   3350  HB3 LYS   212      39.440  38.733  21.460  1.00  0.00           H  
ATOM   3351  HG2 LYS   212      41.369  38.419  22.789  1.00  0.00           H  
ATOM   3352  HG3 LYS   212      41.189  36.620  22.826  1.00  0.00           H  
ATOM   3353  HD2 LYS   212      41.720  36.434  20.496  1.00  0.00           H  
ATOM   3354  HD3 LYS   212      41.545  38.213  20.361  1.00  0.00           H  
ATOM   3355  HE2 LYS   212      43.662  36.548  21.942  1.00  0.00           H  
ATOM   3356  HE3 LYS   212      43.940  37.440  20.356  1.00  0.00           H  
ATOM   3357  HZ1 LYS   212      44.864  38.495  21.990  1.00  0.00           H  
ATOM   3358  HZ2 LYS   212      43.577  39.471  21.513  1.00  0.00           H  
ATOM   3359  HZ3 LYS   212      43.470  38.712  22.918  1.00  0.00           H  
ATOM   3360  N   NME   213      37.189  39.685  22.265  1.00  0.00           N  
ATOM   3361  C   NME   213      35.986  40.310  21.676  1.00  0.00           C  
ATOM   3362  H   NME   213      38.066  40.051  21.924  1.00  0.00           H  
ATOM   3363  H1  NME   213      36.147  40.487  20.613  1.00  0.00           H  
ATOM   3364  H2  NME   213      35.107  39.694  21.866  1.00  0.00           H  
ATOM   3365  H3  NME   213      35.731  41.251  22.165  1.00  0.00           H  
TER    3366      NME   213
CONECT 3361 3363 3364 3365
CONECT 3363 3361
CONECT 3364 3361
CONECT 3365 3361
END   
