# Supplementary material for: Exploring Aromatic Cage Flexibility Using Cosolvent Molecular Dynamics Simulations—An In-Silico Case Study of Tudor Domains
Source: J Chem Inf Model. 2024 May 21;64(11):4553–69. doi: 10.1021/acs.jcim.4c00298 (PMC11167732; doi:10.1021/acs.jcim.4c00298)
Supplement: Supplementary file 2 — ci4c00298_si_002.zip [file ci4c00298_si_002.zip › SPIN1/cluster_representatives/domain2/02_TEA_rep_c2.pdb]

TITLE     rep04.c2
REMARK   4      COMPLIES WITH FORMAT V. 3.0, 1-DEC-2006
REMARK 888
REMARK 888 WRITTEN BY MAESTRO (A PRODUCT OF SCHRODINGER, LLC)
CRYST1   83.446   83.446   83.446 109.47 109.47 109.47 P 1           1
ATOM      1  CH3 ACE     1      35.819  20.436  59.015  1.00  0.00           C  
ATOM      2  C   ACE     1      35.988  21.420  60.140  1.00  0.00           C  
ATOM      3  O   ACE     1      36.643  22.453  59.923  1.00  0.00           O  
ATOM      4  H1  ACE     1      35.764  19.425  59.420  1.00  0.00           H  
ATOM      5  H2  ACE     1      34.941  20.686  58.419  1.00  0.00           H  
ATOM      6  H3  ACE     1      36.689  20.417  58.359  1.00  0.00           H  
ATOM      7  N   ARG     2      35.345  21.194  61.260  1.00  0.00           N  
ATOM      8  CA  ARG     2      35.248  22.175  62.449  1.00  0.00           C  
ATOM      9  C   ARG     2      36.600  22.553  63.030  1.00  0.00           C  
ATOM     10  O   ARG     2      36.625  23.398  63.909  1.00  0.00           O  
ATOM     11  CB  ARG     2      34.259  21.636  63.503  1.00  0.00           C  
ATOM     12  CG  ARG     2      34.462  20.229  64.028  1.00  0.00           C  
ATOM     13  CD  ARG     2      33.454  19.663  65.032  1.00  0.00           C  
ATOM     14  NE  ARG     2      32.108  19.511  64.471  1.00  0.00           N  
ATOM     15  CZ  ARG     2      30.953  19.449  65.083  1.00  0.00           C  
ATOM     16  NH1 ARG     2      30.942  19.375  66.362  1.00  0.00           N  
ATOM     17  NH2 ARG     2      29.863  19.523  64.404  1.00  0.00           N1+
ATOM     18  H   ARG     2      34.712  20.410  61.189  1.00  0.00           H  
ATOM     19  HA  ARG     2      34.879  23.109  62.027  1.00  0.00           H  
ATOM     20  HB2 ARG     2      34.248  22.453  64.225  1.00  0.00           H  
ATOM     21  HB3 ARG     2      33.273  21.638  63.039  1.00  0.00           H  
ATOM     22  HG2 ARG     2      34.653  19.555  63.193  1.00  0.00           H  
ATOM     23  HG3 ARG     2      35.463  20.245  64.459  1.00  0.00           H  
ATOM     24  HD2 ARG     2      33.760  18.639  65.249  1.00  0.00           H  
ATOM     25  HD3 ARG     2      33.453  20.256  65.946  1.00  0.00           H  
ATOM     26  HE  ARG     2      32.006  19.563  63.467  1.00  0.00           H  
ATOM     27 HH11 ARG     2      31.824  19.360  66.854  1.00  0.00           H  
ATOM     28 HH12 ARG     2      30.077  19.461  66.875  1.00  0.00           H  
ATOM     29 HH21 ARG     2      29.810  19.776  63.428  1.00  0.00           H  
ATOM     30 HH22 ARG     2      28.984  19.317  64.857  1.00  0.00           H  
ATOM     31  N   ARG     3      37.681  22.004  62.513  1.00  0.00           N  
ATOM     32  CA  ARG     3      39.022  22.389  62.989  1.00  0.00           C  
ATOM     33  C   ARG     3      39.982  22.688  61.892  1.00  0.00           C  
ATOM     34  O   ARG     3      41.189  22.690  62.046  1.00  0.00           O  
ATOM     35  CB  ARG     3      39.581  21.349  63.995  1.00  0.00           C  
ATOM     36  CG  ARG     3      38.857  21.124  65.345  1.00  0.00           C  
ATOM     37  CD  ARG     3      38.894  22.342  66.240  1.00  0.00           C  
ATOM     38  NE  ARG     3      37.923  22.354  67.354  1.00  0.00           N  
ATOM     39  CZ  ARG     3      36.695  22.836  67.468  1.00  0.00           C  
ATOM     40  NH1 ARG     3      36.150  23.601  66.539  1.00  0.00           N  
ATOM     41  NH2 ARG     3      35.915  22.367  68.403  1.00  0.00           N1+
ATOM     42  H   ARG     3      37.609  21.395  61.711  1.00  0.00           H  
ATOM     43  HA  ARG     3      38.978  23.328  63.541  1.00  0.00           H  
ATOM     44  HB2 ARG     3      39.600  20.429  63.413  1.00  0.00           H  
ATOM     45  HB3 ARG     3      40.598  21.644  64.254  1.00  0.00           H  
ATOM     46  HG2 ARG     3      37.931  20.592  65.128  1.00  0.00           H  
ATOM     47  HG3 ARG     3      39.474  20.352  65.808  1.00  0.00           H  
ATOM     48  HD2 ARG     3      39.895  22.620  66.567  1.00  0.00           H  
ATOM     49  HD3 ARG     3      38.685  23.187  65.583  1.00  0.00           H  
ATOM     50  HE  ARG     3      38.155  21.809  68.172  1.00  0.00           H  
ATOM     51 HH11 ARG     3      36.598  23.777  65.651  1.00  0.00           H  
ATOM     52 HH12 ARG     3      35.182  23.885  66.589  1.00  0.00           H  
ATOM     53 HH21 ARG     3      36.260  21.688  69.066  1.00  0.00           H  
ATOM     54 HH22 ARG     3      34.987  22.736  68.553  1.00  0.00           H  
ATOM     55  N   ASN     4      39.481  22.903  60.661  1.00  0.00           N  
ATOM     56  CA  ASN     4      40.092  23.548  59.446  1.00  0.00           C  
ATOM     57  C   ASN     4      40.234  25.067  59.573  1.00  0.00           C  
ATOM     58  O   ASN     4      39.373  25.727  60.201  1.00  0.00           O  
ATOM     59  CB  ASN     4      39.426  23.050  58.128  1.00  0.00           C  
ATOM     60  CG  ASN     4      40.259  23.373  56.861  1.00  0.00           C  
ATOM     61  OD1 ASN     4      41.312  23.970  56.889  1.00  0.00           O  
ATOM     62  ND2 ASN     4      39.930  22.934  55.691  1.00  0.00           N  
ATOM     63  H   ASN     4      38.567  22.515  60.478  1.00  0.00           H  
ATOM     64  HA  ASN     4      41.145  23.272  59.489  1.00  0.00           H  
ATOM     65  HB2 ASN     4      39.309  21.966  58.125  1.00  0.00           H  
ATOM     66  HB3 ASN     4      38.466  23.549  57.998  1.00  0.00           H  
ATOM     67 HD21 ASN     4      39.030  22.512  55.511  1.00  0.00           H  
ATOM     68 HD22 ASN     4      40.426  23.188  54.849  1.00  0.00           H  
ATOM     69  N   ILE     5      41.284  25.715  59.078  1.00  0.00           N  
ATOM     70  CA  ILE     5      41.562  27.191  59.362  1.00  0.00           C  
ATOM     71  C   ILE     5      40.599  28.088  58.628  1.00  0.00           C  
ATOM     72  O   ILE     5      40.627  29.284  58.781  1.00  0.00           O  
ATOM     73  CB  ILE     5      43.107  27.370  59.067  1.00  0.00           C  
ATOM     74  CG2 ILE     5      43.319  27.498  57.543  1.00  0.00           C  
ATOM     75  CG1 ILE     5      43.601  28.624  59.840  1.00  0.00           C  
ATOM     76  CD1 ILE     5      45.079  28.823  59.745  1.00  0.00           C  
ATOM     77  H   ILE     5      42.083  25.240  58.682  1.00  0.00           H  
ATOM     78  HA  ILE     5      41.360  27.223  60.433  1.00  0.00           H  
ATOM     79  HB  ILE     5      43.645  26.483  59.403  1.00  0.00           H  
ATOM     80 HG21 ILE     5      42.990  28.422  57.069  1.00  0.00           H  
ATOM     81 HG22 ILE     5      44.379  27.352  57.338  1.00  0.00           H  
ATOM     82 HG23 ILE     5      42.858  26.643  57.046  1.00  0.00           H  
ATOM     83 HG12 ILE     5      43.005  29.506  59.603  1.00  0.00           H  
ATOM     84 HG13 ILE     5      43.535  28.477  60.918  1.00  0.00           H  
ATOM     85 HD11 ILE     5      45.677  27.948  60.003  1.00  0.00           H  
ATOM     86 HD12 ILE     5      45.270  29.009  58.688  1.00  0.00           H  
ATOM     87 HD13 ILE     5      45.336  29.716  60.314  1.00  0.00           H  
ATOM     88  N   VAL     6      39.665  27.486  57.862  1.00  0.00           N  
ATOM     89  CA  VAL     6      38.550  28.282  57.117  1.00  0.00           C  
ATOM     90  C   VAL     6      37.575  29.002  58.080  1.00  0.00           C  
ATOM     91  O   VAL     6      37.044  28.436  59.040  1.00  0.00           O  
ATOM     92  CB  VAL     6      37.919  27.530  55.920  1.00  0.00           C  
ATOM     93  CG1 VAL     6      37.293  28.620  55.036  1.00  0.00           C  
ATOM     94  CG2 VAL     6      39.032  26.702  55.245  1.00  0.00           C  
ATOM     95  H   VAL     6      39.488  26.492  57.886  1.00  0.00           H  
ATOM     96  HA  VAL     6      39.067  29.065  56.561  1.00  0.00           H  
ATOM     97  HB  VAL     6      37.071  26.898  56.183  1.00  0.00           H  
ATOM     98 HG11 VAL     6      37.092  28.145  54.076  1.00  0.00           H  
ATOM     99 HG12 VAL     6      36.442  29.127  55.491  1.00  0.00           H  
ATOM    100 HG13 VAL     6      38.012  29.348  54.660  1.00  0.00           H  
ATOM    101 HG21 VAL     6      39.270  25.830  55.854  1.00  0.00           H  
ATOM    102 HG22 VAL     6      38.666  26.224  54.336  1.00  0.00           H  
ATOM    103 HG23 VAL     6      39.895  27.347  55.078  1.00  0.00           H  
ATOM    104  N   GLY     7      37.299  30.253  57.844  1.00  0.00           N  
ATOM    105  CA  GLY     7      36.526  31.125  58.684  1.00  0.00           C  
ATOM    106  C   GLY     7      37.127  31.458  60.120  1.00  0.00           C  
ATOM    107  O   GLY     7      36.517  32.186  60.957  1.00  0.00           O  
ATOM    108  H   GLY     7      37.864  30.713  57.144  1.00  0.00           H  
ATOM    109  HA2 GLY     7      36.488  32.061  58.127  1.00  0.00           H  
ATOM    110  HA3 GLY     7      35.512  30.759  58.846  1.00  0.00           H  
ATOM    111  N   CYS     8      38.418  31.128  60.285  1.00  0.00           N  
ATOM    112  CA  CYS     8      39.211  31.389  61.527  1.00  0.00           C  
ATOM    113  C   CYS     8      39.816  32.761  61.492  1.00  0.00           C  
ATOM    114  O   CYS     8      40.476  33.121  60.487  1.00  0.00           O  
ATOM    115  CB  CYS     8      40.272  30.306  61.773  1.00  0.00           C  
ATOM    116  SG  CYS     8      39.405  28.717  62.096  1.00  0.00           S  
ATOM    117  H   CYS     8      38.880  30.708  59.490  1.00  0.00           H  
ATOM    118  HA  CYS     8      38.561  31.393  62.403  1.00  0.00           H  
ATOM    119  HB2 CYS     8      41.008  30.250  60.971  1.00  0.00           H  
ATOM    120  HB3 CYS     8      40.742  30.615  62.707  1.00  0.00           H  
ATOM    121  HG  CYS     8      39.000  28.473  60.846  1.00  0.00           H  
ATOM    122  N   ARG     9      39.645  33.560  62.557  1.00  0.00           N  
ATOM    123  CA  ARG     9      40.313  34.830  62.804  1.00  0.00           C  
ATOM    124  C   ARG     9      41.818  34.611  63.036  1.00  0.00           C  
ATOM    125  O   ARG     9      42.157  33.594  63.740  1.00  0.00           O  
ATOM    126  CB  ARG     9      39.475  35.596  63.931  1.00  0.00           C  
ATOM    127  CG  ARG     9      38.242  36.348  63.468  1.00  0.00           C  
ATOM    128  CD  ARG     9      38.632  37.471  62.502  1.00  0.00           C  
ATOM    129  NE  ARG     9      39.256  38.570  63.198  1.00  0.00           N  
ATOM    130  CZ  ARG     9      39.670  39.677  62.557  1.00  0.00           C  
ATOM    131  NH1 ARG     9      39.465  39.930  61.289  1.00  0.00           N  
ATOM    132  NH2 ARG     9      40.357  40.525  63.244  1.00  0.00           N1+
ATOM    133  H   ARG     9      39.300  33.207  63.438  1.00  0.00           H  
ATOM    134  HA  ARG     9      40.314  35.454  61.910  1.00  0.00           H  
ATOM    135  HB2 ARG     9      39.132  34.873  64.670  1.00  0.00           H  
ATOM    136  HB3 ARG     9      40.205  36.223  64.442  1.00  0.00           H  
ATOM    137  HG2 ARG     9      37.625  35.622  62.938  1.00  0.00           H  
ATOM    138  HG3 ARG     9      37.679  36.780  64.296  1.00  0.00           H  
ATOM    139  HD2 ARG     9      39.289  37.058  61.736  1.00  0.00           H  
ATOM    140  HD3 ARG     9      37.721  37.872  62.056  1.00  0.00           H  
ATOM    141  HE  ARG     9      39.603  38.408  64.133  1.00  0.00           H  
ATOM    142 HH11 ARG     9      38.910  39.183  60.897  1.00  0.00           H  
ATOM    143 HH12 ARG     9      39.745  40.817  60.895  1.00  0.00           H  
ATOM    144 HH21 ARG     9      40.467  40.395  64.239  1.00  0.00           H  
ATOM    145 HH22 ARG     9      40.790  41.293  62.752  1.00  0.00           H  
ATOM    146  N   ILE    10      42.713  35.502  62.562  1.00  0.00           N  
ATOM    147  CA  ILE    10      44.146  35.321  62.563  1.00  0.00           C  
ATOM    148  C   ILE    10      44.864  36.588  62.792  1.00  0.00           C  
ATOM    149  O   ILE    10      44.399  37.679  62.513  1.00  0.00           O  
ATOM    150  CB  ILE    10      44.615  34.612  61.275  1.00  0.00           C  
ATOM    151  CG2 ILE    10      44.096  33.128  61.307  1.00  0.00           C  
ATOM    152  CG1 ILE    10      44.216  35.372  59.972  1.00  0.00           C  
ATOM    153  CD1 ILE    10      45.078  35.152  58.744  1.00  0.00           C  
ATOM    154  H   ILE    10      42.326  36.288  62.060  1.00  0.00           H  
ATOM    155  HA  ILE    10      44.468  34.668  63.375  1.00  0.00           H  
ATOM    156  HB  ILE    10      45.700  34.554  61.359  1.00  0.00           H  
ATOM    157 HG21 ILE    10      43.010  33.148  61.225  1.00  0.00           H  
ATOM    158 HG22 ILE    10      44.486  32.547  60.471  1.00  0.00           H  
ATOM    159 HG23 ILE    10      44.392  32.621  62.226  1.00  0.00           H  
ATOM    160 HG12 ILE    10      43.207  35.135  59.634  1.00  0.00           H  
ATOM    161 HG13 ILE    10      44.158  36.446  60.144  1.00  0.00           H  
ATOM    162 HD11 ILE    10      45.228  34.091  58.542  1.00  0.00           H  
ATOM    163 HD12 ILE    10      44.629  35.757  57.956  1.00  0.00           H  
ATOM    164 HD13 ILE    10      46.065  35.559  58.962  1.00  0.00           H  
ATOM    165  N   GLN    11      46.116  36.485  63.216  1.00  0.00           N  
ATOM    166  CA  GLN    11      47.119  37.503  63.168  1.00  0.00           C  
ATOM    167  C   GLN    11      48.587  36.852  62.844  1.00  0.00           C  
ATOM    168  O   GLN    11      48.830  35.745  63.315  1.00  0.00           O  
ATOM    169  CB  GLN    11      47.181  38.389  64.435  1.00  0.00           C  
ATOM    170  CG  GLN    11      47.570  37.693  65.695  1.00  0.00           C  
ATOM    171  CD  GLN    11      47.213  38.520  66.981  1.00  0.00           C  
ATOM    172  OE1 GLN    11      46.729  39.668  66.879  1.00  0.00           O  
ATOM    173  NE2 GLN    11      47.305  37.938  68.154  1.00  0.00           N  
ATOM    174  H   GLN    11      46.553  35.577  63.155  1.00  0.00           H  
ATOM    175  HA  GLN    11      46.930  38.137  62.301  1.00  0.00           H  
ATOM    176  HB2 GLN    11      47.858  39.242  64.388  1.00  0.00           H  
ATOM    177  HB3 GLN    11      46.212  38.857  64.603  1.00  0.00           H  
ATOM    178  HG2 GLN    11      47.174  36.685  65.817  1.00  0.00           H  
ATOM    179  HG3 GLN    11      48.638  37.534  65.545  1.00  0.00           H  
ATOM    180 HE21 GLN    11      47.580  36.972  68.260  1.00  0.00           H  
ATOM    181 HE22 GLN    11      47.047  38.466  68.976  1.00  0.00           H  
ATOM    182  N   HIS    12      49.439  37.434  61.996  1.00  0.00           N  
ATOM    183  CA  HIS    12      50.784  36.927  61.679  1.00  0.00           C  
ATOM    184  C   HIS    12      51.784  37.893  61.087  1.00  0.00           C  
ATOM    185  O   HIS    12      51.434  38.881  60.449  1.00  0.00           O  
ATOM    186  CB  HIS    12      50.737  35.728  60.791  1.00  0.00           C  
ATOM    187  CG  HIS    12      50.295  36.091  59.413  1.00  0.00           C  
ATOM    188  ND1 HIS    12      51.107  36.203  58.230  1.00  0.00           N  
ATOM    189  CE1 HIS    12      50.293  36.407  57.174  1.00  0.00           C  
ATOM    190  NE2 HIS    12      49.027  36.495  57.598  1.00  0.00           N  
ATOM    191  CD2 HIS    12      49.025  36.285  58.977  1.00  0.00           C  
ATOM    192  H   HIS    12      49.176  38.344  61.646  1.00  0.00           H  
ATOM    193  HA  HIS    12      51.202  36.489  62.585  1.00  0.00           H  
ATOM    194  HB2 HIS    12      51.759  35.350  60.812  1.00  0.00           H  
ATOM    195  HB3 HIS    12      49.994  35.037  61.189  1.00  0.00           H  
ATOM    196  HD1 HIS    12      52.109  36.085  58.200  1.00  0.00           H  
ATOM    197  HE1 HIS    12      50.726  36.395  56.185  1.00  0.00           H  
ATOM    198  HD2 HIS    12      48.113  36.158  59.541  1.00  0.00           H  
ATOM    199  N   GLY    13      53.102  37.541  61.331  1.00  0.00           N  
ATOM    200  CA  GLY    13      54.347  38.032  60.775  1.00  0.00           C  
ATOM    201  C   GLY    13      54.637  37.347  59.388  1.00  0.00           C  
ATOM    202  O   GLY    13      54.442  36.153  59.033  1.00  0.00           O  
ATOM    203  H   GLY    13      53.202  36.664  61.822  1.00  0.00           H  
ATOM    204  HA2 GLY    13      54.427  39.101  60.578  1.00  0.00           H  
ATOM    205  HA3 GLY    13      55.167  37.762  61.440  1.00  0.00           H  
ATOM    206  N   TRP    14      54.998  38.196  58.433  1.00  0.00           N  
ATOM    207  CA  TRP    14      54.908  37.785  57.017  1.00  0.00           C  
ATOM    208  C   TRP    14      56.037  38.457  56.185  1.00  0.00           C  
ATOM    209  O   TRP    14      56.160  39.713  56.067  1.00  0.00           O  
ATOM    210  CB  TRP    14      53.553  38.271  56.422  1.00  0.00           C  
ATOM    211  CG  TRP    14      53.425  37.883  54.929  1.00  0.00           C  
ATOM    212  CD1 TRP    14      53.047  38.709  53.919  1.00  0.00           C  
ATOM    213  NE1 TRP    14      53.104  38.049  52.710  1.00  0.00           N  
ATOM    214  CE2 TRP    14      53.300  36.713  52.871  1.00  0.00           C  
ATOM    215  CZ2 TRP    14      53.268  35.590  52.004  1.00  0.00           C  
ATOM    216  CH2 TRP    14      53.589  34.297  52.468  1.00  0.00           C  
ATOM    217  CZ3 TRP    14      53.836  34.212  53.865  1.00  0.00           C  
ATOM    218  CE3 TRP    14      53.829  35.327  54.746  1.00  0.00           C  
ATOM    219  CD2 TRP    14      53.539  36.597  54.306  1.00  0.00           C  
ATOM    220  H   TRP    14      54.990  39.172  58.693  1.00  0.00           H  
ATOM    221  HA  TRP    14      55.078  36.713  56.918  1.00  0.00           H  
ATOM    222  HB2 TRP    14      52.652  37.959  56.951  1.00  0.00           H  
ATOM    223  HB3 TRP    14      53.553  39.353  56.548  1.00  0.00           H  
ATOM    224  HD1 TRP    14      52.857  39.770  53.992  1.00  0.00           H  
ATOM    225  HE1 TRP    14      52.845  38.474  51.831  1.00  0.00           H  
ATOM    226  HZ2 TRP    14      53.029  35.724  50.960  1.00  0.00           H  
ATOM    227  HH2 TRP    14      53.591  33.437  51.814  1.00  0.00           H  
ATOM    228  HZ3 TRP    14      54.115  33.240  54.243  1.00  0.00           H  
ATOM    229  HE3 TRP    14      54.048  35.186  55.795  1.00  0.00           H  
ATOM    230  N   LYS    15      56.926  37.692  55.637  1.00  0.00           N  
ATOM    231  CA  LYS    15      58.072  38.156  54.738  1.00  0.00           C  
ATOM    232  C   LYS    15      57.468  38.551  53.366  1.00  0.00           C  
ATOM    233  O   LYS    15      57.412  37.727  52.496  1.00  0.00           O  
ATOM    234  CB  LYS    15      59.199  37.116  54.653  1.00  0.00           C  
ATOM    235  CG  LYS    15      60.511  37.775  54.102  1.00  0.00           C  
ATOM    236  CD  LYS    15      61.388  38.379  55.143  1.00  0.00           C  
ATOM    237  CE  LYS    15      62.675  38.902  54.511  1.00  0.00           C  
ATOM    238  NZ  LYS    15      63.423  39.724  55.468  1.00  0.00           N1+
ATOM    239  H   LYS    15      56.767  36.702  55.760  1.00  0.00           H  
ATOM    240  HA  LYS    15      58.461  39.143  54.989  1.00  0.00           H  
ATOM    241  HB2 LYS    15      59.290  36.581  55.598  1.00  0.00           H  
ATOM    242  HB3 LYS    15      58.936  36.326  53.950  1.00  0.00           H  
ATOM    243  HG2 LYS    15      61.119  37.040  53.574  1.00  0.00           H  
ATOM    244  HG3 LYS    15      60.260  38.603  53.439  1.00  0.00           H  
ATOM    245  HD2 LYS    15      60.807  39.235  55.486  1.00  0.00           H  
ATOM    246  HD3 LYS    15      61.567  37.735  56.005  1.00  0.00           H  
ATOM    247  HE2 LYS    15      63.268  38.122  54.032  1.00  0.00           H  
ATOM    248  HE3 LYS    15      62.509  39.525  53.632  1.00  0.00           H  
ATOM    249  HZ1 LYS    15      64.305  40.085  55.132  1.00  0.00           H  
ATOM    250  HZ2 LYS    15      62.919  40.576  55.666  1.00  0.00           H  
ATOM    251  HZ3 LYS    15      63.692  39.210  56.295  1.00  0.00           H  
ATOM    252  N   GLU    16      57.113  39.832  53.183  1.00  0.00           N  
ATOM    253  CA  GLU    16      56.429  40.358  51.983  1.00  0.00           C  
ATOM    254  C   GLU    16      57.332  40.496  50.763  1.00  0.00           C  
ATOM    255  O   GLU    16      56.943  40.359  49.637  1.00  0.00           O  
ATOM    256  CB  GLU    16      55.931  41.839  52.464  1.00  0.00           C  
ATOM    257  CG  GLU    16      55.216  42.683  51.448  1.00  0.00           C  
ATOM    258  CD  GLU    16      55.965  43.870  50.811  1.00  0.00           C  
ATOM    259  OE1 GLU    16      57.218  43.904  50.721  1.00  0.00           O  
ATOM    260  OE2 GLU    16      55.286  44.800  50.371  1.00  0.00           O1-
ATOM    261  H   GLU    16      57.296  40.469  53.946  1.00  0.00           H  
ATOM    262  HA  GLU    16      55.476  39.892  51.731  1.00  0.00           H  
ATOM    263  HB2 GLU    16      55.249  41.714  53.304  1.00  0.00           H  
ATOM    264  HB3 GLU    16      56.799  42.384  52.836  1.00  0.00           H  
ATOM    265  HG2 GLU    16      54.970  41.967  50.664  1.00  0.00           H  
ATOM    266  HG3 GLU    16      54.294  43.088  51.864  1.00  0.00           H  
ATOM    267  N   GLY    17      58.662  40.542  51.018  1.00  0.00           N  
ATOM    268  CA  GLY    17      59.665  40.637  49.911  1.00  0.00           C  
ATOM    269  C   GLY    17      61.170  40.571  50.406  1.00  0.00           C  
ATOM    270  O   GLY    17      61.523  39.887  51.433  1.00  0.00           O  
ATOM    271  H   GLY    17      59.018  40.550  51.964  1.00  0.00           H  
ATOM    272  HA2 GLY    17      59.460  39.850  49.186  1.00  0.00           H  
ATOM    273  HA3 GLY    17      59.400  41.607  49.490  1.00  0.00           H  
ATOM    274  N   ASN    18      62.037  41.397  49.779  1.00  0.00           N  
ATOM    275  CA  ASN    18      63.428  41.778  50.132  1.00  0.00           C  
ATOM    276  C   ASN    18      63.440  43.098  50.902  1.00  0.00           C  
ATOM    277  O   ASN    18      63.707  44.165  50.389  1.00  0.00           O  
ATOM    278  CB  ASN    18      64.156  41.910  48.751  1.00  0.00           C  
ATOM    279  CG  ASN    18      63.861  40.849  47.721  1.00  0.00           C  
ATOM    280  OD1 ASN    18      62.765  40.712  47.229  1.00  0.00           O  
ATOM    281  ND2 ASN    18      64.838  39.916  47.631  1.00  0.00           N  
ATOM    282  H   ASN    18      61.622  41.995  49.079  1.00  0.00           H  
ATOM    283  HA  ASN    18      63.896  40.969  50.692  1.00  0.00           H  
ATOM    284  HB2 ASN    18      63.734  42.783  48.254  1.00  0.00           H  
ATOM    285  HB3 ASN    18      65.223  42.047  48.926  1.00  0.00           H  
ATOM    286 HD21 ASN    18      65.609  39.937  48.284  1.00  0.00           H  
ATOM    287 HD22 ASN    18      64.572  39.049  47.186  1.00  0.00           H  
ATOM    288  N   GLY    19      63.182  43.036  52.195  1.00  0.00           N  
ATOM    289  CA  GLY    19      62.978  44.153  53.094  1.00  0.00           C  
ATOM    290  C   GLY    19      62.687  43.560  54.451  1.00  0.00           C  
ATOM    291  O   GLY    19      62.903  42.374  54.722  1.00  0.00           O  
ATOM    292  H   GLY    19      62.903  42.140  52.569  1.00  0.00           H  
ATOM    293  HA2 GLY    19      63.891  44.739  52.985  1.00  0.00           H  
ATOM    294  HA3 GLY    19      62.174  44.774  52.698  1.00  0.00           H  
ATOM    295  N   PRO    20      62.166  44.386  55.385  1.00  0.00           N  
ATOM    296  CA  PRO    20      61.764  43.915  56.735  1.00  0.00           C  
ATOM    297  C   PRO    20      60.370  43.246  56.763  1.00  0.00           C  
ATOM    298  O   PRO    20      59.546  43.469  55.959  1.00  0.00           O  
ATOM    299  CD  PRO    20      62.186  45.893  55.293  1.00  0.00           C  
ATOM    300  CG  PRO    20      61.449  46.359  56.510  1.00  0.00           C  
ATOM    301  CB  PRO    20      61.819  45.209  57.511  1.00  0.00           C  
ATOM    302  HD2 PRO    20      61.759  46.295  54.374  1.00  0.00           H  
ATOM    303  HD3 PRO    20      63.125  46.425  55.441  1.00  0.00           H  
ATOM    304  HG2 PRO    20      60.426  46.357  56.133  1.00  0.00           H  
ATOM    305  HG3 PRO    20      61.724  47.338  56.903  1.00  0.00           H  
ATOM    306  HB2 PRO    20      61.237  45.138  58.430  1.00  0.00           H  
ATOM    307  HB3 PRO    20      62.856  45.453  57.740  1.00  0.00           H  
ATOM    308  HA  PRO    20      62.401  43.163  57.200  1.00  0.00           H  
ATOM    309  N   VAL    21      60.159  42.407  57.808  1.00  0.00           N  
ATOM    310  CA  VAL    21      58.932  41.539  57.958  1.00  0.00           C  
ATOM    311  C   VAL    21      57.751  42.442  58.307  1.00  0.00           C  
ATOM    312  O   VAL    21      57.913  43.267  59.225  1.00  0.00           O  
ATOM    313  CB  VAL    21      59.052  40.494  59.068  1.00  0.00           C  
ATOM    314  CG1 VAL    21      57.714  39.743  59.315  1.00  0.00           C  
ATOM    315  CG2 VAL    21      60.099  39.488  58.692  1.00  0.00           C  
ATOM    316  H   VAL    21      60.876  42.283  58.509  1.00  0.00           H  
ATOM    317  HA  VAL    21      58.684  41.097  56.993  1.00  0.00           H  
ATOM    318  HB  VAL    21      59.246  41.020  60.003  1.00  0.00           H  
ATOM    319 HG11 VAL    21      57.984  38.881  59.926  1.00  0.00           H  
ATOM    320 HG12 VAL    21      56.973  40.356  59.828  1.00  0.00           H  
ATOM    321 HG13 VAL    21      57.306  39.405  58.363  1.00  0.00           H  
ATOM    322 HG21 VAL    21      59.859  39.014  57.741  1.00  0.00           H  
ATOM    323 HG22 VAL    21      61.045  40.018  58.579  1.00  0.00           H  
ATOM    324 HG23 VAL    21      60.263  38.684  59.408  1.00  0.00           H  
ATOM    325  N   THR    22      56.665  42.300  57.497  1.00  0.00           N  
ATOM    326  CA  THR    22      55.334  42.911  57.708  1.00  0.00           C  
ATOM    327  C   THR    22      54.449  42.171  58.757  1.00  0.00           C  
ATOM    328  O   THR    22      54.778  40.985  58.924  1.00  0.00           O  
ATOM    329  CB  THR    22      54.505  42.996  56.385  1.00  0.00           C  
ATOM    330  CG2 THR    22      55.190  43.858  55.305  1.00  0.00           C  
ATOM    331  OG1 THR    22      54.378  41.740  55.831  1.00  0.00           O  
ATOM    332  H   THR    22      56.722  41.497  56.887  1.00  0.00           H  
ATOM    333  HA  THR    22      55.497  43.891  58.156  1.00  0.00           H  
ATOM    334  HB  THR    22      53.554  43.505  56.543  1.00  0.00           H  
ATOM    335 HG21 THR    22      54.443  43.996  54.523  1.00  0.00           H  
ATOM    336 HG22 THR    22      55.477  44.868  55.597  1.00  0.00           H  
ATOM    337 HG23 THR    22      56.046  43.304  54.921  1.00  0.00           H  
ATOM    338  HG1 THR    22      55.188  41.226  55.862  1.00  0.00           H  
ATOM    339  N   GLN    23      53.523  42.859  59.423  1.00  0.00           N  
ATOM    340  CA  GLN    23      52.549  42.169  60.351  1.00  0.00           C  
ATOM    341  C   GLN    23      51.116  42.425  59.861  1.00  0.00           C  
ATOM    342  O   GLN    23      50.827  43.504  59.206  1.00  0.00           O  
ATOM    343  CB  GLN    23      52.690  42.836  61.743  1.00  0.00           C  
ATOM    344  CG  GLN    23      54.120  42.452  62.301  1.00  0.00           C  
ATOM    345  CD  GLN    23      54.358  40.974  62.701  1.00  0.00           C  
ATOM    346  OE1 GLN    23      53.498  40.215  62.881  1.00  0.00           O  
ATOM    347  NE2 GLN    23      55.566  40.508  62.908  1.00  0.00           N  
ATOM    348  H   GLN    23      53.271  43.822  59.251  1.00  0.00           H  
ATOM    349  HA  GLN    23      52.708  41.094  60.268  1.00  0.00           H  
ATOM    350  HB2 GLN    23      52.596  43.920  61.669  1.00  0.00           H  
ATOM    351  HB3 GLN    23      51.970  42.404  62.437  1.00  0.00           H  
ATOM    352  HG2 GLN    23      54.919  42.736  61.617  1.00  0.00           H  
ATOM    353  HG3 GLN    23      54.194  43.054  63.207  1.00  0.00           H  
ATOM    354 HE21 GLN    23      56.304  41.181  62.759  1.00  0.00           H  
ATOM    355 HE22 GLN    23      55.747  39.515  62.873  1.00  0.00           H  
ATOM    356  N   TRP    24      50.178  41.497  60.193  1.00  0.00           N  
ATOM    357  CA  TRP    24      48.733  41.519  59.759  1.00  0.00           C  
ATOM    358  C   TRP    24      47.810  40.869  60.757  1.00  0.00           C  
ATOM    359  O   TRP    24      48.187  40.037  61.581  1.00  0.00           O  
ATOM    360  CB  TRP    24      48.541  40.918  58.302  1.00  0.00           C  
ATOM    361  CG  TRP    24      49.680  41.250  57.338  1.00  0.00           C  
ATOM    362  CD1 TRP    24      50.764  40.544  57.262  1.00  0.00           C  
ATOM    363  NE1 TRP    24      51.550  41.065  56.213  1.00  0.00           N  
ATOM    364  CE2 TRP    24      50.964  42.248  55.683  1.00  0.00           C  
ATOM    365  CZ2 TRP    24      51.380  43.217  54.735  1.00  0.00           C  
ATOM    366  CH2 TRP    24      50.484  44.275  54.407  1.00  0.00           C  
ATOM    367  CZ3 TRP    24      49.220  44.304  55.098  1.00  0.00           C  
ATOM    368  CE3 TRP    24      48.895  43.423  56.098  1.00  0.00           C  
ATOM    369  CD2 TRP    24      49.765  42.354  56.407  1.00  0.00           C  
ATOM    370  H   TRP    24      50.414  40.685  60.745  1.00  0.00           H  
ATOM    371  HA  TRP    24      48.475  42.576  59.682  1.00  0.00           H  
ATOM    372  HB2 TRP    24      48.474  39.833  58.383  1.00  0.00           H  
ATOM    373  HB3 TRP    24      47.544  41.135  57.920  1.00  0.00           H  
ATOM    374  HD1 TRP    24      50.955  39.705  57.915  1.00  0.00           H  
ATOM    375  HE1 TRP    24      52.538  40.886  56.103  1.00  0.00           H  
ATOM    376  HZ2 TRP    24      52.290  43.102  54.165  1.00  0.00           H  
ATOM    377  HH2 TRP    24      50.700  44.960  53.602  1.00  0.00           H  
ATOM    378  HZ3 TRP    24      48.539  45.094  54.816  1.00  0.00           H  
ATOM    379  HE3 TRP    24      47.943  43.448  56.607  1.00  0.00           H  
ATOM    380  N   LYS    25      46.581  41.320  60.673  1.00  0.00           N  
ATOM    381  CA  LYS    25      45.451  40.714  61.374  1.00  0.00           C  
ATOM    382  C   LYS    25      44.317  40.563  60.334  1.00  0.00           C  
ATOM    383  O   LYS    25      44.326  41.363  59.397  1.00  0.00           O  
ATOM    384  CB  LYS    25      45.031  41.607  62.565  1.00  0.00           C  
ATOM    385  CG  LYS    25      44.123  40.752  63.500  1.00  0.00           C  
ATOM    386  CD  LYS    25      43.954  41.283  64.966  1.00  0.00           C  
ATOM    387  CE  LYS    25      43.292  40.216  65.853  1.00  0.00           C  
ATOM    388  NZ  LYS    25      42.995  40.898  67.114  1.00  0.00           N1+
ATOM    389  H   LYS    25      46.368  42.092  60.058  1.00  0.00           H  
ATOM    390  HA  LYS    25      45.756  39.725  61.714  1.00  0.00           H  
ATOM    391  HB2 LYS    25      45.983  41.854  63.034  1.00  0.00           H  
ATOM    392  HB3 LYS    25      44.382  42.431  62.268  1.00  0.00           H  
ATOM    393  HG2 LYS    25      43.154  40.584  63.031  1.00  0.00           H  
ATOM    394  HG3 LYS    25      44.655  39.810  63.638  1.00  0.00           H  
ATOM    395  HD2 LYS    25      44.934  41.554  65.358  1.00  0.00           H  
ATOM    396  HD3 LYS    25      43.470  42.247  64.808  1.00  0.00           H  
ATOM    397  HE2 LYS    25      42.344  39.988  65.366  1.00  0.00           H  
ATOM    398  HE3 LYS    25      43.889  39.315  65.997  1.00  0.00           H  
ATOM    399  HZ1 LYS    25      42.514  41.775  66.970  1.00  0.00           H  
ATOM    400  HZ2 LYS    25      42.470  40.329  67.762  1.00  0.00           H  
ATOM    401  HZ3 LYS    25      43.845  41.154  67.595  1.00  0.00           H  
ATOM    402  N   GLY    26      43.465  39.554  60.380  1.00  0.00           N  
ATOM    403  CA  GLY    26      42.574  39.200  59.265  1.00  0.00           C  
ATOM    404  C   GLY    26      41.764  37.952  59.535  1.00  0.00           C  
ATOM    405  O   GLY    26      41.682  37.408  60.626  1.00  0.00           O  
ATOM    406  H   GLY    26      43.486  38.941  61.182  1.00  0.00           H  
ATOM    407  HA2 GLY    26      41.898  40.041  59.113  1.00  0.00           H  
ATOM    408  HA3 GLY    26      43.112  39.043  58.331  1.00  0.00           H  
ATOM    409  N   THR    27      41.128  37.511  58.489  1.00  0.00           N  
ATOM    410  CA  THR    27      40.253  36.363  58.472  1.00  0.00           C  
ATOM    411  C   THR    27      40.404  35.582  57.158  1.00  0.00           C  
ATOM    412  O   THR    27      40.347  36.181  56.057  1.00  0.00           O  
ATOM    413  CB  THR    27      38.744  36.805  58.512  1.00  0.00           C  
ATOM    414  CG2 THR    27      37.995  35.504  58.975  1.00  0.00           C  
ATOM    415  OG1 THR    27      38.489  37.849  59.401  1.00  0.00           O  
ATOM    416  H   THR    27      41.047  38.172  57.730  1.00  0.00           H  
ATOM    417  HA  THR    27      40.416  35.721  59.337  1.00  0.00           H  
ATOM    418  HB  THR    27      38.481  37.168  57.518  1.00  0.00           H  
ATOM    419 HG21 THR    27      37.815  35.497  60.050  1.00  0.00           H  
ATOM    420 HG22 THR    27      37.004  35.501  58.520  1.00  0.00           H  
ATOM    421 HG23 THR    27      38.528  34.632  58.596  1.00  0.00           H  
ATOM    422  HG1 THR    27      38.438  38.672  58.908  1.00  0.00           H  
ATOM    423  N   VAL    28      40.713  34.232  57.267  1.00  0.00           N  
ATOM    424  CA  VAL    28      40.575  33.144  56.239  1.00  0.00           C  
ATOM    425  C   VAL    28      39.217  33.103  55.730  1.00  0.00           C  
ATOM    426  O   VAL    28      38.251  32.898  56.503  1.00  0.00           O  
ATOM    427  CB  VAL    28      41.066  31.810  56.700  1.00  0.00           C  
ATOM    428  CG1 VAL    28      41.320  30.856  55.492  1.00  0.00           C  
ATOM    429  CG2 VAL    28      42.381  31.895  57.533  1.00  0.00           C  
ATOM    430  H   VAL    28      40.889  33.857  58.188  1.00  0.00           H  
ATOM    431  HA  VAL    28      41.294  33.448  55.478  1.00  0.00           H  
ATOM    432  HB  VAL    28      40.292  31.430  57.366  1.00  0.00           H  
ATOM    433 HG11 VAL    28      41.637  29.845  55.749  1.00  0.00           H  
ATOM    434 HG12 VAL    28      40.395  30.793  54.919  1.00  0.00           H  
ATOM    435 HG13 VAL    28      42.132  31.180  54.840  1.00  0.00           H  
ATOM    436 HG21 VAL    28      42.802  30.891  57.586  1.00  0.00           H  
ATOM    437 HG22 VAL    28      43.036  32.620  57.051  1.00  0.00           H  
ATOM    438 HG23 VAL    28      42.199  32.212  58.560  1.00  0.00           H  
ATOM    439  N   LEU    29      39.037  33.457  54.475  1.00  0.00           N  
ATOM    440  CA  LEU    29      37.767  33.451  53.688  1.00  0.00           C  
ATOM    441  C   LEU    29      37.512  32.025  53.070  1.00  0.00           C  
ATOM    442  O   LEU    29      36.390  31.554  53.156  1.00  0.00           O  
ATOM    443  CB  LEU    29      37.682  34.502  52.528  1.00  0.00           C  
ATOM    444  CG  LEU    29      38.063  35.937  52.931  1.00  0.00           C  
ATOM    445  CD1 LEU    29      38.062  36.789  51.675  1.00  0.00           C  
ATOM    446  CD2 LEU    29      37.326  36.587  54.087  1.00  0.00           C  
ATOM    447  H   LEU    29      39.803  33.950  54.038  1.00  0.00           H  
ATOM    448  HA  LEU    29      36.946  33.665  54.371  1.00  0.00           H  
ATOM    449  HB2 LEU    29      38.203  34.161  51.633  1.00  0.00           H  
ATOM    450  HB3 LEU    29      36.628  34.511  52.249  1.00  0.00           H  
ATOM    451  HG  LEU    29      39.113  35.935  53.223  1.00  0.00           H  
ATOM    452 HD11 LEU    29      38.504  37.744  51.958  1.00  0.00           H  
ATOM    453 HD12 LEU    29      38.737  36.367  50.931  1.00  0.00           H  
ATOM    454 HD13 LEU    29      37.072  36.839  51.222  1.00  0.00           H  
ATOM    455 HD21 LEU    29      37.899  36.284  54.963  1.00  0.00           H  
ATOM    456 HD22 LEU    29      37.390  37.674  54.054  1.00  0.00           H  
ATOM    457 HD23 LEU    29      36.293  36.281  54.255  1.00  0.00           H  
ATOM    458  N   ASP    30      38.463  31.416  52.388  1.00  0.00           N  
ATOM    459  CA  ASP    30      38.277  30.363  51.426  1.00  0.00           C  
ATOM    460  C   ASP    30      39.613  29.631  51.316  1.00  0.00           C  
ATOM    461  O   ASP    30      40.678  30.150  51.649  1.00  0.00           O  
ATOM    462  CB  ASP    30      38.044  31.119  50.104  1.00  0.00           C  
ATOM    463  CG  ASP    30      37.362  30.329  48.948  1.00  0.00           C  
ATOM    464  OD1 ASP    30      37.216  29.106  49.096  1.00  0.00           O  
ATOM    465  OD2 ASP    30      37.050  31.008  47.911  1.00  0.00           O1-
ATOM    466  H   ASP    30      39.371  31.856  52.431  1.00  0.00           H  
ATOM    467  HA  ASP    30      37.416  29.731  51.644  1.00  0.00           H  
ATOM    468  HB2 ASP    30      37.460  32.006  50.350  1.00  0.00           H  
ATOM    469  HB3 ASP    30      39.024  31.455  49.764  1.00  0.00           H  
ATOM    470  N   GLN    31      39.481  28.376  50.834  1.00  0.00           N  
ATOM    471  CA  GLN    31      40.573  27.407  50.487  1.00  0.00           C  
ATOM    472  C   GLN    31      40.389  26.974  48.986  1.00  0.00           C  
ATOM    473  O   GLN    31      39.382  26.324  48.609  1.00  0.00           O  
ATOM    474  CB  GLN    31      40.433  26.236  51.482  1.00  0.00           C  
ATOM    475  CG  GLN    31      41.562  25.281  51.365  1.00  0.00           C  
ATOM    476  CD  GLN    31      41.311  24.070  52.252  1.00  0.00           C  
ATOM    477  OE1 GLN    31      40.328  24.003  52.983  1.00  0.00           O  
ATOM    478  NE2 GLN    31      42.276  23.143  52.358  1.00  0.00           N  
ATOM    479  H   GLN    31      38.536  28.098  50.611  1.00  0.00           H  
ATOM    480  HA  GLN    31      41.538  27.910  50.546  1.00  0.00           H  
ATOM    481  HB2 GLN    31      40.323  26.671  52.475  1.00  0.00           H  
ATOM    482  HB3 GLN    31      39.518  25.661  51.342  1.00  0.00           H  
ATOM    483  HG2 GLN    31      41.657  24.960  50.327  1.00  0.00           H  
ATOM    484  HG3 GLN    31      42.492  25.797  51.602  1.00  0.00           H  
ATOM    485 HE21 GLN    31      43.093  23.263  51.776  1.00  0.00           H  
ATOM    486 HE22 GLN    31      42.179  22.316  52.930  1.00  0.00           H  
ATOM    487  N   VAL    32      41.417  27.150  48.167  1.00  0.00           N  
ATOM    488  CA  VAL    32      41.281  27.099  46.678  1.00  0.00           C  
ATOM    489  C   VAL    32      41.131  25.661  46.212  1.00  0.00           C  
ATOM    490  O   VAL    32      42.030  24.836  46.471  1.00  0.00           O  
ATOM    491  CB  VAL    32      42.543  27.764  46.145  1.00  0.00           C  
ATOM    492  CG1 VAL    32      42.651  27.585  44.629  1.00  0.00           C  
ATOM    493  CG2 VAL    32      42.576  29.245  46.535  1.00  0.00           C  
ATOM    494  H   VAL    32      42.213  27.618  48.575  1.00  0.00           H  
ATOM    495  HA  VAL    32      40.429  27.658  46.291  1.00  0.00           H  
ATOM    496  HB  VAL    32      43.403  27.382  46.695  1.00  0.00           H  
ATOM    497 HG11 VAL    32      42.790  26.519  44.446  1.00  0.00           H  
ATOM    498 HG12 VAL    32      41.731  27.945  44.170  1.00  0.00           H  
ATOM    499 HG13 VAL    32      43.568  28.018  44.228  1.00  0.00           H  
ATOM    500 HG21 VAL    32      41.647  29.686  46.173  1.00  0.00           H  
ATOM    501 HG22 VAL    32      42.728  29.385  47.606  1.00  0.00           H  
ATOM    502 HG23 VAL    32      43.488  29.620  46.072  1.00  0.00           H  
ATOM    503  N   PRO    33      40.062  25.249  45.478  1.00  0.00           N  
ATOM    504  CA  PRO    33      39.916  23.840  45.108  1.00  0.00           C  
ATOM    505  C   PRO    33      40.831  23.210  43.972  1.00  0.00           C  
ATOM    506  O   PRO    33      40.947  21.976  43.829  1.00  0.00           O  
ATOM    507  CD  PRO    33      38.782  25.869  45.306  1.00  0.00           C  
ATOM    508  CG  PRO    33      37.749  24.789  45.424  1.00  0.00           C  
ATOM    509  CB  PRO    33      38.437  23.628  44.721  1.00  0.00           C  
ATOM    510  HD2 PRO    33      38.679  26.380  44.349  1.00  0.00           H  
ATOM    511  HD3 PRO    33      38.499  26.648  46.015  1.00  0.00           H  
ATOM    512  HG2 PRO    33      36.836  25.078  44.903  1.00  0.00           H  
ATOM    513  HG3 PRO    33      37.518  24.549  46.462  1.00  0.00           H  
ATOM    514  HB2 PRO    33      38.329  23.586  43.637  1.00  0.00           H  
ATOM    515  HB3 PRO    33      38.075  22.620  44.923  1.00  0.00           H  
ATOM    516  HA  PRO    33      40.129  23.208  45.970  1.00  0.00           H  
ATOM    517  N   VAL    34      41.554  24.063  43.203  1.00  0.00           N  
ATOM    518  CA  VAL    34      42.625  23.600  42.290  1.00  0.00           C  
ATOM    519  C   VAL    34      44.030  23.583  42.848  1.00  0.00           C  
ATOM    520  O   VAL    34      44.916  23.071  42.136  1.00  0.00           O  
ATOM    521  CB  VAL    34      42.480  24.458  40.958  1.00  0.00           C  
ATOM    522  CG1 VAL    34      43.397  25.711  40.996  1.00  0.00           C  
ATOM    523  CG2 VAL    34      42.776  23.626  39.694  1.00  0.00           C  
ATOM    524  H   VAL    34      41.393  25.044  43.381  1.00  0.00           H  
ATOM    525  HA  VAL    34      42.407  22.578  41.979  1.00  0.00           H  
ATOM    526  HB  VAL    34      41.446  24.776  40.818  1.00  0.00           H  
ATOM    527 HG11 VAL    34      44.434  25.376  40.956  1.00  0.00           H  
ATOM    528 HG12 VAL    34      43.165  26.323  40.125  1.00  0.00           H  
ATOM    529 HG13 VAL    34      43.097  26.205  41.920  1.00  0.00           H  
ATOM    530 HG21 VAL    34      42.119  22.779  39.496  1.00  0.00           H  
ATOM    531 HG22 VAL    34      42.682  24.285  38.831  1.00  0.00           H  
ATOM    532 HG23 VAL    34      43.822  23.321  39.672  1.00  0.00           H  
ATOM    533  N   ASN    35      44.144  23.983  44.104  1.00  0.00           N  
ATOM    534  CA  ASN    35      45.371  23.996  44.869  1.00  0.00           C  
ATOM    535  C   ASN    35      45.118  23.896  46.437  1.00  0.00           C  
ATOM    536  O   ASN    35      45.130  24.928  47.148  1.00  0.00           O  
ATOM    537  CB  ASN    35      45.970  25.306  44.398  1.00  0.00           C  
ATOM    538  CG  ASN    35      47.393  25.519  45.005  1.00  0.00           C  
ATOM    539  OD1 ASN    35      47.969  24.657  45.630  1.00  0.00           O  
ATOM    540  ND2 ASN    35      47.994  26.736  44.877  1.00  0.00           N  
ATOM    541  H   ASN    35      43.385  24.429  44.598  1.00  0.00           H  
ATOM    542  HA  ASN    35      46.095  23.218  44.625  1.00  0.00           H  
ATOM    543  HB2 ASN    35      45.935  25.238  43.310  1.00  0.00           H  
ATOM    544  HB3 ASN    35      45.251  26.049  44.742  1.00  0.00           H  
ATOM    545 HD21 ASN    35      47.642  27.444  44.249  1.00  0.00           H  
ATOM    546 HD22 ASN    35      48.942  26.831  45.212  1.00  0.00           H  
ATOM    547  N   PRO    36      44.799  22.759  46.985  1.00  0.00           N  
ATOM    548  CA  PRO    36      44.236  22.523  48.387  1.00  0.00           C  
ATOM    549  C   PRO    36      44.943  23.095  49.579  1.00  0.00           C  
ATOM    550  O   PRO    36      44.350  23.353  50.609  1.00  0.00           O  
ATOM    551  CD  PRO    36      44.806  21.536  46.252  1.00  0.00           C  
ATOM    552  CG  PRO    36      43.894  20.561  47.042  1.00  0.00           C  
ATOM    553  CB  PRO    36      44.128  20.990  48.495  1.00  0.00           C  
ATOM    554  HD2 PRO    36      45.814  21.121  46.276  1.00  0.00           H  
ATOM    555  HD3 PRO    36      44.432  21.558  45.228  1.00  0.00           H  
ATOM    556  HG2 PRO    36      44.255  19.567  46.778  1.00  0.00           H  
ATOM    557  HG3 PRO    36      42.865  20.703  46.711  1.00  0.00           H  
ATOM    558  HB2 PRO    36      45.043  20.535  48.874  1.00  0.00           H  
ATOM    559  HB3 PRO    36      43.321  20.850  49.215  1.00  0.00           H  
ATOM    560  HA  PRO    36      43.239  22.945  48.253  1.00  0.00           H  
ATOM    561  N   SER    37      46.242  23.374  49.439  1.00  0.00           N  
ATOM    562  CA  SER    37      47.153  23.926  50.453  1.00  0.00           C  
ATOM    563  C   SER    37      46.929  25.409  50.544  1.00  0.00           C  
ATOM    564  O   SER    37      47.309  25.963  51.562  1.00  0.00           O  
ATOM    565  CB  SER    37      48.599  23.714  50.148  1.00  0.00           C  
ATOM    566  OG  SER    37      48.974  22.322  50.094  1.00  0.00           O  
ATOM    567  H   SER    37      46.730  23.118  48.593  1.00  0.00           H  
ATOM    568  HA  SER    37      46.930  23.537  51.447  1.00  0.00           H  
ATOM    569  HB2 SER    37      48.867  24.121  49.173  1.00  0.00           H  
ATOM    570  HB3 SER    37      49.213  24.198  50.907  1.00  0.00           H  
ATOM    571  HG  SER    37      49.903  22.156  50.270  1.00  0.00           H  
ATOM    572  N   LEU    38      46.295  26.113  49.500  1.00  0.00           N  
ATOM    573  CA  LEU    38      46.220  27.612  49.329  1.00  0.00           C  
ATOM    574  C   LEU    38      44.869  28.202  49.833  1.00  0.00           C  
ATOM    575  O   LEU    38      43.809  27.814  49.353  1.00  0.00           O  
ATOM    576  CB  LEU    38      46.518  28.027  47.893  1.00  0.00           C  
ATOM    577  CG  LEU    38      46.375  29.528  47.532  1.00  0.00           C  
ATOM    578  CD1 LEU    38      47.480  30.432  48.122  1.00  0.00           C  
ATOM    579  CD2 LEU    38      46.550  29.680  45.992  1.00  0.00           C  
ATOM    580  H   LEU    38      45.824  25.644  48.740  1.00  0.00           H  
ATOM    581  HA  LEU    38      46.947  28.091  49.985  1.00  0.00           H  
ATOM    582  HB2 LEU    38      47.537  27.678  47.729  1.00  0.00           H  
ATOM    583  HB3 LEU    38      45.849  27.472  47.236  1.00  0.00           H  
ATOM    584  HG  LEU    38      45.381  29.939  47.711  1.00  0.00           H  
ATOM    585 HD11 LEU    38      47.584  31.449  47.745  1.00  0.00           H  
ATOM    586 HD12 LEU    38      47.223  30.471  49.180  1.00  0.00           H  
ATOM    587 HD13 LEU    38      48.401  29.874  47.953  1.00  0.00           H  
ATOM    588 HD21 LEU    38      47.507  29.260  45.682  1.00  0.00           H  
ATOM    589 HD22 LEU    38      45.818  29.078  45.454  1.00  0.00           H  
ATOM    590 HD23 LEU    38      46.638  30.728  45.706  1.00  0.00           H  
ATOM    591  N   TYR    39      44.882  29.171  50.756  1.00  0.00           N  
ATOM    592  CA  TYR    39      43.758  29.902  51.326  1.00  0.00           C  
ATOM    593  C   TYR    39      43.781  31.367  50.935  1.00  0.00           C  
ATOM    594  O   TYR    39      44.840  31.921  50.842  1.00  0.00           O  
ATOM    595  CB  TYR    39      43.973  29.869  52.836  1.00  0.00           C  
ATOM    596  CG  TYR    39      43.847  28.528  53.522  1.00  0.00           C  
ATOM    597  CD1 TYR    39      45.029  27.755  53.768  1.00  0.00           C  
ATOM    598  CE1 TYR    39      44.896  26.450  54.391  1.00  0.00           C  
ATOM    599  CZ  TYR    39      43.682  25.947  54.748  1.00  0.00           C  
ATOM    600  OH  TYR    39      43.573  24.798  55.469  1.00  0.00           O  
ATOM    601  CE2 TYR    39      42.517  26.623  54.385  1.00  0.00           C  
ATOM    602  CD2 TYR    39      42.631  27.914  53.862  1.00  0.00           C  
ATOM    603  H   TYR    39      45.816  29.374  51.084  1.00  0.00           H  
ATOM    604  HA  TYR    39      42.768  29.496  51.118  1.00  0.00           H  
ATOM    605  HB2 TYR    39      44.871  30.393  53.160  1.00  0.00           H  
ATOM    606  HB3 TYR    39      43.182  30.475  53.278  1.00  0.00           H  
ATOM    607  HD1 TYR    39      46.013  28.102  53.489  1.00  0.00           H  
ATOM    608  HE1 TYR    39      45.710  25.783  54.635  1.00  0.00           H  
ATOM    609  HH  TYR    39      42.664  24.553  55.656  1.00  0.00           H  
ATOM    610  HE2 TYR    39      41.589  26.107  54.582  1.00  0.00           H  
ATOM    611  HD2 TYR    39      41.756  28.500  53.621  1.00  0.00           H  
ATOM    612  N   LEU    40      42.593  31.979  50.803  1.00  0.00           N  
ATOM    613  CA  LEU    40      42.388  33.360  50.526  1.00  0.00           C  
ATOM    614  C   LEU    40      41.907  34.114  51.803  1.00  0.00           C  
ATOM    615  O   LEU    40      40.999  33.741  52.563  1.00  0.00           O  
ATOM    616  CB  LEU    40      41.392  33.438  49.341  1.00  0.00           C  
ATOM    617  CG  LEU    40      41.802  32.694  48.084  1.00  0.00           C  
ATOM    618  CD1 LEU    40      40.956  33.309  47.000  1.00  0.00           C  
ATOM    619  CD2 LEU    40      43.193  32.915  47.637  1.00  0.00           C  
ATOM    620  H   LEU    40      41.727  31.525  51.056  1.00  0.00           H  
ATOM    621  HA  LEU    40      43.293  33.869  50.195  1.00  0.00           H  
ATOM    622  HB2 LEU    40      40.478  32.957  49.688  1.00  0.00           H  
ATOM    623  HB3 LEU    40      41.029  34.437  49.099  1.00  0.00           H  
ATOM    624  HG  LEU    40      41.570  31.632  48.173  1.00  0.00           H  
ATOM    625 HD11 LEU    40      41.105  32.796  46.050  1.00  0.00           H  
ATOM    626 HD12 LEU    40      39.914  33.258  47.315  1.00  0.00           H  
ATOM    627 HD13 LEU    40      41.262  34.352  46.920  1.00  0.00           H  
ATOM    628 HD21 LEU    40      43.286  32.331  46.721  1.00  0.00           H  
ATOM    629 HD22 LEU    40      43.430  33.937  47.341  1.00  0.00           H  
ATOM    630 HD23 LEU    40      43.897  32.389  48.281  1.00  0.00           H  
ATOM    631  N   ILE    41      42.420  35.275  52.127  1.00  0.00           N  
ATOM    632  CA  ILE    41      42.334  35.920  53.461  1.00  0.00           C  
ATOM    633  C   ILE    41      42.011  37.444  53.230  1.00  0.00           C  
ATOM    634  O   ILE    41      42.798  38.151  52.588  1.00  0.00           O  
ATOM    635  CB  ILE    41      43.605  35.701  54.251  1.00  0.00           C  
ATOM    636  CG2 ILE    41      43.632  36.474  55.547  1.00  0.00           C  
ATOM    637  CG1 ILE    41      43.939  34.226  54.412  1.00  0.00           C  
ATOM    638  CD1 ILE    41      45.222  33.864  53.716  1.00  0.00           C  
ATOM    639  H   ILE    41      42.962  35.737  51.411  1.00  0.00           H  
ATOM    640  HA  ILE    41      41.517  35.580  54.097  1.00  0.00           H  
ATOM    641  HB  ILE    41      44.444  36.138  53.710  1.00  0.00           H  
ATOM    642 HG21 ILE    41      44.679  36.660  55.787  1.00  0.00           H  
ATOM    643 HG22 ILE    41      43.136  37.441  55.470  1.00  0.00           H  
ATOM    644 HG23 ILE    41      43.123  35.944  56.352  1.00  0.00           H  
ATOM    645 HG12 ILE    41      44.017  33.947  55.463  1.00  0.00           H  
ATOM    646 HG13 ILE    41      43.161  33.616  53.952  1.00  0.00           H  
ATOM    647 HD11 ILE    41      45.165  34.090  52.652  1.00  0.00           H  
ATOM    648 HD12 ILE    41      46.041  34.370  54.227  1.00  0.00           H  
ATOM    649 HD13 ILE    41      45.349  32.790  53.582  1.00  0.00           H  
ATOM    650  N   LYS    42      41.001  38.036  53.939  1.00  0.00           N  
ATOM    651  CA  LYS    42      40.777  39.518  54.011  1.00  0.00           C  
ATOM    652  C   LYS    42      41.553  40.020  55.187  1.00  0.00           C  
ATOM    653  O   LYS    42      41.322  39.542  56.319  1.00  0.00           O  
ATOM    654  CB  LYS    42      39.265  39.889  54.007  1.00  0.00           C  
ATOM    655  CG  LYS    42      39.009  41.366  54.187  1.00  0.00           C  
ATOM    656  CD  LYS    42      39.724  42.284  53.121  1.00  0.00           C  
ATOM    657  CE  LYS    42      39.203  43.749  53.224  1.00  0.00           C  
ATOM    658  NZ  LYS    42      39.126  44.203  54.609  1.00  0.00           N1+
ATOM    659  H   LYS    42      40.377  37.487  54.513  1.00  0.00           H  
ATOM    660  HA  LYS    42      41.220  39.928  53.103  1.00  0.00           H  
ATOM    661  HB2 LYS    42      38.830  39.561  53.063  1.00  0.00           H  
ATOM    662  HB3 LYS    42      38.796  39.315  54.806  1.00  0.00           H  
ATOM    663  HG2 LYS    42      37.943  41.585  54.244  1.00  0.00           H  
ATOM    664  HG3 LYS    42      39.550  41.586  55.107  1.00  0.00           H  
ATOM    665  HD2 LYS    42      40.809  42.174  53.143  1.00  0.00           H  
ATOM    666  HD3 LYS    42      39.619  41.858  52.123  1.00  0.00           H  
ATOM    667  HE2 LYS    42      39.925  44.354  52.677  1.00  0.00           H  
ATOM    668  HE3 LYS    42      38.209  43.787  52.778  1.00  0.00           H  
ATOM    669  HZ1 LYS    42      38.472  43.652  55.147  1.00  0.00           H  
ATOM    670  HZ2 LYS    42      40.027  44.073  55.046  1.00  0.00           H  
ATOM    671  HZ3 LYS    42      38.807  45.158  54.686  1.00  0.00           H  
ATOM    672  N   TYR    43      42.265  41.166  55.095  1.00  0.00           N  
ATOM    673  CA  TYR    43      42.955  41.719  56.221  1.00  0.00           C  
ATOM    674  C   TYR    43      42.053  42.850  56.755  1.00  0.00           C  
ATOM    675  O   TYR    43      41.235  43.304  56.060  1.00  0.00           O  
ATOM    676  CB  TYR    43      44.329  42.082  55.826  1.00  0.00           C  
ATOM    677  CG  TYR    43      45.339  40.890  55.602  1.00  0.00           C  
ATOM    678  CD1 TYR    43      46.475  41.070  54.713  1.00  0.00           C  
ATOM    679  CE1 TYR    43      47.391  40.026  54.604  1.00  0.00           C  
ATOM    680  CZ  TYR    43      47.362  38.921  55.461  1.00  0.00           C  
ATOM    681  OH  TYR    43      48.247  37.914  55.217  1.00  0.00           O  
ATOM    682  CE2 TYR    43      46.305  38.806  56.424  1.00  0.00           C  
ATOM    683  CD2 TYR    43      45.319  39.817  56.447  1.00  0.00           C  
ATOM    684  H   TYR    43      42.341  41.667  54.221  1.00  0.00           H  
ATOM    685  HA  TYR    43      43.018  41.016  57.052  1.00  0.00           H  
ATOM    686  HB2 TYR    43      44.359  42.797  55.004  1.00  0.00           H  
ATOM    687  HB3 TYR    43      44.815  42.572  56.669  1.00  0.00           H  
ATOM    688  HD1 TYR    43      46.617  41.950  54.104  1.00  0.00           H  
ATOM    689  HE1 TYR    43      48.225  40.123  53.925  1.00  0.00           H  
ATOM    690  HH  TYR    43      48.323  37.373  56.006  1.00  0.00           H  
ATOM    691  HE2 TYR    43      46.246  37.879  56.975  1.00  0.00           H  
ATOM    692  HD2 TYR    43      44.563  39.755  57.216  1.00  0.00           H  
ATOM    693  N   ASP    44      42.328  43.382  57.970  1.00  0.00           N  
ATOM    694  CA  ASP    44      41.401  44.380  58.637  1.00  0.00           C  
ATOM    695  C   ASP    44      41.715  45.826  58.204  1.00  0.00           C  
ATOM    696  O   ASP    44      40.805  46.556  57.849  1.00  0.00           O  
ATOM    697  CB  ASP    44      41.544  44.303  60.184  1.00  0.00           C  
ATOM    698  CG  ASP    44      41.136  43.012  60.867  1.00  0.00           C  
ATOM    699  OD1 ASP    44      40.355  42.260  60.217  1.00  0.00           O  
ATOM    700  OD2 ASP    44      41.504  42.639  61.987  1.00  0.00           O1-
ATOM    701  H   ASP    44      43.073  42.966  58.510  1.00  0.00           H  
ATOM    702  HA  ASP    44      40.375  44.203  58.315  1.00  0.00           H  
ATOM    703  HB2 ASP    44      42.611  44.406  60.384  1.00  0.00           H  
ATOM    704  HB3 ASP    44      40.996  45.178  60.534  1.00  0.00           H  
ATOM    705  N   GLY    45      42.982  46.150  58.118  1.00  0.00           N  
ATOM    706  CA  GLY    45      43.293  47.493  57.760  1.00  0.00           C  
ATOM    707  C   GLY    45      43.472  47.815  56.215  1.00  0.00           C  
ATOM    708  O   GLY    45      43.525  49.017  55.845  1.00  0.00           O  
ATOM    709  H   GLY    45      43.688  45.528  58.485  1.00  0.00           H  
ATOM    710  HA2 GLY    45      42.461  48.035  58.208  1.00  0.00           H  
ATOM    711  HA3 GLY    45      44.129  47.847  58.364  1.00  0.00           H  
ATOM    712  N   PHE    46      43.437  46.758  55.429  1.00  0.00           N  
ATOM    713  CA  PHE    46      43.681  46.675  53.996  1.00  0.00           C  
ATOM    714  C   PHE    46      42.533  46.013  53.186  1.00  0.00           C  
ATOM    715  O   PHE    46      41.830  45.126  53.654  1.00  0.00           O  
ATOM    716  CB  PHE    46      44.993  46.018  53.649  1.00  0.00           C  
ATOM    717  CG  PHE    46      46.136  46.878  54.036  1.00  0.00           C  
ATOM    718  CD1 PHE    46      46.544  46.883  55.363  1.00  0.00           C  
ATOM    719  CE1 PHE    46      47.670  47.616  55.765  1.00  0.00           C  
ATOM    720  CZ  PHE    46      48.421  48.309  54.787  1.00  0.00           C  
ATOM    721  CE2 PHE    46      48.011  48.307  53.466  1.00  0.00           C  
ATOM    722  CD2 PHE    46      46.842  47.624  53.113  1.00  0.00           C  
ATOM    723  H   PHE    46      43.321  45.927  55.991  1.00  0.00           H  
ATOM    724  HA  PHE    46      43.725  47.715  53.672  1.00  0.00           H  
ATOM    725  HB2 PHE    46      45.105  45.004  54.033  1.00  0.00           H  
ATOM    726  HB3 PHE    46      45.033  45.872  52.570  1.00  0.00           H  
ATOM    727  HD1 PHE    46      46.014  46.306  56.105  1.00  0.00           H  
ATOM    728  HE1 PHE    46      47.981  47.531  56.796  1.00  0.00           H  
ATOM    729  HZ  PHE    46      49.349  48.800  55.043  1.00  0.00           H  
ATOM    730  HE2 PHE    46      48.680  48.778  52.762  1.00  0.00           H  
ATOM    731  HD2 PHE    46      46.621  47.566  52.057  1.00  0.00           H  
ATOM    732  N   ASP    47      42.250  46.664  52.036  1.00  0.00           N  
ATOM    733  CA  ASP    47      41.019  46.319  51.285  1.00  0.00           C  
ATOM    734  C   ASP    47      41.137  45.287  50.227  1.00  0.00           C  
ATOM    735  O   ASP    47      40.138  44.742  49.781  1.00  0.00           O  
ATOM    736  CB  ASP    47      40.483  47.657  50.584  1.00  0.00           C  
ATOM    737  CG  ASP    47      41.530  48.582  49.933  1.00  0.00           C  
ATOM    738  OD1 ASP    47      41.037  49.611  49.387  1.00  0.00           O  
ATOM    739  OD2 ASP    47      42.765  48.245  49.838  1.00  0.00           O1-
ATOM    740  H   ASP    47      42.863  47.407  51.732  1.00  0.00           H  
ATOM    741  HA  ASP    47      40.220  45.962  51.935  1.00  0.00           H  
ATOM    742  HB2 ASP    47      39.825  47.367  49.766  1.00  0.00           H  
ATOM    743  HB3 ASP    47      39.893  48.206  51.318  1.00  0.00           H  
ATOM    744  N   CYS    48      42.360  44.921  49.897  1.00  0.00           N  
ATOM    745  CA  CYS    48      42.715  43.754  49.057  1.00  0.00           C  
ATOM    746  C   CYS    48      42.172  42.432  49.693  1.00  0.00           C  
ATOM    747  O   CYS    48      42.364  42.132  50.855  1.00  0.00           O  
ATOM    748  CB  CYS    48      44.205  43.719  48.667  1.00  0.00           C  
ATOM    749  SG  CYS    48      44.639  42.429  47.502  1.00  0.00           S  
ATOM    750  H   CYS    48      43.167  45.259  50.403  1.00  0.00           H  
ATOM    751  HA  CYS    48      42.338  43.905  48.046  1.00  0.00           H  
ATOM    752  HB2 CYS    48      44.540  44.658  48.228  1.00  0.00           H  
ATOM    753  HB3 CYS    48      44.743  43.422  49.568  1.00  0.00           H  
ATOM    754  HG  CYS    48      44.511  41.431  48.380  1.00  0.00           H  
ATOM    755  N   VAL    49      41.673  41.559  48.816  1.00  0.00           N  
ATOM    756  CA  VAL    49      41.647  40.107  49.173  1.00  0.00           C  
ATOM    757  C   VAL    49      43.048  39.566  48.909  1.00  0.00           C  
ATOM    758  O   VAL    49      43.483  39.586  47.744  1.00  0.00           O  
ATOM    759  CB  VAL    49      40.650  39.419  48.253  1.00  0.00           C  
ATOM    760  CG1 VAL    49      40.516  37.895  48.483  1.00  0.00           C  
ATOM    761  CG2 VAL    49      39.281  40.077  48.298  1.00  0.00           C  
ATOM    762  H   VAL    49      41.557  41.754  47.832  1.00  0.00           H  
ATOM    763  HA  VAL    49      41.461  39.875  50.222  1.00  0.00           H  
ATOM    764  HB  VAL    49      41.068  39.428  47.246  1.00  0.00           H  
ATOM    765 HG11 VAL    49      41.439  37.368  48.242  1.00  0.00           H  
ATOM    766 HG12 VAL    49      40.330  37.840  49.556  1.00  0.00           H  
ATOM    767 HG13 VAL    49      39.705  37.436  47.918  1.00  0.00           H  
ATOM    768 HG21 VAL    49      38.581  39.612  47.604  1.00  0.00           H  
ATOM    769 HG22 VAL    49      38.879  39.839  49.282  1.00  0.00           H  
ATOM    770 HG23 VAL    49      39.287  41.124  47.991  1.00  0.00           H  
ATOM    771  N   TYR    50      43.736  39.124  49.933  1.00  0.00           N  
ATOM    772  CA  TYR    50      45.003  38.453  49.779  1.00  0.00           C  
ATOM    773  C   TYR    50      44.842  36.892  49.695  1.00  0.00           C  
ATOM    774  O   TYR    50      43.785  36.389  49.998  1.00  0.00           O  
ATOM    775  CB  TYR    50      45.886  38.785  51.011  1.00  0.00           C  
ATOM    776  CG  TYR    50      46.150  40.303  51.192  1.00  0.00           C  
ATOM    777  CD1 TYR    50      47.431  40.806  50.848  1.00  0.00           C  
ATOM    778  CE1 TYR    50      47.697  42.180  50.879  1.00  0.00           C  
ATOM    779  CZ  TYR    50      46.717  43.072  51.430  1.00  0.00           C  
ATOM    780  OH  TYR    50      46.986  44.390  51.543  1.00  0.00           O  
ATOM    781  CE2 TYR    50      45.473  42.537  51.864  1.00  0.00           C  
ATOM    782  CD2 TYR    50      45.194  41.153  51.794  1.00  0.00           C  
ATOM    783  H   TYR    50      43.319  38.989  50.843  1.00  0.00           H  
ATOM    784  HA  TYR    50      45.473  38.896  48.901  1.00  0.00           H  
ATOM    785  HB2 TYR    50      45.434  38.357  51.906  1.00  0.00           H  
ATOM    786  HB3 TYR    50      46.813  38.246  50.817  1.00  0.00           H  
ATOM    787  HD1 TYR    50      48.107  40.100  50.391  1.00  0.00           H  
ATOM    788  HE1 TYR    50      48.682  42.586  50.702  1.00  0.00           H  
ATOM    789  HH  TYR    50      47.914  44.612  51.438  1.00  0.00           H  
ATOM    790  HE2 TYR    50      44.780  43.186  52.376  1.00  0.00           H  
ATOM    791  HD2 TYR    50      44.228  40.842  52.163  1.00  0.00           H  
ATOM    792  N   GLY    51      45.946  36.102  49.378  1.00  0.00           N  
ATOM    793  CA  GLY    51      45.976  34.678  49.478  1.00  0.00           C  
ATOM    794  C   GLY    51      47.410  34.085  49.611  1.00  0.00           C  
ATOM    795  O   GLY    51      48.319  34.500  48.930  1.00  0.00           O  
ATOM    796  H   GLY    51      46.750  36.498  48.913  1.00  0.00           H  
ATOM    797  HA2 GLY    51      45.342  34.446  50.333  1.00  0.00           H  
ATOM    798  HA3 GLY    51      45.486  34.174  48.645  1.00  0.00           H  
ATOM    799  N   LEU    52      47.609  33.148  50.536  1.00  0.00           N  
ATOM    800  CA  LEU    52      48.903  32.474  50.815  1.00  0.00           C  
ATOM    801  C   LEU    52      48.613  31.100  51.471  1.00  0.00           C  
ATOM    802  O   LEU    52      47.528  30.785  51.878  1.00  0.00           O  
ATOM    803  CB  LEU    52      49.732  33.325  51.842  1.00  0.00           C  
ATOM    804  CG  LEU    52      49.031  33.971  53.062  1.00  0.00           C  
ATOM    805  CD1 LEU    52      50.080  34.245  54.154  1.00  0.00           C  
ATOM    806  CD2 LEU    52      48.430  35.375  52.717  1.00  0.00           C  
ATOM    807  H   LEU    52      46.865  32.684  51.036  1.00  0.00           H  
ATOM    808  HA  LEU    52      49.404  32.255  49.873  1.00  0.00           H  
ATOM    809  HB2 LEU    52      50.567  32.781  52.282  1.00  0.00           H  
ATOM    810  HB3 LEU    52      50.083  34.147  51.217  1.00  0.00           H  
ATOM    811  HG  LEU    52      48.225  33.290  53.337  1.00  0.00           H  
ATOM    812 HD11 LEU    52      49.573  34.822  54.929  1.00  0.00           H  
ATOM    813 HD12 LEU    52      50.544  33.352  54.570  1.00  0.00           H  
ATOM    814 HD13 LEU    52      50.816  34.861  53.637  1.00  0.00           H  
ATOM    815 HD21 LEU    52      48.291  35.957  53.628  1.00  0.00           H  
ATOM    816 HD22 LEU    52      49.197  35.844  52.100  1.00  0.00           H  
ATOM    817 HD23 LEU    52      47.458  35.352  52.224  1.00  0.00           H  
ATOM    818  N   GLU    53      49.622  30.213  51.385  1.00  0.00           N  
ATOM    819  CA  GLU    53      49.691  28.955  52.032  1.00  0.00           C  
ATOM    820  C   GLU    53      50.060  29.029  53.598  1.00  0.00           C  
ATOM    821  O   GLU    53      50.967  28.394  54.106  1.00  0.00           O  
ATOM    822  CB  GLU    53      50.754  28.098  51.132  1.00  0.00           C  
ATOM    823  CG  GLU    53      50.065  27.753  49.769  1.00  0.00           C  
ATOM    824  CD  GLU    53      51.073  27.638  48.618  1.00  0.00           C  
ATOM    825  OE1 GLU    53      51.382  26.597  48.027  1.00  0.00           O  
ATOM    826  OE2 GLU    53      51.759  28.616  48.326  1.00  0.00           O1-
ATOM    827  H   GLU    53      50.451  30.441  50.855  1.00  0.00           H  
ATOM    828  HA  GLU    53      48.732  28.441  51.960  1.00  0.00           H  
ATOM    829  HB2 GLU    53      51.662  28.679  50.967  1.00  0.00           H  
ATOM    830  HB3 GLU    53      51.071  27.199  51.661  1.00  0.00           H  
ATOM    831  HG2 GLU    53      49.474  26.851  49.927  1.00  0.00           H  
ATOM    832  HG3 GLU    53      49.344  28.554  49.605  1.00  0.00           H  
ATOM    833  N   LEU    54      49.305  29.807  54.380  1.00  0.00           N  
ATOM    834  CA  LEU    54      49.647  30.220  55.752  1.00  0.00           C  
ATOM    835  C   LEU    54      49.795  29.099  56.726  1.00  0.00           C  
ATOM    836  O   LEU    54      50.466  29.382  57.715  1.00  0.00           O  
ATOM    837  CB  LEU    54      48.744  31.366  56.141  1.00  0.00           C  
ATOM    838  CG  LEU    54      47.364  31.002  56.699  1.00  0.00           C  
ATOM    839  CD1 LEU    54      46.622  32.315  57.108  1.00  0.00           C  
ATOM    840  CD2 LEU    54      46.471  30.129  55.767  1.00  0.00           C  
ATOM    841  H   LEU    54      48.516  30.244  53.926  1.00  0.00           H  
ATOM    842  HA  LEU    54      50.616  30.696  55.602  1.00  0.00           H  
ATOM    843  HB2 LEU    54      49.311  31.932  56.880  1.00  0.00           H  
ATOM    844  HB3 LEU    54      48.645  31.998  55.259  1.00  0.00           H  
ATOM    845  HG  LEU    54      47.591  30.388  57.570  1.00  0.00           H  
ATOM    846 HD11 LEU    54      46.657  32.969  56.237  1.00  0.00           H  
ATOM    847 HD12 LEU    54      45.601  32.027  57.356  1.00  0.00           H  
ATOM    848 HD13 LEU    54      47.174  32.745  57.944  1.00  0.00           H  
ATOM    849 HD21 LEU    54      46.529  30.511  54.748  1.00  0.00           H  
ATOM    850 HD22 LEU    54      47.002  29.183  55.673  1.00  0.00           H  
ATOM    851 HD23 LEU    54      45.422  30.050  56.053  1.00  0.00           H  
ATOM    852  N   ASN    55      49.296  27.910  56.464  1.00  0.00           N  
ATOM    853  CA  ASN    55      49.479  26.729  57.286  1.00  0.00           C  
ATOM    854  C   ASN    55      50.669  25.860  56.980  1.00  0.00           C  
ATOM    855  O   ASN    55      50.909  24.821  57.565  1.00  0.00           O  
ATOM    856  CB  ASN    55      48.181  25.860  57.294  1.00  0.00           C  
ATOM    857  CG  ASN    55      47.920  25.180  58.596  1.00  0.00           C  
ATOM    858  OD1 ASN    55      47.594  25.851  59.605  1.00  0.00           O  
ATOM    859  ND2 ASN    55      47.971  23.925  58.613  1.00  0.00           N  
ATOM    860  H   ASN    55      48.806  27.822  55.585  1.00  0.00           H  
ATOM    861  HA  ASN    55      49.821  27.102  58.252  1.00  0.00           H  
ATOM    862  HB2 ASN    55      47.327  26.477  57.015  1.00  0.00           H  
ATOM    863  HB3 ASN    55      48.116  25.139  56.480  1.00  0.00           H  
ATOM    864 HD21 ASN    55      48.352  23.468  57.798  1.00  0.00           H  
ATOM    865 HD22 ASN    55      47.912  23.444  59.499  1.00  0.00           H  
ATOM    866  N   LYS    56      51.440  26.206  55.879  1.00  0.00           N  
ATOM    867  CA  LYS    56      52.659  25.457  55.332  1.00  0.00           C  
ATOM    868  C   LYS    56      53.951  26.287  54.953  1.00  0.00           C  
ATOM    869  O   LYS    56      55.029  25.680  54.872  1.00  0.00           O  
ATOM    870  CB  LYS    56      52.221  24.838  53.990  1.00  0.00           C  
ATOM    871  CG  LYS    56      51.262  23.670  54.062  1.00  0.00           C  
ATOM    872  CD  LYS    56      51.852  22.226  53.798  1.00  0.00           C  
ATOM    873  CE  LYS    56      50.812  21.162  54.120  1.00  0.00           C  
ATOM    874  NZ  LYS    56      51.305  19.765  53.855  1.00  0.00           N1+
ATOM    875  H   LYS    56      51.139  27.011  55.351  1.00  0.00           H  
ATOM    876  HA  LYS    56      52.955  24.663  56.018  1.00  0.00           H  
ATOM    877  HB2 LYS    56      51.740  25.643  53.436  1.00  0.00           H  
ATOM    878  HB3 LYS    56      53.038  24.357  53.452  1.00  0.00           H  
ATOM    879  HG2 LYS    56      50.679  23.709  54.983  1.00  0.00           H  
ATOM    880  HG3 LYS    56      50.490  23.761  53.297  1.00  0.00           H  
ATOM    881  HD2 LYS    56      52.204  22.132  52.770  1.00  0.00           H  
ATOM    882  HD3 LYS    56      52.683  21.992  54.463  1.00  0.00           H  
ATOM    883  HE2 LYS    56      50.450  21.333  55.134  1.00  0.00           H  
ATOM    884  HE3 LYS    56      49.974  21.302  53.436  1.00  0.00           H  
ATOM    885  HZ1 LYS    56      51.484  19.763  52.861  1.00  0.00           H  
ATOM    886  HZ2 LYS    56      52.171  19.580  54.342  1.00  0.00           H  
ATOM    887  HZ3 LYS    56      50.613  19.110  54.190  1.00  0.00           H  
ATOM    888  N   ASP    57      53.900  27.604  54.666  1.00  0.00           N  
ATOM    889  CA  ASP    57      54.901  28.445  54.023  1.00  0.00           C  
ATOM    890  C   ASP    57      55.960  28.884  54.965  1.00  0.00           C  
ATOM    891  O   ASP    57      55.722  29.213  56.167  1.00  0.00           O  
ATOM    892  CB  ASP    57      54.163  29.621  53.371  1.00  0.00           C  
ATOM    893  CG  ASP    57      54.945  30.325  52.212  1.00  0.00           C  
ATOM    894  OD1 ASP    57      56.138  30.605  52.350  1.00  0.00           O  
ATOM    895  OD2 ASP    57      54.389  30.610  51.107  1.00  0.00           O1-
ATOM    896  H   ASP    57      52.990  28.023  54.788  1.00  0.00           H  
ATOM    897  HA  ASP    57      55.262  27.847  53.186  1.00  0.00           H  
ATOM    898  HB2 ASP    57      53.216  29.265  52.963  1.00  0.00           H  
ATOM    899  HB3 ASP    57      53.893  30.339  54.145  1.00  0.00           H  
ATOM    900  N   GLU    58      57.199  28.949  54.488  1.00  0.00           N  
ATOM    901  CA  GLU    58      58.361  29.271  55.374  1.00  0.00           C  
ATOM    902  C   GLU    58      58.516  30.721  55.578  1.00  0.00           C  
ATOM    903  O   GLU    58      59.280  31.129  56.441  1.00  0.00           O  
ATOM    904  CB  GLU    58      59.673  28.602  54.862  1.00  0.00           C  
ATOM    905  CG  GLU    58      59.620  27.080  54.476  1.00  0.00           C  
ATOM    906  CD  GLU    58      58.760  26.800  53.203  1.00  0.00           C  
ATOM    907  OE1 GLU    58      58.419  25.605  52.935  1.00  0.00           O  
ATOM    908  OE2 GLU    58      58.585  27.746  52.358  1.00  0.00           O1-
ATOM    909  H   GLU    58      57.503  28.856  53.529  1.00  0.00           H  
ATOM    910  HA  GLU    58      58.302  28.871  56.386  1.00  0.00           H  
ATOM    911  HB2 GLU    58      60.058  29.176  54.019  1.00  0.00           H  
ATOM    912  HB3 GLU    58      60.461  28.796  55.589  1.00  0.00           H  
ATOM    913  HG2 GLU    58      60.596  26.620  54.322  1.00  0.00           H  
ATOM    914  HG3 GLU    58      59.225  26.621  55.382  1.00  0.00           H  
ATOM    915  N   ARG    59      57.756  31.555  54.850  1.00  0.00           N  
ATOM    916  CA  ARG    59      57.770  33.091  55.021  1.00  0.00           C  
ATOM    917  C   ARG    59      56.890  33.524  56.164  1.00  0.00           C  
ATOM    918  O   ARG    59      56.988  34.732  56.483  1.00  0.00           O  
ATOM    919  CB  ARG    59      57.267  33.712  53.716  1.00  0.00           C  
ATOM    920  CG  ARG    59      58.335  33.516  52.600  1.00  0.00           C  
ATOM    921  CD  ARG    59      57.725  34.266  51.448  1.00  0.00           C  
ATOM    922  NE  ARG    59      56.711  33.377  50.803  1.00  0.00           N  
ATOM    923  CZ  ARG    59      55.751  33.634  49.950  1.00  0.00           C  
ATOM    924  NH1 ARG    59      55.531  34.760  49.363  1.00  0.00           N  
ATOM    925  NH2 ARG    59      54.942  32.630  49.628  1.00  0.00           N1+
ATOM    926  H   ARG    59      57.177  31.119  54.147  1.00  0.00           H  
ATOM    927  HA  ARG    59      58.843  33.245  55.143  1.00  0.00           H  
ATOM    928  HB2 ARG    59      56.333  33.215  53.454  1.00  0.00           H  
ATOM    929  HB3 ARG    59      57.093  34.777  53.866  1.00  0.00           H  
ATOM    930  HG2 ARG    59      59.250  34.006  52.933  1.00  0.00           H  
ATOM    931  HG3 ARG    59      58.367  32.443  52.411  1.00  0.00           H  
ATOM    932  HD2 ARG    59      57.407  35.296  51.611  1.00  0.00           H  
ATOM    933  HD3 ARG    59      58.453  34.515  50.677  1.00  0.00           H  
ATOM    934  HE  ARG    59      56.633  32.435  51.157  1.00  0.00           H  
ATOM    935 HH11 ARG    59      56.179  35.532  49.432  1.00  0.00           H  
ATOM    936 HH12 ARG    59      54.662  34.825  48.853  1.00  0.00           H  
ATOM    937 HH21 ARG    59      55.045  31.822  50.224  1.00  0.00           H  
ATOM    938 HH22 ARG    59      54.321  32.744  48.839  1.00  0.00           H  
ATOM    939  N   VAL    60      56.164  32.648  56.841  1.00  0.00           N  
ATOM    940  CA  VAL    60      55.357  33.037  58.009  1.00  0.00           C  
ATOM    941  C   VAL    60      56.199  32.928  59.253  1.00  0.00           C  
ATOM    942  O   VAL    60      56.903  31.959  59.580  1.00  0.00           O  
ATOM    943  CB  VAL    60      54.061  32.214  58.120  1.00  0.00           C  
ATOM    944  CG1 VAL    60      53.134  32.861  59.098  1.00  0.00           C  
ATOM    945  CG2 VAL    60      53.269  32.010  56.820  1.00  0.00           C  
ATOM    946  H   VAL    60      56.228  31.702  56.494  1.00  0.00           H  
ATOM    947  HA  VAL    60      55.046  34.076  57.898  1.00  0.00           H  
ATOM    948  HB  VAL    60      54.320  31.312  58.674  1.00  0.00           H  
ATOM    949 HG11 VAL    60      53.635  33.134  60.027  1.00  0.00           H  
ATOM    950 HG12 VAL    60      52.636  33.713  58.635  1.00  0.00           H  
ATOM    951 HG13 VAL    60      52.339  32.175  59.390  1.00  0.00           H  
ATOM    952 HG21 VAL    60      52.476  31.266  56.886  1.00  0.00           H  
ATOM    953 HG22 VAL    60      52.719  32.906  56.533  1.00  0.00           H  
ATOM    954 HG23 VAL    60      53.890  31.726  55.970  1.00  0.00           H  
ATOM    955  N   SER    61      56.143  33.962  60.087  1.00  0.00           N  
ATOM    956  CA  SER    61      56.654  34.128  61.454  1.00  0.00           C  
ATOM    957  C   SER    61      55.472  34.305  62.432  1.00  0.00           C  
ATOM    958  O   SER    61      54.639  35.168  62.242  1.00  0.00           O  
ATOM    959  CB  SER    61      57.500  35.392  61.372  1.00  0.00           C  
ATOM    960  OG  SER    61      57.960  35.947  62.624  1.00  0.00           O  
ATOM    961  H   SER    61      55.485  34.616  59.688  1.00  0.00           H  
ATOM    962  HA  SER    61      57.337  33.317  61.706  1.00  0.00           H  
ATOM    963  HB2 SER    61      58.343  35.096  60.747  1.00  0.00           H  
ATOM    964  HB3 SER    61      56.928  36.090  60.759  1.00  0.00           H  
ATOM    965  HG  SER    61      58.909  36.018  62.500  1.00  0.00           H  
ATOM    966  N   ALA    62      55.479  33.456  63.430  1.00  0.00           N  
ATOM    967  CA  ALA    62      54.567  33.399  64.619  1.00  0.00           C  
ATOM    968  C   ALA    62      53.077  33.633  64.363  1.00  0.00           C  
ATOM    969  O   ALA    62      52.554  34.665  64.756  1.00  0.00           O  
ATOM    970  CB  ALA    62      55.179  34.322  65.663  1.00  0.00           C  
ATOM    971  H   ALA    62      56.115  32.675  63.354  1.00  0.00           H  
ATOM    972  HA  ALA    62      54.706  32.364  64.933  1.00  0.00           H  
ATOM    973  HB1 ALA    62      56.181  33.951  65.881  1.00  0.00           H  
ATOM    974  HB2 ALA    62      55.393  35.252  65.136  1.00  0.00           H  
ATOM    975  HB3 ALA    62      54.543  34.402  66.545  1.00  0.00           H  
ATOM    976  N   LEU    63      52.396  32.787  63.653  1.00  0.00           N  
ATOM    977  CA  LEU    63      51.022  32.946  63.376  1.00  0.00           C  
ATOM    978  C   LEU    63      50.154  32.447  64.576  1.00  0.00           C  
ATOM    979  O   LEU    63      50.461  31.376  65.185  1.00  0.00           O  
ATOM    980  CB  LEU    63      50.620  32.208  62.089  1.00  0.00           C  
ATOM    981  CG  LEU    63      49.180  31.806  61.791  1.00  0.00           C  
ATOM    982  CD1 LEU    63      48.156  32.974  61.558  1.00  0.00           C  
ATOM    983  CD2 LEU    63      49.238  31.045  60.532  1.00  0.00           C  
ATOM    984  H   LEU    63      52.936  31.990  63.347  1.00  0.00           H  
ATOM    985  HA  LEU    63      50.766  33.998  63.254  1.00  0.00           H  
ATOM    986  HB2 LEU    63      50.968  32.740  61.204  1.00  0.00           H  
ATOM    987  HB3 LEU    63      51.150  31.255  62.089  1.00  0.00           H  
ATOM    988  HG  LEU    63      48.923  31.068  62.550  1.00  0.00           H  
ATOM    989 HD11 LEU    63      48.293  33.647  62.404  1.00  0.00           H  
ATOM    990 HD12 LEU    63      48.371  33.412  60.583  1.00  0.00           H  
ATOM    991 HD13 LEU    63      47.145  32.574  61.482  1.00  0.00           H  
ATOM    992 HD21 LEU    63      49.716  31.571  59.706  1.00  0.00           H  
ATOM    993 HD22 LEU    63      49.614  30.030  60.655  1.00  0.00           H  
ATOM    994 HD23 LEU    63      48.208  30.902  60.205  1.00  0.00           H  
ATOM    995  N   GLU    64      48.962  33.091  64.827  1.00  0.00           N  
ATOM    996  CA  GLU    64      47.988  32.598  65.835  1.00  0.00           C  
ATOM    997  C   GLU    64      46.557  32.510  65.262  1.00  0.00           C  
ATOM    998  O   GLU    64      46.193  33.475  64.566  1.00  0.00           O  
ATOM    999  CB  GLU    64      48.043  33.515  67.039  1.00  0.00           C  
ATOM   1000  CG  GLU    64      47.062  33.221  68.177  1.00  0.00           C  
ATOM   1001  CD  GLU    64      47.049  34.183  69.313  1.00  0.00           C  
ATOM   1002  OE1 GLU    64      47.425  35.398  69.204  1.00  0.00           O  
ATOM   1003  OE2 GLU    64      46.558  33.761  70.352  1.00  0.00           O1-
ATOM   1004  H   GLU    64      48.742  33.993  64.431  1.00  0.00           H  
ATOM   1005  HA  GLU    64      48.357  31.620  66.143  1.00  0.00           H  
ATOM   1006  HB2 GLU    64      49.047  33.376  67.440  1.00  0.00           H  
ATOM   1007  HB3 GLU    64      47.890  34.543  66.713  1.00  0.00           H  
ATOM   1008  HG2 GLU    64      46.068  33.212  67.729  1.00  0.00           H  
ATOM   1009  HG3 GLU    64      47.256  32.231  68.590  1.00  0.00           H  
ATOM   1010  N   VAL    65      45.792  31.509  65.743  1.00  0.00           N  
ATOM   1011  CA  VAL    65      44.366  31.342  65.428  1.00  0.00           C  
ATOM   1012  C   VAL    65      43.622  31.775  66.647  1.00  0.00           C  
ATOM   1013  O   VAL    65      43.929  31.280  67.727  1.00  0.00           O  
ATOM   1014  CB  VAL    65      44.085  29.945  64.921  1.00  0.00           C  
ATOM   1015  CG1 VAL    65      42.608  29.549  64.999  1.00  0.00           C  
ATOM   1016  CG2 VAL    65      44.350  29.867  63.413  1.00  0.00           C  
ATOM   1017  H   VAL    65      46.129  30.809  66.388  1.00  0.00           H  
ATOM   1018  HA  VAL    65      44.000  31.984  64.627  1.00  0.00           H  
ATOM   1019  HB  VAL    65      44.668  29.149  65.384  1.00  0.00           H  
ATOM   1020 HG11 VAL    65      42.386  28.756  64.286  1.00  0.00           H  
ATOM   1021 HG12 VAL    65      42.338  29.174  65.986  1.00  0.00           H  
ATOM   1022 HG13 VAL    65      41.958  30.377  64.719  1.00  0.00           H  
ATOM   1023 HG21 VAL    65      43.621  30.526  62.943  1.00  0.00           H  
ATOM   1024 HG22 VAL    65      45.333  30.291  63.207  1.00  0.00           H  
ATOM   1025 HG23 VAL    65      44.190  28.864  63.017  1.00  0.00           H  
ATOM   1026  N   LEU    66      42.537  32.502  66.491  1.00  0.00           N  
ATOM   1027  CA  LEU    66      41.967  33.358  67.546  1.00  0.00           C  
ATOM   1028  C   LEU    66      40.585  32.680  68.052  1.00  0.00           C  
ATOM   1029  O   LEU    66      39.899  32.064  67.236  1.00  0.00           O  
ATOM   1030  CB  LEU    66      41.751  34.854  67.074  1.00  0.00           C  
ATOM   1031  CG  LEU    66      43.071  35.418  66.778  1.00  0.00           C  
ATOM   1032  CD1 LEU    66      42.833  36.700  66.096  1.00  0.00           C  
ATOM   1033  CD2 LEU    66      44.021  35.622  67.989  1.00  0.00           C  
ATOM   1034  H   LEU    66      42.436  32.725  65.511  1.00  0.00           H  
ATOM   1035  HA  LEU    66      42.673  33.328  68.376  1.00  0.00           H  
ATOM   1036  HB2 LEU    66      41.148  34.782  66.168  1.00  0.00           H  
ATOM   1037  HB3 LEU    66      41.316  35.407  67.906  1.00  0.00           H  
ATOM   1038  HG  LEU    66      43.652  34.792  66.101  1.00  0.00           H  
ATOM   1039 HD11 LEU    66      43.773  37.241  65.989  1.00  0.00           H  
ATOM   1040 HD12 LEU    66      42.441  36.542  65.092  1.00  0.00           H  
ATOM   1041 HD13 LEU    66      42.126  37.334  66.630  1.00  0.00           H  
ATOM   1042 HD21 LEU    66      44.244  34.739  68.589  1.00  0.00           H  
ATOM   1043 HD22 LEU    66      44.940  36.021  67.561  1.00  0.00           H  
ATOM   1044 HD23 LEU    66      43.523  36.368  68.609  1.00  0.00           H  
ATOM   1045  N   PRO    67      40.063  32.972  69.238  1.00  0.00           N  
ATOM   1046  CA  PRO    67      38.658  32.817  69.495  1.00  0.00           C  
ATOM   1047  C   PRO    67      37.791  33.537  68.443  1.00  0.00           C  
ATOM   1048  O   PRO    67      38.307  34.489  67.949  1.00  0.00           O  
ATOM   1049  CD  PRO    67      40.597  33.852  70.203  1.00  0.00           C  
ATOM   1050  CG  PRO    67      39.856  33.613  71.436  1.00  0.00           C  
ATOM   1051  CB  PRO    67      38.449  33.408  70.976  1.00  0.00           C  
ATOM   1052  HD2 PRO    67      40.451  34.906  69.969  1.00  0.00           H  
ATOM   1053  HD3 PRO    67      41.644  33.590  70.358  1.00  0.00           H  
ATOM   1054  HG2 PRO    67      39.927  34.439  72.145  1.00  0.00           H  
ATOM   1055  HG3 PRO    67      40.191  32.724  71.969  1.00  0.00           H  
ATOM   1056  HB2 PRO    67      37.843  34.314  70.950  1.00  0.00           H  
ATOM   1057  HB3 PRO    67      37.952  32.759  71.697  1.00  0.00           H  
ATOM   1058  HA  PRO    67      38.304  31.786  69.499  1.00  0.00           H  
ATOM   1059  N   ASP    68      36.649  32.913  68.198  1.00  0.00           N  
ATOM   1060  CA  ASP    68      35.814  33.057  67.017  1.00  0.00           C  
ATOM   1061  C   ASP    68      34.993  34.251  66.996  1.00  0.00           C  
ATOM   1062  O   ASP    68      34.389  34.595  68.061  1.00  0.00           O  
ATOM   1063  CB  ASP    68      35.007  31.829  66.668  1.00  0.00           C  
ATOM   1064  CG  ASP    68      35.667  30.444  66.503  1.00  0.00           C  
ATOM   1065  OD1 ASP    68      34.855  29.492  66.464  1.00  0.00           O  
ATOM   1066  OD2 ASP    68      36.891  30.318  66.409  1.00  0.00           O1-
ATOM   1067  H   ASP    68      36.523  31.992  68.593  1.00  0.00           H  
ATOM   1068  HA  ASP    68      36.491  33.039  66.162  1.00  0.00           H  
ATOM   1069  HB2 ASP    68      34.364  31.720  67.542  1.00  0.00           H  
ATOM   1070  HB3 ASP    68      34.308  31.987  65.847  1.00  0.00           H  
ATOM   1071  N   ARG    69      34.937  34.862  65.828  1.00  0.00           N  
ATOM   1072  CA  ARG    69      33.846  35.768  65.350  1.00  0.00           C  
ATOM   1073  C   ARG    69      32.483  35.133  65.596  1.00  0.00           C  
ATOM   1074  O   ARG    69      32.385  33.968  65.356  1.00  0.00           O  
ATOM   1075  CB  ARG    69      34.119  36.043  63.875  1.00  0.00           C  
ATOM   1076  CG  ARG    69      33.765  34.804  62.838  1.00  0.00           C  
ATOM   1077  CD  ARG    69      34.236  34.952  61.373  1.00  0.00           C  
ATOM   1078  NE  ARG    69      33.728  36.170  60.752  1.00  0.00           N  
ATOM   1079  CZ  ARG    69      32.530  36.410  60.294  1.00  0.00           C  
ATOM   1080  NH1 ARG    69      31.509  35.649  60.398  1.00  0.00           N  
ATOM   1081  NH2 ARG    69      32.262  37.580  59.882  1.00  0.00           N1+
ATOM   1082  H   ARG    69      35.401  34.367  65.081  1.00  0.00           H  
ATOM   1083  HA  ARG    69      33.902  36.648  65.990  1.00  0.00           H  
ATOM   1084  HB2 ARG    69      33.537  36.920  63.590  1.00  0.00           H  
ATOM   1085  HB3 ARG    69      35.174  36.296  63.768  1.00  0.00           H  
ATOM   1086  HG2 ARG    69      34.185  33.861  63.189  1.00  0.00           H  
ATOM   1087  HG3 ARG    69      32.682  34.697  62.890  1.00  0.00           H  
ATOM   1088  HD2 ARG    69      35.316  35.016  61.245  1.00  0.00           H  
ATOM   1089  HD3 ARG    69      33.860  34.161  60.724  1.00  0.00           H  
ATOM   1090  HE  ARG    69      34.401  36.890  60.532  1.00  0.00           H  
ATOM   1091 HH11 ARG    69      31.612  34.696  60.716  1.00  0.00           H  
ATOM   1092 HH12 ARG    69      30.624  35.994  60.055  1.00  0.00           H  
ATOM   1093 HH21 ARG    69      32.779  38.328  60.322  1.00  0.00           H  
ATOM   1094 HH22 ARG    69      31.370  37.814  59.469  1.00  0.00           H  
ATOM   1095  N   VAL    70      31.393  35.884  65.851  1.00  0.00           N  
ATOM   1096  CA  VAL    70      30.085  35.468  66.280  1.00  0.00           C  
ATOM   1097  C   VAL    70      29.064  36.443  65.871  1.00  0.00           C  
ATOM   1098  O   VAL    70      28.982  37.603  66.314  1.00  0.00           O  
ATOM   1099  CB  VAL    70      29.880  35.136  67.798  1.00  0.00           C  
ATOM   1100  CG1 VAL    70      28.381  34.773  68.107  1.00  0.00           C  
ATOM   1101  CG2 VAL    70      30.743  33.949  68.288  1.00  0.00           C  
ATOM   1102  H   VAL    70      31.410  36.886  65.729  1.00  0.00           H  
ATOM   1103  HA  VAL    70      29.823  34.539  65.773  1.00  0.00           H  
ATOM   1104  HB  VAL    70      30.207  35.907  68.496  1.00  0.00           H  
ATOM   1105 HG11 VAL    70      27.954  33.940  67.549  1.00  0.00           H  
ATOM   1106 HG12 VAL    70      28.206  34.521  69.153  1.00  0.00           H  
ATOM   1107 HG13 VAL    70      27.792  35.647  67.827  1.00  0.00           H  
ATOM   1108 HG21 VAL    70      30.725  33.092  67.615  1.00  0.00           H  
ATOM   1109 HG22 VAL    70      31.791  34.245  68.318  1.00  0.00           H  
ATOM   1110 HG23 VAL    70      30.455  33.698  69.309  1.00  0.00           H  
ATOM   1111  N   ALA    71      28.215  36.066  64.881  1.00  0.00           N  
ATOM   1112  CA  ALA    71      27.211  36.895  64.323  1.00  0.00           C  
ATOM   1113  C   ALA    71      26.076  36.103  63.630  1.00  0.00           C  
ATOM   1114  O   ALA    71      26.411  35.310  62.833  1.00  0.00           O  
ATOM   1115  CB  ALA    71      27.906  37.877  63.299  1.00  0.00           C  
ATOM   1116  H   ALA    71      28.342  35.140  64.499  1.00  0.00           H  
ATOM   1117  HA  ALA    71      26.692  37.406  65.133  1.00  0.00           H  
ATOM   1118  HB1 ALA    71      28.646  38.515  63.783  1.00  0.00           H  
ATOM   1119  HB2 ALA    71      28.373  37.339  62.474  1.00  0.00           H  
ATOM   1120  HB3 ALA    71      27.149  38.524  62.856  1.00  0.00           H  
ATOM   1121  N   THR    72      24.840  36.420  63.935  1.00  0.00           N  
ATOM   1122  CA  THR    72      23.741  35.655  63.348  1.00  0.00           C  
ATOM   1123  C   THR    72      22.560  36.408  62.625  1.00  0.00           C  
ATOM   1124  O   THR    72      21.889  35.872  61.743  1.00  0.00           O  
ATOM   1125  CB  THR    72      23.106  34.647  64.293  1.00  0.00           C  
ATOM   1126  CG2 THR    72      24.044  33.516  64.694  1.00  0.00           C  
ATOM   1127  OG1 THR    72      22.603  35.258  65.498  1.00  0.00           O  
ATOM   1128  H   THR    72      24.632  37.018  64.722  1.00  0.00           H  
ATOM   1129  HA  THR    72      24.127  35.062  62.519  1.00  0.00           H  
ATOM   1130  HB  THR    72      22.240  34.241  63.771  1.00  0.00           H  
ATOM   1131 HG21 THR    72      24.881  33.986  65.211  1.00  0.00           H  
ATOM   1132 HG22 THR    72      23.559  32.956  65.494  1.00  0.00           H  
ATOM   1133 HG23 THR    72      24.507  32.980  63.866  1.00  0.00           H  
ATOM   1134  HG1 THR    72      21.767  35.724  65.570  1.00  0.00           H  
ATOM   1135  N   SER    73      22.374  37.698  62.935  1.00  0.00           N  
ATOM   1136  CA  SER    73      21.364  38.562  62.369  1.00  0.00           C  
ATOM   1137  C   SER    73      21.579  38.964  60.904  1.00  0.00           C  
ATOM   1138  O   SER    73      22.733  38.958  60.428  1.00  0.00           O  
ATOM   1139  CB  SER    73      21.138  39.834  63.207  1.00  0.00           C  
ATOM   1140  OG  SER    73      20.703  39.458  64.532  1.00  0.00           O  
ATOM   1141  H   SER    73      22.902  38.029  63.730  1.00  0.00           H  
ATOM   1142  HA  SER    73      20.428  38.002  62.369  1.00  0.00           H  
ATOM   1143  HB2 SER    73      22.074  40.384  63.307  1.00  0.00           H  
ATOM   1144  HB3 SER    73      20.278  40.387  62.829  1.00  0.00           H  
ATOM   1145  HG  SER    73      20.057  40.134  64.748  1.00  0.00           H  
ATOM   1146  N   ARG    74      20.557  39.282  60.055  1.00  0.00           N  
ATOM   1147  CA  ARG    74      20.589  39.220  58.619  1.00  0.00           C  
ATOM   1148  C   ARG    74      20.184  40.516  57.917  1.00  0.00           C  
ATOM   1149  O   ARG    74      19.735  41.417  58.573  1.00  0.00           O  
ATOM   1150  CB  ARG    74      19.601  38.113  58.107  1.00  0.00           C  
ATOM   1151  CG  ARG    74      20.115  36.697  58.569  1.00  0.00           C  
ATOM   1152  CD  ARG    74      19.255  35.507  58.041  1.00  0.00           C  
ATOM   1153  NE  ARG    74      19.731  34.229  58.593  1.00  0.00           N  
ATOM   1154  CZ  ARG    74      19.006  33.150  58.922  1.00  0.00           C  
ATOM   1155  NH1 ARG    74      17.731  33.132  58.711  1.00  0.00           N  
ATOM   1156  NH2 ARG    74      19.581  32.160  59.551  1.00  0.00           N1+
ATOM   1157  H   ARG    74      19.639  39.243  60.473  1.00  0.00           H  
ATOM   1158  HA  ARG    74      21.612  39.006  58.309  1.00  0.00           H  
ATOM   1159  HB2 ARG    74      18.554  38.279  58.360  1.00  0.00           H  
ATOM   1160  HB3 ARG    74      19.650  38.083  57.019  1.00  0.00           H  
ATOM   1161  HG2 ARG    74      21.101  36.661  58.107  1.00  0.00           H  
ATOM   1162  HG3 ARG    74      20.254  36.507  59.633  1.00  0.00           H  
ATOM   1163  HD2 ARG    74      18.227  35.613  58.387  1.00  0.00           H  
ATOM   1164  HD3 ARG    74      19.234  35.458  56.953  1.00  0.00           H  
ATOM   1165  HE  ARG    74      20.686  34.229  58.923  1.00  0.00           H  
ATOM   1166 HH11 ARG    74      17.316  33.880  58.173  1.00  0.00           H  
ATOM   1167 HH12 ARG    74      17.115  32.438  59.111  1.00  0.00           H  
ATOM   1168 HH21 ARG    74      20.514  32.378  59.871  1.00  0.00           H  
ATOM   1169 HH22 ARG    74      18.978  31.408  59.849  1.00  0.00           H  
ATOM   1170  N   ILE    75      20.410  40.656  56.620  1.00  0.00           N  
ATOM   1171  CA  ILE    75      20.161  41.906  55.840  1.00  0.00           C  
ATOM   1172  C   ILE    75      18.679  41.983  55.699  1.00  0.00           C  
ATOM   1173  O   ILE    75      18.044  41.101  55.152  1.00  0.00           O  
ATOM   1174  CB  ILE    75      20.893  41.801  54.541  1.00  0.00           C  
ATOM   1175  CG2 ILE    75      20.496  43.012  53.619  1.00  0.00           C  
ATOM   1176  CG1 ILE    75      22.383  41.758  54.887  1.00  0.00           C  
ATOM   1177  CD1 ILE    75      23.283  41.881  53.687  1.00  0.00           C  
ATOM   1178  H   ILE    75      20.929  39.920  56.162  1.00  0.00           H  
ATOM   1179  HA  ILE    75      20.621  42.754  56.349  1.00  0.00           H  
ATOM   1180  HB  ILE    75      20.564  40.902  54.019  1.00  0.00           H  
ATOM   1181 HG21 ILE    75      20.786  42.735  52.606  1.00  0.00           H  
ATOM   1182 HG22 ILE    75      19.431  43.168  53.447  1.00  0.00           H  
ATOM   1183 HG23 ILE    75      20.930  43.969  53.908  1.00  0.00           H  
ATOM   1184 HG12 ILE    75      22.718  42.560  55.545  1.00  0.00           H  
ATOM   1185 HG13 ILE    75      22.555  40.780  55.336  1.00  0.00           H  
ATOM   1186 HD11 ILE    75      22.948  41.226  52.882  1.00  0.00           H  
ATOM   1187 HD12 ILE    75      23.237  42.920  53.362  1.00  0.00           H  
ATOM   1188 HD13 ILE    75      24.338  41.719  53.907  1.00  0.00           H  
ATOM   1189  N   SER    76      18.090  43.114  56.158  1.00  0.00           N  
ATOM   1190  CA  SER    76      16.718  43.527  55.773  1.00  0.00           C  
ATOM   1191  C   SER    76      16.658  44.335  54.561  1.00  0.00           C  
ATOM   1192  O   SER    76      17.677  45.013  54.360  1.00  0.00           O  
ATOM   1193  CB  SER    76      16.167  44.166  57.051  1.00  0.00           C  
ATOM   1194  OG  SER    76      14.808  44.446  56.963  1.00  0.00           O  
ATOM   1195  H   SER    76      18.713  43.775  56.599  1.00  0.00           H  
ATOM   1196  HA  SER    76      16.138  42.624  55.583  1.00  0.00           H  
ATOM   1197  HB2 SER    76      16.340  43.383  57.789  1.00  0.00           H  
ATOM   1198  HB3 SER    76      16.626  45.121  57.309  1.00  0.00           H  
ATOM   1199  HG  SER    76      14.402  43.581  56.874  1.00  0.00           H  
ATOM   1200  N   ASP    77      15.574  44.385  53.776  1.00  0.00           N  
ATOM   1201  CA  ASP    77      15.565  44.898  52.412  1.00  0.00           C  
ATOM   1202  C   ASP    77      16.633  44.106  51.647  1.00  0.00           C  
ATOM   1203  O   ASP    77      17.520  44.662  51.029  1.00  0.00           O  
ATOM   1204  CB  ASP    77      15.776  46.445  52.325  1.00  0.00           C  
ATOM   1205  CG  ASP    77      14.692  47.208  53.028  1.00  0.00           C  
ATOM   1206  OD1 ASP    77      14.774  48.398  53.435  1.00  0.00           O  
ATOM   1207  OD2 ASP    77      13.695  46.533  53.395  1.00  0.00           O1-
ATOM   1208  H   ASP    77      14.678  43.967  53.982  1.00  0.00           H  
ATOM   1209  HA  ASP    77      14.597  44.653  51.973  1.00  0.00           H  
ATOM   1210  HB2 ASP    77      16.785  46.647  52.683  1.00  0.00           H  
ATOM   1211  HB3 ASP    77      15.770  46.670  51.258  1.00  0.00           H  
ATOM   1212  N   ALA    78      16.535  42.774  51.742  1.00  0.00           N  
ATOM   1213  CA  ALA    78      17.384  41.723  51.096  1.00  0.00           C  
ATOM   1214  C   ALA    78      17.604  41.914  49.548  1.00  0.00           C  
ATOM   1215  O   ALA    78      18.701  41.604  49.064  1.00  0.00           O  
ATOM   1216  CB  ALA    78      16.809  40.357  51.528  1.00  0.00           C  
ATOM   1217  H   ALA    78      15.813  42.363  52.316  1.00  0.00           H  
ATOM   1218  HA  ALA    78      18.301  41.847  51.672  1.00  0.00           H  
ATOM   1219  HB1 ALA    78      15.895  40.185  50.960  1.00  0.00           H  
ATOM   1220  HB2 ALA    78      17.529  39.561  51.337  1.00  0.00           H  
ATOM   1221  HB3 ALA    78      16.678  40.345  52.610  1.00  0.00           H  
ATOM   1222  N   HIS    79      16.590  42.411  48.807  1.00  0.00           N  
ATOM   1223  CA  HIS    79      16.660  42.631  47.400  1.00  0.00           C  
ATOM   1224  C   HIS    79      17.735  43.595  46.936  1.00  0.00           C  
ATOM   1225  O   HIS    79      18.269  43.480  45.835  1.00  0.00           O  
ATOM   1226  CB  HIS    79      15.286  43.111  46.879  1.00  0.00           C  
ATOM   1227  CG  HIS    79      14.836  44.367  47.655  1.00  0.00           C  
ATOM   1228  ND1 HIS    79      14.456  44.354  48.977  1.00  0.00           N  
ATOM   1229  CE1 HIS    79      14.005  45.604  49.255  1.00  0.00           C  
ATOM   1230  NE2 HIS    79      14.080  46.356  48.139  1.00  0.00           N  
ATOM   1231  CD2 HIS    79      14.545  45.579  47.113  1.00  0.00           C  
ATOM   1232  H   HIS    79      15.732  42.655  49.280  1.00  0.00           H  
ATOM   1233  HA  HIS    79      16.936  41.704  46.898  1.00  0.00           H  
ATOM   1234  HB2 HIS    79      15.345  43.342  45.815  1.00  0.00           H  
ATOM   1235  HB3 HIS    79      14.598  42.306  47.134  1.00  0.00           H  
ATOM   1236  HE1 HIS    79      13.622  45.919  50.215  1.00  0.00           H  
ATOM   1237  HE2 HIS    79      13.945  47.357  48.114  1.00  0.00           H  
ATOM   1238  HD2 HIS    79      14.536  45.908  46.085  1.00  0.00           H  
ATOM   1239  N   LEU    80      18.033  44.640  47.745  1.00  0.00           N  
ATOM   1240  CA  LEU    80      19.004  45.715  47.428  1.00  0.00           C  
ATOM   1241  C   LEU    80      20.423  45.143  47.283  1.00  0.00           C  
ATOM   1242  O   LEU    80      21.170  45.608  46.419  1.00  0.00           O  
ATOM   1243  CB  LEU    80      19.013  46.794  48.539  1.00  0.00           C  
ATOM   1244  CG  LEU    80      17.650  47.440  48.662  1.00  0.00           C  
ATOM   1245  CD1 LEU    80      17.688  48.545  49.729  1.00  0.00           C  
ATOM   1246  CD2 LEU    80      17.132  48.091  47.384  1.00  0.00           C  
ATOM   1247  H   LEU    80      17.518  44.732  48.609  1.00  0.00           H  
ATOM   1248  HA  LEU    80      18.717  46.112  46.455  1.00  0.00           H  
ATOM   1249  HB2 LEU    80      19.293  46.247  49.439  1.00  0.00           H  
ATOM   1250  HB3 LEU    80      19.824  47.506  48.386  1.00  0.00           H  
ATOM   1251  HG  LEU    80      16.928  46.754  49.106  1.00  0.00           H  
ATOM   1252 HD11 LEU    80      16.675  48.800  50.041  1.00  0.00           H  
ATOM   1253 HD12 LEU    80      18.246  48.099  50.552  1.00  0.00           H  
ATOM   1254 HD13 LEU    80      18.310  49.396  49.451  1.00  0.00           H  
ATOM   1255 HD21 LEU    80      16.141  48.545  47.395  1.00  0.00           H  
ATOM   1256 HD22 LEU    80      17.829  48.871  47.079  1.00  0.00           H  
ATOM   1257 HD23 LEU    80      17.084  47.416  46.529  1.00  0.00           H  
ATOM   1258  N   ALA    81      20.795  44.082  48.010  1.00  0.00           N  
ATOM   1259  CA  ALA    81      21.979  43.308  47.760  1.00  0.00           C  
ATOM   1260  C   ALA    81      21.821  42.454  46.447  1.00  0.00           C  
ATOM   1261  O   ALA    81      22.705  42.493  45.588  1.00  0.00           O  
ATOM   1262  CB  ALA    81      22.263  42.325  48.887  1.00  0.00           C  
ATOM   1263  H   ALA    81      20.227  43.788  48.791  1.00  0.00           H  
ATOM   1264  HA  ALA    81      22.848  43.963  47.705  1.00  0.00           H  
ATOM   1265  HB1 ALA    81      23.151  41.720  48.704  1.00  0.00           H  
ATOM   1266  HB2 ALA    81      22.554  42.799  49.824  1.00  0.00           H  
ATOM   1267  HB3 ALA    81      21.441  41.625  49.036  1.00  0.00           H  
ATOM   1268  N   ASP    82      20.768  41.665  46.386  1.00  0.00           N  
ATOM   1269  CA  ASP    82      20.555  40.741  45.236  1.00  0.00           C  
ATOM   1270  C   ASP    82      20.583  41.484  43.897  1.00  0.00           C  
ATOM   1271  O   ASP    82      20.859  40.843  42.881  1.00  0.00           O  
ATOM   1272  CB  ASP    82      19.117  40.066  45.336  1.00  0.00           C  
ATOM   1273  CG  ASP    82      19.068  39.081  46.495  1.00  0.00           C  
ATOM   1274  OD1 ASP    82      18.066  38.381  46.635  1.00  0.00           O  
ATOM   1275  OD2 ASP    82      20.118  38.749  47.144  1.00  0.00           O1-
ATOM   1276  H   ASP    82      20.169  41.668  47.199  1.00  0.00           H  
ATOM   1277  HA  ASP    82      21.296  39.942  45.231  1.00  0.00           H  
ATOM   1278  HB2 ASP    82      18.441  40.899  45.528  1.00  0.00           H  
ATOM   1279  HB3 ASP    82      18.872  39.531  44.417  1.00  0.00           H  
ATOM   1280  N   THR    83      20.191  42.788  43.903  1.00  0.00           N  
ATOM   1281  CA  THR    83      20.101  43.625  42.710  1.00  0.00           C  
ATOM   1282  C   THR    83      21.473  44.155  42.395  1.00  0.00           C  
ATOM   1283  O   THR    83      21.628  44.876  41.401  1.00  0.00           O  
ATOM   1284  CB  THR    83      19.109  44.819  42.897  1.00  0.00           C  
ATOM   1285  CG2 THR    83      18.590  45.494  41.662  1.00  0.00           C  
ATOM   1286  OG1 THR    83      17.958  44.303  43.539  1.00  0.00           O  
ATOM   1287  H   THR    83      19.914  43.235  44.765  1.00  0.00           H  
ATOM   1288  HA  THR    83      19.704  43.022  41.893  1.00  0.00           H  
ATOM   1289  HB  THR    83      19.562  45.592  43.517  1.00  0.00           H  
ATOM   1290 HG21 THR    83      19.494  45.902  41.210  1.00  0.00           H  
ATOM   1291 HG22 THR    83      18.201  44.800  40.917  1.00  0.00           H  
ATOM   1292 HG23 THR    83      17.882  46.291  41.885  1.00  0.00           H  
ATOM   1293  HG1 THR    83      18.164  44.081  44.450  1.00  0.00           H  
ATOM   1294  N   MET    84      22.550  43.897  43.179  1.00  0.00           N  
ATOM   1295  CA  MET    84      23.917  44.452  42.846  1.00  0.00           C  
ATOM   1296  C   MET    84      24.846  43.313  42.401  1.00  0.00           C  
ATOM   1297  O   MET    84      26.000  43.626  42.137  1.00  0.00           O  
ATOM   1298  CB  MET    84      24.476  45.464  43.855  1.00  0.00           C  
ATOM   1299  CG  MET    84      25.312  44.845  45.010  1.00  0.00           C  
ATOM   1300  SD  MET    84      26.500  45.932  45.831  1.00  0.00           S  
ATOM   1301  CE  MET    84      25.266  47.226  46.333  1.00  0.00           C  
ATOM   1302  H   MET    84      22.414  43.524  44.107  1.00  0.00           H  
ATOM   1303  HA  MET    84      23.913  45.070  41.948  1.00  0.00           H  
ATOM   1304  HB2 MET    84      25.153  46.076  43.258  1.00  0.00           H  
ATOM   1305  HB3 MET    84      23.677  46.111  44.216  1.00  0.00           H  
ATOM   1306  HG2 MET    84      24.644  44.529  45.810  1.00  0.00           H  
ATOM   1307  HG3 MET    84      25.868  44.026  44.554  1.00  0.00           H  
ATOM   1308  HE1 MET    84      25.749  47.890  47.050  1.00  0.00           H  
ATOM   1309  HE2 MET    84      25.025  47.869  45.487  1.00  0.00           H  
ATOM   1310  HE3 MET    84      24.395  46.767  46.802  1.00  0.00           H  
ATOM   1311  N   ILE    85      24.445  42.042  42.297  1.00  0.00           N  
ATOM   1312  CA  ILE    85      25.401  40.986  41.952  1.00  0.00           C  
ATOM   1313  C   ILE    85      25.806  40.978  40.427  1.00  0.00           C  
ATOM   1314  O   ILE    85      24.881  41.139  39.549  1.00  0.00           O  
ATOM   1315  CB  ILE    85      24.877  39.579  42.589  1.00  0.00           C  
ATOM   1316  CG2 ILE    85      25.659  38.434  42.071  1.00  0.00           C  
ATOM   1317  CG1 ILE    85      24.783  39.576  44.108  1.00  0.00           C  
ATOM   1318  CD1 ILE    85      26.142  39.430  44.792  1.00  0.00           C  
ATOM   1319  H   ILE    85      23.549  41.721  42.637  1.00  0.00           H  
ATOM   1320  HA  ILE    85      26.303  41.118  42.549  1.00  0.00           H  
ATOM   1321  HB  ILE    85      23.855  39.364  42.275  1.00  0.00           H  
ATOM   1322 HG21 ILE    85      26.732  38.618  42.023  1.00  0.00           H  
ATOM   1323 HG22 ILE    85      25.434  37.507  42.600  1.00  0.00           H  
ATOM   1324 HG23 ILE    85      25.259  38.110  41.110  1.00  0.00           H  
ATOM   1325 HG12 ILE    85      24.350  40.562  44.278  1.00  0.00           H  
ATOM   1326 HG13 ILE    85      24.173  38.781  44.538  1.00  0.00           H  
ATOM   1327 HD11 ILE    85      26.428  38.402  45.015  1.00  0.00           H  
ATOM   1328 HD12 ILE    85      26.888  40.090  44.349  1.00  0.00           H  
ATOM   1329 HD13 ILE    85      26.014  39.671  45.847  1.00  0.00           H  
ATOM   1330  N   GLY    86      27.132  40.819  40.182  1.00  0.00           N  
ATOM   1331  CA  GLY    86      27.653  40.950  38.819  1.00  0.00           C  
ATOM   1332  C   GLY    86      27.532  42.282  38.131  1.00  0.00           C  
ATOM   1333  O   GLY    86      27.651  42.332  36.894  1.00  0.00           O  
ATOM   1334  H   GLY    86      27.745  40.791  40.985  1.00  0.00           H  
ATOM   1335  HA2 GLY    86      28.695  40.656  38.947  1.00  0.00           H  
ATOM   1336  HA3 GLY    86      27.250  40.257  38.080  1.00  0.00           H  
ATOM   1337  N   LYS    87      27.230  43.357  38.876  1.00  0.00           N  
ATOM   1338  CA  LYS    87      26.948  44.669  38.198  1.00  0.00           C  
ATOM   1339  C   LYS    87      28.251  45.415  37.866  1.00  0.00           C  
ATOM   1340  O   LYS    87      29.244  45.417  38.604  1.00  0.00           O  
ATOM   1341  CB  LYS    87      26.149  45.649  39.090  1.00  0.00           C  
ATOM   1342  CG  LYS    87      24.641  45.377  39.296  1.00  0.00           C  
ATOM   1343  CD  LYS    87      23.850  45.603  37.981  1.00  0.00           C  
ATOM   1344  CE  LYS    87      22.390  45.740  38.180  1.00  0.00           C  
ATOM   1345  NZ  LYS    87      21.687  45.766  36.882  1.00  0.00           N1+
ATOM   1346  H   LYS    87      27.172  43.261  39.879  1.00  0.00           H  
ATOM   1347  HA  LYS    87      26.375  44.502  37.286  1.00  0.00           H  
ATOM   1348  HB2 LYS    87      26.709  45.742  40.021  1.00  0.00           H  
ATOM   1349  HB3 LYS    87      26.227  46.651  38.668  1.00  0.00           H  
ATOM   1350  HG2 LYS    87      24.553  44.349  39.648  1.00  0.00           H  
ATOM   1351  HG3 LYS    87      24.266  45.977  40.124  1.00  0.00           H  
ATOM   1352  HD2 LYS    87      24.132  46.577  37.582  1.00  0.00           H  
ATOM   1353  HD3 LYS    87      24.037  44.813  37.253  1.00  0.00           H  
ATOM   1354  HE2 LYS    87      22.211  44.917  38.872  1.00  0.00           H  
ATOM   1355  HE3 LYS    87      22.200  46.686  38.685  1.00  0.00           H  
ATOM   1356  HZ1 LYS    87      20.704  45.872  37.089  1.00  0.00           H  
ATOM   1357  HZ2 LYS    87      21.833  46.609  36.346  1.00  0.00           H  
ATOM   1358  HZ3 LYS    87      21.819  44.965  36.280  1.00  0.00           H  
ATOM   1359  N   ALA    88      28.300  46.156  36.718  1.00  0.00           N  
ATOM   1360  CA  ALA    88      29.186  47.289  36.375  1.00  0.00           C  
ATOM   1361  C   ALA    88      28.723  48.464  37.234  1.00  0.00           C  
ATOM   1362  O   ALA    88      27.519  48.822  37.226  1.00  0.00           O  
ATOM   1363  CB  ALA    88      29.092  47.587  34.857  1.00  0.00           C  
ATOM   1364  H   ALA    88      27.419  46.224  36.228  1.00  0.00           H  
ATOM   1365  HA  ALA    88      30.234  47.031  36.529  1.00  0.00           H  
ATOM   1366  HB1 ALA    88      29.608  46.830  34.267  1.00  0.00           H  
ATOM   1367  HB2 ALA    88      28.075  47.636  34.468  1.00  0.00           H  
ATOM   1368  HB3 ALA    88      29.609  48.540  34.749  1.00  0.00           H  
ATOM   1369  N   VAL    89      29.742  49.053  37.831  1.00  0.00           N  
ATOM   1370  CA  VAL    89      29.509  50.211  38.738  1.00  0.00           C  
ATOM   1371  C   VAL    89      30.562  51.242  38.691  1.00  0.00           C  
ATOM   1372  O   VAL    89      31.772  50.837  38.621  1.00  0.00           O  
ATOM   1373  CB  VAL    89      29.280  49.773  40.205  1.00  0.00           C  
ATOM   1374  CG1 VAL    89      28.196  48.746  40.356  1.00  0.00           C  
ATOM   1375  CG2 VAL    89      30.495  49.164  40.890  1.00  0.00           C  
ATOM   1376  H   VAL    89      30.691  48.771  37.631  1.00  0.00           H  
ATOM   1377  HA  VAL    89      28.583  50.691  38.423  1.00  0.00           H  
ATOM   1378  HB  VAL    89      29.013  50.712  40.690  1.00  0.00           H  
ATOM   1379 HG11 VAL    89      27.295  49.138  39.883  1.00  0.00           H  
ATOM   1380 HG12 VAL    89      28.474  47.753  40.004  1.00  0.00           H  
ATOM   1381 HG13 VAL    89      28.020  48.734  41.432  1.00  0.00           H  
ATOM   1382 HG21 VAL    89      30.932  48.546  40.105  1.00  0.00           H  
ATOM   1383 HG22 VAL    89      31.101  50.045  41.102  1.00  0.00           H  
ATOM   1384 HG23 VAL    89      30.335  48.684  41.855  1.00  0.00           H  
ATOM   1385  N   GLU    90      30.136  52.471  39.017  1.00  0.00           N  
ATOM   1386  CA  GLU    90      31.077  53.495  39.315  1.00  0.00           C  
ATOM   1387  C   GLU    90      31.143  53.898  40.800  1.00  0.00           C  
ATOM   1388  O   GLU    90      30.138  54.123  41.432  1.00  0.00           O  
ATOM   1389  CB  GLU    90      30.779  54.670  38.384  1.00  0.00           C  
ATOM   1390  CG  GLU    90      30.915  54.249  36.896  1.00  0.00           C  
ATOM   1391  CD  GLU    90      30.830  55.499  36.050  1.00  0.00           C  
ATOM   1392  OE1 GLU    90      30.169  56.531  36.377  1.00  0.00           O  
ATOM   1393  OE2 GLU    90      31.447  55.464  34.945  1.00  0.00           O1-
ATOM   1394  H   GLU    90      29.166  52.728  39.131  1.00  0.00           H  
ATOM   1395  HA  GLU    90      32.063  53.112  39.055  1.00  0.00           H  
ATOM   1396  HB2 GLU    90      29.732  54.867  38.612  1.00  0.00           H  
ATOM   1397  HB3 GLU    90      31.405  55.540  38.582  1.00  0.00           H  
ATOM   1398  HG2 GLU    90      31.912  53.811  36.842  1.00  0.00           H  
ATOM   1399  HG3 GLU    90      30.217  53.494  36.535  1.00  0.00           H  
ATOM   1400  N   HIS    91      32.313  53.918  41.461  1.00  0.00           N  
ATOM   1401  CA  HIS    91      32.499  53.906  42.963  1.00  0.00           C  
ATOM   1402  C   HIS    91      33.452  55.006  43.414  1.00  0.00           C  
ATOM   1403  O   HIS    91      34.247  55.467  42.650  1.00  0.00           O  
ATOM   1404  CB  HIS    91      33.175  52.539  43.240  1.00  0.00           C  
ATOM   1405  CG  HIS    91      33.291  52.361  44.732  1.00  0.00           C  
ATOM   1406  ND1 HIS    91      34.424  51.932  45.336  1.00  0.00           N  
ATOM   1407  CE1 HIS    91      34.137  51.864  46.626  1.00  0.00           C  
ATOM   1408  NE2 HIS    91      32.904  52.199  46.872  1.00  0.00           N  
ATOM   1409  CD2 HIS    91      32.351  52.606  45.729  1.00  0.00           C  
ATOM   1410  H   HIS    91      33.129  53.724  40.900  1.00  0.00           H  
ATOM   1411  HA  HIS    91      31.507  54.023  43.399  1.00  0.00           H  
ATOM   1412  HB2 HIS    91      32.486  51.846  42.756  1.00  0.00           H  
ATOM   1413  HB3 HIS    91      34.175  52.428  42.819  1.00  0.00           H  
ATOM   1414  HE1 HIS    91      34.818  51.597  47.421  1.00  0.00           H  
ATOM   1415  HE2 HIS    91      32.580  52.401  47.807  1.00  0.00           H  
ATOM   1416  HD2 HIS    91      31.377  53.056  45.615  1.00  0.00           H  
ATOM   1417  N   MET    92      33.299  55.496  44.636  1.00  0.00           N  
ATOM   1418  CA  MET    92      34.010  56.618  45.261  1.00  0.00           C  
ATOM   1419  C   MET    92      34.709  56.109  46.498  1.00  0.00           C  
ATOM   1420  O   MET    92      34.104  55.316  47.183  1.00  0.00           O  
ATOM   1421  CB  MET    92      33.099  57.813  45.467  1.00  0.00           C  
ATOM   1422  CG  MET    92      33.819  58.813  46.294  1.00  0.00           C  
ATOM   1423  SD  MET    92      33.530  60.621  46.161  1.00  0.00           S  
ATOM   1424  CE  MET    92      34.165  60.972  44.463  1.00  0.00           C  
ATOM   1425  H   MET    92      32.634  54.993  45.206  1.00  0.00           H  
ATOM   1426  HA  MET    92      34.831  56.892  44.598  1.00  0.00           H  
ATOM   1427  HB2 MET    92      32.858  58.274  44.509  1.00  0.00           H  
ATOM   1428  HB3 MET    92      32.138  57.517  45.887  1.00  0.00           H  
ATOM   1429  HG2 MET    92      33.590  58.511  47.316  1.00  0.00           H  
ATOM   1430  HG3 MET    92      34.870  58.772  46.007  1.00  0.00           H  
ATOM   1431  HE1 MET    92      34.053  60.152  43.754  1.00  0.00           H  
ATOM   1432  HE2 MET    92      33.894  61.953  44.071  1.00  0.00           H  
ATOM   1433  HE3 MET    92      35.251  61.015  44.537  1.00  0.00           H  
ATOM   1434  N   PHE    93      35.889  56.512  46.776  1.00  0.00           N  
ATOM   1435  CA  PHE    93      36.622  56.263  48.099  1.00  0.00           C  
ATOM   1436  C   PHE    93      37.845  57.284  48.247  1.00  0.00           C  
ATOM   1437  O   PHE    93      38.257  57.852  47.243  1.00  0.00           O  
ATOM   1438  CB  PHE    93      37.140  54.829  48.095  1.00  0.00           C  
ATOM   1439  CG  PHE    93      38.012  54.322  46.847  1.00  0.00           C  
ATOM   1440  CD1 PHE    93      39.366  54.729  46.743  1.00  0.00           C  
ATOM   1441  CE1 PHE    93      40.094  54.387  45.607  1.00  0.00           C  
ATOM   1442  CZ  PHE    93      39.452  53.652  44.571  1.00  0.00           C  
ATOM   1443  CE2 PHE    93      38.086  53.233  44.694  1.00  0.00           C  
ATOM   1444  CD2 PHE    93      37.400  53.575  45.827  1.00  0.00           C  
ATOM   1445  H   PHE    93      36.361  57.098  46.102  1.00  0.00           H  
ATOM   1446  HA  PHE    93      35.948  56.463  48.932  1.00  0.00           H  
ATOM   1447  HB2 PHE    93      37.646  54.732  49.056  1.00  0.00           H  
ATOM   1448  HB3 PHE    93      36.333  54.100  48.165  1.00  0.00           H  
ATOM   1449  HD1 PHE    93      39.723  55.348  47.552  1.00  0.00           H  
ATOM   1450  HE1 PHE    93      41.152  54.600  45.585  1.00  0.00           H  
ATOM   1451  HZ  PHE    93      40.023  53.370  43.699  1.00  0.00           H  
ATOM   1452  HE2 PHE    93      37.543  52.714  43.917  1.00  0.00           H  
ATOM   1453  HD2 PHE    93      36.344  53.351  45.860  1.00  0.00           H  
ATOM   1454  N   GLU    94      38.342  57.483  49.473  1.00  0.00           N  
ATOM   1455  CA  GLU    94      39.547  58.254  49.717  1.00  0.00           C  
ATOM   1456  C   GLU    94      40.725  57.457  49.143  1.00  0.00           C  
ATOM   1457  O   GLU    94      41.015  56.407  49.689  1.00  0.00           O  
ATOM   1458  CB  GLU    94      39.757  58.607  51.193  1.00  0.00           C  
ATOM   1459  CG  GLU    94      41.020  59.428  51.346  1.00  0.00           C  
ATOM   1460  CD  GLU    94      41.222  59.864  52.813  1.00  0.00           C  
ATOM   1461  OE1 GLU    94      42.396  60.024  53.185  1.00  0.00           O  
ATOM   1462  OE2 GLU    94      40.256  60.205  53.536  1.00  0.00           O1-
ATOM   1463  H   GLU    94      38.252  56.713  50.119  1.00  0.00           H  
ATOM   1464  HA  GLU    94      39.381  59.166  49.143  1.00  0.00           H  
ATOM   1465  HB2 GLU    94      38.879  59.152  51.539  1.00  0.00           H  
ATOM   1466  HB3 GLU    94      39.695  57.669  51.743  1.00  0.00           H  
ATOM   1467  HG2 GLU    94      41.889  58.814  51.107  1.00  0.00           H  
ATOM   1468  HG3 GLU    94      40.985  60.298  50.690  1.00  0.00           H  
ATOM   1469  N   THR    95      41.387  57.974  48.104  1.00  0.00           N  
ATOM   1470  CA  THR    95      42.598  57.285  47.509  1.00  0.00           C  
ATOM   1471  C   THR    95      43.790  57.260  48.473  1.00  0.00           C  
ATOM   1472  O   THR    95      43.922  58.046  49.455  1.00  0.00           O  
ATOM   1473  CB  THR    95      43.006  57.993  46.206  1.00  0.00           C  
ATOM   1474  CG2 THR    95      41.880  58.036  45.078  1.00  0.00           C  
ATOM   1475  OG1 THR    95      43.586  59.217  46.487  1.00  0.00           O  
ATOM   1476  H   THR    95      41.064  58.832  47.681  1.00  0.00           H  
ATOM   1477  HA  THR    95      42.401  56.233  47.302  1.00  0.00           H  
ATOM   1478  HB  THR    95      43.830  57.435  45.761  1.00  0.00           H  
ATOM   1479 HG21 THR    95      41.793  57.097  44.531  1.00  0.00           H  
ATOM   1480 HG22 THR    95      40.909  58.381  45.432  1.00  0.00           H  
ATOM   1481 HG23 THR    95      42.175  58.804  44.363  1.00  0.00           H  
ATOM   1482  HG1 THR    95      42.908  59.695  46.969  1.00  0.00           H  
ATOM   1483  N   GLU    96      44.750  56.444  48.141  1.00  0.00           N  
ATOM   1484  CA  GLU    96      46.043  56.363  48.840  1.00  0.00           C  
ATOM   1485  C   GLU    96      46.874  57.613  48.604  1.00  0.00           C  
ATOM   1486  O   GLU    96      47.611  58.056  49.453  1.00  0.00           O  
ATOM   1487  CB  GLU    96      46.769  55.175  48.394  1.00  0.00           C  
ATOM   1488  CG  GLU    96      48.038  54.831  49.058  1.00  0.00           C  
ATOM   1489  CD  GLU    96      48.013  54.499  50.537  1.00  0.00           C  
ATOM   1490  OE1 GLU    96      47.107  53.809  51.067  1.00  0.00           O  
ATOM   1491  OE2 GLU    96      48.932  54.947  51.280  1.00  0.00           O1-
ATOM   1492  H   GLU    96      44.680  55.910  47.286  1.00  0.00           H  
ATOM   1493  HA  GLU    96      45.915  56.200  49.910  1.00  0.00           H  
ATOM   1494  HB2 GLU    96      46.004  54.406  48.497  1.00  0.00           H  
ATOM   1495  HB3 GLU    96      46.985  55.380  47.346  1.00  0.00           H  
ATOM   1496  HG2 GLU    96      48.681  54.130  48.526  1.00  0.00           H  
ATOM   1497  HG3 GLU    96      48.644  55.732  48.959  1.00  0.00           H  
ATOM   1498  N   ASP    97      46.621  58.282  47.394  1.00  0.00           N  
ATOM   1499  CA  ASP    97      47.076  59.558  47.082  1.00  0.00           C  
ATOM   1500  C   ASP    97      46.515  60.701  47.865  1.00  0.00           C  
ATOM   1501  O   ASP    97      47.072  61.772  47.778  1.00  0.00           O  
ATOM   1502  CB  ASP    97      46.843  59.768  45.591  1.00  0.00           C  
ATOM   1503  CG  ASP    97      47.453  58.695  44.683  1.00  0.00           C  
ATOM   1504  OD1 ASP    97      48.385  57.997  45.165  1.00  0.00           O  
ATOM   1505  OD2 ASP    97      47.139  58.750  43.492  1.00  0.00           O1-
ATOM   1506  H   ASP    97      46.031  57.759  46.763  1.00  0.00           H  
ATOM   1507  HA  ASP    97      48.155  59.540  47.234  1.00  0.00           H  
ATOM   1508  HB2 ASP    97      45.764  59.873  45.480  1.00  0.00           H  
ATOM   1509  HB3 ASP    97      47.345  60.706  45.357  1.00  0.00           H  
ATOM   1510  N   GLY    98      45.490  60.522  48.689  1.00  0.00           N  
ATOM   1511  CA  GLY    98      44.711  61.539  49.519  1.00  0.00           C  
ATOM   1512  C   GLY    98      43.547  62.157  48.659  1.00  0.00           C  
ATOM   1513  O   GLY    98      43.642  62.206  47.449  1.00  0.00           O  
ATOM   1514  H   GLY    98      45.147  59.575  48.763  1.00  0.00           H  
ATOM   1515  HA2 GLY    98      44.316  61.030  50.398  1.00  0.00           H  
ATOM   1516  HA3 GLY    98      45.525  62.213  49.784  1.00  0.00           H  
ATOM   1517  N   SER    99      42.430  62.348  49.431  1.00  0.00           N  
ATOM   1518  CA  SER    99      41.146  62.975  48.938  1.00  0.00           C  
ATOM   1519  C   SER    99      40.406  61.917  48.130  1.00  0.00           C  
ATOM   1520  O   SER    99      41.034  60.989  47.550  1.00  0.00           O  
ATOM   1521  CB  SER    99      41.339  64.123  48.021  1.00  0.00           C  
ATOM   1522  OG  SER    99      42.250  65.092  48.527  1.00  0.00           O  
ATOM   1523  H   SER    99      42.570  62.216  50.423  1.00  0.00           H  
ATOM   1524  HA  SER    99      40.464  63.307  49.720  1.00  0.00           H  
ATOM   1525  HB2 SER    99      41.758  63.800  47.068  1.00  0.00           H  
ATOM   1526  HB3 SER    99      40.399  64.663  47.914  1.00  0.00           H  
ATOM   1527  HG  SER    99      41.748  65.745  49.021  1.00  0.00           H  
ATOM   1528  N   LYS   100      39.100  62.030  47.957  1.00  0.00           N  
ATOM   1529  CA  LYS   100      38.186  61.187  47.196  1.00  0.00           C  
ATOM   1530  C   LYS   100      38.279  61.478  45.660  1.00  0.00           C  
ATOM   1531  O   LYS   100      38.695  62.578  45.163  1.00  0.00           O  
ATOM   1532  CB  LYS   100      36.743  61.216  47.761  1.00  0.00           C  
ATOM   1533  CG  LYS   100      36.724  60.744  49.276  1.00  0.00           C  
ATOM   1534  CD  LYS   100      35.410  61.031  50.013  1.00  0.00           C  
ATOM   1535  CE  LYS   100      35.471  60.359  51.434  1.00  0.00           C  
ATOM   1536  NZ  LYS   100      35.970  61.407  52.358  1.00  0.00           N1+
ATOM   1537  H   LYS   100      38.678  62.825  48.415  1.00  0.00           H  
ATOM   1538  HA  LYS   100      38.551  60.183  47.414  1.00  0.00           H  
ATOM   1539  HB2 LYS   100      36.232  62.166  47.606  1.00  0.00           H  
ATOM   1540  HB3 LYS   100      36.154  60.482  47.212  1.00  0.00           H  
ATOM   1541  HG2 LYS   100      36.965  59.682  49.323  1.00  0.00           H  
ATOM   1542  HG3 LYS   100      37.539  61.218  49.823  1.00  0.00           H  
ATOM   1543  HD2 LYS   100      35.195  62.099  49.998  1.00  0.00           H  
ATOM   1544  HD3 LYS   100      34.638  60.518  49.440  1.00  0.00           H  
ATOM   1545  HE2 LYS   100      34.601  59.893  51.897  1.00  0.00           H  
ATOM   1546  HE3 LYS   100      36.198  59.550  51.355  1.00  0.00           H  
ATOM   1547  HZ1 LYS   100      36.090  61.088  53.309  1.00  0.00           H  
ATOM   1548  HZ2 LYS   100      36.868  61.760  52.058  1.00  0.00           H  
ATOM   1549  HZ3 LYS   100      35.355  62.207  52.329  1.00  0.00           H  
ATOM   1550  N   ASP   101      37.984  60.419  44.949  1.00  0.00           N  
ATOM   1551  CA  ASP   101      37.901  60.324  43.466  1.00  0.00           C  
ATOM   1552  C   ASP   101      36.953  59.161  43.116  1.00  0.00           C  
ATOM   1553  O   ASP   101      36.809  58.277  43.909  1.00  0.00           O  
ATOM   1554  CB  ASP   101      39.355  60.089  43.002  1.00  0.00           C  
ATOM   1555  CG  ASP   101      39.446  60.468  41.462  1.00  0.00           C  
ATOM   1556  OD1 ASP   101      38.416  61.054  40.966  1.00  0.00           O  
ATOM   1557  OD2 ASP   101      40.598  60.248  40.881  1.00  0.00           O1-
ATOM   1558  H   ASP   101      37.761  59.590  45.482  1.00  0.00           H  
ATOM   1559  HA  ASP   101      37.413  61.243  43.142  1.00  0.00           H  
ATOM   1560  HB2 ASP   101      40.062  60.675  43.590  1.00  0.00           H  
ATOM   1561  HB3 ASP   101      39.642  59.051  43.167  1.00  0.00           H  
ATOM   1562  N   GLU   102      36.409  59.139  41.868  1.00  0.00           N  
ATOM   1563  CA  GLU   102      35.558  58.135  41.309  1.00  0.00           C  
ATOM   1564  C   GLU   102      36.351  57.153  40.439  1.00  0.00           C  
ATOM   1565  O   GLU   102      37.057  57.570  39.534  1.00  0.00           O  
ATOM   1566  CB  GLU   102      34.481  58.723  40.371  1.00  0.00           C  
ATOM   1567  CG  GLU   102      33.231  59.312  41.081  1.00  0.00           C  
ATOM   1568  CD  GLU   102      31.991  59.487  40.220  1.00  0.00           C  
ATOM   1569  OE1 GLU   102      31.016  60.196  40.614  1.00  0.00           O  
ATOM   1570  OE2 GLU   102      32.016  58.899  39.097  1.00  0.00           O1-
ATOM   1571  H   GLU   102      36.740  59.761  41.144  1.00  0.00           H  
ATOM   1572  HA  GLU   102      35.102  57.568  42.121  1.00  0.00           H  
ATOM   1573  HB2 GLU   102      34.918  59.450  39.687  1.00  0.00           H  
ATOM   1574  HB3 GLU   102      34.192  57.857  39.775  1.00  0.00           H  
ATOM   1575  HG2 GLU   102      32.815  58.746  41.915  1.00  0.00           H  
ATOM   1576  HG3 GLU   102      33.549  60.310  41.382  1.00  0.00           H  
ATOM   1577  N   TRP   103      36.074  55.841  40.580  1.00  0.00           N  
ATOM   1578  CA  TRP   103      36.678  54.793  39.750  1.00  0.00           C  
ATOM   1579  C   TRP   103      35.610  53.785  39.268  1.00  0.00           C  
ATOM   1580  O   TRP   103      34.602  53.551  39.886  1.00  0.00           O  
ATOM   1581  CB  TRP   103      37.751  53.949  40.576  1.00  0.00           C  
ATOM   1582  CG  TRP   103      38.821  54.765  41.085  1.00  0.00           C  
ATOM   1583  CD1 TRP   103      38.737  55.797  42.066  1.00  0.00           C  
ATOM   1584  NE1 TRP   103      39.998  56.297  42.344  1.00  0.00           N  
ATOM   1585  CE2 TRP   103      40.948  55.760  41.474  1.00  0.00           C  
ATOM   1586  CZ2 TRP   103      42.313  55.947  41.309  1.00  0.00           C  
ATOM   1587  CH2 TRP   103      43.035  55.177  40.350  1.00  0.00           C  
ATOM   1588  CZ3 TRP   103      42.322  54.226  39.536  1.00  0.00           C  
ATOM   1589  CE3 TRP   103      40.908  54.098  39.645  1.00  0.00           C  
ATOM   1590  CD2 TRP   103      40.188  54.811  40.681  1.00  0.00           C  
ATOM   1591  H   TRP   103      35.367  55.626  41.268  1.00  0.00           H  
ATOM   1592  HA  TRP   103      37.106  55.241  38.854  1.00  0.00           H  
ATOM   1593  HB2 TRP   103      37.371  53.425  41.453  1.00  0.00           H  
ATOM   1594  HB3 TRP   103      38.384  53.323  39.948  1.00  0.00           H  
ATOM   1595  HD1 TRP   103      37.837  56.059  42.603  1.00  0.00           H  
ATOM   1596  HE1 TRP   103      40.139  57.042  43.012  1.00  0.00           H  
ATOM   1597  HZ2 TRP   103      42.806  56.740  41.853  1.00  0.00           H  
ATOM   1598  HH2 TRP   103      44.049  55.479  40.134  1.00  0.00           H  
ATOM   1599  HZ3 TRP   103      42.900  53.719  38.778  1.00  0.00           H  
ATOM   1600  HE3 TRP   103      40.403  53.498  38.902  1.00  0.00           H  
ATOM   1601  N   ARG   104      35.857  53.288  38.055  1.00  0.00           N  
ATOM   1602  CA  ARG   104      34.943  52.365  37.427  1.00  0.00           C  
ATOM   1603  C   ARG   104      35.302  50.947  37.760  1.00  0.00           C  
ATOM   1604  O   ARG   104      36.506  50.634  37.759  1.00  0.00           O  
ATOM   1605  CB  ARG   104      34.887  52.558  35.953  1.00  0.00           C  
ATOM   1606  CG  ARG   104      33.824  51.698  35.152  1.00  0.00           C  
ATOM   1607  CD  ARG   104      33.441  52.036  33.664  1.00  0.00           C  
ATOM   1608  NE  ARG   104      32.500  53.124  33.636  1.00  0.00           N  
ATOM   1609  CZ  ARG   104      31.696  53.310  32.548  1.00  0.00           C  
ATOM   1610  NH1 ARG   104      31.638  52.496  31.531  1.00  0.00           N  
ATOM   1611  NH2 ARG   104      30.847  54.302  32.513  1.00  0.00           N1+
ATOM   1612  H   ARG   104      36.618  53.648  37.497  1.00  0.00           H  
ATOM   1613  HA  ARG   104      33.909  52.499  37.742  1.00  0.00           H  
ATOM   1614  HB2 ARG   104      34.630  53.584  35.688  1.00  0.00           H  
ATOM   1615  HB3 ARG   104      35.900  52.346  35.611  1.00  0.00           H  
ATOM   1616  HG2 ARG   104      34.160  50.661  35.130  1.00  0.00           H  
ATOM   1617  HG3 ARG   104      32.901  51.682  35.731  1.00  0.00           H  
ATOM   1618  HD2 ARG   104      34.240  52.250  32.954  1.00  0.00           H  
ATOM   1619  HD3 ARG   104      32.841  51.180  33.356  1.00  0.00           H  
ATOM   1620  HE  ARG   104      32.380  53.781  34.394  1.00  0.00           H  
ATOM   1621 HH11 ARG   104      32.220  51.670  31.540  1.00  0.00           H  
ATOM   1622 HH12 ARG   104      30.855  52.609  30.902  1.00  0.00           H  
ATOM   1623 HH21 ARG   104      30.894  54.922  33.310  1.00  0.00           H  
ATOM   1624 HH22 ARG   104      30.284  54.470  31.692  1.00  0.00           H  
ATOM   1625  N   GLY   105      34.382  50.043  38.013  1.00  0.00           N  
ATOM   1626  CA  GLY   105      34.681  48.619  38.310  1.00  0.00           C  
ATOM   1627  C   GLY   105      33.480  47.711  38.255  1.00  0.00           C  
ATOM   1628  O   GLY   105      32.519  48.124  37.603  1.00  0.00           O  
ATOM   1629  H   GLY   105      33.423  50.348  38.092  1.00  0.00           H  
ATOM   1630  HA2 GLY   105      35.481  48.329  37.628  1.00  0.00           H  
ATOM   1631  HA3 GLY   105      35.115  48.635  39.310  1.00  0.00           H  
ATOM   1632  N   MET   106      33.589  46.495  38.815  1.00  0.00           N  
ATOM   1633  CA  MET   106      32.574  45.500  38.806  1.00  0.00           C  
ATOM   1634  C   MET   106      32.317  44.868  40.170  1.00  0.00           C  
ATOM   1635  O   MET   106      33.268  44.536  40.844  1.00  0.00           O  
ATOM   1636  CB  MET   106      32.912  44.369  37.844  1.00  0.00           C  
ATOM   1637  CG  MET   106      31.828  43.260  37.889  1.00  0.00           C  
ATOM   1638  SD  MET   106      31.891  42.247  36.375  1.00  0.00           S  
ATOM   1639  CE  MET   106      31.219  43.464  35.193  1.00  0.00           C  
ATOM   1640  H   MET   106      34.470  46.200  39.210  1.00  0.00           H  
ATOM   1641  HA  MET   106      31.664  46.044  38.554  1.00  0.00           H  
ATOM   1642  HB2 MET   106      33.012  44.790  36.843  1.00  0.00           H  
ATOM   1643  HB3 MET   106      33.893  43.952  38.071  1.00  0.00           H  
ATOM   1644  HG2 MET   106      31.865  42.630  38.778  1.00  0.00           H  
ATOM   1645  HG3 MET   106      30.834  43.709  37.910  1.00  0.00           H  
ATOM   1646  HE1 MET   106      31.158  42.986  34.216  1.00  0.00           H  
ATOM   1647  HE2 MET   106      30.186  43.598  35.512  1.00  0.00           H  
ATOM   1648  HE3 MET   106      31.780  44.398  35.165  1.00  0.00           H  
ATOM   1649  N   VAL   107      31.095  44.844  40.616  1.00  0.00           N  
ATOM   1650  CA  VAL   107      30.703  44.005  41.744  1.00  0.00           C  
ATOM   1651  C   VAL   107      30.733  42.573  41.268  1.00  0.00           C  
ATOM   1652  O   VAL   107      30.025  42.282  40.289  1.00  0.00           O  
ATOM   1653  CB  VAL   107      29.252  44.417  42.297  1.00  0.00           C  
ATOM   1654  CG1 VAL   107      29.137  43.682  43.653  1.00  0.00           C  
ATOM   1655  CG2 VAL   107      28.977  45.863  42.463  1.00  0.00           C  
ATOM   1656  H   VAL   107      30.332  45.173  40.043  1.00  0.00           H  
ATOM   1657  HA  VAL   107      31.347  44.021  42.623  1.00  0.00           H  
ATOM   1658  HB  VAL   107      28.414  44.035  41.714  1.00  0.00           H  
ATOM   1659 HG11 VAL   107      29.276  42.614  43.484  1.00  0.00           H  
ATOM   1660 HG12 VAL   107      29.909  44.116  44.289  1.00  0.00           H  
ATOM   1661 HG13 VAL   107      28.121  43.829  44.018  1.00  0.00           H  
ATOM   1662 HG21 VAL   107      29.835  46.327  42.950  1.00  0.00           H  
ATOM   1663 HG22 VAL   107      29.025  46.257  41.448  1.00  0.00           H  
ATOM   1664 HG23 VAL   107      27.983  45.877  42.909  1.00  0.00           H  
ATOM   1665  N   LEU   108      31.414  41.629  41.916  1.00  0.00           N  
ATOM   1666  CA  LEU   108      31.552  40.257  41.425  1.00  0.00           C  
ATOM   1667  C   LEU   108      30.671  39.177  42.058  1.00  0.00           C  
ATOM   1668  O   LEU   108      30.062  38.384  41.310  1.00  0.00           O  
ATOM   1669  CB  LEU   108      33.043  40.015  41.554  1.00  0.00           C  
ATOM   1670  CG  LEU   108      33.933  40.934  40.640  1.00  0.00           C  
ATOM   1671  CD1 LEU   108      35.347  41.110  41.235  1.00  0.00           C  
ATOM   1672  CD2 LEU   108      34.036  40.332  39.275  1.00  0.00           C  
ATOM   1673  H   LEU   108      31.915  41.871  42.759  1.00  0.00           H  
ATOM   1674  HA  LEU   108      31.318  40.282  40.360  1.00  0.00           H  
ATOM   1675  HB2 LEU   108      33.405  40.163  42.572  1.00  0.00           H  
ATOM   1676  HB3 LEU   108      33.226  38.957  41.366  1.00  0.00           H  
ATOM   1677  HG  LEU   108      33.528  41.945  40.591  1.00  0.00           H  
ATOM   1678 HD11 LEU   108      36.055  41.785  40.756  1.00  0.00           H  
ATOM   1679 HD12 LEU   108      35.196  41.709  42.133  1.00  0.00           H  
ATOM   1680 HD13 LEU   108      35.827  40.151  41.430  1.00  0.00           H  
ATOM   1681 HD21 LEU   108      34.729  40.885  38.642  1.00  0.00           H  
ATOM   1682 HD22 LEU   108      34.474  39.342  39.394  1.00  0.00           H  
ATOM   1683 HD23 LEU   108      33.028  40.346  38.861  1.00  0.00           H  
ATOM   1684  N   ALA   109      30.706  39.168  43.347  1.00  0.00           N  
ATOM   1685  CA  ALA   109      30.035  38.242  44.191  1.00  0.00           C  
ATOM   1686  C   ALA   109      29.876  38.739  45.648  1.00  0.00           C  
ATOM   1687  O   ALA   109      30.359  39.793  46.058  1.00  0.00           O  
ATOM   1688  CB  ALA   109      30.846  36.939  44.222  1.00  0.00           C  
ATOM   1689  H   ALA   109      31.325  39.789  43.848  1.00  0.00           H  
ATOM   1690  HA  ALA   109      29.031  38.085  43.795  1.00  0.00           H  
ATOM   1691  HB1 ALA   109      30.303  36.151  44.745  1.00  0.00           H  
ATOM   1692  HB2 ALA   109      30.964  36.551  43.211  1.00  0.00           H  
ATOM   1693  HB3 ALA   109      31.768  37.165  44.758  1.00  0.00           H  
ATOM   1694  N   ARG   110      29.179  37.975  46.545  1.00  0.00           N  
ATOM   1695  CA  ARG   110      29.288  38.045  48.056  1.00  0.00           C  
ATOM   1696  C   ARG   110      30.594  37.442  48.523  1.00  0.00           C  
ATOM   1697  O   ARG   110      30.989  36.363  48.092  1.00  0.00           O  
ATOM   1698  CB  ARG   110      28.011  37.454  48.744  1.00  0.00           C  
ATOM   1699  CG  ARG   110      26.705  37.963  48.184  1.00  0.00           C  
ATOM   1700  CD  ARG   110      25.543  37.360  48.963  1.00  0.00           C  
ATOM   1701  NE  ARG   110      24.442  37.250  47.966  1.00  0.00           N  
ATOM   1702  CZ  ARG   110      23.305  37.883  47.880  1.00  0.00           C  
ATOM   1703  NH1 ARG   110      22.693  38.523  48.819  1.00  0.00           N  
ATOM   1704  NH2 ARG   110      22.632  37.693  46.791  1.00  0.00           N1+
ATOM   1705  H   ARG   110      28.529  37.284  46.199  1.00  0.00           H  
ATOM   1706  HA  ARG   110      29.275  39.101  48.324  1.00  0.00           H  
ATOM   1707  HB2 ARG   110      27.935  36.367  48.694  1.00  0.00           H  
ATOM   1708  HB3 ARG   110      28.062  37.723  49.799  1.00  0.00           H  
ATOM   1709  HG2 ARG   110      26.677  39.038  48.360  1.00  0.00           H  
ATOM   1710  HG3 ARG   110      26.698  37.714  47.123  1.00  0.00           H  
ATOM   1711  HD2 ARG   110      25.800  36.362  49.320  1.00  0.00           H  
ATOM   1712  HD3 ARG   110      25.333  38.032  49.795  1.00  0.00           H  
ATOM   1713  HE  ARG   110      24.626  36.531  47.280  1.00  0.00           H  
ATOM   1714 HH11 ARG   110      23.171  38.792  49.667  1.00  0.00           H  
ATOM   1715 HH12 ARG   110      21.803  38.914  48.542  1.00  0.00           H  
ATOM   1716 HH21 ARG   110      23.019  37.140  46.039  1.00  0.00           H  
ATOM   1717 HH22 ARG   110      21.677  38.014  46.858  1.00  0.00           H  
ATOM   1718  N   ALA   111      31.248  38.024  49.545  1.00  0.00           N  
ATOM   1719  CA  ALA   111      32.465  37.440  50.037  1.00  0.00           C  
ATOM   1720  C   ALA   111      32.176  36.151  50.842  1.00  0.00           C  
ATOM   1721  O   ALA   111      31.111  36.074  51.528  1.00  0.00           O  
ATOM   1722  CB  ALA   111      33.153  38.501  50.890  1.00  0.00           C  
ATOM   1723  H   ALA   111      30.908  38.925  49.852  1.00  0.00           H  
ATOM   1724  HA  ALA   111      33.108  37.213  49.186  1.00  0.00           H  
ATOM   1725  HB1 ALA   111      32.445  38.680  51.700  1.00  0.00           H  
ATOM   1726  HB2 ALA   111      34.081  38.207  51.381  1.00  0.00           H  
ATOM   1727  HB3 ALA   111      33.328  39.450  50.384  1.00  0.00           H  
ATOM   1728  N   PRO   112      32.997  35.076  50.841  1.00  0.00           N  
ATOM   1729  CA  PRO   112      32.783  33.904  51.721  1.00  0.00           C  
ATOM   1730  C   PRO   112      32.897  34.327  53.131  1.00  0.00           C  
ATOM   1731  O   PRO   112      33.714  35.166  53.493  1.00  0.00           O  
ATOM   1732  CD  PRO   112      34.236  34.994  50.148  1.00  0.00           C  
ATOM   1733  CG  PRO   112      34.506  33.490  50.010  1.00  0.00           C  
ATOM   1734  CB  PRO   112      33.817  32.871  51.302  1.00  0.00           C  
ATOM   1735  HD2 PRO   112      34.924  35.558  50.778  1.00  0.00           H  
ATOM   1736  HD3 PRO   112      34.139  35.367  49.128  1.00  0.00           H  
ATOM   1737  HG2 PRO   112      35.583  33.333  49.955  1.00  0.00           H  
ATOM   1738  HG3 PRO   112      34.098  33.090  49.082  1.00  0.00           H  
ATOM   1739  HB2 PRO   112      34.482  32.792  52.162  1.00  0.00           H  
ATOM   1740  HB3 PRO   112      33.498  31.888  50.956  1.00  0.00           H  
ATOM   1741  HA  PRO   112      31.774  33.531  51.546  1.00  0.00           H  
ATOM   1742  N   VAL   113      32.120  33.648  53.957  1.00  0.00           N  
ATOM   1743  CA  VAL   113      32.015  33.793  55.442  1.00  0.00           C  
ATOM   1744  C   VAL   113      31.503  35.186  55.862  1.00  0.00           C  
ATOM   1745  O   VAL   113      30.418  35.326  56.420  1.00  0.00           O  
ATOM   1746  CB  VAL   113      33.443  33.564  56.127  1.00  0.00           C  
ATOM   1747  CG1 VAL   113      33.405  33.488  57.673  1.00  0.00           C  
ATOM   1748  CG2 VAL   113      34.217  32.325  55.636  1.00  0.00           C  
ATOM   1749  H   VAL   113      31.539  32.937  53.538  1.00  0.00           H  
ATOM   1750  HA  VAL   113      31.342  33.071  55.904  1.00  0.00           H  
ATOM   1751  HB  VAL   113      34.140  34.394  56.010  1.00  0.00           H  
ATOM   1752 HG11 VAL   113      32.632  34.130  58.096  1.00  0.00           H  
ATOM   1753 HG12 VAL   113      33.122  32.518  58.082  1.00  0.00           H  
ATOM   1754 HG13 VAL   113      34.416  33.576  58.070  1.00  0.00           H  
ATOM   1755 HG21 VAL   113      33.618  31.414  55.640  1.00  0.00           H  
ATOM   1756 HG22 VAL   113      34.645  32.448  54.641  1.00  0.00           H  
ATOM   1757 HG23 VAL   113      35.029  32.253  56.360  1.00  0.00           H  
ATOM   1758  N   MET   114      32.347  36.190  55.609  1.00  0.00           N  
ATOM   1759  CA  MET   114      32.130  37.641  55.725  1.00  0.00           C  
ATOM   1760  C   MET   114      30.997  38.210  54.902  1.00  0.00           C  
ATOM   1761  O   MET   114      31.193  39.211  54.226  1.00  0.00           O  
ATOM   1762  CB  MET   114      33.466  38.348  55.521  1.00  0.00           C  
ATOM   1763  CG  MET   114      34.550  38.104  56.606  1.00  0.00           C  
ATOM   1764  SD  MET   114      36.135  38.944  56.502  1.00  0.00           S  
ATOM   1765  CE  MET   114      35.884  40.535  57.267  1.00  0.00           C  
ATOM   1766  H   MET   114      33.144  35.884  55.068  1.00  0.00           H  
ATOM   1767  HA  MET   114      31.798  37.816  56.749  1.00  0.00           H  
ATOM   1768  HB2 MET   114      33.767  38.048  54.518  1.00  0.00           H  
ATOM   1769  HB3 MET   114      33.308  39.424  55.451  1.00  0.00           H  
ATOM   1770  HG2 MET   114      34.007  38.357  57.517  1.00  0.00           H  
ATOM   1771  HG3 MET   114      34.818  37.051  56.698  1.00  0.00           H  
ATOM   1772  HE1 MET   114      36.781  41.147  57.177  1.00  0.00           H  
ATOM   1773  HE2 MET   114      35.037  41.029  56.789  1.00  0.00           H  
ATOM   1774  HE3 MET   114      35.593  40.514  58.317  1.00  0.00           H  
ATOM   1775  N   ASN   115      29.839  37.601  54.822  1.00  0.00           N  
ATOM   1776  CA  ASN   115      28.942  37.636  53.708  1.00  0.00           C  
ATOM   1777  C   ASN   115      28.061  38.940  53.511  1.00  0.00           C  
ATOM   1778  O   ASN   115      27.334  38.969  52.529  1.00  0.00           O  
ATOM   1779  CB  ASN   115      27.950  36.402  53.818  1.00  0.00           C  
ATOM   1780  CG  ASN   115      27.061  36.576  55.043  1.00  0.00           C  
ATOM   1781  OD1 ASN   115      26.325  37.489  55.207  1.00  0.00           O  
ATOM   1782  ND2 ASN   115      27.015  35.474  55.802  1.00  0.00           N  
ATOM   1783  H   ASN   115      29.774  36.766  55.386  1.00  0.00           H  
ATOM   1784  HA  ASN   115      29.528  37.454  52.808  1.00  0.00           H  
ATOM   1785  HB2 ASN   115      27.318  36.311  52.935  1.00  0.00           H  
ATOM   1786  HB3 ASN   115      28.532  35.484  53.896  1.00  0.00           H  
ATOM   1787 HD21 ASN   115      27.512  34.597  55.746  1.00  0.00           H  
ATOM   1788 HD22 ASN   115      26.546  35.576  56.690  1.00  0.00           H  
ATOM   1789  N   THR   116      28.187  39.947  54.405  1.00  0.00           N  
ATOM   1790  CA  THR   116      27.710  41.330  54.171  1.00  0.00           C  
ATOM   1791  C   THR   116      28.714  42.036  53.339  1.00  0.00           C  
ATOM   1792  O   THR   116      28.290  43.052  52.768  1.00  0.00           O  
ATOM   1793  CB  THR   116      27.641  42.043  55.485  1.00  0.00           C  
ATOM   1794  CG2 THR   116      26.398  41.580  56.292  1.00  0.00           C  
ATOM   1795  OG1 THR   116      28.827  41.880  56.256  1.00  0.00           O  
ATOM   1796  H   THR   116      28.685  39.796  55.271  1.00  0.00           H  
ATOM   1797  HA  THR   116      26.766  41.301  53.626  1.00  0.00           H  
ATOM   1798  HB  THR   116      27.432  43.092  55.277  1.00  0.00           H  
ATOM   1799 HG21 THR   116      26.355  40.495  56.381  1.00  0.00           H  
ATOM   1800 HG22 THR   116      26.430  42.075  57.262  1.00  0.00           H  
ATOM   1801 HG23 THR   116      25.521  41.907  55.733  1.00  0.00           H  
ATOM   1802  HG1 THR   116      29.318  42.704  56.217  1.00  0.00           H  
ATOM   1803  N   TRP   117      29.996  41.698  53.227  1.00  0.00           N  
ATOM   1804  CA  TRP   117      30.969  42.330  52.340  1.00  0.00           C  
ATOM   1805  C   TRP   117      30.745  41.825  50.882  1.00  0.00           C  
ATOM   1806  O   TRP   117      30.371  40.708  50.647  1.00  0.00           O  
ATOM   1807  CB  TRP   117      32.401  41.965  52.780  1.00  0.00           C  
ATOM   1808  CG  TRP   117      32.710  42.439  54.135  1.00  0.00           C  
ATOM   1809  CD1 TRP   117      32.330  41.909  55.290  1.00  0.00           C  
ATOM   1810  NE1 TRP   117      32.894  42.595  56.322  1.00  0.00           N  
ATOM   1811  CE2 TRP   117      33.570  43.742  55.838  1.00  0.00           C  
ATOM   1812  CZ2 TRP   117      34.211  44.854  56.457  1.00  0.00           C  
ATOM   1813  CH2 TRP   117      34.786  45.823  55.635  1.00  0.00           C  
ATOM   1814  CZ3 TRP   117      34.811  45.666  54.239  1.00  0.00           C  
ATOM   1815  CE3 TRP   117      34.149  44.572  53.679  1.00  0.00           C  
ATOM   1816  CD2 TRP   117      33.546  43.614  54.470  1.00  0.00           C  
ATOM   1817  H   TRP   117      30.145  40.754  53.553  1.00  0.00           H  
ATOM   1818  HA  TRP   117      30.745  43.385  52.499  1.00  0.00           H  
ATOM   1819  HB2 TRP   117      32.553  40.886  52.755  1.00  0.00           H  
ATOM   1820  HB3 TRP   117      33.077  42.495  52.108  1.00  0.00           H  
ATOM   1821  HD1 TRP   117      31.670  41.063  55.410  1.00  0.00           H  
ATOM   1822  HE1 TRP   117      32.891  42.366  57.306  1.00  0.00           H  
ATOM   1823  HZ2 TRP   117      34.070  44.999  57.518  1.00  0.00           H  
ATOM   1824  HH2 TRP   117      35.097  46.786  56.013  1.00  0.00           H  
ATOM   1825  HZ3 TRP   117      35.313  46.417  53.648  1.00  0.00           H  
ATOM   1826  HE3 TRP   117      33.981  44.585  52.612  1.00  0.00           H  
ATOM   1827  N   PHE   118      31.132  42.700  49.953  1.00  0.00           N  
ATOM   1828  CA  PHE   118      31.200  42.449  48.568  1.00  0.00           C  
ATOM   1829  C   PHE   118      32.567  42.490  48.007  1.00  0.00           C  
ATOM   1830  O   PHE   118      33.456  43.258  48.468  1.00  0.00           O  
ATOM   1831  CB  PHE   118      30.328  43.465  47.815  1.00  0.00           C  
ATOM   1832  CG  PHE   118      28.878  43.215  47.926  1.00  0.00           C  
ATOM   1833  CD1 PHE   118      28.238  43.721  49.048  1.00  0.00           C  
ATOM   1834  CE1 PHE   118      26.842  43.680  49.254  1.00  0.00           C  
ATOM   1835  CZ  PHE   118      26.094  43.048  48.285  1.00  0.00           C  
ATOM   1836  CE2 PHE   118      26.687  42.591  47.127  1.00  0.00           C  
ATOM   1837  CD2 PHE   118      28.097  42.570  46.941  1.00  0.00           C  
ATOM   1838  H   PHE   118      31.449  43.593  50.304  1.00  0.00           H  
ATOM   1839  HA  PHE   118      30.790  41.473  48.310  1.00  0.00           H  
ATOM   1840  HB2 PHE   118      30.658  44.467  48.087  1.00  0.00           H  
ATOM   1841  HB3 PHE   118      30.644  43.393  46.774  1.00  0.00           H  
ATOM   1842  HD1 PHE   118      28.841  44.205  49.802  1.00  0.00           H  
ATOM   1843  HE1 PHE   118      26.400  44.002  50.186  1.00  0.00           H  
ATOM   1844  HZ  PHE   118      25.023  42.964  48.394  1.00  0.00           H  
ATOM   1845  HE2 PHE   118      26.187  42.106  46.301  1.00  0.00           H  
ATOM   1846  HD2 PHE   118      28.567  42.203  46.041  1.00  0.00           H  
ATOM   1847  N   TYR   119      32.749  41.769  46.910  1.00  0.00           N  
ATOM   1848  CA  TYR   119      33.923  41.690  46.052  1.00  0.00           C  
ATOM   1849  C   TYR   119      33.863  42.729  44.908  1.00  0.00           C  
ATOM   1850  O   TYR   119      32.832  42.772  44.196  1.00  0.00           O  
ATOM   1851  CB  TYR   119      34.006  40.241  45.523  1.00  0.00           C  
ATOM   1852  CG  TYR   119      34.756  39.105  46.248  1.00  0.00           C  
ATOM   1853  CD1 TYR   119      34.561  37.759  45.837  1.00  0.00           C  
ATOM   1854  CE1 TYR   119      35.212  36.672  46.492  1.00  0.00           C  
ATOM   1855  CZ  TYR   119      35.910  36.945  47.685  1.00  0.00           C  
ATOM   1856  OH  TYR   119      36.406  35.946  48.460  1.00  0.00           O  
ATOM   1857  CE2 TYR   119      36.008  38.295  48.187  1.00  0.00           C  
ATOM   1858  CD2 TYR   119      35.421  39.389  47.455  1.00  0.00           C  
ATOM   1859  H   TYR   119      31.925  41.320  46.538  1.00  0.00           H  
ATOM   1860  HA  TYR   119      34.845  41.924  46.585  1.00  0.00           H  
ATOM   1861  HB2 TYR   119      32.956  40.015  45.342  1.00  0.00           H  
ATOM   1862  HB3 TYR   119      34.415  40.293  44.514  1.00  0.00           H  
ATOM   1863  HD1 TYR   119      33.980  37.521  44.958  1.00  0.00           H  
ATOM   1864  HE1 TYR   119      34.961  35.651  46.245  1.00  0.00           H  
ATOM   1865  HH  TYR   119      36.500  35.087  48.042  1.00  0.00           H  
ATOM   1866  HE2 TYR   119      36.529  38.429  49.123  1.00  0.00           H  
ATOM   1867  HD2 TYR   119      35.529  40.379  47.872  1.00  0.00           H  
ATOM   1868  N   ILE   120      34.883  43.511  44.650  1.00  0.00           N  
ATOM   1869  CA  ILE   120      34.966  44.485  43.576  1.00  0.00           C  
ATOM   1870  C   ILE   120      36.355  44.443  42.962  1.00  0.00           C  
ATOM   1871  O   ILE   120      37.356  44.326  43.626  1.00  0.00           O  
ATOM   1872  CB  ILE   120      34.456  45.896  44.103  1.00  0.00           C  
ATOM   1873  CG2 ILE   120      35.390  46.468  45.229  1.00  0.00           C  
ATOM   1874  CG1 ILE   120      34.412  46.888  42.934  1.00  0.00           C  
ATOM   1875  CD1 ILE   120      33.680  48.253  43.181  1.00  0.00           C  
ATOM   1876  H   ILE   120      35.697  43.529  45.249  1.00  0.00           H  
ATOM   1877  HA  ILE   120      34.277  44.254  42.764  1.00  0.00           H  
ATOM   1878  HB  ILE   120      33.452  45.769  44.511  1.00  0.00           H  
ATOM   1879 HG21 ILE   120      34.881  47.321  45.676  1.00  0.00           H  
ATOM   1880 HG22 ILE   120      35.659  45.725  45.980  1.00  0.00           H  
ATOM   1881 HG23 ILE   120      36.336  46.764  44.777  1.00  0.00           H  
ATOM   1882 HG12 ILE   120      35.435  47.049  42.592  1.00  0.00           H  
ATOM   1883 HG13 ILE   120      33.906  46.489  42.055  1.00  0.00           H  
ATOM   1884 HD11 ILE   120      33.320  48.598  42.212  1.00  0.00           H  
ATOM   1885 HD12 ILE   120      32.795  48.065  43.789  1.00  0.00           H  
ATOM   1886 HD13 ILE   120      34.278  49.071  43.584  1.00  0.00           H  
ATOM   1887  N   THR   121      36.403  44.833  41.702  1.00  0.00           N  
ATOM   1888  CA  THR   121      37.684  45.060  40.997  1.00  0.00           C  
ATOM   1889  C   THR   121      37.500  46.313  40.149  1.00  0.00           C  
ATOM   1890  O   THR   121      36.387  46.671  39.729  1.00  0.00           O  
ATOM   1891  CB  THR   121      38.054  43.916  40.117  1.00  0.00           C  
ATOM   1892  CG2 THR   121      37.136  43.743  38.874  1.00  0.00           C  
ATOM   1893  OG1 THR   121      39.417  43.968  39.642  1.00  0.00           O  
ATOM   1894  H   THR   121      35.562  45.055  41.189  1.00  0.00           H  
ATOM   1895  HA  THR   121      38.520  45.219  41.678  1.00  0.00           H  
ATOM   1896  HB  THR   121      37.833  42.999  40.661  1.00  0.00           H  
ATOM   1897 HG21 THR   121      37.255  42.784  38.369  1.00  0.00           H  
ATOM   1898 HG22 THR   121      36.115  43.894  39.224  1.00  0.00           H  
ATOM   1899 HG23 THR   121      37.296  44.584  38.201  1.00  0.00           H  
ATOM   1900  HG1 THR   121      40.094  43.783  40.296  1.00  0.00           H  
ATOM   1901  N   TYR   122      38.625  46.927  39.748  1.00  0.00           N  
ATOM   1902  CA  TYR   122      38.465  48.225  39.057  1.00  0.00           C  
ATOM   1903  C   TYR   122      39.055  48.148  37.644  1.00  0.00           C  
ATOM   1904  O   TYR   122      40.016  47.400  37.379  1.00  0.00           O  
ATOM   1905  CB  TYR   122      39.224  49.240  39.885  1.00  0.00           C  
ATOM   1906  CG  TYR   122      38.584  49.610  41.217  1.00  0.00           C  
ATOM   1907  CD1 TYR   122      38.976  49.010  42.459  1.00  0.00           C  
ATOM   1908  CE1 TYR   122      38.234  49.147  43.592  1.00  0.00           C  
ATOM   1909  CZ  TYR   122      37.109  49.962  43.613  1.00  0.00           C  
ATOM   1910  OH  TYR   122      36.484  50.075  44.779  1.00  0.00           O  
ATOM   1911  CE2 TYR   122      36.712  50.610  42.424  1.00  0.00           C  
ATOM   1912  CD2 TYR   122      37.414  50.427  41.210  1.00  0.00           C  
ATOM   1913  H   TYR   122      39.495  46.434  39.888  1.00  0.00           H  
ATOM   1914  HA  TYR   122      37.402  48.467  39.046  1.00  0.00           H  
ATOM   1915  HB2 TYR   122      40.206  48.841  40.142  1.00  0.00           H  
ATOM   1916  HB3 TYR   122      39.284  50.175  39.328  1.00  0.00           H  
ATOM   1917  HD1 TYR   122      39.901  48.452  42.435  1.00  0.00           H  
ATOM   1918  HE1 TYR   122      38.553  48.731  44.537  1.00  0.00           H  
ATOM   1919  HH  TYR   122      35.817  50.761  44.701  1.00  0.00           H  
ATOM   1920  HE2 TYR   122      35.710  51.012  42.419  1.00  0.00           H  
ATOM   1921  HD2 TYR   122      36.906  50.835  40.348  1.00  0.00           H  
ATOM   1922  N   GLU   123      38.477  48.858  36.669  1.00  0.00           N  
ATOM   1923  CA  GLU   123      39.022  48.891  35.254  1.00  0.00           C  
ATOM   1924  C   GLU   123      40.432  49.444  35.127  1.00  0.00           C  
ATOM   1925  O   GLU   123      41.105  49.053  34.175  1.00  0.00           O  
ATOM   1926  CB  GLU   123      38.037  49.730  34.343  1.00  0.00           C  
ATOM   1927  CG  GLU   123      36.622  49.083  34.431  1.00  0.00           C  
ATOM   1928  CD  GLU   123      36.470  47.753  33.569  1.00  0.00           C  
ATOM   1929  OE1 GLU   123      37.415  47.014  33.234  1.00  0.00           O  
ATOM   1930  OE2 GLU   123      35.316  47.500  33.184  1.00  0.00           O1-
ATOM   1931  H   GLU   123      37.645  49.409  36.820  1.00  0.00           H  
ATOM   1932  HA  GLU   123      39.032  47.843  34.957  1.00  0.00           H  
ATOM   1933  HB2 GLU   123      37.986  50.795  34.568  1.00  0.00           H  
ATOM   1934  HB3 GLU   123      38.345  49.556  33.312  1.00  0.00           H  
ATOM   1935  HG2 GLU   123      36.273  49.060  35.464  1.00  0.00           H  
ATOM   1936  HG3 GLU   123      35.904  49.813  34.055  1.00  0.00           H  
ATOM   1937  N   LYS   124      40.929  50.245  36.107  1.00  0.00           N  
ATOM   1938  CA  LYS   124      42.330  50.706  36.068  1.00  0.00           C  
ATOM   1939  C   LYS   124      43.238  50.010  37.053  1.00  0.00           C  
ATOM   1940  O   LYS   124      44.350  50.575  37.329  1.00  0.00           O  
ATOM   1941  CB  LYS   124      42.456  52.255  36.220  1.00  0.00           C  
ATOM   1942  CG  LYS   124      41.401  53.228  35.528  1.00  0.00           C  
ATOM   1943  CD  LYS   124      41.608  54.754  35.998  1.00  0.00           C  
ATOM   1944  CE  LYS   124      40.828  55.583  35.017  1.00  0.00           C  
ATOM   1945  NZ  LYS   124      41.447  55.734  33.728  1.00  0.00           N1+
ATOM   1946  H   LYS   124      40.265  50.672  36.737  1.00  0.00           H  
ATOM   1947  HA  LYS   124      42.774  50.500  35.094  1.00  0.00           H  
ATOM   1948  HB2 LYS   124      42.397  52.475  37.286  1.00  0.00           H  
ATOM   1949  HB3 LYS   124      43.429  52.585  35.858  1.00  0.00           H  
ATOM   1950  HG2 LYS   124      41.500  53.215  34.443  1.00  0.00           H  
ATOM   1951  HG3 LYS   124      40.415  52.821  35.752  1.00  0.00           H  
ATOM   1952  HD2 LYS   124      41.192  54.825  37.003  1.00  0.00           H  
ATOM   1953  HD3 LYS   124      42.654  55.050  36.073  1.00  0.00           H  
ATOM   1954  HE2 LYS   124      39.794  55.243  35.064  1.00  0.00           H  
ATOM   1955  HE3 LYS   124      40.695  56.592  35.409  1.00  0.00           H  
ATOM   1956  HZ1 LYS   124      42.311  55.210  33.739  1.00  0.00           H  
ATOM   1957  HZ2 LYS   124      40.848  55.282  33.051  1.00  0.00           H  
ATOM   1958  HZ3 LYS   124      41.615  56.716  33.568  1.00  0.00           H  
ATOM   1959  N   ASP   125      42.784  48.915  37.691  1.00  0.00           N  
ATOM   1960  CA  ASP   125      43.376  48.179  38.814  1.00  0.00           C  
ATOM   1961  C   ASP   125      42.938  46.742  38.981  1.00  0.00           C  
ATOM   1962  O   ASP   125      41.999  46.464  39.718  1.00  0.00           O  
ATOM   1963  CB  ASP   125      43.260  48.966  40.135  1.00  0.00           C  
ATOM   1964  CG  ASP   125      44.184  48.572  41.275  1.00  0.00           C  
ATOM   1965  OD1 ASP   125      44.146  49.196  42.339  1.00  0.00           O  
ATOM   1966  OD2 ASP   125      45.038  47.621  41.113  1.00  0.00           O1-
ATOM   1967  H   ASP   125      41.918  48.496  37.384  1.00  0.00           H  
ATOM   1968  HA  ASP   125      44.436  48.017  38.617  1.00  0.00           H  
ATOM   1969  HB2 ASP   125      43.567  49.947  39.774  1.00  0.00           H  
ATOM   1970  HB3 ASP   125      42.237  48.819  40.480  1.00  0.00           H  
ATOM   1971  N   PRO   126      43.582  45.836  38.322  1.00  0.00           N  
ATOM   1972  CA  PRO   126      43.076  44.480  38.219  1.00  0.00           C  
ATOM   1973  C   PRO   126      43.062  43.730  39.516  1.00  0.00           C  
ATOM   1974  O   PRO   126      42.740  42.563  39.480  1.00  0.00           O  
ATOM   1975  CD  PRO   126      44.405  46.077  37.165  1.00  0.00           C  
ATOM   1976  CG  PRO   126      44.364  44.883  36.256  1.00  0.00           C  
ATOM   1977  CB  PRO   126      43.989  43.724  37.214  1.00  0.00           C  
ATOM   1978  HD2 PRO   126      45.442  46.249  37.452  1.00  0.00           H  
ATOM   1979  HD3 PRO   126      44.034  46.984  36.688  1.00  0.00           H  
ATOM   1980  HG2 PRO   126      45.349  44.640  35.859  1.00  0.00           H  
ATOM   1981  HG3 PRO   126      43.635  45.004  35.455  1.00  0.00           H  
ATOM   1982  HB2 PRO   126      44.913  43.285  37.590  1.00  0.00           H  
ATOM   1983  HB3 PRO   126      43.502  42.900  36.694  1.00  0.00           H  
ATOM   1984  HA  PRO   126      42.074  44.671  37.835  1.00  0.00           H  
ATOM   1985  N   VAL   127      43.502  44.321  40.654  1.00  0.00           N  
ATOM   1986  CA  VAL   127      43.445  43.659  41.981  1.00  0.00           C  
ATOM   1987  C   VAL   127      42.040  43.406  42.494  1.00  0.00           C  
ATOM   1988  O   VAL   127      41.089  44.112  42.145  1.00  0.00           O  
ATOM   1989  CB  VAL   127      44.314  44.579  43.007  1.00  0.00           C  
ATOM   1990  CG1 VAL   127      44.303  44.025  44.459  1.00  0.00           C  
ATOM   1991  CG2 VAL   127      45.718  44.841  42.531  1.00  0.00           C  
ATOM   1992  H   VAL   127      43.629  45.323  40.642  1.00  0.00           H  
ATOM   1993  HA  VAL   127      43.948  42.697  41.888  1.00  0.00           H  
ATOM   1994  HB  VAL   127      43.694  45.475  43.038  1.00  0.00           H  
ATOM   1995 HG11 VAL   127      44.832  44.717  45.114  1.00  0.00           H  
ATOM   1996 HG12 VAL   127      43.301  43.987  44.886  1.00  0.00           H  
ATOM   1997 HG13 VAL   127      44.893  43.108  44.475  1.00  0.00           H  
ATOM   1998 HG21 VAL   127      46.238  45.408  43.302  1.00  0.00           H  
ATOM   1999 HG22 VAL   127      46.135  43.836  42.467  1.00  0.00           H  
ATOM   2000 HG23 VAL   127      45.829  45.282  41.540  1.00  0.00           H  
ATOM   2001  N   LEU   128      41.827  42.423  43.365  1.00  0.00           N  
ATOM   2002  CA  LEU   128      40.500  42.115  43.969  1.00  0.00           C  
ATOM   2003  C   LEU   128      40.370  42.826  45.394  1.00  0.00           C  
ATOM   2004  O   LEU   128      40.947  42.454  46.411  1.00  0.00           O  
ATOM   2005  CB  LEU   128      40.423  40.629  44.010  1.00  0.00           C  
ATOM   2006  CG  LEU   128      39.127  40.114  44.669  1.00  0.00           C  
ATOM   2007  CD1 LEU   128      37.930  40.401  43.816  1.00  0.00           C  
ATOM   2008  CD2 LEU   128      39.109  38.549  44.861  1.00  0.00           C  
ATOM   2009  H   LEU   128      42.561  41.763  43.581  1.00  0.00           H  
ATOM   2010  HA  LEU   128      39.686  42.361  43.288  1.00  0.00           H  
ATOM   2011  HB2 LEU   128      40.427  40.240  42.992  1.00  0.00           H  
ATOM   2012  HB3 LEU   128      41.225  40.268  44.655  1.00  0.00           H  
ATOM   2013  HG  LEU   128      39.032  40.468  45.695  1.00  0.00           H  
ATOM   2014 HD11 LEU   128      37.080  39.796  44.132  1.00  0.00           H  
ATOM   2015 HD12 LEU   128      37.660  41.455  43.880  1.00  0.00           H  
ATOM   2016 HD13 LEU   128      38.018  40.091  42.775  1.00  0.00           H  
ATOM   2017 HD21 LEU   128      39.125  38.105  43.865  1.00  0.00           H  
ATOM   2018 HD22 LEU   128      39.971  38.261  45.462  1.00  0.00           H  
ATOM   2019 HD23 LEU   128      38.210  38.309  45.428  1.00  0.00           H  
ATOM   2020  N   TYR   129      39.461  43.830  45.484  1.00  0.00           N  
ATOM   2021  CA  TYR   129      39.126  44.456  46.759  1.00  0.00           C  
ATOM   2022  C   TYR   129      37.794  44.056  47.395  1.00  0.00           C  
ATOM   2023  O   TYR   129      36.886  43.604  46.654  1.00  0.00           O  
ATOM   2024  CB  TYR   129      38.991  45.938  46.359  1.00  0.00           C  
ATOM   2025  CG  TYR   129      40.264  46.518  45.906  1.00  0.00           C  
ATOM   2026  CD1 TYR   129      40.531  46.587  44.523  1.00  0.00           C  
ATOM   2027  CE1 TYR   129      41.769  47.082  44.086  1.00  0.00           C  
ATOM   2028  CZ  TYR   129      42.778  47.462  45.056  1.00  0.00           C  
ATOM   2029  OH  TYR   129      43.961  47.993  44.647  1.00  0.00           O  
ATOM   2030  CE2 TYR   129      42.475  47.346  46.462  1.00  0.00           C  
ATOM   2031  CD2 TYR   129      41.231  46.871  46.842  1.00  0.00           C  
ATOM   2032  H   TYR   129      38.909  43.954  44.647  1.00  0.00           H  
ATOM   2033  HA  TYR   129      39.906  44.404  47.519  1.00  0.00           H  
ATOM   2034  HB2 TYR   129      38.235  46.037  45.581  1.00  0.00           H  
ATOM   2035  HB3 TYR   129      38.535  46.505  47.170  1.00  0.00           H  
ATOM   2036  HD1 TYR   129      39.869  46.115  43.811  1.00  0.00           H  
ATOM   2037  HE1 TYR   129      42.055  47.163  43.048  1.00  0.00           H  
ATOM   2038  HH  TYR   129      44.061  48.244  43.726  1.00  0.00           H  
ATOM   2039  HE2 TYR   129      43.231  47.657  47.168  1.00  0.00           H  
ATOM   2040  HD2 TYR   129      41.139  46.641  47.893  1.00  0.00           H  
ATOM   2041  N   MET   130      37.612  44.265  48.696  1.00  0.00           N  
ATOM   2042  CA  MET   130      36.428  43.824  49.428  1.00  0.00           C  
ATOM   2043  C   MET   130      35.904  44.900  50.385  1.00  0.00           C  
ATOM   2044  O   MET   130      36.644  45.383  51.179  1.00  0.00           O  
ATOM   2045  CB  MET   130      36.898  42.608  50.205  1.00  0.00           C  
ATOM   2046  CG  MET   130      35.866  42.000  51.041  1.00  0.00           C  
ATOM   2047  SD  MET   130      36.414  40.450  51.849  1.00  0.00           S  
ATOM   2048  CE  MET   130      35.640  40.616  53.494  1.00  0.00           C  
ATOM   2049  H   MET   130      38.418  44.589  49.211  1.00  0.00           H  
ATOM   2050  HA  MET   130      35.670  43.571  48.688  1.00  0.00           H  
ATOM   2051  HB2 MET   130      37.196  41.912  49.421  1.00  0.00           H  
ATOM   2052  HB3 MET   130      37.750  42.822  50.851  1.00  0.00           H  
ATOM   2053  HG2 MET   130      35.499  42.738  51.753  1.00  0.00           H  
ATOM   2054  HG3 MET   130      34.966  41.793  50.462  1.00  0.00           H  
ATOM   2055  HE1 MET   130      36.063  39.890  54.190  1.00  0.00           H  
ATOM   2056  HE2 MET   130      35.996  41.531  53.968  1.00  0.00           H  
ATOM   2057  HE3 MET   130      34.563  40.633  53.664  1.00  0.00           H  
ATOM   2058  N   TYR   131      34.685  45.336  50.117  1.00  0.00           N  
ATOM   2059  CA  TYR   131      34.052  46.602  50.670  1.00  0.00           C  
ATOM   2060  C   TYR   131      32.599  46.226  51.220  1.00  0.00           C  
ATOM   2061  O   TYR   131      32.035  45.229  50.733  1.00  0.00           O  
ATOM   2062  CB  TYR   131      34.069  47.706  49.613  1.00  0.00           C  
ATOM   2063  CG  TYR   131      35.369  48.590  49.621  1.00  0.00           C  
ATOM   2064  CD1 TYR   131      36.454  48.146  48.870  1.00  0.00           C  
ATOM   2065  CE1 TYR   131      37.620  48.919  48.865  1.00  0.00           C  
ATOM   2066  CZ  TYR   131      37.620  50.197  49.525  1.00  0.00           C  
ATOM   2067  OH  TYR   131      38.832  50.855  49.657  1.00  0.00           O  
ATOM   2068  CE2 TYR   131      36.469  50.713  50.126  1.00  0.00           C  
ATOM   2069  CD2 TYR   131      35.351  49.819  50.256  1.00  0.00           C  
ATOM   2070  H   TYR   131      34.131  44.829  49.443  1.00  0.00           H  
ATOM   2071  HA  TYR   131      34.629  46.933  51.533  1.00  0.00           H  
ATOM   2072  HB2 TYR   131      33.986  47.186  48.659  1.00  0.00           H  
ATOM   2073  HB3 TYR   131      33.169  48.315  49.701  1.00  0.00           H  
ATOM   2074  HD1 TYR   131      36.457  47.205  48.338  1.00  0.00           H  
ATOM   2075  HE1 TYR   131      38.527  48.590  48.381  1.00  0.00           H  
ATOM   2076  HH  TYR   131      39.606  50.294  49.565  1.00  0.00           H  
ATOM   2077  HE2 TYR   131      36.364  51.725  50.488  1.00  0.00           H  
ATOM   2078  HD2 TYR   131      34.405  50.145  50.663  1.00  0.00           H  
ATOM   2079  N   GLN   132      31.979  47.033  52.021  1.00  0.00           N  
ATOM   2080  CA  GLN   132      30.566  46.891  52.328  1.00  0.00           C  
ATOM   2081  C   GLN   132      29.626  47.697  51.443  1.00  0.00           C  
ATOM   2082  O   GLN   132      29.096  48.671  51.857  1.00  0.00           O  
ATOM   2083  CB  GLN   132      30.403  47.067  53.832  1.00  0.00           C  
ATOM   2084  CG  GLN   132      31.142  46.056  54.700  1.00  0.00           C  
ATOM   2085  CD  GLN   132      30.270  45.757  55.883  1.00  0.00           C  
ATOM   2086  OE1 GLN   132      29.710  44.686  56.053  1.00  0.00           O  
ATOM   2087  NE2 GLN   132      30.065  46.571  56.885  1.00  0.00           N  
ATOM   2088  H   GLN   132      32.390  47.919  52.276  1.00  0.00           H  
ATOM   2089  HA  GLN   132      30.343  45.838  52.159  1.00  0.00           H  
ATOM   2090  HB2 GLN   132      30.743  48.094  53.968  1.00  0.00           H  
ATOM   2091  HB3 GLN   132      29.324  47.040  53.989  1.00  0.00           H  
ATOM   2092  HG2 GLN   132      31.413  45.240  54.030  1.00  0.00           H  
ATOM   2093  HG3 GLN   132      32.103  46.420  55.062  1.00  0.00           H  
ATOM   2094 HE21 GLN   132      30.369  47.533  56.843  1.00  0.00           H  
ATOM   2095 HE22 GLN   132      29.389  46.419  57.620  1.00  0.00           H  
ATOM   2096  N   LEU   133      29.649  47.407  50.127  1.00  0.00           N  
ATOM   2097  CA  LEU   133      29.012  48.145  49.022  1.00  0.00           C  
ATOM   2098  C   LEU   133      27.548  48.444  49.271  1.00  0.00           C  
ATOM   2099  O   LEU   133      26.984  49.374  48.709  1.00  0.00           O  
ATOM   2100  CB  LEU   133      29.267  47.511  47.689  1.00  0.00           C  
ATOM   2101  CG  LEU   133      30.695  47.361  47.282  1.00  0.00           C  
ATOM   2102  CD1 LEU   133      30.788  46.731  45.951  1.00  0.00           C  
ATOM   2103  CD2 LEU   133      31.388  48.706  47.373  1.00  0.00           C  
ATOM   2104  H   LEU   133      30.301  46.670  49.897  1.00  0.00           H  
ATOM   2105  HA  LEU   133      29.455  49.139  48.958  1.00  0.00           H  
ATOM   2106  HB2 LEU   133      28.860  46.503  47.772  1.00  0.00           H  
ATOM   2107  HB3 LEU   133      28.731  48.097  46.942  1.00  0.00           H  
ATOM   2108  HG  LEU   133      31.127  46.630  47.966  1.00  0.00           H  
ATOM   2109 HD11 LEU   133      31.789  46.399  45.676  1.00  0.00           H  
ATOM   2110 HD12 LEU   133      30.027  45.951  45.919  1.00  0.00           H  
ATOM   2111 HD13 LEU   133      30.351  47.390  45.201  1.00  0.00           H  
ATOM   2112 HD21 LEU   133      30.832  49.476  46.837  1.00  0.00           H  
ATOM   2113 HD22 LEU   133      31.426  49.015  48.417  1.00  0.00           H  
ATOM   2114 HD23 LEU   133      32.387  48.746  46.938  1.00  0.00           H  
ATOM   2115  N   LEU   134      26.834  47.624  50.076  1.00  0.00           N  
ATOM   2116  CA  LEU   134      25.417  47.960  50.352  1.00  0.00           C  
ATOM   2117  C   LEU   134      25.248  49.285  51.249  1.00  0.00           C  
ATOM   2118  O   LEU   134      24.302  50.062  51.157  1.00  0.00           O  
ATOM   2119  CB  LEU   134      24.739  46.749  50.938  1.00  0.00           C  
ATOM   2120  CG  LEU   134      23.228  46.905  51.034  1.00  0.00           C  
ATOM   2121  CD1 LEU   134      22.451  47.153  49.683  1.00  0.00           C  
ATOM   2122  CD2 LEU   134      22.769  45.557  51.528  1.00  0.00           C  
ATOM   2123  H   LEU   134      27.230  46.764  50.429  1.00  0.00           H  
ATOM   2124  HA  LEU   134      25.006  48.257  49.387  1.00  0.00           H  
ATOM   2125  HB2 LEU   134      25.012  45.809  50.459  1.00  0.00           H  
ATOM   2126  HB3 LEU   134      25.051  46.734  51.982  1.00  0.00           H  
ATOM   2127  HG  LEU   134      22.791  47.659  51.689  1.00  0.00           H  
ATOM   2128 HD11 LEU   134      22.568  46.377  48.927  1.00  0.00           H  
ATOM   2129 HD12 LEU   134      21.378  47.075  49.858  1.00  0.00           H  
ATOM   2130 HD13 LEU   134      22.645  48.141  49.266  1.00  0.00           H  
ATOM   2131 HD21 LEU   134      21.686  45.437  51.505  1.00  0.00           H  
ATOM   2132 HD22 LEU   134      23.191  44.764  50.910  1.00  0.00           H  
ATOM   2133 HD23 LEU   134      23.167  45.486  52.540  1.00  0.00           H  
ATOM   2134  N   ASP   135      26.200  49.453  52.152  1.00  0.00           N  
ATOM   2135  CA  ASP   135      26.345  50.656  52.977  1.00  0.00           C  
ATOM   2136  C   ASP   135      27.014  51.861  52.215  1.00  0.00           C  
ATOM   2137  O   ASP   135      26.665  53.060  52.505  1.00  0.00           O  
ATOM   2138  CB  ASP   135      27.176  50.403  54.268  1.00  0.00           C  
ATOM   2139  CG  ASP   135      26.523  49.374  55.286  1.00  0.00           C  
ATOM   2140  OD1 ASP   135      25.461  48.908  55.008  1.00  0.00           O  
ATOM   2141  OD2 ASP   135      27.073  49.220  56.378  1.00  0.00           O1-
ATOM   2142  H   ASP   135      26.893  48.721  52.221  1.00  0.00           H  
ATOM   2143  HA  ASP   135      25.314  50.959  53.158  1.00  0.00           H  
ATOM   2144  HB2 ASP   135      28.096  49.947  53.901  1.00  0.00           H  
ATOM   2145  HB3 ASP   135      27.407  51.321  54.807  1.00  0.00           H  
ATOM   2146  N   ASP   136      27.954  51.661  51.273  1.00  0.00           N  
ATOM   2147  CA  ASP   136      28.375  52.696  50.374  1.00  0.00           C  
ATOM   2148  C   ASP   136      27.227  53.245  49.550  1.00  0.00           C  
ATOM   2149  O   ASP   136      27.111  54.463  49.397  1.00  0.00           O  
ATOM   2150  CB  ASP   136      29.563  52.366  49.430  1.00  0.00           C  
ATOM   2151  CG  ASP   136      30.923  52.330  50.176  1.00  0.00           C  
ATOM   2152  OD1 ASP   136      30.911  52.283  51.442  1.00  0.00           O  
ATOM   2153  OD2 ASP   136      31.957  52.496  49.506  1.00  0.00           O1-
ATOM   2154  H   ASP   136      28.346  50.759  51.044  1.00  0.00           H  
ATOM   2155  HA  ASP   136      28.745  53.513  50.994  1.00  0.00           H  
ATOM   2156  HB2 ASP   136      29.379  51.345  49.094  1.00  0.00           H  
ATOM   2157  HB3 ASP   136      29.657  53.081  48.613  1.00  0.00           H  
ATOM   2158  N   TYR   137      26.196  52.408  49.213  1.00  0.00           N  
ATOM   2159  CA  TYR   137      24.989  52.778  48.405  1.00  0.00           C  
ATOM   2160  C   TYR   137      23.954  53.543  49.242  1.00  0.00           C  
ATOM   2161  O   TYR   137      23.107  54.261  48.700  1.00  0.00           O  
ATOM   2162  CB  TYR   137      24.382  51.466  47.916  1.00  0.00           C  
ATOM   2163  CG  TYR   137      23.342  51.594  46.852  1.00  0.00           C  
ATOM   2164  CD1 TYR   137      23.468  52.537  45.815  1.00  0.00           C  
ATOM   2165  CE1 TYR   137      22.546  52.685  44.790  1.00  0.00           C  
ATOM   2166  CZ  TYR   137      21.459  51.773  44.790  1.00  0.00           C  
ATOM   2167  OH  TYR   137      20.532  51.814  43.721  1.00  0.00           O  
ATOM   2168  CE2 TYR   137      21.345  50.697  45.778  1.00  0.00           C  
ATOM   2169  CD2 TYR   137      22.355  50.626  46.772  1.00  0.00           C  
ATOM   2170  H   TYR   137      26.301  51.418  49.385  1.00  0.00           H  
ATOM   2171  HA  TYR   137      25.268  53.418  47.568  1.00  0.00           H  
ATOM   2172  HB2 TYR   137      25.128  50.931  47.329  1.00  0.00           H  
ATOM   2173  HB3 TYR   137      23.997  50.973  48.810  1.00  0.00           H  
ATOM   2174  HD1 TYR   137      24.283  53.245  45.787  1.00  0.00           H  
ATOM   2175  HE1 TYR   137      22.657  53.410  43.998  1.00  0.00           H  
ATOM   2176  HH  TYR   137      20.511  52.704  43.362  1.00  0.00           H  
ATOM   2177  HE2 TYR   137      20.551  49.965  45.735  1.00  0.00           H  
ATOM   2178  HD2 TYR   137      22.208  49.845  47.503  1.00  0.00           H  
ATOM   2179  N   LYS   138      24.012  53.334  50.589  1.00  0.00           N  
ATOM   2180  CA  LYS   138      23.268  54.170  51.583  1.00  0.00           C  
ATOM   2181  C   LYS   138      24.059  55.456  51.719  1.00  0.00           C  
ATOM   2182  O   LYS   138      23.496  56.529  51.682  1.00  0.00           O  
ATOM   2183  CB  LYS   138      22.999  53.541  52.909  1.00  0.00           C  
ATOM   2184  CG  LYS   138      21.799  52.588  52.819  1.00  0.00           C  
ATOM   2185  CD  LYS   138      21.607  51.743  54.098  1.00  0.00           C  
ATOM   2186  CE  LYS   138      22.821  50.748  54.247  1.00  0.00           C  
ATOM   2187  NZ  LYS   138      22.913  50.104  55.571  1.00  0.00           N1+
ATOM   2188  H   LYS   138      24.702  52.713  50.988  1.00  0.00           H  
ATOM   2189  HA  LYS   138      22.285  54.462  51.215  1.00  0.00           H  
ATOM   2190  HB2 LYS   138      23.883  53.110  53.378  1.00  0.00           H  
ATOM   2191  HB3 LYS   138      22.684  54.312  53.612  1.00  0.00           H  
ATOM   2192  HG2 LYS   138      20.917  53.214  52.689  1.00  0.00           H  
ATOM   2193  HG3 LYS   138      21.873  51.890  51.986  1.00  0.00           H  
ATOM   2194  HD2 LYS   138      21.525  52.340  55.006  1.00  0.00           H  
ATOM   2195  HD3 LYS   138      20.642  51.255  53.954  1.00  0.00           H  
ATOM   2196  HE2 LYS   138      22.822  50.005  53.450  1.00  0.00           H  
ATOM   2197  HE3 LYS   138      23.762  51.295  54.175  1.00  0.00           H  
ATOM   2198  HZ1 LYS   138      23.869  49.780  55.604  1.00  0.00           H  
ATOM   2199  HZ2 LYS   138      22.896  50.817  56.286  1.00  0.00           H  
ATOM   2200  HZ3 LYS   138      22.202  49.391  55.653  1.00  0.00           H  
ATOM   2201  N   GLU   139      25.422  55.408  51.902  1.00  0.00           N  
ATOM   2202  CA  GLU   139      26.331  56.622  51.945  1.00  0.00           C  
ATOM   2203  C   GLU   139      26.208  57.486  50.796  1.00  0.00           C  
ATOM   2204  O   GLU   139      26.346  58.727  50.898  1.00  0.00           O  
ATOM   2205  CB  GLU   139      27.792  56.219  52.319  1.00  0.00           C  
ATOM   2206  CG  GLU   139      28.822  57.354  52.517  1.00  0.00           C  
ATOM   2207  CD  GLU   139      28.619  58.137  53.780  1.00  0.00           C  
ATOM   2208  OE1 GLU   139      29.592  58.751  54.220  1.00  0.00           O  
ATOM   2209  OE2 GLU   139      27.548  57.977  54.420  1.00  0.00           O1-
ATOM   2210  H   GLU   139      25.827  54.485  51.974  1.00  0.00           H  
ATOM   2211  HA  GLU   139      25.901  57.161  52.789  1.00  0.00           H  
ATOM   2212  HB2 GLU   139      27.707  55.586  53.202  1.00  0.00           H  
ATOM   2213  HB3 GLU   139      28.176  55.569  51.533  1.00  0.00           H  
ATOM   2214  HG2 GLU   139      29.790  56.855  52.530  1.00  0.00           H  
ATOM   2215  HG3 GLU   139      28.742  58.011  51.651  1.00  0.00           H  
ATOM   2216  N   GLY   140      25.939  56.952  49.637  1.00  0.00           N  
ATOM   2217  CA  GLY   140      25.839  57.686  48.326  1.00  0.00           C  
ATOM   2218  C   GLY   140      27.142  57.519  47.487  1.00  0.00           C  
ATOM   2219  O   GLY   140      27.186  57.969  46.343  1.00  0.00           O  
ATOM   2220  H   GLY   140      25.864  55.946  49.595  1.00  0.00           H  
ATOM   2221  HA2 GLY   140      25.087  57.207  47.700  1.00  0.00           H  
ATOM   2222  HA3 GLY   140      25.674  58.763  48.342  1.00  0.00           H  
ATOM   2223  N   ASP   141      28.186  56.780  48.003  1.00  0.00           N  
ATOM   2224  CA  ASP   141      29.500  56.680  47.253  1.00  0.00           C  
ATOM   2225  C   ASP   141      29.445  55.688  46.014  1.00  0.00           C  
ATOM   2226  O   ASP   141      30.430  55.584  45.301  1.00  0.00           O  
ATOM   2227  CB  ASP   141      30.725  56.433  48.167  1.00  0.00           C  
ATOM   2228  CG  ASP   141      30.893  57.535  49.225  1.00  0.00           C  
ATOM   2229  OD1 ASP   141      30.858  58.716  48.828  1.00  0.00           O  
ATOM   2230  OD2 ASP   141      31.220  57.325  50.406  1.00  0.00           O1-
ATOM   2231  H   ASP   141      28.071  56.309  48.889  1.00  0.00           H  
ATOM   2232  HA  ASP   141      29.655  57.646  46.774  1.00  0.00           H  
ATOM   2233  HB2 ASP   141      30.601  55.545  48.787  1.00  0.00           H  
ATOM   2234  HB3 ASP   141      31.596  56.334  47.520  1.00  0.00           H  
ATOM   2235  N   LEU   142      28.368  54.927  45.865  1.00  0.00           N  
ATOM   2236  CA  LEU   142      28.126  53.952  44.786  1.00  0.00           C  
ATOM   2237  C   LEU   142      27.131  54.533  43.689  1.00  0.00           C  
ATOM   2238  O   LEU   142      26.138  55.156  44.061  1.00  0.00           O  
ATOM   2239  CB  LEU   142      27.849  52.523  45.326  1.00  0.00           C  
ATOM   2240  CG  LEU   142      28.045  51.320  44.265  1.00  0.00           C  
ATOM   2241  CD1 LEU   142      29.511  51.104  43.763  1.00  0.00           C  
ATOM   2242  CD2 LEU   142      27.648  50.034  44.870  1.00  0.00           C  
ATOM   2243  H   LEU   142      27.575  55.041  46.481  1.00  0.00           H  
ATOM   2244  HA  LEU   142      29.054  53.783  44.240  1.00  0.00           H  
ATOM   2245  HB2 LEU   142      28.446  52.313  46.213  1.00  0.00           H  
ATOM   2246  HB3 LEU   142      26.843  52.564  45.745  1.00  0.00           H  
ATOM   2247  HG  LEU   142      27.483  51.506  43.349  1.00  0.00           H  
ATOM   2248 HD11 LEU   142      30.184  51.319  44.593  1.00  0.00           H  
ATOM   2249 HD12 LEU   142      29.763  50.118  43.372  1.00  0.00           H  
ATOM   2250 HD13 LEU   142      29.673  51.808  42.947  1.00  0.00           H  
ATOM   2251 HD21 LEU   142      28.292  49.872  45.734  1.00  0.00           H  
ATOM   2252 HD22 LEU   142      26.629  50.136  45.244  1.00  0.00           H  
ATOM   2253 HD23 LEU   142      27.676  49.157  44.224  1.00  0.00           H  
ATOM   2254  N   ARG   143      27.423  54.285  42.364  1.00  0.00           N  
ATOM   2255  CA  ARG   143      26.548  54.481  41.197  1.00  0.00           C  
ATOM   2256  C   ARG   143      26.378  53.153  40.389  1.00  0.00           C  
ATOM   2257  O   ARG   143      27.348  52.690  39.836  1.00  0.00           O  
ATOM   2258  CB  ARG   143      27.189  55.514  40.253  1.00  0.00           C  
ATOM   2259  CG  ARG   143      26.315  55.777  38.986  1.00  0.00           C  
ATOM   2260  CD  ARG   143      26.850  56.918  38.087  1.00  0.00           C  
ATOM   2261  NE  ARG   143      27.291  58.120  38.785  1.00  0.00           N  
ATOM   2262  CZ  ARG   143      28.476  58.579  39.052  1.00  0.00           C  
ATOM   2263  NH1 ARG   143      29.505  58.064  38.556  1.00  0.00           N  
ATOM   2264  NH2 ARG   143      28.604  59.705  39.667  1.00  0.00           N1+
ATOM   2265  H   ARG   143      28.258  53.771  42.121  1.00  0.00           H  
ATOM   2266  HA  ARG   143      25.592  54.935  41.454  1.00  0.00           H  
ATOM   2267  HB2 ARG   143      27.249  56.453  40.804  1.00  0.00           H  
ATOM   2268  HB3 ARG   143      28.190  55.160  40.006  1.00  0.00           H  
ATOM   2269  HG2 ARG   143      26.132  54.854  38.436  1.00  0.00           H  
ATOM   2270  HG3 ARG   143      25.322  56.031  39.357  1.00  0.00           H  
ATOM   2271  HD2 ARG   143      27.606  56.435  37.468  1.00  0.00           H  
ATOM   2272  HD3 ARG   143      26.132  57.192  37.313  1.00  0.00           H  
ATOM   2273  HE  ARG   143      26.620  58.723  39.239  1.00  0.00           H  
ATOM   2274 HH11 ARG   143      29.476  57.289  37.909  1.00  0.00           H  
ATOM   2275 HH12 ARG   143      30.432  58.417  38.748  1.00  0.00           H  
ATOM   2276 HH21 ARG   143      27.734  60.155  39.916  1.00  0.00           H  
ATOM   2277 HH22 ARG   143      29.513  60.126  39.794  1.00  0.00           H  
ATOM   2278  N   ILE   144      25.224  52.475  40.447  1.00  0.00           N  
ATOM   2279  CA  ILE   144      24.925  51.260  39.659  1.00  0.00           C  
ATOM   2280  C   ILE   144      24.726  51.547  38.209  1.00  0.00           C  
ATOM   2281  O   ILE   144      23.862  52.334  37.831  1.00  0.00           O  
ATOM   2282  CB  ILE   144      23.763  50.368  40.163  1.00  0.00           C  
ATOM   2283  CG2 ILE   144      23.887  48.942  39.514  1.00  0.00           C  
ATOM   2284  CG1 ILE   144      23.791  50.256  41.689  1.00  0.00           C  
ATOM   2285  CD1 ILE   144      22.804  49.406  42.389  1.00  0.00           C  
ATOM   2286  H   ILE   144      24.444  53.010  40.802  1.00  0.00           H  
ATOM   2287  HA  ILE   144      25.857  50.695  39.699  1.00  0.00           H  
ATOM   2288  HB  ILE   144      22.786  50.802  39.952  1.00  0.00           H  
ATOM   2289 HG21 ILE   144      23.790  48.982  38.429  1.00  0.00           H  
ATOM   2290 HG22 ILE   144      24.876  48.542  39.735  1.00  0.00           H  
ATOM   2291 HG23 ILE   144      23.209  48.261  40.028  1.00  0.00           H  
ATOM   2292 HG12 ILE   144      24.741  49.782  41.934  1.00  0.00           H  
ATOM   2293 HG13 ILE   144      23.719  51.237  42.158  1.00  0.00           H  
ATOM   2294 HD11 ILE   144      23.012  48.352  42.207  1.00  0.00           H  
ATOM   2295 HD12 ILE   144      22.848  49.609  43.459  1.00  0.00           H  
ATOM   2296 HD13 ILE   144      21.799  49.647  42.042  1.00  0.00           H  
ATOM   2297  N   MET   145      25.486  50.896  37.273  1.00  0.00           N  
ATOM   2298  CA  MET   145      25.297  51.114  35.853  1.00  0.00           C  
ATOM   2299  C   MET   145      24.265  50.146  35.221  1.00  0.00           C  
ATOM   2300  O   MET   145      24.301  49.004  35.577  1.00  0.00           O  
ATOM   2301  CB  MET   145      26.633  51.005  35.041  1.00  0.00           C  
ATOM   2302  CG  MET   145      27.801  51.956  35.494  1.00  0.00           C  
ATOM   2303  SD  MET   145      27.557  53.758  35.365  1.00  0.00           S  
ATOM   2304  CE  MET   145      27.588  54.024  33.558  1.00  0.00           C  
ATOM   2305  H   MET   145      26.112  50.177  37.607  1.00  0.00           H  
ATOM   2306  HA  MET   145      24.970  52.136  35.660  1.00  0.00           H  
ATOM   2307  HB2 MET   145      27.023  49.987  35.051  1.00  0.00           H  
ATOM   2308  HB3 MET   145      26.291  51.236  34.032  1.00  0.00           H  
ATOM   2309  HG2 MET   145      27.955  51.781  36.559  1.00  0.00           H  
ATOM   2310  HG3 MET   145      28.734  51.685  35.000  1.00  0.00           H  
ATOM   2311  HE1 MET   145      28.320  53.318  33.165  1.00  0.00           H  
ATOM   2312  HE2 MET   145      26.576  53.753  33.257  1.00  0.00           H  
ATOM   2313  HE3 MET   145      27.863  55.071  33.422  1.00  0.00           H  
ATOM   2314  N   PRO   146      23.462  50.550  34.236  1.00  0.00           N  
ATOM   2315  CA  PRO   146      22.518  49.722  33.500  1.00  0.00           C  
ATOM   2316  C   PRO   146      23.272  48.625  32.643  1.00  0.00           C  
ATOM   2317  O   PRO   146      24.099  49.055  31.830  1.00  0.00           O  
ATOM   2318  CD  PRO   146      23.171  51.933  33.902  1.00  0.00           C  
ATOM   2319  CG  PRO   146      22.195  52.017  32.782  1.00  0.00           C  
ATOM   2320  CB  PRO   146      21.626  50.591  32.592  1.00  0.00           C  
ATOM   2321  HD2 PRO   146      24.033  52.473  33.510  1.00  0.00           H  
ATOM   2322  HD3 PRO   146      22.781  52.477  34.761  1.00  0.00           H  
ATOM   2323  HG2 PRO   146      22.721  52.309  31.873  1.00  0.00           H  
ATOM   2324  HG3 PRO   146      21.425  52.747  33.031  1.00  0.00           H  
ATOM   2325  HB2 PRO   146      21.645  50.303  31.541  1.00  0.00           H  
ATOM   2326  HB3 PRO   146      20.569  50.607  32.860  1.00  0.00           H  
ATOM   2327  HA  PRO   146      21.919  49.178  34.230  1.00  0.00           H  
ATOM   2328  N   ASP   147      22.989  47.285  32.831  1.00  0.00           N  
ATOM   2329  CA  ASP   147      23.716  46.193  32.168  1.00  0.00           C  
ATOM   2330  C   ASP   147      23.908  46.380  30.647  1.00  0.00           C  
ATOM   2331  O   ASP   147      24.986  46.120  30.113  1.00  0.00           O  
ATOM   2332  CB  ASP   147      23.118  44.808  32.654  1.00  0.00           C  
ATOM   2333  CG  ASP   147      22.903  44.623  34.147  1.00  0.00           C  
ATOM   2334  OD1 ASP   147      21.818  44.179  34.553  1.00  0.00           O  
ATOM   2335  OD2 ASP   147      23.805  44.830  34.983  1.00  0.00           O1-
ATOM   2336  H   ASP   147      22.278  47.000  33.490  1.00  0.00           H  
ATOM   2337  HA  ASP   147      24.701  46.328  32.615  1.00  0.00           H  
ATOM   2338  HB2 ASP   147      22.184  44.715  32.101  1.00  0.00           H  
ATOM   2339  HB3 ASP   147      23.798  44.036  32.294  1.00  0.00           H  
ATOM   2340  N   SER   148      22.911  46.776  29.835  1.00  0.00           N  
ATOM   2341  CA  SER   148      21.512  47.149  30.086  1.00  0.00           C  
ATOM   2342  C   SER   148      20.592  46.020  30.431  1.00  0.00           C  
ATOM   2343  O   SER   148      20.734  44.927  29.883  1.00  0.00           O  
ATOM   2344  CB  SER   148      21.021  47.884  28.881  1.00  0.00           C  
ATOM   2345  OG  SER   148      21.017  47.190  27.616  1.00  0.00           O  
ATOM   2346  H   SER   148      23.149  46.803  28.853  1.00  0.00           H  
ATOM   2347  HA  SER   148      21.512  47.914  30.863  1.00  0.00           H  
ATOM   2348  HB2 SER   148      20.017  48.261  29.075  1.00  0.00           H  
ATOM   2349  HB3 SER   148      21.648  48.764  28.736  1.00  0.00           H  
ATOM   2350  HG  SER   148      20.124  46.841  27.581  1.00  0.00           H  
ATOM   2351  N   ASN   149      19.579  46.196  31.259  1.00  0.00           N  
ATOM   2352  CA  ASN   149      18.763  45.149  31.911  1.00  0.00           C  
ATOM   2353  C   ASN   149      17.791  44.442  31.034  1.00  0.00           C  
ATOM   2354  O   ASN   149      16.986  43.731  31.556  1.00  0.00           O  
ATOM   2355  CB  ASN   149      18.025  45.741  33.154  1.00  0.00           C  
ATOM   2356  CG  ASN   149      18.985  46.509  34.092  1.00  0.00           C  
ATOM   2357  OD1 ASN   149      20.211  46.805  33.949  1.00  0.00           O  
ATOM   2358  ND2 ASN   149      18.473  47.113  35.116  1.00  0.00           N  
ATOM   2359  H   ASN   149      19.448  47.137  31.602  1.00  0.00           H  
ATOM   2360  HA  ASN   149      19.499  44.431  32.273  1.00  0.00           H  
ATOM   2361  HB2 ASN   149      17.298  46.487  32.835  1.00  0.00           H  
ATOM   2362  HB3 ASN   149      17.614  44.904  33.720  1.00  0.00           H  
ATOM   2363 HD21 ASN   149      17.531  46.848  35.367  1.00  0.00           H  
ATOM   2364 HD22 ASN   149      19.044  47.837  35.527  1.00  0.00           H  
ATOM   2365  N   ASP   150      17.813  44.574  29.687  1.00  0.00           N  
ATOM   2366  CA  ASP   150      17.205  43.764  28.589  1.00  0.00           C  
ATOM   2367  C   ASP   150      18.208  42.804  27.964  1.00  0.00           C  
ATOM   2368  O   ASP   150      17.721  41.807  27.371  1.00  0.00           O  
ATOM   2369  CB  ASP   150      16.492  44.613  27.465  1.00  0.00           C  
ATOM   2370  CG  ASP   150      17.336  45.886  27.059  1.00  0.00           C  
ATOM   2371  OD1 ASP   150      18.564  45.926  27.347  1.00  0.00           O  
ATOM   2372  OD2 ASP   150      16.684  46.786  26.498  1.00  0.00           O1-
ATOM   2373  H   ASP   150      18.453  45.282  29.355  1.00  0.00           H  
ATOM   2374  HA  ASP   150      16.476  43.211  29.182  1.00  0.00           H  
ATOM   2375  HB2 ASP   150      16.241  44.014  26.589  1.00  0.00           H  
ATOM   2376  HB3 ASP   150      15.586  44.934  27.978  1.00  0.00           H  
ATOM   2377  N   SER   151      19.550  42.856  28.114  1.00  0.00           N  
ATOM   2378  CA  SER   151      20.557  41.924  27.790  1.00  0.00           C  
ATOM   2379  C   SER   151      20.563  40.608  28.601  1.00  0.00           C  
ATOM   2380  O   SER   151      20.405  39.607  27.996  1.00  0.00           O  
ATOM   2381  CB  SER   151      21.959  42.645  27.843  1.00  0.00           C  
ATOM   2382  OG  SER   151      22.935  41.792  27.582  1.00  0.00           O  
ATOM   2383  H   SER   151      19.870  43.613  28.702  1.00  0.00           H  
ATOM   2384  HA  SER   151      20.565  41.581  26.755  1.00  0.00           H  
ATOM   2385  HB2 SER   151      22.004  43.306  26.978  1.00  0.00           H  
ATOM   2386  HB3 SER   151      22.150  43.230  28.743  1.00  0.00           H  
ATOM   2387  HG  SER   151      23.682  42.372  27.418  1.00  0.00           H  
ATOM   2388  N   PRO   152      20.578  40.712  29.921  1.00  0.00           N  
ATOM   2389  CA  PRO   152      20.618  39.547  30.876  1.00  0.00           C  
ATOM   2390  C   PRO   152      19.635  38.370  30.663  1.00  0.00           C  
ATOM   2391  O   PRO   152      20.086  37.246  30.570  1.00  0.00           O  
ATOM   2392  CD  PRO   152      20.529  41.873  30.773  1.00  0.00           C  
ATOM   2393  CG  PRO   152      21.061  41.439  32.169  1.00  0.00           C  
ATOM   2394  CB  PRO   152      20.628  40.036  32.326  1.00  0.00           C  
ATOM   2395  HD2 PRO   152      19.510  42.247  30.878  1.00  0.00           H  
ATOM   2396  HD3 PRO   152      21.205  42.590  30.307  1.00  0.00           H  
ATOM   2397  HG2 PRO   152      20.886  42.148  32.979  1.00  0.00           H  
ATOM   2398  HG3 PRO   152      22.128  41.301  31.993  1.00  0.00           H  
ATOM   2399  HB2 PRO   152      19.597  39.962  32.671  1.00  0.00           H  
ATOM   2400  HB3 PRO   152      21.198  39.362  32.966  1.00  0.00           H  
ATOM   2401  HA  PRO   152      21.591  39.059  30.822  1.00  0.00           H  
ATOM   2402  N   PRO   153      18.375  38.537  30.230  1.00  0.00           N  
ATOM   2403  CA  PRO   153      17.567  37.368  29.918  1.00  0.00           C  
ATOM   2404  C   PRO   153      18.089  36.681  28.632  1.00  0.00           C  
ATOM   2405  O   PRO   153      17.968  35.458  28.681  1.00  0.00           O  
ATOM   2406  CD  PRO   153      17.578  39.740  30.210  1.00  0.00           C  
ATOM   2407  CG  PRO   153      16.141  39.244  30.405  1.00  0.00           C  
ATOM   2408  CB  PRO   153      16.128  37.805  29.756  1.00  0.00           C  
ATOM   2409  HD2 PRO   153      17.797  40.266  29.281  1.00  0.00           H  
ATOM   2410  HD3 PRO   153      17.879  40.405  31.019  1.00  0.00           H  
ATOM   2411  HG2 PRO   153      15.343  39.877  30.016  1.00  0.00           H  
ATOM   2412  HG3 PRO   153      15.962  39.111  31.472  1.00  0.00           H  
ATOM   2413  HB2 PRO   153      15.870  37.888  28.700  1.00  0.00           H  
ATOM   2414  HB3 PRO   153      15.463  37.211  30.383  1.00  0.00           H  
ATOM   2415  HA  PRO   153      17.655  36.711  30.783  1.00  0.00           H  
ATOM   2416  N   ALA   154      18.661  37.304  27.613  1.00  0.00           N  
ATOM   2417  CA  ALA   154      19.303  36.609  26.490  1.00  0.00           C  
ATOM   2418  C   ALA   154      20.810  36.274  26.762  1.00  0.00           C  
ATOM   2419  O   ALA   154      21.412  35.593  25.935  1.00  0.00           O  
ATOM   2420  CB  ALA   154      19.177  37.539  25.292  1.00  0.00           C  
ATOM   2421  H   ALA   154      18.838  38.286  27.773  1.00  0.00           H  
ATOM   2422  HA  ALA   154      18.736  35.688  26.349  1.00  0.00           H  
ATOM   2423  HB1 ALA   154      20.067  38.168  25.292  1.00  0.00           H  
ATOM   2424  HB2 ALA   154      19.087  36.922  24.398  1.00  0.00           H  
ATOM   2425  HB3 ALA   154      18.269  38.105  25.496  1.00  0.00           H  
ATOM   2426  N   GLU   155      21.415  36.635  27.877  1.00  0.00           N  
ATOM   2427  CA  GLU   155      22.837  36.489  28.133  1.00  0.00           C  
ATOM   2428  C   GLU   155      23.229  35.078  28.476  1.00  0.00           C  
ATOM   2429  O   GLU   155      22.427  34.472  29.207  1.00  0.00           O  
ATOM   2430  CB  GLU   155      23.380  37.534  29.128  1.00  0.00           C  
ATOM   2431  CG  GLU   155      24.850  37.402  29.584  1.00  0.00           C  
ATOM   2432  CD  GLU   155      25.871  37.812  28.455  1.00  0.00           C  
ATOM   2433  OE1 GLU   155      27.032  38.059  28.654  1.00  0.00           O  
ATOM   2434  OE2 GLU   155      25.506  37.532  27.309  1.00  0.00           O1-
ATOM   2435  H   GLU   155      20.806  36.830  28.660  1.00  0.00           H  
ATOM   2436  HA  GLU   155      23.341  36.689  27.188  1.00  0.00           H  
ATOM   2437  HB2 GLU   155      23.249  38.573  28.822  1.00  0.00           H  
ATOM   2438  HB3 GLU   155      22.825  37.506  30.066  1.00  0.00           H  
ATOM   2439  HG2 GLU   155      24.988  38.166  30.349  1.00  0.00           H  
ATOM   2440  HG3 GLU   155      25.144  36.411  29.930  1.00  0.00           H  
ATOM   2441  N   ARG   156      24.427  34.685  28.014  1.00  0.00           N  
ATOM   2442  CA  ARG   156      24.872  33.264  28.193  1.00  0.00           C  
ATOM   2443  C   ARG   156      26.369  33.064  28.078  1.00  0.00           C  
ATOM   2444  O   ARG   156      27.069  33.997  27.710  1.00  0.00           O  
ATOM   2445  CB  ARG   156      24.166  32.366  27.193  1.00  0.00           C  
ATOM   2446  CG  ARG   156      24.399  32.806  25.698  1.00  0.00           C  
ATOM   2447  CD  ARG   156      23.833  31.949  24.513  1.00  0.00           C  
ATOM   2448  NE  ARG   156      22.456  32.386  24.313  1.00  0.00           N  
ATOM   2449  CZ  ARG   156      22.015  33.091  23.340  1.00  0.00           C  
ATOM   2450  NH1 ARG   156      22.804  33.730  22.575  1.00  0.00           N  
ATOM   2451  NH2 ARG   156      20.726  33.084  23.075  1.00  0.00           N1+
ATOM   2452  H   ARG   156      24.934  35.291  27.384  1.00  0.00           H  
ATOM   2453  HA  ARG   156      24.590  32.885  29.175  1.00  0.00           H  
ATOM   2454  HB2 ARG   156      24.487  31.340  27.371  1.00  0.00           H  
ATOM   2455  HB3 ARG   156      23.131  32.442  27.527  1.00  0.00           H  
ATOM   2456  HG2 ARG   156      24.101  33.839  25.514  1.00  0.00           H  
ATOM   2457  HG3 ARG   156      25.480  32.772  25.565  1.00  0.00           H  
ATOM   2458  HD2 ARG   156      24.438  31.926  23.607  1.00  0.00           H  
ATOM   2459  HD3 ARG   156      23.953  30.925  24.868  1.00  0.00           H  
ATOM   2460  HE  ARG   156      21.805  32.125  25.040  1.00  0.00           H  
ATOM   2461 HH11 ARG   156      23.801  33.642  22.709  1.00  0.00           H  
ATOM   2462 HH12 ARG   156      22.414  34.267  21.814  1.00  0.00           H  
ATOM   2463 HH21 ARG   156      20.068  32.693  23.733  1.00  0.00           H  
ATOM   2464 HH22 ARG   156      20.347  33.858  22.549  1.00  0.00           H  
ATOM   2465  N   GLU   157      26.862  31.886  28.413  1.00  0.00           N  
ATOM   2466  CA  GLU   157      28.277  31.528  28.609  1.00  0.00           C  
ATOM   2467  C   GLU   157      29.022  31.621  27.246  1.00  0.00           C  
ATOM   2468  O   GLU   157      28.393  31.450  26.162  1.00  0.00           O  
ATOM   2469  CB  GLU   157      28.454  30.099  29.231  1.00  0.00           C  
ATOM   2470  CG  GLU   157      27.855  29.945  30.606  1.00  0.00           C  
ATOM   2471  CD  GLU   157      26.376  30.344  30.727  1.00  0.00           C  
ATOM   2472  OE1 GLU   157      25.532  29.822  29.925  1.00  0.00           O  
ATOM   2473  OE2 GLU   157      25.935  30.990  31.698  1.00  0.00           O1-
ATOM   2474  H   GLU   157      26.208  31.248  28.844  1.00  0.00           H  
ATOM   2475  HA  GLU   157      28.722  32.162  29.376  1.00  0.00           H  
ATOM   2476  HB2 GLU   157      28.122  29.353  28.509  1.00  0.00           H  
ATOM   2477  HB3 GLU   157      29.515  29.910  29.392  1.00  0.00           H  
ATOM   2478  HG2 GLU   157      27.954  28.890  30.859  1.00  0.00           H  
ATOM   2479  HG3 GLU   157      28.435  30.589  31.267  1.00  0.00           H  
ATOM   2480  N   PRO   158      30.305  31.946  27.247  1.00  0.00           N  
ATOM   2481  CA  PRO   158      31.014  32.273  26.052  1.00  0.00           C  
ATOM   2482  C   PRO   158      31.454  31.010  25.251  1.00  0.00           C  
ATOM   2483  O   PRO   158      31.709  29.890  25.691  1.00  0.00           O  
ATOM   2484  CD  PRO   158      31.055  32.335  28.381  1.00  0.00           C  
ATOM   2485  CG  PRO   158      32.478  32.554  27.974  1.00  0.00           C  
ATOM   2486  CB  PRO   158      32.250  33.048  26.502  1.00  0.00           C  
ATOM   2487  HD2 PRO   158      31.145  31.535  29.116  1.00  0.00           H  
ATOM   2488  HD3 PRO   158      30.667  33.251  28.826  1.00  0.00           H  
ATOM   2489  HG2 PRO   158      33.103  31.661  27.981  1.00  0.00           H  
ATOM   2490  HG3 PRO   158      32.946  33.368  28.529  1.00  0.00           H  
ATOM   2491  HB2 PRO   158      33.059  32.817  25.809  1.00  0.00           H  
ATOM   2492  HB3 PRO   158      32.103  34.124  26.586  1.00  0.00           H  
ATOM   2493  HA  PRO   158      30.460  32.926  25.378  1.00  0.00           H  
ATOM   2494  N   GLY   159      31.621  31.324  23.953  1.00  0.00           N  
ATOM   2495  CA  GLY   159      32.120  30.368  22.904  1.00  0.00           C  
ATOM   2496  C   GLY   159      33.640  30.149  23.046  1.00  0.00           C  
ATOM   2497  O   GLY   159      34.360  30.858  23.729  1.00  0.00           O  
ATOM   2498  H   GLY   159      31.464  32.287  23.692  1.00  0.00           H  
ATOM   2499  HA2 GLY   159      31.623  29.422  23.121  1.00  0.00           H  
ATOM   2500  HA3 GLY   159      31.962  30.718  21.884  1.00  0.00           H  
ATOM   2501  N   GLU   160      34.072  29.230  22.183  1.00  0.00           N  
ATOM   2502  CA  GLU   160      35.474  29.037  21.736  1.00  0.00           C  
ATOM   2503  C   GLU   160      36.552  28.893  22.762  1.00  0.00           C  
ATOM   2504  O   GLU   160      37.677  28.454  22.445  1.00  0.00           O  
ATOM   2505  CB  GLU   160      35.778  30.141  20.697  1.00  0.00           C  
ATOM   2506  CG  GLU   160      34.875  30.169  19.463  1.00  0.00           C  
ATOM   2507  CD  GLU   160      35.140  29.041  18.406  1.00  0.00           C  
ATOM   2508  OE1 GLU   160      36.225  28.385  18.556  1.00  0.00           O  
ATOM   2509  OE2 GLU   160      34.351  28.935  17.435  1.00  0.00           O1-
ATOM   2510  H   GLU   160      33.392  28.603  21.779  1.00  0.00           H  
ATOM   2511  HA  GLU   160      35.486  28.064  21.244  1.00  0.00           H  
ATOM   2512  HB2 GLU   160      35.681  31.109  21.190  1.00  0.00           H  
ATOM   2513  HB3 GLU   160      36.808  30.073  20.347  1.00  0.00           H  
ATOM   2514  HG2 GLU   160      33.831  30.234  19.769  1.00  0.00           H  
ATOM   2515  HG3 GLU   160      35.096  31.088  18.920  1.00  0.00           H  
ATOM   2516  N   VAL   161      36.270  28.957  24.060  1.00  0.00           N  
ATOM   2517  CA  VAL   161      37.126  28.509  25.095  1.00  0.00           C  
ATOM   2518  C   VAL   161      36.782  27.123  25.601  1.00  0.00           C  
ATOM   2519  O   VAL   161      35.605  26.746  25.510  1.00  0.00           O  
ATOM   2520  CB  VAL   161      37.111  29.514  26.293  1.00  0.00           C  
ATOM   2521  CG1 VAL   161      37.787  30.839  26.072  1.00  0.00           C  
ATOM   2522  CG2 VAL   161      35.681  29.784  26.923  1.00  0.00           C  
ATOM   2523  H   VAL   161      35.363  29.352  24.264  1.00  0.00           H  
ATOM   2524  HA  VAL   161      38.145  28.645  24.733  1.00  0.00           H  
ATOM   2525  HB  VAL   161      37.699  29.012  27.061  1.00  0.00           H  
ATOM   2526 HG11 VAL   161      37.159  31.439  25.413  1.00  0.00           H  
ATOM   2527 HG12 VAL   161      37.873  31.319  27.046  1.00  0.00           H  
ATOM   2528 HG13 VAL   161      38.774  30.688  25.635  1.00  0.00           H  
ATOM   2529 HG21 VAL   161      35.082  28.873  26.899  1.00  0.00           H  
ATOM   2530 HG22 VAL   161      35.798  30.134  27.948  1.00  0.00           H  
ATOM   2531 HG23 VAL   161      35.114  30.508  26.337  1.00  0.00           H  
ATOM   2532  N   VAL   162      37.803  26.395  26.058  1.00  0.00           N  
ATOM   2533  CA  VAL   162      37.699  25.289  26.972  1.00  0.00           C  
ATOM   2534  C   VAL   162      36.901  25.617  28.323  1.00  0.00           C  
ATOM   2535  O   VAL   162      36.804  26.782  28.675  1.00  0.00           O  
ATOM   2536  CB  VAL   162      39.019  24.584  27.187  1.00  0.00           C  
ATOM   2537  CG1 VAL   162      39.859  24.406  25.941  1.00  0.00           C  
ATOM   2538  CG2 VAL   162      39.860  25.160  28.283  1.00  0.00           C  
ATOM   2539  H   VAL   162      38.731  26.741  25.863  1.00  0.00           H  
ATOM   2540  HA  VAL   162      37.164  24.472  26.488  1.00  0.00           H  
ATOM   2541  HB  VAL   162      38.682  23.578  27.438  1.00  0.00           H  
ATOM   2542 HG11 VAL   162      40.347  25.334  25.640  1.00  0.00           H  
ATOM   2543 HG12 VAL   162      40.694  23.792  26.279  1.00  0.00           H  
ATOM   2544 HG13 VAL   162      39.295  23.859  25.186  1.00  0.00           H  
ATOM   2545 HG21 VAL   162      40.861  24.730  28.297  1.00  0.00           H  
ATOM   2546 HG22 VAL   162      39.852  26.237  28.114  1.00  0.00           H  
ATOM   2547 HG23 VAL   162      39.294  24.848  29.161  1.00  0.00           H  
ATOM   2548  N   ASP   163      36.448  24.595  28.947  1.00  0.00           N  
ATOM   2549  CA  ASP   163      35.519  24.518  30.026  1.00  0.00           C  
ATOM   2550  C   ASP   163      35.639  25.491  31.214  1.00  0.00           C  
ATOM   2551  O   ASP   163      34.684  26.130  31.493  1.00  0.00           O  
ATOM   2552  CB  ASP   163      35.502  23.043  30.399  1.00  0.00           C  
ATOM   2553  CG  ASP   163      36.710  22.628  31.301  1.00  0.00           C  
ATOM   2554  OD1 ASP   163      37.836  23.085  31.155  1.00  0.00           O  
ATOM   2555  OD2 ASP   163      36.546  21.630  32.016  1.00  0.00           O1-
ATOM   2556  H   ASP   163      36.490  23.687  28.508  1.00  0.00           H  
ATOM   2557  HA  ASP   163      34.554  24.822  29.620  1.00  0.00           H  
ATOM   2558  HB2 ASP   163      34.639  22.842  31.034  1.00  0.00           H  
ATOM   2559  HB3 ASP   163      35.509  22.414  29.509  1.00  0.00           H  
ATOM   2560  N   SER   164      36.865  25.619  31.785  1.00  0.00           N  
ATOM   2561  CA  SER   164      37.241  26.488  32.866  1.00  0.00           C  
ATOM   2562  C   SER   164      38.795  26.598  32.936  1.00  0.00           C  
ATOM   2563  O   SER   164      39.466  25.552  33.157  1.00  0.00           O  
ATOM   2564  CB  SER   164      36.520  25.994  34.191  1.00  0.00           C  
ATOM   2565  OG  SER   164      37.007  26.825  35.185  1.00  0.00           O  
ATOM   2566  H   SER   164      37.640  25.095  31.405  1.00  0.00           H  
ATOM   2567  HA  SER   164      36.837  27.463  32.593  1.00  0.00           H  
ATOM   2568  HB2 SER   164      35.436  26.030  34.091  1.00  0.00           H  
ATOM   2569  HB3 SER   164      36.751  24.946  34.385  1.00  0.00           H  
ATOM   2570  HG  SER   164      36.509  27.644  35.141  1.00  0.00           H  
ATOM   2571  N   LEU   165      39.344  27.815  32.821  1.00  0.00           N  
ATOM   2572  CA  LEU   165      40.840  28.046  32.746  1.00  0.00           C  
ATOM   2573  C   LEU   165      41.536  27.982  34.131  1.00  0.00           C  
ATOM   2574  O   LEU   165      42.716  28.221  34.145  1.00  0.00           O  
ATOM   2575  CB  LEU   165      41.130  29.329  31.966  1.00  0.00           C  
ATOM   2576  CG  LEU   165      40.523  29.218  30.528  1.00  0.00           C  
ATOM   2577  CD1 LEU   165      40.251  30.609  29.964  1.00  0.00           C  
ATOM   2578  CD2 LEU   165      41.392  28.523  29.477  1.00  0.00           C  
ATOM   2579  H   LEU   165      38.623  28.500  32.646  1.00  0.00           H  
ATOM   2580  HA  LEU   165      41.262  27.243  32.141  1.00  0.00           H  
ATOM   2581  HB2 LEU   165      40.677  30.134  32.543  1.00  0.00           H  
ATOM   2582  HB3 LEU   165      42.191  29.566  31.883  1.00  0.00           H  
ATOM   2583  HG  LEU   165      39.547  28.744  30.418  1.00  0.00           H  
ATOM   2584 HD11 LEU   165      39.599  30.490  29.099  1.00  0.00           H  
ATOM   2585 HD12 LEU   165      39.866  31.339  30.676  1.00  0.00           H  
ATOM   2586 HD13 LEU   165      41.166  30.931  29.468  1.00  0.00           H  
ATOM   2587 HD21 LEU   165      41.316  27.452  29.664  1.00  0.00           H  
ATOM   2588 HD22 LEU   165      41.048  28.833  28.490  1.00  0.00           H  
ATOM   2589 HD23 LEU   165      42.359  29.002  29.632  1.00  0.00           H  
ATOM   2590  N   VAL   166      40.833  27.629  35.177  1.00  0.00           N  
ATOM   2591  CA  VAL   166      41.280  27.426  36.518  1.00  0.00           C  
ATOM   2592  C   VAL   166      42.330  26.288  36.456  1.00  0.00           C  
ATOM   2593  O   VAL   166      42.113  25.249  35.887  1.00  0.00           O  
ATOM   2594  CB  VAL   166      40.112  27.138  37.522  1.00  0.00           C  
ATOM   2595  CG1 VAL   166      40.501  26.650  38.922  1.00  0.00           C  
ATOM   2596  CG2 VAL   166      39.113  28.240  37.660  1.00  0.00           C  
ATOM   2597  H   VAL   166      39.836  27.486  35.106  1.00  0.00           H  
ATOM   2598  HA  VAL   166      41.766  28.327  36.894  1.00  0.00           H  
ATOM   2599  HB  VAL   166      39.653  26.235  37.118  1.00  0.00           H  
ATOM   2600 HG11 VAL   166      41.021  27.390  39.530  1.00  0.00           H  
ATOM   2601 HG12 VAL   166      39.601  26.340  39.454  1.00  0.00           H  
ATOM   2602 HG13 VAL   166      41.256  25.867  38.851  1.00  0.00           H  
ATOM   2603 HG21 VAL   166      38.336  27.973  38.377  1.00  0.00           H  
ATOM   2604 HG22 VAL   166      39.641  29.139  37.980  1.00  0.00           H  
ATOM   2605 HG23 VAL   166      38.537  28.428  36.754  1.00  0.00           H  
ATOM   2606  N   GLY   167      43.431  26.568  37.097  1.00  0.00           N  
ATOM   2607  CA  GLY   167      44.521  25.584  37.079  1.00  0.00           C  
ATOM   2608  C   GLY   167      45.421  25.713  35.894  1.00  0.00           C  
ATOM   2609  O   GLY   167      46.482  25.129  35.938  1.00  0.00           O  
ATOM   2610  H   GLY   167      43.511  27.386  37.684  1.00  0.00           H  
ATOM   2611  HA2 GLY   167      45.094  25.791  37.983  1.00  0.00           H  
ATOM   2612  HA3 GLY   167      44.185  24.549  37.140  1.00  0.00           H  
ATOM   2613  N   LYS   168      45.169  26.596  34.868  1.00  0.00           N  
ATOM   2614  CA  LYS   168      46.163  26.838  33.791  1.00  0.00           C  
ATOM   2615  C   LYS   168      47.077  27.964  34.304  1.00  0.00           C  
ATOM   2616  O   LYS   168      46.653  28.941  34.920  1.00  0.00           O  
ATOM   2617  CB  LYS   168      45.505  27.086  32.491  1.00  0.00           C  
ATOM   2618  CG  LYS   168      44.854  25.823  31.937  1.00  0.00           C  
ATOM   2619  CD  LYS   168      44.087  26.021  30.629  1.00  0.00           C  
ATOM   2620  CE  LYS   168      44.891  26.751  29.536  1.00  0.00           C  
ATOM   2621  NZ  LYS   168      46.032  25.909  29.110  1.00  0.00           N1+
ATOM   2622  H   LYS   168      44.314  27.133  34.846  1.00  0.00           H  
ATOM   2623  HA  LYS   168      46.736  25.933  33.586  1.00  0.00           H  
ATOM   2624  HB2 LYS   168      44.713  27.833  32.545  1.00  0.00           H  
ATOM   2625  HB3 LYS   168      46.164  27.504  31.731  1.00  0.00           H  
ATOM   2626  HG2 LYS   168      45.636  25.079  31.785  1.00  0.00           H  
ATOM   2627  HG3 LYS   168      44.174  25.501  32.725  1.00  0.00           H  
ATOM   2628  HD2 LYS   168      43.743  25.063  30.239  1.00  0.00           H  
ATOM   2629  HD3 LYS   168      43.166  26.544  30.886  1.00  0.00           H  
ATOM   2630  HE2 LYS   168      44.205  26.961  28.715  1.00  0.00           H  
ATOM   2631  HE3 LYS   168      45.264  27.715  29.882  1.00  0.00           H  
ATOM   2632  HZ1 LYS   168      46.725  25.834  29.840  1.00  0.00           H  
ATOM   2633  HZ2 LYS   168      45.700  25.001  28.816  1.00  0.00           H  
ATOM   2634  HZ3 LYS   168      46.512  26.337  28.332  1.00  0.00           H  
ATOM   2635  N   GLN   169      48.367  27.693  34.059  1.00  0.00           N  
ATOM   2636  CA  GLN   169      49.439  28.682  34.328  1.00  0.00           C  
ATOM   2637  C   GLN   169      49.636  29.647  33.130  1.00  0.00           C  
ATOM   2638  O   GLN   169      49.632  29.138  31.989  1.00  0.00           O  
ATOM   2639  CB  GLN   169      50.873  28.038  34.486  1.00  0.00           C  
ATOM   2640  CG  GLN   169      50.896  27.013  35.592  1.00  0.00           C  
ATOM   2641  CD  GLN   169      50.714  25.563  35.212  1.00  0.00           C  
ATOM   2642  OE1 GLN   169      50.730  25.196  34.091  1.00  0.00           O  
ATOM   2643  NE2 GLN   169      50.594  24.553  36.149  1.00  0.00           N  
ATOM   2644  H   GLN   169      48.728  26.888  33.566  1.00  0.00           H  
ATOM   2645  HA  GLN   169      49.213  29.234  35.240  1.00  0.00           H  
ATOM   2646  HB2 GLN   169      51.161  27.564  33.548  1.00  0.00           H  
ATOM   2647  HB3 GLN   169      51.578  28.804  34.808  1.00  0.00           H  
ATOM   2648  HG2 GLN   169      51.848  27.098  36.116  1.00  0.00           H  
ATOM   2649  HG3 GLN   169      50.227  27.184  36.435  1.00  0.00           H  
ATOM   2650 HE21 GLN   169      50.692  24.821  37.118  1.00  0.00           H  
ATOM   2651 HE22 GLN   169      50.519  23.619  35.772  1.00  0.00           H  
ATOM   2652  N   VAL   170      49.892  30.888  33.457  1.00  0.00           N  
ATOM   2653  CA  VAL   170      49.887  32.053  32.590  1.00  0.00           C  
ATOM   2654  C   VAL   170      51.114  32.920  32.648  1.00  0.00           C  
ATOM   2655  O   VAL   170      51.856  32.834  33.584  1.00  0.00           O  
ATOM   2656  CB  VAL   170      48.602  32.845  32.860  1.00  0.00           C  
ATOM   2657  CG1 VAL   170      47.244  32.117  32.817  1.00  0.00           C  
ATOM   2658  CG2 VAL   170      48.695  33.645  34.184  1.00  0.00           C  
ATOM   2659  H   VAL   170      49.980  31.134  34.433  1.00  0.00           H  
ATOM   2660  HA  VAL   170      49.841  31.742  31.547  1.00  0.00           H  
ATOM   2661  HB  VAL   170      48.495  33.486  31.985  1.00  0.00           H  
ATOM   2662 HG11 VAL   170      46.384  32.768  32.979  1.00  0.00           H  
ATOM   2663 HG12 VAL   170      47.193  31.685  31.818  1.00  0.00           H  
ATOM   2664 HG13 VAL   170      47.207  31.274  33.508  1.00  0.00           H  
ATOM   2665 HG21 VAL   170      47.738  34.079  34.473  1.00  0.00           H  
ATOM   2666 HG22 VAL   170      48.858  32.959  35.015  1.00  0.00           H  
ATOM   2667 HG23 VAL   170      49.453  34.406  33.994  1.00  0.00           H  
ATOM   2668  N   GLU   171      51.333  33.640  31.600  1.00  0.00           N  
ATOM   2669  CA  GLU   171      52.243  34.757  31.552  1.00  0.00           C  
ATOM   2670  C   GLU   171      51.622  36.120  31.218  1.00  0.00           C  
ATOM   2671  O   GLU   171      50.980  36.306  30.193  1.00  0.00           O  
ATOM   2672  CB  GLU   171      53.480  34.380  30.678  1.00  0.00           C  
ATOM   2673  CG  GLU   171      54.580  35.389  30.523  1.00  0.00           C  
ATOM   2674  CD  GLU   171      55.665  35.055  29.565  1.00  0.00           C  
ATOM   2675  OE1 GLU   171      56.080  35.998  28.835  1.00  0.00           O  
ATOM   2676  OE2 GLU   171      56.277  33.959  29.588  1.00  0.00           O1-
ATOM   2677  H   GLU   171      50.665  33.596  30.844  1.00  0.00           H  
ATOM   2678  HA  GLU   171      52.542  34.811  32.598  1.00  0.00           H  
ATOM   2679  HB2 GLU   171      53.866  33.468  31.133  1.00  0.00           H  
ATOM   2680  HB3 GLU   171      53.082  34.059  29.716  1.00  0.00           H  
ATOM   2681  HG2 GLU   171      54.104  36.303  30.166  1.00  0.00           H  
ATOM   2682  HG3 GLU   171      55.004  35.717  31.471  1.00  0.00           H  
ATOM   2683  N   TYR   172      51.919  37.115  32.043  1.00  0.00           N  
ATOM   2684  CA  TYR   172      51.539  38.558  31.938  1.00  0.00           C  
ATOM   2685  C   TYR   172      52.732  39.512  31.810  1.00  0.00           C  
ATOM   2686  O   TYR   172      53.924  39.081  31.984  1.00  0.00           O  
ATOM   2687  CB  TYR   172      50.650  38.865  33.146  1.00  0.00           C  
ATOM   2688  CG  TYR   172      49.195  38.511  32.994  1.00  0.00           C  
ATOM   2689  CD1 TYR   172      48.297  39.572  32.725  1.00  0.00           C  
ATOM   2690  CE1 TYR   172      46.952  39.236  32.378  1.00  0.00           C  
ATOM   2691  CZ  TYR   172      46.515  37.902  32.337  1.00  0.00           C  
ATOM   2692  OH  TYR   172      45.210  37.553  31.961  1.00  0.00           O  
ATOM   2693  CE2 TYR   172      47.437  36.865  32.563  1.00  0.00           C  
ATOM   2694  CD2 TYR   172      48.788  37.163  32.885  1.00  0.00           C  
ATOM   2695  H   TYR   172      52.539  36.762  32.758  1.00  0.00           H  
ATOM   2696  HA  TYR   172      50.961  38.672  31.020  1.00  0.00           H  
ATOM   2697  HB2 TYR   172      51.113  38.431  34.032  1.00  0.00           H  
ATOM   2698  HB3 TYR   172      50.701  39.941  33.315  1.00  0.00           H  
ATOM   2699  HD1 TYR   172      48.611  40.606  32.747  1.00  0.00           H  
ATOM   2700  HE1 TYR   172      46.298  40.013  32.011  1.00  0.00           H  
ATOM   2701  HH  TYR   172      44.753  38.351  31.686  1.00  0.00           H  
ATOM   2702  HE2 TYR   172      47.034  35.864  32.525  1.00  0.00           H  
ATOM   2703  HD2 TYR   172      49.530  36.400  33.069  1.00  0.00           H  
ATOM   2704  N   ALA   173      52.515  40.803  31.500  1.00  0.00           N  
ATOM   2705  CA  ALA   173      53.467  41.887  31.558  1.00  0.00           C  
ATOM   2706  C   ALA   173      53.021  43.162  32.332  1.00  0.00           C  
ATOM   2707  O   ALA   173      51.955  43.775  32.001  1.00  0.00           O  
ATOM   2708  CB  ALA   173      53.800  42.228  30.151  1.00  0.00           C  
ATOM   2709  H   ALA   173      51.648  41.088  31.069  1.00  0.00           H  
ATOM   2710  HA  ALA   173      54.360  41.456  32.013  1.00  0.00           H  
ATOM   2711  HB1 ALA   173      54.385  41.424  29.706  1.00  0.00           H  
ATOM   2712  HB2 ALA   173      52.868  42.247  29.587  1.00  0.00           H  
ATOM   2713  HB3 ALA   173      54.223  43.232  30.104  1.00  0.00           H  
ATOM   2714  N   LYS   174      53.832  43.668  33.266  1.00  0.00           N  
ATOM   2715  CA  LYS   174      53.699  44.903  33.994  1.00  0.00           C  
ATOM   2716  C   LYS   174      53.965  46.137  33.176  1.00  0.00           C  
ATOM   2717  O   LYS   174      54.655  46.052  32.121  1.00  0.00           O  
ATOM   2718  CB  LYS   174      54.610  44.971  35.247  1.00  0.00           C  
ATOM   2719  CG  LYS   174      54.316  43.848  36.256  1.00  0.00           C  
ATOM   2720  CD  LYS   174      55.072  43.966  37.615  1.00  0.00           C  
ATOM   2721  CE  LYS   174      54.776  42.705  38.471  1.00  0.00           C  
ATOM   2722  NZ  LYS   174      55.834  42.543  39.472  1.00  0.00           N1+
ATOM   2723  H   LYS   174      54.627  43.088  33.491  1.00  0.00           H  
ATOM   2724  HA  LYS   174      52.686  44.950  34.393  1.00  0.00           H  
ATOM   2725  HB2 LYS   174      55.690  44.966  35.101  1.00  0.00           H  
ATOM   2726  HB3 LYS   174      54.433  45.890  35.806  1.00  0.00           H  
ATOM   2727  HG2 LYS   174      53.244  43.927  36.437  1.00  0.00           H  
ATOM   2728  HG3 LYS   174      54.482  42.893  35.757  1.00  0.00           H  
ATOM   2729  HD2 LYS   174      56.153  44.006  37.478  1.00  0.00           H  
ATOM   2730  HD3 LYS   174      54.850  44.887  38.153  1.00  0.00           H  
ATOM   2731  HE2 LYS   174      53.833  42.853  38.998  1.00  0.00           H  
ATOM   2732  HE3 LYS   174      54.639  41.867  37.787  1.00  0.00           H  
ATOM   2733  HZ1 LYS   174      56.753  42.564  39.054  1.00  0.00           H  
ATOM   2734  HZ2 LYS   174      55.950  43.306  40.124  1.00  0.00           H  
ATOM   2735  HZ3 LYS   174      55.865  41.712  40.045  1.00  0.00           H  
ATOM   2736  N   GLU   175      53.561  47.288  33.689  1.00  0.00           N  
ATOM   2737  CA  GLU   175      53.646  48.617  33.104  1.00  0.00           C  
ATOM   2738  C   GLU   175      55.085  49.200  32.996  1.00  0.00           C  
ATOM   2739  O   GLU   175      55.430  49.970  32.154  1.00  0.00           O  
ATOM   2740  CB  GLU   175      52.599  49.485  33.871  1.00  0.00           C  
ATOM   2741  CG  GLU   175      52.657  51.013  33.666  1.00  0.00           C  
ATOM   2742  CD  GLU   175      51.645  51.729  34.502  1.00  0.00           C  
ATOM   2743  OE1 GLU   175      51.939  52.152  35.677  1.00  0.00           O  
ATOM   2744  OE2 GLU   175      50.478  51.899  34.005  1.00  0.00           O1-
ATOM   2745  H   GLU   175      52.984  47.311  34.518  1.00  0.00           H  
ATOM   2746  HA  GLU   175      53.259  48.509  32.091  1.00  0.00           H  
ATOM   2747  HB2 GLU   175      51.620  49.177  33.505  1.00  0.00           H  
ATOM   2748  HB3 GLU   175      52.689  49.435  34.957  1.00  0.00           H  
ATOM   2749  HG2 GLU   175      53.651  51.375  33.930  1.00  0.00           H  
ATOM   2750  HG3 GLU   175      52.424  51.155  32.611  1.00  0.00           H  
ATOM   2751  N   ASP   176      55.970  48.706  33.887  1.00  0.00           N  
ATOM   2752  CA  ASP   176      57.407  48.856  33.700  1.00  0.00           C  
ATOM   2753  C   ASP   176      58.028  48.068  32.462  1.00  0.00           C  
ATOM   2754  O   ASP   176      59.142  48.402  32.030  1.00  0.00           O  
ATOM   2755  CB  ASP   176      58.108  48.556  35.022  1.00  0.00           C  
ATOM   2756  CG  ASP   176      58.014  47.134  35.580  1.00  0.00           C  
ATOM   2757  OD1 ASP   176      58.650  46.894  36.647  1.00  0.00           O  
ATOM   2758  OD2 ASP   176      57.578  46.208  34.859  1.00  0.00           O1-
ATOM   2759  H   ASP   176      55.742  47.942  34.507  1.00  0.00           H  
ATOM   2760  HA  ASP   176      57.604  49.914  33.529  1.00  0.00           H  
ATOM   2761  HB2 ASP   176      59.156  48.796  34.847  1.00  0.00           H  
ATOM   2762  HB3 ASP   176      57.830  49.255  35.811  1.00  0.00           H  
ATOM   2763  N   GLY   177      57.315  47.110  31.843  1.00  0.00           N  
ATOM   2764  CA  GLY   177      57.853  46.228  30.774  1.00  0.00           C  
ATOM   2765  C   GLY   177      58.433  44.922  31.358  1.00  0.00           C  
ATOM   2766  O   GLY   177      58.859  44.122  30.510  1.00  0.00           O  
ATOM   2767  H   GLY   177      56.393  46.878  32.182  1.00  0.00           H  
ATOM   2768  HA2 GLY   177      57.067  45.974  30.063  1.00  0.00           H  
ATOM   2769  HA3 GLY   177      58.740  46.700  30.352  1.00  0.00           H  
ATOM   2770  N   SER   178      58.380  44.590  32.642  1.00  0.00           N  
ATOM   2771  CA  SER   178      58.706  43.217  33.129  1.00  0.00           C  
ATOM   2772  C   SER   178      57.664  42.129  32.850  1.00  0.00           C  
ATOM   2773  O   SER   178      56.435  42.319  32.943  1.00  0.00           O  
ATOM   2774  CB  SER   178      58.917  43.179  34.622  1.00  0.00           C  
ATOM   2775  OG  SER   178      57.752  43.441  35.402  1.00  0.00           O  
ATOM   2776  H   SER   178      58.040  45.272  33.304  1.00  0.00           H  
ATOM   2777  HA  SER   178      59.667  42.899  32.724  1.00  0.00           H  
ATOM   2778  HB2 SER   178      59.261  42.153  34.754  1.00  0.00           H  
ATOM   2779  HB3 SER   178      59.718  43.876  34.863  1.00  0.00           H  
ATOM   2780  HG  SER   178      57.436  44.269  35.034  1.00  0.00           H  
ATOM   2781  N   LYS   179      58.216  40.898  32.527  1.00  0.00           N  
ATOM   2782  CA  LYS   179      57.545  39.610  32.450  1.00  0.00           C  
ATOM   2783  C   LYS   179      56.994  39.267  33.866  1.00  0.00           C  
ATOM   2784  O   LYS   179      57.682  39.513  34.904  1.00  0.00           O  
ATOM   2785  CB  LYS   179      58.547  38.442  32.150  1.00  0.00           C  
ATOM   2786  CG  LYS   179      57.800  37.042  32.034  1.00  0.00           C  
ATOM   2787  CD  LYS   179      58.834  35.959  31.753  1.00  0.00           C  
ATOM   2788  CE  LYS   179      58.210  34.701  32.175  1.00  0.00           C  
ATOM   2789  NZ  LYS   179      59.028  33.591  31.773  1.00  0.00           N1+
ATOM   2790  H   LYS   179      59.218  40.994  32.443  1.00  0.00           H  
ATOM   2791  HA  LYS   179      56.724  39.582  31.734  1.00  0.00           H  
ATOM   2792  HB2 LYS   179      59.014  38.665  31.191  1.00  0.00           H  
ATOM   2793  HB3 LYS   179      59.277  38.342  32.955  1.00  0.00           H  
ATOM   2794  HG2 LYS   179      57.256  36.798  32.947  1.00  0.00           H  
ATOM   2795  HG3 LYS   179      57.048  36.990  31.247  1.00  0.00           H  
ATOM   2796  HD2 LYS   179      59.133  35.972  30.705  1.00  0.00           H  
ATOM   2797  HD3 LYS   179      59.698  36.186  32.379  1.00  0.00           H  
ATOM   2798  HE2 LYS   179      57.832  34.683  33.197  1.00  0.00           H  
ATOM   2799  HE3 LYS   179      57.224  34.689  31.711  1.00  0.00           H  
ATOM   2800  HZ1 LYS   179      58.478  32.780  32.015  1.00  0.00           H  
ATOM   2801  HZ2 LYS   179      59.329  33.686  30.814  1.00  0.00           H  
ATOM   2802  HZ3 LYS   179      59.872  33.516  32.323  1.00  0.00           H  
ATOM   2803  N   ARG   180      55.791  38.736  33.973  1.00  0.00           N  
ATOM   2804  CA  ARG   180      55.146  38.173  35.205  1.00  0.00           C  
ATOM   2805  C   ARG   180      54.543  36.793  34.900  1.00  0.00           C  
ATOM   2806  O   ARG   180      54.396  36.452  33.761  1.00  0.00           O  
ATOM   2807  CB  ARG   180      54.055  39.143  35.698  1.00  0.00           C  
ATOM   2808  CG  ARG   180      53.541  39.047  37.135  1.00  0.00           C  
ATOM   2809  CD  ARG   180      52.384  39.936  37.518  1.00  0.00           C  
ATOM   2810  NE  ARG   180      52.593  40.324  38.951  1.00  0.00           N  
ATOM   2811  CZ  ARG   180      51.951  41.283  39.623  1.00  0.00           C  
ATOM   2812  NH1 ARG   180      50.962  41.874  39.141  1.00  0.00           N  
ATOM   2813  NH2 ARG   180      52.320  41.661  40.824  1.00  0.00           N1+
ATOM   2814  H   ARG   180      55.313  38.521  33.110  1.00  0.00           H  
ATOM   2815  HA  ARG   180      55.844  38.136  36.041  1.00  0.00           H  
ATOM   2816  HB2 ARG   180      54.407  40.162  35.536  1.00  0.00           H  
ATOM   2817  HB3 ARG   180      53.208  39.089  35.014  1.00  0.00           H  
ATOM   2818  HG2 ARG   180      53.248  38.016  37.334  1.00  0.00           H  
ATOM   2819  HG3 ARG   180      54.409  39.305  37.742  1.00  0.00           H  
ATOM   2820  HD2 ARG   180      52.333  40.879  36.973  1.00  0.00           H  
ATOM   2821  HD3 ARG   180      51.512  39.291  37.408  1.00  0.00           H  
ATOM   2822  HE  ARG   180      53.236  39.763  39.492  1.00  0.00           H  
ATOM   2823 HH11 ARG   180      50.483  41.480  38.344  1.00  0.00           H  
ATOM   2824 HH12 ARG   180      50.360  42.411  39.747  1.00  0.00           H  
ATOM   2825 HH21 ARG   180      53.189  41.272  41.163  1.00  0.00           H  
ATOM   2826 HH22 ARG   180      51.742  42.226  41.429  1.00  0.00           H  
ATOM   2827  N   THR   181      54.456  35.893  35.845  1.00  0.00           N  
ATOM   2828  CA  THR   181      53.663  34.630  35.677  1.00  0.00           C  
ATOM   2829  C   THR   181      52.734  34.305  36.874  1.00  0.00           C  
ATOM   2830  O   THR   181      52.917  34.846  38.003  1.00  0.00           O  
ATOM   2831  CB  THR   181      54.572  33.455  35.462  1.00  0.00           C  
ATOM   2832  CG2 THR   181      55.653  33.497  34.330  1.00  0.00           C  
ATOM   2833  OG1 THR   181      55.351  33.110  36.570  1.00  0.00           O  
ATOM   2834  H   THR   181      54.641  36.322  36.741  1.00  0.00           H  
ATOM   2835  HA  THR   181      52.910  34.682  34.891  1.00  0.00           H  
ATOM   2836  HB  THR   181      53.982  32.568  35.230  1.00  0.00           H  
ATOM   2837 HG21 THR   181      56.347  32.678  34.520  1.00  0.00           H  
ATOM   2838 HG22 THR   181      55.282  33.474  33.306  1.00  0.00           H  
ATOM   2839 HG23 THR   181      56.320  34.343  34.497  1.00  0.00           H  
ATOM   2840  HG1 THR   181      54.809  32.671  37.230  1.00  0.00           H  
ATOM   2841  N   GLY   182      51.755  33.390  36.752  1.00  0.00           N  
ATOM   2842  CA  GLY   182      50.805  32.931  37.732  1.00  0.00           C  
ATOM   2843  C   GLY   182      49.902  31.764  37.280  1.00  0.00           C  
ATOM   2844  O   GLY   182      50.304  31.004  36.377  1.00  0.00           O  
ATOM   2845  H   GLY   182      51.769  32.906  35.866  1.00  0.00           H  
ATOM   2846  HA2 GLY   182      51.228  32.800  38.728  1.00  0.00           H  
ATOM   2847  HA3 GLY   182      50.117  33.775  37.788  1.00  0.00           H  
ATOM   2848  N   MET   183      48.765  31.648  37.907  1.00  0.00           N  
ATOM   2849  CA  MET   183      47.818  30.520  37.834  1.00  0.00           C  
ATOM   2850  C   MET   183      46.331  30.983  38.131  1.00  0.00           C  
ATOM   2851  O   MET   183      46.120  31.524  39.223  1.00  0.00           O  
ATOM   2852  CB  MET   183      48.328  29.332  38.652  1.00  0.00           C  
ATOM   2853  CG  MET   183      47.300  28.198  38.668  1.00  0.00           C  
ATOM   2854  SD  MET   183      47.448  26.859  39.834  1.00  0.00           S  
ATOM   2855  CE  MET   183      49.173  26.473  39.336  1.00  0.00           C  
ATOM   2856  H   MET   183      48.494  32.359  38.571  1.00  0.00           H  
ATOM   2857  HA  MET   183      47.834  30.208  36.790  1.00  0.00           H  
ATOM   2858  HB2 MET   183      49.249  28.966  38.199  1.00  0.00           H  
ATOM   2859  HB3 MET   183      48.653  29.654  39.641  1.00  0.00           H  
ATOM   2860  HG2 MET   183      46.310  28.609  38.863  1.00  0.00           H  
ATOM   2861  HG3 MET   183      47.399  27.693  37.706  1.00  0.00           H  
ATOM   2862  HE1 MET   183      49.216  26.239  38.272  1.00  0.00           H  
ATOM   2863  HE2 MET   183      49.784  27.346  39.566  1.00  0.00           H  
ATOM   2864  HE3 MET   183      49.562  25.574  39.814  1.00  0.00           H  
ATOM   2865  N   VAL   184      45.376  30.726  37.239  1.00  0.00           N  
ATOM   2866  CA  VAL   184      43.933  30.922  37.472  1.00  0.00           C  
ATOM   2867  C   VAL   184      43.369  30.082  38.710  1.00  0.00           C  
ATOM   2868  O   VAL   184      43.604  28.900  38.761  1.00  0.00           O  
ATOM   2869  CB  VAL   184      43.160  30.742  36.216  1.00  0.00           C  
ATOM   2870  CG1 VAL   184      41.714  30.945  36.325  1.00  0.00           C  
ATOM   2871  CG2 VAL   184      43.585  31.649  34.994  1.00  0.00           C  
ATOM   2872  H   VAL   184      45.640  30.096  36.495  1.00  0.00           H  
ATOM   2873  HA  VAL   184      43.860  31.945  37.840  1.00  0.00           H  
ATOM   2874  HB  VAL   184      43.314  29.735  35.827  1.00  0.00           H  
ATOM   2875 HG11 VAL   184      41.204  30.671  35.402  1.00  0.00           H  
ATOM   2876 HG12 VAL   184      41.261  30.314  37.089  1.00  0.00           H  
ATOM   2877 HG13 VAL   184      41.550  32.007  36.508  1.00  0.00           H  
ATOM   2878 HG21 VAL   184      43.216  32.658  35.174  1.00  0.00           H  
ATOM   2879 HG22 VAL   184      44.667  31.629  34.859  1.00  0.00           H  
ATOM   2880 HG23 VAL   184      43.221  31.200  34.070  1.00  0.00           H  
ATOM   2881  N   ILE   185      42.460  30.639  39.569  1.00  0.00           N  
ATOM   2882  CA  ILE   185      41.978  30.032  40.862  1.00  0.00           C  
ATOM   2883  C   ILE   185      40.523  30.222  41.194  1.00  0.00           C  
ATOM   2884  O   ILE   185      40.026  29.481  42.063  1.00  0.00           O  
ATOM   2885  CB  ILE   185      42.740  30.515  42.061  1.00  0.00           C  
ATOM   2886  CG2 ILE   185      44.174  29.951  42.099  1.00  0.00           C  
ATOM   2887  CG1 ILE   185      42.779  32.063  42.197  1.00  0.00           C  
ATOM   2888  CD1 ILE   185      43.213  32.597  43.548  1.00  0.00           C  
ATOM   2889  H   ILE   185      42.396  31.639  39.448  1.00  0.00           H  
ATOM   2890  HA  ILE   185      42.171  28.960  40.814  1.00  0.00           H  
ATOM   2891  HB  ILE   185      42.241  30.047  42.910  1.00  0.00           H  
ATOM   2892 HG21 ILE   185      44.869  30.656  41.641  1.00  0.00           H  
ATOM   2893 HG22 ILE   185      44.457  29.726  43.127  1.00  0.00           H  
ATOM   2894 HG23 ILE   185      44.245  29.003  41.566  1.00  0.00           H  
ATOM   2895 HG12 ILE   185      43.476  32.462  41.459  1.00  0.00           H  
ATOM   2896 HG13 ILE   185      41.824  32.585  42.141  1.00  0.00           H  
ATOM   2897 HD11 ILE   185      42.672  32.247  44.428  1.00  0.00           H  
ATOM   2898 HD12 ILE   185      44.273  32.432  43.743  1.00  0.00           H  
ATOM   2899 HD13 ILE   185      43.152  33.685  43.577  1.00  0.00           H  
ATOM   2900  N   HIS   186      39.776  31.069  40.439  1.00  0.00           N  
ATOM   2901  CA  HIS   186      38.297  31.116  40.591  1.00  0.00           C  
ATOM   2902  C   HIS   186      37.663  31.511  39.276  1.00  0.00           C  
ATOM   2903  O   HIS   186      38.312  32.078  38.408  1.00  0.00           O  
ATOM   2904  CB  HIS   186      37.837  32.049  41.672  1.00  0.00           C  
ATOM   2905  CG  HIS   186      36.362  32.143  41.969  1.00  0.00           C  
ATOM   2906  ND1 HIS   186      35.501  31.066  42.128  1.00  0.00           N  
ATOM   2907  CE1 HIS   186      34.254  31.597  42.399  1.00  0.00           C  
ATOM   2908  NE2 HIS   186      34.297  32.937  42.365  1.00  0.00           N  
ATOM   2909  CD2 HIS   186      35.566  33.276  42.051  1.00  0.00           C  
ATOM   2910  H   HIS   186      40.159  31.588  39.662  1.00  0.00           H  
ATOM   2911  HA  HIS   186      37.957  30.113  40.850  1.00  0.00           H  
ATOM   2912  HB2 HIS   186      38.193  31.909  42.693  1.00  0.00           H  
ATOM   2913  HB3 HIS   186      38.227  33.027  41.392  1.00  0.00           H  
ATOM   2914  HE1 HIS   186      33.388  30.999  42.640  1.00  0.00           H  
ATOM   2915  HE2 HIS   186      33.502  33.529  42.556  1.00  0.00           H  
ATOM   2916  HD2 HIS   186      35.889  34.306  42.007  1.00  0.00           H  
ATOM   2917  N   GLN   187      36.352  31.280  39.187  1.00  0.00           N  
ATOM   2918  CA  GLN   187      35.540  31.777  38.066  1.00  0.00           C  
ATOM   2919  C   GLN   187      34.178  32.295  38.600  1.00  0.00           C  
ATOM   2920  O   GLN   187      33.515  31.638  39.349  1.00  0.00           O  
ATOM   2921  CB  GLN   187      35.434  30.639  37.051  1.00  0.00           C  
ATOM   2922  CG  GLN   187      34.965  31.091  35.614  1.00  0.00           C  
ATOM   2923  CD  GLN   187      35.080  30.004  34.539  1.00  0.00           C  
ATOM   2924  OE1 GLN   187      35.384  28.844  34.791  1.00  0.00           O  
ATOM   2925  NE2 GLN   187      34.756  30.186  33.267  1.00  0.00           N  
ATOM   2926  H   GLN   187      35.886  31.149  40.074  1.00  0.00           H  
ATOM   2927  HA  GLN   187      36.047  32.617  37.590  1.00  0.00           H  
ATOM   2928  HB2 GLN   187      36.366  30.075  37.025  1.00  0.00           H  
ATOM   2929  HB3 GLN   187      34.724  29.973  37.541  1.00  0.00           H  
ATOM   2930  HG2 GLN   187      33.982  31.562  35.624  1.00  0.00           H  
ATOM   2931  HG3 GLN   187      35.633  31.884  35.280  1.00  0.00           H  
ATOM   2932 HE21 GLN   187      34.394  31.081  32.971  1.00  0.00           H  
ATOM   2933 HE22 GLN   187      35.084  29.488  32.614  1.00  0.00           H  
ATOM   2934  N   VAL   188      33.732  33.512  38.191  1.00  0.00           N  
ATOM   2935  CA  VAL   188      32.802  34.322  38.891  1.00  0.00           C  
ATOM   2936  C   VAL   188      31.426  33.729  38.350  1.00  0.00           C  
ATOM   2937  O   VAL   188      31.081  33.738  37.178  1.00  0.00           O  
ATOM   2938  CB  VAL   188      32.961  35.760  38.371  1.00  0.00           C  
ATOM   2939  CG1 VAL   188      31.958  36.798  39.052  1.00  0.00           C  
ATOM   2940  CG2 VAL   188      34.274  36.313  38.856  1.00  0.00           C  
ATOM   2941  H   VAL   188      34.428  34.026  37.671  1.00  0.00           H  
ATOM   2942  HA  VAL   188      32.883  34.262  39.977  1.00  0.00           H  
ATOM   2943  HB  VAL   188      32.955  35.751  37.282  1.00  0.00           H  
ATOM   2944 HG11 VAL   188      32.320  37.822  39.144  1.00  0.00           H  
ATOM   2945 HG12 VAL   188      30.986  36.831  38.559  1.00  0.00           H  
ATOM   2946 HG13 VAL   188      31.821  36.617  40.119  1.00  0.00           H  
ATOM   2947 HG21 VAL   188      35.127  35.693  38.579  1.00  0.00           H  
ATOM   2948 HG22 VAL   188      34.416  37.333  38.500  1.00  0.00           H  
ATOM   2949 HG23 VAL   188      34.269  36.336  39.945  1.00  0.00           H  
ATOM   2950  N   GLU   189      30.543  33.299  39.237  1.00  0.00           N  
ATOM   2951  CA  GLU   189      29.275  32.625  38.878  1.00  0.00           C  
ATOM   2952  C   GLU   189      28.262  33.621  38.328  1.00  0.00           C  
ATOM   2953  O   GLU   189      27.307  33.211  37.668  1.00  0.00           O  
ATOM   2954  CB  GLU   189      28.626  31.981  40.143  1.00  0.00           C  
ATOM   2955  CG  GLU   189      29.493  30.822  40.692  1.00  0.00           C  
ATOM   2956  CD  GLU   189      29.521  29.620  39.757  1.00  0.00           C  
ATOM   2957  OE1 GLU   189      30.514  28.875  39.734  1.00  0.00           O  
ATOM   2958  OE2 GLU   189      28.476  29.321  39.070  1.00  0.00           O1-
ATOM   2959  H   GLU   189      30.798  33.348  40.213  1.00  0.00           H  
ATOM   2960  HA  GLU   189      29.377  31.830  38.139  1.00  0.00           H  
ATOM   2961  HB2 GLU   189      28.769  32.800  40.848  1.00  0.00           H  
ATOM   2962  HB3 GLU   189      27.641  31.556  39.949  1.00  0.00           H  
ATOM   2963  HG2 GLU   189      30.487  31.214  40.908  1.00  0.00           H  
ATOM   2964  HG3 GLU   189      29.166  30.559  41.698  1.00  0.00           H  
ATOM   2965  N   ALA   190      28.523  34.925  38.448  1.00  0.00           N  
ATOM   2966  CA  ALA   190      27.670  35.967  37.762  1.00  0.00           C  
ATOM   2967  C   ALA   190      28.221  36.488  36.451  1.00  0.00           C  
ATOM   2968  O   ALA   190      27.518  37.254  35.763  1.00  0.00           O  
ATOM   2969  CB  ALA   190      27.651  37.123  38.844  1.00  0.00           C  
ATOM   2970  H   ALA   190      29.303  35.233  39.011  1.00  0.00           H  
ATOM   2971  HA  ALA   190      26.633  35.675  37.596  1.00  0.00           H  
ATOM   2972  HB1 ALA   190      28.668  37.471  39.028  1.00  0.00           H  
ATOM   2973  HB2 ALA   190      27.119  38.035  38.575  1.00  0.00           H  
ATOM   2974  HB3 ALA   190      27.158  36.896  39.789  1.00  0.00           H  
ATOM   2975  N   LYS   191      29.423  36.087  36.126  1.00  0.00           N  
ATOM   2976  CA  LYS   191      30.291  36.521  35.027  1.00  0.00           C  
ATOM   2977  C   LYS   191      31.193  35.360  34.653  1.00  0.00           C  
ATOM   2978  O   LYS   191      32.431  35.467  34.795  1.00  0.00           O  
ATOM   2979  CB  LYS   191      31.079  37.782  35.418  1.00  0.00           C  
ATOM   2980  CG  LYS   191      30.226  39.004  35.684  1.00  0.00           C  
ATOM   2981  CD  LYS   191      29.678  39.544  34.437  1.00  0.00           C  
ATOM   2982  CE  LYS   191      28.650  40.688  34.642  1.00  0.00           C  
ATOM   2983  NZ  LYS   191      28.250  41.197  33.370  1.00  0.00           N1+
ATOM   2984  H   LYS   191      29.706  35.343  36.748  1.00  0.00           H  
ATOM   2985  HA  LYS   191      29.713  36.722  34.125  1.00  0.00           H  
ATOM   2986  HB2 LYS   191      31.776  37.537  36.219  1.00  0.00           H  
ATOM   2987  HB3 LYS   191      31.623  38.057  34.515  1.00  0.00           H  
ATOM   2988  HG2 LYS   191      29.415  38.740  36.363  1.00  0.00           H  
ATOM   2989  HG3 LYS   191      30.862  39.751  36.160  1.00  0.00           H  
ATOM   2990  HD2 LYS   191      30.486  39.986  33.853  1.00  0.00           H  
ATOM   2991  HD3 LYS   191      29.299  38.756  33.787  1.00  0.00           H  
ATOM   2992  HE2 LYS   191      27.798  40.343  35.228  1.00  0.00           H  
ATOM   2993  HE3 LYS   191      29.109  41.452  35.271  1.00  0.00           H  
ATOM   2994  HZ1 LYS   191      29.004  41.574  32.814  1.00  0.00           H  
ATOM   2995  HZ2 LYS   191      27.788  40.471  32.841  1.00  0.00           H  
ATOM   2996  HZ3 LYS   191      27.530  41.894  33.498  1.00  0.00           H  
ATOM   2997  N   PRO   192      30.675  34.298  34.016  1.00  0.00           N  
ATOM   2998  CA  PRO   192      31.486  33.127  33.527  1.00  0.00           C  
ATOM   2999  C   PRO   192      32.712  33.374  32.627  1.00  0.00           C  
ATOM   3000  O   PRO   192      33.502  32.464  32.578  1.00  0.00           O  
ATOM   3001  CD  PRO   192      29.277  33.999  33.709  1.00  0.00           C  
ATOM   3002  CG  PRO   192      29.178  32.507  33.448  1.00  0.00           C  
ATOM   3003  CB  PRO   192      30.532  32.129  32.865  1.00  0.00           C  
ATOM   3004  HD2 PRO   192      28.964  34.579  32.841  1.00  0.00           H  
ATOM   3005  HD3 PRO   192      28.562  34.143  34.518  1.00  0.00           H  
ATOM   3006  HG2 PRO   192      28.425  32.241  32.706  1.00  0.00           H  
ATOM   3007  HG3 PRO   192      28.955  31.999  34.386  1.00  0.00           H  
ATOM   3008  HB2 PRO   192      30.583  32.282  31.787  1.00  0.00           H  
ATOM   3009  HB3 PRO   192      30.805  31.102  33.108  1.00  0.00           H  
ATOM   3010  HA  PRO   192      31.913  32.612  34.387  1.00  0.00           H  
ATOM   3011  N   SER   193      32.856  34.566  32.002  1.00  0.00           N  
ATOM   3012  CA  SER   193      34.045  35.069  31.346  1.00  0.00           C  
ATOM   3013  C   SER   193      35.142  35.473  32.372  1.00  0.00           C  
ATOM   3014  O   SER   193      36.234  35.634  31.874  1.00  0.00           O  
ATOM   3015  CB  SER   193      33.725  36.313  30.545  1.00  0.00           C  
ATOM   3016  OG  SER   193      32.705  36.123  29.601  1.00  0.00           O  
ATOM   3017  H   SER   193      32.001  35.103  31.971  1.00  0.00           H  
ATOM   3018  HA  SER   193      34.423  34.336  30.633  1.00  0.00           H  
ATOM   3019  HB2 SER   193      33.539  37.121  31.252  1.00  0.00           H  
ATOM   3020  HB3 SER   193      34.590  36.697  30.003  1.00  0.00           H  
ATOM   3021  HG  SER   193      31.839  36.075  30.013  1.00  0.00           H  
ATOM   3022  N   VAL   194      34.918  35.781  33.657  1.00  0.00           N  
ATOM   3023  CA  VAL   194      35.810  36.461  34.554  1.00  0.00           C  
ATOM   3024  C   VAL   194      36.336  35.444  35.588  1.00  0.00           C  
ATOM   3025  O   VAL   194      35.607  34.650  36.224  1.00  0.00           O  
ATOM   3026  CB  VAL   194      35.111  37.684  35.213  1.00  0.00           C  
ATOM   3027  CG1 VAL   194      36.100  38.433  36.123  1.00  0.00           C  
ATOM   3028  CG2 VAL   194      34.621  38.711  34.196  1.00  0.00           C  
ATOM   3029  H   VAL   194      33.982  35.651  34.013  1.00  0.00           H  
ATOM   3030  HA  VAL   194      36.621  36.767  33.893  1.00  0.00           H  
ATOM   3031  HB  VAL   194      34.216  37.399  35.765  1.00  0.00           H  
ATOM   3032 HG11 VAL   194      36.268  37.706  36.917  1.00  0.00           H  
ATOM   3033 HG12 VAL   194      37.010  38.692  35.581  1.00  0.00           H  
ATOM   3034 HG13 VAL   194      35.764  39.376  36.555  1.00  0.00           H  
ATOM   3035 HG21 VAL   194      35.486  39.139  33.690  1.00  0.00           H  
ATOM   3036 HG22 VAL   194      34.002  38.173  33.479  1.00  0.00           H  
ATOM   3037 HG23 VAL   194      34.125  39.517  34.736  1.00  0.00           H  
ATOM   3038  N   TYR   195      37.656  35.610  35.881  1.00  0.00           N  
ATOM   3039  CA  TYR   195      38.405  34.681  36.693  1.00  0.00           C  
ATOM   3040  C   TYR   195      39.127  35.459  37.808  1.00  0.00           C  
ATOM   3041  O   TYR   195      39.588  36.591  37.631  1.00  0.00           O  
ATOM   3042  CB  TYR   195      39.449  33.960  35.816  1.00  0.00           C  
ATOM   3043  CG  TYR   195      38.886  33.059  34.824  1.00  0.00           C  
ATOM   3044  CD1 TYR   195      38.386  33.514  33.561  1.00  0.00           C  
ATOM   3045  CE1 TYR   195      37.835  32.619  32.580  1.00  0.00           C  
ATOM   3046  CZ  TYR   195      37.719  31.256  32.891  1.00  0.00           C  
ATOM   3047  OH  TYR   195      37.320  30.350  31.973  1.00  0.00           O  
ATOM   3048  CE2 TYR   195      38.177  30.780  34.129  1.00  0.00           C  
ATOM   3049  CD2 TYR   195      38.814  31.682  35.027  1.00  0.00           C  
ATOM   3050  H   TYR   195      38.078  36.386  35.392  1.00  0.00           H  
ATOM   3051  HA  TYR   195      37.757  33.968  37.202  1.00  0.00           H  
ATOM   3052  HB2 TYR   195      40.059  34.721  35.330  1.00  0.00           H  
ATOM   3053  HB3 TYR   195      40.056  33.431  36.551  1.00  0.00           H  
ATOM   3054  HD1 TYR   195      38.493  34.567  33.349  1.00  0.00           H  
ATOM   3055  HE1 TYR   195      37.438  32.961  31.636  1.00  0.00           H  
ATOM   3056  HH  TYR   195      36.963  30.799  31.204  1.00  0.00           H  
ATOM   3057  HE2 TYR   195      38.015  29.746  34.395  1.00  0.00           H  
ATOM   3058  HD2 TYR   195      39.307  31.319  35.916  1.00  0.00           H  
ATOM   3059  N   PHE   196      39.536  34.747  38.843  1.00  0.00           N  
ATOM   3060  CA  PHE   196      40.594  35.209  39.728  1.00  0.00           C  
ATOM   3061  C   PHE   196      41.988  34.568  39.393  1.00  0.00           C  
ATOM   3062  O   PHE   196      42.129  33.330  39.145  1.00  0.00           O  
ATOM   3063  CB  PHE   196      40.327  34.951  41.198  1.00  0.00           C  
ATOM   3064  CG  PHE   196      39.132  35.582  41.821  1.00  0.00           C  
ATOM   3065  CD1 PHE   196      38.343  36.587  41.144  1.00  0.00           C  
ATOM   3066  CE1 PHE   196      37.196  37.138  41.796  1.00  0.00           C  
ATOM   3067  CZ  PHE   196      36.809  36.732  43.074  1.00  0.00           C  
ATOM   3068  CE2 PHE   196      37.589  35.779  43.715  1.00  0.00           C  
ATOM   3069  CD2 PHE   196      38.709  35.189  43.091  1.00  0.00           C  
ATOM   3070  H   PHE   196      39.221  33.788  38.807  1.00  0.00           H  
ATOM   3071  HA  PHE   196      40.548  36.291  39.604  1.00  0.00           H  
ATOM   3072  HB2 PHE   196      40.196  33.869  41.221  1.00  0.00           H  
ATOM   3073  HB3 PHE   196      41.156  35.106  41.889  1.00  0.00           H  
ATOM   3074  HD1 PHE   196      38.615  36.948  40.163  1.00  0.00           H  
ATOM   3075  HE1 PHE   196      36.696  37.990  41.359  1.00  0.00           H  
ATOM   3076  HZ  PHE   196      36.061  37.315  43.589  1.00  0.00           H  
ATOM   3077  HE2 PHE   196      37.318  35.416  44.695  1.00  0.00           H  
ATOM   3078  HD2 PHE   196      39.174  34.315  43.523  1.00  0.00           H  
ATOM   3079  N   ILE   197      43.043  35.355  39.581  1.00  0.00           N  
ATOM   3080  CA  ILE   197      44.449  34.926  39.404  1.00  0.00           C  
ATOM   3081  C   ILE   197      45.349  35.393  40.566  1.00  0.00           C  
ATOM   3082  O   ILE   197      45.321  36.551  40.970  1.00  0.00           O  
ATOM   3083  CB  ILE   197      44.997  35.454  38.033  1.00  0.00           C  
ATOM   3084  CG2 ILE   197      46.514  35.082  37.731  1.00  0.00           C  
ATOM   3085  CG1 ILE   197      44.034  34.975  36.854  1.00  0.00           C  
ATOM   3086  CD1 ILE   197      44.625  35.386  35.525  1.00  0.00           C  
ATOM   3087  H   ILE   197      42.854  36.330  39.761  1.00  0.00           H  
ATOM   3088  HA  ILE   197      44.458  33.836  39.402  1.00  0.00           H  
ATOM   3089  HB  ILE   197      45.028  36.543  38.006  1.00  0.00           H  
ATOM   3090 HG21 ILE   197      46.799  35.497  36.764  1.00  0.00           H  
ATOM   3091 HG22 ILE   197      47.208  35.583  38.405  1.00  0.00           H  
ATOM   3092 HG23 ILE   197      46.673  34.004  37.686  1.00  0.00           H  
ATOM   3093 HG12 ILE   197      43.897  33.896  36.910  1.00  0.00           H  
ATOM   3094 HG13 ILE   197      43.016  35.334  37.009  1.00  0.00           H  
ATOM   3095 HD11 ILE   197      45.352  34.659  35.161  1.00  0.00           H  
ATOM   3096 HD12 ILE   197      43.741  35.289  34.895  1.00  0.00           H  
ATOM   3097 HD13 ILE   197      44.944  36.425  35.598  1.00  0.00           H  
ATOM   3098  N   LYS   198      46.335  34.534  40.890  1.00  0.00           N  
ATOM   3099  CA  LYS   198      47.391  34.824  41.825  1.00  0.00           C  
ATOM   3100  C   LYS   198      48.659  34.774  40.909  1.00  0.00           C  
ATOM   3101  O   LYS   198      48.837  34.047  39.900  1.00  0.00           O  
ATOM   3102  CB  LYS   198      47.389  33.870  43.020  1.00  0.00           C  
ATOM   3103  CG  LYS   198      48.655  34.043  43.850  1.00  0.00           C  
ATOM   3104  CD  LYS   198      48.925  32.787  44.771  1.00  0.00           C  
ATOM   3105  CE  LYS   198      49.974  33.025  45.818  1.00  0.00           C  
ATOM   3106  NZ  LYS   198      51.266  33.309  45.170  1.00  0.00           N1+
ATOM   3107  H   LYS   198      46.391  33.744  40.264  1.00  0.00           H  
ATOM   3108  HA  LYS   198      47.368  35.855  42.177  1.00  0.00           H  
ATOM   3109  HB2 LYS   198      46.447  33.935  43.564  1.00  0.00           H  
ATOM   3110  HB3 LYS   198      47.419  32.949  42.438  1.00  0.00           H  
ATOM   3111  HG2 LYS   198      49.488  34.139  43.153  1.00  0.00           H  
ATOM   3112  HG3 LYS   198      48.633  34.894  44.530  1.00  0.00           H  
ATOM   3113  HD2 LYS   198      48.013  32.581  45.332  1.00  0.00           H  
ATOM   3114  HD3 LYS   198      49.159  31.920  44.154  1.00  0.00           H  
ATOM   3115  HE2 LYS   198      49.637  33.776  46.531  1.00  0.00           H  
ATOM   3116  HE3 LYS   198      50.183  32.160  46.448  1.00  0.00           H  
ATOM   3117  HZ1 LYS   198      51.434  32.953  44.240  1.00  0.00           H  
ATOM   3118  HZ2 LYS   198      51.386  34.308  45.260  1.00  0.00           H  
ATOM   3119  HZ3 LYS   198      52.059  32.992  45.709  1.00  0.00           H  
ATOM   3120  N   PHE   199      49.647  35.549  41.277  1.00  0.00           N  
ATOM   3121  CA  PHE   199      50.882  35.726  40.514  1.00  0.00           C  
ATOM   3122  C   PHE   199      51.991  35.129  41.413  1.00  0.00           C  
ATOM   3123  O   PHE   199      51.933  35.166  42.651  1.00  0.00           O  
ATOM   3124  CB  PHE   199      51.110  37.179  40.154  1.00  0.00           C  
ATOM   3125  CG  PHE   199      50.294  37.763  39.033  1.00  0.00           C  
ATOM   3126  CD1 PHE   199      49.383  38.832  39.175  1.00  0.00           C  
ATOM   3127  CE1 PHE   199      48.485  39.231  38.139  1.00  0.00           C  
ATOM   3128  CZ  PHE   199      48.472  38.478  36.928  1.00  0.00           C  
ATOM   3129  CE2 PHE   199      49.321  37.341  36.834  1.00  0.00           C  
ATOM   3130  CD2 PHE   199      50.289  37.123  37.806  1.00  0.00           C  
ATOM   3131  H   PHE   199      49.559  36.171  42.068  1.00  0.00           H  
ATOM   3132  HA  PHE   199      50.870  35.119  39.609  1.00  0.00           H  
ATOM   3133  HB2 PHE   199      51.346  37.799  41.018  1.00  0.00           H  
ATOM   3134  HB3 PHE   199      52.084  37.132  39.666  1.00  0.00           H  
ATOM   3135  HD1 PHE   199      49.346  39.274  40.159  1.00  0.00           H  
ATOM   3136  HE1 PHE   199      47.872  40.112  38.253  1.00  0.00           H  
ATOM   3137  HZ  PHE   199      47.875  38.824  36.097  1.00  0.00           H  
ATOM   3138  HE2 PHE   199      49.319  36.710  35.958  1.00  0.00           H  
ATOM   3139  HD2 PHE   199      50.994  36.336  37.580  1.00  0.00           H  
ATOM   3140  N   ASP   200      53.071  34.689  40.746  1.00  0.00           N  
ATOM   3141  CA  ASP   200      54.230  34.115  41.375  1.00  0.00           C  
ATOM   3142  C   ASP   200      55.141  35.054  42.129  1.00  0.00           C  
ATOM   3143  O   ASP   200      56.063  34.585  42.822  1.00  0.00           O  
ATOM   3144  CB  ASP   200      54.940  33.148  40.384  1.00  0.00           C  
ATOM   3145  CG  ASP   200      54.047  32.110  39.782  1.00  0.00           C  
ATOM   3146  OD1 ASP   200      53.196  31.538  40.516  1.00  0.00           O  
ATOM   3147  OD2 ASP   200      54.252  31.713  38.603  1.00  0.00           O1-
ATOM   3148  H   ASP   200      53.197  34.845  39.756  1.00  0.00           H  
ATOM   3149  HA  ASP   200      53.916  33.450  42.179  1.00  0.00           H  
ATOM   3150  HB2 ASP   200      55.369  33.769  39.598  1.00  0.00           H  
ATOM   3151  HB3 ASP   200      55.726  32.573  40.875  1.00  0.00           H  
ATOM   3152  N   ASP   201      54.931  36.323  42.136  1.00  0.00           N  
ATOM   3153  CA  ASP   201      55.595  37.330  42.935  1.00  0.00           C  
ATOM   3154  C   ASP   201      54.751  38.107  44.016  1.00  0.00           C  
ATOM   3155  O   ASP   201      55.236  39.008  44.691  1.00  0.00           O  
ATOM   3156  CB  ASP   201      56.123  38.472  41.971  1.00  0.00           C  
ATOM   3157  CG  ASP   201      55.064  39.189  41.052  1.00  0.00           C  
ATOM   3158  OD1 ASP   201      55.028  40.426  41.017  1.00  0.00           O  
ATOM   3159  OD2 ASP   201      54.364  38.563  40.248  1.00  0.00           O1-
ATOM   3160  H   ASP   201      54.155  36.639  41.572  1.00  0.00           H  
ATOM   3161  HA  ASP   201      56.388  36.938  43.572  1.00  0.00           H  
ATOM   3162  HB2 ASP   201      56.598  39.230  42.595  1.00  0.00           H  
ATOM   3163  HB3 ASP   201      56.864  38.180  41.226  1.00  0.00           H  
ATOM   3164  N   ASP   202      53.543  37.574  44.292  1.00  0.00           N  
ATOM   3165  CA  ASP   202      52.527  38.241  45.108  1.00  0.00           C  
ATOM   3166  C   ASP   202      51.601  37.294  45.915  1.00  0.00           C  
ATOM   3167  O   ASP   202      51.447  36.128  45.612  1.00  0.00           O  
ATOM   3168  CB  ASP   202      51.806  39.372  44.248  1.00  0.00           C  
ATOM   3169  CG  ASP   202      51.145  40.479  45.061  1.00  0.00           C  
ATOM   3170  OD1 ASP   202      50.629  41.425  44.500  1.00  0.00           O  
ATOM   3171  OD2 ASP   202      51.243  40.538  46.330  1.00  0.00           O1-
ATOM   3172  H   ASP   202      53.312  36.714  43.815  1.00  0.00           H  
ATOM   3173  HA  ASP   202      53.085  38.800  45.859  1.00  0.00           H  
ATOM   3174  HB2 ASP   202      52.468  39.773  43.481  1.00  0.00           H  
ATOM   3175  HB3 ASP   202      51.028  38.809  43.733  1.00  0.00           H  
ATOM   3176  N   PHE   203      51.027  37.808  46.979  1.00  0.00           N  
ATOM   3177  CA  PHE   203      50.020  37.169  47.793  1.00  0.00           C  
ATOM   3178  C   PHE   203      48.762  38.101  47.704  1.00  0.00           C  
ATOM   3179  O   PHE   203      47.700  37.744  48.198  1.00  0.00           O  
ATOM   3180  CB  PHE   203      50.672  36.966  49.141  1.00  0.00           C  
ATOM   3181  CG  PHE   203      51.011  38.204  49.900  1.00  0.00           C  
ATOM   3182  CD1 PHE   203      50.269  38.721  51.010  1.00  0.00           C  
ATOM   3183  CE1 PHE   203      50.667  39.908  51.664  1.00  0.00           C  
ATOM   3184  CZ  PHE   203      51.845  40.584  51.270  1.00  0.00           C  
ATOM   3185  CE2 PHE   203      52.669  39.991  50.287  1.00  0.00           C  
ATOM   3186  CD2 PHE   203      52.240  38.833  49.630  1.00  0.00           C  
ATOM   3187  H   PHE   203      51.305  38.738  47.258  1.00  0.00           H  
ATOM   3188  HA  PHE   203      49.732  36.170  47.465  1.00  0.00           H  
ATOM   3189  HB2 PHE   203      49.954  36.372  49.707  1.00  0.00           H  
ATOM   3190  HB3 PHE   203      51.458  36.215  49.072  1.00  0.00           H  
ATOM   3191  HD1 PHE   203      49.445  38.171  51.440  1.00  0.00           H  
ATOM   3192  HE1 PHE   203      50.016  40.244  52.457  1.00  0.00           H  
ATOM   3193  HZ  PHE   203      52.193  41.486  51.750  1.00  0.00           H  
ATOM   3194  HE2 PHE   203      53.487  40.575  49.894  1.00  0.00           H  
ATOM   3195  HD2 PHE   203      52.807  38.535  48.761  1.00  0.00           H  
ATOM   3196  N   HIS   204      48.722  39.263  47.045  1.00  0.00           N  
ATOM   3197  CA  HIS   204      47.518  39.884  46.512  1.00  0.00           C  
ATOM   3198  C   HIS   204      46.855  39.037  45.370  1.00  0.00           C  
ATOM   3199  O   HIS   204      47.545  38.363  44.562  1.00  0.00           O  
ATOM   3200  CB  HIS   204      47.818  41.340  45.848  1.00  0.00           C  
ATOM   3201  CG  HIS   204      48.464  42.388  46.758  1.00  0.00           C  
ATOM   3202  ND1 HIS   204      49.640  42.352  47.367  1.00  0.00           N1+
ATOM   3203  CE1 HIS   204      49.653  43.364  48.292  1.00  0.00           C  
ATOM   3204  NE2 HIS   204      48.571  44.135  48.118  1.00  0.00           N  
ATOM   3205  CD2 HIS   204      47.767  43.509  47.157  1.00  0.00           C  
ATOM   3206  H   HIS   204      49.561  39.760  46.783  1.00  0.00           H  
ATOM   3207  HA  HIS   204      46.822  40.095  47.324  1.00  0.00           H  
ATOM   3208  HB2 HIS   204      48.290  41.238  44.871  1.00  0.00           H  
ATOM   3209  HB3 HIS   204      46.832  41.790  45.735  1.00  0.00           H  
ATOM   3210  HD1 HIS   204      50.285  41.579  47.298  1.00  0.00           H  
ATOM   3211  HE1 HIS   204      50.571  43.580  48.818  1.00  0.00           H  
ATOM   3212  HE2 HIS   204      48.320  44.970  48.627  1.00  0.00           H  
ATOM   3213  HD2 HIS   204      46.754  43.804  46.924  1.00  0.00           H  
ATOM   3214  N   ILE   205      45.521  39.157  45.197  1.00  0.00           N  
ATOM   3215  CA  ILE   205      44.699  38.387  44.254  1.00  0.00           C  
ATOM   3216  C   ILE   205      44.179  39.369  43.205  1.00  0.00           C  
ATOM   3217  O   ILE   205      43.790  40.526  43.519  1.00  0.00           O  
ATOM   3218  CB  ILE   205      43.594  37.562  44.934  1.00  0.00           C  
ATOM   3219  CG2 ILE   205      42.655  36.724  44.072  1.00  0.00           C  
ATOM   3220  CG1 ILE   205      44.284  36.625  46.017  1.00  0.00           C  
ATOM   3221  CD1 ILE   205      45.377  35.638  45.523  1.00  0.00           C  
ATOM   3222  H   ILE   205      44.989  39.767  45.801  1.00  0.00           H  
ATOM   3223  HA  ILE   205      45.337  37.679  43.725  1.00  0.00           H  
ATOM   3224  HB  ILE   205      43.030  38.322  45.474  1.00  0.00           H  
ATOM   3225 HG21 ILE   205      42.069  36.060  44.708  1.00  0.00           H  
ATOM   3226 HG22 ILE   205      41.907  37.362  43.603  1.00  0.00           H  
ATOM   3227 HG23 ILE   205      43.145  36.174  43.269  1.00  0.00           H  
ATOM   3228 HG12 ILE   205      44.746  37.281  46.755  1.00  0.00           H  
ATOM   3229 HG13 ILE   205      43.618  36.007  46.620  1.00  0.00           H  
ATOM   3230 HD11 ILE   205      46.267  36.221  45.287  1.00  0.00           H  
ATOM   3231 HD12 ILE   205      45.610  35.008  46.381  1.00  0.00           H  
ATOM   3232 HD13 ILE   205      44.947  35.083  44.690  1.00  0.00           H  
ATOM   3233  N   TYR   206      44.033  38.876  41.989  1.00  0.00           N  
ATOM   3234  CA  TYR   206      43.788  39.657  40.767  1.00  0.00           C  
ATOM   3235  C   TYR   206      42.685  39.110  40.005  1.00  0.00           C  
ATOM   3236  O   TYR   206      42.243  37.967  40.227  1.00  0.00           O  
ATOM   3237  CB  TYR   206      45.106  39.736  39.968  1.00  0.00           C  
ATOM   3238  CG  TYR   206      46.255  40.539  40.629  1.00  0.00           C  
ATOM   3239  CD1 TYR   206      46.986  39.893  41.626  1.00  0.00           C  
ATOM   3240  CE1 TYR   206      47.995  40.616  42.243  1.00  0.00           C  
ATOM   3241  CZ  TYR   206      48.310  41.927  41.882  1.00  0.00           C  
ATOM   3242  OH  TYR   206      49.306  42.637  42.525  1.00  0.00           O  
ATOM   3243  CE2 TYR   206      47.679  42.486  40.796  1.00  0.00           C  
ATOM   3244  CD2 TYR   206      46.571  41.884  40.203  1.00  0.00           C  
ATOM   3245  H   TYR   206      44.579  38.042  41.826  1.00  0.00           H  
ATOM   3246  HA  TYR   206      43.458  40.664  41.022  1.00  0.00           H  
ATOM   3247  HB2 TYR   206      45.588  38.786  39.736  1.00  0.00           H  
ATOM   3248  HB3 TYR   206      44.865  40.318  39.079  1.00  0.00           H  
ATOM   3249  HD1 TYR   206      46.791  38.865  41.893  1.00  0.00           H  
ATOM   3250  HE1 TYR   206      48.708  40.145  42.904  1.00  0.00           H  
ATOM   3251  HH  TYR   206      49.560  42.247  43.364  1.00  0.00           H  
ATOM   3252  HE2 TYR   206      48.006  43.471  40.496  1.00  0.00           H  
ATOM   3253  HD2 TYR   206      46.067  42.408  39.405  1.00  0.00           H  
ATOM   3254  N   VAL   207      42.093  39.879  39.020  1.00  0.00           N  
ATOM   3255  CA  VAL   207      40.774  39.561  38.305  1.00  0.00           C  
ATOM   3256  C   VAL   207      40.938  39.880  36.832  1.00  0.00           C  
ATOM   3257  O   VAL   207      41.234  41.036  36.496  1.00  0.00           O  
ATOM   3258  CB  VAL   207      39.602  40.449  38.939  1.00  0.00           C  
ATOM   3259  CG1 VAL   207      38.282  40.050  38.132  1.00  0.00           C  
ATOM   3260  CG2 VAL   207      39.482  40.259  40.444  1.00  0.00           C  
ATOM   3261  H   VAL   207      42.454  40.811  38.877  1.00  0.00           H  
ATOM   3262  HA  VAL   207      40.586  38.496  38.437  1.00  0.00           H  
ATOM   3263  HB  VAL   207      39.762  41.502  38.705  1.00  0.00           H  
ATOM   3264 HG11 VAL   207      38.022  38.997  38.244  1.00  0.00           H  
ATOM   3265 HG12 VAL   207      37.466  40.669  38.501  1.00  0.00           H  
ATOM   3266 HG13 VAL   207      38.385  40.361  37.093  1.00  0.00           H  
ATOM   3267 HG21 VAL   207      40.308  40.787  40.920  1.00  0.00           H  
ATOM   3268 HG22 VAL   207      38.542  40.770  40.658  1.00  0.00           H  
ATOM   3269 HG23 VAL   207      39.411  39.195  40.666  1.00  0.00           H  
ATOM   3270  N   TYR   208      40.556  39.011  35.942  1.00  0.00           N  
ATOM   3271  CA  TYR   208      40.427  39.105  34.445  1.00  0.00           C  
ATOM   3272  C   TYR   208      39.202  38.436  33.774  1.00  0.00           C  
ATOM   3273  O   TYR   208      38.877  37.317  34.070  1.00  0.00           O  
ATOM   3274  CB  TYR   208      41.736  38.689  33.774  1.00  0.00           C  
ATOM   3275  CG  TYR   208      42.947  39.458  34.297  1.00  0.00           C  
ATOM   3276  CD1 TYR   208      43.390  40.709  33.792  1.00  0.00           C  
ATOM   3277  CE1 TYR   208      44.571  41.278  34.359  1.00  0.00           C  
ATOM   3278  CZ  TYR   208      45.286  40.637  35.373  1.00  0.00           C  
ATOM   3279  OH  TYR   208      46.413  41.100  35.862  1.00  0.00           O  
ATOM   3280  CE2 TYR   208      44.871  39.426  35.805  1.00  0.00           C  
ATOM   3281  CD2 TYR   208      43.698  38.834  35.282  1.00  0.00           C  
ATOM   3282  H   TYR   208      40.222  38.108  36.247  1.00  0.00           H  
ATOM   3283  HA  TYR   208      40.396  40.164  34.188  1.00  0.00           H  
ATOM   3284  HB2 TYR   208      41.957  37.623  33.826  1.00  0.00           H  
ATOM   3285  HB3 TYR   208      41.599  38.926  32.719  1.00  0.00           H  
ATOM   3286  HD1 TYR   208      42.795  41.210  33.043  1.00  0.00           H  
ATOM   3287  HE1 TYR   208      44.907  42.209  33.928  1.00  0.00           H  
ATOM   3288  HH  TYR   208      46.702  41.789  35.260  1.00  0.00           H  
ATOM   3289  HE2 TYR   208      45.380  38.947  36.628  1.00  0.00           H  
ATOM   3290  HD2 TYR   208      43.314  37.918  35.706  1.00  0.00           H  
ATOM   3291  N   ASP   209      38.545  39.083  32.816  1.00  0.00           N  
ATOM   3292  CA  ASP   209      37.833  38.530  31.645  1.00  0.00           C  
ATOM   3293  C   ASP   209      38.797  37.968  30.611  1.00  0.00           C  
ATOM   3294  O   ASP   209      39.541  38.732  30.026  1.00  0.00           O  
ATOM   3295  CB  ASP   209      36.865  39.536  31.010  1.00  0.00           C  
ATOM   3296  CG  ASP   209      36.056  39.079  29.832  1.00  0.00           C  
ATOM   3297  OD1 ASP   209      35.032  39.754  29.581  1.00  0.00           O  
ATOM   3298  OD2 ASP   209      36.415  38.100  29.219  1.00  0.00           O1-
ATOM   3299  H   ASP   209      38.789  40.062  32.764  1.00  0.00           H  
ATOM   3300  HA  ASP   209      37.207  37.722  32.024  1.00  0.00           H  
ATOM   3301  HB2 ASP   209      36.223  39.940  31.793  1.00  0.00           H  
ATOM   3302  HB3 ASP   209      37.473  40.369  30.655  1.00  0.00           H  
ATOM   3303  N   LEU   210      38.727  36.676  30.324  1.00  0.00           N  
ATOM   3304  CA  LEU   210      39.750  35.973  29.529  1.00  0.00           C  
ATOM   3305  C   LEU   210      39.354  35.675  28.088  1.00  0.00           C  
ATOM   3306  O   LEU   210      40.216  35.403  27.242  1.00  0.00           O  
ATOM   3307  CB  LEU   210      40.264  34.767  30.313  1.00  0.00           C  
ATOM   3308  CG  LEU   210      40.927  35.139  31.622  1.00  0.00           C  
ATOM   3309  CD1 LEU   210      41.587  33.889  32.152  1.00  0.00           C  
ATOM   3310  CD2 LEU   210      41.952  36.137  31.422  1.00  0.00           C  
ATOM   3311  H   LEU   210      38.064  36.150  30.875  1.00  0.00           H  
ATOM   3312  HA  LEU   210      40.562  36.689  29.408  1.00  0.00           H  
ATOM   3313  HB2 LEU   210      39.479  34.015  30.388  1.00  0.00           H  
ATOM   3314  HB3 LEU   210      41.008  34.358  29.629  1.00  0.00           H  
ATOM   3315  HG  LEU   210      40.229  35.573  32.338  1.00  0.00           H  
ATOM   3316 HD11 LEU   210      42.540  33.694  31.661  1.00  0.00           H  
ATOM   3317 HD12 LEU   210      41.619  33.975  33.238  1.00  0.00           H  
ATOM   3318 HD13 LEU   210      40.961  33.002  32.070  1.00  0.00           H  
ATOM   3319 HD21 LEU   210      42.475  36.208  32.375  1.00  0.00           H  
ATOM   3320 HD22 LEU   210      42.639  35.979  30.590  1.00  0.00           H  
ATOM   3321 HD23 LEU   210      41.580  37.135  31.187  1.00  0.00           H  
ATOM   3322  N   VAL   211      38.099  35.858  27.724  1.00  0.00           N  
ATOM   3323  CA  VAL   211      37.528  35.724  26.357  1.00  0.00           C  
ATOM   3324  C   VAL   211      37.433  37.050  25.600  1.00  0.00           C  
ATOM   3325  O   VAL   211      37.016  36.998  24.424  1.00  0.00           O  
ATOM   3326  CB  VAL   211      36.103  34.910  26.416  1.00  0.00           C  
ATOM   3327  CG1 VAL   211      35.788  34.354  25.028  1.00  0.00           C  
ATOM   3328  CG2 VAL   211      36.208  33.705  27.376  1.00  0.00           C  
ATOM   3329  H   VAL   211      37.519  36.182  28.484  1.00  0.00           H  
ATOM   3330  HA  VAL   211      38.319  35.250  25.775  1.00  0.00           H  
ATOM   3331  HB  VAL   211      35.335  35.623  26.716  1.00  0.00           H  
ATOM   3332 HG11 VAL   211      35.578  35.207  24.382  1.00  0.00           H  
ATOM   3333 HG12 VAL   211      36.692  33.908  24.614  1.00  0.00           H  
ATOM   3334 HG13 VAL   211      34.989  33.613  25.020  1.00  0.00           H  
ATOM   3335 HG21 VAL   211      35.993  33.952  28.416  1.00  0.00           H  
ATOM   3336 HG22 VAL   211      35.476  32.970  27.041  1.00  0.00           H  
ATOM   3337 HG23 VAL   211      37.170  33.211  27.244  1.00  0.00           H  
ATOM   3338  N   LYS   212      37.747  38.157  26.290  1.00  0.00           N  
ATOM   3339  CA  LYS   212      37.781  39.497  25.741  1.00  0.00           C  
ATOM   3340  C   LYS   212      38.704  39.561  24.505  1.00  0.00           C  
ATOM   3341  O   LYS   212      39.843  39.185  24.456  1.00  0.00           O  
ATOM   3342  CB  LYS   212      38.247  40.479  26.859  1.00  0.00           C  
ATOM   3343  CG  LYS   212      37.759  41.914  26.619  1.00  0.00           C  
ATOM   3344  CD  LYS   212      38.145  42.815  27.806  1.00  0.00           C  
ATOM   3345  CE  LYS   212      37.429  44.150  27.604  1.00  0.00           C  
ATOM   3346  NZ  LYS   212      38.021  45.298  28.285  1.00  0.00           N1+
ATOM   3347  H   LYS   212      37.924  37.995  27.271  1.00  0.00           H  
ATOM   3348  HA  LYS   212      36.729  39.654  25.504  1.00  0.00           H  
ATOM   3349  HB2 LYS   212      37.742  40.194  27.782  1.00  0.00           H  
ATOM   3350  HB3 LYS   212      39.329  40.452  26.987  1.00  0.00           H  
ATOM   3351  HG2 LYS   212      38.026  42.166  25.593  1.00  0.00           H  
ATOM   3352  HG3 LYS   212      36.672  41.830  26.624  1.00  0.00           H  
ATOM   3353  HD2 LYS   212      37.752  42.355  28.713  1.00  0.00           H  
ATOM   3354  HD3 LYS   212      39.231  42.860  27.897  1.00  0.00           H  
ATOM   3355  HE2 LYS   212      37.272  44.325  26.539  1.00  0.00           H  
ATOM   3356  HE3 LYS   212      36.552  43.969  28.224  1.00  0.00           H  
ATOM   3357  HZ1 LYS   212      37.256  45.936  28.456  1.00  0.00           H  
ATOM   3358  HZ2 LYS   212      38.434  45.047  29.172  1.00  0.00           H  
ATOM   3359  HZ3 LYS   212      38.739  45.808  27.791  1.00  0.00           H  
ATOM   3360  N   NME   213      38.102  40.174  23.454  1.00  0.00           N  
ATOM   3361  C   NME   213      38.543  40.311  22.043  1.00  0.00           C  
ATOM   3362  H   NME   213      37.154  40.412  23.705  1.00  0.00           H  
ATOM   3363  H1  NME   213      39.624  40.449  22.061  1.00  0.00           H  
ATOM   3364  H2  NME   213      38.344  39.394  21.488  1.00  0.00           H  
ATOM   3365  H3  NME   213      38.118  41.216  21.607  1.00  0.00           H  
TER    3366      NME   213
CONECT 3361 3363 3364 3365
CONECT 3363 3361
CONECT 3364 3361
CONECT 3365 3361
END   
