# Supplementary material for: Exploring Aromatic Cage Flexibility Using Cosolvent Molecular Dynamics Simulations—An In-Silico Case Study of Tudor Domains
Source: J Chem Inf Model. 2024 May 21;64(11):4553–69. doi: 10.1021/acs.jcim.4c00298 (PMC11167732; doi:10.1021/acs.jcim.4c00298)
Supplement: Supplementary file 2 — ci4c00298_si_002.zip [file ci4c00298_si_002.zip › SPIN1/cluster_representatives/domain2/02_TEA_rep_c1.pdb]

TITLE     rep04.c1
REMARK   4      COMPLIES WITH FORMAT V. 3.0, 1-DEC-2006
REMARK 888
REMARK 888 WRITTEN BY MAESTRO (A PRODUCT OF SCHRODINGER, LLC)
CRYST1   83.464   83.464   83.464 109.47 109.47 109.47 P 1           1
ATOM      1  CH3 ACE     1      42.037  19.795  65.949  1.00  0.00           C  
ATOM      2  C   ACE     1      42.168  19.261  64.527  1.00  0.00           C  
ATOM      3  O   ACE     1      43.297  18.976  64.048  1.00  0.00           O  
ATOM      4  H1  ACE     1      41.421  20.694  65.973  1.00  0.00           H  
ATOM      5  H2  ACE     1      41.463  19.139  66.603  1.00  0.00           H  
ATOM      6  H3  ACE     1      43.063  19.987  66.263  1.00  0.00           H  
ATOM      7  N   ARG     2      41.076  19.091  63.852  1.00  0.00           N  
ATOM      8  CA  ARG     2      41.148  18.649  62.517  1.00  0.00           C  
ATOM      9  C   ARG     2      40.199  19.386  61.579  1.00  0.00           C  
ATOM     10  O   ARG     2      40.284  19.083  60.401  1.00  0.00           O  
ATOM     11  CB  ARG     2      41.009  17.067  62.452  1.00  0.00           C  
ATOM     12  CG  ARG     2      39.501  16.646  62.674  1.00  0.00           C  
ATOM     13  CD  ARG     2      39.397  15.121  62.507  1.00  0.00           C  
ATOM     14  NE  ARG     2      38.102  14.479  62.790  1.00  0.00           N  
ATOM     15  CZ  ARG     2      37.778  13.217  62.871  1.00  0.00           C  
ATOM     16  NH1 ARG     2      38.649  12.316  62.758  1.00  0.00           N  
ATOM     17  NH2 ARG     2      36.598  12.783  63.247  1.00  0.00           N1+
ATOM     18  H   ARG     2      40.185  19.223  64.307  1.00  0.00           H  
ATOM     19  HA  ARG     2      42.087  18.868  62.009  1.00  0.00           H  
ATOM     20  HB2 ARG     2      41.393  16.826  61.461  1.00  0.00           H  
ATOM     21  HB3 ARG     2      41.569  16.541  63.225  1.00  0.00           H  
ATOM     22  HG2 ARG     2      39.142  16.924  63.665  1.00  0.00           H  
ATOM     23  HG3 ARG     2      38.947  17.126  61.867  1.00  0.00           H  
ATOM     24  HD2 ARG     2      39.662  14.875  61.479  1.00  0.00           H  
ATOM     25  HD3 ARG     2      40.127  14.669  63.179  1.00  0.00           H  
ATOM     26  HE  ARG     2      37.284  15.071  62.797  1.00  0.00           H  
ATOM     27 HH11 ARG     2      39.570  12.616  62.472  1.00  0.00           H  
ATOM     28 HH12 ARG     2      38.374  11.346  62.690  1.00  0.00           H  
ATOM     29 HH21 ARG     2      35.739  13.314  63.264  1.00  0.00           H  
ATOM     30 HH22 ARG     2      36.467  11.851  63.613  1.00  0.00           H  
ATOM     31  N   ARG     3      39.455  20.292  62.210  1.00  0.00           N  
ATOM     32  CA  ARG     3      38.840  21.445  61.598  1.00  0.00           C  
ATOM     33  C   ARG     3      39.603  22.033  60.390  1.00  0.00           C  
ATOM     34  O   ARG     3      40.621  22.706  60.583  1.00  0.00           O  
ATOM     35  CB  ARG     3      38.741  22.610  62.637  1.00  0.00           C  
ATOM     36  CG  ARG     3      37.804  23.710  62.153  1.00  0.00           C  
ATOM     37  CD  ARG     3      37.763  24.833  63.136  1.00  0.00           C  
ATOM     38  NE  ARG     3      36.988  26.024  62.555  1.00  0.00           N  
ATOM     39  CZ  ARG     3      36.492  27.058  63.191  1.00  0.00           C  
ATOM     40  NH1 ARG     3      36.709  27.271  64.443  1.00  0.00           N  
ATOM     41  NH2 ARG     3      35.649  27.835  62.554  1.00  0.00           N1+
ATOM     42  H   ARG     3      39.472  20.139  63.209  1.00  0.00           H  
ATOM     43  HA  ARG     3      37.845  21.243  61.203  1.00  0.00           H  
ATOM     44  HB2 ARG     3      38.310  22.185  63.543  1.00  0.00           H  
ATOM     45  HB3 ARG     3      39.745  22.964  62.870  1.00  0.00           H  
ATOM     46  HG2 ARG     3      38.173  24.028  61.178  1.00  0.00           H  
ATOM     47  HG3 ARG     3      36.745  23.454  62.122  1.00  0.00           H  
ATOM     48  HD2 ARG     3      37.193  24.385  63.950  1.00  0.00           H  
ATOM     49  HD3 ARG     3      38.798  25.092  63.357  1.00  0.00           H  
ATOM     50  HE  ARG     3      36.609  25.904  61.626  1.00  0.00           H  
ATOM     51 HH11 ARG     3      37.403  26.739  64.948  1.00  0.00           H  
ATOM     52 HH12 ARG     3      36.293  28.096  64.851  1.00  0.00           H  
ATOM     53 HH21 ARG     3      35.410  27.612  61.598  1.00  0.00           H  
ATOM     54 HH22 ARG     3      35.220  28.589  63.071  1.00  0.00           H  
ATOM     55  N   ASN     4      39.106  21.856  59.191  1.00  0.00           N  
ATOM     56  CA  ASN     4      39.457  22.633  57.988  1.00  0.00           C  
ATOM     57  C   ASN     4      39.452  24.167  58.295  1.00  0.00           C  
ATOM     58  O   ASN     4      38.411  24.721  58.643  1.00  0.00           O  
ATOM     59  CB  ASN     4      38.505  22.300  56.806  1.00  0.00           C  
ATOM     60  CG  ASN     4      39.096  22.836  55.513  1.00  0.00           C  
ATOM     61  OD1 ASN     4      40.106  23.521  55.502  1.00  0.00           O  
ATOM     62  ND2 ASN     4      38.455  22.633  54.402  1.00  0.00           N  
ATOM     63  H   ASN     4      38.388  21.154  59.074  1.00  0.00           H  
ATOM     64  HA  ASN     4      40.447  22.350  57.631  1.00  0.00           H  
ATOM     65  HB2 ASN     4      38.323  21.236  56.650  1.00  0.00           H  
ATOM     66  HB3 ASN     4      37.571  22.853  56.896  1.00  0.00           H  
ATOM     67 HD21 ASN     4      37.573  22.144  54.462  1.00  0.00           H  
ATOM     68 HD22 ASN     4      38.974  22.799  53.551  1.00  0.00           H  
ATOM     69  N   ILE     5      40.584  24.891  58.028  1.00  0.00           N  
ATOM     70  CA  ILE     5      40.784  26.287  58.339  1.00  0.00           C  
ATOM     71  C   ILE     5      39.944  27.209  57.422  1.00  0.00           C  
ATOM     72  O   ILE     5      40.069  28.394  57.648  1.00  0.00           O  
ATOM     73  CB  ILE     5      42.271  26.668  58.532  1.00  0.00           C  
ATOM     74  CG2 ILE     5      42.962  26.912  57.147  1.00  0.00           C  
ATOM     75  CG1 ILE     5      42.508  27.846  59.590  1.00  0.00           C  
ATOM     76  CD1 ILE     5      43.982  28.270  59.703  1.00  0.00           C  
ATOM     77  H   ILE     5      41.333  24.305  57.689  1.00  0.00           H  
ATOM     78  HA  ILE     5      40.319  26.304  59.325  1.00  0.00           H  
ATOM     79  HB  ILE     5      42.797  25.842  59.009  1.00  0.00           H  
ATOM     80 HG21 ILE     5      42.747  27.827  56.595  1.00  0.00           H  
ATOM     81 HG22 ILE     5      44.046  26.846  57.243  1.00  0.00           H  
ATOM     82 HG23 ILE     5      42.637  26.163  56.425  1.00  0.00           H  
ATOM     83 HG12 ILE     5      41.858  28.693  59.366  1.00  0.00           H  
ATOM     84 HG13 ILE     5      42.271  27.560  60.614  1.00  0.00           H  
ATOM     85 HD11 ILE     5      44.102  28.824  60.634  1.00  0.00           H  
ATOM     86 HD12 ILE     5      44.712  27.463  59.763  1.00  0.00           H  
ATOM     87 HD13 ILE     5      44.307  28.777  58.794  1.00  0.00           H  
ATOM     88  N   VAL     6      38.988  26.834  56.551  1.00  0.00           N  
ATOM     89  CA  VAL     6      37.990  27.781  55.984  1.00  0.00           C  
ATOM     90  C   VAL     6      37.039  28.322  57.059  1.00  0.00           C  
ATOM     91  O   VAL     6      36.615  27.588  57.877  1.00  0.00           O  
ATOM     92  CB  VAL     6      37.131  27.124  54.876  1.00  0.00           C  
ATOM     93  CG1 VAL     6      36.435  28.262  54.070  1.00  0.00           C  
ATOM     94  CG2 VAL     6      38.064  26.427  53.874  1.00  0.00           C  
ATOM     95  H   VAL     6      38.894  25.851  56.335  1.00  0.00           H  
ATOM     96  HA  VAL     6      38.508  28.658  55.596  1.00  0.00           H  
ATOM     97  HB  VAL     6      36.480  26.473  55.459  1.00  0.00           H  
ATOM     98 HG11 VAL     6      35.872  27.801  53.258  1.00  0.00           H  
ATOM     99 HG12 VAL     6      35.600  28.798  54.520  1.00  0.00           H  
ATOM    100 HG13 VAL     6      37.106  28.989  53.613  1.00  0.00           H  
ATOM    101 HG21 VAL     6      38.898  27.082  53.622  1.00  0.00           H  
ATOM    102 HG22 VAL     6      38.487  25.474  54.192  1.00  0.00           H  
ATOM    103 HG23 VAL     6      37.560  26.232  52.928  1.00  0.00           H  
ATOM    104  N   GLY     7      36.596  29.551  57.005  1.00  0.00           N  
ATOM    105  CA  GLY     7      35.627  30.216  57.954  1.00  0.00           C  
ATOM    106  C   GLY     7      36.242  30.714  59.238  1.00  0.00           C  
ATOM    107  O   GLY     7      35.700  31.525  59.939  1.00  0.00           O  
ATOM    108  H   GLY     7      36.924  30.152  56.262  1.00  0.00           H  
ATOM    109  HA2 GLY     7      35.064  31.010  57.463  1.00  0.00           H  
ATOM    110  HA3 GLY     7      34.923  29.403  58.129  1.00  0.00           H  
ATOM    111  N   CYS     8      37.522  30.363  59.422  1.00  0.00           N  
ATOM    112  CA  CYS     8      38.330  30.576  60.635  1.00  0.00           C  
ATOM    113  C   CYS     8      38.787  32.016  60.641  1.00  0.00           C  
ATOM    114  O   CYS     8      39.323  32.570  59.640  1.00  0.00           O  
ATOM    115  CB  CYS     8      39.535  29.671  60.692  1.00  0.00           C  
ATOM    116  SG  CYS     8      39.090  27.901  61.155  1.00  0.00           S  
ATOM    117  H   CYS     8      37.851  29.933  58.569  1.00  0.00           H  
ATOM    118  HA  CYS     8      37.667  30.481  61.495  1.00  0.00           H  
ATOM    119  HB2 CYS     8      40.122  29.739  59.776  1.00  0.00           H  
ATOM    120  HB3 CYS     8      40.180  30.027  61.496  1.00  0.00           H  
ATOM    121  HG  CYS     8      38.506  27.680  59.973  1.00  0.00           H  
ATOM    122  N   ARG     9      38.618  32.694  61.794  1.00  0.00           N  
ATOM    123  CA  ARG     9      39.266  33.897  62.177  1.00  0.00           C  
ATOM    124  C   ARG     9      40.702  33.505  62.691  1.00  0.00           C  
ATOM    125  O   ARG     9      40.851  32.629  63.490  1.00  0.00           O  
ATOM    126  CB  ARG     9      38.466  34.433  63.350  1.00  0.00           C  
ATOM    127  CG  ARG     9      37.137  35.189  62.944  1.00  0.00           C  
ATOM    128  CD  ARG     9      37.486  36.442  62.108  1.00  0.00           C  
ATOM    129  NE  ARG     9      38.208  37.463  62.910  1.00  0.00           N  
ATOM    130  CZ  ARG     9      38.637  38.601  62.444  1.00  0.00           C  
ATOM    131  NH1 ARG     9      38.612  38.989  61.186  1.00  0.00           N  
ATOM    132  NH2 ARG     9      39.403  39.376  63.200  1.00  0.00           N1+
ATOM    133  H   ARG     9      38.270  32.115  62.545  1.00  0.00           H  
ATOM    134  HA  ARG     9      39.414  34.627  61.381  1.00  0.00           H  
ATOM    135  HB2 ARG     9      38.282  33.622  64.055  1.00  0.00           H  
ATOM    136  HB3 ARG     9      39.058  35.138  63.934  1.00  0.00           H  
ATOM    137  HG2 ARG     9      36.515  34.519  62.350  1.00  0.00           H  
ATOM    138  HG3 ARG     9      36.511  35.452  63.797  1.00  0.00           H  
ATOM    139  HD2 ARG     9      38.124  36.090  61.298  1.00  0.00           H  
ATOM    140  HD3 ARG     9      36.591  36.870  61.656  1.00  0.00           H  
ATOM    141  HE  ARG     9      38.110  37.439  63.915  1.00  0.00           H  
ATOM    142 HH11 ARG     9      38.246  38.324  60.521  1.00  0.00           H  
ATOM    143 HH12 ARG     9      39.003  39.876  60.903  1.00  0.00           H  
ATOM    144 HH21 ARG     9      39.318  39.180  64.188  1.00  0.00           H  
ATOM    145 HH22 ARG     9      39.782  40.283  62.966  1.00  0.00           H  
ATOM    146  N   ILE    10      41.782  34.104  62.130  1.00  0.00           N  
ATOM    147  CA  ILE    10      43.185  33.657  62.389  1.00  0.00           C  
ATOM    148  C   ILE    10      44.143  34.864  62.618  1.00  0.00           C  
ATOM    149  O   ILE    10      44.022  36.008  62.156  1.00  0.00           O  
ATOM    150  CB  ILE    10      43.747  32.749  61.260  1.00  0.00           C  
ATOM    151  CG2 ILE    10      42.895  31.469  61.152  1.00  0.00           C  
ATOM    152  CG1 ILE    10      43.824  33.573  59.926  1.00  0.00           C  
ATOM    153  CD1 ILE    10      44.494  32.868  58.694  1.00  0.00           C  
ATOM    154  H   ILE    10      41.590  34.774  61.400  1.00  0.00           H  
ATOM    155  HA  ILE    10      43.290  33.082  63.309  1.00  0.00           H  
ATOM    156  HB  ILE    10      44.696  32.340  61.607  1.00  0.00           H  
ATOM    157 HG21 ILE    10      41.866  31.727  60.901  1.00  0.00           H  
ATOM    158 HG22 ILE    10      43.237  30.904  60.285  1.00  0.00           H  
ATOM    159 HG23 ILE    10      42.900  30.802  62.014  1.00  0.00           H  
ATOM    160 HG12 ILE    10      42.797  33.833  59.670  1.00  0.00           H  
ATOM    161 HG13 ILE    10      44.365  34.518  59.963  1.00  0.00           H  
ATOM    162 HD11 ILE    10      44.390  33.430  57.766  1.00  0.00           H  
ATOM    163 HD12 ILE    10      45.564  32.757  58.871  1.00  0.00           H  
ATOM    164 HD13 ILE    10      44.052  31.916  58.398  1.00  0.00           H  
ATOM    165  N   GLN    11      45.238  34.603  63.280  1.00  0.00           N  
ATOM    166  CA  GLN    11      46.433  35.478  63.394  1.00  0.00           C  
ATOM    167  C   GLN    11      47.725  34.651  63.119  1.00  0.00           C  
ATOM    168  O   GLN    11      47.707  33.477  63.345  1.00  0.00           O  
ATOM    169  CB  GLN    11      46.490  36.354  64.682  1.00  0.00           C  
ATOM    170  CG  GLN    11      46.812  35.493  65.922  1.00  0.00           C  
ATOM    171  CD  GLN    11      46.797  36.405  67.179  1.00  0.00           C  
ATOM    172  OE1 GLN    11      46.230  37.485  67.211  1.00  0.00           O  
ATOM    173  NE2 GLN    11      47.384  35.856  68.254  1.00  0.00           N  
ATOM    174  H   GLN    11      45.391  33.640  63.545  1.00  0.00           H  
ATOM    175  HA  GLN    11      46.322  36.141  62.536  1.00  0.00           H  
ATOM    176  HB2 GLN    11      47.286  37.044  64.406  1.00  0.00           H  
ATOM    177  HB3 GLN    11      45.515  36.839  64.727  1.00  0.00           H  
ATOM    178  HG2 GLN    11      46.091  34.678  65.984  1.00  0.00           H  
ATOM    179  HG3 GLN    11      47.835  35.115  65.935  1.00  0.00           H  
ATOM    180 HE21 GLN    11      47.879  34.976  68.218  1.00  0.00           H  
ATOM    181 HE22 GLN    11      47.435  36.378  69.117  1.00  0.00           H  
ATOM    182  N   HIS    12      48.787  35.249  62.546  1.00  0.00           N  
ATOM    183  CA  HIS    12      50.027  34.549  62.272  1.00  0.00           C  
ATOM    184  C   HIS    12      51.156  35.601  62.263  1.00  0.00           C  
ATOM    185  O   HIS    12      51.015  36.737  61.921  1.00  0.00           O  
ATOM    186  CB  HIS    12      49.924  33.724  60.997  1.00  0.00           C  
ATOM    187  CG  HIS    12      49.604  34.475  59.776  1.00  0.00           C  
ATOM    188  ND1 HIS    12      50.522  34.818  58.834  1.00  0.00           N  
ATOM    189  CE1 HIS    12      49.902  35.078  57.652  1.00  0.00           C  
ATOM    190  NE2 HIS    12      48.636  34.988  57.811  1.00  0.00           N  
ATOM    191  CD2 HIS    12      48.397  34.540  59.140  1.00  0.00           C  
ATOM    192  H   HIS    12      48.700  36.196  62.205  1.00  0.00           H  
ATOM    193  HA  HIS    12      50.296  33.975  63.159  1.00  0.00           H  
ATOM    194  HB2 HIS    12      50.872  33.192  60.912  1.00  0.00           H  
ATOM    195  HB3 HIS    12      49.177  32.937  61.105  1.00  0.00           H  
ATOM    196  HD1 HIS    12      51.523  34.688  58.866  1.00  0.00           H  
ATOM    197  HE1 HIS    12      50.435  35.417  56.776  1.00  0.00           H  
ATOM    198  HD2 HIS    12      47.479  34.216  59.607  1.00  0.00           H  
ATOM    199  N   GLY    13      52.360  35.167  62.538  1.00  0.00           N  
ATOM    200  CA  GLY    13      53.628  35.816  62.066  1.00  0.00           C  
ATOM    201  C   GLY    13      53.800  35.681  60.577  1.00  0.00           C  
ATOM    202  O   GLY    13      53.523  34.575  60.101  1.00  0.00           O  
ATOM    203  H   GLY    13      52.511  34.193  62.757  1.00  0.00           H  
ATOM    204  HA2 GLY    13      53.633  36.883  62.290  1.00  0.00           H  
ATOM    205  HA3 GLY    13      54.411  35.281  62.603  1.00  0.00           H  
ATOM    206  N   TRP    14      54.330  36.703  59.953  1.00  0.00           N  
ATOM    207  CA  TRP    14      54.742  36.741  58.592  1.00  0.00           C  
ATOM    208  C   TRP    14      56.208  37.279  58.475  1.00  0.00           C  
ATOM    209  O   TRP    14      56.590  38.124  59.219  1.00  0.00           O  
ATOM    210  CB  TRP    14      53.670  37.593  57.857  1.00  0.00           C  
ATOM    211  CG  TRP    14      53.995  37.721  56.392  1.00  0.00           C  
ATOM    212  CD1 TRP    14      54.672  38.714  55.780  1.00  0.00           C  
ATOM    213  NE1 TRP    14      54.721  38.425  54.388  1.00  0.00           N  
ATOM    214  CE2 TRP    14      54.208  37.179  54.058  1.00  0.00           C  
ATOM    215  CZ2 TRP    14      54.180  36.430  52.876  1.00  0.00           C  
ATOM    216  CH2 TRP    14      53.608  35.151  52.957  1.00  0.00           C  
ATOM    217  CZ3 TRP    14      52.929  34.721  54.115  1.00  0.00           C  
ATOM    218  CE3 TRP    14      53.036  35.433  55.328  1.00  0.00           C  
ATOM    219  CD2 TRP    14      53.759  36.691  55.339  1.00  0.00           C  
ATOM    220  H   TRP    14      54.312  37.582  60.450  1.00  0.00           H  
ATOM    221  HA  TRP    14      54.709  35.717  58.220  1.00  0.00           H  
ATOM    222  HB2 TRP    14      52.738  37.038  57.962  1.00  0.00           H  
ATOM    223  HB3 TRP    14      53.620  38.538  58.396  1.00  0.00           H  
ATOM    224  HD1 TRP    14      55.075  39.623  56.201  1.00  0.00           H  
ATOM    225  HE1 TRP    14      55.313  38.963  53.771  1.00  0.00           H  
ATOM    226  HZ2 TRP    14      54.600  36.862  51.980  1.00  0.00           H  
ATOM    227  HH2 TRP    14      53.500  34.507  52.096  1.00  0.00           H  
ATOM    228  HZ3 TRP    14      52.247  33.891  54.008  1.00  0.00           H  
ATOM    229  HE3 TRP    14      52.544  35.068  56.218  1.00  0.00           H  
ATOM    230  N   LYS    15      56.998  36.954  57.386  1.00  0.00           N  
ATOM    231  CA  LYS    15      58.218  37.565  56.946  1.00  0.00           C  
ATOM    232  C   LYS    15      58.452  37.454  55.470  1.00  0.00           C  
ATOM    233  O   LYS    15      58.053  36.485  54.879  1.00  0.00           O  
ATOM    234  CB  LYS    15      59.309  37.039  57.916  1.00  0.00           C  
ATOM    235  CG  LYS    15      59.661  35.559  57.680  1.00  0.00           C  
ATOM    236  CD  LYS    15      60.842  35.127  58.627  1.00  0.00           C  
ATOM    237  CE  LYS    15      61.753  34.041  57.893  1.00  0.00           C  
ATOM    238  NZ  LYS    15      62.804  33.568  58.872  1.00  0.00           N1+
ATOM    239  H   LYS    15      56.590  36.334  56.702  1.00  0.00           H  
ATOM    240  HA  LYS    15      58.127  38.622  57.197  1.00  0.00           H  
ATOM    241  HB2 LYS    15      60.124  37.747  57.766  1.00  0.00           H  
ATOM    242  HB3 LYS    15      58.935  37.214  58.925  1.00  0.00           H  
ATOM    243  HG2 LYS    15      58.783  34.956  57.908  1.00  0.00           H  
ATOM    244  HG3 LYS    15      60.056  35.509  56.664  1.00  0.00           H  
ATOM    245  HD2 LYS    15      61.527  35.936  58.884  1.00  0.00           H  
ATOM    246  HD3 LYS    15      60.374  34.801  59.556  1.00  0.00           H  
ATOM    247  HE2 LYS    15      61.148  33.164  57.661  1.00  0.00           H  
ATOM    248  HE3 LYS    15      62.121  34.516  56.984  1.00  0.00           H  
ATOM    249  HZ1 LYS    15      63.579  33.074  58.452  1.00  0.00           H  
ATOM    250  HZ2 LYS    15      63.274  34.303  59.381  1.00  0.00           H  
ATOM    251  HZ3 LYS    15      62.406  32.995  59.602  1.00  0.00           H  
ATOM    252  N   GLU    16      59.231  38.411  54.934  1.00  0.00           N  
ATOM    253  CA  GLU    16      59.654  38.428  53.511  1.00  0.00           C  
ATOM    254  C   GLU    16      60.975  37.673  53.232  1.00  0.00           C  
ATOM    255  O   GLU    16      61.891  38.131  52.572  1.00  0.00           O  
ATOM    256  CB  GLU    16      59.814  39.896  53.042  1.00  0.00           C  
ATOM    257  CG  GLU    16      58.619  40.850  53.123  1.00  0.00           C  
ATOM    258  CD  GLU    16      57.323  40.423  52.324  1.00  0.00           C  
ATOM    259  OE1 GLU    16      57.479  40.234  51.090  1.00  0.00           O  
ATOM    260  OE2 GLU    16      56.214  40.369  52.934  1.00  0.00           O1-
ATOM    261  H   GLU    16      59.332  39.217  55.534  1.00  0.00           H  
ATOM    262  HA  GLU    16      58.865  37.922  52.954  1.00  0.00           H  
ATOM    263  HB2 GLU    16      60.661  40.406  53.501  1.00  0.00           H  
ATOM    264  HB3 GLU    16      59.979  39.928  51.965  1.00  0.00           H  
ATOM    265  HG2 GLU    16      58.278  41.004  54.147  1.00  0.00           H  
ATOM    266  HG3 GLU    16      58.934  41.866  52.886  1.00  0.00           H  
ATOM    267  N   GLY    17      61.109  36.541  53.800  1.00  0.00           N  
ATOM    268  CA  GLY    17      62.336  35.771  53.852  1.00  0.00           C  
ATOM    269  C   GLY    17      63.419  36.400  54.817  1.00  0.00           C  
ATOM    270  O   GLY    17      63.281  36.298  56.008  1.00  0.00           O  
ATOM    271  H   GLY    17      60.255  36.118  54.133  1.00  0.00           H  
ATOM    272  HA2 GLY    17      62.178  34.739  54.165  1.00  0.00           H  
ATOM    273  HA3 GLY    17      62.756  35.770  52.846  1.00  0.00           H  
ATOM    274  N   ASN    18      64.417  37.065  54.255  1.00  0.00           N  
ATOM    275  CA  ASN    18      65.463  37.853  54.958  1.00  0.00           C  
ATOM    276  C   ASN    18      64.901  39.213  55.364  1.00  0.00           C  
ATOM    277  O   ASN    18      65.553  39.868  56.170  1.00  0.00           O  
ATOM    278  CB  ASN    18      66.685  37.869  54.060  1.00  0.00           C  
ATOM    279  CG  ASN    18      67.402  36.564  54.305  1.00  0.00           C  
ATOM    280  OD1 ASN    18      67.341  36.014  55.404  1.00  0.00           O  
ATOM    281  ND2 ASN    18      68.313  36.195  53.456  1.00  0.00           N  
ATOM    282  H   ASN    18      64.584  36.939  53.267  1.00  0.00           H  
ATOM    283  HA  ASN    18      65.591  37.365  55.924  1.00  0.00           H  
ATOM    284  HB2 ASN    18      66.424  38.116  53.031  1.00  0.00           H  
ATOM    285  HB3 ASN    18      67.424  38.571  54.445  1.00  0.00           H  
ATOM    286 HD21 ASN    18      68.527  36.706  52.612  1.00  0.00           H  
ATOM    287 HD22 ASN    18      68.608  35.235  53.563  1.00  0.00           H  
ATOM    288  N   GLY    19      63.764  39.666  54.839  1.00  0.00           N  
ATOM    289  CA  GLY    19      63.124  40.925  55.194  1.00  0.00           C  
ATOM    290  C   GLY    19      62.317  40.818  56.513  1.00  0.00           C  
ATOM    291  O   GLY    19      62.226  39.759  57.133  1.00  0.00           O  
ATOM    292  H   GLY    19      63.217  39.111  54.196  1.00  0.00           H  
ATOM    293  HA2 GLY    19      63.813  41.768  55.259  1.00  0.00           H  
ATOM    294  HA3 GLY    19      62.421  41.358  54.482  1.00  0.00           H  
ATOM    295  N   PRO    20      61.641  41.917  56.948  1.00  0.00           N  
ATOM    296  CA  PRO    20      61.287  42.066  58.390  1.00  0.00           C  
ATOM    297  C   PRO    20      60.068  41.212  58.757  1.00  0.00           C  
ATOM    298  O   PRO    20      59.094  41.015  57.983  1.00  0.00           O  
ATOM    299  CD  PRO    20      61.402  43.219  56.272  1.00  0.00           C  
ATOM    300  CG  PRO    20      60.580  44.115  57.210  1.00  0.00           C  
ATOM    301  CB  PRO    20      61.110  43.539  58.536  1.00  0.00           C  
ATOM    302  HD2 PRO    20      60.750  43.148  55.402  1.00  0.00           H  
ATOM    303  HD3 PRO    20      62.362  43.719  56.137  1.00  0.00           H  
ATOM    304  HG2 PRO    20      59.527  43.893  57.038  1.00  0.00           H  
ATOM    305  HG3 PRO    20      60.817  45.138  56.915  1.00  0.00           H  
ATOM    306  HB2 PRO    20      60.427  43.831  59.333  1.00  0.00           H  
ATOM    307  HB3 PRO    20      62.104  43.928  58.755  1.00  0.00           H  
ATOM    308  HA  PRO    20      62.200  41.796  58.920  1.00  0.00           H  
ATOM    309  N   VAL    21      60.070  40.642  59.948  1.00  0.00           N  
ATOM    310  CA  VAL    21      59.032  39.814  60.680  1.00  0.00           C  
ATOM    311  C   VAL    21      57.874  40.791  61.015  1.00  0.00           C  
ATOM    312  O   VAL    21      58.053  41.730  61.739  1.00  0.00           O  
ATOM    313  CB  VAL    21      59.450  39.117  61.898  1.00  0.00           C  
ATOM    314  CG1 VAL    21      58.522  37.881  62.155  1.00  0.00           C  
ATOM    315  CG2 VAL    21      60.829  38.493  61.649  1.00  0.00           C  
ATOM    316  H   VAL    21      60.908  40.796  60.491  1.00  0.00           H  
ATOM    317  HA  VAL    21      58.714  39.034  59.988  1.00  0.00           H  
ATOM    318  HB  VAL    21      59.442  39.799  62.748  1.00  0.00           H  
ATOM    319 HG11 VAL    21      58.742  37.398  63.107  1.00  0.00           H  
ATOM    320 HG12 VAL    21      57.481  38.186  62.043  1.00  0.00           H  
ATOM    321 HG13 VAL    21      58.734  37.235  61.303  1.00  0.00           H  
ATOM    322 HG21 VAL    21      60.895  37.802  60.809  1.00  0.00           H  
ATOM    323 HG22 VAL    21      61.514  39.322  61.474  1.00  0.00           H  
ATOM    324 HG23 VAL    21      61.051  37.872  62.517  1.00  0.00           H  
ATOM    325  N   THR    22      56.655  40.523  60.502  1.00  0.00           N  
ATOM    326  CA  THR    22      55.464  41.336  60.851  1.00  0.00           C  
ATOM    327  C   THR    22      54.219  40.461  61.279  1.00  0.00           C  
ATOM    328  O   THR    22      54.157  39.235  61.182  1.00  0.00           O  
ATOM    329  CB  THR    22      55.299  42.370  59.791  1.00  0.00           C  
ATOM    330  CG2 THR    22      54.662  41.739  58.576  1.00  0.00           C  
ATOM    331  OG1 THR    22      54.389  43.290  60.235  1.00  0.00           O  
ATOM    332  H   THR    22      56.624  39.732  59.875  1.00  0.00           H  
ATOM    333  HA  THR    22      55.714  41.851  61.778  1.00  0.00           H  
ATOM    334  HB  THR    22      56.209  42.874  59.467  1.00  0.00           H  
ATOM    335 HG21 THR    22      53.750  41.250  58.917  1.00  0.00           H  
ATOM    336 HG22 THR    22      54.511  42.461  57.774  1.00  0.00           H  
ATOM    337 HG23 THR    22      55.382  41.081  58.088  1.00  0.00           H  
ATOM    338  HG1 THR    22      54.780  43.658  61.030  1.00  0.00           H  
ATOM    339  N   GLN    23      53.195  41.032  61.909  1.00  0.00           N  
ATOM    340  CA  GLN    23      52.058  40.432  62.394  1.00  0.00           C  
ATOM    341  C   GLN    23      50.888  40.681  61.505  1.00  0.00           C  
ATOM    342  O   GLN    23      50.509  41.807  61.208  1.00  0.00           O  
ATOM    343  CB  GLN    23      51.833  40.866  63.845  1.00  0.00           C  
ATOM    344  CG  GLN    23      52.773  40.459  64.986  1.00  0.00           C  
ATOM    345  CD  GLN    23      53.344  39.017  64.902  1.00  0.00           C  
ATOM    346  OE1 GLN    23      52.669  38.090  65.233  1.00  0.00           O  
ATOM    347  NE2 GLN    23      54.539  38.769  64.447  1.00  0.00           N  
ATOM    348  H   GLN    23      53.153  42.041  61.937  1.00  0.00           H  
ATOM    349  HA  GLN    23      52.190  39.350  62.408  1.00  0.00           H  
ATOM    350  HB2 GLN    23      51.801  41.948  63.722  1.00  0.00           H  
ATOM    351  HB3 GLN    23      50.848  40.459  64.072  1.00  0.00           H  
ATOM    352  HG2 GLN    23      53.637  41.120  65.061  1.00  0.00           H  
ATOM    353  HG3 GLN    23      52.312  40.589  65.965  1.00  0.00           H  
ATOM    354 HE21 GLN    23      55.102  39.539  64.116  1.00  0.00           H  
ATOM    355 HE22 GLN    23      54.981  37.862  64.392  1.00  0.00           H  
ATOM    356  N   TRP    24      50.278  39.563  61.053  1.00  0.00           N  
ATOM    357  CA  TRP    24      49.071  39.523  60.246  1.00  0.00           C  
ATOM    358  C   TRP    24      47.911  38.910  60.973  1.00  0.00           C  
ATOM    359  O   TRP    24      48.032  38.128  61.884  1.00  0.00           O  
ATOM    360  CB  TRP    24      49.370  38.720  58.972  1.00  0.00           C  
ATOM    361  CG  TRP    24      50.266  39.419  57.974  1.00  0.00           C  
ATOM    362  CD1 TRP    24      51.085  40.524  58.148  1.00  0.00           C  
ATOM    363  NE1 TRP    24      51.544  40.797  56.894  1.00  0.00           N  
ATOM    364  CE2 TRP    24      51.143  39.924  55.900  1.00  0.00           C  
ATOM    365  CZ2 TRP    24      51.465  39.752  54.539  1.00  0.00           C  
ATOM    366  CH2 TRP    24      50.937  38.667  53.850  1.00  0.00           C  
ATOM    367  CZ3 TRP    24      50.098  37.809  54.468  1.00  0.00           C  
ATOM    368  CE3 TRP    24      49.760  37.977  55.836  1.00  0.00           C  
ATOM    369  CD2 TRP    24      50.320  39.092  56.590  1.00  0.00           C  
ATOM    370  H   TRP    24      50.651  38.675  61.359  1.00  0.00           H  
ATOM    371  HA  TRP    24      48.756  40.530  59.973  1.00  0.00           H  
ATOM    372  HB2 TRP    24      49.959  37.850  59.263  1.00  0.00           H  
ATOM    373  HB3 TRP    24      48.458  38.320  58.529  1.00  0.00           H  
ATOM    374  HD1 TRP    24      51.237  41.111  59.042  1.00  0.00           H  
ATOM    375  HE1 TRP    24      52.254  41.508  56.789  1.00  0.00           H  
ATOM    376  HZ2 TRP    24      52.333  40.278  54.171  1.00  0.00           H  
ATOM    377  HH2 TRP    24      51.240  38.426  52.842  1.00  0.00           H  
ATOM    378  HZ3 TRP    24      49.857  36.873  53.985  1.00  0.00           H  
ATOM    379  HE3 TRP    24      49.064  37.283  56.284  1.00  0.00           H  
ATOM    380  N   LYS    25      46.701  39.263  60.549  1.00  0.00           N  
ATOM    381  CA  LYS    25      45.368  38.824  61.110  1.00  0.00           C  
ATOM    382  C   LYS    25      44.185  39.011  60.198  1.00  0.00           C  
ATOM    383  O   LYS    25      44.058  40.039  59.612  1.00  0.00           O  
ATOM    384  CB  LYS    25      45.110  39.629  62.440  1.00  0.00           C  
ATOM    385  CG  LYS    25      43.697  39.401  63.111  1.00  0.00           C  
ATOM    386  CD  LYS    25      43.582  39.855  64.495  1.00  0.00           C  
ATOM    387  CE  LYS    25      44.637  39.428  65.527  1.00  0.00           C  
ATOM    388  NZ  LYS    25      44.238  39.763  66.909  1.00  0.00           N1+
ATOM    389  H   LYS    25      46.778  39.989  59.851  1.00  0.00           H  
ATOM    390  HA  LYS    25      45.467  37.787  61.430  1.00  0.00           H  
ATOM    391  HB2 LYS    25      45.872  39.324  63.157  1.00  0.00           H  
ATOM    392  HB3 LYS    25      45.266  40.699  62.299  1.00  0.00           H  
ATOM    393  HG2 LYS    25      42.927  39.870  62.499  1.00  0.00           H  
ATOM    394  HG3 LYS    25      43.465  38.336  63.099  1.00  0.00           H  
ATOM    395  HD2 LYS    25      43.544  40.944  64.481  1.00  0.00           H  
ATOM    396  HD3 LYS    25      42.621  39.454  64.819  1.00  0.00           H  
ATOM    397  HE2 LYS    25      44.717  38.347  65.414  1.00  0.00           H  
ATOM    398  HE3 LYS    25      45.633  39.770  65.247  1.00  0.00           H  
ATOM    399  HZ1 LYS    25      43.243  39.614  67.000  1.00  0.00           H  
ATOM    400  HZ2 LYS    25      44.676  39.271  67.675  1.00  0.00           H  
ATOM    401  HZ3 LYS    25      44.362  40.750  67.084  1.00  0.00           H  
ATOM    402  N   GLY    26      43.287  38.009  60.346  1.00  0.00           N  
ATOM    403  CA  GLY    26      41.941  38.097  59.730  1.00  0.00           C  
ATOM    404  C   GLY    26      41.241  36.835  59.413  1.00  0.00           C  
ATOM    405  O   GLY    26      41.259  35.827  60.114  1.00  0.00           O  
ATOM    406  H   GLY    26      43.496  37.326  61.060  1.00  0.00           H  
ATOM    407  HA2 GLY    26      41.296  38.818  60.231  1.00  0.00           H  
ATOM    408  HA3 GLY    26      42.037  38.724  58.844  1.00  0.00           H  
ATOM    409  N   THR    27      40.457  36.810  58.300  1.00  0.00           N  
ATOM    410  CA  THR    27      39.408  35.792  58.080  1.00  0.00           C  
ATOM    411  C   THR    27      39.582  34.953  56.751  1.00  0.00           C  
ATOM    412  O   THR    27      39.734  35.559  55.662  1.00  0.00           O  
ATOM    413  CB  THR    27      37.968  36.339  58.143  1.00  0.00           C  
ATOM    414  CG2 THR    27      36.909  35.283  58.611  1.00  0.00           C  
ATOM    415  OG1 THR    27      37.903  37.382  59.070  1.00  0.00           O  
ATOM    416  H   THR    27      40.665  37.449  57.546  1.00  0.00           H  
ATOM    417  HA  THR    27      39.475  35.009  58.835  1.00  0.00           H  
ATOM    418  HB  THR    27      37.725  36.704  57.145  1.00  0.00           H  
ATOM    419 HG21 THR    27      37.209  34.882  59.579  1.00  0.00           H  
ATOM    420 HG22 THR    27      35.935  35.764  58.702  1.00  0.00           H  
ATOM    421 HG23 THR    27      36.774  34.519  57.844  1.00  0.00           H  
ATOM    422  HG1 THR    27      38.260  38.162  58.639  1.00  0.00           H  
ATOM    423  N   VAL    28      39.584  33.595  56.873  1.00  0.00           N  
ATOM    424  CA  VAL    28      39.647  32.667  55.781  1.00  0.00           C  
ATOM    425  C   VAL    28      38.341  32.500  55.033  1.00  0.00           C  
ATOM    426  O   VAL    28      37.376  31.983  55.620  1.00  0.00           O  
ATOM    427  CB  VAL    28      40.174  31.295  56.201  1.00  0.00           C  
ATOM    428  CG1 VAL    28      40.662  30.493  55.039  1.00  0.00           C  
ATOM    429  CG2 VAL    28      41.342  31.393  57.162  1.00  0.00           C  
ATOM    430  H   VAL    28      39.364  33.233  57.790  1.00  0.00           H  
ATOM    431  HA  VAL    28      40.354  33.010  55.026  1.00  0.00           H  
ATOM    432  HB  VAL    28      39.376  30.782  56.736  1.00  0.00           H  
ATOM    433 HG11 VAL    28      41.055  29.549  55.417  1.00  0.00           H  
ATOM    434 HG12 VAL    28      39.819  30.253  54.392  1.00  0.00           H  
ATOM    435 HG13 VAL    28      41.383  31.072  54.462  1.00  0.00           H  
ATOM    436 HG21 VAL    28      41.934  30.483  57.263  1.00  0.00           H  
ATOM    437 HG22 VAL    28      41.819  32.336  56.899  1.00  0.00           H  
ATOM    438 HG23 VAL    28      40.826  31.473  58.119  1.00  0.00           H  
ATOM    439  N   LEU    29      38.312  32.925  53.840  1.00  0.00           N  
ATOM    440  CA  LEU    29      37.075  32.991  52.964  1.00  0.00           C  
ATOM    441  C   LEU    29      36.799  31.728  52.203  1.00  0.00           C  
ATOM    442  O   LEU    29      35.627  31.225  52.160  1.00  0.00           O  
ATOM    443  CB  LEU    29      37.234  34.069  51.845  1.00  0.00           C  
ATOM    444  CG  LEU    29      37.565  35.453  52.357  1.00  0.00           C  
ATOM    445  CD1 LEU    29      38.271  36.316  51.306  1.00  0.00           C  
ATOM    446  CD2 LEU    29      36.297  36.146  53.007  1.00  0.00           C  
ATOM    447  H   LEU    29      39.128  33.374  53.449  1.00  0.00           H  
ATOM    448  HA  LEU    29      36.193  33.156  53.583  1.00  0.00           H  
ATOM    449  HB2 LEU    29      38.015  33.638  51.220  1.00  0.00           H  
ATOM    450  HB3 LEU    29      36.341  34.155  51.225  1.00  0.00           H  
ATOM    451  HG  LEU    29      38.321  35.335  53.133  1.00  0.00           H  
ATOM    452 HD11 LEU    29      38.295  37.388  51.500  1.00  0.00           H  
ATOM    453 HD12 LEU    29      39.323  36.035  51.252  1.00  0.00           H  
ATOM    454 HD13 LEU    29      37.823  36.180  50.321  1.00  0.00           H  
ATOM    455 HD21 LEU    29      35.505  36.101  52.260  1.00  0.00           H  
ATOM    456 HD22 LEU    29      35.890  35.588  53.851  1.00  0.00           H  
ATOM    457 HD23 LEU    29      36.546  37.183  53.234  1.00  0.00           H  
ATOM    458  N   ASP    30      37.866  31.132  51.604  1.00  0.00           N  
ATOM    459  CA  ASP    30      37.669  29.856  50.909  1.00  0.00           C  
ATOM    460  C   ASP    30      38.956  29.062  50.610  1.00  0.00           C  
ATOM    461  O   ASP    30      40.039  29.649  50.521  1.00  0.00           O  
ATOM    462  CB  ASP    30      36.882  30.132  49.575  1.00  0.00           C  
ATOM    463  CG  ASP    30      36.074  28.995  49.053  1.00  0.00           C  
ATOM    464  OD1 ASP    30      35.620  28.064  49.719  1.00  0.00           O  
ATOM    465  OD2 ASP    30      35.795  28.873  47.851  1.00  0.00           O1-
ATOM    466  H   ASP    30      38.799  31.505  51.511  1.00  0.00           H  
ATOM    467  HA  ASP    30      36.947  29.280  51.488  1.00  0.00           H  
ATOM    468  HB2 ASP    30      36.318  31.055  49.715  1.00  0.00           H  
ATOM    469  HB3 ASP    30      37.640  30.406  48.841  1.00  0.00           H  
ATOM    470  N   GLN    31      38.882  27.728  50.664  1.00  0.00           N  
ATOM    471  CA  GLN    31      39.954  26.882  50.150  1.00  0.00           C  
ATOM    472  C   GLN    31      39.797  26.962  48.593  1.00  0.00           C  
ATOM    473  O   GLN    31      38.688  26.940  48.045  1.00  0.00           O  
ATOM    474  CB  GLN    31      39.744  25.442  50.715  1.00  0.00           C  
ATOM    475  CG  GLN    31      41.008  24.685  50.328  1.00  0.00           C  
ATOM    476  CD  GLN    31      41.010  23.234  50.879  1.00  0.00           C  
ATOM    477  OE1 GLN    31      40.190  22.866  51.721  1.00  0.00           O  
ATOM    478  NE2 GLN    31      41.907  22.495  50.309  1.00  0.00           N  
ATOM    479  H   GLN    31      37.960  27.349  50.830  1.00  0.00           H  
ATOM    480  HA  GLN    31      40.869  27.322  50.548  1.00  0.00           H  
ATOM    481  HB2 GLN    31      39.717  25.572  51.797  1.00  0.00           H  
ATOM    482  HB3 GLN    31      38.849  25.002  50.276  1.00  0.00           H  
ATOM    483  HG2 GLN    31      41.093  24.460  49.264  1.00  0.00           H  
ATOM    484  HG3 GLN    31      41.825  25.308  50.692  1.00  0.00           H  
ATOM    485 HE21 GLN    31      42.681  22.862  49.773  1.00  0.00           H  
ATOM    486 HE22 GLN    31      41.718  21.509  50.194  1.00  0.00           H  
ATOM    487  N   VAL    32      40.956  26.943  47.916  1.00  0.00           N  
ATOM    488  CA  VAL    32      41.028  26.713  46.475  1.00  0.00           C  
ATOM    489  C   VAL    32      41.159  25.186  46.213  1.00  0.00           C  
ATOM    490  O   VAL    32      42.203  24.550  46.462  1.00  0.00           O  
ATOM    491  CB  VAL    32      42.201  27.470  45.778  1.00  0.00           C  
ATOM    492  CG1 VAL    32      42.510  27.062  44.361  1.00  0.00           C  
ATOM    493  CG2 VAL    32      41.958  28.953  45.814  1.00  0.00           C  
ATOM    494  H   VAL    32      41.808  26.844  48.450  1.00  0.00           H  
ATOM    495  HA  VAL    32      40.072  27.012  46.046  1.00  0.00           H  
ATOM    496  HB  VAL    32      43.139  27.324  46.313  1.00  0.00           H  
ATOM    497 HG11 VAL    32      43.306  27.640  43.891  1.00  0.00           H  
ATOM    498 HG12 VAL    32      42.934  26.060  44.431  1.00  0.00           H  
ATOM    499 HG13 VAL    32      41.561  27.002  43.828  1.00  0.00           H  
ATOM    500 HG21 VAL    32      41.180  29.209  45.096  1.00  0.00           H  
ATOM    501 HG22 VAL    32      41.580  29.264  46.788  1.00  0.00           H  
ATOM    502 HG23 VAL    32      42.872  29.485  45.548  1.00  0.00           H  
ATOM    503  N   PRO    33      40.101  24.527  45.726  1.00  0.00           N  
ATOM    504  CA  PRO    33      39.969  23.034  45.488  1.00  0.00           C  
ATOM    505  C   PRO    33      40.986  22.571  44.454  1.00  0.00           C  
ATOM    506  O   PRO    33      41.373  21.488  44.409  1.00  0.00           O  
ATOM    507  CD  PRO    33      38.832  25.067  45.124  1.00  0.00           C  
ATOM    508  CG  PRO    33      38.148  23.970  44.202  1.00  0.00           C  
ATOM    509  CB  PRO    33      38.472  22.776  45.101  1.00  0.00           C  
ATOM    510  HD2 PRO    33      38.991  25.941  44.494  1.00  0.00           H  
ATOM    511  HD3 PRO    33      38.235  25.428  45.961  1.00  0.00           H  
ATOM    512  HG2 PRO    33      38.634  23.773  43.246  1.00  0.00           H  
ATOM    513  HG3 PRO    33      37.097  24.144  43.973  1.00  0.00           H  
ATOM    514  HB2 PRO    33      38.378  21.857  44.523  1.00  0.00           H  
ATOM    515  HB3 PRO    33      37.804  22.737  45.962  1.00  0.00           H  
ATOM    516  HA  PRO    33      40.242  22.531  46.415  1.00  0.00           H  
ATOM    517  N   VAL    34      41.377  23.471  43.545  1.00  0.00           N  
ATOM    518  CA  VAL    34      42.209  23.231  42.354  1.00  0.00           C  
ATOM    519  C   VAL    34      43.749  23.328  42.630  1.00  0.00           C  
ATOM    520  O   VAL    34      44.590  23.078  41.716  1.00  0.00           O  
ATOM    521  CB  VAL    34      41.767  24.006  41.108  1.00  0.00           C  
ATOM    522  CG1 VAL    34      40.474  23.279  40.616  1.00  0.00           C  
ATOM    523  CG2 VAL    34      41.580  25.519  41.329  1.00  0.00           C  
ATOM    524  H   VAL    34      40.978  24.361  43.806  1.00  0.00           H  
ATOM    525  HA  VAL    34      42.191  22.163  42.137  1.00  0.00           H  
ATOM    526  HB  VAL    34      42.505  23.853  40.321  1.00  0.00           H  
ATOM    527 HG11 VAL    34      39.647  23.531  41.281  1.00  0.00           H  
ATOM    528 HG12 VAL    34      40.375  23.634  39.590  1.00  0.00           H  
ATOM    529 HG13 VAL    34      40.671  22.211  40.705  1.00  0.00           H  
ATOM    530 HG21 VAL    34      41.211  25.839  40.355  1.00  0.00           H  
ATOM    531 HG22 VAL    34      40.850  25.711  42.115  1.00  0.00           H  
ATOM    532 HG23 VAL    34      42.547  26.020  41.370  1.00  0.00           H  
ATOM    533  N   ASN    35      44.112  23.696  43.883  1.00  0.00           N  
ATOM    534  CA  ASN    35      45.527  23.757  44.303  1.00  0.00           C  
ATOM    535  C   ASN    35      45.393  23.363  45.789  1.00  0.00           C  
ATOM    536  O   ASN    35      45.225  24.227  46.549  1.00  0.00           O  
ATOM    537  CB  ASN    35      46.119  25.145  44.121  1.00  0.00           C  
ATOM    538  CG  ASN    35      47.555  25.255  44.497  1.00  0.00           C  
ATOM    539  OD1 ASN    35      48.170  24.330  45.060  1.00  0.00           O  
ATOM    540  ND2 ASN    35      48.165  26.365  44.176  1.00  0.00           N  
ATOM    541  H   ASN    35      43.380  23.538  44.561  1.00  0.00           H  
ATOM    542  HA  ASN    35      46.084  22.957  43.816  1.00  0.00           H  
ATOM    543  HB2 ASN    35      45.975  25.477  43.093  1.00  0.00           H  
ATOM    544  HB3 ASN    35      45.521  25.811  44.743  1.00  0.00           H  
ATOM    545 HD21 ASN    35      47.631  27.097  43.731  1.00  0.00           H  
ATOM    546 HD22 ASN    35      49.125  26.577  44.406  1.00  0.00           H  
ATOM    547  N   PRO    36      45.487  22.048  46.155  1.00  0.00           N  
ATOM    548  CA  PRO    36      45.213  21.475  47.519  1.00  0.00           C  
ATOM    549  C   PRO    36      46.022  22.017  48.735  1.00  0.00           C  
ATOM    550  O   PRO    36      45.967  21.454  49.858  1.00  0.00           O  
ATOM    551  CD  PRO    36      45.628  20.989  45.148  1.00  0.00           C  
ATOM    552  CG  PRO    36      45.152  19.715  45.823  1.00  0.00           C  
ATOM    553  CB  PRO    36      45.408  20.004  47.275  1.00  0.00           C  
ATOM    554  HD2 PRO    36      46.684  20.846  44.918  1.00  0.00           H  
ATOM    555  HD3 PRO    36      45.008  21.162  44.269  1.00  0.00           H  
ATOM    556  HG2 PRO    36      45.638  18.798  45.490  1.00  0.00           H  
ATOM    557  HG3 PRO    36      44.068  19.601  45.789  1.00  0.00           H  
ATOM    558  HB2 PRO    36      46.418  19.643  47.469  1.00  0.00           H  
ATOM    559  HB3 PRO    36      44.772  19.435  47.954  1.00  0.00           H  
ATOM    560  HA  PRO    36      44.193  21.662  47.856  1.00  0.00           H  
ATOM    561  N   SER    37      46.844  23.064  48.497  1.00  0.00           N  
ATOM    562  CA  SER    37      47.519  23.846  49.566  1.00  0.00           C  
ATOM    563  C   SER    37      46.996  25.301  49.721  1.00  0.00           C  
ATOM    564  O   SER    37      47.062  25.948  50.760  1.00  0.00           O  
ATOM    565  CB  SER    37      48.990  23.838  49.081  1.00  0.00           C  
ATOM    566  OG  SER    37      49.889  24.596  49.855  1.00  0.00           O  
ATOM    567  H   SER    37      46.781  23.448  47.565  1.00  0.00           H  
ATOM    568  HA  SER    37      47.434  23.376  50.545  1.00  0.00           H  
ATOM    569  HB2 SER    37      49.375  22.818  49.087  1.00  0.00           H  
ATOM    570  HB3 SER    37      48.966  24.381  48.136  1.00  0.00           H  
ATOM    571  HG  SER    37      50.659  24.513  49.287  1.00  0.00           H  
ATOM    572  N   LEU    38      46.422  25.882  48.647  1.00  0.00           N  
ATOM    573  CA  LEU    38      46.069  27.298  48.580  1.00  0.00           C  
ATOM    574  C   LEU    38      44.692  27.702  49.158  1.00  0.00           C  
ATOM    575  O   LEU    38      43.661  26.954  49.052  1.00  0.00           O  
ATOM    576  CB  LEU    38      46.240  27.695  47.109  1.00  0.00           C  
ATOM    577  CG  LEU    38      45.848  29.130  46.624  1.00  0.00           C  
ATOM    578  CD1 LEU    38      46.881  30.186  47.110  1.00  0.00           C  
ATOM    579  CD2 LEU    38      45.746  29.201  45.106  1.00  0.00           C  
ATOM    580  H   LEU    38      46.126  25.266  47.903  1.00  0.00           H  
ATOM    581  HA  LEU    38      46.856  27.880  49.060  1.00  0.00           H  
ATOM    582  HB2 LEU    38      47.279  27.573  46.805  1.00  0.00           H  
ATOM    583  HB3 LEU    38      45.648  27.004  46.508  1.00  0.00           H  
ATOM    584  HG  LEU    38      44.830  29.375  46.926  1.00  0.00           H  
ATOM    585 HD11 LEU    38      46.652  31.207  46.808  1.00  0.00           H  
ATOM    586 HD12 LEU    38      47.012  30.122  48.190  1.00  0.00           H  
ATOM    587 HD13 LEU    38      47.800  29.880  46.610  1.00  0.00           H  
ATOM    588 HD21 LEU    38      45.151  28.371  44.726  1.00  0.00           H  
ATOM    589 HD22 LEU    38      45.176  30.096  44.860  1.00  0.00           H  
ATOM    590 HD23 LEU    38      46.733  29.164  44.646  1.00  0.00           H  
ATOM    591  N   TYR    39      44.668  28.896  49.833  1.00  0.00           N  
ATOM    592  CA  TYR    39      43.481  29.463  50.498  1.00  0.00           C  
ATOM    593  C   TYR    39      43.346  30.987  50.290  1.00  0.00           C  
ATOM    594  O   TYR    39      44.334  31.604  49.946  1.00  0.00           O  
ATOM    595  CB  TYR    39      43.488  29.222  52.032  1.00  0.00           C  
ATOM    596  CG  TYR    39      43.142  27.841  52.439  1.00  0.00           C  
ATOM    597  CD1 TYR    39      44.158  26.901  52.347  1.00  0.00           C  
ATOM    598  CE1 TYR    39      43.996  25.565  52.894  1.00  0.00           C  
ATOM    599  CZ  TYR    39      42.808  25.213  53.642  1.00  0.00           C  
ATOM    600  OH  TYR    39      42.555  24.031  54.265  1.00  0.00           O  
ATOM    601  CE2 TYR    39      41.862  26.229  53.800  1.00  0.00           C  
ATOM    602  CD2 TYR    39      42.029  27.523  53.233  1.00  0.00           C  
ATOM    603  H   TYR    39      45.563  29.339  49.984  1.00  0.00           H  
ATOM    604  HA  TYR    39      42.551  29.043  50.116  1.00  0.00           H  
ATOM    605  HB2 TYR    39      44.461  29.456  52.465  1.00  0.00           H  
ATOM    606  HB3 TYR    39      42.782  29.888  52.530  1.00  0.00           H  
ATOM    607  HD1 TYR    39      45.083  27.113  51.832  1.00  0.00           H  
ATOM    608  HE1 TYR    39      44.813  24.872  52.758  1.00  0.00           H  
ATOM    609  HH  TYR    39      41.664  23.976  54.617  1.00  0.00           H  
ATOM    610  HE2 TYR    39      41.016  26.004  54.433  1.00  0.00           H  
ATOM    611  HD2 TYR    39      41.328  28.336  53.354  1.00  0.00           H  
ATOM    612  N   LEU    40      42.143  31.567  50.402  1.00  0.00           N  
ATOM    613  CA  LEU    40      41.858  33.038  50.188  1.00  0.00           C  
ATOM    614  C   LEU    40      41.482  33.670  51.566  1.00  0.00           C  
ATOM    615  O   LEU    40      40.717  33.126  52.345  1.00  0.00           O  
ATOM    616  CB  LEU    40      40.715  33.060  49.207  1.00  0.00           C  
ATOM    617  CG  LEU    40      40.998  32.490  47.718  1.00  0.00           C  
ATOM    618  CD1 LEU    40      39.689  32.540  46.811  1.00  0.00           C  
ATOM    619  CD2 LEU    40      42.005  33.310  47.005  1.00  0.00           C  
ATOM    620  H   LEU    40      41.342  30.971  50.552  1.00  0.00           H  
ATOM    621  HA  LEU    40      42.766  33.501  49.802  1.00  0.00           H  
ATOM    622  HB2 LEU    40      39.891  32.555  49.712  1.00  0.00           H  
ATOM    623  HB3 LEU    40      40.368  34.091  49.150  1.00  0.00           H  
ATOM    624  HG  LEU    40      41.344  31.456  47.725  1.00  0.00           H  
ATOM    625 HD11 LEU    40      39.027  33.380  47.024  1.00  0.00           H  
ATOM    626 HD12 LEU    40      39.862  32.392  45.745  1.00  0.00           H  
ATOM    627 HD13 LEU    40      39.172  31.655  47.182  1.00  0.00           H  
ATOM    628 HD21 LEU    40      41.522  34.266  46.803  1.00  0.00           H  
ATOM    629 HD22 LEU    40      42.922  33.435  47.581  1.00  0.00           H  
ATOM    630 HD23 LEU    40      42.278  32.821  46.070  1.00  0.00           H  
ATOM    631  N   ILE    41      42.060  34.898  51.797  1.00  0.00           N  
ATOM    632  CA  ILE    41      42.162  35.492  53.104  1.00  0.00           C  
ATOM    633  C   ILE    41      41.811  37.013  53.147  1.00  0.00           C  
ATOM    634  O   ILE    41      42.475  37.785  52.491  1.00  0.00           O  
ATOM    635  CB  ILE    41      43.457  35.075  53.924  1.00  0.00           C  
ATOM    636  CG2 ILE    41      43.016  35.254  55.388  1.00  0.00           C  
ATOM    637  CG1 ILE    41      44.101  33.635  53.746  1.00  0.00           C  
ATOM    638  CD1 ILE    41      45.197  33.676  52.712  1.00  0.00           C  
ATOM    639  H   ILE    41      42.571  35.376  51.068  1.00  0.00           H  
ATOM    640  HA  ILE    41      41.367  34.991  53.655  1.00  0.00           H  
ATOM    641  HB  ILE    41      44.248  35.817  53.815  1.00  0.00           H  
ATOM    642 HG21 ILE    41      42.361  34.401  55.567  1.00  0.00           H  
ATOM    643 HG22 ILE    41      43.930  35.204  55.980  1.00  0.00           H  
ATOM    644 HG23 ILE    41      42.416  36.149  55.553  1.00  0.00           H  
ATOM    645 HG12 ILE    41      44.583  33.354  54.682  1.00  0.00           H  
ATOM    646 HG13 ILE    41      43.369  32.843  53.584  1.00  0.00           H  
ATOM    647 HD11 ILE    41      46.081  34.245  53.002  1.00  0.00           H  
ATOM    648 HD12 ILE    41      45.675  32.703  52.600  1.00  0.00           H  
ATOM    649 HD13 ILE    41      44.890  34.060  51.740  1.00  0.00           H  
ATOM    650  N   LYS    42      40.879  37.497  53.912  1.00  0.00           N  
ATOM    651  CA  LYS    42      40.582  38.890  54.191  1.00  0.00           C  
ATOM    652  C   LYS    42      41.296  39.316  55.477  1.00  0.00           C  
ATOM    653  O   LYS    42      40.914  38.821  56.575  1.00  0.00           O  
ATOM    654  CB  LYS    42      39.083  39.200  54.250  1.00  0.00           C  
ATOM    655  CG  LYS    42      38.593  40.577  54.279  1.00  0.00           C  
ATOM    656  CD  LYS    42      39.024  41.441  53.080  1.00  0.00           C  
ATOM    657  CE  LYS    42      38.521  42.851  53.269  1.00  0.00           C  
ATOM    658  NZ  LYS    42      39.225  43.673  54.276  1.00  0.00           N1+
ATOM    659  H   LYS    42      40.391  36.805  54.464  1.00  0.00           H  
ATOM    660  HA  LYS    42      41.025  39.533  53.430  1.00  0.00           H  
ATOM    661  HB2 LYS    42      38.653  38.723  53.370  1.00  0.00           H  
ATOM    662  HB3 LYS    42      38.721  38.713  55.156  1.00  0.00           H  
ATOM    663  HG2 LYS    42      37.511  40.545  54.401  1.00  0.00           H  
ATOM    664  HG3 LYS    42      39.010  41.058  55.164  1.00  0.00           H  
ATOM    665  HD2 LYS    42      40.108  41.507  52.981  1.00  0.00           H  
ATOM    666  HD3 LYS    42      38.614  41.036  52.155  1.00  0.00           H  
ATOM    667  HE2 LYS    42      38.605  43.384  52.321  1.00  0.00           H  
ATOM    668  HE3 LYS    42      37.470  42.816  53.557  1.00  0.00           H  
ATOM    669  HZ1 LYS    42      38.940  44.642  54.240  1.00  0.00           H  
ATOM    670  HZ2 LYS    42      38.889  43.403  55.189  1.00  0.00           H  
ATOM    671  HZ3 LYS    42      40.215  43.858  54.202  1.00  0.00           H  
ATOM    672  N   TYR    43      42.343  40.124  55.400  1.00  0.00           N  
ATOM    673  CA  TYR    43      43.053  40.595  56.561  1.00  0.00           C  
ATOM    674  C   TYR    43      42.385  41.835  57.099  1.00  0.00           C  
ATOM    675  O   TYR    43      41.877  42.558  56.280  1.00  0.00           O  
ATOM    676  CB  TYR    43      44.474  40.877  56.164  1.00  0.00           C  
ATOM    677  CG  TYR    43      45.300  39.605  56.047  1.00  0.00           C  
ATOM    678  CD1 TYR    43      45.477  39.002  54.742  1.00  0.00           C  
ATOM    679  CE1 TYR    43      46.022  37.679  54.674  1.00  0.00           C  
ATOM    680  CZ  TYR    43      46.190  36.917  55.881  1.00  0.00           C  
ATOM    681  OH  TYR    43      46.603  35.663  55.812  1.00  0.00           O  
ATOM    682  CE2 TYR    43      46.035  37.558  57.149  1.00  0.00           C  
ATOM    683  CD2 TYR    43      45.672  38.925  57.246  1.00  0.00           C  
ATOM    684  H   TYR    43      42.571  40.661  54.576  1.00  0.00           H  
ATOM    685  HA  TYR    43      43.125  39.808  57.312  1.00  0.00           H  
ATOM    686  HB2 TYR    43      44.506  41.361  55.189  1.00  0.00           H  
ATOM    687  HB3 TYR    43      44.892  41.552  56.911  1.00  0.00           H  
ATOM    688  HD1 TYR    43      45.269  39.517  53.816  1.00  0.00           H  
ATOM    689  HE1 TYR    43      46.196  37.188  53.728  1.00  0.00           H  
ATOM    690  HH  TYR    43      47.316  35.463  56.424  1.00  0.00           H  
ATOM    691  HE2 TYR    43      46.140  36.976  58.052  1.00  0.00           H  
ATOM    692  HD2 TYR    43      45.722  39.515  58.149  1.00  0.00           H  
ATOM    693  N   ASP    44      42.390  42.060  58.395  1.00  0.00           N  
ATOM    694  CA  ASP    44      41.714  43.234  58.954  1.00  0.00           C  
ATOM    695  C   ASP    44      42.303  44.607  58.513  1.00  0.00           C  
ATOM    696  O   ASP    44      41.646  45.620  58.382  1.00  0.00           O  
ATOM    697  CB  ASP    44      41.714  43.026  60.493  1.00  0.00           C  
ATOM    698  CG  ASP    44      40.762  41.822  60.872  1.00  0.00           C  
ATOM    699  OD1 ASP    44      40.452  41.642  62.093  1.00  0.00           O  
ATOM    700  OD2 ASP    44      40.275  41.081  59.949  1.00  0.00           O1-
ATOM    701  H   ASP    44      42.714  41.325  59.007  1.00  0.00           H  
ATOM    702  HA  ASP    44      40.675  43.160  58.634  1.00  0.00           H  
ATOM    703  HB2 ASP    44      42.751  42.725  60.644  1.00  0.00           H  
ATOM    704  HB3 ASP    44      41.576  43.876  61.162  1.00  0.00           H  
ATOM    705  N   GLY    45      43.593  44.585  58.287  1.00  0.00           N  
ATOM    706  CA  GLY    45      44.408  45.733  57.813  1.00  0.00           C  
ATOM    707  C   GLY    45      44.451  45.878  56.277  1.00  0.00           C  
ATOM    708  O   GLY    45      45.017  46.910  55.818  1.00  0.00           O  
ATOM    709  H   GLY    45      44.089  43.749  58.562  1.00  0.00           H  
ATOM    710  HA2 GLY    45      44.027  46.615  58.329  1.00  0.00           H  
ATOM    711  HA3 GLY    45      45.448  45.644  58.126  1.00  0.00           H  
ATOM    712  N   PHE    46      44.054  44.863  55.465  1.00  0.00           N  
ATOM    713  CA  PHE    46      44.250  44.969  54.009  1.00  0.00           C  
ATOM    714  C   PHE    46      42.819  44.922  53.325  1.00  0.00           C  
ATOM    715  O   PHE    46      41.922  44.196  53.814  1.00  0.00           O  
ATOM    716  CB  PHE    46      45.257  44.004  53.448  1.00  0.00           C  
ATOM    717  CG  PHE    46      46.543  43.826  54.262  1.00  0.00           C  
ATOM    718  CD1 PHE    46      46.950  42.532  54.721  1.00  0.00           C  
ATOM    719  CE1 PHE    46      48.135  42.406  55.495  1.00  0.00           C  
ATOM    720  CZ  PHE    46      48.945  43.549  55.693  1.00  0.00           C  
ATOM    721  CE2 PHE    46      48.592  44.771  55.116  1.00  0.00           C  
ATOM    722  CD2 PHE    46      47.397  44.925  54.434  1.00  0.00           C  
ATOM    723  H   PHE    46      43.668  44.049  55.921  1.00  0.00           H  
ATOM    724  HA  PHE    46      44.707  45.929  53.773  1.00  0.00           H  
ATOM    725  HB2 PHE    46      44.784  43.023  53.477  1.00  0.00           H  
ATOM    726  HB3 PHE    46      45.566  44.405  52.483  1.00  0.00           H  
ATOM    727  HD1 PHE    46      46.368  41.678  54.409  1.00  0.00           H  
ATOM    728  HE1 PHE    46      48.515  41.444  55.804  1.00  0.00           H  
ATOM    729  HZ  PHE    46      49.868  43.437  56.243  1.00  0.00           H  
ATOM    730  HE2 PHE    46      49.312  45.566  55.238  1.00  0.00           H  
ATOM    731  HD2 PHE    46      47.093  45.889  54.053  1.00  0.00           H  
ATOM    732  N   ASP    47      42.569  45.750  52.386  1.00  0.00           N  
ATOM    733  CA  ASP    47      41.385  45.759  51.618  1.00  0.00           C  
ATOM    734  C   ASP    47      41.460  44.839  50.365  1.00  0.00           C  
ATOM    735  O   ASP    47      40.426  44.446  49.876  1.00  0.00           O  
ATOM    736  CB  ASP    47      40.981  47.128  51.049  1.00  0.00           C  
ATOM    737  CG  ASP    47      42.103  47.989  50.428  1.00  0.00           C  
ATOM    738  OD1 ASP    47      41.914  49.182  50.062  1.00  0.00           O  
ATOM    739  OD2 ASP    47      43.240  47.531  50.310  1.00  0.00           O1-
ATOM    740  H   ASP    47      43.366  46.317  52.134  1.00  0.00           H  
ATOM    741  HA  ASP    47      40.534  45.465  52.233  1.00  0.00           H  
ATOM    742  HB2 ASP    47      40.221  47.051  50.271  1.00  0.00           H  
ATOM    743  HB3 ASP    47      40.502  47.740  51.813  1.00  0.00           H  
ATOM    744  N   CYS    48      42.707  44.492  49.947  1.00  0.00           N  
ATOM    745  CA  CYS    48      42.950  43.356  49.040  1.00  0.00           C  
ATOM    746  C   CYS    48      42.553  41.970  49.664  1.00  0.00           C  
ATOM    747  O   CYS    48      42.931  41.667  50.848  1.00  0.00           O  
ATOM    748  CB  CYS    48      44.339  43.364  48.439  1.00  0.00           C  
ATOM    749  SG  CYS    48      44.709  41.958  47.317  1.00  0.00           S  
ATOM    750  H   CYS    48      43.451  44.746  50.579  1.00  0.00           H  
ATOM    751  HA  CYS    48      42.264  43.457  48.199  1.00  0.00           H  
ATOM    752  HB2 CYS    48      44.506  44.267  47.851  1.00  0.00           H  
ATOM    753  HB3 CYS    48      45.103  43.449  49.212  1.00  0.00           H  
ATOM    754  HG  CYS    48      43.580  42.162  46.632  1.00  0.00           H  
ATOM    755  N   VAL    49      41.923  41.078  48.886  1.00  0.00           N  
ATOM    756  CA  VAL    49      41.875  39.575  49.160  1.00  0.00           C  
ATOM    757  C   VAL    49      43.328  39.027  48.813  1.00  0.00           C  
ATOM    758  O   VAL    49      43.787  39.058  47.654  1.00  0.00           O  
ATOM    759  CB  VAL    49      40.887  38.891  48.192  1.00  0.00           C  
ATOM    760  CG1 VAL    49      40.854  37.413  48.586  1.00  0.00           C  
ATOM    761  CG2 VAL    49      39.467  39.460  48.286  1.00  0.00           C  
ATOM    762  H   VAL    49      41.362  41.350  48.091  1.00  0.00           H  
ATOM    763  HA  VAL    49      41.631  39.422  50.211  1.00  0.00           H  
ATOM    764  HB  VAL    49      41.267  38.991  47.175  1.00  0.00           H  
ATOM    765 HG11 VAL    49      41.822  36.915  48.533  1.00  0.00           H  
ATOM    766 HG12 VAL    49      40.488  37.308  49.607  1.00  0.00           H  
ATOM    767 HG13 VAL    49      40.137  36.911  47.936  1.00  0.00           H  
ATOM    768 HG21 VAL    49      38.757  39.178  47.509  1.00  0.00           H  
ATOM    769 HG22 VAL    49      39.072  39.353  49.297  1.00  0.00           H  
ATOM    770 HG23 VAL    49      39.512  40.539  48.141  1.00  0.00           H  
ATOM    771  N   TYR    50      44.065  38.635  49.901  1.00  0.00           N  
ATOM    772  CA  TYR    50      45.339  37.865  49.701  1.00  0.00           C  
ATOM    773  C   TYR    50      45.005  36.352  49.576  1.00  0.00           C  
ATOM    774  O   TYR    50      43.839  35.956  49.877  1.00  0.00           O  
ATOM    775  CB  TYR    50      46.333  38.087  50.905  1.00  0.00           C  
ATOM    776  CG  TYR    50      47.087  39.427  50.953  1.00  0.00           C  
ATOM    777  CD1 TYR    50      48.104  39.538  51.931  1.00  0.00           C  
ATOM    778  CE1 TYR    50      48.685  40.790  52.204  1.00  0.00           C  
ATOM    779  CZ  TYR    50      48.389  41.909  51.364  1.00  0.00           C  
ATOM    780  OH  TYR    50      49.056  43.101  51.526  1.00  0.00           O  
ATOM    781  CE2 TYR    50      47.538  41.725  50.242  1.00  0.00           C  
ATOM    782  CD2 TYR    50      46.740  40.560  50.182  1.00  0.00           C  
ATOM    783  H   TYR    50      43.635  38.456  50.797  1.00  0.00           H  
ATOM    784  HA  TYR    50      45.795  38.125  48.746  1.00  0.00           H  
ATOM    785  HB2 TYR    50      45.834  37.988  51.869  1.00  0.00           H  
ATOM    786  HB3 TYR    50      47.025  37.250  50.995  1.00  0.00           H  
ATOM    787  HD1 TYR    50      48.397  38.649  52.470  1.00  0.00           H  
ATOM    788  HE1 TYR    50      49.468  40.929  52.934  1.00  0.00           H  
ATOM    789  HH  TYR    50      49.620  43.195  52.297  1.00  0.00           H  
ATOM    790  HE2 TYR    50      47.304  42.579  49.623  1.00  0.00           H  
ATOM    791  HD2 TYR    50      45.961  40.586  49.434  1.00  0.00           H  
ATOM    792  N   GLY    51      46.005  35.594  49.022  1.00  0.00           N  
ATOM    793  CA  GLY    51      45.977  34.211  48.733  1.00  0.00           C  
ATOM    794  C   GLY    51      47.304  33.551  49.210  1.00  0.00           C  
ATOM    795  O   GLY    51      48.358  34.166  48.976  1.00  0.00           O  
ATOM    796  H   GLY    51      46.818  36.092  48.689  1.00  0.00           H  
ATOM    797  HA2 GLY    51      45.125  33.856  49.313  1.00  0.00           H  
ATOM    798  HA3 GLY    51      45.884  34.044  47.660  1.00  0.00           H  
ATOM    799  N   LEU    52      47.314  32.378  49.748  1.00  0.00           N  
ATOM    800  CA  LEU    52      48.410  31.715  50.464  1.00  0.00           C  
ATOM    801  C   LEU    52      48.359  30.242  50.396  1.00  0.00           C  
ATOM    802  O   LEU    52      47.308  29.667  50.724  1.00  0.00           O  
ATOM    803  CB  LEU    52      48.519  32.093  51.933  1.00  0.00           C  
ATOM    804  CG  LEU    52      48.874  33.576  52.337  1.00  0.00           C  
ATOM    805  CD1 LEU    52      48.896  33.768  53.860  1.00  0.00           C  
ATOM    806  CD2 LEU    52      50.286  33.730  51.706  1.00  0.00           C  
ATOM    807  H   LEU    52      46.455  31.847  49.728  1.00  0.00           H  
ATOM    808  HA  LEU    52      49.310  31.959  49.898  1.00  0.00           H  
ATOM    809  HB2 LEU    52      47.547  31.881  52.380  1.00  0.00           H  
ATOM    810  HB3 LEU    52      49.337  31.513  52.362  1.00  0.00           H  
ATOM    811  HG  LEU    52      48.264  34.335  51.848  1.00  0.00           H  
ATOM    812 HD11 LEU    52      47.937  33.469  54.282  1.00  0.00           H  
ATOM    813 HD12 LEU    52      49.779  33.346  54.341  1.00  0.00           H  
ATOM    814 HD13 LEU    52      49.032  34.833  54.050  1.00  0.00           H  
ATOM    815 HD21 LEU    52      51.042  33.004  52.004  1.00  0.00           H  
ATOM    816 HD22 LEU    52      50.251  33.738  50.617  1.00  0.00           H  
ATOM    817 HD23 LEU    52      50.699  34.677  52.053  1.00  0.00           H  
ATOM    818  N   GLU    53      49.500  29.659  50.174  1.00  0.00           N  
ATOM    819  CA  GLU    53      49.642  28.216  50.545  1.00  0.00           C  
ATOM    820  C   GLU    53      49.607  28.044  52.084  1.00  0.00           C  
ATOM    821  O   GLU    53      50.677  27.879  52.660  1.00  0.00           O  
ATOM    822  CB  GLU    53      50.916  27.632  49.891  1.00  0.00           C  
ATOM    823  CG  GLU    53      50.736  27.365  48.394  1.00  0.00           C  
ATOM    824  CD  GLU    53      51.085  28.523  47.453  1.00  0.00           C  
ATOM    825  OE1 GLU    53      50.589  28.520  46.253  1.00  0.00           O  
ATOM    826  OE2 GLU    53      51.917  29.390  47.745  1.00  0.00           O1-
ATOM    827  H   GLU    53      50.309  30.235  49.988  1.00  0.00           H  
ATOM    828  HA  GLU    53      48.824  27.588  50.194  1.00  0.00           H  
ATOM    829  HB2 GLU    53      51.770  28.220  50.227  1.00  0.00           H  
ATOM    830  HB3 GLU    53      51.017  26.665  50.386  1.00  0.00           H  
ATOM    831  HG2 GLU    53      51.265  26.439  48.166  1.00  0.00           H  
ATOM    832  HG3 GLU    53      49.735  27.000  48.165  1.00  0.00           H  
ATOM    833  N   LEU    54      48.455  27.997  52.753  1.00  0.00           N  
ATOM    834  CA  LEU    54      48.365  28.535  54.115  1.00  0.00           C  
ATOM    835  C   LEU    54      48.976  27.673  55.222  1.00  0.00           C  
ATOM    836  O   LEU    54      49.357  28.240  56.257  1.00  0.00           O  
ATOM    837  CB  LEU    54      46.863  28.827  54.280  1.00  0.00           C  
ATOM    838  CG  LEU    54      46.442  29.525  55.593  1.00  0.00           C  
ATOM    839  CD1 LEU    54      47.188  30.816  55.886  1.00  0.00           C  
ATOM    840  CD2 LEU    54      44.870  29.754  55.425  1.00  0.00           C  
ATOM    841  H   LEU    54      47.579  27.919  52.257  1.00  0.00           H  
ATOM    842  HA  LEU    54      48.883  29.494  54.112  1.00  0.00           H  
ATOM    843  HB2 LEU    54      46.551  29.459  53.448  1.00  0.00           H  
ATOM    844  HB3 LEU    54      46.274  27.910  54.258  1.00  0.00           H  
ATOM    845  HG  LEU    54      46.546  28.739  56.340  1.00  0.00           H  
ATOM    846 HD11 LEU    54      46.982  31.583  55.140  1.00  0.00           H  
ATOM    847 HD12 LEU    54      46.726  31.178  56.805  1.00  0.00           H  
ATOM    848 HD13 LEU    54      48.253  30.836  56.118  1.00  0.00           H  
ATOM    849 HD21 LEU    54      44.556  30.286  56.324  1.00  0.00           H  
ATOM    850 HD22 LEU    54      44.703  30.395  54.560  1.00  0.00           H  
ATOM    851 HD23 LEU    54      44.286  28.842  55.303  1.00  0.00           H  
ATOM    852  N   ASN    55      49.128  26.387  54.943  1.00  0.00           N  
ATOM    853  CA  ASN    55      49.710  25.405  55.924  1.00  0.00           C  
ATOM    854  C   ASN    55      51.107  25.045  55.418  1.00  0.00           C  
ATOM    855  O   ASN    55      51.646  24.116  56.000  1.00  0.00           O  
ATOM    856  CB  ASN    55      48.719  24.206  56.058  1.00  0.00           C  
ATOM    857  CG  ASN    55      47.284  24.594  56.478  1.00  0.00           C  
ATOM    858  OD1 ASN    55      47.076  25.009  57.616  1.00  0.00           O  
ATOM    859  ND2 ASN    55      46.295  24.356  55.614  1.00  0.00           N  
ATOM    860  H   ASN    55      48.809  26.046  54.047  1.00  0.00           H  
ATOM    861  HA  ASN    55      49.832  25.909  56.883  1.00  0.00           H  
ATOM    862  HB2 ASN    55      48.675  23.621  55.139  1.00  0.00           H  
ATOM    863  HB3 ASN    55      49.057  23.472  56.790  1.00  0.00           H  
ATOM    864 HD21 ASN    55      46.480  23.743  54.833  1.00  0.00           H  
ATOM    865 HD22 ASN    55      45.347  24.441  55.951  1.00  0.00           H  
ATOM    866  N   LYS    56      51.652  25.740  54.368  1.00  0.00           N  
ATOM    867  CA  LYS    56      52.892  25.280  53.806  1.00  0.00           C  
ATOM    868  C   LYS    56      53.956  26.337  53.544  1.00  0.00           C  
ATOM    869  O   LYS    56      55.154  26.074  53.543  1.00  0.00           O  
ATOM    870  CB  LYS    56      52.512  24.665  52.429  1.00  0.00           C  
ATOM    871  CG  LYS    56      53.646  24.450  51.413  1.00  0.00           C  
ATOM    872  CD  LYS    56      54.706  23.545  52.011  1.00  0.00           C  
ATOM    873  CE  LYS    56      55.949  23.518  51.150  1.00  0.00           C  
ATOM    874  NZ  LYS    56      57.047  22.886  51.947  1.00  0.00           N1+
ATOM    875  H   LYS    56      50.989  26.259  53.810  1.00  0.00           H  
ATOM    876  HA  LYS    56      53.378  24.576  54.480  1.00  0.00           H  
ATOM    877  HB2 LYS    56      52.188  23.658  52.691  1.00  0.00           H  
ATOM    878  HB3 LYS    56      51.780  25.277  51.902  1.00  0.00           H  
ATOM    879  HG2 LYS    56      53.217  23.927  50.558  1.00  0.00           H  
ATOM    880  HG3 LYS    56      54.030  25.405  51.053  1.00  0.00           H  
ATOM    881  HD2 LYS    56      54.986  23.743  53.045  1.00  0.00           H  
ATOM    882  HD3 LYS    56      54.293  22.536  52.028  1.00  0.00           H  
ATOM    883  HE2 LYS    56      55.772  22.885  50.281  1.00  0.00           H  
ATOM    884  HE3 LYS    56      56.184  24.513  50.772  1.00  0.00           H  
ATOM    885  HZ1 LYS    56      57.927  22.888  51.451  1.00  0.00           H  
ATOM    886  HZ2 LYS    56      57.083  23.272  52.880  1.00  0.00           H  
ATOM    887  HZ3 LYS    56      56.919  21.894  52.085  1.00  0.00           H  
ATOM    888  N   ASP    57      53.554  27.590  53.244  1.00  0.00           N  
ATOM    889  CA  ASP    57      54.403  28.695  52.920  1.00  0.00           C  
ATOM    890  C   ASP    57      55.465  29.065  53.923  1.00  0.00           C  
ATOM    891  O   ASP    57      55.193  29.337  55.069  1.00  0.00           O  
ATOM    892  CB  ASP    57      53.582  29.934  52.482  1.00  0.00           C  
ATOM    893  CG  ASP    57      54.256  31.074  51.708  1.00  0.00           C  
ATOM    894  OD1 ASP    57      55.473  31.248  51.755  1.00  0.00           O  
ATOM    895  OD2 ASP    57      53.482  31.872  51.016  1.00  0.00           O1-
ATOM    896  H   ASP    57      52.559  27.762  53.215  1.00  0.00           H  
ATOM    897  HA  ASP    57      54.944  28.374  52.029  1.00  0.00           H  
ATOM    898  HB2 ASP    57      52.779  29.495  51.890  1.00  0.00           H  
ATOM    899  HB3 ASP    57      53.088  30.370  53.350  1.00  0.00           H  
ATOM    900  N   GLU    58      56.693  29.114  53.409  1.00  0.00           N  
ATOM    901  CA  GLU    58      57.827  29.327  54.266  1.00  0.00           C  
ATOM    902  C   GLU    58      57.825  30.657  55.127  1.00  0.00           C  
ATOM    903  O   GLU    58      58.585  30.854  56.015  1.00  0.00           O  
ATOM    904  CB  GLU    58      59.185  29.187  53.540  1.00  0.00           C  
ATOM    905  CG  GLU    58      59.253  27.950  52.554  1.00  0.00           C  
ATOM    906  CD  GLU    58      59.385  26.635  53.359  1.00  0.00           C  
ATOM    907  OE1 GLU    58      59.564  25.599  52.640  1.00  0.00           O  
ATOM    908  OE2 GLU    58      59.125  26.521  54.586  1.00  0.00           O1-
ATOM    909  H   GLU    58      56.747  29.004  52.407  1.00  0.00           H  
ATOM    910  HA  GLU    58      57.736  28.589  55.063  1.00  0.00           H  
ATOM    911  HB2 GLU    58      59.366  30.055  52.907  1.00  0.00           H  
ATOM    912  HB3 GLU    58      60.040  29.147  54.215  1.00  0.00           H  
ATOM    913  HG2 GLU    58      58.525  27.936  51.743  1.00  0.00           H  
ATOM    914  HG3 GLU    58      60.191  28.188  52.052  1.00  0.00           H  
ATOM    915  N   ARG    59      57.067  31.645  54.728  1.00  0.00           N  
ATOM    916  CA  ARG    59      56.949  32.989  55.271  1.00  0.00           C  
ATOM    917  C   ARG    59      56.030  33.124  56.490  1.00  0.00           C  
ATOM    918  O   ARG    59      56.007  34.218  57.101  1.00  0.00           O  
ATOM    919  CB  ARG    59      56.449  33.839  54.089  1.00  0.00           C  
ATOM    920  CG  ARG    59      57.500  34.006  53.043  1.00  0.00           C  
ATOM    921  CD  ARG    59      57.023  34.805  51.746  1.00  0.00           C  
ATOM    922  NE  ARG    59      56.143  34.052  50.866  1.00  0.00           N  
ATOM    923  CZ  ARG    59      55.754  34.338  49.667  1.00  0.00           C  
ATOM    924  NH1 ARG    59      56.132  35.313  48.927  1.00  0.00           N  
ATOM    925  NH2 ARG    59      54.832  33.619  49.140  1.00  0.00           N1+
ATOM    926  H   ARG    59      56.508  31.489  53.902  1.00  0.00           H  
ATOM    927  HA  ARG    59      57.909  33.365  55.624  1.00  0.00           H  
ATOM    928  HB2 ARG    59      55.648  33.293  53.590  1.00  0.00           H  
ATOM    929  HB3 ARG    59      56.232  34.870  54.369  1.00  0.00           H  
ATOM    930  HG2 ARG    59      58.326  34.546  53.506  1.00  0.00           H  
ATOM    931  HG3 ARG    59      57.971  33.071  52.737  1.00  0.00           H  
ATOM    932  HD2 ARG    59      56.498  35.667  52.158  1.00  0.00           H  
ATOM    933  HD3 ARG    59      57.965  35.119  51.297  1.00  0.00           H  
ATOM    934  HE  ARG    59      55.949  33.094  51.121  1.00  0.00           H  
ATOM    935 HH11 ARG    59      56.601  36.117  49.319  1.00  0.00           H  
ATOM    936 HH12 ARG    59      55.772  35.351  47.984  1.00  0.00           H  
ATOM    937 HH21 ARG    59      54.441  32.846  49.660  1.00  0.00           H  
ATOM    938 HH22 ARG    59      54.371  33.940  48.300  1.00  0.00           H  
ATOM    939  N   VAL    60      55.083  32.152  56.652  1.00  0.00           N  
ATOM    940  CA  VAL    60      54.107  31.996  57.740  1.00  0.00           C  
ATOM    941  C   VAL    60      54.796  31.391  58.972  1.00  0.00           C  
ATOM    942  O   VAL    60      55.605  30.455  58.861  1.00  0.00           O  
ATOM    943  CB  VAL    60      52.831  31.208  57.310  1.00  0.00           C  
ATOM    944  CG1 VAL    60      52.001  30.882  58.487  1.00  0.00           C  
ATOM    945  CG2 VAL    60      52.010  31.978  56.328  1.00  0.00           C  
ATOM    946  H   VAL    60      55.139  31.430  55.947  1.00  0.00           H  
ATOM    947  HA  VAL    60      53.797  32.923  58.223  1.00  0.00           H  
ATOM    948  HB  VAL    60      53.089  30.275  56.809  1.00  0.00           H  
ATOM    949 HG11 VAL    60      51.097  30.421  58.090  1.00  0.00           H  
ATOM    950 HG12 VAL    60      52.375  30.256  59.297  1.00  0.00           H  
ATOM    951 HG13 VAL    60      51.648  31.843  58.862  1.00  0.00           H  
ATOM    952 HG21 VAL    60      51.523  32.856  56.753  1.00  0.00           H  
ATOM    953 HG22 VAL    60      52.613  32.211  55.451  1.00  0.00           H  
ATOM    954 HG23 VAL    60      51.232  31.270  56.046  1.00  0.00           H  
ATOM    955  N   SER    61      54.420  31.792  60.206  1.00  0.00           N  
ATOM    956  CA  SER    61      54.737  31.174  61.498  1.00  0.00           C  
ATOM    957  C   SER    61      53.690  31.425  62.591  1.00  0.00           C  
ATOM    958  O   SER    61      53.150  32.514  62.621  1.00  0.00           O  
ATOM    959  CB  SER    61      56.086  31.694  62.003  1.00  0.00           C  
ATOM    960  OG  SER    61      56.566  30.786  63.046  1.00  0.00           O  
ATOM    961  H   SER    61      53.828  32.607  60.279  1.00  0.00           H  
ATOM    962  HA  SER    61      54.760  30.097  61.328  1.00  0.00           H  
ATOM    963  HB2 SER    61      56.767  31.665  61.152  1.00  0.00           H  
ATOM    964  HB3 SER    61      55.990  32.728  62.336  1.00  0.00           H  
ATOM    965  HG  SER    61      57.400  31.085  63.415  1.00  0.00           H  
ATOM    966  N   ALA    62      53.574  30.473  63.486  1.00  0.00           N  
ATOM    967  CA  ALA    62      52.734  30.478  64.733  1.00  0.00           C  
ATOM    968  C   ALA    62      51.252  30.829  64.337  1.00  0.00           C  
ATOM    969  O   ALA    62      50.668  31.724  64.962  1.00  0.00           O  
ATOM    970  CB  ALA    62      53.356  31.290  65.851  1.00  0.00           C  
ATOM    971  H   ALA    62      54.270  29.742  63.523  1.00  0.00           H  
ATOM    972  HA  ALA    62      52.690  29.467  65.140  1.00  0.00           H  
ATOM    973  HB1 ALA    62      53.356  32.332  65.529  1.00  0.00           H  
ATOM    974  HB2 ALA    62      52.796  31.347  66.785  1.00  0.00           H  
ATOM    975  HB3 ALA    62      54.381  30.951  65.999  1.00  0.00           H  
ATOM    976  N   LEU    63      50.730  30.211  63.339  1.00  0.00           N  
ATOM    977  CA  LEU    63      49.373  30.309  62.821  1.00  0.00           C  
ATOM    978  C   LEU    63      48.529  29.678  63.922  1.00  0.00           C  
ATOM    979  O   LEU    63      48.689  28.491  64.172  1.00  0.00           O  
ATOM    980  CB  LEU    63      49.269  29.628  61.429  1.00  0.00           C  
ATOM    981  CG  LEU    63      47.802  29.384  61.048  1.00  0.00           C  
ATOM    982  CD1 LEU    63      47.145  30.754  60.637  1.00  0.00           C  
ATOM    983  CD2 LEU    63      47.813  28.397  59.908  1.00  0.00           C  
ATOM    984  H   LEU    63      51.229  29.477  62.859  1.00  0.00           H  
ATOM    985  HA  LEU    63      49.097  31.361  62.745  1.00  0.00           H  
ATOM    986  HB2 LEU    63      49.881  30.208  60.739  1.00  0.00           H  
ATOM    987  HB3 LEU    63      49.713  28.648  61.605  1.00  0.00           H  
ATOM    988  HG  LEU    63      47.314  28.935  61.913  1.00  0.00           H  
ATOM    989 HD11 LEU    63      46.195  30.506  60.165  1.00  0.00           H  
ATOM    990 HD12 LEU    63      47.097  31.470  61.457  1.00  0.00           H  
ATOM    991 HD13 LEU    63      47.779  31.235  59.892  1.00  0.00           H  
ATOM    992 HD21 LEU    63      48.122  27.397  60.214  1.00  0.00           H  
ATOM    993 HD22 LEU    63      46.784  28.316  59.557  1.00  0.00           H  
ATOM    994 HD23 LEU    63      48.357  28.650  58.998  1.00  0.00           H  
ATOM    995  N   GLU    64      47.646  30.467  64.522  1.00  0.00           N  
ATOM    996  CA  GLU    64      46.657  30.066  65.497  1.00  0.00           C  
ATOM    997  C   GLU    64      45.339  30.631  65.059  1.00  0.00           C  
ATOM    998  O   GLU    64      45.227  31.756  64.560  1.00  0.00           O  
ATOM    999  CB  GLU    64      47.086  30.539  66.890  1.00  0.00           C  
ATOM   1000  CG  GLU    64      47.225  32.032  67.032  1.00  0.00           C  
ATOM   1001  CD  GLU    64      48.132  32.363  68.235  1.00  0.00           C  
ATOM   1002  OE1 GLU    64      48.847  33.385  68.249  1.00  0.00           O  
ATOM   1003  OE2 GLU    64      48.125  31.564  69.210  1.00  0.00           O1-
ATOM   1004  H   GLU    64      47.544  31.415  64.188  1.00  0.00           H  
ATOM   1005  HA  GLU    64      46.650  28.981  65.396  1.00  0.00           H  
ATOM   1006  HB2 GLU    64      46.355  30.274  67.654  1.00  0.00           H  
ATOM   1007  HB3 GLU    64      48.057  30.119  67.156  1.00  0.00           H  
ATOM   1008  HG2 GLU    64      47.630  32.502  66.137  1.00  0.00           H  
ATOM   1009  HG3 GLU    64      46.268  32.500  67.261  1.00  0.00           H  
ATOM   1010  N   VAL    65      44.324  29.748  65.157  1.00  0.00           N  
ATOM   1011  CA  VAL    65      42.907  29.987  65.091  1.00  0.00           C  
ATOM   1012  C   VAL    65      42.441  30.840  66.316  1.00  0.00           C  
ATOM   1013  O   VAL    65      42.869  30.559  67.473  1.00  0.00           O  
ATOM   1014  CB  VAL    65      42.024  28.776  64.970  1.00  0.00           C  
ATOM   1015  CG1 VAL    65      40.546  29.089  64.927  1.00  0.00           C  
ATOM   1016  CG2 VAL    65      42.298  28.049  63.642  1.00  0.00           C  
ATOM   1017  H   VAL    65      44.634  28.871  65.549  1.00  0.00           H  
ATOM   1018  HA  VAL    65      42.721  30.490  64.142  1.00  0.00           H  
ATOM   1019  HB  VAL    65      42.242  28.114  65.808  1.00  0.00           H  
ATOM   1020 HG11 VAL    65      40.134  29.216  65.928  1.00  0.00           H  
ATOM   1021 HG12 VAL    65      40.321  29.962  64.315  1.00  0.00           H  
ATOM   1022 HG13 VAL    65      40.038  28.187  64.587  1.00  0.00           H  
ATOM   1023 HG21 VAL    65      43.297  27.616  63.676  1.00  0.00           H  
ATOM   1024 HG22 VAL    65      41.601  27.216  63.552  1.00  0.00           H  
ATOM   1025 HG23 VAL    65      42.137  28.680  62.767  1.00  0.00           H  
ATOM   1026  N   LEU    66      41.658  31.903  66.121  1.00  0.00           N  
ATOM   1027  CA  LEU    66      40.995  32.682  67.203  1.00  0.00           C  
ATOM   1028  C   LEU    66      39.527  32.197  67.360  1.00  0.00           C  
ATOM   1029  O   LEU    66      38.947  31.707  66.370  1.00  0.00           O  
ATOM   1030  CB  LEU    66      40.987  34.159  66.809  1.00  0.00           C  
ATOM   1031  CG  LEU    66      42.337  34.826  66.357  1.00  0.00           C  
ATOM   1032  CD1 LEU    66      42.013  36.331  65.984  1.00  0.00           C  
ATOM   1033  CD2 LEU    66      43.361  34.781  67.479  1.00  0.00           C  
ATOM   1034  H   LEU    66      41.320  32.117  65.193  1.00  0.00           H  
ATOM   1035  HA  LEU    66      41.572  32.529  68.115  1.00  0.00           H  
ATOM   1036  HB2 LEU    66      40.258  34.272  66.007  1.00  0.00           H  
ATOM   1037  HB3 LEU    66      40.610  34.759  67.638  1.00  0.00           H  
ATOM   1038  HG  LEU    66      42.694  34.263  65.495  1.00  0.00           H  
ATOM   1039 HD11 LEU    66      41.350  36.425  65.124  1.00  0.00           H  
ATOM   1040 HD12 LEU    66      41.652  36.892  66.846  1.00  0.00           H  
ATOM   1041 HD13 LEU    66      42.997  36.704  65.698  1.00  0.00           H  
ATOM   1042 HD21 LEU    66      43.048  35.190  68.440  1.00  0.00           H  
ATOM   1043 HD22 LEU    66      43.514  33.739  67.760  1.00  0.00           H  
ATOM   1044 HD23 LEU    66      44.383  35.114  67.297  1.00  0.00           H  
ATOM   1045  N   PRO    67      38.895  32.466  68.531  1.00  0.00           N  
ATOM   1046  CA  PRO    67      37.465  32.378  68.687  1.00  0.00           C  
ATOM   1047  C   PRO    67      36.642  32.928  67.556  1.00  0.00           C  
ATOM   1048  O   PRO    67      36.780  34.048  67.088  1.00  0.00           O  
ATOM   1049  CD  PRO    67      39.516  32.643  69.824  1.00  0.00           C  
ATOM   1050  CG  PRO    67      38.364  32.980  70.811  1.00  0.00           C  
ATOM   1051  CB  PRO    67      37.094  33.074  70.009  1.00  0.00           C  
ATOM   1052  HD2 PRO    67      40.245  33.452  69.776  1.00  0.00           H  
ATOM   1053  HD3 PRO    67      40.050  31.738  70.113  1.00  0.00           H  
ATOM   1054  HG2 PRO    67      38.565  33.958  71.249  1.00  0.00           H  
ATOM   1055  HG3 PRO    67      38.197  32.094  71.423  1.00  0.00           H  
ATOM   1056  HB2 PRO    67      36.854  34.114  69.789  1.00  0.00           H  
ATOM   1057  HB3 PRO    67      36.339  32.571  70.614  1.00  0.00           H  
ATOM   1058  HA  PRO    67      37.271  31.329  68.913  1.00  0.00           H  
ATOM   1059  N   ASP    68      35.664  32.130  67.177  1.00  0.00           N  
ATOM   1060  CA  ASP    68      34.826  32.351  65.988  1.00  0.00           C  
ATOM   1061  C   ASP    68      34.085  33.755  66.026  1.00  0.00           C  
ATOM   1062  O   ASP    68      33.416  34.115  66.984  1.00  0.00           O  
ATOM   1063  CB  ASP    68      33.848  31.266  65.590  1.00  0.00           C  
ATOM   1064  CG  ASP    68      34.493  29.928  65.240  1.00  0.00           C  
ATOM   1065  OD1 ASP    68      35.636  29.661  65.554  1.00  0.00           O  
ATOM   1066  OD2 ASP    68      33.826  29.209  64.477  1.00  0.00           O1-
ATOM   1067  H   ASP    68      35.517  31.210  67.567  1.00  0.00           H  
ATOM   1068  HA  ASP    68      35.523  32.440  65.156  1.00  0.00           H  
ATOM   1069  HB2 ASP    68      33.138  31.091  66.398  1.00  0.00           H  
ATOM   1070  HB3 ASP    68      33.323  31.608  64.699  1.00  0.00           H  
ATOM   1071  N   ARG    69      34.015  34.345  64.738  1.00  0.00           N  
ATOM   1072  CA  ARG    69      33.018  35.389  64.327  1.00  0.00           C  
ATOM   1073  C   ARG    69      31.660  34.776  64.631  1.00  0.00           C  
ATOM   1074  O   ARG    69      31.474  33.580  64.419  1.00  0.00           O  
ATOM   1075  CB  ARG    69      33.123  35.901  62.868  1.00  0.00           C  
ATOM   1076  CG  ARG    69      33.242  34.848  61.740  1.00  0.00           C  
ATOM   1077  CD  ARG    69      33.392  35.409  60.373  1.00  0.00           C  
ATOM   1078  NE  ARG    69      32.128  36.077  59.906  1.00  0.00           N  
ATOM   1079  CZ  ARG    69      30.974  35.413  59.663  1.00  0.00           C  
ATOM   1080  NH1 ARG    69      30.870  34.057  59.725  1.00  0.00           N  
ATOM   1081  NH2 ARG    69      29.967  36.084  59.406  1.00  0.00           N1+
ATOM   1082  H   ARG    69      34.616  33.941  64.034  1.00  0.00           H  
ATOM   1083  HA  ARG    69      33.168  36.208  65.030  1.00  0.00           H  
ATOM   1084  HB2 ARG    69      32.270  36.565  62.728  1.00  0.00           H  
ATOM   1085  HB3 ARG    69      34.008  36.534  62.803  1.00  0.00           H  
ATOM   1086  HG2 ARG    69      34.044  34.146  61.967  1.00  0.00           H  
ATOM   1087  HG3 ARG    69      32.330  34.263  61.864  1.00  0.00           H  
ATOM   1088  HD2 ARG    69      34.187  36.155  60.349  1.00  0.00           H  
ATOM   1089  HD3 ARG    69      33.620  34.633  59.642  1.00  0.00           H  
ATOM   1090  HE  ARG    69      32.079  37.081  59.806  1.00  0.00           H  
ATOM   1091 HH11 ARG    69      31.694  33.520  59.955  1.00  0.00           H  
ATOM   1092 HH12 ARG    69      29.986  33.609  59.530  1.00  0.00           H  
ATOM   1093 HH21 ARG    69      30.167  37.046  59.170  1.00  0.00           H  
ATOM   1094 HH22 ARG    69      29.094  35.640  59.159  1.00  0.00           H  
ATOM   1095  N   VAL    70      30.692  35.608  65.042  1.00  0.00           N  
ATOM   1096  CA  VAL    70      29.223  35.279  64.956  1.00  0.00           C  
ATOM   1097  C   VAL    70      28.773  35.358  63.521  1.00  0.00           C  
ATOM   1098  O   VAL    70      29.194  36.220  62.794  1.00  0.00           O  
ATOM   1099  CB  VAL    70      28.375  36.164  65.978  1.00  0.00           C  
ATOM   1100  CG1 VAL    70      26.850  36.096  65.719  1.00  0.00           C  
ATOM   1101  CG2 VAL    70      28.680  35.879  67.432  1.00  0.00           C  
ATOM   1102  H   VAL    70      30.962  36.537  65.330  1.00  0.00           H  
ATOM   1103  HA  VAL    70      29.105  34.234  65.244  1.00  0.00           H  
ATOM   1104  HB  VAL    70      28.593  37.212  65.771  1.00  0.00           H  
ATOM   1105 HG11 VAL    70      26.553  36.443  64.730  1.00  0.00           H  
ATOM   1106 HG12 VAL    70      26.458  35.103  65.940  1.00  0.00           H  
ATOM   1107 HG13 VAL    70      26.313  36.830  66.319  1.00  0.00           H  
ATOM   1108 HG21 VAL    70      27.950  36.292  68.127  1.00  0.00           H  
ATOM   1109 HG22 VAL    70      28.578  34.797  67.526  1.00  0.00           H  
ATOM   1110 HG23 VAL    70      29.659  36.185  67.800  1.00  0.00           H  
ATOM   1111  N   ALA    71      27.891  34.449  63.041  1.00  0.00           N  
ATOM   1112  CA  ALA    71      27.368  34.292  61.667  1.00  0.00           C  
ATOM   1113  C   ALA    71      26.481  35.443  61.189  1.00  0.00           C  
ATOM   1114  O   ALA    71      25.744  35.969  62.001  1.00  0.00           O  
ATOM   1115  CB  ALA    71      26.577  32.966  61.491  1.00  0.00           C  
ATOM   1116  H   ALA    71      27.486  33.793  63.693  1.00  0.00           H  
ATOM   1117  HA  ALA    71      28.226  34.343  60.997  1.00  0.00           H  
ATOM   1118  HB1 ALA    71      25.765  32.867  62.212  1.00  0.00           H  
ATOM   1119  HB2 ALA    71      26.214  32.770  60.482  1.00  0.00           H  
ATOM   1120  HB3 ALA    71      27.329  32.217  61.739  1.00  0.00           H  
ATOM   1121  N   THR    72      26.326  35.543  59.851  1.00  0.00           N  
ATOM   1122  CA  THR    72      25.403  36.410  59.146  1.00  0.00           C  
ATOM   1123  C   THR    72      24.574  35.735  57.976  1.00  0.00           C  
ATOM   1124  O   THR    72      24.945  34.706  57.428  1.00  0.00           O  
ATOM   1125  CB  THR    72      26.043  37.652  58.466  1.00  0.00           C  
ATOM   1126  CG2 THR    72      26.819  38.535  59.424  1.00  0.00           C  
ATOM   1127  OG1 THR    72      26.958  37.279  57.491  1.00  0.00           O  
ATOM   1128  H   THR    72      26.945  35.006  59.260  1.00  0.00           H  
ATOM   1129  HA  THR    72      24.730  36.787  59.916  1.00  0.00           H  
ATOM   1130  HB  THR    72      25.227  38.270  58.091  1.00  0.00           H  
ATOM   1131 HG21 THR    72      27.563  37.982  59.998  1.00  0.00           H  
ATOM   1132 HG22 THR    72      27.322  39.449  59.109  1.00  0.00           H  
ATOM   1133 HG23 THR    72      26.063  38.725  60.186  1.00  0.00           H  
ATOM   1134  HG1 THR    72      26.391  37.032  56.756  1.00  0.00           H  
ATOM   1135  N   SER    73      23.462  36.309  57.571  1.00  0.00           N  
ATOM   1136  CA  SER    73      22.558  35.884  56.441  1.00  0.00           C  
ATOM   1137  C   SER    73      21.701  36.989  55.997  1.00  0.00           C  
ATOM   1138  O   SER    73      21.751  37.352  54.807  1.00  0.00           O  
ATOM   1139  CB  SER    73      21.719  34.654  56.777  1.00  0.00           C  
ATOM   1140  OG  SER    73      21.497  33.928  55.611  1.00  0.00           O  
ATOM   1141  H   SER    73      23.198  37.164  58.039  1.00  0.00           H  
ATOM   1142  HA  SER    73      23.141  35.433  55.637  1.00  0.00           H  
ATOM   1143  HB2 SER    73      22.172  33.948  57.474  1.00  0.00           H  
ATOM   1144  HB3 SER    73      20.770  34.908  57.250  1.00  0.00           H  
ATOM   1145  HG  SER    73      20.594  33.603  55.639  1.00  0.00           H  
ATOM   1146  N   ARG    74      20.842  37.584  56.868  1.00  0.00           N  
ATOM   1147  CA  ARG    74      19.984  38.719  56.595  1.00  0.00           C  
ATOM   1148  C   ARG    74      20.779  40.018  56.353  1.00  0.00           C  
ATOM   1149  O   ARG    74      21.698  40.410  57.081  1.00  0.00           O  
ATOM   1150  CB  ARG    74      18.776  38.938  57.614  1.00  0.00           C  
ATOM   1151  CG  ARG    74      17.893  37.659  57.741  1.00  0.00           C  
ATOM   1152  CD  ARG    74      16.753  37.880  58.773  1.00  0.00           C  
ATOM   1153  NE  ARG    74      17.217  38.105  60.156  1.00  0.00           N  
ATOM   1154  CZ  ARG    74      16.554  38.600  61.193  1.00  0.00           C  
ATOM   1155  NH1 ARG    74      15.266  38.916  61.162  1.00  0.00           N  
ATOM   1156  NH2 ARG    74      17.275  38.952  62.263  1.00  0.00           N1+
ATOM   1157  H   ARG    74      20.951  37.274  57.823  1.00  0.00           H  
ATOM   1158  HA  ARG    74      19.494  38.427  55.666  1.00  0.00           H  
ATOM   1159  HB2 ARG    74      19.090  39.235  58.614  1.00  0.00           H  
ATOM   1160  HB3 ARG    74      18.174  39.773  57.258  1.00  0.00           H  
ATOM   1161  HG2 ARG    74      17.552  37.325  56.761  1.00  0.00           H  
ATOM   1162  HG3 ARG    74      18.449  36.858  58.228  1.00  0.00           H  
ATOM   1163  HD2 ARG    74      16.149  38.740  58.483  1.00  0.00           H  
ATOM   1164  HD3 ARG    74      16.221  36.936  58.657  1.00  0.00           H  
ATOM   1165  HE  ARG    74      18.204  38.021  60.351  1.00  0.00           H  
ATOM   1166 HH11 ARG    74      14.717  38.571  60.388  1.00  0.00           H  
ATOM   1167 HH12 ARG    74      14.785  39.207  62.001  1.00  0.00           H  
ATOM   1168 HH21 ARG    74      18.214  38.607  62.123  1.00  0.00           H  
ATOM   1169 HH22 ARG    74      16.808  39.498  62.973  1.00  0.00           H  
ATOM   1170  N   ILE    75      20.151  40.725  55.356  1.00  0.00           N  
ATOM   1171  CA  ILE    75      20.520  42.014  54.880  1.00  0.00           C  
ATOM   1172  C   ILE    75      19.324  43.000  54.626  1.00  0.00           C  
ATOM   1173  O   ILE    75      18.260  42.607  54.188  1.00  0.00           O  
ATOM   1174  CB  ILE    75      21.419  41.812  53.694  1.00  0.00           C  
ATOM   1175  CG2 ILE    75      20.513  41.486  52.446  1.00  0.00           C  
ATOM   1176  CG1 ILE    75      22.471  42.985  53.453  1.00  0.00           C  
ATOM   1177  CD1 ILE    75      23.644  42.623  52.515  1.00  0.00           C  
ATOM   1178  H   ILE    75      19.364  40.335  54.856  1.00  0.00           H  
ATOM   1179  HA  ILE    75      21.070  42.509  55.680  1.00  0.00           H  
ATOM   1180  HB  ILE    75      22.029  40.909  53.728  1.00  0.00           H  
ATOM   1181 HG21 ILE    75      19.795  42.265  52.186  1.00  0.00           H  
ATOM   1182 HG22 ILE    75      21.154  41.222  51.604  1.00  0.00           H  
ATOM   1183 HG23 ILE    75      19.832  40.664  52.665  1.00  0.00           H  
ATOM   1184 HG12 ILE    75      21.962  43.859  53.046  1.00  0.00           H  
ATOM   1185 HG13 ILE    75      22.887  43.347  54.393  1.00  0.00           H  
ATOM   1186 HD11 ILE    75      23.379  42.365  51.490  1.00  0.00           H  
ATOM   1187 HD12 ILE    75      24.241  43.529  52.411  1.00  0.00           H  
ATOM   1188 HD13 ILE    75      24.269  41.867  52.991  1.00  0.00           H  
ATOM   1189  N   SER    76      19.518  44.315  54.818  1.00  0.00           N  
ATOM   1190  CA  SER    76      18.543  45.354  54.413  1.00  0.00           C  
ATOM   1191  C   SER    76      18.360  45.288  52.820  1.00  0.00           C  
ATOM   1192  O   SER    76      19.414  45.246  52.129  1.00  0.00           O  
ATOM   1193  CB  SER    76      19.023  46.793  54.716  1.00  0.00           C  
ATOM   1194  OG  SER    76      20.350  47.115  54.121  1.00  0.00           O  
ATOM   1195  H   SER    76      20.443  44.581  55.123  1.00  0.00           H  
ATOM   1196  HA  SER    76      17.616  45.121  54.936  1.00  0.00           H  
ATOM   1197  HB2 SER    76      18.290  47.430  54.222  1.00  0.00           H  
ATOM   1198  HB3 SER    76      19.019  46.908  55.800  1.00  0.00           H  
ATOM   1199  HG  SER    76      20.144  46.992  53.192  1.00  0.00           H  
ATOM   1200  N   ASP    77      17.185  45.347  52.276  1.00  0.00           N  
ATOM   1201  CA  ASP    77      16.868  45.426  50.874  1.00  0.00           C  
ATOM   1202  C   ASP    77      17.461  44.221  50.148  1.00  0.00           C  
ATOM   1203  O   ASP    77      18.225  44.378  49.209  1.00  0.00           O  
ATOM   1204  CB  ASP    77      17.287  46.805  50.255  1.00  0.00           C  
ATOM   1205  CG  ASP    77      16.721  47.926  51.140  1.00  0.00           C  
ATOM   1206  OD1 ASP    77      15.543  47.810  51.601  1.00  0.00           O  
ATOM   1207  OD2 ASP    77      17.520  48.827  51.509  1.00  0.00           O1-
ATOM   1208  H   ASP    77      16.468  45.557  52.955  1.00  0.00           H  
ATOM   1209  HA  ASP    77      15.797  45.420  50.672  1.00  0.00           H  
ATOM   1210  HB2 ASP    77      18.370  46.873  50.148  1.00  0.00           H  
ATOM   1211  HB3 ASP    77      16.861  46.876  49.254  1.00  0.00           H  
ATOM   1212  N   ALA    78      17.134  43.009  50.656  1.00  0.00           N  
ATOM   1213  CA  ALA    78      17.700  41.713  50.255  1.00  0.00           C  
ATOM   1214  C   ALA    78      17.565  41.415  48.747  1.00  0.00           C  
ATOM   1215  O   ALA    78      18.184  40.537  48.168  1.00  0.00           O  
ATOM   1216  CB  ALA    78      16.994  40.647  51.104  1.00  0.00           C  
ATOM   1217  H   ALA    78      16.534  43.083  51.465  1.00  0.00           H  
ATOM   1218  HA  ALA    78      18.758  41.611  50.497  1.00  0.00           H  
ATOM   1219  HB1 ALA    78      15.984  40.377  50.798  1.00  0.00           H  
ATOM   1220  HB2 ALA    78      17.507  39.690  51.010  1.00  0.00           H  
ATOM   1221  HB3 ALA    78      16.980  41.003  52.134  1.00  0.00           H  
ATOM   1222  N   HIS    79      16.624  42.066  48.024  1.00  0.00           N  
ATOM   1223  CA  HIS    79      16.521  42.115  46.550  1.00  0.00           C  
ATOM   1224  C   HIS    79      17.455  43.045  45.821  1.00  0.00           C  
ATOM   1225  O   HIS    79      17.962  42.616  44.771  1.00  0.00           O  
ATOM   1226  CB  HIS    79      15.086  42.469  46.128  1.00  0.00           C  
ATOM   1227  CG  HIS    79      14.578  43.716  46.840  1.00  0.00           C  
ATOM   1228  ND1 HIS    79      14.129  43.768  48.148  1.00  0.00           N  
ATOM   1229  CE1 HIS    79      13.916  45.094  48.384  1.00  0.00           C  
ATOM   1230  NE2 HIS    79      14.078  45.836  47.228  1.00  0.00           N  
ATOM   1231  CD2 HIS    79      14.520  44.958  46.263  1.00  0.00           C  
ATOM   1232  H   HIS    79      15.956  42.668  48.484  1.00  0.00           H  
ATOM   1233  HA  HIS    79      16.664  41.088  46.213  1.00  0.00           H  
ATOM   1234  HB2 HIS    79      15.099  42.667  45.056  1.00  0.00           H  
ATOM   1235  HB3 HIS    79      14.435  41.611  46.297  1.00  0.00           H  
ATOM   1236  HE1 HIS    79      13.473  45.494  49.284  1.00  0.00           H  
ATOM   1237  HE2 HIS    79      13.941  46.834  47.154  1.00  0.00           H  
ATOM   1238  HD2 HIS    79      14.814  45.194  45.251  1.00  0.00           H  
ATOM   1239  N   LEU    80      17.778  44.211  46.345  1.00  0.00           N  
ATOM   1240  CA  LEU    80      18.878  45.102  45.712  1.00  0.00           C  
ATOM   1241  C   LEU    80      20.283  44.583  46.022  1.00  0.00           C  
ATOM   1242  O   LEU    80      21.152  44.833  45.190  1.00  0.00           O  
ATOM   1243  CB  LEU    80      18.745  46.521  46.326  1.00  0.00           C  
ATOM   1244  CG  LEU    80      17.377  47.216  46.181  1.00  0.00           C  
ATOM   1245  CD1 LEU    80      17.357  48.672  46.748  1.00  0.00           C  
ATOM   1246  CD2 LEU    80      16.761  47.300  44.786  1.00  0.00           C  
ATOM   1247  H   LEU    80      17.324  44.456  47.213  1.00  0.00           H  
ATOM   1248  HA  LEU    80      18.685  45.086  44.639  1.00  0.00           H  
ATOM   1249  HB2 LEU    80      18.973  46.469  47.391  1.00  0.00           H  
ATOM   1250  HB3 LEU    80      19.433  47.134  45.744  1.00  0.00           H  
ATOM   1251  HG  LEU    80      16.741  46.597  46.815  1.00  0.00           H  
ATOM   1252 HD11 LEU    80      17.896  49.334  46.071  1.00  0.00           H  
ATOM   1253 HD12 LEU    80      16.349  49.016  46.981  1.00  0.00           H  
ATOM   1254 HD13 LEU    80      17.946  48.766  47.660  1.00  0.00           H  
ATOM   1255 HD21 LEU    80      17.507  47.876  44.238  1.00  0.00           H  
ATOM   1256 HD22 LEU    80      16.618  46.262  44.485  1.00  0.00           H  
ATOM   1257 HD23 LEU    80      15.816  47.839  44.707  1.00  0.00           H  
ATOM   1258  N   ALA    81      20.584  43.848  47.098  1.00  0.00           N  
ATOM   1259  CA  ALA    81      21.923  43.311  47.439  1.00  0.00           C  
ATOM   1260  C   ALA    81      22.400  42.328  46.388  1.00  0.00           C  
ATOM   1261  O   ALA    81      23.452  42.503  45.706  1.00  0.00           O  
ATOM   1262  CB  ALA    81      21.753  42.623  48.845  1.00  0.00           C  
ATOM   1263  H   ALA    81      19.806  43.583  47.685  1.00  0.00           H  
ATOM   1264  HA  ALA    81      22.674  44.097  47.515  1.00  0.00           H  
ATOM   1265  HB1 ALA    81      22.722  42.346  49.259  1.00  0.00           H  
ATOM   1266  HB2 ALA    81      21.440  43.307  49.635  1.00  0.00           H  
ATOM   1267  HB3 ALA    81      21.018  41.821  48.782  1.00  0.00           H  
ATOM   1268  N   ASP    82      21.637  41.270  46.187  1.00  0.00           N  
ATOM   1269  CA  ASP    82      21.949  40.238  45.115  1.00  0.00           C  
ATOM   1270  C   ASP    82      21.915  40.920  43.755  1.00  0.00           C  
ATOM   1271  O   ASP    82      22.605  40.354  42.879  1.00  0.00           O  
ATOM   1272  CB  ASP    82      20.841  39.156  45.241  1.00  0.00           C  
ATOM   1273  CG  ASP    82      20.992  38.212  46.457  1.00  0.00           C  
ATOM   1274  OD1 ASP    82      20.030  37.496  46.839  1.00  0.00           O  
ATOM   1275  OD2 ASP    82      22.151  38.161  47.025  1.00  0.00           O1-
ATOM   1276  H   ASP    82      20.791  41.203  46.736  1.00  0.00           H  
ATOM   1277  HA  ASP    82      22.925  39.783  45.285  1.00  0.00           H  
ATOM   1278  HB2 ASP    82      19.880  39.650  45.386  1.00  0.00           H  
ATOM   1279  HB3 ASP    82      20.787  38.584  44.315  1.00  0.00           H  
ATOM   1280  N   THR    83      20.909  41.817  43.536  1.00  0.00           N  
ATOM   1281  CA  THR    83      20.751  42.393  42.160  1.00  0.00           C  
ATOM   1282  C   THR    83      22.040  43.041  41.654  1.00  0.00           C  
ATOM   1283  O   THR    83      22.304  42.862  40.494  1.00  0.00           O  
ATOM   1284  CB  THR    83      19.542  43.319  42.051  1.00  0.00           C  
ATOM   1285  CG2 THR    83      19.453  44.071  40.672  1.00  0.00           C  
ATOM   1286  OG1 THR    83      18.361  42.613  42.171  1.00  0.00           O  
ATOM   1287  H   THR    83      20.231  42.103  44.229  1.00  0.00           H  
ATOM   1288  HA  THR    83      20.559  41.564  41.478  1.00  0.00           H  
ATOM   1289  HB  THR    83      19.497  44.125  42.784  1.00  0.00           H  
ATOM   1290 HG21 THR    83      19.816  43.424  39.872  1.00  0.00           H  
ATOM   1291 HG22 THR    83      18.419  44.338  40.452  1.00  0.00           H  
ATOM   1292 HG23 THR    83      20.065  44.963  40.803  1.00  0.00           H  
ATOM   1293  HG1 THR    83      18.216  42.422  43.101  1.00  0.00           H  
ATOM   1294  N   MET    84      22.789  43.702  42.614  1.00  0.00           N  
ATOM   1295  CA  MET    84      23.970  44.487  42.289  1.00  0.00           C  
ATOM   1296  C   MET    84      25.111  43.646  41.770  1.00  0.00           C  
ATOM   1297  O   MET    84      26.080  44.208  41.246  1.00  0.00           O  
ATOM   1298  CB  MET    84      24.345  45.255  43.545  1.00  0.00           C  
ATOM   1299  CG  MET    84      25.412  46.315  43.365  1.00  0.00           C  
ATOM   1300  SD  MET    84      25.524  47.414  44.771  1.00  0.00           S  
ATOM   1301  CE  MET    84      26.283  46.486  46.128  1.00  0.00           C  
ATOM   1302  H   MET    84      22.454  43.848  43.555  1.00  0.00           H  
ATOM   1303  HA  MET    84      23.649  45.185  41.516  1.00  0.00           H  
ATOM   1304  HB2 MET    84      23.456  45.774  43.905  1.00  0.00           H  
ATOM   1305  HB3 MET    84      24.617  44.548  44.329  1.00  0.00           H  
ATOM   1306  HG2 MET    84      26.360  45.795  43.230  1.00  0.00           H  
ATOM   1307  HG3 MET    84      25.221  46.966  42.511  1.00  0.00           H  
ATOM   1308  HE1 MET    84      26.584  47.156  46.935  1.00  0.00           H  
ATOM   1309  HE2 MET    84      25.621  45.706  46.503  1.00  0.00           H  
ATOM   1310  HE3 MET    84      27.173  46.035  45.690  1.00  0.00           H  
ATOM   1311  N   ILE    85      25.191  42.345  41.903  1.00  0.00           N  
ATOM   1312  CA  ILE    85      26.262  41.436  41.447  1.00  0.00           C  
ATOM   1313  C   ILE    85      26.357  41.510  39.889  1.00  0.00           C  
ATOM   1314  O   ILE    85      25.339  41.312  39.196  1.00  0.00           O  
ATOM   1315  CB  ILE    85      25.977  40.003  41.940  1.00  0.00           C  
ATOM   1316  CG2 ILE    85      27.086  39.048  41.397  1.00  0.00           C  
ATOM   1317  CG1 ILE    85      25.952  39.948  43.454  1.00  0.00           C  
ATOM   1318  CD1 ILE    85      26.936  40.790  44.235  1.00  0.00           C  
ATOM   1319  H   ILE    85      24.378  41.883  42.285  1.00  0.00           H  
ATOM   1320  HA  ILE    85      27.244  41.811  41.734  1.00  0.00           H  
ATOM   1321  HB  ILE    85      24.976  39.662  41.676  1.00  0.00           H  
ATOM   1322 HG21 ILE    85      26.935  38.115  41.940  1.00  0.00           H  
ATOM   1323 HG22 ILE    85      26.923  38.816  40.344  1.00  0.00           H  
ATOM   1324 HG23 ILE    85      28.089  39.386  41.658  1.00  0.00           H  
ATOM   1325 HG12 ILE    85      24.956  40.284  43.740  1.00  0.00           H  
ATOM   1326 HG13 ILE    85      26.149  38.921  43.763  1.00  0.00           H  
ATOM   1327 HD11 ILE    85      26.701  41.844  44.083  1.00  0.00           H  
ATOM   1328 HD12 ILE    85      26.745  40.553  45.281  1.00  0.00           H  
ATOM   1329 HD13 ILE    85      27.979  40.769  43.919  1.00  0.00           H  
ATOM   1330  N   GLY    86      27.598  41.616  39.335  1.00  0.00           N  
ATOM   1331  CA  GLY    86      27.829  41.673  37.844  1.00  0.00           C  
ATOM   1332  C   GLY    86      27.778  43.093  37.292  1.00  0.00           C  
ATOM   1333  O   GLY    86      28.400  43.424  36.293  1.00  0.00           O  
ATOM   1334  H   GLY    86      28.404  41.850  39.898  1.00  0.00           H  
ATOM   1335  HA2 GLY    86      28.797  41.256  37.568  1.00  0.00           H  
ATOM   1336  HA3 GLY    86      27.013  41.206  37.293  1.00  0.00           H  
ATOM   1337  N   LYS    87      27.062  44.009  38.040  1.00  0.00           N  
ATOM   1338  CA  LYS    87      26.802  45.410  37.621  1.00  0.00           C  
ATOM   1339  C   LYS    87      28.181  46.131  37.625  1.00  0.00           C  
ATOM   1340  O   LYS    87      28.988  46.108  38.557  1.00  0.00           O  
ATOM   1341  CB  LYS    87      25.739  46.090  38.577  1.00  0.00           C  
ATOM   1342  CG  LYS    87      24.309  45.679  38.638  1.00  0.00           C  
ATOM   1343  CD  LYS    87      23.544  45.729  37.341  1.00  0.00           C  
ATOM   1344  CE  LYS    87      22.023  45.803  37.521  1.00  0.00           C  
ATOM   1345  NZ  LYS    87      21.178  45.597  36.283  1.00  0.00           N1+
ATOM   1346  H   LYS    87      26.692  43.659  38.913  1.00  0.00           H  
ATOM   1347  HA  LYS    87      26.370  45.509  36.625  1.00  0.00           H  
ATOM   1348  HB2 LYS    87      26.115  45.996  39.595  1.00  0.00           H  
ATOM   1349  HB3 LYS    87      25.768  47.164  38.394  1.00  0.00           H  
ATOM   1350  HG2 LYS    87      24.215  44.668  39.036  1.00  0.00           H  
ATOM   1351  HG3 LYS    87      23.864  46.311  39.406  1.00  0.00           H  
ATOM   1352  HD2 LYS    87      23.791  46.653  36.818  1.00  0.00           H  
ATOM   1353  HD3 LYS    87      23.792  44.844  36.756  1.00  0.00           H  
ATOM   1354  HE2 LYS    87      21.838  44.954  38.179  1.00  0.00           H  
ATOM   1355  HE3 LYS    87      21.795  46.803  37.891  1.00  0.00           H  
ATOM   1356  HZ1 LYS    87      21.148  44.602  36.111  1.00  0.00           H  
ATOM   1357  HZ2 LYS    87      20.315  46.121  36.250  1.00  0.00           H  
ATOM   1358  HZ3 LYS    87      21.638  45.824  35.413  1.00  0.00           H  
ATOM   1359  N   ALA    88      28.276  46.910  36.568  1.00  0.00           N  
ATOM   1360  CA  ALA    88      29.322  47.964  36.436  1.00  0.00           C  
ATOM   1361  C   ALA    88      28.937  49.217  37.285  1.00  0.00           C  
ATOM   1362  O   ALA    88      27.753  49.608  37.440  1.00  0.00           O  
ATOM   1363  CB  ALA    88      29.545  48.232  34.957  1.00  0.00           C  
ATOM   1364  H   ALA    88      27.521  47.072  35.917  1.00  0.00           H  
ATOM   1365  HA  ALA    88      30.158  47.371  36.807  1.00  0.00           H  
ATOM   1366  HB1 ALA    88      28.704  48.755  34.504  1.00  0.00           H  
ATOM   1367  HB2 ALA    88      30.460  48.825  34.943  1.00  0.00           H  
ATOM   1368  HB3 ALA    88      29.679  47.308  34.395  1.00  0.00           H  
ATOM   1369  N   VAL    89      29.883  49.836  37.988  1.00  0.00           N  
ATOM   1370  CA  VAL    89      29.595  50.851  39.005  1.00  0.00           C  
ATOM   1371  C   VAL    89      30.652  51.976  38.839  1.00  0.00           C  
ATOM   1372  O   VAL    89      31.746  51.660  38.388  1.00  0.00           O  
ATOM   1373  CB  VAL    89      29.771  50.289  40.391  1.00  0.00           C  
ATOM   1374  CG1 VAL    89      28.671  49.401  40.887  1.00  0.00           C  
ATOM   1375  CG2 VAL    89      31.080  49.558  40.632  1.00  0.00           C  
ATOM   1376  H   VAL    89      30.832  49.675  37.680  1.00  0.00           H  
ATOM   1377  HA  VAL    89      28.642  51.374  38.932  1.00  0.00           H  
ATOM   1378  HB  VAL    89      29.822  51.169  41.032  1.00  0.00           H  
ATOM   1379 HG11 VAL    89      28.786  49.189  41.950  1.00  0.00           H  
ATOM   1380 HG12 VAL    89      27.692  49.881  40.886  1.00  0.00           H  
ATOM   1381 HG13 VAL    89      28.562  48.469  40.331  1.00  0.00           H  
ATOM   1382 HG21 VAL    89      31.043  48.549  40.221  1.00  0.00           H  
ATOM   1383 HG22 VAL    89      32.019  49.985  40.280  1.00  0.00           H  
ATOM   1384 HG23 VAL    89      31.121  49.573  41.721  1.00  0.00           H  
ATOM   1385  N   GLU    90      30.368  53.118  39.427  1.00  0.00           N  
ATOM   1386  CA  GLU    90      31.287  54.224  39.651  1.00  0.00           C  
ATOM   1387  C   GLU    90      31.379  54.613  41.158  1.00  0.00           C  
ATOM   1388  O   GLU    90      30.351  54.591  41.878  1.00  0.00           O  
ATOM   1389  CB  GLU    90      31.022  55.356  38.620  1.00  0.00           C  
ATOM   1390  CG  GLU    90      30.770  54.749  37.220  1.00  0.00           C  
ATOM   1391  CD  GLU    90      31.065  55.770  36.185  1.00  0.00           C  
ATOM   1392  OE1 GLU    90      30.250  56.706  36.074  1.00  0.00           O  
ATOM   1393  OE2 GLU    90      32.172  55.874  35.573  1.00  0.00           O1-
ATOM   1394  H   GLU    90      29.460  53.192  39.864  1.00  0.00           H  
ATOM   1395  HA  GLU    90      32.275  53.794  39.487  1.00  0.00           H  
ATOM   1396  HB2 GLU    90      30.149  55.962  38.861  1.00  0.00           H  
ATOM   1397  HB3 GLU    90      31.929  55.960  38.590  1.00  0.00           H  
ATOM   1398  HG2 GLU    90      31.399  53.886  36.999  1.00  0.00           H  
ATOM   1399  HG3 GLU    90      29.704  54.574  37.075  1.00  0.00           H  
ATOM   1400  N   HIS    91      32.593  54.721  41.759  1.00  0.00           N  
ATOM   1401  CA  HIS    91      32.806  54.564  43.231  1.00  0.00           C  
ATOM   1402  C   HIS    91      33.695  55.717  43.780  1.00  0.00           C  
ATOM   1403  O   HIS    91      34.895  55.851  43.538  1.00  0.00           O  
ATOM   1404  CB  HIS    91      33.391  53.185  43.398  1.00  0.00           C  
ATOM   1405  CG  HIS    91      33.494  52.818  44.879  1.00  0.00           C  
ATOM   1406  ND1 HIS    91      34.598  52.190  45.477  1.00  0.00           N  
ATOM   1407  CE1 HIS    91      34.265  52.145  46.746  1.00  0.00           C  
ATOM   1408  NE2 HIS    91      33.038  52.548  47.051  1.00  0.00           N  
ATOM   1409  CD2 HIS    91      32.522  53.016  45.862  1.00  0.00           C  
ATOM   1410  H   HIS    91      33.488  54.559  41.318  1.00  0.00           H  
ATOM   1411  HA  HIS    91      31.843  54.599  43.741  1.00  0.00           H  
ATOM   1412  HB2 HIS    91      32.844  52.415  42.853  1.00  0.00           H  
ATOM   1413  HB3 HIS    91      34.395  53.262  42.980  1.00  0.00           H  
ATOM   1414  HE1 HIS    91      34.789  51.545  47.476  1.00  0.00           H  
ATOM   1415  HE2 HIS    91      32.427  52.337  47.827  1.00  0.00           H  
ATOM   1416  HD2 HIS    91      31.513  53.370  45.709  1.00  0.00           H  
ATOM   1417  N   MET    92      33.029  56.585  44.614  1.00  0.00           N  
ATOM   1418  CA  MET    92      33.670  57.839  45.137  1.00  0.00           C  
ATOM   1419  C   MET    92      34.453  57.499  46.389  1.00  0.00           C  
ATOM   1420  O   MET    92      34.129  57.858  47.499  1.00  0.00           O  
ATOM   1421  CB  MET    92      32.597  58.881  45.301  1.00  0.00           C  
ATOM   1422  CG  MET    92      33.190  60.269  45.655  1.00  0.00           C  
ATOM   1423  SD  MET    92      34.017  61.039  44.212  1.00  0.00           S  
ATOM   1424  CE  MET    92      32.575  61.810  43.442  1.00  0.00           C  
ATOM   1425  H   MET    92      32.046  56.465  44.814  1.00  0.00           H  
ATOM   1426  HA  MET    92      34.405  58.137  44.389  1.00  0.00           H  
ATOM   1427  HB2 MET    92      32.039  59.002  44.372  1.00  0.00           H  
ATOM   1428  HB3 MET    92      31.971  58.561  46.134  1.00  0.00           H  
ATOM   1429  HG2 MET    92      32.382  60.883  46.052  1.00  0.00           H  
ATOM   1430  HG3 MET    92      33.896  60.033  46.451  1.00  0.00           H  
ATOM   1431  HE1 MET    92      31.713  61.148  43.356  1.00  0.00           H  
ATOM   1432  HE2 MET    92      32.282  62.708  43.984  1.00  0.00           H  
ATOM   1433  HE3 MET    92      32.811  62.115  42.422  1.00  0.00           H  
ATOM   1434  N   PHE    93      35.503  56.716  46.292  1.00  0.00           N  
ATOM   1435  CA  PHE    93      36.561  56.365  47.327  1.00  0.00           C  
ATOM   1436  C   PHE    93      37.343  57.650  47.733  1.00  0.00           C  
ATOM   1437  O   PHE    93      37.511  58.552  46.899  1.00  0.00           O  
ATOM   1438  CB  PHE    93      37.510  55.366  46.638  1.00  0.00           C  
ATOM   1439  CG  PHE    93      38.389  54.591  47.596  1.00  0.00           C  
ATOM   1440  CD1 PHE    93      37.839  53.656  48.505  1.00  0.00           C  
ATOM   1441  CE1 PHE    93      38.620  52.973  49.453  1.00  0.00           C  
ATOM   1442  CZ  PHE    93      39.994  53.294  49.567  1.00  0.00           C  
ATOM   1443  CE2 PHE    93      40.564  54.206  48.696  1.00  0.00           C  
ATOM   1444  CD2 PHE    93      39.797  54.814  47.734  1.00  0.00           C  
ATOM   1445  H   PHE    93      35.632  56.358  45.356  1.00  0.00           H  
ATOM   1446  HA  PHE    93      35.997  55.950  48.163  1.00  0.00           H  
ATOM   1447  HB2 PHE    93      36.869  54.659  46.112  1.00  0.00           H  
ATOM   1448  HB3 PHE    93      38.154  55.803  45.874  1.00  0.00           H  
ATOM   1449  HD1 PHE    93      36.781  53.447  48.432  1.00  0.00           H  
ATOM   1450  HE1 PHE    93      38.119  52.205  50.024  1.00  0.00           H  
ATOM   1451  HZ  PHE    93      40.538  52.706  50.291  1.00  0.00           H  
ATOM   1452  HE2 PHE    93      41.643  54.254  48.698  1.00  0.00           H  
ATOM   1453  HD2 PHE    93      40.236  55.543  47.069  1.00  0.00           H  
ATOM   1454  N   GLU    94      37.796  57.675  48.998  1.00  0.00           N  
ATOM   1455  CA  GLU    94      38.869  58.515  49.459  1.00  0.00           C  
ATOM   1456  C   GLU    94      39.993  57.630  50.044  1.00  0.00           C  
ATOM   1457  O   GLU    94      39.750  56.835  50.985  1.00  0.00           O  
ATOM   1458  CB  GLU    94      38.275  59.472  50.468  1.00  0.00           C  
ATOM   1459  CG  GLU    94      39.256  60.551  50.933  1.00  0.00           C  
ATOM   1460  CD  GLU    94      38.560  61.590  51.780  1.00  0.00           C  
ATOM   1461  OE1 GLU    94      38.882  62.808  51.703  1.00  0.00           O  
ATOM   1462  OE2 GLU    94      37.668  61.188  52.580  1.00  0.00           O1-
ATOM   1463  H   GLU    94      37.325  57.044  49.631  1.00  0.00           H  
ATOM   1464  HA  GLU    94      39.258  59.160  48.671  1.00  0.00           H  
ATOM   1465  HB2 GLU    94      37.453  60.016  50.001  1.00  0.00           H  
ATOM   1466  HB3 GLU    94      37.809  58.911  51.278  1.00  0.00           H  
ATOM   1467  HG2 GLU    94      40.061  60.136  51.539  1.00  0.00           H  
ATOM   1468  HG3 GLU    94      39.709  61.026  50.063  1.00  0.00           H  
ATOM   1469  N   THR    95      41.229  57.749  49.582  1.00  0.00           N  
ATOM   1470  CA  THR    95      42.386  56.967  50.058  1.00  0.00           C  
ATOM   1471  C   THR    95      42.976  57.439  51.330  1.00  0.00           C  
ATOM   1472  O   THR    95      42.749  58.537  51.809  1.00  0.00           O  
ATOM   1473  CB  THR    95      43.522  56.948  49.050  1.00  0.00           C  
ATOM   1474  CG2 THR    95      43.172  56.600  47.612  1.00  0.00           C  
ATOM   1475  OG1 THR    95      44.201  58.185  48.953  1.00  0.00           O  
ATOM   1476  H   THR    95      41.510  58.473  48.937  1.00  0.00           H  
ATOM   1477  HA  THR    95      42.193  55.895  50.089  1.00  0.00           H  
ATOM   1478  HB  THR    95      44.222  56.142  49.271  1.00  0.00           H  
ATOM   1479 HG21 THR    95      43.150  55.534  47.387  1.00  0.00           H  
ATOM   1480 HG22 THR    95      42.157  56.925  47.383  1.00  0.00           H  
ATOM   1481 HG23 THR    95      43.730  57.073  46.803  1.00  0.00           H  
ATOM   1482  HG1 THR    95      43.549  58.855  48.735  1.00  0.00           H  
ATOM   1483  N   GLU    96      43.746  56.606  52.014  1.00  0.00           N  
ATOM   1484  CA  GLU    96      44.402  57.036  53.239  1.00  0.00           C  
ATOM   1485  C   GLU    96      45.352  58.148  52.975  1.00  0.00           C  
ATOM   1486  O   GLU    96      45.536  58.961  53.894  1.00  0.00           O  
ATOM   1487  CB  GLU    96      45.035  55.777  53.948  1.00  0.00           C  
ATOM   1488  CG  GLU    96      45.539  56.029  55.336  1.00  0.00           C  
ATOM   1489  CD  GLU    96      44.455  56.268  56.445  1.00  0.00           C  
ATOM   1490  OE1 GLU    96      44.833  56.439  57.613  1.00  0.00           O  
ATOM   1491  OE2 GLU    96      43.225  56.001  56.200  1.00  0.00           O1-
ATOM   1492  H   GLU    96      43.798  55.645  51.708  1.00  0.00           H  
ATOM   1493  HA  GLU    96      43.659  57.439  53.927  1.00  0.00           H  
ATOM   1494  HB2 GLU    96      44.325  54.959  54.064  1.00  0.00           H  
ATOM   1495  HB3 GLU    96      45.804  55.372  53.290  1.00  0.00           H  
ATOM   1496  HG2 GLU    96      46.170  55.183  55.608  1.00  0.00           H  
ATOM   1497  HG3 GLU    96      46.249  56.850  55.441  1.00  0.00           H  
ATOM   1498  N   ASP    97      45.809  58.472  51.697  1.00  0.00           N  
ATOM   1499  CA  ASP    97      46.652  59.597  51.362  1.00  0.00           C  
ATOM   1500  C   ASP    97      45.778  60.694  50.612  1.00  0.00           C  
ATOM   1501  O   ASP    97      46.317  61.371  49.776  1.00  0.00           O  
ATOM   1502  CB  ASP    97      47.822  59.090  50.486  1.00  0.00           C  
ATOM   1503  CG  ASP    97      48.526  57.986  51.273  1.00  0.00           C  
ATOM   1504  OD1 ASP    97      49.057  58.113  52.425  1.00  0.00           O  
ATOM   1505  OD2 ASP    97      48.486  56.894  50.691  1.00  0.00           O1-
ATOM   1506  H   ASP    97      45.398  57.961  50.929  1.00  0.00           H  
ATOM   1507  HA  ASP    97      47.049  60.031  52.280  1.00  0.00           H  
ATOM   1508  HB2 ASP    97      47.585  58.637  49.523  1.00  0.00           H  
ATOM   1509  HB3 ASP    97      48.597  59.835  50.306  1.00  0.00           H  
ATOM   1510  N   GLY    98      44.504  60.879  51.004  1.00  0.00           N  
ATOM   1511  CA  GLY    98      43.778  61.980  50.325  1.00  0.00           C  
ATOM   1512  C   GLY    98      43.174  61.551  48.988  1.00  0.00           C  
ATOM   1513  O   GLY    98      42.865  60.386  48.691  1.00  0.00           O  
ATOM   1514  H   GLY    98      44.182  60.300  51.766  1.00  0.00           H  
ATOM   1515  HA2 GLY    98      42.908  62.220  50.935  1.00  0.00           H  
ATOM   1516  HA3 GLY    98      44.305  62.933  50.298  1.00  0.00           H  
ATOM   1517  N   SER    99      42.730  62.582  48.259  1.00  0.00           N  
ATOM   1518  CA  SER    99      42.066  62.402  46.993  1.00  0.00           C  
ATOM   1519  C   SER    99      40.786  61.625  46.977  1.00  0.00           C  
ATOM   1520  O   SER    99      40.777  60.413  46.680  1.00  0.00           O  
ATOM   1521  CB  SER    99      43.053  61.977  45.882  1.00  0.00           C  
ATOM   1522  OG  SER    99      42.319  62.261  44.592  1.00  0.00           O  
ATOM   1523  H   SER    99      42.931  63.523  48.565  1.00  0.00           H  
ATOM   1524  HA  SER    99      41.672  63.392  46.761  1.00  0.00           H  
ATOM   1525  HB2 SER    99      43.987  62.534  45.960  1.00  0.00           H  
ATOM   1526  HB3 SER    99      43.233  60.925  46.102  1.00  0.00           H  
ATOM   1527  HG  SER    99      42.529  63.160  44.329  1.00  0.00           H  
ATOM   1528  N   LYS   100      39.667  62.321  47.301  1.00  0.00           N  
ATOM   1529  CA  LYS   100      38.324  61.859  47.110  1.00  0.00           C  
ATOM   1530  C   LYS   100      37.999  61.892  45.652  1.00  0.00           C  
ATOM   1531  O   LYS   100      38.218  62.978  45.085  1.00  0.00           O  
ATOM   1532  CB  LYS   100      37.407  62.738  47.926  1.00  0.00           C  
ATOM   1533  CG  LYS   100      36.004  62.172  47.981  1.00  0.00           C  
ATOM   1534  CD  LYS   100      35.092  63.038  48.828  1.00  0.00           C  
ATOM   1535  CE  LYS   100      33.599  62.718  48.727  1.00  0.00           C  
ATOM   1536  NZ  LYS   100      33.093  62.004  49.891  1.00  0.00           N1+
ATOM   1537  H   LYS   100      39.750  63.207  47.779  1.00  0.00           H  
ATOM   1538  HA  LYS   100      38.296  60.842  47.500  1.00  0.00           H  
ATOM   1539  HB2 LYS   100      37.797  62.696  48.943  1.00  0.00           H  
ATOM   1540  HB3 LYS   100      37.325  63.723  47.468  1.00  0.00           H  
ATOM   1541  HG2 LYS   100      35.658  62.096  46.951  1.00  0.00           H  
ATOM   1542  HG3 LYS   100      35.978  61.166  48.399  1.00  0.00           H  
ATOM   1543  HD2 LYS   100      35.508  62.866  49.820  1.00  0.00           H  
ATOM   1544  HD3 LYS   100      35.419  64.059  48.628  1.00  0.00           H  
ATOM   1545  HE2 LYS   100      33.060  63.664  48.689  1.00  0.00           H  
ATOM   1546  HE3 LYS   100      33.370  62.121  47.844  1.00  0.00           H  
ATOM   1547  HZ1 LYS   100      32.126  61.741  49.760  1.00  0.00           H  
ATOM   1548  HZ2 LYS   100      33.488  61.082  50.003  1.00  0.00           H  
ATOM   1549  HZ3 LYS   100      33.063  62.436  50.803  1.00  0.00           H  
ATOM   1550  N   ASP   101      37.762  60.738  45.078  1.00  0.00           N  
ATOM   1551  CA  ASP   101      37.728  60.565  43.606  1.00  0.00           C  
ATOM   1552  C   ASP   101      36.991  59.258  43.122  1.00  0.00           C  
ATOM   1553  O   ASP   101      37.048  58.250  43.840  1.00  0.00           O  
ATOM   1554  CB  ASP   101      39.190  60.587  43.032  1.00  0.00           C  
ATOM   1555  CG  ASP   101      39.309  61.052  41.532  1.00  0.00           C  
ATOM   1556  OD1 ASP   101      40.397  61.109  41.053  1.00  0.00           O  
ATOM   1557  OD2 ASP   101      38.314  61.326  40.734  1.00  0.00           O1-
ATOM   1558  H   ASP   101      37.754  59.904  45.648  1.00  0.00           H  
ATOM   1559  HA  ASP   101      37.303  61.456  43.144  1.00  0.00           H  
ATOM   1560  HB2 ASP   101      39.806  61.322  43.549  1.00  0.00           H  
ATOM   1561  HB3 ASP   101      39.493  59.548  43.159  1.00  0.00           H  
ATOM   1562  N   GLU   102      36.380  59.261  41.941  1.00  0.00           N  
ATOM   1563  CA  GLU   102      35.429  58.270  41.533  1.00  0.00           C  
ATOM   1564  C   GLU   102      36.109  57.236  40.691  1.00  0.00           C  
ATOM   1565  O   GLU   102      36.522  57.558  39.592  1.00  0.00           O  
ATOM   1566  CB  GLU   102      34.265  58.873  40.905  1.00  0.00           C  
ATOM   1567  CG  GLU   102      33.129  57.952  40.599  1.00  0.00           C  
ATOM   1568  CD  GLU   102      31.990  58.671  39.922  1.00  0.00           C  
ATOM   1569  OE1 GLU   102      30.988  58.951  40.579  1.00  0.00           O  
ATOM   1570  OE2 GLU   102      32.108  59.017  38.714  1.00  0.00           O1-
ATOM   1571  H   GLU   102      36.468  60.102  41.388  1.00  0.00           H  
ATOM   1572  HA  GLU   102      35.055  57.782  42.433  1.00  0.00           H  
ATOM   1573  HB2 GLU   102      33.805  59.591  41.583  1.00  0.00           H  
ATOM   1574  HB3 GLU   102      34.604  59.404  40.016  1.00  0.00           H  
ATOM   1575  HG2 GLU   102      33.467  57.098  40.012  1.00  0.00           H  
ATOM   1576  HG3 GLU   102      32.866  57.597  41.596  1.00  0.00           H  
ATOM   1577  N   TRP   103      36.163  55.972  41.139  1.00  0.00           N  
ATOM   1578  CA  TRP   103      36.743  54.833  40.402  1.00  0.00           C  
ATOM   1579  C   TRP   103      35.635  54.061  39.617  1.00  0.00           C  
ATOM   1580  O   TRP   103      34.719  53.597  40.304  1.00  0.00           O  
ATOM   1581  CB  TRP   103      37.417  53.899  41.446  1.00  0.00           C  
ATOM   1582  CG  TRP   103      38.534  54.490  42.219  1.00  0.00           C  
ATOM   1583  CD1 TRP   103      38.489  55.461  43.160  1.00  0.00           C  
ATOM   1584  NE1 TRP   103      39.751  55.901  43.508  1.00  0.00           N  
ATOM   1585  CE2 TRP   103      40.706  55.200  42.776  1.00  0.00           C  
ATOM   1586  CZ2 TRP   103      42.147  55.287  42.736  1.00  0.00           C  
ATOM   1587  CH2 TRP   103      42.876  54.363  41.956  1.00  0.00           C  
ATOM   1588  CZ3 TRP   103      42.114  53.445  41.167  1.00  0.00           C  
ATOM   1589  CE3 TRP   103      40.701  53.429  41.151  1.00  0.00           C  
ATOM   1590  CD2 TRP   103      39.955  54.261  41.983  1.00  0.00           C  
ATOM   1591  H   TRP   103      35.751  55.878  42.056  1.00  0.00           H  
ATOM   1592  HA  TRP   103      37.510  55.075  39.666  1.00  0.00           H  
ATOM   1593  HB2 TRP   103      36.651  53.454  42.082  1.00  0.00           H  
ATOM   1594  HB3 TRP   103      37.829  53.005  40.980  1.00  0.00           H  
ATOM   1595  HD1 TRP   103      37.597  55.906  43.576  1.00  0.00           H  
ATOM   1596  HE1 TRP   103      39.897  56.652  44.167  1.00  0.00           H  
ATOM   1597  HZ2 TRP   103      42.656  56.051  43.305  1.00  0.00           H  
ATOM   1598  HH2 TRP   103      43.952  54.436  42.010  1.00  0.00           H  
ATOM   1599  HZ3 TRP   103      42.628  52.780  40.488  1.00  0.00           H  
ATOM   1600  HE3 TRP   103      40.157  52.718  40.547  1.00  0.00           H  
ATOM   1601  N   ARG   104      35.747  53.984  38.305  1.00  0.00           N  
ATOM   1602  CA  ARG   104      35.030  52.972  37.585  1.00  0.00           C  
ATOM   1603  C   ARG   104      35.285  51.460  37.898  1.00  0.00           C  
ATOM   1604  O   ARG   104      36.464  51.134  37.956  1.00  0.00           O  
ATOM   1605  CB  ARG   104      35.082  53.242  36.062  1.00  0.00           C  
ATOM   1606  CG  ARG   104      34.203  52.398  35.131  1.00  0.00           C  
ATOM   1607  CD  ARG   104      34.332  53.026  33.740  1.00  0.00           C  
ATOM   1608  NE  ARG   104      33.601  54.270  33.670  1.00  0.00           N  
ATOM   1609  CZ  ARG   104      32.975  54.731  32.586  1.00  0.00           C  
ATOM   1610  NH1 ARG   104      33.060  54.265  31.351  1.00  0.00           N  
ATOM   1611  NH2 ARG   104      32.186  55.719  32.744  1.00  0.00           N1+
ATOM   1612  H   ARG   104      36.594  54.346  37.891  1.00  0.00           H  
ATOM   1613  HA  ARG   104      34.000  53.166  37.884  1.00  0.00           H  
ATOM   1614  HB2 ARG   104      34.793  54.292  36.005  1.00  0.00           H  
ATOM   1615  HB3 ARG   104      36.097  53.207  35.668  1.00  0.00           H  
ATOM   1616  HG2 ARG   104      34.522  51.356  35.096  1.00  0.00           H  
ATOM   1617  HG3 ARG   104      33.188  52.465  35.525  1.00  0.00           H  
ATOM   1618  HD2 ARG   104      35.393  53.138  33.515  1.00  0.00           H  
ATOM   1619  HD3 ARG   104      33.868  52.451  32.939  1.00  0.00           H  
ATOM   1620  HE  ARG   104      33.388  54.734  34.541  1.00  0.00           H  
ATOM   1621 HH11 ARG   104      33.585  53.494  30.963  1.00  0.00           H  
ATOM   1622 HH12 ARG   104      32.485  54.831  30.744  1.00  0.00           H  
ATOM   1623 HH21 ARG   104      32.041  56.006  33.701  1.00  0.00           H  
ATOM   1624 HH22 ARG   104      31.807  56.332  32.036  1.00  0.00           H  
ATOM   1625  N   GLY   105      34.310  50.571  38.093  1.00  0.00           N  
ATOM   1626  CA  GLY   105      34.533  49.175  38.313  1.00  0.00           C  
ATOM   1627  C   GLY   105      33.325  48.293  37.994  1.00  0.00           C  
ATOM   1628  O   GLY   105      32.401  48.742  37.254  1.00  0.00           O  
ATOM   1629  H   GLY   105      33.356  50.898  38.034  1.00  0.00           H  
ATOM   1630  HA2 GLY   105      35.366  48.843  37.694  1.00  0.00           H  
ATOM   1631  HA3 GLY   105      34.893  48.886  39.301  1.00  0.00           H  
ATOM   1632  N   MET   106      33.450  47.133  38.633  1.00  0.00           N  
ATOM   1633  CA  MET   106      32.374  46.058  38.644  1.00  0.00           C  
ATOM   1634  C   MET   106      32.302  45.233  39.966  1.00  0.00           C  
ATOM   1635  O   MET   106      33.322  44.705  40.392  1.00  0.00           O  
ATOM   1636  CB  MET   106      32.584  45.121  37.491  1.00  0.00           C  
ATOM   1637  CG  MET   106      31.879  43.774  37.541  1.00  0.00           C  
ATOM   1638  SD  MET   106      32.451  42.743  36.049  1.00  0.00           S  
ATOM   1639  CE  MET   106      31.321  41.330  36.211  1.00  0.00           C  
ATOM   1640  H   MET   106      34.351  46.838  38.982  1.00  0.00           H  
ATOM   1641  HA  MET   106      31.407  46.558  38.599  1.00  0.00           H  
ATOM   1642  HB2 MET   106      32.146  45.656  36.649  1.00  0.00           H  
ATOM   1643  HB3 MET   106      33.663  45.039  37.359  1.00  0.00           H  
ATOM   1644  HG2 MET   106      32.213  43.287  38.457  1.00  0.00           H  
ATOM   1645  HG3 MET   106      30.801  43.925  37.479  1.00  0.00           H  
ATOM   1646  HE1 MET   106      30.394  41.442  35.648  1.00  0.00           H  
ATOM   1647  HE2 MET   106      31.807  40.416  35.869  1.00  0.00           H  
ATOM   1648  HE3 MET   106      31.104  41.112  37.257  1.00  0.00           H  
ATOM   1649  N   VAL   107      31.130  45.027  40.593  1.00  0.00           N  
ATOM   1650  CA  VAL   107      31.040  44.139  41.808  1.00  0.00           C  
ATOM   1651  C   VAL   107      31.104  42.680  41.267  1.00  0.00           C  
ATOM   1652  O   VAL   107      30.280  42.380  40.390  1.00  0.00           O  
ATOM   1653  CB  VAL   107      29.693  44.409  42.521  1.00  0.00           C  
ATOM   1654  CG1 VAL   107      29.415  43.428  43.647  1.00  0.00           C  
ATOM   1655  CG2 VAL   107      29.662  45.897  42.921  1.00  0.00           C  
ATOM   1656  H   VAL   107      30.326  45.347  40.072  1.00  0.00           H  
ATOM   1657  HA  VAL   107      31.964  44.314  42.358  1.00  0.00           H  
ATOM   1658  HB  VAL   107      28.894  44.295  41.788  1.00  0.00           H  
ATOM   1659 HG11 VAL   107      28.429  43.692  44.029  1.00  0.00           H  
ATOM   1660 HG12 VAL   107      29.317  42.417  43.252  1.00  0.00           H  
ATOM   1661 HG13 VAL   107      30.184  43.529  44.414  1.00  0.00           H  
ATOM   1662 HG21 VAL   107      28.758  46.092  43.497  1.00  0.00           H  
ATOM   1663 HG22 VAL   107      30.515  45.974  43.596  1.00  0.00           H  
ATOM   1664 HG23 VAL   107      29.755  46.609  42.101  1.00  0.00           H  
ATOM   1665  N   LEU   108      31.853  41.716  41.759  1.00  0.00           N  
ATOM   1666  CA  LEU   108      32.051  40.329  41.369  1.00  0.00           C  
ATOM   1667  C   LEU   108      31.101  39.390  42.000  1.00  0.00           C  
ATOM   1668  O   LEU   108      30.510  38.530  41.404  1.00  0.00           O  
ATOM   1669  CB  LEU   108      33.467  39.786  41.462  1.00  0.00           C  
ATOM   1670  CG  LEU   108      34.583  40.221  40.418  1.00  0.00           C  
ATOM   1671  CD1 LEU   108      34.116  40.025  38.989  1.00  0.00           C  
ATOM   1672  CD2 LEU   108      35.105  41.648  40.621  1.00  0.00           C  
ATOM   1673  H   LEU   108      32.344  41.944  42.612  1.00  0.00           H  
ATOM   1674  HA  LEU   108      31.812  40.423  40.309  1.00  0.00           H  
ATOM   1675  HB2 LEU   108      33.807  39.947  42.485  1.00  0.00           H  
ATOM   1676  HB3 LEU   108      33.456  38.696  41.447  1.00  0.00           H  
ATOM   1677  HG  LEU   108      35.445  39.602  40.668  1.00  0.00           H  
ATOM   1678 HD11 LEU   108      34.985  39.960  38.334  1.00  0.00           H  
ATOM   1679 HD12 LEU   108      33.628  39.056  38.882  1.00  0.00           H  
ATOM   1680 HD13 LEU   108      33.450  40.853  38.747  1.00  0.00           H  
ATOM   1681 HD21 LEU   108      35.858  41.887  39.870  1.00  0.00           H  
ATOM   1682 HD22 LEU   108      34.238  42.296  40.490  1.00  0.00           H  
ATOM   1683 HD23 LEU   108      35.590  41.773  41.588  1.00  0.00           H  
ATOM   1684  N   ALA   109      30.898  39.583  43.297  1.00  0.00           N  
ATOM   1685  CA  ALA   109      30.111  38.713  44.154  1.00  0.00           C  
ATOM   1686  C   ALA   109      29.805  39.309  45.516  1.00  0.00           C  
ATOM   1687  O   ALA   109      30.474  40.271  45.956  1.00  0.00           O  
ATOM   1688  CB  ALA   109      30.760  37.304  44.271  1.00  0.00           C  
ATOM   1689  H   ALA   109      31.476  40.224  43.822  1.00  0.00           H  
ATOM   1690  HA  ALA   109      29.134  38.482  43.730  1.00  0.00           H  
ATOM   1691  HB1 ALA   109      31.569  37.303  45.001  1.00  0.00           H  
ATOM   1692  HB2 ALA   109      30.004  36.705  44.779  1.00  0.00           H  
ATOM   1693  HB3 ALA   109      31.156  36.937  43.324  1.00  0.00           H  
ATOM   1694  N   ARG   110      28.754  38.776  46.270  1.00  0.00           N  
ATOM   1695  CA  ARG   110      28.915  38.796  47.697  1.00  0.00           C  
ATOM   1696  C   ARG   110      30.037  37.858  48.232  1.00  0.00           C  
ATOM   1697  O   ARG   110      30.163  36.800  47.596  1.00  0.00           O  
ATOM   1698  CB  ARG   110      27.510  38.494  48.358  1.00  0.00           C  
ATOM   1699  CG  ARG   110      26.449  39.617  48.335  1.00  0.00           C  
ATOM   1700  CD  ARG   110      25.024  39.086  48.746  1.00  0.00           C  
ATOM   1701  NE  ARG   110      24.949  38.747  50.126  1.00  0.00           N  
ATOM   1702  CZ  ARG   110      24.066  37.985  50.734  1.00  0.00           C  
ATOM   1703  NH1 ARG   110      23.173  37.364  50.051  1.00  0.00           N  
ATOM   1704  NH2 ARG   110      24.178  37.807  52.030  1.00  0.00           N1+
ATOM   1705  H   ARG   110      28.303  37.939  45.927  1.00  0.00           H  
ATOM   1706  HA  ARG   110      29.119  39.831  47.972  1.00  0.00           H  
ATOM   1707  HB2 ARG   110      26.986  37.679  47.858  1.00  0.00           H  
ATOM   1708  HB3 ARG   110      27.677  38.218  49.399  1.00  0.00           H  
ATOM   1709  HG2 ARG   110      26.693  40.380  49.075  1.00  0.00           H  
ATOM   1710  HG3 ARG   110      26.314  40.043  47.341  1.00  0.00           H  
ATOM   1711  HD2 ARG   110      24.400  39.947  48.507  1.00  0.00           H  
ATOM   1712  HD3 ARG   110      24.764  38.189  48.184  1.00  0.00           H  
ATOM   1713  HE  ARG   110      25.746  39.041  50.674  1.00  0.00           H  
ATOM   1714 HH11 ARG   110      23.134  37.490  49.049  1.00  0.00           H  
ATOM   1715 HH12 ARG   110      22.454  36.811  50.494  1.00  0.00           H  
ATOM   1716 HH21 ARG   110      24.849  38.331  52.574  1.00  0.00           H  
ATOM   1717 HH22 ARG   110      23.481  37.266  52.522  1.00  0.00           H  
ATOM   1718  N   ALA   111      30.799  38.224  49.256  1.00  0.00           N  
ATOM   1719  CA  ALA   111      31.992  37.486  49.706  1.00  0.00           C  
ATOM   1720  C   ALA   111      31.671  36.157  50.377  1.00  0.00           C  
ATOM   1721  O   ALA   111      30.693  36.066  51.178  1.00  0.00           O  
ATOM   1722  CB  ALA   111      32.919  38.277  50.751  1.00  0.00           C  
ATOM   1723  H   ALA   111      30.426  39.006  49.776  1.00  0.00           H  
ATOM   1724  HA  ALA   111      32.584  37.217  48.831  1.00  0.00           H  
ATOM   1725  HB1 ALA   111      33.719  37.623  51.099  1.00  0.00           H  
ATOM   1726  HB2 ALA   111      33.377  39.204  50.406  1.00  0.00           H  
ATOM   1727  HB3 ALA   111      32.322  38.543  51.623  1.00  0.00           H  
ATOM   1728  N   PRO   112      32.464  35.054  50.190  1.00  0.00           N  
ATOM   1729  CA  PRO   112      32.317  33.800  50.887  1.00  0.00           C  
ATOM   1730  C   PRO   112      32.360  34.150  52.409  1.00  0.00           C  
ATOM   1731  O   PRO   112      33.021  35.111  52.810  1.00  0.00           O  
ATOM   1732  CD  PRO   112      33.668  34.928  49.355  1.00  0.00           C  
ATOM   1733  CG  PRO   112      33.916  33.469  49.134  1.00  0.00           C  
ATOM   1734  CB  PRO   112      33.478  32.879  50.482  1.00  0.00           C  
ATOM   1735  HD2 PRO   112      34.477  35.253  50.009  1.00  0.00           H  
ATOM   1736  HD3 PRO   112      33.564  35.416  48.385  1.00  0.00           H  
ATOM   1737  HG2 PRO   112      34.918  33.144  48.852  1.00  0.00           H  
ATOM   1738  HG3 PRO   112      33.188  33.056  48.435  1.00  0.00           H  
ATOM   1739  HB2 PRO   112      34.299  33.019  51.185  1.00  0.00           H  
ATOM   1740  HB3 PRO   112      33.158  31.840  50.406  1.00  0.00           H  
ATOM   1741  HA  PRO   112      31.361  33.476  50.477  1.00  0.00           H  
ATOM   1742  N   VAL   113      31.668  33.320  53.182  1.00  0.00           N  
ATOM   1743  CA  VAL   113      31.549  33.369  54.631  1.00  0.00           C  
ATOM   1744  C   VAL   113      30.911  34.659  55.052  1.00  0.00           C  
ATOM   1745  O   VAL   113      29.721  34.669  55.456  1.00  0.00           O  
ATOM   1746  CB  VAL   113      32.857  33.002  55.373  1.00  0.00           C  
ATOM   1747  CG1 VAL   113      32.676  33.058  56.921  1.00  0.00           C  
ATOM   1748  CG2 VAL   113      33.360  31.644  54.922  1.00  0.00           C  
ATOM   1749  H   VAL   113      31.053  32.678  52.703  1.00  0.00           H  
ATOM   1750  HA  VAL   113      30.886  32.580  54.986  1.00  0.00           H  
ATOM   1751  HB  VAL   113      33.636  33.684  55.031  1.00  0.00           H  
ATOM   1752 HG11 VAL   113      33.419  32.460  57.448  1.00  0.00           H  
ATOM   1753 HG12 VAL   113      32.839  34.111  57.152  1.00  0.00           H  
ATOM   1754 HG13 VAL   113      31.640  32.868  57.200  1.00  0.00           H  
ATOM   1755 HG21 VAL   113      33.363  31.655  53.832  1.00  0.00           H  
ATOM   1756 HG22 VAL   113      34.303  31.395  55.409  1.00  0.00           H  
ATOM   1757 HG23 VAL   113      32.606  30.890  55.148  1.00  0.00           H  
ATOM   1758  N   MET   114      31.732  35.729  55.069  1.00  0.00           N  
ATOM   1759  CA  MET   114      31.368  37.076  55.589  1.00  0.00           C  
ATOM   1760  C   MET   114      30.423  37.783  54.516  1.00  0.00           C  
ATOM   1761  O   MET   114      30.806  38.768  53.827  1.00  0.00           O  
ATOM   1762  CB  MET   114      32.744  37.804  55.819  1.00  0.00           C  
ATOM   1763  CG  MET   114      33.781  36.997  56.590  1.00  0.00           C  
ATOM   1764  SD  MET   114      35.323  37.836  56.474  1.00  0.00           S  
ATOM   1765  CE  MET   114      34.877  39.503  57.051  1.00  0.00           C  
ATOM   1766  H   MET   114      32.567  35.611  54.513  1.00  0.00           H  
ATOM   1767  HA  MET   114      30.821  36.834  56.501  1.00  0.00           H  
ATOM   1768  HB2 MET   114      33.162  38.180  54.885  1.00  0.00           H  
ATOM   1769  HB3 MET   114      32.578  38.692  56.428  1.00  0.00           H  
ATOM   1770  HG2 MET   114      33.580  36.870  57.653  1.00  0.00           H  
ATOM   1771  HG3 MET   114      33.990  35.998  56.206  1.00  0.00           H  
ATOM   1772  HE1 MET   114      34.236  39.331  57.915  1.00  0.00           H  
ATOM   1773  HE2 MET   114      35.737  40.038  57.455  1.00  0.00           H  
ATOM   1774  HE3 MET   114      34.384  40.127  56.306  1.00  0.00           H  
ATOM   1775  N   ASN   115      29.155  37.299  54.404  1.00  0.00           N  
ATOM   1776  CA  ASN   115      28.294  37.507  53.243  1.00  0.00           C  
ATOM   1777  C   ASN   115      27.696  38.896  53.107  1.00  0.00           C  
ATOM   1778  O   ASN   115      26.986  39.173  52.121  1.00  0.00           O  
ATOM   1779  CB  ASN   115      27.303  36.296  53.188  1.00  0.00           C  
ATOM   1780  CG  ASN   115      26.461  35.990  54.467  1.00  0.00           C  
ATOM   1781  OD1 ASN   115      25.679  36.799  54.905  1.00  0.00           O  
ATOM   1782  ND2 ASN   115      26.580  34.863  55.076  1.00  0.00           N  
ATOM   1783  H   ASN   115      29.011  36.425  54.889  1.00  0.00           H  
ATOM   1784  HA  ASN   115      28.999  37.458  52.413  1.00  0.00           H  
ATOM   1785  HB2 ASN   115      26.568  36.431  52.394  1.00  0.00           H  
ATOM   1786  HB3 ASN   115      27.868  35.405  52.915  1.00  0.00           H  
ATOM   1787 HD21 ASN   115      27.305  34.215  54.806  1.00  0.00           H  
ATOM   1788 HD22 ASN   115      25.831  34.719  55.738  1.00  0.00           H  
ATOM   1789  N   THR   116      27.976  39.762  54.080  1.00  0.00           N  
ATOM   1790  CA  THR   116      27.500  41.145  53.985  1.00  0.00           C  
ATOM   1791  C   THR   116      28.493  42.150  53.293  1.00  0.00           C  
ATOM   1792  O   THR   116      28.156  43.288  53.019  1.00  0.00           O  
ATOM   1793  CB  THR   116      27.109  41.684  55.367  1.00  0.00           C  
ATOM   1794  CG2 THR   116      25.940  40.829  56.018  1.00  0.00           C  
ATOM   1795  OG1 THR   116      28.216  41.652  56.290  1.00  0.00           O  
ATOM   1796  H   THR   116      28.416  39.470  54.941  1.00  0.00           H  
ATOM   1797  HA  THR   116      26.615  41.220  53.354  1.00  0.00           H  
ATOM   1798  HB  THR   116      26.865  42.742  55.277  1.00  0.00           H  
ATOM   1799 HG21 THR   116      25.934  41.198  57.043  1.00  0.00           H  
ATOM   1800 HG22 THR   116      25.019  41.052  55.477  1.00  0.00           H  
ATOM   1801 HG23 THR   116      26.061  39.750  56.111  1.00  0.00           H  
ATOM   1802  HG1 THR   116      27.925  42.337  56.897  1.00  0.00           H  
ATOM   1803  N   TRP   117      29.762  41.645  53.087  1.00  0.00           N  
ATOM   1804  CA  TRP   117      30.816  42.253  52.229  1.00  0.00           C  
ATOM   1805  C   TRP   117      30.688  41.950  50.692  1.00  0.00           C  
ATOM   1806  O   TRP   117      30.128  40.890  50.318  1.00  0.00           O  
ATOM   1807  CB  TRP   117      32.144  41.745  52.735  1.00  0.00           C  
ATOM   1808  CG  TRP   117      32.489  42.228  54.133  1.00  0.00           C  
ATOM   1809  CD1 TRP   117      31.882  41.774  55.262  1.00  0.00           C  
ATOM   1810  NE1 TRP   117      32.419  42.389  56.328  1.00  0.00           N  
ATOM   1811  CE2 TRP   117      33.333  43.322  55.967  1.00  0.00           C  
ATOM   1812  CZ2 TRP   117      34.109  44.178  56.774  1.00  0.00           C  
ATOM   1813  CH2 TRP   117      34.966  45.148  56.154  1.00  0.00           C  
ATOM   1814  CZ3 TRP   117      35.072  45.187  54.732  1.00  0.00           C  
ATOM   1815  CE3 TRP   117      34.337  44.170  54.021  1.00  0.00           C  
ATOM   1816  CD2 TRP   117      33.426  43.252  54.536  1.00  0.00           C  
ATOM   1817  H   TRP   117      29.948  40.685  53.339  1.00  0.00           H  
ATOM   1818  HA  TRP   117      30.792  43.326  52.417  1.00  0.00           H  
ATOM   1819  HB2 TRP   117      32.110  40.655  52.727  1.00  0.00           H  
ATOM   1820  HB3 TRP   117      32.959  42.025  52.068  1.00  0.00           H  
ATOM   1821  HD1 TRP   117      31.090  41.050  55.386  1.00  0.00           H  
ATOM   1822  HE1 TRP   117      32.198  42.112  57.274  1.00  0.00           H  
ATOM   1823  HZ2 TRP   117      33.865  44.161  57.826  1.00  0.00           H  
ATOM   1824  HH2 TRP   117      35.680  45.767  56.677  1.00  0.00           H  
ATOM   1825  HZ3 TRP   117      35.795  45.829  54.250  1.00  0.00           H  
ATOM   1826  HE3 TRP   117      34.424  44.082  52.948  1.00  0.00           H  
ATOM   1827  N   PHE   118      31.168  42.827  49.813  1.00  0.00           N  
ATOM   1828  CA  PHE   118      31.024  42.789  48.399  1.00  0.00           C  
ATOM   1829  C   PHE   118      32.438  42.795  47.789  1.00  0.00           C  
ATOM   1830  O   PHE   118      33.199  43.763  48.089  1.00  0.00           O  
ATOM   1831  CB  PHE   118      30.212  43.922  47.885  1.00  0.00           C  
ATOM   1832  CG  PHE   118      28.716  43.792  48.073  1.00  0.00           C  
ATOM   1833  CD1 PHE   118      28.263  44.124  49.379  1.00  0.00           C  
ATOM   1834  CE1 PHE   118      26.933  43.846  49.755  1.00  0.00           C  
ATOM   1835  CZ  PHE   118      26.003  43.391  48.776  1.00  0.00           C  
ATOM   1836  CE2 PHE   118      26.487  43.163  47.469  1.00  0.00           C  
ATOM   1837  CD2 PHE   118      27.860  43.241  47.152  1.00  0.00           C  
ATOM   1838  H   PHE   118      31.744  43.576  50.170  1.00  0.00           H  
ATOM   1839  HA  PHE   118      30.521  41.883  48.059  1.00  0.00           H  
ATOM   1840  HB2 PHE   118      30.607  44.847  48.305  1.00  0.00           H  
ATOM   1841  HB3 PHE   118      30.376  43.872  46.809  1.00  0.00           H  
ATOM   1842  HD1 PHE   118      28.928  44.375  50.191  1.00  0.00           H  
ATOM   1843  HE1 PHE   118      26.685  43.946  50.802  1.00  0.00           H  
ATOM   1844  HZ  PHE   118      25.034  43.052  49.111  1.00  0.00           H  
ATOM   1845  HE2 PHE   118      25.835  42.621  46.799  1.00  0.00           H  
ATOM   1846  HD2 PHE   118      28.306  42.857  46.247  1.00  0.00           H  
ATOM   1847  N   TYR   119      32.737  41.748  46.983  1.00  0.00           N  
ATOM   1848  CA  TYR   119      33.960  41.706  46.134  1.00  0.00           C  
ATOM   1849  C   TYR   119      33.899  42.648  44.900  1.00  0.00           C  
ATOM   1850  O   TYR   119      32.810  42.660  44.223  1.00  0.00           O  
ATOM   1851  CB  TYR   119      34.136  40.331  45.475  1.00  0.00           C  
ATOM   1852  CG  TYR   119      34.653  39.147  46.300  1.00  0.00           C  
ATOM   1853  CD1 TYR   119      34.470  37.875  45.798  1.00  0.00           C  
ATOM   1854  CE1 TYR   119      34.984  36.739  46.490  1.00  0.00           C  
ATOM   1855  CZ  TYR   119      35.721  36.928  47.653  1.00  0.00           C  
ATOM   1856  OH  TYR   119      36.223  35.804  48.239  1.00  0.00           O  
ATOM   1857  CE2 TYR   119      35.931  38.232  48.106  1.00  0.00           C  
ATOM   1858  CD2 TYR   119      35.467  39.300  47.430  1.00  0.00           C  
ATOM   1859  H   TYR   119      32.072  41.085  46.613  1.00  0.00           H  
ATOM   1860  HA  TYR   119      34.756  41.977  46.828  1.00  0.00           H  
ATOM   1861  HB2 TYR   119      33.196  39.912  45.118  1.00  0.00           H  
ATOM   1862  HB3 TYR   119      34.651  40.354  44.515  1.00  0.00           H  
ATOM   1863  HD1 TYR   119      33.871  37.735  44.910  1.00  0.00           H  
ATOM   1864  HE1 TYR   119      34.888  35.744  46.081  1.00  0.00           H  
ATOM   1865  HH  TYR   119      36.394  35.048  47.673  1.00  0.00           H  
ATOM   1866  HE2 TYR   119      36.609  38.372  48.935  1.00  0.00           H  
ATOM   1867  HD2 TYR   119      35.687  40.320  47.710  1.00  0.00           H  
ATOM   1868  N   ILE   120      34.951  43.377  44.520  1.00  0.00           N  
ATOM   1869  CA  ILE   120      34.875  44.460  43.579  1.00  0.00           C  
ATOM   1870  C   ILE   120      36.282  44.641  42.981  1.00  0.00           C  
ATOM   1871  O   ILE   120      37.295  44.675  43.625  1.00  0.00           O  
ATOM   1872  CB  ILE   120      34.277  45.755  44.233  1.00  0.00           C  
ATOM   1873  CG2 ILE   120      35.135  46.116  45.485  1.00  0.00           C  
ATOM   1874  CG1 ILE   120      34.229  46.860  43.249  1.00  0.00           C  
ATOM   1875  CD1 ILE   120      33.226  47.988  43.615  1.00  0.00           C  
ATOM   1876  H   ILE   120      35.812  43.297  45.041  1.00  0.00           H  
ATOM   1877  HA  ILE   120      34.271  44.159  42.724  1.00  0.00           H  
ATOM   1878  HB  ILE   120      33.259  45.535  44.557  1.00  0.00           H  
ATOM   1879 HG21 ILE   120      35.612  45.276  45.990  1.00  0.00           H  
ATOM   1880 HG22 ILE   120      35.966  46.668  45.045  1.00  0.00           H  
ATOM   1881 HG23 ILE   120      34.542  46.698  46.190  1.00  0.00           H  
ATOM   1882 HG12 ILE   120      35.201  47.218  42.911  1.00  0.00           H  
ATOM   1883 HG13 ILE   120      33.781  46.405  42.365  1.00  0.00           H  
ATOM   1884 HD11 ILE   120      33.050  48.574  42.713  1.00  0.00           H  
ATOM   1885 HD12 ILE   120      32.305  47.440  43.816  1.00  0.00           H  
ATOM   1886 HD13 ILE   120      33.499  48.506  44.534  1.00  0.00           H  
ATOM   1887  N   THR   121      36.270  44.832  41.640  1.00  0.00           N  
ATOM   1888  CA  THR   121      37.532  45.300  40.923  1.00  0.00           C  
ATOM   1889  C   THR   121      37.299  46.541  40.110  1.00  0.00           C  
ATOM   1890  O   THR   121      36.191  46.895  39.805  1.00  0.00           O  
ATOM   1891  CB  THR   121      38.071  44.132  40.070  1.00  0.00           C  
ATOM   1892  CG2 THR   121      37.376  43.837  38.723  1.00  0.00           C  
ATOM   1893  OG1 THR   121      39.435  44.227  39.816  1.00  0.00           O  
ATOM   1894  H   THR   121      35.434  44.737  41.082  1.00  0.00           H  
ATOM   1895  HA  THR   121      38.288  45.640  41.631  1.00  0.00           H  
ATOM   1896  HB  THR   121      37.854  43.284  40.719  1.00  0.00           H  
ATOM   1897 HG21 THR   121      37.669  44.555  37.957  1.00  0.00           H  
ATOM   1898 HG22 THR   121      37.610  42.827  38.387  1.00  0.00           H  
ATOM   1899 HG23 THR   121      36.300  43.770  38.885  1.00  0.00           H  
ATOM   1900  HG1 THR   121      39.872  44.099  40.661  1.00  0.00           H  
ATOM   1901  N   TYR   122      38.392  47.230  39.785  1.00  0.00           N  
ATOM   1902  CA  TYR   122      38.340  48.577  39.165  1.00  0.00           C  
ATOM   1903  C   TYR   122      39.182  48.695  37.875  1.00  0.00           C  
ATOM   1904  O   TYR   122      40.207  48.077  37.766  1.00  0.00           O  
ATOM   1905  CB  TYR   122      38.908  49.492  40.217  1.00  0.00           C  
ATOM   1906  CG  TYR   122      38.086  49.460  41.559  1.00  0.00           C  
ATOM   1907  CD1 TYR   122      38.503  48.691  42.631  1.00  0.00           C  
ATOM   1908  CE1 TYR   122      37.864  48.765  43.880  1.00  0.00           C  
ATOM   1909  CZ  TYR   122      36.679  49.564  44.035  1.00  0.00           C  
ATOM   1910  OH  TYR   122      36.114  49.648  45.255  1.00  0.00           O  
ATOM   1911  CE2 TYR   122      36.171  50.271  42.951  1.00  0.00           C  
ATOM   1912  CD2 TYR   122      36.968  50.342  41.754  1.00  0.00           C  
ATOM   1913  H   TYR   122      39.306  46.886  40.043  1.00  0.00           H  
ATOM   1914  HA  TYR   122      37.305  48.877  39.002  1.00  0.00           H  
ATOM   1915  HB2 TYR   122      39.943  49.191  40.378  1.00  0.00           H  
ATOM   1916  HB3 TYR   122      38.935  50.507  39.819  1.00  0.00           H  
ATOM   1917  HD1 TYR   122      39.318  48.002  42.467  1.00  0.00           H  
ATOM   1918  HE1 TYR   122      38.156  48.185  44.744  1.00  0.00           H  
ATOM   1919  HH  TYR   122      35.555  50.429  45.262  1.00  0.00           H  
ATOM   1920  HE2 TYR   122      35.238  50.799  43.081  1.00  0.00           H  
ATOM   1921  HD2 TYR   122      36.675  51.002  40.951  1.00  0.00           H  
ATOM   1922  N   GLU   123      38.706  49.480  36.931  1.00  0.00           N  
ATOM   1923  CA  GLU   123      39.329  49.935  35.658  1.00  0.00           C  
ATOM   1924  C   GLU   123      40.839  50.333  35.765  1.00  0.00           C  
ATOM   1925  O   GLU   123      41.670  50.288  34.855  1.00  0.00           O  
ATOM   1926  CB  GLU   123      38.428  51.105  35.157  1.00  0.00           C  
ATOM   1927  CG  GLU   123      38.458  51.414  33.675  1.00  0.00           C  
ATOM   1928  CD  GLU   123      37.896  50.228  32.883  1.00  0.00           C  
ATOM   1929  OE1 GLU   123      38.096  50.176  31.679  1.00  0.00           O  
ATOM   1930  OE2 GLU   123      37.180  49.277  33.368  1.00  0.00           O1-
ATOM   1931  H   GLU   123      37.785  49.795  37.199  1.00  0.00           H  
ATOM   1932  HA  GLU   123      39.231  49.155  34.902  1.00  0.00           H  
ATOM   1933  HB2 GLU   123      37.384  50.869  35.359  1.00  0.00           H  
ATOM   1934  HB3 GLU   123      38.680  51.998  35.728  1.00  0.00           H  
ATOM   1935  HG2 GLU   123      37.834  52.260  33.386  1.00  0.00           H  
ATOM   1936  HG3 GLU   123      39.468  51.690  33.371  1.00  0.00           H  
ATOM   1937  N   LYS   124      41.354  50.696  36.938  1.00  0.00           N  
ATOM   1938  CA  LYS   124      42.764  51.111  37.173  1.00  0.00           C  
ATOM   1939  C   LYS   124      43.292  50.500  38.492  1.00  0.00           C  
ATOM   1940  O   LYS   124      44.397  50.790  38.929  1.00  0.00           O  
ATOM   1941  CB  LYS   124      42.899  52.636  37.081  1.00  0.00           C  
ATOM   1942  CG  LYS   124      44.341  53.212  36.909  1.00  0.00           C  
ATOM   1943  CD  LYS   124      44.387  54.568  36.145  1.00  0.00           C  
ATOM   1944  CE  LYS   124      45.787  54.992  35.892  1.00  0.00           C  
ATOM   1945  NZ  LYS   124      45.844  56.142  34.971  1.00  0.00           N1+
ATOM   1946  H   LYS   124      40.821  50.674  37.796  1.00  0.00           H  
ATOM   1947  HA  LYS   124      43.350  50.732  36.336  1.00  0.00           H  
ATOM   1948  HB2 LYS   124      42.291  52.977  36.243  1.00  0.00           H  
ATOM   1949  HB3 LYS   124      42.400  53.106  37.929  1.00  0.00           H  
ATOM   1950  HG2 LYS   124      44.829  53.358  37.873  1.00  0.00           H  
ATOM   1951  HG3 LYS   124      44.963  52.454  36.432  1.00  0.00           H  
ATOM   1952  HD2 LYS   124      43.906  54.461  35.173  1.00  0.00           H  
ATOM   1953  HD3 LYS   124      43.853  55.308  36.741  1.00  0.00           H  
ATOM   1954  HE2 LYS   124      46.189  55.324  36.850  1.00  0.00           H  
ATOM   1955  HE3 LYS   124      46.436  54.190  35.539  1.00  0.00           H  
ATOM   1956  HZ1 LYS   124      45.569  56.995  35.436  1.00  0.00           H  
ATOM   1957  HZ2 LYS   124      46.723  56.362  34.525  1.00  0.00           H  
ATOM   1958  HZ3 LYS   124      45.313  55.964  34.131  1.00  0.00           H  
ATOM   1959  N   ASP   125      42.562  49.519  39.033  1.00  0.00           N  
ATOM   1960  CA  ASP   125      42.861  48.691  40.129  1.00  0.00           C  
ATOM   1961  C   ASP   125      42.288  47.268  39.818  1.00  0.00           C  
ATOM   1962  O   ASP   125      41.180  47.000  40.262  1.00  0.00           O  
ATOM   1963  CB  ASP   125      42.428  49.332  41.459  1.00  0.00           C  
ATOM   1964  CG  ASP   125      43.440  49.209  42.596  1.00  0.00           C  
ATOM   1965  OD1 ASP   125      44.333  48.290  42.481  1.00  0.00           O  
ATOM   1966  OD2 ASP   125      43.330  50.043  43.568  1.00  0.00           O1-
ATOM   1967  H   ASP   125      41.750  49.249  38.496  1.00  0.00           H  
ATOM   1968  HA  ASP   125      43.943  48.601  40.224  1.00  0.00           H  
ATOM   1969  HB2 ASP   125      42.240  50.393  41.299  1.00  0.00           H  
ATOM   1970  HB3 ASP   125      41.473  48.986  41.854  1.00  0.00           H  
ATOM   1971  N   PRO   126      43.032  46.421  39.025  1.00  0.00           N  
ATOM   1972  CA  PRO   126      42.567  45.077  38.543  1.00  0.00           C  
ATOM   1973  C   PRO   126      42.670  44.070  39.664  1.00  0.00           C  
ATOM   1974  O   PRO   126      42.575  42.838  39.394  1.00  0.00           O  
ATOM   1975  CD  PRO   126      44.325  46.697  38.522  1.00  0.00           C  
ATOM   1976  CG  PRO   126      44.805  45.382  37.839  1.00  0.00           C  
ATOM   1977  CB  PRO   126      43.501  44.694  37.370  1.00  0.00           C  
ATOM   1978  HD2 PRO   126      45.064  46.903  39.297  1.00  0.00           H  
ATOM   1979  HD3 PRO   126      44.205  47.547  37.850  1.00  0.00           H  
ATOM   1980  HG2 PRO   126      45.340  44.784  38.576  1.00  0.00           H  
ATOM   1981  HG3 PRO   126      45.387  45.577  36.938  1.00  0.00           H  
ATOM   1982  HB2 PRO   126      43.614  43.614  37.276  1.00  0.00           H  
ATOM   1983  HB3 PRO   126      43.169  45.050  36.394  1.00  0.00           H  
ATOM   1984  HA  PRO   126      41.576  45.116  38.092  1.00  0.00           H  
ATOM   1985  N   VAL   127      43.120  44.524  40.833  1.00  0.00           N  
ATOM   1986  CA  VAL   127      43.128  43.734  42.053  1.00  0.00           C  
ATOM   1987  C   VAL   127      41.707  43.209  42.453  1.00  0.00           C  
ATOM   1988  O   VAL   127      40.759  43.925  42.196  1.00  0.00           O  
ATOM   1989  CB  VAL   127      43.807  44.592  43.256  1.00  0.00           C  
ATOM   1990  CG1 VAL   127      43.506  43.872  44.561  1.00  0.00           C  
ATOM   1991  CG2 VAL   127      45.269  44.791  42.956  1.00  0.00           C  
ATOM   1992  H   VAL   127      43.253  45.521  40.924  1.00  0.00           H  
ATOM   1993  HA  VAL   127      43.811  42.904  41.872  1.00  0.00           H  
ATOM   1994  HB  VAL   127      43.470  45.622  43.373  1.00  0.00           H  
ATOM   1995 HG11 VAL   127      42.440  43.916  44.780  1.00  0.00           H  
ATOM   1996 HG12 VAL   127      43.882  42.851  44.492  1.00  0.00           H  
ATOM   1997 HG13 VAL   127      43.998  44.272  45.448  1.00  0.00           H  
ATOM   1998 HG21 VAL   127      45.687  43.784  42.963  1.00  0.00           H  
ATOM   1999 HG22 VAL   127      45.411  45.156  41.939  1.00  0.00           H  
ATOM   2000 HG23 VAL   127      45.659  45.392  43.778  1.00  0.00           H  
ATOM   2001  N   LEU   128      41.559  42.044  43.052  1.00  0.00           N  
ATOM   2002  CA  LEU   128      40.341  41.733  43.783  1.00  0.00           C  
ATOM   2003  C   LEU   128      40.406  42.489  45.174  1.00  0.00           C  
ATOM   2004  O   LEU   128      41.176  42.181  46.005  1.00  0.00           O  
ATOM   2005  CB  LEU   128      40.167  40.228  43.931  1.00  0.00           C  
ATOM   2006  CG  LEU   128      38.847  39.831  44.525  1.00  0.00           C  
ATOM   2007  CD1 LEU   128      37.604  39.922  43.621  1.00  0.00           C  
ATOM   2008  CD2 LEU   128      38.897  38.381  44.915  1.00  0.00           C  
ATOM   2009  H   LEU   128      42.379  41.462  43.151  1.00  0.00           H  
ATOM   2010  HA  LEU   128      39.485  42.163  43.264  1.00  0.00           H  
ATOM   2011  HB2 LEU   128      40.365  39.756  42.968  1.00  0.00           H  
ATOM   2012  HB3 LEU   128      40.890  39.864  44.660  1.00  0.00           H  
ATOM   2013  HG  LEU   128      38.652  40.479  45.380  1.00  0.00           H  
ATOM   2014 HD11 LEU   128      37.770  39.226  42.799  1.00  0.00           H  
ATOM   2015 HD12 LEU   128      36.698  39.576  44.118  1.00  0.00           H  
ATOM   2016 HD13 LEU   128      37.624  40.910  43.161  1.00  0.00           H  
ATOM   2017 HD21 LEU   128      39.663  38.107  45.641  1.00  0.00           H  
ATOM   2018 HD22 LEU   128      38.013  38.023  45.443  1.00  0.00           H  
ATOM   2019 HD23 LEU   128      39.039  37.759  44.032  1.00  0.00           H  
ATOM   2020  N   TYR   129      39.580  43.494  45.462  1.00  0.00           N  
ATOM   2021  CA  TYR   129      39.248  43.961  46.771  1.00  0.00           C  
ATOM   2022  C   TYR   129      37.977  43.489  47.379  1.00  0.00           C  
ATOM   2023  O   TYR   129      37.090  42.914  46.762  1.00  0.00           O  
ATOM   2024  CB  TYR   129      39.200  45.509  46.758  1.00  0.00           C  
ATOM   2025  CG  TYR   129      40.404  46.183  46.249  1.00  0.00           C  
ATOM   2026  CD1 TYR   129      40.554  46.480  44.875  1.00  0.00           C  
ATOM   2027  CE1 TYR   129      41.826  47.049  44.520  1.00  0.00           C  
ATOM   2028  CZ  TYR   129      42.872  47.285  45.485  1.00  0.00           C  
ATOM   2029  OH  TYR   129      44.115  47.758  45.152  1.00  0.00           O  
ATOM   2030  CE2 TYR   129      42.609  46.926  46.822  1.00  0.00           C  
ATOM   2031  CD2 TYR   129      41.437  46.390  47.191  1.00  0.00           C  
ATOM   2032  H   TYR   129      38.953  43.722  44.704  1.00  0.00           H  
ATOM   2033  HA  TYR   129      40.055  43.759  47.475  1.00  0.00           H  
ATOM   2034  HB2 TYR   129      38.340  45.859  46.186  1.00  0.00           H  
ATOM   2035  HB3 TYR   129      39.027  45.938  47.745  1.00  0.00           H  
ATOM   2036  HD1 TYR   129      39.891  46.210  44.067  1.00  0.00           H  
ATOM   2037  HE1 TYR   129      42.014  47.287  43.483  1.00  0.00           H  
ATOM   2038  HH  TYR   129      44.223  47.936  44.215  1.00  0.00           H  
ATOM   2039  HE2 TYR   129      43.397  47.078  47.545  1.00  0.00           H  
ATOM   2040  HD2 TYR   129      41.205  46.176  48.224  1.00  0.00           H  
ATOM   2041  N   MET   130      37.828  43.688  48.693  1.00  0.00           N  
ATOM   2042  CA  MET   130      36.613  43.422  49.474  1.00  0.00           C  
ATOM   2043  C   MET   130      36.368  44.547  50.419  1.00  0.00           C  
ATOM   2044  O   MET   130      37.210  44.857  51.238  1.00  0.00           O  
ATOM   2045  CB  MET   130      36.591  42.046  50.099  1.00  0.00           C  
ATOM   2046  CG  MET   130      35.502  41.693  51.088  1.00  0.00           C  
ATOM   2047  SD  MET   130      35.872  39.976  51.678  1.00  0.00           S  
ATOM   2048  CE  MET   130      35.024  39.994  53.252  1.00  0.00           C  
ATOM   2049  H   MET   130      38.659  44.070  49.121  1.00  0.00           H  
ATOM   2050  HA  MET   130      35.734  43.479  48.833  1.00  0.00           H  
ATOM   2051  HB2 MET   130      36.718  41.264  49.351  1.00  0.00           H  
ATOM   2052  HB3 MET   130      37.519  41.998  50.669  1.00  0.00           H  
ATOM   2053  HG2 MET   130      35.588  42.315  51.979  1.00  0.00           H  
ATOM   2054  HG3 MET   130      34.522  41.763  50.616  1.00  0.00           H  
ATOM   2055  HE1 MET   130      35.235  40.925  53.779  1.00  0.00           H  
ATOM   2056  HE2 MET   130      33.974  39.714  53.166  1.00  0.00           H  
ATOM   2057  HE3 MET   130      35.417  39.180  53.861  1.00  0.00           H  
ATOM   2058  N   TYR   131      35.123  45.134  50.289  1.00  0.00           N  
ATOM   2059  CA  TYR   131      34.494  46.243  51.058  1.00  0.00           C  
ATOM   2060  C   TYR   131      33.011  46.086  51.327  1.00  0.00           C  
ATOM   2061  O   TYR   131      32.252  45.431  50.572  1.00  0.00           O  
ATOM   2062  CB  TYR   131      34.677  47.503  50.292  1.00  0.00           C  
ATOM   2063  CG  TYR   131      36.137  47.883  49.913  1.00  0.00           C  
ATOM   2064  CD1 TYR   131      36.585  47.936  48.537  1.00  0.00           C  
ATOM   2065  CE1 TYR   131      37.734  48.638  48.219  1.00  0.00           C  
ATOM   2066  CZ  TYR   131      38.589  49.187  49.192  1.00  0.00           C  
ATOM   2067  OH  TYR   131      39.706  49.998  48.799  1.00  0.00           O  
ATOM   2068  CE2 TYR   131      38.223  49.074  50.482  1.00  0.00           C  
ATOM   2069  CD2 TYR   131      36.928  48.530  50.854  1.00  0.00           C  
ATOM   2070  H   TYR   131      34.490  44.771  49.591  1.00  0.00           H  
ATOM   2071  HA  TYR   131      34.954  46.392  52.035  1.00  0.00           H  
ATOM   2072  HB2 TYR   131      34.221  47.483  49.302  1.00  0.00           H  
ATOM   2073  HB3 TYR   131      34.276  48.372  50.814  1.00  0.00           H  
ATOM   2074  HD1 TYR   131      36.020  47.372  47.809  1.00  0.00           H  
ATOM   2075  HE1 TYR   131      37.997  48.636  47.171  1.00  0.00           H  
ATOM   2076  HH  TYR   131      40.493  49.742  49.284  1.00  0.00           H  
ATOM   2077  HE2 TYR   131      38.859  49.582  51.192  1.00  0.00           H  
ATOM   2078  HD2 TYR   131      36.665  48.593  51.900  1.00  0.00           H  
ATOM   2079  N   GLN   132      32.455  46.673  52.408  1.00  0.00           N  
ATOM   2080  CA  GLN   132      31.042  46.802  52.700  1.00  0.00           C  
ATOM   2081  C   GLN   132      30.350  47.824  51.820  1.00  0.00           C  
ATOM   2082  O   GLN   132      29.935  48.851  52.252  1.00  0.00           O  
ATOM   2083  CB  GLN   132      30.873  47.097  54.195  1.00  0.00           C  
ATOM   2084  CG  GLN   132      31.151  45.828  55.014  1.00  0.00           C  
ATOM   2085  CD  GLN   132      30.618  45.854  56.402  1.00  0.00           C  
ATOM   2086  OE1 GLN   132      31.293  45.473  57.343  1.00  0.00           O  
ATOM   2087  NE2 GLN   132      29.351  45.987  56.658  1.00  0.00           N  
ATOM   2088  H   GLN   132      33.069  47.030  53.126  1.00  0.00           H  
ATOM   2089  HA  GLN   132      30.539  45.844  52.561  1.00  0.00           H  
ATOM   2090  HB2 GLN   132      31.599  47.890  54.377  1.00  0.00           H  
ATOM   2091  HB3 GLN   132      29.877  47.478  54.418  1.00  0.00           H  
ATOM   2092  HG2 GLN   132      30.822  44.893  54.559  1.00  0.00           H  
ATOM   2093  HG3 GLN   132      32.232  45.950  55.084  1.00  0.00           H  
ATOM   2094 HE21 GLN   132      28.679  46.253  55.951  1.00  0.00           H  
ATOM   2095 HE22 GLN   132      29.078  45.761  57.603  1.00  0.00           H  
ATOM   2096  N   LEU   133      30.348  47.440  50.494  1.00  0.00           N  
ATOM   2097  CA  LEU   133      29.745  48.345  49.500  1.00  0.00           C  
ATOM   2098  C   LEU   133      28.302  48.713  49.661  1.00  0.00           C  
ATOM   2099  O   LEU   133      27.982  49.753  49.045  1.00  0.00           O  
ATOM   2100  CB  LEU   133      29.999  47.730  48.132  1.00  0.00           C  
ATOM   2101  CG  LEU   133      31.416  47.525  47.719  1.00  0.00           C  
ATOM   2102  CD1 LEU   133      31.403  46.972  46.312  1.00  0.00           C  
ATOM   2103  CD2 LEU   133      32.292  48.797  47.711  1.00  0.00           C  
ATOM   2104  H   LEU   133      30.694  46.543  50.186  1.00  0.00           H  
ATOM   2105  HA  LEU   133      30.343  49.255  49.535  1.00  0.00           H  
ATOM   2106  HB2 LEU   133      29.544  46.743  48.040  1.00  0.00           H  
ATOM   2107  HB3 LEU   133      29.487  48.374  47.417  1.00  0.00           H  
ATOM   2108  HG  LEU   133      31.784  46.813  48.457  1.00  0.00           H  
ATOM   2109 HD11 LEU   133      31.331  47.757  45.559  1.00  0.00           H  
ATOM   2110 HD12 LEU   133      32.302  46.366  46.202  1.00  0.00           H  
ATOM   2111 HD13 LEU   133      30.545  46.302  46.264  1.00  0.00           H  
ATOM   2112 HD21 LEU   133      32.354  49.365  48.639  1.00  0.00           H  
ATOM   2113 HD22 LEU   133      33.295  48.497  47.407  1.00  0.00           H  
ATOM   2114 HD23 LEU   133      32.002  49.478  46.911  1.00  0.00           H  
ATOM   2115  N   LEU   134      27.557  47.948  50.514  1.00  0.00           N  
ATOM   2116  CA  LEU   134      26.131  48.286  50.763  1.00  0.00           C  
ATOM   2117  C   LEU   134      25.926  49.574  51.630  1.00  0.00           C  
ATOM   2118  O   LEU   134      25.248  50.515  51.252  1.00  0.00           O  
ATOM   2119  CB  LEU   134      25.344  47.039  51.293  1.00  0.00           C  
ATOM   2120  CG  LEU   134      23.865  47.101  50.863  1.00  0.00           C  
ATOM   2121  CD1 LEU   134      23.674  46.868  49.332  1.00  0.00           C  
ATOM   2122  CD2 LEU   134      23.072  46.006  51.463  1.00  0.00           C  
ATOM   2123  H   LEU   134      27.846  47.139  51.046  1.00  0.00           H  
ATOM   2124  HA  LEU   134      25.793  48.620  49.782  1.00  0.00           H  
ATOM   2125  HB2 LEU   134      25.832  46.143  50.911  1.00  0.00           H  
ATOM   2126  HB3 LEU   134      25.420  47.111  52.378  1.00  0.00           H  
ATOM   2127  HG  LEU   134      23.422  48.023  51.240  1.00  0.00           H  
ATOM   2128 HD11 LEU   134      24.415  47.432  48.765  1.00  0.00           H  
ATOM   2129 HD12 LEU   134      23.799  45.855  48.951  1.00  0.00           H  
ATOM   2130 HD13 LEU   134      22.693  47.263  49.069  1.00  0.00           H  
ATOM   2131 HD21 LEU   134      21.988  46.121  51.426  1.00  0.00           H  
ATOM   2132 HD22 LEU   134      23.275  45.082  50.921  1.00  0.00           H  
ATOM   2133 HD23 LEU   134      23.398  45.772  52.476  1.00  0.00           H  
ATOM   2134  N   ASP   135      26.756  49.827  52.646  1.00  0.00           N  
ATOM   2135  CA  ASP   135      26.890  51.057  53.335  1.00  0.00           C  
ATOM   2136  C   ASP   135      27.321  52.294  52.481  1.00  0.00           C  
ATOM   2137  O   ASP   135      26.929  53.409  52.765  1.00  0.00           O  
ATOM   2138  CB  ASP   135      27.968  51.003  54.456  1.00  0.00           C  
ATOM   2139  CG  ASP   135      27.653  50.236  55.728  1.00  0.00           C  
ATOM   2140  OD1 ASP   135      28.336  49.267  56.048  1.00  0.00           O  
ATOM   2141  OD2 ASP   135      26.511  50.377  56.312  1.00  0.00           O1-
ATOM   2142  H   ASP   135      27.388  49.074  52.877  1.00  0.00           H  
ATOM   2143  HA  ASP   135      25.902  51.286  53.736  1.00  0.00           H  
ATOM   2144  HB2 ASP   135      28.805  50.491  53.981  1.00  0.00           H  
ATOM   2145  HB3 ASP   135      28.269  52.017  54.720  1.00  0.00           H  
ATOM   2146  N   ASP   136      28.232  52.099  51.451  1.00  0.00           N  
ATOM   2147  CA  ASP   136      28.507  53.061  50.410  1.00  0.00           C  
ATOM   2148  C   ASP   136      27.348  53.376  49.433  1.00  0.00           C  
ATOM   2149  O   ASP   136      27.230  54.537  49.006  1.00  0.00           O  
ATOM   2150  CB  ASP   136      29.778  52.732  49.515  1.00  0.00           C  
ATOM   2151  CG  ASP   136      31.055  52.644  50.379  1.00  0.00           C  
ATOM   2152  OD1 ASP   136      32.101  52.268  49.834  1.00  0.00           O  
ATOM   2153  OD2 ASP   136      31.235  53.005  51.567  1.00  0.00           O1-
ATOM   2154  H   ASP   136      28.421  51.124  51.265  1.00  0.00           H  
ATOM   2155  HA  ASP   136      28.754  54.017  50.871  1.00  0.00           H  
ATOM   2156  HB2 ASP   136      29.628  51.829  48.923  1.00  0.00           H  
ATOM   2157  HB3 ASP   136      29.904  53.485  48.738  1.00  0.00           H  
ATOM   2158  N   TYR   137      26.546  52.419  49.125  1.00  0.00           N  
ATOM   2159  CA  TYR   137      25.371  52.541  48.266  1.00  0.00           C  
ATOM   2160  C   TYR   137      24.285  53.370  49.020  1.00  0.00           C  
ATOM   2161  O   TYR   137      23.735  54.313  48.442  1.00  0.00           O  
ATOM   2162  CB  TYR   137      24.935  51.100  47.895  1.00  0.00           C  
ATOM   2163  CG  TYR   137      23.716  50.924  47.108  1.00  0.00           C  
ATOM   2164  CD1 TYR   137      23.598  51.510  45.842  1.00  0.00           C  
ATOM   2165  CE1 TYR   137      22.482  51.294  44.997  1.00  0.00           C  
ATOM   2166  CZ  TYR   137      21.396  50.451  45.392  1.00  0.00           C  
ATOM   2167  OH  TYR   137      20.264  50.277  44.623  1.00  0.00           O  
ATOM   2168  CE2 TYR   137      21.499  49.881  46.712  1.00  0.00           C  
ATOM   2169  CD2 TYR   137      22.604  50.169  47.587  1.00  0.00           C  
ATOM   2170  H   TYR   137      26.848  51.488  49.373  1.00  0.00           H  
ATOM   2171  HA  TYR   137      25.601  53.139  47.385  1.00  0.00           H  
ATOM   2172  HB2 TYR   137      25.702  50.718  47.221  1.00  0.00           H  
ATOM   2173  HB3 TYR   137      24.883  50.466  48.781  1.00  0.00           H  
ATOM   2174  HD1 TYR   137      24.391  52.192  45.573  1.00  0.00           H  
ATOM   2175  HE1 TYR   137      22.464  51.678  43.988  1.00  0.00           H  
ATOM   2176  HH  TYR   137      20.332  50.795  43.818  1.00  0.00           H  
ATOM   2177  HE2 TYR   137      20.692  49.223  47.000  1.00  0.00           H  
ATOM   2178  HD2 TYR   137      22.691  49.740  48.575  1.00  0.00           H  
ATOM   2179  N   LYS   138      24.090  53.041  50.262  1.00  0.00           N  
ATOM   2180  CA  LYS   138      23.214  53.736  51.136  1.00  0.00           C  
ATOM   2181  C   LYS   138      23.653  55.167  51.415  1.00  0.00           C  
ATOM   2182  O   LYS   138      22.807  56.108  51.455  1.00  0.00           O  
ATOM   2183  CB  LYS   138      22.969  52.795  52.355  1.00  0.00           C  
ATOM   2184  CG  LYS   138      22.068  51.627  51.890  1.00  0.00           C  
ATOM   2185  CD  LYS   138      21.491  50.737  52.991  1.00  0.00           C  
ATOM   2186  CE  LYS   138      22.592  50.034  53.816  1.00  0.00           C  
ATOM   2187  NZ  LYS   138      22.060  49.151  54.893  1.00  0.00           N1+
ATOM   2188  H   LYS   138      24.522  52.190  50.594  1.00  0.00           H  
ATOM   2189  HA  LYS   138      22.300  53.893  50.564  1.00  0.00           H  
ATOM   2190  HB2 LYS   138      23.889  52.363  52.748  1.00  0.00           H  
ATOM   2191  HB3 LYS   138      22.494  53.322  53.183  1.00  0.00           H  
ATOM   2192  HG2 LYS   138      21.159  51.915  51.362  1.00  0.00           H  
ATOM   2193  HG3 LYS   138      22.624  51.014  51.180  1.00  0.00           H  
ATOM   2194  HD2 LYS   138      20.790  51.249  53.650  1.00  0.00           H  
ATOM   2195  HD3 LYS   138      20.949  49.932  52.496  1.00  0.00           H  
ATOM   2196  HE2 LYS   138      23.169  49.429  53.117  1.00  0.00           H  
ATOM   2197  HE3 LYS   138      23.095  50.884  54.277  1.00  0.00           H  
ATOM   2198  HZ1 LYS   138      22.801  48.747  55.447  1.00  0.00           H  
ATOM   2199  HZ2 LYS   138      21.383  49.598  55.494  1.00  0.00           H  
ATOM   2200  HZ3 LYS   138      21.390  48.444  54.624  1.00  0.00           H  
ATOM   2201  N   GLU   139      24.970  55.386  51.521  1.00  0.00           N  
ATOM   2202  CA  GLU   139      25.590  56.742  51.690  1.00  0.00           C  
ATOM   2203  C   GLU   139      25.573  57.623  50.402  1.00  0.00           C  
ATOM   2204  O   GLU   139      25.622  58.883  50.420  1.00  0.00           O  
ATOM   2205  CB  GLU   139      27.065  56.558  52.113  1.00  0.00           C  
ATOM   2206  CG  GLU   139      27.944  57.767  52.437  1.00  0.00           C  
ATOM   2207  CD  GLU   139      27.496  58.512  53.717  1.00  0.00           C  
ATOM   2208  OE1 GLU   139      26.432  59.107  53.918  1.00  0.00           O  
ATOM   2209  OE2 GLU   139      28.444  58.706  54.549  1.00  0.00           O1-
ATOM   2210  H   GLU   139      25.656  54.656  51.386  1.00  0.00           H  
ATOM   2211  HA  GLU   139      25.090  57.323  52.465  1.00  0.00           H  
ATOM   2212  HB2 GLU   139      27.100  55.911  52.989  1.00  0.00           H  
ATOM   2213  HB3 GLU   139      27.579  56.017  51.320  1.00  0.00           H  
ATOM   2214  HG2 GLU   139      28.930  57.322  52.571  1.00  0.00           H  
ATOM   2215  HG3 GLU   139      27.893  58.490  51.622  1.00  0.00           H  
ATOM   2216  N   GLY   140      25.477  56.909  49.266  1.00  0.00           N  
ATOM   2217  CA  GLY   140      25.450  57.461  47.866  1.00  0.00           C  
ATOM   2218  C   GLY   140      26.807  57.521  47.148  1.00  0.00           C  
ATOM   2219  O   GLY   140      26.830  57.904  45.985  1.00  0.00           O  
ATOM   2220  H   GLY   140      25.401  55.907  49.363  1.00  0.00           H  
ATOM   2221  HA2 GLY   140      24.770  56.775  47.362  1.00  0.00           H  
ATOM   2222  HA3 GLY   140      24.943  58.426  47.831  1.00  0.00           H  
ATOM   2223  N   ASP   141      27.854  57.079  47.886  1.00  0.00           N  
ATOM   2224  CA  ASP   141      29.212  56.973  47.264  1.00  0.00           C  
ATOM   2225  C   ASP   141      29.361  55.892  46.183  1.00  0.00           C  
ATOM   2226  O   ASP   141      30.238  55.941  45.306  1.00  0.00           O  
ATOM   2227  CB  ASP   141      30.289  56.699  48.286  1.00  0.00           C  
ATOM   2228  CG  ASP   141      30.397  57.679  49.506  1.00  0.00           C  
ATOM   2229  OD1 ASP   141      29.940  58.834  49.349  1.00  0.00           O  
ATOM   2230  OD2 ASP   141      30.985  57.363  50.539  1.00  0.00           O1-
ATOM   2231  H   ASP   141      27.723  56.824  48.854  1.00  0.00           H  
ATOM   2232  HA  ASP   141      29.411  57.951  46.824  1.00  0.00           H  
ATOM   2233  HB2 ASP   141      30.038  55.734  48.725  1.00  0.00           H  
ATOM   2234  HB3 ASP   141      31.243  56.568  47.775  1.00  0.00           H  
ATOM   2235  N   LEU   142      28.379  54.916  46.156  1.00  0.00           N  
ATOM   2236  CA  LEU   142      28.274  53.906  45.150  1.00  0.00           C  
ATOM   2237  C   LEU   142      27.023  54.106  44.227  1.00  0.00           C  
ATOM   2238  O   LEU   142      25.854  53.958  44.685  1.00  0.00           O  
ATOM   2239  CB  LEU   142      28.474  52.510  45.786  1.00  0.00           C  
ATOM   2240  CG  LEU   142      28.704  51.350  44.796  1.00  0.00           C  
ATOM   2241  CD1 LEU   142      30.132  51.398  44.262  1.00  0.00           C  
ATOM   2242  CD2 LEU   142      28.453  50.047  45.552  1.00  0.00           C  
ATOM   2243  H   LEU   142      27.673  54.889  46.878  1.00  0.00           H  
ATOM   2244  HA  LEU   142      29.200  54.047  44.592  1.00  0.00           H  
ATOM   2245  HB2 LEU   142      29.306  52.567  46.488  1.00  0.00           H  
ATOM   2246  HB3 LEU   142      27.606  52.285  46.406  1.00  0.00           H  
ATOM   2247  HG  LEU   142      28.018  51.468  43.958  1.00  0.00           H  
ATOM   2248 HD11 LEU   142      30.415  52.424  44.028  1.00  0.00           H  
ATOM   2249 HD12 LEU   142      30.867  51.025  44.974  1.00  0.00           H  
ATOM   2250 HD13 LEU   142      30.239  50.813  43.348  1.00  0.00           H  
ATOM   2251 HD21 LEU   142      27.396  50.024  45.817  1.00  0.00           H  
ATOM   2252 HD22 LEU   142      28.622  49.258  44.820  1.00  0.00           H  
ATOM   2253 HD23 LEU   142      29.205  50.001  46.339  1.00  0.00           H  
ATOM   2254  N   ARG   143      27.360  54.374  42.949  1.00  0.00           N  
ATOM   2255  CA  ARG   143      26.445  54.505  41.801  1.00  0.00           C  
ATOM   2256  C   ARG   143      26.493  53.275  40.963  1.00  0.00           C  
ATOM   2257  O   ARG   143      27.541  52.907  40.607  1.00  0.00           O  
ATOM   2258  CB  ARG   143      26.667  55.815  41.004  1.00  0.00           C  
ATOM   2259  CG  ARG   143      25.853  55.863  39.641  1.00  0.00           C  
ATOM   2260  CD  ARG   143      25.871  57.140  38.916  1.00  0.00           C  
ATOM   2261  NE  ARG   143      27.227  57.482  38.315  1.00  0.00           N  
ATOM   2262  CZ  ARG   143      28.188  58.232  38.774  1.00  0.00           C  
ATOM   2263  NH1 ARG   143      28.159  58.857  39.872  1.00  0.00           N  
ATOM   2264  NH2 ARG   143      29.313  58.459  38.119  1.00  0.00           N1+
ATOM   2265  H   ARG   143      28.347  54.386  42.736  1.00  0.00           H  
ATOM   2266  HA  ARG   143      25.483  54.561  42.310  1.00  0.00           H  
ATOM   2267  HB2 ARG   143      26.495  56.673  41.653  1.00  0.00           H  
ATOM   2268  HB3 ARG   143      27.755  55.829  40.944  1.00  0.00           H  
ATOM   2269  HG2 ARG   143      26.225  55.097  38.961  1.00  0.00           H  
ATOM   2270  HG3 ARG   143      24.839  55.588  39.932  1.00  0.00           H  
ATOM   2271  HD2 ARG   143      25.115  57.139  38.131  1.00  0.00           H  
ATOM   2272  HD3 ARG   143      25.659  57.979  39.580  1.00  0.00           H  
ATOM   2273  HE  ARG   143      27.377  57.017  37.431  1.00  0.00           H  
ATOM   2274 HH11 ARG   143      27.311  58.933  40.414  1.00  0.00           H  
ATOM   2275 HH12 ARG   143      29.028  59.254  40.202  1.00  0.00           H  
ATOM   2276 HH21 ARG   143      29.613  57.853  37.368  1.00  0.00           H  
ATOM   2277 HH22 ARG   143      30.143  58.902  38.484  1.00  0.00           H  
ATOM   2278  N   ILE   144      25.312  52.736  40.509  1.00  0.00           N  
ATOM   2279  CA  ILE   144      25.278  51.732  39.461  1.00  0.00           C  
ATOM   2280  C   ILE   144      25.168  52.397  38.082  1.00  0.00           C  
ATOM   2281  O   ILE   144      24.321  53.250  37.847  1.00  0.00           O  
ATOM   2282  CB  ILE   144      24.214  50.583  39.803  1.00  0.00           C  
ATOM   2283  CG2 ILE   144      24.326  49.522  38.685  1.00  0.00           C  
ATOM   2284  CG1 ILE   144      24.436  50.067  41.207  1.00  0.00           C  
ATOM   2285  CD1 ILE   144      23.207  49.304  41.782  1.00  0.00           C  
ATOM   2286  H   ILE   144      24.420  52.998  40.904  1.00  0.00           H  
ATOM   2287  HA  ILE   144      26.250  51.242  39.418  1.00  0.00           H  
ATOM   2288  HB  ILE   144      23.206  50.957  39.626  1.00  0.00           H  
ATOM   2289 HG21 ILE   144      24.299  49.913  37.668  1.00  0.00           H  
ATOM   2290 HG22 ILE   144      25.330  49.099  38.681  1.00  0.00           H  
ATOM   2291 HG23 ILE   144      23.588  48.737  38.849  1.00  0.00           H  
ATOM   2292 HG12 ILE   144      25.339  49.461  41.279  1.00  0.00           H  
ATOM   2293 HG13 ILE   144      24.618  50.903  41.882  1.00  0.00           H  
ATOM   2294 HD11 ILE   144      22.988  48.324  41.360  1.00  0.00           H  
ATOM   2295 HD12 ILE   144      23.448  49.128  42.830  1.00  0.00           H  
ATOM   2296 HD13 ILE   144      22.310  49.909  41.920  1.00  0.00           H  
ATOM   2297  N   MET   145      26.032  52.052  37.115  1.00  0.00           N  
ATOM   2298  CA  MET   145      25.975  52.404  35.710  1.00  0.00           C  
ATOM   2299  C   MET   145      24.716  51.770  35.089  1.00  0.00           C  
ATOM   2300  O   MET   145      24.338  50.635  35.435  1.00  0.00           O  
ATOM   2301  CB  MET   145      27.202  51.842  34.917  1.00  0.00           C  
ATOM   2302  CG  MET   145      28.488  52.467  35.416  1.00  0.00           C  
ATOM   2303  SD  MET   145      29.936  52.100  34.348  1.00  0.00           S  
ATOM   2304  CE  MET   145      29.570  52.756  32.712  1.00  0.00           C  
ATOM   2305  H   MET   145      26.764  51.432  37.431  1.00  0.00           H  
ATOM   2306  HA  MET   145      25.867  53.479  35.562  1.00  0.00           H  
ATOM   2307  HB2 MET   145      27.260  50.756  34.990  1.00  0.00           H  
ATOM   2308  HB3 MET   145      27.183  51.821  33.828  1.00  0.00           H  
ATOM   2309  HG2 MET   145      28.343  53.548  35.398  1.00  0.00           H  
ATOM   2310  HG3 MET   145      28.667  52.203  36.458  1.00  0.00           H  
ATOM   2311  HE1 MET   145      30.429  52.709  32.043  1.00  0.00           H  
ATOM   2312  HE2 MET   145      28.730  52.176  32.330  1.00  0.00           H  
ATOM   2313  HE3 MET   145      29.394  53.831  32.667  1.00  0.00           H  
ATOM   2314  N   PRO   146      24.097  52.427  34.090  1.00  0.00           N  
ATOM   2315  CA  PRO   146      23.093  51.754  33.291  1.00  0.00           C  
ATOM   2316  C   PRO   146      23.769  50.619  32.421  1.00  0.00           C  
ATOM   2317  O   PRO   146      24.900  50.714  31.982  1.00  0.00           O  
ATOM   2318  CD  PRO   146      24.273  53.761  33.579  1.00  0.00           C  
ATOM   2319  CG  PRO   146      23.753  53.750  32.095  1.00  0.00           C  
ATOM   2320  CB  PRO   146      22.531  52.815  32.358  1.00  0.00           C  
ATOM   2321  HD2 PRO   146      25.317  54.074  33.590  1.00  0.00           H  
ATOM   2322  HD3 PRO   146      23.677  54.481  34.141  1.00  0.00           H  
ATOM   2323  HG2 PRO   146      24.553  53.313  31.498  1.00  0.00           H  
ATOM   2324  HG3 PRO   146      23.452  54.715  31.687  1.00  0.00           H  
ATOM   2325  HB2 PRO   146      22.184  52.425  31.401  1.00  0.00           H  
ATOM   2326  HB3 PRO   146      21.668  53.316  32.797  1.00  0.00           H  
ATOM   2327  HA  PRO   146      22.302  51.309  33.896  1.00  0.00           H  
ATOM   2328  N   ASP   147      23.009  49.568  32.294  1.00  0.00           N  
ATOM   2329  CA  ASP   147      23.502  48.378  31.703  1.00  0.00           C  
ATOM   2330  C   ASP   147      23.842  48.420  30.159  1.00  0.00           C  
ATOM   2331  O   ASP   147      24.428  47.458  29.618  1.00  0.00           O  
ATOM   2332  CB  ASP   147      22.520  47.152  31.927  1.00  0.00           C  
ATOM   2333  CG  ASP   147      22.436  46.655  33.339  1.00  0.00           C  
ATOM   2334  OD1 ASP   147      21.465  45.989  33.732  1.00  0.00           O  
ATOM   2335  OD2 ASP   147      23.359  46.970  34.160  1.00  0.00           O1-
ATOM   2336  H   ASP   147      22.190  49.478  32.877  1.00  0.00           H  
ATOM   2337  HA  ASP   147      24.370  48.121  32.310  1.00  0.00           H  
ATOM   2338  HB2 ASP   147      21.520  47.373  31.555  1.00  0.00           H  
ATOM   2339  HB3 ASP   147      22.735  46.300  31.282  1.00  0.00           H  
ATOM   2340  N   SER   148      23.490  49.440  29.397  1.00  0.00           N  
ATOM   2341  CA  SER   148      22.145  49.970  29.173  1.00  0.00           C  
ATOM   2342  C   SER   148      21.101  48.888  28.835  1.00  0.00           C  
ATOM   2343  O   SER   148      21.368  47.745  28.440  1.00  0.00           O  
ATOM   2344  CB  SER   148      22.262  51.065  28.132  1.00  0.00           C  
ATOM   2345  OG  SER   148      22.830  50.538  27.002  1.00  0.00           O  
ATOM   2346  H   SER   148      24.085  49.469  28.581  1.00  0.00           H  
ATOM   2347  HA  SER   148      21.743  50.440  30.071  1.00  0.00           H  
ATOM   2348  HB2 SER   148      21.259  51.393  27.860  1.00  0.00           H  
ATOM   2349  HB3 SER   148      22.859  51.875  28.551  1.00  0.00           H  
ATOM   2350  HG  SER   148      22.278  49.836  26.650  1.00  0.00           H  
ATOM   2351  N   ASN   149      19.815  49.188  29.026  1.00  0.00           N  
ATOM   2352  CA  ASN   149      18.790  48.136  28.998  1.00  0.00           C  
ATOM   2353  C   ASN   149      18.620  47.400  27.690  1.00  0.00           C  
ATOM   2354  O   ASN   149      17.963  46.371  27.612  1.00  0.00           O  
ATOM   2355  CB  ASN   149      17.386  48.567  29.616  1.00  0.00           C  
ATOM   2356  CG  ASN   149      16.782  49.779  29.078  1.00  0.00           C  
ATOM   2357  OD1 ASN   149      16.427  49.781  27.884  1.00  0.00           O  
ATOM   2358  ND2 ASN   149      16.434  50.664  29.953  1.00  0.00           N  
ATOM   2359  H   ASN   149      19.613  50.144  29.283  1.00  0.00           H  
ATOM   2360  HA  ASN   149      19.145  47.351  29.666  1.00  0.00           H  
ATOM   2361  HB2 ASN   149      16.646  47.775  29.499  1.00  0.00           H  
ATOM   2362  HB3 ASN   149      17.533  48.758  30.679  1.00  0.00           H  
ATOM   2363 HD21 ASN   149      16.614  50.486  30.931  1.00  0.00           H  
ATOM   2364 HD22 ASN   149      15.952  51.499  29.653  1.00  0.00           H  
ATOM   2365  N   ASP   150      19.215  47.865  26.635  1.00  0.00           N  
ATOM   2366  CA  ASP   150      19.240  47.204  25.359  1.00  0.00           C  
ATOM   2367  C   ASP   150      20.386  46.109  25.255  1.00  0.00           C  
ATOM   2368  O   ASP   150      20.329  45.358  24.239  1.00  0.00           O  
ATOM   2369  CB  ASP   150      19.330  48.298  24.248  1.00  0.00           C  
ATOM   2370  CG  ASP   150      20.441  49.319  24.353  1.00  0.00           C  
ATOM   2371  OD1 ASP   150      21.254  49.264  25.315  1.00  0.00           O  
ATOM   2372  OD2 ASP   150      20.410  50.274  23.471  1.00  0.00           O1-
ATOM   2373  H   ASP   150      19.716  48.741  26.680  1.00  0.00           H  
ATOM   2374  HA  ASP   150      18.289  46.674  25.320  1.00  0.00           H  
ATOM   2375  HB2 ASP   150      19.458  47.747  23.316  1.00  0.00           H  
ATOM   2376  HB3 ASP   150      18.360  48.793  24.214  1.00  0.00           H  
ATOM   2377  N   SER   151      21.411  46.090  26.099  1.00  0.00           N  
ATOM   2378  CA  SER   151      22.515  45.170  25.994  1.00  0.00           C  
ATOM   2379  C   SER   151      22.273  43.809  26.731  1.00  0.00           C  
ATOM   2380  O   SER   151      22.628  42.760  26.119  1.00  0.00           O  
ATOM   2381  CB  SER   151      23.696  45.886  26.592  1.00  0.00           C  
ATOM   2382  OG  SER   151      24.878  45.213  26.376  1.00  0.00           O  
ATOM   2383  H   SER   151      21.581  46.837  26.757  1.00  0.00           H  
ATOM   2384  HA  SER   151      22.775  44.960  24.957  1.00  0.00           H  
ATOM   2385  HB2 SER   151      23.820  46.753  25.943  1.00  0.00           H  
ATOM   2386  HB3 SER   151      23.526  46.113  27.644  1.00  0.00           H  
ATOM   2387  HG  SER   151      25.372  45.650  25.678  1.00  0.00           H  
ATOM   2388  N   PRO   152      21.793  43.713  28.014  1.00  0.00           N  
ATOM   2389  CA  PRO   152      21.708  42.360  28.648  1.00  0.00           C  
ATOM   2390  C   PRO   152      20.878  41.337  27.897  1.00  0.00           C  
ATOM   2391  O   PRO   152      21.177  40.150  28.081  1.00  0.00           O  
ATOM   2392  CD  PRO   152      21.460  44.733  29.012  1.00  0.00           C  
ATOM   2393  CG  PRO   152      21.446  44.028  30.438  1.00  0.00           C  
ATOM   2394  CB  PRO   152      21.042  42.601  29.968  1.00  0.00           C  
ATOM   2395  HD2 PRO   152      20.448  45.106  28.862  1.00  0.00           H  
ATOM   2396  HD3 PRO   152      22.211  45.523  29.021  1.00  0.00           H  
ATOM   2397  HG2 PRO   152      20.723  44.501  31.103  1.00  0.00           H  
ATOM   2398  HG3 PRO   152      22.461  43.955  30.828  1.00  0.00           H  
ATOM   2399  HB2 PRO   152      19.958  42.534  29.873  1.00  0.00           H  
ATOM   2400  HB3 PRO   152      21.331  41.829  30.681  1.00  0.00           H  
ATOM   2401  HA  PRO   152      22.743  42.032  28.750  1.00  0.00           H  
ATOM   2402  N   PRO   153      19.880  41.679  27.061  1.00  0.00           N  
ATOM   2403  CA  PRO   153      19.144  40.690  26.241  1.00  0.00           C  
ATOM   2404  C   PRO   153      20.103  39.861  25.337  1.00  0.00           C  
ATOM   2405  O   PRO   153      19.723  38.712  25.012  1.00  0.00           O  
ATOM   2406  CD  PRO   153      19.170  42.947  27.005  1.00  0.00           C  
ATOM   2407  CG  PRO   153      17.787  42.691  26.423  1.00  0.00           C  
ATOM   2408  CB  PRO   153      18.073  41.548  25.464  1.00  0.00           C  
ATOM   2409  HD2 PRO   153      19.659  43.649  26.329  1.00  0.00           H  
ATOM   2410  HD3 PRO   153      18.959  43.472  27.937  1.00  0.00           H  
ATOM   2411  HG2 PRO   153      17.458  43.524  25.801  1.00  0.00           H  
ATOM   2412  HG3 PRO   153      17.175  42.313  27.242  1.00  0.00           H  
ATOM   2413  HB2 PRO   153      18.501  41.757  24.484  1.00  0.00           H  
ATOM   2414  HB3 PRO   153      17.129  41.011  25.382  1.00  0.00           H  
ATOM   2415  HA  PRO   153      18.689  40.046  26.994  1.00  0.00           H  
ATOM   2416  N   ALA   154      21.286  40.332  24.958  1.00  0.00           N  
ATOM   2417  CA  ALA   154      22.181  39.550  24.176  1.00  0.00           C  
ATOM   2418  C   ALA   154      23.086  38.603  24.989  1.00  0.00           C  
ATOM   2419  O   ALA   154      23.771  37.791  24.402  1.00  0.00           O  
ATOM   2420  CB  ALA   154      23.001  40.412  23.265  1.00  0.00           C  
ATOM   2421  H   ALA   154      21.591  41.257  25.226  1.00  0.00           H  
ATOM   2422  HA  ALA   154      21.633  38.803  23.601  1.00  0.00           H  
ATOM   2423  HB1 ALA   154      23.401  41.238  23.852  1.00  0.00           H  
ATOM   2424  HB2 ALA   154      23.736  39.691  22.908  1.00  0.00           H  
ATOM   2425  HB3 ALA   154      22.461  40.757  22.384  1.00  0.00           H  
ATOM   2426  N   GLU   155      23.296  38.840  26.252  1.00  0.00           N  
ATOM   2427  CA  GLU   155      24.334  38.249  27.133  1.00  0.00           C  
ATOM   2428  C   GLU   155      24.140  36.739  27.415  1.00  0.00           C  
ATOM   2429  O   GLU   155      23.069  36.158  27.159  1.00  0.00           O  
ATOM   2430  CB  GLU   155      24.364  39.226  28.342  1.00  0.00           C  
ATOM   2431  CG  GLU   155      24.774  40.711  28.138  1.00  0.00           C  
ATOM   2432  CD  GLU   155      26.132  40.644  27.402  1.00  0.00           C  
ATOM   2433  OE1 GLU   155      27.210  40.462  28.018  1.00  0.00           O  
ATOM   2434  OE2 GLU   155      26.181  40.763  26.155  1.00  0.00           O1-
ATOM   2435  H   GLU   155      22.692  39.471  26.760  1.00  0.00           H  
ATOM   2436  HA  GLU   155      25.308  38.289  26.646  1.00  0.00           H  
ATOM   2437  HB2 GLU   155      23.423  39.254  28.892  1.00  0.00           H  
ATOM   2438  HB3 GLU   155      25.140  38.890  29.029  1.00  0.00           H  
ATOM   2439  HG2 GLU   155      24.147  41.243  27.422  1.00  0.00           H  
ATOM   2440  HG3 GLU   155      24.795  41.227  29.098  1.00  0.00           H  
ATOM   2441  N   ARG   156      25.142  36.107  27.940  1.00  0.00           N  
ATOM   2442  CA  ARG   156      25.212  34.625  28.011  1.00  0.00           C  
ATOM   2443  C   ARG   156      24.409  34.102  29.215  1.00  0.00           C  
ATOM   2444  O   ARG   156      24.578  34.625  30.333  1.00  0.00           O  
ATOM   2445  CB  ARG   156      26.672  34.092  28.159  1.00  0.00           C  
ATOM   2446  CG  ARG   156      27.511  34.400  26.863  1.00  0.00           C  
ATOM   2447  CD  ARG   156      28.996  33.993  26.989  1.00  0.00           C  
ATOM   2448  NE  ARG   156      29.210  32.537  27.137  1.00  0.00           N  
ATOM   2449  CZ  ARG   156      29.443  31.672  26.174  1.00  0.00           C  
ATOM   2450  NH1 ARG   156      29.540  32.024  24.897  1.00  0.00           N  
ATOM   2451  NH2 ARG   156      29.719  30.435  26.331  1.00  0.00           N1+
ATOM   2452  H   ARG   156      25.968  36.655  28.133  1.00  0.00           H  
ATOM   2453  HA  ARG   156      24.752  34.210  27.114  1.00  0.00           H  
ATOM   2454  HB2 ARG   156      27.208  34.535  28.999  1.00  0.00           H  
ATOM   2455  HB3 ARG   156      26.582  33.019  28.329  1.00  0.00           H  
ATOM   2456  HG2 ARG   156      27.137  33.750  26.073  1.00  0.00           H  
ATOM   2457  HG3 ARG   156      27.455  35.446  26.561  1.00  0.00           H  
ATOM   2458  HD2 ARG   156      29.500  34.312  26.077  1.00  0.00           H  
ATOM   2459  HD3 ARG   156      29.495  34.450  27.843  1.00  0.00           H  
ATOM   2460  HE  ARG   156      29.190  32.208  28.091  1.00  0.00           H  
ATOM   2461 HH11 ARG   156      29.353  32.991  24.671  1.00  0.00           H  
ATOM   2462 HH12 ARG   156      29.533  31.320  24.172  1.00  0.00           H  
ATOM   2463 HH21 ARG   156      29.569  29.980  27.220  1.00  0.00           H  
ATOM   2464 HH22 ARG   156      30.092  29.841  25.603  1.00  0.00           H  
ATOM   2465  N   GLU   157      23.547  33.102  29.028  1.00  0.00           N  
ATOM   2466  CA  GLU   157      22.858  32.441  30.138  1.00  0.00           C  
ATOM   2467  C   GLU   157      23.827  31.721  31.052  1.00  0.00           C  
ATOM   2468  O   GLU   157      24.759  31.098  30.590  1.00  0.00           O  
ATOM   2469  CB  GLU   157      21.797  31.502  29.612  1.00  0.00           C  
ATOM   2470  CG  GLU   157      20.955  30.652  30.639  1.00  0.00           C  
ATOM   2471  CD  GLU   157      19.836  31.469  31.302  1.00  0.00           C  
ATOM   2472  OE1 GLU   157      19.369  32.478  30.714  1.00  0.00           O  
ATOM   2473  OE2 GLU   157      19.461  31.190  32.460  1.00  0.00           O1-
ATOM   2474  H   GLU   157      23.326  32.790  28.093  1.00  0.00           H  
ATOM   2475  HA  GLU   157      22.338  33.250  30.654  1.00  0.00           H  
ATOM   2476  HB2 GLU   157      21.175  32.028  28.888  1.00  0.00           H  
ATOM   2477  HB3 GLU   157      22.343  30.793  28.990  1.00  0.00           H  
ATOM   2478  HG2 GLU   157      20.626  29.790  30.059  1.00  0.00           H  
ATOM   2479  HG3 GLU   157      21.607  30.249  31.413  1.00  0.00           H  
ATOM   2480  N   PRO   158      23.711  31.839  32.374  1.00  0.00           N  
ATOM   2481  CA  PRO   158      24.457  31.045  33.359  1.00  0.00           C  
ATOM   2482  C   PRO   158      24.401  29.484  33.232  1.00  0.00           C  
ATOM   2483  O   PRO   158      23.552  28.878  32.467  1.00  0.00           O  
ATOM   2484  CD  PRO   158      22.899  32.826  33.055  1.00  0.00           C  
ATOM   2485  CG  PRO   158      23.388  32.849  34.492  1.00  0.00           C  
ATOM   2486  CB  PRO   158      23.853  31.406  34.718  1.00  0.00           C  
ATOM   2487  HD2 PRO   158      21.859  32.516  32.963  1.00  0.00           H  
ATOM   2488  HD3 PRO   158      23.049  33.844  32.693  1.00  0.00           H  
ATOM   2489  HG2 PRO   158      22.602  33.150  35.184  1.00  0.00           H  
ATOM   2490  HG3 PRO   158      24.262  33.498  34.560  1.00  0.00           H  
ATOM   2491  HB2 PRO   158      23.041  30.715  34.944  1.00  0.00           H  
ATOM   2492  HB3 PRO   158      24.624  31.227  35.468  1.00  0.00           H  
ATOM   2493  HA  PRO   158      25.505  31.343  33.321  1.00  0.00           H  
ATOM   2494  N   GLY   159      25.320  28.796  33.861  1.00  0.00           N  
ATOM   2495  CA  GLY   159      25.644  27.375  33.605  1.00  0.00           C  
ATOM   2496  C   GLY   159      26.171  27.084  32.173  1.00  0.00           C  
ATOM   2497  O   GLY   159      25.432  26.857  31.221  1.00  0.00           O  
ATOM   2498  H   GLY   159      25.983  29.288  34.443  1.00  0.00           H  
ATOM   2499  HA2 GLY   159      26.455  27.099  34.279  1.00  0.00           H  
ATOM   2500  HA3 GLY   159      24.807  26.686  33.717  1.00  0.00           H  
ATOM   2501  N   GLU   160      27.515  27.113  32.105  1.00  0.00           N  
ATOM   2502  CA  GLU   160      28.335  26.791  30.865  1.00  0.00           C  
ATOM   2503  C   GLU   160      28.662  25.291  30.685  1.00  0.00           C  
ATOM   2504  O   GLU   160      28.772  24.569  31.651  1.00  0.00           O  
ATOM   2505  CB  GLU   160      29.726  27.501  30.849  1.00  0.00           C  
ATOM   2506  CG  GLU   160      29.733  29.048  30.877  1.00  0.00           C  
ATOM   2507  CD  GLU   160      29.446  29.752  29.544  1.00  0.00           C  
ATOM   2508  OE1 GLU   160      29.020  29.048  28.620  1.00  0.00           O  
ATOM   2509  OE2 GLU   160      29.544  30.977  29.420  1.00  0.00           O1-
ATOM   2510  H   GLU   160      28.118  27.101  32.914  1.00  0.00           H  
ATOM   2511  HA  GLU   160      27.697  27.054  30.022  1.00  0.00           H  
ATOM   2512  HB2 GLU   160      30.255  27.240  31.766  1.00  0.00           H  
ATOM   2513  HB3 GLU   160      30.207  27.208  29.916  1.00  0.00           H  
ATOM   2514  HG2 GLU   160      29.056  29.330  31.685  1.00  0.00           H  
ATOM   2515  HG3 GLU   160      30.694  29.520  31.078  1.00  0.00           H  
ATOM   2516  N   VAL   161      28.993  24.930  29.430  1.00  0.00           N  
ATOM   2517  CA  VAL   161      29.239  23.553  29.055  1.00  0.00           C  
ATOM   2518  C   VAL   161      30.732  23.318  28.675  1.00  0.00           C  
ATOM   2519  O   VAL   161      31.316  22.357  29.157  1.00  0.00           O  
ATOM   2520  CB  VAL   161      28.342  23.114  27.880  1.00  0.00           C  
ATOM   2521  CG1 VAL   161      28.919  21.916  27.091  1.00  0.00           C  
ATOM   2522  CG2 VAL   161      26.920  22.743  28.510  1.00  0.00           C  
ATOM   2523  H   VAL   161      29.045  25.628  28.701  1.00  0.00           H  
ATOM   2524  HA  VAL   161      28.953  22.871  29.856  1.00  0.00           H  
ATOM   2525  HB  VAL   161      28.181  23.964  27.217  1.00  0.00           H  
ATOM   2526 HG11 VAL   161      29.381  21.156  27.721  1.00  0.00           H  
ATOM   2527 HG12 VAL   161      28.054  21.480  26.591  1.00  0.00           H  
ATOM   2528 HG13 VAL   161      29.656  22.198  26.340  1.00  0.00           H  
ATOM   2529 HG21 VAL   161      26.254  22.234  27.813  1.00  0.00           H  
ATOM   2530 HG22 VAL   161      27.044  21.969  29.267  1.00  0.00           H  
ATOM   2531 HG23 VAL   161      26.426  23.610  28.948  1.00  0.00           H  
ATOM   2532  N   VAL   162      31.359  24.309  28.016  1.00  0.00           N  
ATOM   2533  CA  VAL   162      32.796  24.272  27.582  1.00  0.00           C  
ATOM   2534  C   VAL   162      33.708  24.290  28.840  1.00  0.00           C  
ATOM   2535  O   VAL   162      33.581  25.059  29.751  1.00  0.00           O  
ATOM   2536  CB  VAL   162      33.152  25.348  26.542  1.00  0.00           C  
ATOM   2537  CG1 VAL   162      34.618  25.273  26.152  1.00  0.00           C  
ATOM   2538  CG2 VAL   162      32.415  24.828  25.244  1.00  0.00           C  
ATOM   2539  H   VAL   162      30.758  25.054  27.694  1.00  0.00           H  
ATOM   2540  HA  VAL   162      32.911  23.291  27.121  1.00  0.00           H  
ATOM   2541  HB  VAL   162      32.817  26.339  26.846  1.00  0.00           H  
ATOM   2542 HG11 VAL   162      34.918  26.176  25.621  1.00  0.00           H  
ATOM   2543 HG12 VAL   162      35.334  25.163  26.966  1.00  0.00           H  
ATOM   2544 HG13 VAL   162      34.809  24.469  25.440  1.00  0.00           H  
ATOM   2545 HG21 VAL   162      32.632  25.578  24.483  1.00  0.00           H  
ATOM   2546 HG22 VAL   162      32.720  23.817  24.977  1.00  0.00           H  
ATOM   2547 HG23 VAL   162      31.340  24.852  25.422  1.00  0.00           H  
ATOM   2548  N   ASP   163      34.635  23.275  28.870  1.00  0.00           N  
ATOM   2549  CA  ASP   163      35.633  23.185  29.936  1.00  0.00           C  
ATOM   2550  C   ASP   163      36.408  24.469  30.372  1.00  0.00           C  
ATOM   2551  O   ASP   163      36.876  25.192  29.493  1.00  0.00           O  
ATOM   2552  CB  ASP   163      36.525  21.878  29.793  1.00  0.00           C  
ATOM   2553  CG  ASP   163      35.803  20.592  29.609  1.00  0.00           C  
ATOM   2554  OD1 ASP   163      35.712  20.168  28.431  1.00  0.00           O  
ATOM   2555  OD2 ASP   163      35.399  20.017  30.633  1.00  0.00           O1-
ATOM   2556  H   ASP   163      34.717  22.758  28.006  1.00  0.00           H  
ATOM   2557  HA  ASP   163      35.105  22.911  30.849  1.00  0.00           H  
ATOM   2558  HB2 ASP   163      37.244  21.989  28.983  1.00  0.00           H  
ATOM   2559  HB3 ASP   163      37.114  21.791  30.706  1.00  0.00           H  
ATOM   2560  N   SER   164      36.375  24.738  31.657  1.00  0.00           N  
ATOM   2561  CA  SER   164      36.933  25.835  32.378  1.00  0.00           C  
ATOM   2562  C   SER   164      38.443  25.849  32.397  1.00  0.00           C  
ATOM   2563  O   SER   164      39.145  24.837  32.181  1.00  0.00           O  
ATOM   2564  CB  SER   164      36.369  25.821  33.824  1.00  0.00           C  
ATOM   2565  OG  SER   164      36.574  26.962  34.562  1.00  0.00           O  
ATOM   2566  H   SER   164      36.047  23.922  32.154  1.00  0.00           H  
ATOM   2567  HA  SER   164      36.605  26.757  31.899  1.00  0.00           H  
ATOM   2568  HB2 SER   164      35.309  25.875  33.573  1.00  0.00           H  
ATOM   2569  HB3 SER   164      36.656  24.917  34.360  1.00  0.00           H  
ATOM   2570  HG  SER   164      35.775  27.468  34.727  1.00  0.00           H  
ATOM   2571  N   LEU   165      39.100  26.973  32.751  1.00  0.00           N  
ATOM   2572  CA  LEU   165      40.550  27.215  32.941  1.00  0.00           C  
ATOM   2573  C   LEU   165      41.088  27.167  34.365  1.00  0.00           C  
ATOM   2574  O   LEU   165      42.284  27.389  34.610  1.00  0.00           O  
ATOM   2575  CB  LEU   165      40.884  28.599  32.246  1.00  0.00           C  
ATOM   2576  CG  LEU   165      40.722  28.721  30.718  1.00  0.00           C  
ATOM   2577  CD1 LEU   165      41.131  30.089  30.280  1.00  0.00           C  
ATOM   2578  CD2 LEU   165      41.445  27.758  29.811  1.00  0.00           C  
ATOM   2579  H   LEU   165      38.591  27.845  32.781  1.00  0.00           H  
ATOM   2580  HA  LEU   165      41.071  26.477  32.330  1.00  0.00           H  
ATOM   2581  HB2 LEU   165      40.555  29.483  32.793  1.00  0.00           H  
ATOM   2582  HB3 LEU   165      41.949  28.731  32.437  1.00  0.00           H  
ATOM   2583  HG  LEU   165      39.674  28.612  30.437  1.00  0.00           H  
ATOM   2584 HD11 LEU   165      42.218  30.131  30.346  1.00  0.00           H  
ATOM   2585 HD12 LEU   165      40.793  30.336  29.273  1.00  0.00           H  
ATOM   2586 HD13 LEU   165      40.741  30.875  30.926  1.00  0.00           H  
ATOM   2587 HD21 LEU   165      42.517  27.953  29.789  1.00  0.00           H  
ATOM   2588 HD22 LEU   165      41.243  26.701  29.987  1.00  0.00           H  
ATOM   2589 HD23 LEU   165      41.007  27.906  28.824  1.00  0.00           H  
ATOM   2590  N   VAL   166      40.268  26.792  35.340  1.00  0.00           N  
ATOM   2591  CA  VAL   166      40.691  26.723  36.727  1.00  0.00           C  
ATOM   2592  C   VAL   166      41.670  25.525  36.895  1.00  0.00           C  
ATOM   2593  O   VAL   166      41.516  24.343  36.493  1.00  0.00           O  
ATOM   2594  CB  VAL   166      39.413  26.623  37.616  1.00  0.00           C  
ATOM   2595  CG1 VAL   166      38.601  27.900  37.699  1.00  0.00           C  
ATOM   2596  CG2 VAL   166      38.468  25.453  37.307  1.00  0.00           C  
ATOM   2597  H   VAL   166      39.292  26.669  35.110  1.00  0.00           H  
ATOM   2598  HA  VAL   166      41.266  27.566  37.109  1.00  0.00           H  
ATOM   2599  HB  VAL   166      39.698  26.493  38.660  1.00  0.00           H  
ATOM   2600 HG11 VAL   166      38.032  28.083  36.788  1.00  0.00           H  
ATOM   2601 HG12 VAL   166      38.012  27.862  38.615  1.00  0.00           H  
ATOM   2602 HG13 VAL   166      39.250  28.711  38.030  1.00  0.00           H  
ATOM   2603 HG21 VAL   166      38.192  25.605  36.264  1.00  0.00           H  
ATOM   2604 HG22 VAL   166      39.006  24.514  37.437  1.00  0.00           H  
ATOM   2605 HG23 VAL   166      37.598  25.664  37.929  1.00  0.00           H  
ATOM   2606  N   GLY   167      42.769  25.850  37.569  1.00  0.00           N  
ATOM   2607  CA  GLY   167      44.076  25.116  37.684  1.00  0.00           C  
ATOM   2608  C   GLY   167      45.176  25.457  36.704  1.00  0.00           C  
ATOM   2609  O   GLY   167      46.285  24.900  36.993  1.00  0.00           O  
ATOM   2610  H   GLY   167      42.678  26.829  37.799  1.00  0.00           H  
ATOM   2611  HA2 GLY   167      44.469  24.958  38.689  1.00  0.00           H  
ATOM   2612  HA3 GLY   167      43.873  24.099  37.348  1.00  0.00           H  
ATOM   2613  N   LYS   168      44.889  26.186  35.622  1.00  0.00           N  
ATOM   2614  CA  LYS   168      45.919  26.586  34.616  1.00  0.00           C  
ATOM   2615  C   LYS   168      46.951  27.647  35.107  1.00  0.00           C  
ATOM   2616  O   LYS   168      46.533  28.733  35.460  1.00  0.00           O  
ATOM   2617  CB  LYS   168      45.202  26.955  33.365  1.00  0.00           C  
ATOM   2618  CG  LYS   168      46.137  27.282  32.220  1.00  0.00           C  
ATOM   2619  CD  LYS   168      45.313  27.736  30.960  1.00  0.00           C  
ATOM   2620  CE  LYS   168      46.134  28.223  29.752  1.00  0.00           C  
ATOM   2621  NZ  LYS   168      46.922  27.196  29.134  1.00  0.00           N1+
ATOM   2622  H   LYS   168      43.991  26.637  35.525  1.00  0.00           H  
ATOM   2623  HA  LYS   168      46.527  25.704  34.412  1.00  0.00           H  
ATOM   2624  HB2 LYS   168      44.641  26.067  33.076  1.00  0.00           H  
ATOM   2625  HB3 LYS   168      44.647  27.868  33.578  1.00  0.00           H  
ATOM   2626  HG2 LYS   168      46.813  28.110  32.435  1.00  0.00           H  
ATOM   2627  HG3 LYS   168      46.760  26.396  32.091  1.00  0.00           H  
ATOM   2628  HD2 LYS   168      44.746  26.915  30.521  1.00  0.00           H  
ATOM   2629  HD3 LYS   168      44.590  28.488  31.276  1.00  0.00           H  
ATOM   2630  HE2 LYS   168      45.460  28.738  29.067  1.00  0.00           H  
ATOM   2631  HE3 LYS   168      46.762  29.043  30.101  1.00  0.00           H  
ATOM   2632  HZ1 LYS   168      47.654  26.917  29.772  1.00  0.00           H  
ATOM   2633  HZ2 LYS   168      46.415  26.346  28.937  1.00  0.00           H  
ATOM   2634  HZ3 LYS   168      47.264  27.558  28.255  1.00  0.00           H  
ATOM   2635  N   GLN   169      48.174  27.273  35.104  1.00  0.00           N  
ATOM   2636  CA  GLN   169      49.336  28.119  35.079  1.00  0.00           C  
ATOM   2637  C   GLN   169      49.372  29.104  33.902  1.00  0.00           C  
ATOM   2638  O   GLN   169      49.239  28.506  32.804  1.00  0.00           O  
ATOM   2639  CB  GLN   169      50.657  27.449  35.275  1.00  0.00           C  
ATOM   2640  CG  GLN   169      50.688  26.708  36.642  1.00  0.00           C  
ATOM   2641  CD  GLN   169      51.960  26.112  37.324  1.00  0.00           C  
ATOM   2642  OE1 GLN   169      53.120  26.296  36.883  1.00  0.00           O  
ATOM   2643  NE2 GLN   169      51.766  25.298  38.345  1.00  0.00           N  
ATOM   2644  H   GLN   169      48.386  26.339  34.782  1.00  0.00           H  
ATOM   2645  HA  GLN   169      49.306  28.822  35.911  1.00  0.00           H  
ATOM   2646  HB2 GLN   169      50.915  26.787  34.448  1.00  0.00           H  
ATOM   2647  HB3 GLN   169      51.506  28.131  35.337  1.00  0.00           H  
ATOM   2648  HG2 GLN   169      50.281  27.438  37.341  1.00  0.00           H  
ATOM   2649  HG3 GLN   169      50.067  25.817  36.551  1.00  0.00           H  
ATOM   2650 HE21 GLN   169      50.847  25.029  38.665  1.00  0.00           H  
ATOM   2651 HE22 GLN   169      52.541  25.022  38.930  1.00  0.00           H  
ATOM   2652  N   VAL   170      49.637  30.410  34.014  1.00  0.00           N  
ATOM   2653  CA  VAL   170      49.351  31.366  32.946  1.00  0.00           C  
ATOM   2654  C   VAL   170      50.494  32.388  32.770  1.00  0.00           C  
ATOM   2655  O   VAL   170      51.014  32.888  33.787  1.00  0.00           O  
ATOM   2656  CB  VAL   170      48.053  32.220  33.152  1.00  0.00           C  
ATOM   2657  CG1 VAL   170      46.861  31.329  32.766  1.00  0.00           C  
ATOM   2658  CG2 VAL   170      47.905  32.695  34.609  1.00  0.00           C  
ATOM   2659  H   VAL   170      49.775  30.827  34.924  1.00  0.00           H  
ATOM   2660  HA  VAL   170      49.273  30.888  31.970  1.00  0.00           H  
ATOM   2661  HB  VAL   170      47.991  33.046  32.443  1.00  0.00           H  
ATOM   2662 HG11 VAL   170      46.745  30.492  33.455  1.00  0.00           H  
ATOM   2663 HG12 VAL   170      45.950  31.928  32.773  1.00  0.00           H  
ATOM   2664 HG13 VAL   170      46.891  31.001  31.727  1.00  0.00           H  
ATOM   2665 HG21 VAL   170      46.959  33.203  34.796  1.00  0.00           H  
ATOM   2666 HG22 VAL   170      47.770  31.842  35.274  1.00  0.00           H  
ATOM   2667 HG23 VAL   170      48.770  33.326  34.812  1.00  0.00           H  
ATOM   2668  N   GLU   171      50.903  32.662  31.500  1.00  0.00           N  
ATOM   2669  CA  GLU   171      51.845  33.707  31.175  1.00  0.00           C  
ATOM   2670  C   GLU   171      51.154  35.101  31.256  1.00  0.00           C  
ATOM   2671  O   GLU   171      50.030  35.330  30.784  1.00  0.00           O  
ATOM   2672  CB  GLU   171      52.382  33.382  29.788  1.00  0.00           C  
ATOM   2673  CG  GLU   171      53.367  34.497  29.325  1.00  0.00           C  
ATOM   2674  CD  GLU   171      53.727  34.449  27.863  1.00  0.00           C  
ATOM   2675  OE1 GLU   171      52.879  34.905  27.070  1.00  0.00           O  
ATOM   2676  OE2 GLU   171      54.834  34.137  27.434  1.00  0.00           O1-
ATOM   2677  H   GLU   171      50.587  32.065  30.750  1.00  0.00           H  
ATOM   2678  HA  GLU   171      52.645  33.568  31.902  1.00  0.00           H  
ATOM   2679  HB2 GLU   171      52.967  32.463  29.752  1.00  0.00           H  
ATOM   2680  HB3 GLU   171      51.481  33.365  29.174  1.00  0.00           H  
ATOM   2681  HG2 GLU   171      52.860  35.457  29.424  1.00  0.00           H  
ATOM   2682  HG3 GLU   171      54.292  34.493  29.901  1.00  0.00           H  
ATOM   2683  N   TYR   172      51.861  36.062  31.829  1.00  0.00           N  
ATOM   2684  CA  TYR   172      51.502  37.466  31.920  1.00  0.00           C  
ATOM   2685  C   TYR   172      52.669  38.470  31.610  1.00  0.00           C  
ATOM   2686  O   TYR   172      53.810  38.026  31.658  1.00  0.00           O  
ATOM   2687  CB  TYR   172      51.079  37.694  33.327  1.00  0.00           C  
ATOM   2688  CG  TYR   172      49.555  37.599  33.469  1.00  0.00           C  
ATOM   2689  CD1 TYR   172      49.001  36.285  33.579  1.00  0.00           C  
ATOM   2690  CE1 TYR   172      47.618  36.219  33.618  1.00  0.00           C  
ATOM   2691  CZ  TYR   172      46.805  37.388  33.573  1.00  0.00           C  
ATOM   2692  OH  TYR   172      45.449  37.264  33.438  1.00  0.00           O  
ATOM   2693  CE2 TYR   172      47.323  38.644  33.649  1.00  0.00           C  
ATOM   2694  CD2 TYR   172      48.710  38.738  33.501  1.00  0.00           C  
ATOM   2695  H   TYR   172      52.787  35.788  32.124  1.00  0.00           H  
ATOM   2696  HA  TYR   172      50.659  37.800  31.314  1.00  0.00           H  
ATOM   2697  HB2 TYR   172      51.471  36.942  34.012  1.00  0.00           H  
ATOM   2698  HB3 TYR   172      51.351  38.707  33.625  1.00  0.00           H  
ATOM   2699  HD1 TYR   172      49.590  35.381  33.546  1.00  0.00           H  
ATOM   2700  HE1 TYR   172      47.115  35.276  33.468  1.00  0.00           H  
ATOM   2701  HH  TYR   172      44.988  37.998  33.850  1.00  0.00           H  
ATOM   2702  HE2 TYR   172      46.689  39.517  33.619  1.00  0.00           H  
ATOM   2703  HD2 TYR   172      49.125  39.735  33.530  1.00  0.00           H  
ATOM   2704  N   ALA   173      52.408  39.747  31.386  1.00  0.00           N  
ATOM   2705  CA  ALA   173      53.449  40.780  31.301  1.00  0.00           C  
ATOM   2706  C   ALA   173      53.824  41.346  32.714  1.00  0.00           C  
ATOM   2707  O   ALA   173      52.892  41.540  33.533  1.00  0.00           O  
ATOM   2708  CB  ALA   173      53.030  42.019  30.441  1.00  0.00           C  
ATOM   2709  H   ALA   173      51.431  39.954  31.235  1.00  0.00           H  
ATOM   2710  HA  ALA   173      54.298  40.293  30.822  1.00  0.00           H  
ATOM   2711  HB1 ALA   173      53.633  42.886  30.709  1.00  0.00           H  
ATOM   2712  HB2 ALA   173      53.250  41.742  29.409  1.00  0.00           H  
ATOM   2713  HB3 ALA   173      52.000  42.373  30.478  1.00  0.00           H  
ATOM   2714  N   LYS   174      55.114  41.664  32.991  1.00  0.00           N  
ATOM   2715  CA  LYS   174      55.640  42.402  34.207  1.00  0.00           C  
ATOM   2716  C   LYS   174      55.644  43.881  33.819  1.00  0.00           C  
ATOM   2717  O   LYS   174      55.791  44.268  32.682  1.00  0.00           O  
ATOM   2718  CB  LYS   174      56.995  41.725  34.633  1.00  0.00           C  
ATOM   2719  CG  LYS   174      57.339  42.106  36.067  1.00  0.00           C  
ATOM   2720  CD  LYS   174      58.786  41.651  36.443  1.00  0.00           C  
ATOM   2721  CE  LYS   174      59.033  42.051  37.869  1.00  0.00           C  
ATOM   2722  NZ  LYS   174      60.076  41.192  38.391  1.00  0.00           N1+
ATOM   2723  H   LYS   174      55.749  41.629  32.206  1.00  0.00           H  
ATOM   2724  HA  LYS   174      54.826  42.293  34.924  1.00  0.00           H  
ATOM   2725  HB2 LYS   174      56.916  40.639  34.684  1.00  0.00           H  
ATOM   2726  HB3 LYS   174      57.799  42.156  34.036  1.00  0.00           H  
ATOM   2727  HG2 LYS   174      57.218  43.182  36.196  1.00  0.00           H  
ATOM   2728  HG3 LYS   174      56.733  41.581  36.806  1.00  0.00           H  
ATOM   2729  HD2 LYS   174      58.837  40.566  36.356  1.00  0.00           H  
ATOM   2730  HD3 LYS   174      59.504  42.139  35.783  1.00  0.00           H  
ATOM   2731  HE2 LYS   174      59.250  43.115  37.959  1.00  0.00           H  
ATOM   2732  HE3 LYS   174      58.088  41.841  38.371  1.00  0.00           H  
ATOM   2733  HZ1 LYS   174      60.507  41.585  39.215  1.00  0.00           H  
ATOM   2734  HZ2 LYS   174      59.770  40.296  38.741  1.00  0.00           H  
ATOM   2735  HZ3 LYS   174      60.832  41.136  37.723  1.00  0.00           H  
ATOM   2736  N   GLU   175      55.623  44.810  34.775  1.00  0.00           N  
ATOM   2737  CA  GLU   175      55.779  46.290  34.688  1.00  0.00           C  
ATOM   2738  C   GLU   175      57.088  46.768  34.000  1.00  0.00           C  
ATOM   2739  O   GLU   175      57.145  47.838  33.394  1.00  0.00           O  
ATOM   2740  CB  GLU   175      55.613  46.910  36.123  1.00  0.00           C  
ATOM   2741  CG  GLU   175      54.234  46.753  36.779  1.00  0.00           C  
ATOM   2742  CD  GLU   175      53.054  47.466  36.097  1.00  0.00           C  
ATOM   2743  OE1 GLU   175      51.896  47.339  36.565  1.00  0.00           O  
ATOM   2744  OE2 GLU   175      53.315  48.252  35.114  1.00  0.00           O1-
ATOM   2745  H   GLU   175      55.370  44.473  35.693  1.00  0.00           H  
ATOM   2746  HA  GLU   175      54.972  46.690  34.074  1.00  0.00           H  
ATOM   2747  HB2 GLU   175      56.300  46.460  36.840  1.00  0.00           H  
ATOM   2748  HB3 GLU   175      55.895  47.951  35.967  1.00  0.00           H  
ATOM   2749  HG2 GLU   175      53.991  45.694  36.863  1.00  0.00           H  
ATOM   2750  HG3 GLU   175      54.405  47.154  37.778  1.00  0.00           H  
ATOM   2751  N   ASP   176      58.191  46.050  33.937  1.00  0.00           N  
ATOM   2752  CA  ASP   176      59.506  46.320  33.325  1.00  0.00           C  
ATOM   2753  C   ASP   176      59.484  45.920  31.790  1.00  0.00           C  
ATOM   2754  O   ASP   176      60.520  45.928  31.157  1.00  0.00           O  
ATOM   2755  CB  ASP   176      60.663  45.627  34.179  1.00  0.00           C  
ATOM   2756  CG  ASP   176      60.767  44.152  33.944  1.00  0.00           C  
ATOM   2757  OD1 ASP   176      59.786  43.553  33.375  1.00  0.00           O  
ATOM   2758  OD2 ASP   176      61.861  43.550  34.073  1.00  0.00           O1-
ATOM   2759  H   ASP   176      57.989  45.077  34.120  1.00  0.00           H  
ATOM   2760  HA  ASP   176      59.562  47.404  33.228  1.00  0.00           H  
ATOM   2761  HB2 ASP   176      61.588  46.072  33.812  1.00  0.00           H  
ATOM   2762  HB3 ASP   176      60.523  45.821  35.243  1.00  0.00           H  
ATOM   2763  N   GLY   177      58.352  45.417  31.252  1.00  0.00           N  
ATOM   2764  CA  GLY   177      58.249  44.857  29.885  1.00  0.00           C  
ATOM   2765  C   GLY   177      58.881  43.519  29.648  1.00  0.00           C  
ATOM   2766  O   GLY   177      59.010  43.015  28.553  1.00  0.00           O  
ATOM   2767  H   GLY   177      57.545  45.482  31.855  1.00  0.00           H  
ATOM   2768  HA2 GLY   177      57.230  45.004  29.528  1.00  0.00           H  
ATOM   2769  HA3 GLY   177      58.804  45.462  29.168  1.00  0.00           H  
ATOM   2770  N   SER   178      59.300  42.779  30.674  1.00  0.00           N  
ATOM   2771  CA  SER   178      59.316  41.295  30.732  1.00  0.00           C  
ATOM   2772  C   SER   178      57.949  40.533  30.833  1.00  0.00           C  
ATOM   2773  O   SER   178      56.910  41.157  30.825  1.00  0.00           O  
ATOM   2774  CB  SER   178      60.298  40.778  31.763  1.00  0.00           C  
ATOM   2775  OG  SER   178      60.024  41.019  33.107  1.00  0.00           O  
ATOM   2776  H   SER   178      59.279  43.183  31.599  1.00  0.00           H  
ATOM   2777  HA  SER   178      59.675  41.044  29.734  1.00  0.00           H  
ATOM   2778  HB2 SER   178      60.474  39.715  31.603  1.00  0.00           H  
ATOM   2779  HB3 SER   178      61.245  41.185  31.410  1.00  0.00           H  
ATOM   2780  HG  SER   178      59.971  41.966  33.254  1.00  0.00           H  
ATOM   2781  N   LYS   179      58.016  39.225  30.969  1.00  0.00           N  
ATOM   2782  CA  LYS   179      56.904  38.300  31.242  1.00  0.00           C  
ATOM   2783  C   LYS   179      57.000  37.781  32.658  1.00  0.00           C  
ATOM   2784  O   LYS   179      58.091  37.836  33.165  1.00  0.00           O  
ATOM   2785  CB  LYS   179      56.724  37.253  30.097  1.00  0.00           C  
ATOM   2786  CG  LYS   179      57.738  36.090  30.183  1.00  0.00           C  
ATOM   2787  CD  LYS   179      57.394  35.154  29.088  1.00  0.00           C  
ATOM   2788  CE  LYS   179      57.634  35.800  27.693  1.00  0.00           C  
ATOM   2789  NZ  LYS   179      57.428  34.883  26.587  1.00  0.00           N1+
ATOM   2790  H   LYS   179      58.946  38.844  30.863  1.00  0.00           H  
ATOM   2791  HA  LYS   179      56.043  38.965  31.296  1.00  0.00           H  
ATOM   2792  HB2 LYS   179      55.700  36.881  30.117  1.00  0.00           H  
ATOM   2793  HB3 LYS   179      56.879  37.704  29.117  1.00  0.00           H  
ATOM   2794  HG2 LYS   179      58.730  36.477  29.947  1.00  0.00           H  
ATOM   2795  HG3 LYS   179      57.762  35.535  31.121  1.00  0.00           H  
ATOM   2796  HD2 LYS   179      58.084  34.320  29.212  1.00  0.00           H  
ATOM   2797  HD3 LYS   179      56.376  34.786  29.214  1.00  0.00           H  
ATOM   2798  HE2 LYS   179      57.104  36.741  27.545  1.00  0.00           H  
ATOM   2799  HE3 LYS   179      58.707  35.992  27.691  1.00  0.00           H  
ATOM   2800  HZ1 LYS   179      56.456  34.608  26.578  1.00  0.00           H  
ATOM   2801  HZ2 LYS   179      57.537  35.348  25.698  1.00  0.00           H  
ATOM   2802  HZ3 LYS   179      57.937  34.010  26.595  1.00  0.00           H  
ATOM   2803  N   ARG   180      55.973  37.197  33.245  1.00  0.00           N  
ATOM   2804  CA  ARG   180      55.780  36.689  34.624  1.00  0.00           C  
ATOM   2805  C   ARG   180      54.739  35.587  34.665  1.00  0.00           C  
ATOM   2806  O   ARG   180      54.096  35.396  33.635  1.00  0.00           O  
ATOM   2807  CB  ARG   180      55.512  37.873  35.556  1.00  0.00           C  
ATOM   2808  CG  ARG   180      54.071  38.380  35.439  1.00  0.00           C  
ATOM   2809  CD  ARG   180      53.849  39.599  36.311  1.00  0.00           C  
ATOM   2810  NE  ARG   180      53.926  39.254  37.759  1.00  0.00           N  
ATOM   2811  CZ  ARG   180      53.625  40.091  38.775  1.00  0.00           C  
ATOM   2812  NH1 ARG   180      52.938  41.181  38.541  1.00  0.00           N  
ATOM   2813  NH2 ARG   180      53.823  39.893  40.078  1.00  0.00           N1+
ATOM   2814  H   ARG   180      55.201  37.035  32.614  1.00  0.00           H  
ATOM   2815  HA  ARG   180      56.680  36.201  35.000  1.00  0.00           H  
ATOM   2816  HB2 ARG   180      55.690  37.593  36.594  1.00  0.00           H  
ATOM   2817  HB3 ARG   180      56.181  38.673  35.238  1.00  0.00           H  
ATOM   2818  HG2 ARG   180      53.776  38.550  34.403  1.00  0.00           H  
ATOM   2819  HG3 ARG   180      53.421  37.626  35.882  1.00  0.00           H  
ATOM   2820  HD2 ARG   180      54.631  40.328  36.101  1.00  0.00           H  
ATOM   2821  HD3 ARG   180      52.827  39.885  36.061  1.00  0.00           H  
ATOM   2822  HE  ARG   180      54.321  38.367  38.034  1.00  0.00           H  
ATOM   2823 HH11 ARG   180      52.544  41.492  37.664  1.00  0.00           H  
ATOM   2824 HH12 ARG   180      52.789  41.839  39.293  1.00  0.00           H  
ATOM   2825 HH21 ARG   180      54.388  39.110  40.374  1.00  0.00           H  
ATOM   2826 HH22 ARG   180      53.477  40.584  40.728  1.00  0.00           H  
ATOM   2827  N   THR   181      54.462  34.884  35.751  1.00  0.00           N  
ATOM   2828  CA  THR   181      53.659  33.618  35.738  1.00  0.00           C  
ATOM   2829  C   THR   181      52.647  33.540  36.905  1.00  0.00           C  
ATOM   2830  O   THR   181      52.973  34.037  38.017  1.00  0.00           O  
ATOM   2831  CB  THR   181      54.482  32.349  35.774  1.00  0.00           C  
ATOM   2832  CG2 THR   181      55.219  32.320  34.411  1.00  0.00           C  
ATOM   2833  OG1 THR   181      55.434  32.337  36.823  1.00  0.00           O  
ATOM   2834  H   THR   181      54.959  35.212  36.567  1.00  0.00           H  
ATOM   2835  HA  THR   181      53.049  33.502  34.843  1.00  0.00           H  
ATOM   2836  HB  THR   181      53.764  31.528  35.784  1.00  0.00           H  
ATOM   2837 HG21 THR   181      55.537  31.282  34.306  1.00  0.00           H  
ATOM   2838 HG22 THR   181      54.539  32.675  33.637  1.00  0.00           H  
ATOM   2839 HG23 THR   181      55.970  33.110  34.431  1.00  0.00           H  
ATOM   2840  HG1 THR   181      55.130  31.829  37.579  1.00  0.00           H  
ATOM   2841  N   GLY   182      51.485  33.027  36.718  1.00  0.00           N  
ATOM   2842  CA  GLY   182      50.537  32.822  37.838  1.00  0.00           C  
ATOM   2843  C   GLY   182      49.631  31.602  37.695  1.00  0.00           C  
ATOM   2844  O   GLY   182      49.875  30.796  36.834  1.00  0.00           O  
ATOM   2845  H   GLY   182      51.345  32.502  35.866  1.00  0.00           H  
ATOM   2846  HA2 GLY   182      50.930  32.803  38.855  1.00  0.00           H  
ATOM   2847  HA3 GLY   182      49.799  33.623  37.789  1.00  0.00           H  
ATOM   2848  N   MET   183      48.635  31.494  38.480  1.00  0.00           N  
ATOM   2849  CA  MET   183      47.635  30.398  38.179  1.00  0.00           C  
ATOM   2850  C   MET   183      46.215  30.997  38.329  1.00  0.00           C  
ATOM   2851  O   MET   183      45.925  31.828  39.262  1.00  0.00           O  
ATOM   2852  CB  MET   183      47.841  29.218  39.217  1.00  0.00           C  
ATOM   2853  CG  MET   183      46.817  28.075  38.989  1.00  0.00           C  
ATOM   2854  SD  MET   183      46.919  26.799  40.281  1.00  0.00           S  
ATOM   2855  CE  MET   183      48.684  26.509  40.723  1.00  0.00           C  
ATOM   2856  H   MET   183      48.620  32.121  39.271  1.00  0.00           H  
ATOM   2857  HA  MET   183      47.703  30.056  37.146  1.00  0.00           H  
ATOM   2858  HB2 MET   183      48.850  28.826  39.093  1.00  0.00           H  
ATOM   2859  HB3 MET   183      47.696  29.508  40.258  1.00  0.00           H  
ATOM   2860  HG2 MET   183      45.802  28.467  38.923  1.00  0.00           H  
ATOM   2861  HG3 MET   183      47.106  27.589  38.057  1.00  0.00           H  
ATOM   2862  HE1 MET   183      49.151  27.423  41.089  1.00  0.00           H  
ATOM   2863  HE2 MET   183      48.889  25.729  41.457  1.00  0.00           H  
ATOM   2864  HE3 MET   183      49.166  26.163  39.809  1.00  0.00           H  
ATOM   2865  N   VAL   184      45.343  30.616  37.352  1.00  0.00           N  
ATOM   2866  CA  VAL   184      43.891  30.727  37.317  1.00  0.00           C  
ATOM   2867  C   VAL   184      43.209  29.842  38.332  1.00  0.00           C  
ATOM   2868  O   VAL   184      43.211  28.605  38.230  1.00  0.00           O  
ATOM   2869  CB  VAL   184      43.426  30.301  35.910  1.00  0.00           C  
ATOM   2870  CG1 VAL   184      41.896  30.368  35.765  1.00  0.00           C  
ATOM   2871  CG2 VAL   184      44.039  31.261  34.903  1.00  0.00           C  
ATOM   2872  H   VAL   184      45.734  29.949  36.703  1.00  0.00           H  
ATOM   2873  HA  VAL   184      43.647  31.789  37.336  1.00  0.00           H  
ATOM   2874  HB  VAL   184      43.802  29.309  35.660  1.00  0.00           H  
ATOM   2875 HG11 VAL   184      41.498  29.983  34.826  1.00  0.00           H  
ATOM   2876 HG12 VAL   184      41.439  29.738  36.529  1.00  0.00           H  
ATOM   2877 HG13 VAL   184      41.557  31.331  36.146  1.00  0.00           H  
ATOM   2878 HG21 VAL   184      43.700  30.995  33.902  1.00  0.00           H  
ATOM   2879 HG22 VAL   184      43.738  32.264  35.207  1.00  0.00           H  
ATOM   2880 HG23 VAL   184      45.096  31.003  34.963  1.00  0.00           H  
ATOM   2881  N   ILE   185      42.592  30.430  39.342  1.00  0.00           N  
ATOM   2882  CA  ILE   185      42.173  29.742  40.620  1.00  0.00           C  
ATOM   2883  C   ILE   185      40.659  29.725  40.960  1.00  0.00           C  
ATOM   2884  O   ILE   185      40.258  28.942  41.752  1.00  0.00           O  
ATOM   2885  CB  ILE   185      43.069  30.100  41.817  1.00  0.00           C  
ATOM   2886  CG2 ILE   185      44.434  29.440  41.494  1.00  0.00           C  
ATOM   2887  CG1 ILE   185      43.210  31.618  42.154  1.00  0.00           C  
ATOM   2888  CD1 ILE   185      41.923  32.225  42.668  1.00  0.00           C  
ATOM   2889  H   ILE   185      42.583  31.439  39.307  1.00  0.00           H  
ATOM   2890  HA  ILE   185      42.340  28.672  40.499  1.00  0.00           H  
ATOM   2891  HB  ILE   185      42.698  29.544  42.678  1.00  0.00           H  
ATOM   2892 HG21 ILE   185      44.906  30.166  40.832  1.00  0.00           H  
ATOM   2893 HG22 ILE   185      45.081  29.319  42.362  1.00  0.00           H  
ATOM   2894 HG23 ILE   185      44.276  28.522  40.928  1.00  0.00           H  
ATOM   2895 HG12 ILE   185      44.124  31.771  42.727  1.00  0.00           H  
ATOM   2896 HG13 ILE   185      43.405  32.242  41.282  1.00  0.00           H  
ATOM   2897 HD11 ILE   185      41.620  31.602  43.509  1.00  0.00           H  
ATOM   2898 HD12 ILE   185      42.096  33.231  43.051  1.00  0.00           H  
ATOM   2899 HD13 ILE   185      41.190  32.181  41.863  1.00  0.00           H  
ATOM   2900  N   HIS   186      39.781  30.543  40.312  1.00  0.00           N  
ATOM   2901  CA  HIS   186      38.331  30.668  40.542  1.00  0.00           C  
ATOM   2902  C   HIS   186      37.609  31.244  39.316  1.00  0.00           C  
ATOM   2903  O   HIS   186      38.198  32.003  38.562  1.00  0.00           O  
ATOM   2904  CB  HIS   186      38.186  31.600  41.752  1.00  0.00           C  
ATOM   2905  CG  HIS   186      36.793  31.759  42.185  1.00  0.00           C  
ATOM   2906  ND1 HIS   186      36.057  30.758  42.849  1.00  0.00           N  
ATOM   2907  CE1 HIS   186      34.848  31.234  43.059  1.00  0.00           C  
ATOM   2908  NE2 HIS   186      34.819  32.443  42.507  1.00  0.00           N  
ATOM   2909  CD2 HIS   186      35.972  32.800  41.927  1.00  0.00           C  
ATOM   2910  H   HIS   186      40.194  31.169  39.636  1.00  0.00           H  
ATOM   2911  HA  HIS   186      37.805  29.750  40.804  1.00  0.00           H  
ATOM   2912  HB2 HIS   186      38.759  31.258  42.615  1.00  0.00           H  
ATOM   2913  HB3 HIS   186      38.521  32.557  41.351  1.00  0.00           H  
ATOM   2914  HE1 HIS   186      33.992  30.770  43.526  1.00  0.00           H  
ATOM   2915  HE2 HIS   186      34.041  33.065  42.677  1.00  0.00           H  
ATOM   2916  HD2 HIS   186      36.127  33.684  41.326  1.00  0.00           H  
ATOM   2917  N   GLN   187      36.335  30.811  39.146  1.00  0.00           N  
ATOM   2918  CA  GLN   187      35.453  31.178  37.949  1.00  0.00           C  
ATOM   2919  C   GLN   187      34.146  31.856  38.382  1.00  0.00           C  
ATOM   2920  O   GLN   187      33.285  31.254  39.053  1.00  0.00           O  
ATOM   2921  CB  GLN   187      35.135  29.885  37.164  1.00  0.00           C  
ATOM   2922  CG  GLN   187      34.213  30.203  35.964  1.00  0.00           C  
ATOM   2923  CD  GLN   187      34.078  29.027  35.036  1.00  0.00           C  
ATOM   2924  OE1 GLN   187      34.215  27.849  35.421  1.00  0.00           O  
ATOM   2925  NE2 GLN   187      33.966  29.331  33.760  1.00  0.00           N  
ATOM   2926  H   GLN   187      35.848  30.334  39.891  1.00  0.00           H  
ATOM   2927  HA  GLN   187      35.975  31.894  37.314  1.00  0.00           H  
ATOM   2928  HB2 GLN   187      36.017  29.486  36.662  1.00  0.00           H  
ATOM   2929  HB3 GLN   187      34.741  29.147  37.863  1.00  0.00           H  
ATOM   2930  HG2 GLN   187      33.252  30.439  36.421  1.00  0.00           H  
ATOM   2931  HG3 GLN   187      34.642  31.094  35.505  1.00  0.00           H  
ATOM   2932 HE21 GLN   187      33.930  30.305  33.495  1.00  0.00           H  
ATOM   2933 HE22 GLN   187      33.893  28.633  33.033  1.00  0.00           H  
ATOM   2934  N   VAL   188      33.934  33.132  37.978  1.00  0.00           N  
ATOM   2935  CA  VAL   188      32.848  33.992  38.497  1.00  0.00           C  
ATOM   2936  C   VAL   188      31.454  33.685  37.926  1.00  0.00           C  
ATOM   2937  O   VAL   188      31.162  34.043  36.762  1.00  0.00           O  
ATOM   2938  CB  VAL   188      33.231  35.504  38.332  1.00  0.00           C  
ATOM   2939  CG1 VAL   188      32.056  36.432  38.908  1.00  0.00           C  
ATOM   2940  CG2 VAL   188      34.416  35.917  39.259  1.00  0.00           C  
ATOM   2941  H   VAL   188      34.446  33.539  37.209  1.00  0.00           H  
ATOM   2942  HA  VAL   188      32.750  33.772  39.560  1.00  0.00           H  
ATOM   2943  HB  VAL   188      33.525  35.744  37.310  1.00  0.00           H  
ATOM   2944 HG11 VAL   188      31.973  36.277  39.984  1.00  0.00           H  
ATOM   2945 HG12 VAL   188      32.370  37.442  38.645  1.00  0.00           H  
ATOM   2946 HG13 VAL   188      31.182  36.186  38.305  1.00  0.00           H  
ATOM   2947 HG21 VAL   188      34.055  35.938  40.287  1.00  0.00           H  
ATOM   2948 HG22 VAL   188      35.156  35.126  39.134  1.00  0.00           H  
ATOM   2949 HG23 VAL   188      34.907  36.808  38.869  1.00  0.00           H  
ATOM   2950  N   GLU   189      30.545  33.298  38.824  1.00  0.00           N  
ATOM   2951  CA  GLU   189      29.190  32.805  38.589  1.00  0.00           C  
ATOM   2952  C   GLU   189      28.221  33.929  38.028  1.00  0.00           C  
ATOM   2953  O   GLU   189      27.165  33.730  37.535  1.00  0.00           O  
ATOM   2954  CB  GLU   189      28.644  32.223  39.874  1.00  0.00           C  
ATOM   2955  CG  GLU   189      27.160  31.743  39.973  1.00  0.00           C  
ATOM   2956  CD  GLU   189      26.912  30.351  39.268  1.00  0.00           C  
ATOM   2957  OE1 GLU   189      25.924  29.713  39.644  1.00  0.00           O  
ATOM   2958  OE2 GLU   189      27.757  29.912  38.416  1.00  0.00           O1-
ATOM   2959  H   GLU   189      30.829  33.426  39.784  1.00  0.00           H  
ATOM   2960  HA  GLU   189      29.193  32.046  37.808  1.00  0.00           H  
ATOM   2961  HB2 GLU   189      29.278  31.440  40.289  1.00  0.00           H  
ATOM   2962  HB3 GLU   189      28.695  33.039  40.595  1.00  0.00           H  
ATOM   2963  HG2 GLU   189      26.897  31.520  41.007  1.00  0.00           H  
ATOM   2964  HG3 GLU   189      26.463  32.478  39.571  1.00  0.00           H  
ATOM   2965  N   ALA   190      28.612  35.226  38.182  1.00  0.00           N  
ATOM   2966  CA  ALA   190      28.030  36.450  37.552  1.00  0.00           C  
ATOM   2967  C   ALA   190      28.293  36.428  35.989  1.00  0.00           C  
ATOM   2968  O   ALA   190      27.287  36.631  35.274  1.00  0.00           O  
ATOM   2969  CB  ALA   190      28.599  37.708  38.140  1.00  0.00           C  
ATOM   2970  H   ALA   190      29.448  35.364  38.731  1.00  0.00           H  
ATOM   2971  HA  ALA   190      26.958  36.353  37.722  1.00  0.00           H  
ATOM   2972  HB1 ALA   190      27.912  38.500  37.839  1.00  0.00           H  
ATOM   2973  HB2 ALA   190      28.644  37.564  39.219  1.00  0.00           H  
ATOM   2974  HB3 ALA   190      29.531  37.953  37.631  1.00  0.00           H  
ATOM   2975  N   LYS   191      29.540  36.121  35.607  1.00  0.00           N  
ATOM   2976  CA  LYS   191      30.003  36.344  34.200  1.00  0.00           C  
ATOM   2977  C   LYS   191      31.158  35.283  33.982  1.00  0.00           C  
ATOM   2978  O   LYS   191      32.340  35.603  34.090  1.00  0.00           O  
ATOM   2979  CB  LYS   191      30.378  37.774  34.026  1.00  0.00           C  
ATOM   2980  CG  LYS   191      30.921  38.128  32.616  1.00  0.00           C  
ATOM   2981  CD  LYS   191      30.963  39.633  32.189  1.00  0.00           C  
ATOM   2982  CE  LYS   191      31.309  39.883  30.721  1.00  0.00           C  
ATOM   2983  NZ  LYS   191      32.722  39.661  30.378  1.00  0.00           N1+
ATOM   2984  H   LYS   191      30.144  35.669  36.278  1.00  0.00           H  
ATOM   2985  HA  LYS   191      29.182  36.154  33.509  1.00  0.00           H  
ATOM   2986  HB2 LYS   191      29.495  38.371  34.256  1.00  0.00           H  
ATOM   2987  HB3 LYS   191      31.042  37.996  34.861  1.00  0.00           H  
ATOM   2988  HG2 LYS   191      31.853  37.597  32.421  1.00  0.00           H  
ATOM   2989  HG3 LYS   191      30.230  37.639  31.931  1.00  0.00           H  
ATOM   2990  HD2 LYS   191      29.978  40.025  32.444  1.00  0.00           H  
ATOM   2991  HD3 LYS   191      31.760  40.100  32.768  1.00  0.00           H  
ATOM   2992  HE2 LYS   191      30.666  39.182  30.188  1.00  0.00           H  
ATOM   2993  HE3 LYS   191      31.042  40.880  30.369  1.00  0.00           H  
ATOM   2994  HZ1 LYS   191      33.050  38.758  30.689  1.00  0.00           H  
ATOM   2995  HZ2 LYS   191      32.841  39.679  29.375  1.00  0.00           H  
ATOM   2996  HZ3 LYS   191      33.286  40.386  30.798  1.00  0.00           H  
ATOM   2997  N   PRO   192      30.941  33.993  33.848  1.00  0.00           N  
ATOM   2998  CA  PRO   192      32.002  32.934  33.958  1.00  0.00           C  
ATOM   2999  C   PRO   192      33.154  32.902  33.034  1.00  0.00           C  
ATOM   3000  O   PRO   192      33.991  31.958  33.040  1.00  0.00           O  
ATOM   3001  CD  PRO   192      29.691  33.331  33.598  1.00  0.00           C  
ATOM   3002  CG  PRO   192      29.830  31.948  34.274  1.00  0.00           C  
ATOM   3003  CB  PRO   192      31.248  31.592  33.996  1.00  0.00           C  
ATOM   3004  HD2 PRO   192      29.664  33.175  32.519  1.00  0.00           H  
ATOM   3005  HD3 PRO   192      28.811  33.813  34.023  1.00  0.00           H  
ATOM   3006  HG2 PRO   192      29.206  31.235  33.734  1.00  0.00           H  
ATOM   3007  HG3 PRO   192      29.588  32.130  35.321  1.00  0.00           H  
ATOM   3008  HB2 PRO   192      31.154  31.169  32.996  1.00  0.00           H  
ATOM   3009  HB3 PRO   192      31.617  30.928  34.777  1.00  0.00           H  
ATOM   3010  HA  PRO   192      32.462  33.036  34.941  1.00  0.00           H  
ATOM   3011  N   SER   193      33.302  33.889  32.147  1.00  0.00           N  
ATOM   3012  CA  SER   193      34.648  34.175  31.519  1.00  0.00           C  
ATOM   3013  C   SER   193      35.615  34.946  32.511  1.00  0.00           C  
ATOM   3014  O   SER   193      36.821  35.026  32.235  1.00  0.00           O  
ATOM   3015  CB  SER   193      34.495  34.856  30.181  1.00  0.00           C  
ATOM   3016  OG  SER   193      33.721  36.043  30.328  1.00  0.00           O  
ATOM   3017  H   SER   193      32.667  34.673  32.103  1.00  0.00           H  
ATOM   3018  HA  SER   193      35.168  33.248  31.277  1.00  0.00           H  
ATOM   3019  HB2 SER   193      35.456  35.135  29.748  1.00  0.00           H  
ATOM   3020  HB3 SER   193      33.981  34.111  29.574  1.00  0.00           H  
ATOM   3021  HG  SER   193      34.304  36.804  30.271  1.00  0.00           H  
ATOM   3022  N   VAL   194      35.103  35.677  33.534  1.00  0.00           N  
ATOM   3023  CA  VAL   194      35.973  36.464  34.471  1.00  0.00           C  
ATOM   3024  C   VAL   194      36.544  35.552  35.560  1.00  0.00           C  
ATOM   3025  O   VAL   194      35.811  35.084  36.457  1.00  0.00           O  
ATOM   3026  CB  VAL   194      35.202  37.738  35.006  1.00  0.00           C  
ATOM   3027  CG1 VAL   194      36.032  38.612  35.948  1.00  0.00           C  
ATOM   3028  CG2 VAL   194      34.818  38.700  33.897  1.00  0.00           C  
ATOM   3029  H   VAL   194      34.132  35.702  33.812  1.00  0.00           H  
ATOM   3030  HA  VAL   194      36.813  36.839  33.888  1.00  0.00           H  
ATOM   3031  HB  VAL   194      34.366  37.387  35.613  1.00  0.00           H  
ATOM   3032 HG11 VAL   194      35.488  39.522  36.203  1.00  0.00           H  
ATOM   3033 HG12 VAL   194      36.114  38.108  36.911  1.00  0.00           H  
ATOM   3034 HG13 VAL   194      37.014  38.878  35.559  1.00  0.00           H  
ATOM   3035 HG21 VAL   194      34.083  39.466  34.143  1.00  0.00           H  
ATOM   3036 HG22 VAL   194      35.770  39.199  33.712  1.00  0.00           H  
ATOM   3037 HG23 VAL   194      34.421  38.080  33.093  1.00  0.00           H  
ATOM   3038  N   TYR   195      37.807  35.272  35.510  1.00  0.00           N  
ATOM   3039  CA  TYR   195      38.602  34.399  36.428  1.00  0.00           C  
ATOM   3040  C   TYR   195      39.521  35.266  37.322  1.00  0.00           C  
ATOM   3041  O   TYR   195      40.138  36.213  36.909  1.00  0.00           O  
ATOM   3042  CB  TYR   195      39.546  33.465  35.719  1.00  0.00           C  
ATOM   3043  CG  TYR   195      38.957  32.520  34.864  1.00  0.00           C  
ATOM   3044  CD1 TYR   195      38.523  32.780  33.545  1.00  0.00           C  
ATOM   3045  CE1 TYR   195      37.979  31.753  32.738  1.00  0.00           C  
ATOM   3046  CZ  TYR   195      37.793  30.478  33.235  1.00  0.00           C  
ATOM   3047  OH  TYR   195      37.200  29.518  32.519  1.00  0.00           O  
ATOM   3048  CE2 TYR   195      38.270  30.192  34.563  1.00  0.00           C  
ATOM   3049  CD2 TYR   195      38.870  31.164  35.380  1.00  0.00           C  
ATOM   3050  H   TYR   195      38.309  35.853  34.854  1.00  0.00           H  
ATOM   3051  HA  TYR   195      37.904  33.864  37.071  1.00  0.00           H  
ATOM   3052  HB2 TYR   195      40.182  34.108  35.111  1.00  0.00           H  
ATOM   3053  HB3 TYR   195      40.173  33.029  36.498  1.00  0.00           H  
ATOM   3054  HD1 TYR   195      38.603  33.759  33.097  1.00  0.00           H  
ATOM   3055  HE1 TYR   195      37.617  31.973  31.744  1.00  0.00           H  
ATOM   3056  HH  TYR   195      36.884  29.875  31.686  1.00  0.00           H  
ATOM   3057  HE2 TYR   195      38.223  29.188  34.959  1.00  0.00           H  
ATOM   3058  HD2 TYR   195      39.162  30.814  36.358  1.00  0.00           H  
ATOM   3059  N   PHE   196      39.632  34.789  38.532  1.00  0.00           N  
ATOM   3060  CA  PHE   196      40.688  35.195  39.439  1.00  0.00           C  
ATOM   3061  C   PHE   196      41.988  34.462  39.175  1.00  0.00           C  
ATOM   3062  O   PHE   196      41.930  33.214  38.863  1.00  0.00           O  
ATOM   3063  CB  PHE   196      40.226  34.970  40.835  1.00  0.00           C  
ATOM   3064  CG  PHE   196      38.911  35.549  41.340  1.00  0.00           C  
ATOM   3065  CD1 PHE   196      38.400  35.071  42.552  1.00  0.00           C  
ATOM   3066  CE1 PHE   196      37.221  35.597  43.039  1.00  0.00           C  
ATOM   3067  CZ  PHE   196      36.549  36.649  42.353  1.00  0.00           C  
ATOM   3068  CE2 PHE   196      37.032  37.076  41.084  1.00  0.00           C  
ATOM   3069  CD2 PHE   196      38.236  36.502  40.564  1.00  0.00           C  
ATOM   3070  H   PHE   196      39.149  33.920  38.712  1.00  0.00           H  
ATOM   3071  HA  PHE   196      40.920  36.245  39.265  1.00  0.00           H  
ATOM   3072  HB2 PHE   196      40.139  33.897  41.004  1.00  0.00           H  
ATOM   3073  HB3 PHE   196      40.931  35.419  41.535  1.00  0.00           H  
ATOM   3074  HD1 PHE   196      38.976  34.347  43.108  1.00  0.00           H  
ATOM   3075  HE1 PHE   196      36.887  35.251  44.006  1.00  0.00           H  
ATOM   3076  HZ  PHE   196      35.669  37.077  42.808  1.00  0.00           H  
ATOM   3077  HE2 PHE   196      36.494  37.772  40.459  1.00  0.00           H  
ATOM   3078  HD2 PHE   196      38.629  36.818  39.609  1.00  0.00           H  
ATOM   3079  N   ILE   197      43.098  35.188  39.265  1.00  0.00           N  
ATOM   3080  CA  ILE   197      44.511  34.709  39.221  1.00  0.00           C  
ATOM   3081  C   ILE   197      45.266  35.164  40.514  1.00  0.00           C  
ATOM   3082  O   ILE   197      45.099  36.191  41.128  1.00  0.00           O  
ATOM   3083  CB  ILE   197      45.114  35.286  37.871  1.00  0.00           C  
ATOM   3084  CG2 ILE   197      46.666  35.108  37.763  1.00  0.00           C  
ATOM   3085  CG1 ILE   197      44.556  34.686  36.549  1.00  0.00           C  
ATOM   3086  CD1 ILE   197      43.085  34.822  36.187  1.00  0.00           C  
ATOM   3087  H   ILE   197      42.947  36.128  39.600  1.00  0.00           H  
ATOM   3088  HA  ILE   197      44.509  33.624  39.111  1.00  0.00           H  
ATOM   3089  HB  ILE   197      44.920  36.358  37.912  1.00  0.00           H  
ATOM   3090 HG21 ILE   197      46.958  34.074  37.946  1.00  0.00           H  
ATOM   3091 HG22 ILE   197      46.994  35.378  36.759  1.00  0.00           H  
ATOM   3092 HG23 ILE   197      47.259  35.761  38.404  1.00  0.00           H  
ATOM   3093 HG12 ILE   197      44.963  35.160  35.656  1.00  0.00           H  
ATOM   3094 HG13 ILE   197      44.922  33.661  36.495  1.00  0.00           H  
ATOM   3095 HD11 ILE   197      42.401  34.059  36.558  1.00  0.00           H  
ATOM   3096 HD12 ILE   197      42.673  35.764  36.549  1.00  0.00           H  
ATOM   3097 HD13 ILE   197      42.957  34.861  35.105  1.00  0.00           H  
ATOM   3098  N   LYS   198      46.323  34.382  40.869  1.00  0.00           N  
ATOM   3099  CA  LYS   198      47.477  34.862  41.770  1.00  0.00           C  
ATOM   3100  C   LYS   198      48.812  34.599  40.952  1.00  0.00           C  
ATOM   3101  O   LYS   198      48.999  33.497  40.453  1.00  0.00           O  
ATOM   3102  CB  LYS   198      47.531  34.103  43.115  1.00  0.00           C  
ATOM   3103  CG  LYS   198      48.186  34.857  44.199  1.00  0.00           C  
ATOM   3104  CD  LYS   198      48.457  34.108  45.554  1.00  0.00           C  
ATOM   3105  CE  LYS   198      49.475  32.967  45.302  1.00  0.00           C  
ATOM   3106  NZ  LYS   198      50.849  33.560  44.976  1.00  0.00           N1+
ATOM   3107  H   LYS   198      46.524  33.515  40.393  1.00  0.00           H  
ATOM   3108  HA  LYS   198      47.329  35.910  42.032  1.00  0.00           H  
ATOM   3109  HB2 LYS   198      46.512  33.807  43.366  1.00  0.00           H  
ATOM   3110  HB3 LYS   198      48.098  33.181  42.988  1.00  0.00           H  
ATOM   3111  HG2 LYS   198      49.140  35.278  43.881  1.00  0.00           H  
ATOM   3112  HG3 LYS   198      47.603  35.753  44.412  1.00  0.00           H  
ATOM   3113  HD2 LYS   198      48.793  34.812  46.315  1.00  0.00           H  
ATOM   3114  HD3 LYS   198      47.552  33.589  45.869  1.00  0.00           H  
ATOM   3115  HE2 LYS   198      49.685  32.462  46.245  1.00  0.00           H  
ATOM   3116  HE3 LYS   198      49.247  32.137  44.634  1.00  0.00           H  
ATOM   3117  HZ1 LYS   198      51.095  34.175  45.738  1.00  0.00           H  
ATOM   3118  HZ2 LYS   198      51.483  32.775  44.946  1.00  0.00           H  
ATOM   3119  HZ3 LYS   198      50.846  34.082  44.111  1.00  0.00           H  
ATOM   3120  N   PHE   199      49.727  35.579  40.932  1.00  0.00           N  
ATOM   3121  CA  PHE   199      51.086  35.454  40.465  1.00  0.00           C  
ATOM   3122  C   PHE   199      51.921  34.617  41.471  1.00  0.00           C  
ATOM   3123  O   PHE   199      51.807  34.796  42.616  1.00  0.00           O  
ATOM   3124  CB  PHE   199      51.717  36.768  40.059  1.00  0.00           C  
ATOM   3125  CG  PHE   199      50.861  37.525  39.094  1.00  0.00           C  
ATOM   3126  CD1 PHE   199      50.315  38.811  39.311  1.00  0.00           C  
ATOM   3127  CE1 PHE   199      49.455  39.359  38.336  1.00  0.00           C  
ATOM   3128  CZ  PHE   199      49.099  38.606  37.176  1.00  0.00           C  
ATOM   3129  CE2 PHE   199      49.630  37.335  37.011  1.00  0.00           C  
ATOM   3130  CD2 PHE   199      50.612  36.843  37.872  1.00  0.00           C  
ATOM   3131  H   PHE   199      49.514  36.454  41.391  1.00  0.00           H  
ATOM   3132  HA  PHE   199      51.015  34.936  39.508  1.00  0.00           H  
ATOM   3133  HB2 PHE   199      52.024  37.381  40.906  1.00  0.00           H  
ATOM   3134  HB3 PHE   199      52.623  36.592  39.479  1.00  0.00           H  
ATOM   3135  HD1 PHE   199      50.590  39.372  40.192  1.00  0.00           H  
ATOM   3136  HE1 PHE   199      48.976  40.311  38.513  1.00  0.00           H  
ATOM   3137  HZ  PHE   199      48.426  39.096  36.488  1.00  0.00           H  
ATOM   3138  HE2 PHE   199      49.336  36.790  36.127  1.00  0.00           H  
ATOM   3139  HD2 PHE   199      51.050  35.882  37.646  1.00  0.00           H  
ATOM   3140  N   ASP   200      52.898  33.908  40.870  1.00  0.00           N  
ATOM   3141  CA  ASP   200      53.775  32.970  41.617  1.00  0.00           C  
ATOM   3142  C   ASP   200      54.684  33.751  42.626  1.00  0.00           C  
ATOM   3143  O   ASP   200      55.160  33.226  43.643  1.00  0.00           O  
ATOM   3144  CB  ASP   200      54.533  32.063  40.611  1.00  0.00           C  
ATOM   3145  CG  ASP   200      53.801  31.060  39.729  1.00  0.00           C  
ATOM   3146  OD1 ASP   200      52.679  30.605  40.137  1.00  0.00           O  
ATOM   3147  OD2 ASP   200      54.372  30.690  38.705  1.00  0.00           O1-
ATOM   3148  H   ASP   200      52.940  33.886  39.861  1.00  0.00           H  
ATOM   3149  HA  ASP   200      53.186  32.222  42.147  1.00  0.00           H  
ATOM   3150  HB2 ASP   200      55.238  32.737  40.125  1.00  0.00           H  
ATOM   3151  HB3 ASP   200      55.160  31.361  41.161  1.00  0.00           H  
ATOM   3152  N   ASP   201      54.819  35.018  42.351  1.00  0.00           N  
ATOM   3153  CA  ASP   201      55.658  35.892  43.172  1.00  0.00           C  
ATOM   3154  C   ASP   201      54.983  36.997  43.990  1.00  0.00           C  
ATOM   3155  O   ASP   201      55.587  38.003  44.416  1.00  0.00           O  
ATOM   3156  CB  ASP   201      56.724  36.470  42.227  1.00  0.00           C  
ATOM   3157  CG  ASP   201      56.180  37.473  41.198  1.00  0.00           C  
ATOM   3158  OD1 ASP   201      55.029  37.415  40.760  1.00  0.00           O  
ATOM   3159  OD2 ASP   201      56.989  38.329  40.849  1.00  0.00           O1-
ATOM   3160  H   ASP   201      54.223  35.482  41.681  1.00  0.00           H  
ATOM   3161  HA  ASP   201      56.154  35.271  43.917  1.00  0.00           H  
ATOM   3162  HB2 ASP   201      57.524  36.864  42.853  1.00  0.00           H  
ATOM   3163  HB3 ASP   201      57.125  35.587  41.728  1.00  0.00           H  
ATOM   3164  N   ASP   202      53.624  36.918  44.079  1.00  0.00           N  
ATOM   3165  CA  ASP   202      52.770  37.830  44.878  1.00  0.00           C  
ATOM   3166  C   ASP   202      51.704  37.164  45.721  1.00  0.00           C  
ATOM   3167  O   ASP   202      51.055  36.262  45.271  1.00  0.00           O  
ATOM   3168  CB  ASP   202      52.219  38.842  43.910  1.00  0.00           C  
ATOM   3169  CG  ASP   202      51.663  40.103  44.550  1.00  0.00           C  
ATOM   3170  OD1 ASP   202      51.517  40.200  45.807  1.00  0.00           O  
ATOM   3171  OD2 ASP   202      51.212  41.083  43.891  1.00  0.00           O1-
ATOM   3172  H   ASP   202      53.081  36.248  43.552  1.00  0.00           H  
ATOM   3173  HA  ASP   202      53.398  38.418  45.546  1.00  0.00           H  
ATOM   3174  HB2 ASP   202      53.031  39.243  43.304  1.00  0.00           H  
ATOM   3175  HB3 ASP   202      51.437  38.391  43.299  1.00  0.00           H  
ATOM   3176  N   PHE   203      51.414  37.816  46.899  1.00  0.00           N  
ATOM   3177  CA  PHE   203      50.343  37.375  47.831  1.00  0.00           C  
ATOM   3178  C   PHE   203      48.971  38.031  47.557  1.00  0.00           C  
ATOM   3179  O   PHE   203      48.005  37.491  48.141  1.00  0.00           O  
ATOM   3180  CB  PHE   203      50.836  37.536  49.251  1.00  0.00           C  
ATOM   3181  CG  PHE   203      51.700  38.702  49.631  1.00  0.00           C  
ATOM   3182  CD1 PHE   203      51.175  39.937  49.606  1.00  0.00           C  
ATOM   3183  CE1 PHE   203      51.756  41.016  50.291  1.00  0.00           C  
ATOM   3184  CZ  PHE   203      53.006  40.818  50.851  1.00  0.00           C  
ATOM   3185  CE2 PHE   203      53.682  39.622  50.692  1.00  0.00           C  
ATOM   3186  CD2 PHE   203      53.005  38.509  50.166  1.00  0.00           C  
ATOM   3187  H   PHE   203      51.703  38.769  47.065  1.00  0.00           H  
ATOM   3188  HA  PHE   203      50.066  36.327  47.714  1.00  0.00           H  
ATOM   3189  HB2 PHE   203      50.011  37.601  49.961  1.00  0.00           H  
ATOM   3190  HB3 PHE   203      51.439  36.656  49.476  1.00  0.00           H  
ATOM   3191  HD1 PHE   203      50.188  40.062  49.186  1.00  0.00           H  
ATOM   3192  HE1 PHE   203      51.225  41.954  50.363  1.00  0.00           H  
ATOM   3193  HZ  PHE   203      53.414  41.644  51.415  1.00  0.00           H  
ATOM   3194  HE2 PHE   203      54.644  39.558  51.176  1.00  0.00           H  
ATOM   3195  HD2 PHE   203      53.511  37.560  50.268  1.00  0.00           H  
ATOM   3196  N   HIS   204      48.848  39.014  46.644  1.00  0.00           N  
ATOM   3197  CA  HIS   204      47.555  39.650  46.272  1.00  0.00           C  
ATOM   3198  C   HIS   204      46.792  38.879  45.232  1.00  0.00           C  
ATOM   3199  O   HIS   204      47.365  38.369  44.272  1.00  0.00           O  
ATOM   3200  CB  HIS   204      47.610  41.115  45.697  1.00  0.00           C  
ATOM   3201  CG  HIS   204      48.404  42.144  46.452  1.00  0.00           C  
ATOM   3202  ND1 HIS   204      49.771  42.092  46.700  1.00  0.00           N1+
ATOM   3203  CE1 HIS   204      50.105  43.146  47.444  1.00  0.00           C  
ATOM   3204  NE2 HIS   204      48.945  43.868  47.768  1.00  0.00           N  
ATOM   3205  CD2 HIS   204      47.851  43.271  47.030  1.00  0.00           C  
ATOM   3206  H   HIS   204      49.626  39.533  46.262  1.00  0.00           H  
ATOM   3207  HA  HIS   204      46.893  39.684  47.136  1.00  0.00           H  
ATOM   3208  HB2 HIS   204      48.032  41.060  44.693  1.00  0.00           H  
ATOM   3209  HB3 HIS   204      46.614  41.534  45.559  1.00  0.00           H  
ATOM   3210  HD1 HIS   204      50.374  41.326  46.437  1.00  0.00           H  
ATOM   3211  HE1 HIS   204      51.022  43.281  47.999  1.00  0.00           H  
ATOM   3212  HE2 HIS   204      48.891  44.687  48.356  1.00  0.00           H  
ATOM   3213  HD2 HIS   204      46.808  43.551  47.023  1.00  0.00           H  
ATOM   3214  N   ILE   205      45.465  38.903  45.232  1.00  0.00           N  
ATOM   3215  CA  ILE   205      44.685  38.298  44.114  1.00  0.00           C  
ATOM   3216  C   ILE   205      44.157  39.330  43.086  1.00  0.00           C  
ATOM   3217  O   ILE   205      43.812  40.447  43.397  1.00  0.00           O  
ATOM   3218  CB  ILE   205      43.432  37.591  44.720  1.00  0.00           C  
ATOM   3219  CG2 ILE   205      42.385  37.056  43.671  1.00  0.00           C  
ATOM   3220  CG1 ILE   205      43.881  36.437  45.715  1.00  0.00           C  
ATOM   3221  CD1 ILE   205      44.402  35.174  45.026  1.00  0.00           C  
ATOM   3222  H   ILE   205      44.990  39.236  46.058  1.00  0.00           H  
ATOM   3223  HA  ILE   205      45.216  37.559  43.514  1.00  0.00           H  
ATOM   3224  HB  ILE   205      42.878  38.342  45.284  1.00  0.00           H  
ATOM   3225 HG21 ILE   205      41.561  36.562  44.185  1.00  0.00           H  
ATOM   3226 HG22 ILE   205      42.004  37.873  43.058  1.00  0.00           H  
ATOM   3227 HG23 ILE   205      42.870  36.313  43.038  1.00  0.00           H  
ATOM   3228 HG12 ILE   205      44.685  36.730  46.390  1.00  0.00           H  
ATOM   3229 HG13 ILE   205      42.980  36.183  46.273  1.00  0.00           H  
ATOM   3230 HD11 ILE   205      44.751  34.403  45.713  1.00  0.00           H  
ATOM   3231 HD12 ILE   205      43.628  34.721  44.407  1.00  0.00           H  
ATOM   3232 HD13 ILE   205      45.242  35.388  44.365  1.00  0.00           H  
ATOM   3233  N   TYR   206      44.187  38.978  41.803  1.00  0.00           N  
ATOM   3234  CA  TYR   206      43.930  39.822  40.580  1.00  0.00           C  
ATOM   3235  C   TYR   206      42.953  39.250  39.575  1.00  0.00           C  
ATOM   3236  O   TYR   206      42.727  38.024  39.587  1.00  0.00           O  
ATOM   3237  CB  TYR   206      45.267  40.051  39.853  1.00  0.00           C  
ATOM   3238  CG  TYR   206      46.314  40.789  40.626  1.00  0.00           C  
ATOM   3239  CD1 TYR   206      47.216  40.029  41.407  1.00  0.00           C  
ATOM   3240  CE1 TYR   206      48.273  40.642  42.067  1.00  0.00           C  
ATOM   3241  CZ  TYR   206      48.545  42.019  41.864  1.00  0.00           C  
ATOM   3242  OH  TYR   206      49.486  42.664  42.578  1.00  0.00           O  
ATOM   3243  CE2 TYR   206      47.581  42.764  41.090  1.00  0.00           C  
ATOM   3244  CD2 TYR   206      46.465  42.184  40.531  1.00  0.00           C  
ATOM   3245  H   TYR   206      44.514  38.047  41.586  1.00  0.00           H  
ATOM   3246  HA  TYR   206      43.442  40.699  41.004  1.00  0.00           H  
ATOM   3247  HB2 TYR   206      45.725  39.093  39.604  1.00  0.00           H  
ATOM   3248  HB3 TYR   206      45.026  40.623  38.957  1.00  0.00           H  
ATOM   3249  HD1 TYR   206      47.126  38.966  41.576  1.00  0.00           H  
ATOM   3250  HE1 TYR   206      48.913  40.053  42.707  1.00  0.00           H  
ATOM   3251  HH  TYR   206      49.939  42.058  43.169  1.00  0.00           H  
ATOM   3252  HE2 TYR   206      47.694  43.838  41.063  1.00  0.00           H  
ATOM   3253  HD2 TYR   206      45.821  42.798  39.920  1.00  0.00           H  
ATOM   3254  N   VAL   207      42.358  39.984  38.710  1.00  0.00           N  
ATOM   3255  CA  VAL   207      41.005  39.623  38.180  1.00  0.00           C  
ATOM   3256  C   VAL   207      40.942  39.879  36.636  1.00  0.00           C  
ATOM   3257  O   VAL   207      41.001  41.038  36.178  1.00  0.00           O  
ATOM   3258  CB  VAL   207      39.776  40.243  38.920  1.00  0.00           C  
ATOM   3259  CG1 VAL   207      38.471  39.840  38.207  1.00  0.00           C  
ATOM   3260  CG2 VAL   207      39.764  40.003  40.431  1.00  0.00           C  
ATOM   3261  H   VAL   207      42.615  40.956  38.615  1.00  0.00           H  
ATOM   3262  HA  VAL   207      40.932  38.545  38.325  1.00  0.00           H  
ATOM   3263  HB  VAL   207      39.895  41.316  38.773  1.00  0.00           H  
ATOM   3264 HG11 VAL   207      38.258  38.795  38.434  1.00  0.00           H  
ATOM   3265 HG12 VAL   207      37.577  40.435  38.394  1.00  0.00           H  
ATOM   3266 HG13 VAL   207      38.458  39.841  37.117  1.00  0.00           H  
ATOM   3267 HG21 VAL   207      38.795  40.144  40.909  1.00  0.00           H  
ATOM   3268 HG22 VAL   207      40.053  38.963  40.581  1.00  0.00           H  
ATOM   3269 HG23 VAL   207      40.480  40.705  40.860  1.00  0.00           H  
ATOM   3270  N   TYR   208      40.666  38.867  35.805  1.00  0.00           N  
ATOM   3271  CA  TYR   208      40.731  39.101  34.290  1.00  0.00           C  
ATOM   3272  C   TYR   208      39.625  38.293  33.511  1.00  0.00           C  
ATOM   3273  O   TYR   208      39.410  37.162  33.835  1.00  0.00           O  
ATOM   3274  CB  TYR   208      42.107  38.498  33.846  1.00  0.00           C  
ATOM   3275  CG  TYR   208      43.320  39.170  34.572  1.00  0.00           C  
ATOM   3276  CD1 TYR   208      43.953  38.525  35.711  1.00  0.00           C  
ATOM   3277  CE1 TYR   208      44.974  39.262  36.444  1.00  0.00           C  
ATOM   3278  CZ  TYR   208      45.434  40.503  35.944  1.00  0.00           C  
ATOM   3279  OH  TYR   208      46.372  41.189  36.618  1.00  0.00           O  
ATOM   3280  CE2 TYR   208      44.805  41.124  34.819  1.00  0.00           C  
ATOM   3281  CD2 TYR   208      43.817  40.422  34.144  1.00  0.00           C  
ATOM   3282  H   TYR   208      40.287  38.000  36.158  1.00  0.00           H  
ATOM   3283  HA  TYR   208      40.715  40.135  33.944  1.00  0.00           H  
ATOM   3284  HB2 TYR   208      42.173  37.428  34.038  1.00  0.00           H  
ATOM   3285  HB3 TYR   208      42.308  38.595  32.779  1.00  0.00           H  
ATOM   3286  HD1 TYR   208      43.595  37.582  36.096  1.00  0.00           H  
ATOM   3287  HE1 TYR   208      45.580  38.854  37.240  1.00  0.00           H  
ATOM   3288  HH  TYR   208      46.884  41.748  36.029  1.00  0.00           H  
ATOM   3289  HE2 TYR   208      45.266  42.020  34.432  1.00  0.00           H  
ATOM   3290  HD2 TYR   208      43.434  40.857  33.233  1.00  0.00           H  
ATOM   3291  N   ASP   209      39.074  38.979  32.512  1.00  0.00           N  
ATOM   3292  CA  ASP   209      38.215  38.283  31.515  1.00  0.00           C  
ATOM   3293  C   ASP   209      38.982  37.577  30.367  1.00  0.00           C  
ATOM   3294  O   ASP   209      39.795  38.098  29.595  1.00  0.00           O  
ATOM   3295  CB  ASP   209      37.287  39.410  31.027  1.00  0.00           C  
ATOM   3296  CG  ASP   209      36.102  38.983  30.166  1.00  0.00           C  
ATOM   3297  OD1 ASP   209      35.142  38.365  30.615  1.00  0.00           O  
ATOM   3298  OD2 ASP   209      36.198  39.258  28.939  1.00  0.00           O1-
ATOM   3299  H   ASP   209      39.196  39.981  32.500  1.00  0.00           H  
ATOM   3300  HA  ASP   209      37.443  37.700  32.017  1.00  0.00           H  
ATOM   3301  HB2 ASP   209      36.905  39.849  31.949  1.00  0.00           H  
ATOM   3302  HB3 ASP   209      37.878  40.106  30.431  1.00  0.00           H  
ATOM   3303  N   LEU   210      38.863  36.220  30.418  1.00  0.00           N  
ATOM   3304  CA  LEU   210      39.503  35.299  29.425  1.00  0.00           C  
ATOM   3305  C   LEU   210      38.551  34.861  28.299  1.00  0.00           C  
ATOM   3306  O   LEU   210      37.426  35.388  28.229  1.00  0.00           O  
ATOM   3307  CB  LEU   210      40.204  34.153  30.270  1.00  0.00           C  
ATOM   3308  CG  LEU   210      40.992  34.493  31.573  1.00  0.00           C  
ATOM   3309  CD1 LEU   210      41.810  33.301  32.153  1.00  0.00           C  
ATOM   3310  CD2 LEU   210      42.065  35.548  31.534  1.00  0.00           C  
ATOM   3311  H   LEU   210      38.338  35.840  31.193  1.00  0.00           H  
ATOM   3312  HA  LEU   210      40.309  35.780  28.872  1.00  0.00           H  
ATOM   3313  HB2 LEU   210      39.448  33.434  30.588  1.00  0.00           H  
ATOM   3314  HB3 LEU   210      40.963  33.687  29.642  1.00  0.00           H  
ATOM   3315  HG  LEU   210      40.251  34.764  32.326  1.00  0.00           H  
ATOM   3316 HD11 LEU   210      42.569  32.905  31.479  1.00  0.00           H  
ATOM   3317 HD12 LEU   210      42.216  33.487  33.147  1.00  0.00           H  
ATOM   3318 HD13 LEU   210      41.133  32.457  32.288  1.00  0.00           H  
ATOM   3319 HD21 LEU   210      41.710  36.556  31.321  1.00  0.00           H  
ATOM   3320 HD22 LEU   210      42.607  35.526  32.479  1.00  0.00           H  
ATOM   3321 HD23 LEU   210      42.858  35.223  30.859  1.00  0.00           H  
ATOM   3322  N   VAL   211      39.026  33.849  27.483  1.00  0.00           N  
ATOM   3323  CA  VAL   211      38.353  33.149  26.391  1.00  0.00           C  
ATOM   3324  C   VAL   211      37.132  32.505  26.834  1.00  0.00           C  
ATOM   3325  O   VAL   211      37.136  31.861  27.901  1.00  0.00           O  
ATOM   3326  CB  VAL   211      39.301  32.196  25.612  1.00  0.00           C  
ATOM   3327  CG1 VAL   211      40.038  31.244  26.568  1.00  0.00           C  
ATOM   3328  CG2 VAL   211      38.621  31.320  24.629  1.00  0.00           C  
ATOM   3329  H   VAL   211      40.013  33.691  27.628  1.00  0.00           H  
ATOM   3330  HA  VAL   211      37.995  33.886  25.672  1.00  0.00           H  
ATOM   3331  HB  VAL   211      40.093  32.741  25.098  1.00  0.00           H  
ATOM   3332 HG11 VAL   211      40.627  31.789  27.306  1.00  0.00           H  
ATOM   3333 HG12 VAL   211      39.297  30.664  27.118  1.00  0.00           H  
ATOM   3334 HG13 VAL   211      40.645  30.545  25.993  1.00  0.00           H  
ATOM   3335 HG21 VAL   211      37.841  30.629  24.947  1.00  0.00           H  
ATOM   3336 HG22 VAL   211      38.116  31.977  23.921  1.00  0.00           H  
ATOM   3337 HG23 VAL   211      39.345  30.647  24.170  1.00  0.00           H  
ATOM   3338  N   LYS   212      36.009  32.884  26.273  1.00  0.00           N  
ATOM   3339  CA  LYS   212      34.663  32.562  26.883  1.00  0.00           C  
ATOM   3340  C   LYS   212      34.371  31.090  26.847  1.00  0.00           C  
ATOM   3341  O   LYS   212      34.852  30.389  26.001  1.00  0.00           O  
ATOM   3342  CB  LYS   212      33.596  33.393  26.278  1.00  0.00           C  
ATOM   3343  CG  LYS   212      33.173  32.986  24.862  1.00  0.00           C  
ATOM   3344  CD  LYS   212      32.398  34.094  24.142  1.00  0.00           C  
ATOM   3345  CE  LYS   212      31.806  33.514  22.841  1.00  0.00           C  
ATOM   3346  NZ  LYS   212      31.274  34.596  21.977  1.00  0.00           N1+
ATOM   3347  H   LYS   212      36.031  33.574  25.536  1.00  0.00           H  
ATOM   3348  HA  LYS   212      34.679  32.662  27.968  1.00  0.00           H  
ATOM   3349  HB2 LYS   212      32.742  33.358  26.955  1.00  0.00           H  
ATOM   3350  HB3 LYS   212      33.962  34.418  26.215  1.00  0.00           H  
ATOM   3351  HG2 LYS   212      34.073  32.694  24.321  1.00  0.00           H  
ATOM   3352  HG3 LYS   212      32.592  32.070  24.972  1.00  0.00           H  
ATOM   3353  HD2 LYS   212      31.573  34.477  24.742  1.00  0.00           H  
ATOM   3354  HD3 LYS   212      33.159  34.855  23.968  1.00  0.00           H  
ATOM   3355  HE2 LYS   212      32.630  33.057  22.292  1.00  0.00           H  
ATOM   3356  HE3 LYS   212      31.005  32.793  23.002  1.00  0.00           H  
ATOM   3357  HZ1 LYS   212      31.904  35.372  21.833  1.00  0.00           H  
ATOM   3358  HZ2 LYS   212      30.852  34.219  21.140  1.00  0.00           H  
ATOM   3359  HZ3 LYS   212      30.519  35.049  22.472  1.00  0.00           H  
ATOM   3360  N   NME   213      33.544  30.567  27.758  1.00  0.00           N  
ATOM   3361  C   NME   213      33.061  29.234  27.444  1.00  0.00           C  
ATOM   3362  H   NME   213      33.078  31.169  28.421  1.00  0.00           H  
ATOM   3363  H1  NME   213      32.678  29.306  26.426  1.00  0.00           H  
ATOM   3364  H2  NME   213      33.938  28.587  27.469  1.00  0.00           H  
ATOM   3365  H3  NME   213      32.364  28.860  28.194  1.00  0.00           H  
TER    3366      NME   213
CONECT 3361 3363 3364 3365
CONECT 3363 3361
CONECT 3364 3361
CONECT 3365 3361
END   
