# Supplementary material for: Exploring Aromatic Cage Flexibility Using Cosolvent Molecular Dynamics Simulations—An In-Silico Case Study of Tudor Domains
Source: J Chem Inf Model. 2024 May 21;64(11):4553–69. doi: 10.1021/acs.jcim.4c00298 (PMC11167732; doi:10.1021/acs.jcim.4c00298)
Supplement: Supplementary file 2 — ci4c00298_si_002.zip [file ci4c00298_si_002.zip › SPIN1/cluster_representatives/domain2/02_TEA_rep_c0.pdb]

TITLE     rep04.c0
REMARK   4      COMPLIES WITH FORMAT V. 3.0, 1-DEC-2006
REMARK 888
REMARK 888 WRITTEN BY MAESTRO (A PRODUCT OF SCHRODINGER, LLC)
CRYST1   83.493   83.493   83.493 109.47 109.47 109.47 P 1           1
ATOM      1  CH3 ACE     1      40.043  17.839  58.869  1.00  0.00           C  
ATOM      2  C   ACE     1      40.224  19.286  59.365  1.00  0.00           C  
ATOM      3  O   ACE     1      40.737  20.194  58.663  1.00  0.00           O  
ATOM      4  H1  ACE     1      40.063  17.757  57.782  1.00  0.00           H  
ATOM      5  H2  ACE     1      40.839  17.238  59.310  1.00  0.00           H  
ATOM      6  H3  ACE     1      39.093  17.493  59.276  1.00  0.00           H  
ATOM      7  N   ARG     2      39.832  19.484  60.650  1.00  0.00           N  
ATOM      8  CA  ARG     2      39.977  20.815  61.308  1.00  0.00           C  
ATOM      9  C   ARG     2      41.394  21.434  61.403  1.00  0.00           C  
ATOM     10  O   ARG     2      41.532  22.578  61.825  1.00  0.00           O  
ATOM     11  CB  ARG     2      39.233  20.717  62.712  1.00  0.00           C  
ATOM     12  CG  ARG     2      39.958  19.818  63.799  1.00  0.00           C  
ATOM     13  CD  ARG     2      39.083  19.622  65.024  1.00  0.00           C  
ATOM     14  NE  ARG     2      38.732  20.963  65.558  1.00  0.00           N  
ATOM     15  CZ  ARG     2      38.823  21.334  66.835  1.00  0.00           C  
ATOM     16  NH1 ARG     2      39.021  20.477  67.745  1.00  0.00           N  
ATOM     17  NH2 ARG     2      38.607  22.553  67.154  1.00  0.00           N1+
ATOM     18  H   ARG     2      39.409  18.669  61.070  1.00  0.00           H  
ATOM     19  HA  ARG     2      39.363  21.510  60.736  1.00  0.00           H  
ATOM     20  HB2 ARG     2      39.060  21.721  63.098  1.00  0.00           H  
ATOM     21  HB3 ARG     2      38.267  20.311  62.412  1.00  0.00           H  
ATOM     22  HG2 ARG     2      40.172  18.825  63.404  1.00  0.00           H  
ATOM     23  HG3 ARG     2      40.796  20.440  64.115  1.00  0.00           H  
ATOM     24  HD2 ARG     2      38.246  18.972  64.768  1.00  0.00           H  
ATOM     25  HD3 ARG     2      39.757  19.084  65.691  1.00  0.00           H  
ATOM     26  HE  ARG     2      38.521  21.761  64.976  1.00  0.00           H  
ATOM     27 HH11 ARG     2      39.154  19.505  67.503  1.00  0.00           H  
ATOM     28 HH12 ARG     2      38.944  20.733  68.718  1.00  0.00           H  
ATOM     29 HH21 ARG     2      38.239  23.124  66.406  1.00  0.00           H  
ATOM     30 HH22 ARG     2      38.617  23.049  68.034  1.00  0.00           H  
ATOM     31  N   ARG     3      42.475  20.658  61.109  1.00  0.00           N  
ATOM     32  CA  ARG     3      43.927  21.166  60.944  1.00  0.00           C  
ATOM     33  C   ARG     3      44.112  21.832  59.620  1.00  0.00           C  
ATOM     34  O   ARG     3      45.162  22.471  59.382  1.00  0.00           O  
ATOM     35  CB  ARG     3      44.888  20.023  61.266  1.00  0.00           C  
ATOM     36  CG  ARG     3      44.810  18.853  60.254  1.00  0.00           C  
ATOM     37  CD  ARG     3      45.586  17.628  60.742  1.00  0.00           C  
ATOM     38  NE  ARG     3      45.622  16.539  59.650  1.00  0.00           N  
ATOM     39  CZ  ARG     3      44.740  15.563  59.451  1.00  0.00           C  
ATOM     40  NH1 ARG     3      43.644  15.487  60.080  1.00  0.00           N  
ATOM     41  NH2 ARG     3      44.921  14.690  58.506  1.00  0.00           N1+
ATOM     42  H   ARG     3      42.378  19.686  60.851  1.00  0.00           H  
ATOM     43  HA  ARG     3      44.096  21.888  61.744  1.00  0.00           H  
ATOM     44  HB2 ARG     3      45.907  20.408  61.305  1.00  0.00           H  
ATOM     45  HB3 ARG     3      44.718  19.723  62.300  1.00  0.00           H  
ATOM     46  HG2 ARG     3      43.776  18.520  60.163  1.00  0.00           H  
ATOM     47  HG3 ARG     3      45.026  19.226  59.253  1.00  0.00           H  
ATOM     48  HD2 ARG     3      46.589  17.981  60.980  1.00  0.00           H  
ATOM     49  HD3 ARG     3      45.094  17.235  61.632  1.00  0.00           H  
ATOM     50  HE  ARG     3      46.465  16.558  59.093  1.00  0.00           H  
ATOM     51 HH11 ARG     3      43.565  16.164  60.825  1.00  0.00           H  
ATOM     52 HH12 ARG     3      42.966  14.768  59.867  1.00  0.00           H  
ATOM     53 HH21 ARG     3      45.753  14.735  57.934  1.00  0.00           H  
ATOM     54 HH22 ARG     3      44.312  13.885  58.480  1.00  0.00           H  
ATOM     55  N   ASN     4      43.108  21.821  58.774  1.00  0.00           N  
ATOM     56  CA  ASN     4      43.101  22.681  57.574  1.00  0.00           C  
ATOM     57  C   ASN     4      43.051  24.218  57.867  1.00  0.00           C  
ATOM     58  O   ASN     4      42.038  24.636  58.460  1.00  0.00           O  
ATOM     59  CB  ASN     4      41.942  22.246  56.753  1.00  0.00           C  
ATOM     60  CG  ASN     4      42.061  22.775  55.322  1.00  0.00           C  
ATOM     61  OD1 ASN     4      42.739  23.723  55.009  1.00  0.00           O  
ATOM     62  ND2 ASN     4      41.427  22.182  54.327  1.00  0.00           N  
ATOM     63  H   ASN     4      42.235  21.415  59.080  1.00  0.00           H  
ATOM     64  HA  ASN     4      44.028  22.346  57.108  1.00  0.00           H  
ATOM     65  HB2 ASN     4      41.926  21.164  56.623  1.00  0.00           H  
ATOM     66  HB3 ASN     4      40.951  22.497  57.129  1.00  0.00           H  
ATOM     67 HD21 ASN     4      40.876  21.351  54.484  1.00  0.00           H  
ATOM     68 HD22 ASN     4      41.365  22.689  53.456  1.00  0.00           H  
ATOM     69  N   ILE     5      43.927  25.048  57.323  1.00  0.00           N  
ATOM     70  CA  ILE     5      44.037  26.489  57.618  1.00  0.00           C  
ATOM     71  C   ILE     5      42.984  27.395  56.944  1.00  0.00           C  
ATOM     72  O   ILE     5      42.786  28.551  57.390  1.00  0.00           O  
ATOM     73  CB  ILE     5      45.509  27.030  57.528  1.00  0.00           C  
ATOM     74  CG2 ILE     5      45.961  27.252  56.090  1.00  0.00           C  
ATOM     75  CG1 ILE     5      45.872  28.365  58.356  1.00  0.00           C  
ATOM     76  CD1 ILE     5      46.069  28.050  59.901  1.00  0.00           C  
ATOM     77  H   ILE     5      44.623  24.731  56.664  1.00  0.00           H  
ATOM     78  HA  ILE     5      43.722  26.578  58.658  1.00  0.00           H  
ATOM     79  HB  ILE     5      46.031  26.192  57.991  1.00  0.00           H  
ATOM     80 HG21 ILE     5      46.938  27.730  56.161  1.00  0.00           H  
ATOM     81 HG22 ILE     5      46.011  26.275  55.610  1.00  0.00           H  
ATOM     82 HG23 ILE     5      45.216  27.911  55.645  1.00  0.00           H  
ATOM     83 HG12 ILE     5      46.791  28.831  57.998  1.00  0.00           H  
ATOM     84 HG13 ILE     5      45.080  29.107  58.251  1.00  0.00           H  
ATOM     85 HD11 ILE     5      46.886  27.329  59.925  1.00  0.00           H  
ATOM     86 HD12 ILE     5      46.367  28.932  60.468  1.00  0.00           H  
ATOM     87 HD13 ILE     5      45.145  27.651  60.320  1.00  0.00           H  
ATOM     88  N   VAL     6      42.120  26.870  56.046  1.00  0.00           N  
ATOM     89  CA  VAL     6      40.887  27.507  55.555  1.00  0.00           C  
ATOM     90  C   VAL     6      39.999  28.086  56.735  1.00  0.00           C  
ATOM     91  O   VAL     6      39.828  27.386  57.733  1.00  0.00           O  
ATOM     92  CB  VAL     6      40.088  26.648  54.577  1.00  0.00           C  
ATOM     93  CG1 VAL     6      39.216  25.440  55.089  1.00  0.00           C  
ATOM     94  CG2 VAL     6      39.051  27.541  53.831  1.00  0.00           C  
ATOM     95  H   VAL     6      42.128  25.872  55.894  1.00  0.00           H  
ATOM     96  HA  VAL     6      41.151  28.408  55.001  1.00  0.00           H  
ATOM     97  HB  VAL     6      40.794  26.302  53.823  1.00  0.00           H  
ATOM     98 HG11 VAL     6      38.635  25.832  55.923  1.00  0.00           H  
ATOM     99 HG12 VAL     6      38.576  24.971  54.342  1.00  0.00           H  
ATOM    100 HG13 VAL     6      39.875  24.692  55.531  1.00  0.00           H  
ATOM    101 HG21 VAL     6      38.248  27.820  54.514  1.00  0.00           H  
ATOM    102 HG22 VAL     6      39.559  28.438  53.476  1.00  0.00           H  
ATOM    103 HG23 VAL     6      38.562  26.981  53.034  1.00  0.00           H  
ATOM    104  N   GLY     7      39.360  29.233  56.613  1.00  0.00           N  
ATOM    105  CA  GLY     7      38.338  29.743  57.560  1.00  0.00           C  
ATOM    106  C   GLY     7      38.915  30.644  58.630  1.00  0.00           C  
ATOM    107  O   GLY     7      38.199  31.203  59.506  1.00  0.00           O  
ATOM    108  H   GLY     7      39.576  29.817  55.819  1.00  0.00           H  
ATOM    109  HA2 GLY     7      37.704  30.351  56.915  1.00  0.00           H  
ATOM    110  HA3 GLY     7      37.723  28.967  58.015  1.00  0.00           H  
ATOM    111  N   CYS     8      40.255  30.677  58.839  1.00  0.00           N  
ATOM    112  CA  CYS     8      40.832  31.022  60.113  1.00  0.00           C  
ATOM    113  C   CYS     8      41.264  32.527  60.258  1.00  0.00           C  
ATOM    114  O   CYS     8      41.771  33.058  59.266  1.00  0.00           O  
ATOM    115  CB  CYS     8      41.993  30.108  60.307  1.00  0.00           C  
ATOM    116  SG  CYS     8      41.455  28.472  60.925  1.00  0.00           S  
ATOM    117  H   CYS     8      40.864  30.115  58.262  1.00  0.00           H  
ATOM    118  HA  CYS     8      40.140  30.874  60.942  1.00  0.00           H  
ATOM    119  HB2 CYS     8      42.465  29.998  59.331  1.00  0.00           H  
ATOM    120  HB3 CYS     8      42.642  30.608  61.026  1.00  0.00           H  
ATOM    121  HG  CYS     8      40.920  28.050  59.776  1.00  0.00           H  
ATOM    122  N   ARG     9      41.141  33.179  61.461  1.00  0.00           N  
ATOM    123  CA  ARG     9      42.040  34.316  61.877  1.00  0.00           C  
ATOM    124  C   ARG     9      43.457  33.871  62.150  1.00  0.00           C  
ATOM    125  O   ARG     9      43.634  32.778  62.716  1.00  0.00           O  
ATOM    126  CB  ARG     9      41.466  35.084  63.091  1.00  0.00           C  
ATOM    127  CG  ARG     9      40.068  35.733  62.804  1.00  0.00           C  
ATOM    128  CD  ARG     9      40.110  37.128  62.232  1.00  0.00           C  
ATOM    129  NE  ARG     9      40.864  38.122  62.993  1.00  0.00           N  
ATOM    130  CZ  ARG     9      41.290  39.231  62.419  1.00  0.00           C  
ATOM    131  NH1 ARG     9      41.081  39.531  61.131  1.00  0.00           N  
ATOM    132  NH2 ARG     9      42.065  40.074  63.044  1.00  0.00           N1+
ATOM    133  H   ARG     9      40.674  32.706  62.221  1.00  0.00           H  
ATOM    134  HA  ARG     9      42.155  34.915  60.974  1.00  0.00           H  
ATOM    135  HB2 ARG     9      41.183  34.421  63.909  1.00  0.00           H  
ATOM    136  HB3 ARG     9      42.196  35.829  63.409  1.00  0.00           H  
ATOM    137  HG2 ARG     9      39.584  34.999  62.159  1.00  0.00           H  
ATOM    138  HG3 ARG     9      39.518  35.840  63.739  1.00  0.00           H  
ATOM    139  HD2 ARG     9      40.522  37.104  61.223  1.00  0.00           H  
ATOM    140  HD3 ARG     9      39.091  37.503  62.136  1.00  0.00           H  
ATOM    141  HE  ARG     9      40.951  38.013  63.994  1.00  0.00           H  
ATOM    142 HH11 ARG     9      40.714  38.830  60.502  1.00  0.00           H  
ATOM    143 HH12 ARG     9      41.428  40.360  60.669  1.00  0.00           H  
ATOM    144 HH21 ARG     9      42.199  39.995  64.042  1.00  0.00           H  
ATOM    145 HH22 ARG     9      42.444  40.787  62.437  1.00  0.00           H  
ATOM    146  N   ILE    10      44.421  34.599  61.629  1.00  0.00           N  
ATOM    147  CA  ILE    10      45.812  34.288  61.605  1.00  0.00           C  
ATOM    148  C   ILE    10      46.671  35.479  62.017  1.00  0.00           C  
ATOM    149  O   ILE    10      46.257  36.594  61.816  1.00  0.00           O  
ATOM    150  CB  ILE    10      46.338  33.710  60.287  1.00  0.00           C  
ATOM    151  CG2 ILE    10      46.000  32.220  60.130  1.00  0.00           C  
ATOM    152  CG1 ILE    10      45.941  34.585  59.059  1.00  0.00           C  
ATOM    153  CD1 ILE    10      46.615  34.435  57.716  1.00  0.00           C  
ATOM    154  H   ILE    10      44.119  35.436  61.151  1.00  0.00           H  
ATOM    155  HA  ILE    10      45.930  33.567  62.414  1.00  0.00           H  
ATOM    156  HB  ILE    10      47.424  33.748  60.368  1.00  0.00           H  
ATOM    157 HG21 ILE    10      46.236  31.925  59.107  1.00  0.00           H  
ATOM    158 HG22 ILE    10      46.531  31.582  60.836  1.00  0.00           H  
ATOM    159 HG23 ILE    10      44.928  32.049  60.030  1.00  0.00           H  
ATOM    160 HG12 ILE    10      44.868  34.498  58.886  1.00  0.00           H  
ATOM    161 HG13 ILE    10      46.188  35.622  59.286  1.00  0.00           H  
ATOM    162 HD11 ILE    10      45.974  35.010  57.047  1.00  0.00           H  
ATOM    163 HD12 ILE    10      47.619  34.857  57.763  1.00  0.00           H  
ATOM    164 HD13 ILE    10      46.764  33.416  57.361  1.00  0.00           H  
ATOM    165  N   GLN    11      47.874  35.124  62.398  1.00  0.00           N  
ATOM    166  CA  GLN    11      49.037  35.971  62.352  1.00  0.00           C  
ATOM    167  C   GLN    11      50.272  35.177  61.887  1.00  0.00           C  
ATOM    168  O   GLN    11      50.471  34.122  62.404  1.00  0.00           O  
ATOM    169  CB  GLN    11      49.179  36.835  63.621  1.00  0.00           C  
ATOM    170  CG  GLN    11      50.433  37.673  63.652  1.00  0.00           C  
ATOM    171  CD  GLN    11      50.261  39.052  64.236  1.00  0.00           C  
ATOM    172  OE1 GLN    11      49.180  39.470  64.625  1.00  0.00           O  
ATOM    173  NE2 GLN    11      51.273  39.888  63.959  1.00  0.00           N  
ATOM    174  H   GLN    11      48.044  34.152  62.612  1.00  0.00           H  
ATOM    175  HA  GLN    11      48.935  36.811  61.665  1.00  0.00           H  
ATOM    176  HB2 GLN    11      48.288  37.452  63.739  1.00  0.00           H  
ATOM    177  HB3 GLN    11      49.117  36.150  64.467  1.00  0.00           H  
ATOM    178  HG2 GLN    11      51.319  37.148  64.009  1.00  0.00           H  
ATOM    179  HG3 GLN    11      50.674  37.934  62.621  1.00  0.00           H  
ATOM    180 HE21 GLN    11      52.197  39.515  63.790  1.00  0.00           H  
ATOM    181 HE22 GLN    11      51.138  40.888  63.997  1.00  0.00           H  
ATOM    182  N   HIS    12      51.065  35.685  60.954  1.00  0.00           N  
ATOM    183  CA  HIS    12      52.396  35.064  60.633  1.00  0.00           C  
ATOM    184  C   HIS    12      53.469  36.152  60.442  1.00  0.00           C  
ATOM    185  O   HIS    12      53.068  37.319  60.420  1.00  0.00           O  
ATOM    186  CB  HIS    12      52.214  34.189  59.426  1.00  0.00           C  
ATOM    187  CG  HIS    12      51.874  34.765  58.100  1.00  0.00           C  
ATOM    188  ND1 HIS    12      52.831  35.243  57.257  1.00  0.00           N  
ATOM    189  CE1 HIS    12      52.264  35.682  56.134  1.00  0.00           C  
ATOM    190  NE2 HIS    12      50.936  35.452  56.167  1.00  0.00           N  
ATOM    191  CD2 HIS    12      50.703  34.960  57.412  1.00  0.00           C  
ATOM    192  H   HIS    12      50.973  36.596  60.529  1.00  0.00           H  
ATOM    193  HA  HIS    12      52.650  34.447  61.496  1.00  0.00           H  
ATOM    194  HB2 HIS    12      53.095  33.554  59.336  1.00  0.00           H  
ATOM    195  HB3 HIS    12      51.391  33.517  59.669  1.00  0.00           H  
ATOM    196  HD1 HIS    12      53.828  35.282  57.414  1.00  0.00           H  
ATOM    197  HE1 HIS    12      52.868  36.024  55.307  1.00  0.00           H  
ATOM    198  HD2 HIS    12      49.711  34.884  57.831  1.00  0.00           H  
ATOM    199  N   GLY    13      54.735  35.685  60.439  1.00  0.00           N  
ATOM    200  CA  GLY    13      55.935  36.533  60.076  1.00  0.00           C  
ATOM    201  C   GLY    13      56.234  36.375  58.587  1.00  0.00           C  
ATOM    202  O   GLY    13      55.425  35.970  57.761  1.00  0.00           O  
ATOM    203  H   GLY    13      54.791  34.683  60.547  1.00  0.00           H  
ATOM    204  HA2 GLY    13      55.821  37.605  60.234  1.00  0.00           H  
ATOM    205  HA3 GLY    13      56.781  36.216  60.686  1.00  0.00           H  
ATOM    206  N   TRP    14      57.475  36.795  58.196  1.00  0.00           N  
ATOM    207  CA  TRP    14      58.097  36.644  56.872  1.00  0.00           C  
ATOM    208  C   TRP    14      59.612  36.587  57.122  1.00  0.00           C  
ATOM    209  O   TRP    14      59.997  37.257  58.034  1.00  0.00           O  
ATOM    210  CB  TRP    14      57.601  37.637  55.829  1.00  0.00           C  
ATOM    211  CG  TRP    14      57.864  37.324  54.410  1.00  0.00           C  
ATOM    212  CD1 TRP    14      58.826  37.719  53.531  1.00  0.00           C  
ATOM    213  NE1 TRP    14      58.572  37.171  52.243  1.00  0.00           N  
ATOM    214  CE2 TRP    14      57.365  36.539  52.253  1.00  0.00           C  
ATOM    215  CZ2 TRP    14      56.586  35.984  51.240  1.00  0.00           C  
ATOM    216  CH2 TRP    14      55.425  35.274  51.565  1.00  0.00           C  
ATOM    217  CZ3 TRP    14      55.092  35.045  52.904  1.00  0.00           C  
ATOM    218  CE3 TRP    14      55.741  35.801  53.967  1.00  0.00           C  
ATOM    219  CD2 TRP    14      56.941  36.505  53.645  1.00  0.00           C  
ATOM    220  H   TRP    14      58.095  37.140  58.914  1.00  0.00           H  
ATOM    221  HA  TRP    14      57.892  35.652  56.470  1.00  0.00           H  
ATOM    222  HB2 TRP    14      56.552  37.850  56.032  1.00  0.00           H  
ATOM    223  HB3 TRP    14      58.124  38.580  55.988  1.00  0.00           H  
ATOM    224  HD1 TRP    14      59.655  38.359  53.795  1.00  0.00           H  
ATOM    225  HE1 TRP    14      58.862  37.595  51.373  1.00  0.00           H  
ATOM    226  HZ2 TRP    14      56.796  36.212  50.206  1.00  0.00           H  
ATOM    227  HH2 TRP    14      54.783  34.732  50.887  1.00  0.00           H  
ATOM    228  HZ3 TRP    14      54.457  34.253  53.271  1.00  0.00           H  
ATOM    229  HE3 TRP    14      55.390  35.715  54.985  1.00  0.00           H  
ATOM    230  N   LYS    15      60.379  35.811  56.376  1.00  0.00           N  
ATOM    231  CA  LYS    15      61.841  35.954  56.083  1.00  0.00           C  
ATOM    232  C   LYS    15      62.201  35.603  54.668  1.00  0.00           C  
ATOM    233  O   LYS    15      61.721  34.587  54.149  1.00  0.00           O  
ATOM    234  CB  LYS    15      62.639  35.367  57.249  1.00  0.00           C  
ATOM    235  CG  LYS    15      62.917  33.831  57.095  1.00  0.00           C  
ATOM    236  CD  LYS    15      61.592  33.022  57.403  1.00  0.00           C  
ATOM    237  CE  LYS    15      61.944  31.494  57.619  1.00  0.00           C  
ATOM    238  NZ  LYS    15      62.581  30.857  56.445  1.00  0.00           N1+
ATOM    239  H   LYS    15      59.882  35.032  55.968  1.00  0.00           H  
ATOM    240  HA  LYS    15      62.114  37.007  56.158  1.00  0.00           H  
ATOM    241  HB2 LYS    15      63.572  35.918  57.134  1.00  0.00           H  
ATOM    242  HB3 LYS    15      62.304  35.599  58.260  1.00  0.00           H  
ATOM    243  HG2 LYS    15      63.204  33.720  56.050  1.00  0.00           H  
ATOM    244  HG3 LYS    15      63.668  33.635  57.860  1.00  0.00           H  
ATOM    245  HD2 LYS    15      61.118  33.415  58.303  1.00  0.00           H  
ATOM    246  HD3 LYS    15      60.858  33.089  56.600  1.00  0.00           H  
ATOM    247  HE2 LYS    15      62.446  31.347  58.575  1.00  0.00           H  
ATOM    248  HE3 LYS    15      60.969  31.009  57.653  1.00  0.00           H  
ATOM    249  HZ1 LYS    15      63.419  31.305  56.103  1.00  0.00           H  
ATOM    250  HZ2 LYS    15      62.709  29.858  56.516  1.00  0.00           H  
ATOM    251  HZ3 LYS    15      61.914  30.931  55.690  1.00  0.00           H  
ATOM    252  N   GLU    16      63.000  36.494  53.947  1.00  0.00           N  
ATOM    253  CA  GLU    16      63.535  36.331  52.616  1.00  0.00           C  
ATOM    254  C   GLU    16      64.520  37.483  52.262  1.00  0.00           C  
ATOM    255  O   GLU    16      64.166  38.704  52.206  1.00  0.00           O  
ATOM    256  CB  GLU    16      62.365  36.304  51.579  1.00  0.00           C  
ATOM    257  CG  GLU    16      62.662  36.493  50.038  1.00  0.00           C  
ATOM    258  CD  GLU    16      63.785  35.597  49.502  1.00  0.00           C  
ATOM    259  OE1 GLU    16      63.954  35.781  48.227  1.00  0.00           O  
ATOM    260  OE2 GLU    16      64.220  34.559  50.121  1.00  0.00           O1-
ATOM    261  H   GLU    16      63.340  37.339  54.383  1.00  0.00           H  
ATOM    262  HA  GLU    16      63.931  35.329  52.779  1.00  0.00           H  
ATOM    263  HB2 GLU    16      61.829  35.359  51.657  1.00  0.00           H  
ATOM    264  HB3 GLU    16      61.755  37.178  51.806  1.00  0.00           H  
ATOM    265  HG2 GLU    16      61.689  36.299  49.587  1.00  0.00           H  
ATOM    266  HG3 GLU    16      62.870  37.546  49.850  1.00  0.00           H  
ATOM    267  N   GLY    17      65.840  37.181  52.040  1.00  0.00           N  
ATOM    268  CA  GLY    17      66.950  38.044  51.825  1.00  0.00           C  
ATOM    269  C   GLY    17      67.193  38.933  53.053  1.00  0.00           C  
ATOM    270  O   GLY    17      66.497  38.897  54.061  1.00  0.00           O  
ATOM    271  H   GLY    17      66.090  36.216  52.205  1.00  0.00           H  
ATOM    272  HA2 GLY    17      67.840  37.474  51.556  1.00  0.00           H  
ATOM    273  HA3 GLY    17      66.672  38.684  50.987  1.00  0.00           H  
ATOM    274  N   ASN    18      68.140  39.870  53.016  1.00  0.00           N  
ATOM    275  CA  ASN    18      68.638  40.733  54.133  1.00  0.00           C  
ATOM    276  C   ASN    18      67.556  41.822  54.544  1.00  0.00           C  
ATOM    277  O   ASN    18      67.759  42.528  55.520  1.00  0.00           O  
ATOM    278  CB  ASN    18      70.047  41.274  53.900  1.00  0.00           C  
ATOM    279  CG  ASN    18      71.138  40.220  54.182  1.00  0.00           C  
ATOM    280  OD1 ASN    18      71.584  40.048  55.300  1.00  0.00           O  
ATOM    281  ND2 ASN    18      71.686  39.725  53.094  1.00  0.00           N  
ATOM    282  H   ASN    18      68.439  39.999  52.060  1.00  0.00           H  
ATOM    283  HA  ASN    18      68.706  40.093  55.013  1.00  0.00           H  
ATOM    284  HB2 ASN    18      70.106  41.755  52.924  1.00  0.00           H  
ATOM    285  HB3 ASN    18      70.324  42.045  54.619  1.00  0.00           H  
ATOM    286 HD21 ASN    18      71.305  39.750  52.159  1.00  0.00           H  
ATOM    287 HD22 ASN    18      72.362  39.014  53.335  1.00  0.00           H  
ATOM    288  N   GLY    19      66.441  41.916  53.780  1.00  0.00           N  
ATOM    289  CA  GLY    19      65.190  42.654  54.175  1.00  0.00           C  
ATOM    290  C   GLY    19      64.683  42.426  55.544  1.00  0.00           C  
ATOM    291  O   GLY    19      64.631  41.308  56.012  1.00  0.00           O  
ATOM    292  H   GLY    19      66.497  41.545  52.842  1.00  0.00           H  
ATOM    293  HA2 GLY    19      65.541  43.676  54.031  1.00  0.00           H  
ATOM    294  HA3 GLY    19      64.441  42.443  53.412  1.00  0.00           H  
ATOM    295  N   PRO    20      64.186  43.494  56.224  1.00  0.00           N  
ATOM    296  CA  PRO    20      63.617  43.329  57.552  1.00  0.00           C  
ATOM    297  C   PRO    20      62.349  42.504  57.677  1.00  0.00           C  
ATOM    298  O   PRO    20      61.522  42.419  56.712  1.00  0.00           O  
ATOM    299  CD  PRO    20      64.407  44.945  55.902  1.00  0.00           C  
ATOM    300  CG  PRO    20      64.538  45.563  57.263  1.00  0.00           C  
ATOM    301  CB  PRO    20      63.545  44.785  58.089  1.00  0.00           C  
ATOM    302  HD2 PRO    20      63.573  45.421  55.386  1.00  0.00           H  
ATOM    303  HD3 PRO    20      65.360  45.028  55.381  1.00  0.00           H  
ATOM    304  HG2 PRO    20      64.191  46.596  57.277  1.00  0.00           H  
ATOM    305  HG3 PRO    20      65.524  45.451  57.713  1.00  0.00           H  
ATOM    306  HB2 PRO    20      62.577  45.233  57.864  1.00  0.00           H  
ATOM    307  HB3 PRO    20      63.718  44.836  59.164  1.00  0.00           H  
ATOM    308  HA  PRO    20      64.332  42.740  58.126  1.00  0.00           H  
ATOM    309  N   VAL    21      62.054  41.907  58.858  1.00  0.00           N  
ATOM    310  CA  VAL    21      60.898  41.058  59.005  1.00  0.00           C  
ATOM    311  C   VAL    21      59.594  41.940  58.985  1.00  0.00           C  
ATOM    312  O   VAL    21      59.505  43.036  59.571  1.00  0.00           O  
ATOM    313  CB  VAL    21      61.000  40.270  60.330  1.00  0.00           C  
ATOM    314  CG1 VAL    21      59.707  39.613  60.760  1.00  0.00           C  
ATOM    315  CG2 VAL    21      62.129  39.149  60.200  1.00  0.00           C  
ATOM    316  H   VAL    21      62.664  42.109  59.637  1.00  0.00           H  
ATOM    317  HA  VAL    21      60.947  40.341  58.186  1.00  0.00           H  
ATOM    318  HB  VAL    21      61.291  40.895  61.175  1.00  0.00           H  
ATOM    319 HG11 VAL    21      58.957  40.346  61.057  1.00  0.00           H  
ATOM    320 HG12 VAL    21      59.295  38.914  60.032  1.00  0.00           H  
ATOM    321 HG13 VAL    21      59.850  39.025  61.667  1.00  0.00           H  
ATOM    322 HG21 VAL    21      62.123  38.348  60.939  1.00  0.00           H  
ATOM    323 HG22 VAL    21      62.030  38.699  59.212  1.00  0.00           H  
ATOM    324 HG23 VAL    21      63.118  39.605  60.249  1.00  0.00           H  
ATOM    325  N   THR    22      58.547  41.323  58.437  1.00  0.00           N  
ATOM    326  CA  THR    22      57.212  41.832  58.299  1.00  0.00           C  
ATOM    327  C   THR    22      56.247  40.889  58.994  1.00  0.00           C  
ATOM    328  O   THR    22      56.232  39.677  58.733  1.00  0.00           O  
ATOM    329  CB  THR    22      56.693  42.168  56.857  1.00  0.00           C  
ATOM    330  CG2 THR    22      57.431  43.369  56.135  1.00  0.00           C  
ATOM    331  OG1 THR    22      57.005  41.017  56.005  1.00  0.00           O  
ATOM    332  H   THR    22      58.760  40.434  58.007  1.00  0.00           H  
ATOM    333  HA  THR    22      57.067  42.825  58.723  1.00  0.00           H  
ATOM    334  HB  THR    22      55.609  42.285  56.858  1.00  0.00           H  
ATOM    335 HG21 THR    22      57.360  44.211  56.824  1.00  0.00           H  
ATOM    336 HG22 THR    22      58.465  43.167  55.856  1.00  0.00           H  
ATOM    337 HG23 THR    22      56.901  43.513  55.193  1.00  0.00           H  
ATOM    338  HG1 THR    22      57.961  40.964  55.927  1.00  0.00           H  
ATOM    339  N   GLN    23      55.377  41.548  59.795  1.00  0.00           N  
ATOM    340  CA  GLN    23      54.269  40.928  60.428  1.00  0.00           C  
ATOM    341  C   GLN    23      53.042  40.976  59.582  1.00  0.00           C  
ATOM    342  O   GLN    23      52.954  41.832  58.712  1.00  0.00           O  
ATOM    343  CB  GLN    23      53.987  41.537  61.843  1.00  0.00           C  
ATOM    344  CG  GLN    23      55.014  41.241  62.979  1.00  0.00           C  
ATOM    345  CD  GLN    23      55.089  39.742  63.436  1.00  0.00           C  
ATOM    346  OE1 GLN    23      54.262  38.899  63.166  1.00  0.00           O  
ATOM    347  NE2 GLN    23      56.207  39.423  63.987  1.00  0.00           N  
ATOM    348  H   GLN    23      55.562  42.485  60.124  1.00  0.00           H  
ATOM    349  HA  GLN    23      54.633  39.908  60.551  1.00  0.00           H  
ATOM    350  HB2 GLN    23      53.778  42.607  61.848  1.00  0.00           H  
ATOM    351  HB3 GLN    23      53.074  41.020  62.140  1.00  0.00           H  
ATOM    352  HG2 GLN    23      55.977  41.677  62.713  1.00  0.00           H  
ATOM    353  HG3 GLN    23      54.673  41.868  63.804  1.00  0.00           H  
ATOM    354 HE21 GLN    23      56.911  40.142  64.077  1.00  0.00           H  
ATOM    355 HE22 GLN    23      56.367  38.464  64.259  1.00  0.00           H  
ATOM    356  N   TRP    24      52.184  39.938  59.784  1.00  0.00           N  
ATOM    357  CA  TRP    24      50.985  39.764  58.874  1.00  0.00           C  
ATOM    358  C   TRP    24      49.808  39.120  59.608  1.00  0.00           C  
ATOM    359  O   TRP    24      49.501  37.933  59.463  1.00  0.00           O  
ATOM    360  CB  TRP    24      51.372  38.797  57.702  1.00  0.00           C  
ATOM    361  CG  TRP    24      52.440  39.317  56.834  1.00  0.00           C  
ATOM    362  CD1 TRP    24      53.764  38.971  56.751  1.00  0.00           C  
ATOM    363  NE1 TRP    24      54.392  39.900  55.993  1.00  0.00           N  
ATOM    364  CE2 TRP    24      53.561  40.724  55.290  1.00  0.00           C  
ATOM    365  CZ2 TRP    24      53.790  41.793  54.374  1.00  0.00           C  
ATOM    366  CH2 TRP    24      52.644  42.371  53.829  1.00  0.00           C  
ATOM    367  CZ3 TRP    24      51.398  41.894  54.233  1.00  0.00           C  
ATOM    368  CE3 TRP    24      51.196  40.884  55.188  1.00  0.00           C  
ATOM    369  CD2 TRP    24      52.309  40.354  55.829  1.00  0.00           C  
ATOM    370  H   TRP    24      52.591  39.110  60.195  1.00  0.00           H  
ATOM    371  HA  TRP    24      50.642  40.731  58.505  1.00  0.00           H  
ATOM    372  HB2 TRP    24      51.738  37.845  58.085  1.00  0.00           H  
ATOM    373  HB3 TRP    24      50.460  38.552  57.157  1.00  0.00           H  
ATOM    374  HD1 TRP    24      54.179  38.199  57.383  1.00  0.00           H  
ATOM    375  HE1 TRP    24      55.402  39.930  56.004  1.00  0.00           H  
ATOM    376  HZ2 TRP    24      54.787  42.090  54.082  1.00  0.00           H  
ATOM    377  HH2 TRP    24      52.748  43.229  53.181  1.00  0.00           H  
ATOM    378  HZ3 TRP    24      50.506  42.422  53.929  1.00  0.00           H  
ATOM    379  HE3 TRP    24      50.196  40.678  55.541  1.00  0.00           H  
ATOM    380  N   LYS    25      48.959  39.995  60.270  1.00  0.00           N  
ATOM    381  CA  LYS    25      47.674  39.733  60.927  1.00  0.00           C  
ATOM    382  C   LYS    25      46.526  39.725  59.878  1.00  0.00           C  
ATOM    383  O   LYS    25      46.482  40.576  58.979  1.00  0.00           O  
ATOM    384  CB  LYS    25      47.441  40.921  61.952  1.00  0.00           C  
ATOM    385  CG  LYS    25      46.203  40.597  62.883  1.00  0.00           C  
ATOM    386  CD  LYS    25      45.936  41.843  63.748  1.00  0.00           C  
ATOM    387  CE  LYS    25      44.944  41.477  64.828  1.00  0.00           C  
ATOM    388  NZ  LYS    25      45.292  42.192  66.110  1.00  0.00           N1+
ATOM    389  H   LYS    25      49.134  40.980  60.135  1.00  0.00           H  
ATOM    390  HA  LYS    25      47.778  38.755  61.398  1.00  0.00           H  
ATOM    391  HB2 LYS    25      48.377  40.941  62.511  1.00  0.00           H  
ATOM    392  HB3 LYS    25      47.383  41.899  61.475  1.00  0.00           H  
ATOM    393  HG2 LYS    25      45.347  40.226  62.319  1.00  0.00           H  
ATOM    394  HG3 LYS    25      46.590  39.748  63.446  1.00  0.00           H  
ATOM    395  HD2 LYS    25      46.903  42.070  64.195  1.00  0.00           H  
ATOM    396  HD3 LYS    25      45.537  42.644  63.126  1.00  0.00           H  
ATOM    397  HE2 LYS    25      43.931  41.707  64.501  1.00  0.00           H  
ATOM    398  HE3 LYS    25      44.970  40.404  65.017  1.00  0.00           H  
ATOM    399  HZ1 LYS    25      45.241  43.188  65.952  1.00  0.00           H  
ATOM    400  HZ2 LYS    25      44.636  42.084  66.870  1.00  0.00           H  
ATOM    401  HZ3 LYS    25      46.154  41.822  66.486  1.00  0.00           H  
ATOM    402  N   GLY    26      45.538  38.808  60.040  1.00  0.00           N  
ATOM    403  CA  GLY    26      44.294  38.931  59.313  1.00  0.00           C  
ATOM    404  C   GLY    26      43.416  37.663  59.337  1.00  0.00           C  
ATOM    405  O   GLY    26      43.245  37.034  60.312  1.00  0.00           O  
ATOM    406  H   GLY    26      45.684  37.958  60.566  1.00  0.00           H  
ATOM    407  HA2 GLY    26      43.744  39.695  59.862  1.00  0.00           H  
ATOM    408  HA3 GLY    26      44.585  39.157  58.287  1.00  0.00           H  
ATOM    409  N   THR    27      42.888  37.374  58.109  1.00  0.00           N  
ATOM    410  CA  THR    27      41.866  36.254  57.905  1.00  0.00           C  
ATOM    411  C   THR    27      42.088  35.407  56.619  1.00  0.00           C  
ATOM    412  O   THR    27      42.180  35.952  55.529  1.00  0.00           O  
ATOM    413  CB  THR    27      40.420  36.815  57.740  1.00  0.00           C  
ATOM    414  CG2 THR    27      39.590  35.653  58.091  1.00  0.00           C  
ATOM    415  OG1 THR    27      40.069  37.957  58.631  1.00  0.00           O  
ATOM    416  H   THR    27      43.227  38.023  57.413  1.00  0.00           H  
ATOM    417  HA  THR    27      41.814  35.543  58.729  1.00  0.00           H  
ATOM    418  HB  THR    27      40.272  37.234  56.745  1.00  0.00           H  
ATOM    419 HG21 THR    27      39.805  35.410  59.132  1.00  0.00           H  
ATOM    420 HG22 THR    27      38.518  35.846  58.111  1.00  0.00           H  
ATOM    421 HG23 THR    27      39.729  34.763  57.477  1.00  0.00           H  
ATOM    422  HG1 THR    27      40.443  38.752  58.245  1.00  0.00           H  
ATOM    423  N   VAL    28      42.060  34.112  56.703  1.00  0.00           N  
ATOM    424  CA  VAL    28      42.033  33.090  55.618  1.00  0.00           C  
ATOM    425  C   VAL    28      40.640  32.815  55.056  1.00  0.00           C  
ATOM    426  O   VAL    28      39.826  32.151  55.714  1.00  0.00           O  
ATOM    427  CB  VAL    28      42.769  31.786  56.081  1.00  0.00           C  
ATOM    428  CG1 VAL    28      43.046  30.882  54.868  1.00  0.00           C  
ATOM    429  CG2 VAL    28      44.178  31.935  56.718  1.00  0.00           C  
ATOM    430  H   VAL    28      41.966  33.699  57.620  1.00  0.00           H  
ATOM    431  HA  VAL    28      42.571  33.469  54.748  1.00  0.00           H  
ATOM    432  HB  VAL    28      42.125  31.287  56.805  1.00  0.00           H  
ATOM    433 HG11 VAL    28      42.144  30.650  54.302  1.00  0.00           H  
ATOM    434 HG12 VAL    28      43.877  31.206  54.242  1.00  0.00           H  
ATOM    435 HG13 VAL    28      43.437  29.917  55.191  1.00  0.00           H  
ATOM    436 HG21 VAL    28      44.639  30.948  56.770  1.00  0.00           H  
ATOM    437 HG22 VAL    28      44.803  32.674  56.217  1.00  0.00           H  
ATOM    438 HG23 VAL    28      44.137  32.198  57.775  1.00  0.00           H  
ATOM    439  N   LEU    29      40.333  33.295  53.886  1.00  0.00           N  
ATOM    440  CA  LEU    29      39.009  33.235  53.277  1.00  0.00           C  
ATOM    441  C   LEU    29      38.565  31.849  52.849  1.00  0.00           C  
ATOM    442  O   LEU    29      37.444  31.422  53.100  1.00  0.00           O  
ATOM    443  CB  LEU    29      38.927  34.159  51.997  1.00  0.00           C  
ATOM    444  CG  LEU    29      39.082  35.659  52.304  1.00  0.00           C  
ATOM    445  CD1 LEU    29      39.081  36.417  50.999  1.00  0.00           C  
ATOM    446  CD2 LEU    29      38.052  36.234  53.280  1.00  0.00           C  
ATOM    447  H   LEU    29      41.092  33.709  53.366  1.00  0.00           H  
ATOM    448  HA  LEU    29      38.243  33.573  53.974  1.00  0.00           H  
ATOM    449  HB2 LEU    29      39.680  33.873  51.264  1.00  0.00           H  
ATOM    450  HB3 LEU    29      37.963  33.861  51.584  1.00  0.00           H  
ATOM    451  HG  LEU    29      40.081  35.719  52.734  1.00  0.00           H  
ATOM    452 HD11 LEU    29      39.487  37.402  51.229  1.00  0.00           H  
ATOM    453 HD12 LEU    29      39.892  36.042  50.376  1.00  0.00           H  
ATOM    454 HD13 LEU    29      38.108  36.479  50.511  1.00  0.00           H  
ATOM    455 HD21 LEU    29      38.254  37.302  53.192  1.00  0.00           H  
ATOM    456 HD22 LEU    29      37.026  35.933  53.071  1.00  0.00           H  
ATOM    457 HD23 LEU    29      38.267  35.907  54.297  1.00  0.00           H  
ATOM    458  N   ASP    30      39.379  31.199  51.986  1.00  0.00           N  
ATOM    459  CA  ASP    30      39.026  30.073  51.146  1.00  0.00           C  
ATOM    460  C   ASP    30      40.301  29.202  50.792  1.00  0.00           C  
ATOM    461  O   ASP    30      41.439  29.617  50.889  1.00  0.00           O  
ATOM    462  CB  ASP    30      38.383  30.600  49.867  1.00  0.00           C  
ATOM    463  CG  ASP    30      37.380  29.608  49.320  1.00  0.00           C  
ATOM    464  OD1 ASP    30      37.404  28.366  49.586  1.00  0.00           O  
ATOM    465  OD2 ASP    30      36.585  29.953  48.369  1.00  0.00           O1-
ATOM    466  H   ASP    30      40.297  31.613  51.918  1.00  0.00           H  
ATOM    467  HA  ASP    30      38.297  29.386  51.576  1.00  0.00           H  
ATOM    468  HB2 ASP    30      37.918  31.561  50.084  1.00  0.00           H  
ATOM    469  HB3 ASP    30      39.132  30.968  49.166  1.00  0.00           H  
ATOM    470  N   GLN    31      40.047  28.076  50.212  1.00  0.00           N  
ATOM    471  CA  GLN    31      40.957  27.147  49.475  1.00  0.00           C  
ATOM    472  C   GLN    31      40.590  27.185  48.002  1.00  0.00           C  
ATOM    473  O   GLN    31      39.426  27.338  47.658  1.00  0.00           O  
ATOM    474  CB  GLN    31      41.022  25.783  50.215  1.00  0.00           C  
ATOM    475  CG  GLN    31      42.324  24.943  50.026  1.00  0.00           C  
ATOM    476  CD  GLN    31      42.290  23.763  50.973  1.00  0.00           C  
ATOM    477  OE1 GLN    31      41.319  23.423  51.698  1.00  0.00           O  
ATOM    478  NE2 GLN    31      43.297  22.987  50.906  1.00  0.00           N  
ATOM    479  H   GLN    31      39.077  27.886  50.004  1.00  0.00           H  
ATOM    480  HA  GLN    31      41.975  27.509  49.617  1.00  0.00           H  
ATOM    481  HB2 GLN    31      41.002  26.009  51.281  1.00  0.00           H  
ATOM    482  HB3 GLN    31      40.196  25.163  49.864  1.00  0.00           H  
ATOM    483  HG2 GLN    31      42.327  24.492  49.033  1.00  0.00           H  
ATOM    484  HG3 GLN    31      43.168  25.624  50.133  1.00  0.00           H  
ATOM    485 HE21 GLN    31      44.023  23.299  50.278  1.00  0.00           H  
ATOM    486 HE22 GLN    31      43.457  22.248  51.575  1.00  0.00           H  
ATOM    487  N   VAL    32      41.604  27.005  47.167  1.00  0.00           N  
ATOM    488  CA  VAL    32      41.502  26.978  45.710  1.00  0.00           C  
ATOM    489  C   VAL    32      41.338  25.506  45.290  1.00  0.00           C  
ATOM    490  O   VAL    32      42.162  24.743  45.687  1.00  0.00           O  
ATOM    491  CB  VAL    32      42.631  27.766  44.993  1.00  0.00           C  
ATOM    492  CG1 VAL    32      42.594  27.476  43.473  1.00  0.00           C  
ATOM    493  CG2 VAL    32      42.471  29.299  45.154  1.00  0.00           C  
ATOM    494  H   VAL    32      42.511  26.877  47.592  1.00  0.00           H  
ATOM    495  HA  VAL    32      40.546  27.460  45.505  1.00  0.00           H  
ATOM    496  HB  VAL    32      43.544  27.335  45.404  1.00  0.00           H  
ATOM    497 HG11 VAL    32      41.713  27.959  43.051  1.00  0.00           H  
ATOM    498 HG12 VAL    32      43.428  28.047  43.065  1.00  0.00           H  
ATOM    499 HG13 VAL    32      42.768  26.439  43.186  1.00  0.00           H  
ATOM    500 HG21 VAL    32      43.384  29.742  44.754  1.00  0.00           H  
ATOM    501 HG22 VAL    32      41.605  29.711  44.636  1.00  0.00           H  
ATOM    502 HG23 VAL    32      42.287  29.540  46.201  1.00  0.00           H  
ATOM    503  N   PRO    33      40.266  25.062  44.634  1.00  0.00           N  
ATOM    504  CA  PRO    33      40.037  23.647  44.313  1.00  0.00           C  
ATOM    505  C   PRO    33      40.858  23.033  43.095  1.00  0.00           C  
ATOM    506  O   PRO    33      41.057  21.788  43.019  1.00  0.00           O  
ATOM    507  CD  PRO    33      39.010  25.703  44.439  1.00  0.00           C  
ATOM    508  CG  PRO    33      37.982  24.672  44.794  1.00  0.00           C  
ATOM    509  CB  PRO    33      38.496  23.433  44.115  1.00  0.00           C  
ATOM    510  HD2 PRO    33      38.932  25.968  43.385  1.00  0.00           H  
ATOM    511  HD3 PRO    33      38.859  26.619  45.011  1.00  0.00           H  
ATOM    512  HG2 PRO    33      36.979  25.005  44.527  1.00  0.00           H  
ATOM    513  HG3 PRO    33      37.926  24.555  45.876  1.00  0.00           H  
ATOM    514  HB2 PRO    33      38.218  23.478  43.061  1.00  0.00           H  
ATOM    515  HB3 PRO    33      38.177  22.479  44.535  1.00  0.00           H  
ATOM    516  HA  PRO    33      40.174  22.965  45.152  1.00  0.00           H  
ATOM    517  N   VAL    34      41.290  23.879  42.146  1.00  0.00           N  
ATOM    518  CA  VAL    34      42.224  23.505  41.032  1.00  0.00           C  
ATOM    519  C   VAL    34      43.700  23.179  41.432  1.00  0.00           C  
ATOM    520  O   VAL    34      44.290  22.221  40.953  1.00  0.00           O  
ATOM    521  CB  VAL    34      42.143  24.545  39.868  1.00  0.00           C  
ATOM    522  CG1 VAL    34      43.163  25.710  39.950  1.00  0.00           C  
ATOM    523  CG2 VAL    34      42.290  23.884  38.503  1.00  0.00           C  
ATOM    524  H   VAL    34      40.991  24.844  42.135  1.00  0.00           H  
ATOM    525  HA  VAL    34      41.899  22.578  40.561  1.00  0.00           H  
ATOM    526  HB  VAL    34      41.163  25.021  39.841  1.00  0.00           H  
ATOM    527 HG11 VAL    34      43.191  26.001  41.000  1.00  0.00           H  
ATOM    528 HG12 VAL    34      44.188  25.402  39.744  1.00  0.00           H  
ATOM    529 HG13 VAL    34      42.773  26.592  39.442  1.00  0.00           H  
ATOM    530 HG21 VAL    34      41.408  23.262  38.352  1.00  0.00           H  
ATOM    531 HG22 VAL    34      42.226  24.682  37.763  1.00  0.00           H  
ATOM    532 HG23 VAL    34      43.222  23.319  38.525  1.00  0.00           H  
ATOM    533  N   ASN    35      44.126  23.850  42.490  1.00  0.00           N  
ATOM    534  CA  ASN    35      45.430  23.808  43.185  1.00  0.00           C  
ATOM    535  C   ASN    35      45.229  23.961  44.723  1.00  0.00           C  
ATOM    536  O   ASN    35      45.386  25.042  45.273  1.00  0.00           O  
ATOM    537  CB  ASN    35      46.436  24.849  42.624  1.00  0.00           C  
ATOM    538  CG  ASN    35      47.776  24.927  43.355  1.00  0.00           C  
ATOM    539  OD1 ASN    35      48.166  24.119  44.227  1.00  0.00           O  
ATOM    540  ND2 ASN    35      48.558  25.917  43.045  1.00  0.00           N  
ATOM    541  H   ASN    35      43.580  24.642  42.798  1.00  0.00           H  
ATOM    542  HA  ASN    35      45.872  22.817  43.078  1.00  0.00           H  
ATOM    543  HB2 ASN    35      46.719  24.641  41.592  1.00  0.00           H  
ATOM    544  HB3 ASN    35      45.976  25.838  42.613  1.00  0.00           H  
ATOM    545 HD21 ASN    35      48.239  26.504  42.288  1.00  0.00           H  
ATOM    546 HD22 ASN    35      49.442  26.042  43.517  1.00  0.00           H  
ATOM    547  N   PRO    36      44.830  22.898  45.520  1.00  0.00           N  
ATOM    548  CA  PRO    36      44.560  23.019  47.028  1.00  0.00           C  
ATOM    549  C   PRO    36      45.766  23.373  47.880  1.00  0.00           C  
ATOM    550  O   PRO    36      45.524  23.629  49.082  1.00  0.00           O  
ATOM    551  CD  PRO    36      44.280  21.657  44.995  1.00  0.00           C  
ATOM    552  CG  PRO    36      43.265  21.187  46.062  1.00  0.00           C  
ATOM    553  CB  PRO    36      43.858  21.727  47.412  1.00  0.00           C  
ATOM    554  HD2 PRO    36      45.032  20.891  44.806  1.00  0.00           H  
ATOM    555  HD3 PRO    36      43.607  21.690  44.137  1.00  0.00           H  
ATOM    556  HG2 PRO    36      43.102  20.109  46.081  1.00  0.00           H  
ATOM    557  HG3 PRO    36      42.282  21.648  45.966  1.00  0.00           H  
ATOM    558  HB2 PRO    36      44.591  21.023  47.807  1.00  0.00           H  
ATOM    559  HB3 PRO    36      43.118  21.931  48.186  1.00  0.00           H  
ATOM    560  HA  PRO    36      43.812  23.805  47.140  1.00  0.00           H  
ATOM    561  N   SER    37      47.034  23.445  47.430  1.00  0.00           N  
ATOM    562  CA  SER    37      48.116  24.106  48.118  1.00  0.00           C  
ATOM    563  C   SER    37      47.959  25.629  48.304  1.00  0.00           C  
ATOM    564  O   SER    37      48.416  26.218  49.316  1.00  0.00           O  
ATOM    565  CB  SER    37      49.379  23.745  47.365  1.00  0.00           C  
ATOM    566  OG  SER    37      49.707  22.367  47.519  1.00  0.00           O  
ATOM    567  H   SER    37      47.224  23.173  46.476  1.00  0.00           H  
ATOM    568  HA  SER    37      48.171  23.684  49.122  1.00  0.00           H  
ATOM    569  HB2 SER    37      49.314  24.086  46.332  1.00  0.00           H  
ATOM    570  HB3 SER    37      50.195  24.300  47.828  1.00  0.00           H  
ATOM    571  HG  SER    37      49.369  21.837  46.793  1.00  0.00           H  
ATOM    572  N   LEU    38      47.199  26.287  47.325  1.00  0.00           N  
ATOM    573  CA  LEU    38      47.011  27.774  47.253  1.00  0.00           C  
ATOM    574  C   LEU    38      45.697  28.064  48.011  1.00  0.00           C  
ATOM    575  O   LEU    38      44.748  27.329  47.955  1.00  0.00           O  
ATOM    576  CB  LEU    38      46.905  28.238  45.785  1.00  0.00           C  
ATOM    577  CG  LEU    38      46.363  29.641  45.481  1.00  0.00           C  
ATOM    578  CD1 LEU    38      47.214  30.738  46.157  1.00  0.00           C  
ATOM    579  CD2 LEU    38      46.432  29.920  43.993  1.00  0.00           C  
ATOM    580  H   LEU    38      46.938  25.658  46.579  1.00  0.00           H  
ATOM    581  HA  LEU    38      47.846  28.189  47.817  1.00  0.00           H  
ATOM    582  HB2 LEU    38      47.924  28.197  45.399  1.00  0.00           H  
ATOM    583  HB3 LEU    38      46.384  27.472  45.211  1.00  0.00           H  
ATOM    584  HG  LEU    38      45.362  29.814  45.877  1.00  0.00           H  
ATOM    585 HD11 LEU    38      48.291  30.780  45.994  1.00  0.00           H  
ATOM    586 HD12 LEU    38      46.770  31.712  45.949  1.00  0.00           H  
ATOM    587 HD13 LEU    38      47.230  30.483  47.217  1.00  0.00           H  
ATOM    588 HD21 LEU    38      45.612  29.373  43.527  1.00  0.00           H  
ATOM    589 HD22 LEU    38      46.160  30.931  43.690  1.00  0.00           H  
ATOM    590 HD23 LEU    38      47.409  29.605  43.626  1.00  0.00           H  
ATOM    591  N   TYR    39      45.719  29.098  48.864  1.00  0.00           N  
ATOM    592  CA  TYR    39      44.633  29.577  49.760  1.00  0.00           C  
ATOM    593  C   TYR    39      44.494  31.078  49.649  1.00  0.00           C  
ATOM    594  O   TYR    39      45.492  31.778  49.481  1.00  0.00           O  
ATOM    595  CB  TYR    39      45.080  29.231  51.206  1.00  0.00           C  
ATOM    596  CG  TYR    39      45.011  27.806  51.707  1.00  0.00           C  
ATOM    597  CD1 TYR    39      46.081  26.920  51.508  1.00  0.00           C  
ATOM    598  CE1 TYR    39      46.174  25.616  52.081  1.00  0.00           C  
ATOM    599  CZ  TYR    39      45.107  25.162  52.846  1.00  0.00           C  
ATOM    600  OH  TYR    39      45.092  23.884  53.264  1.00  0.00           O  
ATOM    601  CE2 TYR    39      43.915  25.947  52.849  1.00  0.00           C  
ATOM    602  CD2 TYR    39      43.899  27.286  52.399  1.00  0.00           C  
ATOM    603  H   TYR    39      46.572  29.621  48.724  1.00  0.00           H  
ATOM    604  HA  TYR    39      43.653  29.160  49.529  1.00  0.00           H  
ATOM    605  HB2 TYR    39      46.096  29.623  51.266  1.00  0.00           H  
ATOM    606  HB3 TYR    39      44.468  29.856  51.855  1.00  0.00           H  
ATOM    607  HD1 TYR    39      46.933  27.185  50.900  1.00  0.00           H  
ATOM    608  HE1 TYR    39      47.023  24.974  51.903  1.00  0.00           H  
ATOM    609  HH  TYR    39      44.425  23.749  53.941  1.00  0.00           H  
ATOM    610  HE2 TYR    39      42.992  25.539  53.233  1.00  0.00           H  
ATOM    611  HD2 TYR    39      43.110  27.976  52.657  1.00  0.00           H  
ATOM    612  N   LEU    40      43.310  31.546  49.777  1.00  0.00           N  
ATOM    613  CA  LEU    40      42.938  32.998  49.680  1.00  0.00           C  
ATOM    614  C   LEU    40      42.748  33.646  51.061  1.00  0.00           C  
ATOM    615  O   LEU    40      42.487  32.980  52.056  1.00  0.00           O  
ATOM    616  CB  LEU    40      41.652  33.294  48.827  1.00  0.00           C  
ATOM    617  CG  LEU    40      41.559  32.708  47.440  1.00  0.00           C  
ATOM    618  CD1 LEU    40      40.207  32.989  46.794  1.00  0.00           C  
ATOM    619  CD2 LEU    40      42.702  33.131  46.481  1.00  0.00           C  
ATOM    620  H   LEU    40      42.631  30.850  50.049  1.00  0.00           H  
ATOM    621  HA  LEU    40      43.727  33.580  49.204  1.00  0.00           H  
ATOM    622  HB2 LEU    40      40.793  33.200  49.492  1.00  0.00           H  
ATOM    623  HB3 LEU    40      41.738  34.370  48.678  1.00  0.00           H  
ATOM    624  HG  LEU    40      41.609  31.621  47.516  1.00  0.00           H  
ATOM    625 HD11 LEU    40      40.097  34.038  46.521  1.00  0.00           H  
ATOM    626 HD12 LEU    40      39.963  32.511  45.845  1.00  0.00           H  
ATOM    627 HD13 LEU    40      39.388  32.777  47.482  1.00  0.00           H  
ATOM    628 HD21 LEU    40      42.811  34.215  46.524  1.00  0.00           H  
ATOM    629 HD22 LEU    40      43.683  32.737  46.747  1.00  0.00           H  
ATOM    630 HD23 LEU    40      42.424  32.682  45.527  1.00  0.00           H  
ATOM    631  N   ILE    41      43.019  34.951  51.209  1.00  0.00           N  
ATOM    632  CA  ILE    41      43.309  35.745  52.436  1.00  0.00           C  
ATOM    633  C   ILE    41      42.795  37.195  52.323  1.00  0.00           C  
ATOM    634  O   ILE    41      42.739  37.809  51.258  1.00  0.00           O  
ATOM    635  CB  ILE    41      44.820  35.649  52.730  1.00  0.00           C  
ATOM    636  CG2 ILE    41      45.271  36.384  53.994  1.00  0.00           C  
ATOM    637  CG1 ILE    41      45.439  34.215  52.775  1.00  0.00           C  
ATOM    638  CD1 ILE    41      46.949  34.072  52.835  1.00  0.00           C  
ATOM    639  H   ILE    41      43.112  35.535  50.390  1.00  0.00           H  
ATOM    640  HA  ILE    41      42.784  35.256  53.256  1.00  0.00           H  
ATOM    641  HB  ILE    41      45.316  36.087  51.863  1.00  0.00           H  
ATOM    642 HG21 ILE    41      44.852  35.973  54.913  1.00  0.00           H  
ATOM    643 HG22 ILE    41      46.355  36.363  54.106  1.00  0.00           H  
ATOM    644 HG23 ILE    41      45.115  37.453  53.842  1.00  0.00           H  
ATOM    645 HG12 ILE    41      45.052  33.788  53.701  1.00  0.00           H  
ATOM    646 HG13 ILE    41      45.048  33.527  52.025  1.00  0.00           H  
ATOM    647 HD11 ILE    41      47.492  34.802  52.236  1.00  0.00           H  
ATOM    648 HD12 ILE    41      47.177  34.379  53.855  1.00  0.00           H  
ATOM    649 HD13 ILE    41      47.178  33.029  52.614  1.00  0.00           H  
ATOM    650  N   LYS    42      42.531  37.792  53.486  1.00  0.00           N  
ATOM    651  CA  LYS    42      42.428  39.311  53.604  1.00  0.00           C  
ATOM    652  C   LYS    42      43.212  39.792  54.817  1.00  0.00           C  
ATOM    653  O   LYS    42      42.724  39.518  55.894  1.00  0.00           O  
ATOM    654  CB  LYS    42      40.940  39.664  53.803  1.00  0.00           C  
ATOM    655  CG  LYS    42      40.638  41.075  54.050  1.00  0.00           C  
ATOM    656  CD  LYS    42      41.267  42.083  53.055  1.00  0.00           C  
ATOM    657  CE  LYS    42      40.744  43.525  53.229  1.00  0.00           C  
ATOM    658  NZ  LYS    42      41.312  44.100  54.434  1.00  0.00           N1+
ATOM    659  H   LYS    42      42.518  37.198  54.303  1.00  0.00           H  
ATOM    660  HA  LYS    42      42.771  39.743  52.665  1.00  0.00           H  
ATOM    661  HB2 LYS    42      40.402  39.385  52.897  1.00  0.00           H  
ATOM    662  HB3 LYS    42      40.604  38.995  54.596  1.00  0.00           H  
ATOM    663  HG2 LYS    42      39.565  41.265  54.048  1.00  0.00           H  
ATOM    664  HG3 LYS    42      40.889  41.373  55.068  1.00  0.00           H  
ATOM    665  HD2 LYS    42      42.350  41.989  52.976  1.00  0.00           H  
ATOM    666  HD3 LYS    42      40.900  41.847  52.056  1.00  0.00           H  
ATOM    667  HE2 LYS    42      40.987  44.076  52.321  1.00  0.00           H  
ATOM    668  HE3 LYS    42      39.662  43.440  53.331  1.00  0.00           H  
ATOM    669  HZ1 LYS    42      40.864  43.692  55.242  1.00  0.00           H  
ATOM    670  HZ2 LYS    42      42.310  43.951  54.445  1.00  0.00           H  
ATOM    671  HZ3 LYS    42      41.039  45.071  54.379  1.00  0.00           H  
ATOM    672  N   TYR    43      44.325  40.393  54.562  1.00  0.00           N  
ATOM    673  CA  TYR    43      45.049  40.909  55.620  1.00  0.00           C  
ATOM    674  C   TYR    43      44.428  42.214  56.183  1.00  0.00           C  
ATOM    675  O   TYR    43      43.713  42.915  55.507  1.00  0.00           O  
ATOM    676  CB  TYR    43      46.490  41.006  55.234  1.00  0.00           C  
ATOM    677  CG  TYR    43      47.101  39.756  54.848  1.00  0.00           C  
ATOM    678  CD1 TYR    43      47.495  38.863  55.884  1.00  0.00           C  
ATOM    679  CE1 TYR    43      48.327  37.753  55.617  1.00  0.00           C  
ATOM    680  CZ  TYR    43      48.738  37.432  54.292  1.00  0.00           C  
ATOM    681  OH  TYR    43      49.644  36.519  54.031  1.00  0.00           O  
ATOM    682  CE2 TYR    43      48.233  38.223  53.214  1.00  0.00           C  
ATOM    683  CD2 TYR    43      47.505  39.405  53.523  1.00  0.00           C  
ATOM    684  H   TYR    43      44.572  40.411  53.583  1.00  0.00           H  
ATOM    685  HA  TYR    43      45.081  40.158  56.410  1.00  0.00           H  
ATOM    686  HB2 TYR    43      46.485  41.629  54.339  1.00  0.00           H  
ATOM    687  HB3 TYR    43      47.056  41.379  56.087  1.00  0.00           H  
ATOM    688  HD1 TYR    43      47.253  39.005  56.927  1.00  0.00           H  
ATOM    689  HE1 TYR    43      48.664  37.097  56.407  1.00  0.00           H  
ATOM    690  HH  TYR    43      50.074  36.192  54.824  1.00  0.00           H  
ATOM    691  HE2 TYR    43      48.503  38.086  52.177  1.00  0.00           H  
ATOM    692  HD2 TYR    43      47.227  39.985  52.655  1.00  0.00           H  
ATOM    693  N   ASP    44      44.670  42.528  57.468  1.00  0.00           N  
ATOM    694  CA  ASP    44      44.038  43.638  58.095  1.00  0.00           C  
ATOM    695  C   ASP    44      44.770  44.956  57.636  1.00  0.00           C  
ATOM    696  O   ASP    44      45.991  44.899  57.570  1.00  0.00           O  
ATOM    697  CB  ASP    44      44.151  43.346  59.631  1.00  0.00           C  
ATOM    698  CG  ASP    44      43.306  42.193  60.243  1.00  0.00           C  
ATOM    699  OD1 ASP    44      42.321  41.678  59.619  1.00  0.00           O  
ATOM    700  OD2 ASP    44      43.406  41.989  61.459  1.00  0.00           O1-
ATOM    701  H   ASP    44      45.177  41.876  58.049  1.00  0.00           H  
ATOM    702  HA  ASP    44      42.996  43.679  57.778  1.00  0.00           H  
ATOM    703  HB2 ASP    44      45.186  43.217  59.948  1.00  0.00           H  
ATOM    704  HB3 ASP    44      43.775  44.263  60.084  1.00  0.00           H  
ATOM    705  N   GLY    45      44.077  46.073  57.476  1.00  0.00           N  
ATOM    706  CA  GLY    45      44.663  47.353  57.047  1.00  0.00           C  
ATOM    707  C   GLY    45      44.819  47.577  55.544  1.00  0.00           C  
ATOM    708  O   GLY    45      44.444  48.562  54.885  1.00  0.00           O  
ATOM    709  H   GLY    45      43.067  46.099  57.477  1.00  0.00           H  
ATOM    710  HA2 GLY    45      44.135  48.171  57.536  1.00  0.00           H  
ATOM    711  HA3 GLY    45      45.658  47.353  57.492  1.00  0.00           H  
ATOM    712  N   PHE    46      45.506  46.552  55.005  1.00  0.00           N  
ATOM    713  CA  PHE    46      45.678  46.393  53.560  1.00  0.00           C  
ATOM    714  C   PHE    46      44.367  46.030  52.839  1.00  0.00           C  
ATOM    715  O   PHE    46      43.439  45.384  53.442  1.00  0.00           O  
ATOM    716  CB  PHE    46      46.810  45.415  53.192  1.00  0.00           C  
ATOM    717  CG  PHE    46      48.117  45.689  53.951  1.00  0.00           C  
ATOM    718  CD1 PHE    46      48.938  46.709  53.539  1.00  0.00           C  
ATOM    719  CE1 PHE    46      50.107  47.048  54.278  1.00  0.00           C  
ATOM    720  CZ  PHE    46      50.371  46.393  55.459  1.00  0.00           C  
ATOM    721  CE2 PHE    46      49.545  45.381  55.939  1.00  0.00           C  
ATOM    722  CD2 PHE    46      48.368  45.006  55.191  1.00  0.00           C  
ATOM    723  H   PHE    46      45.765  45.771  55.591  1.00  0.00           H  
ATOM    724  HA  PHE    46      45.959  47.409  53.282  1.00  0.00           H  
ATOM    725  HB2 PHE    46      46.541  44.398  53.477  1.00  0.00           H  
ATOM    726  HB3 PHE    46      47.043  45.495  52.130  1.00  0.00           H  
ATOM    727  HD1 PHE    46      48.656  47.348  52.715  1.00  0.00           H  
ATOM    728  HE1 PHE    46      50.751  47.869  54.001  1.00  0.00           H  
ATOM    729  HZ  PHE    46      51.240  46.708  56.017  1.00  0.00           H  
ATOM    730  HE2 PHE    46      49.878  44.806  56.790  1.00  0.00           H  
ATOM    731  HD2 PHE    46      47.797  44.198  55.624  1.00  0.00           H  
ATOM    732  N   ASP    47      44.236  46.308  51.510  1.00  0.00           N  
ATOM    733  CA  ASP    47      42.950  46.491  50.906  1.00  0.00           C  
ATOM    734  C   ASP    47      42.398  45.256  50.201  1.00  0.00           C  
ATOM    735  O   ASP    47      41.203  45.008  50.204  1.00  0.00           O  
ATOM    736  CB  ASP    47      42.897  47.782  50.076  1.00  0.00           C  
ATOM    737  CG  ASP    47      43.084  49.034  50.882  1.00  0.00           C  
ATOM    738  OD1 ASP    47      43.965  49.845  50.542  1.00  0.00           O  
ATOM    739  OD2 ASP    47      42.282  49.238  51.863  1.00  0.00           O1-
ATOM    740  H   ASP    47      45.008  46.740  51.023  1.00  0.00           H  
ATOM    741  HA  ASP    47      42.262  46.687  51.728  1.00  0.00           H  
ATOM    742  HB2 ASP    47      43.704  47.702  49.346  1.00  0.00           H  
ATOM    743  HB3 ASP    47      41.875  47.877  49.709  1.00  0.00           H  
ATOM    744  N   CYS    48      43.278  44.513  49.614  1.00  0.00           N  
ATOM    745  CA  CYS    48      43.106  43.539  48.582  1.00  0.00           C  
ATOM    746  C   CYS    48      42.847  42.156  49.129  1.00  0.00           C  
ATOM    747  O   CYS    48      43.134  41.717  50.218  1.00  0.00           O  
ATOM    748  CB  CYS    48      44.294  43.510  47.660  1.00  0.00           C  
ATOM    749  SG  CYS    48      44.562  45.217  46.983  1.00  0.00           S  
ATOM    750  H   CYS    48      44.214  44.885  49.691  1.00  0.00           H  
ATOM    751  HA  CYS    48      42.186  43.707  48.021  1.00  0.00           H  
ATOM    752  HB2 CYS    48      45.147  43.195  48.261  1.00  0.00           H  
ATOM    753  HB3 CYS    48      44.260  42.781  46.850  1.00  0.00           H  
ATOM    754  HG  CYS    48      43.919  45.033  45.827  1.00  0.00           H  
ATOM    755  N   VAL    49      42.408  41.298  48.231  1.00  0.00           N  
ATOM    756  CA  VAL    49      42.237  39.860  48.454  1.00  0.00           C  
ATOM    757  C   VAL    49      43.580  39.316  48.124  1.00  0.00           C  
ATOM    758  O   VAL    49      44.035  39.522  46.998  1.00  0.00           O  
ATOM    759  CB  VAL    49      41.171  39.153  47.621  1.00  0.00           C  
ATOM    760  CG1 VAL    49      41.162  37.636  47.843  1.00  0.00           C  
ATOM    761  CG2 VAL    49      39.768  39.701  48.000  1.00  0.00           C  
ATOM    762  H   VAL    49      42.119  41.690  47.347  1.00  0.00           H  
ATOM    763  HA  VAL    49      41.991  39.699  49.504  1.00  0.00           H  
ATOM    764  HB  VAL    49      41.373  39.312  46.562  1.00  0.00           H  
ATOM    765 HG11 VAL    49      42.157  37.192  47.822  1.00  0.00           H  
ATOM    766 HG12 VAL    49      40.726  37.418  48.818  1.00  0.00           H  
ATOM    767 HG13 VAL    49      40.638  37.158  47.016  1.00  0.00           H  
ATOM    768 HG21 VAL    49      39.007  39.300  47.331  1.00  0.00           H  
ATOM    769 HG22 VAL    49      39.542  39.551  49.056  1.00  0.00           H  
ATOM    770 HG23 VAL    49      39.781  40.776  47.820  1.00  0.00           H  
ATOM    771  N   TYR    50      44.336  38.576  48.914  1.00  0.00           N  
ATOM    772  CA  TYR    50      45.682  38.074  48.740  1.00  0.00           C  
ATOM    773  C   TYR    50      45.637  36.573  48.596  1.00  0.00           C  
ATOM    774  O   TYR    50      44.624  35.868  48.704  1.00  0.00           O  
ATOM    775  CB  TYR    50      46.564  38.573  49.939  1.00  0.00           C  
ATOM    776  CG  TYR    50      46.849  40.090  49.945  1.00  0.00           C  
ATOM    777  CD1 TYR    50      47.958  40.627  49.377  1.00  0.00           C  
ATOM    778  CE1 TYR    50      48.191  42.008  49.385  1.00  0.00           C  
ATOM    779  CZ  TYR    50      47.271  42.826  50.044  1.00  0.00           C  
ATOM    780  OH  TYR    50      47.472  44.172  50.121  1.00  0.00           O  
ATOM    781  CE2 TYR    50      46.099  42.295  50.637  1.00  0.00           C  
ATOM    782  CD2 TYR    50      45.927  40.903  50.634  1.00  0.00           C  
ATOM    783  H   TYR    50      43.890  38.332  49.787  1.00  0.00           H  
ATOM    784  HA  TYR    50      46.150  38.528  47.867  1.00  0.00           H  
ATOM    785  HB2 TYR    50      46.151  38.179  50.868  1.00  0.00           H  
ATOM    786  HB3 TYR    50      47.546  38.107  49.849  1.00  0.00           H  
ATOM    787  HD1 TYR    50      48.654  40.023  48.812  1.00  0.00           H  
ATOM    788  HE1 TYR    50      49.142  42.393  49.048  1.00  0.00           H  
ATOM    789  HH  TYR    50      48.350  44.559  50.092  1.00  0.00           H  
ATOM    790  HE2 TYR    50      45.416  42.984  51.111  1.00  0.00           H  
ATOM    791  HD2 TYR    50      45.064  40.488  51.133  1.00  0.00           H  
ATOM    792  N   GLY    51      46.800  35.871  48.416  1.00  0.00           N  
ATOM    793  CA  GLY    51      46.857  34.399  48.440  1.00  0.00           C  
ATOM    794  C   GLY    51      48.209  33.766  48.523  1.00  0.00           C  
ATOM    795  O   GLY    51      49.127  34.347  47.913  1.00  0.00           O  
ATOM    796  H   GLY    51      47.626  36.377  48.130  1.00  0.00           H  
ATOM    797  HA2 GLY    51      46.301  33.997  49.288  1.00  0.00           H  
ATOM    798  HA3 GLY    51      46.285  33.918  47.647  1.00  0.00           H  
ATOM    799  N   LEU    52      48.307  32.711  49.336  1.00  0.00           N  
ATOM    800  CA  LEU    52      49.619  32.053  49.636  1.00  0.00           C  
ATOM    801  C   LEU    52      49.450  30.558  49.821  1.00  0.00           C  
ATOM    802  O   LEU    52      48.334  30.053  50.039  1.00  0.00           O  
ATOM    803  CB  LEU    52      50.341  32.650  50.969  1.00  0.00           C  
ATOM    804  CG  LEU    52      50.829  34.059  51.019  1.00  0.00           C  
ATOM    805  CD1 LEU    52      51.431  34.508  52.318  1.00  0.00           C  
ATOM    806  CD2 LEU    52      51.829  34.273  49.909  1.00  0.00           C  
ATOM    807  H   LEU    52      47.531  32.323  49.853  1.00  0.00           H  
ATOM    808  HA  LEU    52      50.388  32.215  48.880  1.00  0.00           H  
ATOM    809  HB2 LEU    52      49.641  32.466  51.784  1.00  0.00           H  
ATOM    810  HB3 LEU    52      51.246  32.094  51.214  1.00  0.00           H  
ATOM    811  HG  LEU    52      49.995  34.743  50.868  1.00  0.00           H  
ATOM    812 HD11 LEU    52      52.195  33.808  52.654  1.00  0.00           H  
ATOM    813 HD12 LEU    52      51.854  35.513  52.308  1.00  0.00           H  
ATOM    814 HD13 LEU    52      50.579  34.433  52.994  1.00  0.00           H  
ATOM    815 HD21 LEU    52      52.745  33.691  50.006  1.00  0.00           H  
ATOM    816 HD22 LEU    52      51.366  34.139  48.931  1.00  0.00           H  
ATOM    817 HD23 LEU    52      52.332  35.238  49.843  1.00  0.00           H  
ATOM    818  N   GLU    53      50.592  29.882  49.826  1.00  0.00           N  
ATOM    819  CA  GLU    53      50.724  28.470  50.022  1.00  0.00           C  
ATOM    820  C   GLU    53      51.291  28.238  51.414  1.00  0.00           C  
ATOM    821  O   GLU    53      52.400  27.788  51.603  1.00  0.00           O  
ATOM    822  CB  GLU    53      51.615  27.951  48.847  1.00  0.00           C  
ATOM    823  CG  GLU    53      51.008  28.193  47.473  1.00  0.00           C  
ATOM    824  CD  GLU    53      52.082  28.313  46.379  1.00  0.00           C  
ATOM    825  OE1 GLU    53      52.229  29.458  45.886  1.00  0.00           O  
ATOM    826  OE2 GLU    53      52.678  27.310  45.959  1.00  0.00           O1-
ATOM    827  H   GLU    53      51.447  30.371  49.603  1.00  0.00           H  
ATOM    828  HA  GLU    53      49.754  27.977  49.967  1.00  0.00           H  
ATOM    829  HB2 GLU    53      52.538  28.527  48.922  1.00  0.00           H  
ATOM    830  HB3 GLU    53      51.837  26.886  48.911  1.00  0.00           H  
ATOM    831  HG2 GLU    53      50.388  27.339  47.202  1.00  0.00           H  
ATOM    832  HG3 GLU    53      50.361  29.068  47.407  1.00  0.00           H  
ATOM    833  N   LEU    54      50.413  28.380  52.408  1.00  0.00           N  
ATOM    834  CA  LEU    54      50.760  28.502  53.882  1.00  0.00           C  
ATOM    835  C   LEU    54      51.357  27.222  54.420  1.00  0.00           C  
ATOM    836  O   LEU    54      52.093  27.331  55.349  1.00  0.00           O  
ATOM    837  CB  LEU    54      49.608  29.018  54.770  1.00  0.00           C  
ATOM    838  CG  LEU    54      49.008  30.423  54.405  1.00  0.00           C  
ATOM    839  CD1 LEU    54      47.770  30.663  55.298  1.00  0.00           C  
ATOM    840  CD2 LEU    54      49.928  31.619  54.681  1.00  0.00           C  
ATOM    841  H   LEU    54      49.439  28.548  52.204  1.00  0.00           H  
ATOM    842  HA  LEU    54      51.518  29.261  54.076  1.00  0.00           H  
ATOM    843  HB2 LEU    54      48.855  28.253  54.577  1.00  0.00           H  
ATOM    844  HB3 LEU    54      49.888  29.011  55.823  1.00  0.00           H  
ATOM    845  HG  LEU    54      48.711  30.435  53.356  1.00  0.00           H  
ATOM    846 HD11 LEU    54      47.344  31.633  55.041  1.00  0.00           H  
ATOM    847 HD12 LEU    54      46.971  29.943  55.115  1.00  0.00           H  
ATOM    848 HD13 LEU    54      48.107  30.692  56.334  1.00  0.00           H  
ATOM    849 HD21 LEU    54      49.333  32.532  54.716  1.00  0.00           H  
ATOM    850 HD22 LEU    54      50.316  31.538  55.696  1.00  0.00           H  
ATOM    851 HD23 LEU    54      50.729  31.640  53.942  1.00  0.00           H  
ATOM    852  N   ASN    55      51.105  26.039  53.872  1.00  0.00           N  
ATOM    853  CA  ASN    55      51.683  24.733  54.292  1.00  0.00           C  
ATOM    854  C   ASN    55      52.989  24.332  53.503  1.00  0.00           C  
ATOM    855  O   ASN    55      53.714  23.551  54.035  1.00  0.00           O  
ATOM    856  CB  ASN    55      50.498  23.719  54.146  1.00  0.00           C  
ATOM    857  CG  ASN    55      49.325  23.956  55.087  1.00  0.00           C  
ATOM    858  OD1 ASN    55      49.324  24.820  55.953  1.00  0.00           O  
ATOM    859  ND2 ASN    55      48.272  23.193  54.883  1.00  0.00           N  
ATOM    860  H   ASN    55      50.533  26.062  53.040  1.00  0.00           H  
ATOM    861  HA  ASN    55      52.031  24.727  55.325  1.00  0.00           H  
ATOM    862  HB2 ASN    55      50.117  23.706  53.124  1.00  0.00           H  
ATOM    863  HB3 ASN    55      50.819  22.698  54.351  1.00  0.00           H  
ATOM    864 HD21 ASN    55      48.298  22.649  54.033  1.00  0.00           H  
ATOM    865 HD22 ASN    55      47.493  23.209  55.526  1.00  0.00           H  
ATOM    866  N   LYS    56      53.245  24.931  52.315  1.00  0.00           N  
ATOM    867  CA  LYS    56      54.462  24.725  51.410  1.00  0.00           C  
ATOM    868  C   LYS    56      55.528  25.714  51.774  1.00  0.00           C  
ATOM    869  O   LYS    56      56.736  25.304  51.855  1.00  0.00           O  
ATOM    870  CB  LYS    56      54.065  24.745  49.922  1.00  0.00           C  
ATOM    871  CG  LYS    56      52.956  23.683  49.487  1.00  0.00           C  
ATOM    872  CD  LYS    56      53.286  22.291  49.874  1.00  0.00           C  
ATOM    873  CE  LYS    56      52.361  21.225  49.253  1.00  0.00           C  
ATOM    874  NZ  LYS    56      52.627  19.782  49.652  1.00  0.00           N1+
ATOM    875  H   LYS    56      52.487  25.525  52.012  1.00  0.00           H  
ATOM    876  HA  LYS    56      54.833  23.767  51.776  1.00  0.00           H  
ATOM    877  HB2 LYS    56      53.799  25.779  49.700  1.00  0.00           H  
ATOM    878  HB3 LYS    56      54.963  24.595  49.322  1.00  0.00           H  
ATOM    879  HG2 LYS    56      51.981  24.061  49.795  1.00  0.00           H  
ATOM    880  HG3 LYS    56      52.900  23.749  48.400  1.00  0.00           H  
ATOM    881  HD2 LYS    56      54.264  22.048  49.461  1.00  0.00           H  
ATOM    882  HD3 LYS    56      53.202  21.987  50.917  1.00  0.00           H  
ATOM    883  HE2 LYS    56      51.380  21.680  49.385  1.00  0.00           H  
ATOM    884  HE3 LYS    56      52.508  21.149  48.176  1.00  0.00           H  
ATOM    885  HZ1 LYS    56      53.609  19.549  49.634  1.00  0.00           H  
ATOM    886  HZ2 LYS    56      52.260  19.655  50.584  1.00  0.00           H  
ATOM    887  HZ3 LYS    56      52.010  19.205  49.098  1.00  0.00           H  
ATOM    888  N   ASP    57      55.186  27.024  51.865  1.00  0.00           N  
ATOM    889  CA  ASP    57      56.081  28.164  51.844  1.00  0.00           C  
ATOM    890  C   ASP    57      56.877  28.331  53.168  1.00  0.00           C  
ATOM    891  O   ASP    57      56.350  28.700  54.214  1.00  0.00           O  
ATOM    892  CB  ASP    57      55.357  29.488  51.438  1.00  0.00           C  
ATOM    893  CG  ASP    57      56.320  30.589  50.972  1.00  0.00           C  
ATOM    894  OD1 ASP    57      57.572  30.429  50.915  1.00  0.00           O  
ATOM    895  OD2 ASP    57      55.858  31.703  50.571  1.00  0.00           O1-
ATOM    896  H   ASP    57      54.221  27.268  51.694  1.00  0.00           H  
ATOM    897  HA  ASP    57      56.813  27.954  51.063  1.00  0.00           H  
ATOM    898  HB2 ASP    57      54.586  29.241  50.708  1.00  0.00           H  
ATOM    899  HB3 ASP    57      54.819  29.832  52.322  1.00  0.00           H  
ATOM    900  N   GLU    58      58.172  28.223  53.052  1.00  0.00           N  
ATOM    901  CA  GLU    58      59.349  28.470  53.913  1.00  0.00           C  
ATOM    902  C   GLU    58      59.413  29.925  54.426  1.00  0.00           C  
ATOM    903  O   GLU    58      59.835  30.209  55.527  1.00  0.00           O  
ATOM    904  CB  GLU    58      60.592  28.114  53.111  1.00  0.00           C  
ATOM    905  CG  GLU    58      62.006  28.298  53.772  1.00  0.00           C  
ATOM    906  CD  GLU    58      62.269  27.716  55.212  1.00  0.00           C  
ATOM    907  OE1 GLU    58      61.426  26.985  55.770  1.00  0.00           O  
ATOM    908  OE2 GLU    58      63.365  27.974  55.757  1.00  0.00           O1-
ATOM    909  H   GLU    58      58.471  27.926  52.134  1.00  0.00           H  
ATOM    910  HA  GLU    58      59.403  27.739  54.720  1.00  0.00           H  
ATOM    911  HB2 GLU    58      60.498  27.061  52.847  1.00  0.00           H  
ATOM    912  HB3 GLU    58      60.611  28.689  52.186  1.00  0.00           H  
ATOM    913  HG2 GLU    58      62.770  27.953  53.074  1.00  0.00           H  
ATOM    914  HG3 GLU    58      62.131  29.380  53.816  1.00  0.00           H  
ATOM    915  N   ARG    59      58.996  30.924  53.576  1.00  0.00           N  
ATOM    916  CA  ARG    59      59.067  32.377  54.004  1.00  0.00           C  
ATOM    917  C   ARG    59      57.998  32.579  55.125  1.00  0.00           C  
ATOM    918  O   ARG    59      58.229  33.536  55.866  1.00  0.00           O  
ATOM    919  CB  ARG    59      58.573  33.328  52.817  1.00  0.00           C  
ATOM    920  CG  ARG    59      59.490  33.087  51.542  1.00  0.00           C  
ATOM    921  CD  ARG    59      59.235  33.958  50.324  1.00  0.00           C  
ATOM    922  NE  ARG    59      57.974  33.543  49.734  1.00  0.00           N  
ATOM    923  CZ  ARG    59      57.386  33.997  48.674  1.00  0.00           C  
ATOM    924  NH1 ARG    59      57.811  34.910  47.834  1.00  0.00           N  
ATOM    925  NH2 ARG    59      56.235  33.443  48.415  1.00  0.00           N1+
ATOM    926  H   ARG    59      58.546  30.687  52.704  1.00  0.00           H  
ATOM    927  HA  ARG    59      60.081  32.595  54.341  1.00  0.00           H  
ATOM    928  HB2 ARG    59      57.534  33.059  52.627  1.00  0.00           H  
ATOM    929  HB3 ARG    59      58.697  34.372  53.103  1.00  0.00           H  
ATOM    930  HG2 ARG    59      60.538  33.016  51.832  1.00  0.00           H  
ATOM    931  HG3 ARG    59      59.413  32.054  51.205  1.00  0.00           H  
ATOM    932  HD2 ARG    59      59.331  35.032  50.485  1.00  0.00           H  
ATOM    933  HD3 ARG    59      59.927  33.684  49.528  1.00  0.00           H  
ATOM    934  HE  ARG    59      57.422  32.936  50.323  1.00  0.00           H  
ATOM    935 HH11 ARG    59      58.788  35.162  47.885  1.00  0.00           H  
ATOM    936 HH12 ARG    59      57.309  35.213  47.012  1.00  0.00           H  
ATOM    937 HH21 ARG    59      55.921  32.710  49.035  1.00  0.00           H  
ATOM    938 HH22 ARG    59      55.596  33.621  47.653  1.00  0.00           H  
ATOM    939  N   VAL    60      56.845  31.866  55.216  1.00  0.00           N  
ATOM    940  CA  VAL    60      55.849  31.992  56.238  1.00  0.00           C  
ATOM    941  C   VAL    60      56.388  31.380  57.614  1.00  0.00           C  
ATOM    942  O   VAL    60      56.346  30.189  57.823  1.00  0.00           O  
ATOM    943  CB  VAL    60      54.455  31.445  55.832  1.00  0.00           C  
ATOM    944  CG1 VAL    60      53.525  31.487  57.001  1.00  0.00           C  
ATOM    945  CG2 VAL    60      53.841  32.305  54.757  1.00  0.00           C  
ATOM    946  H   VAL    60      56.799  31.048  54.626  1.00  0.00           H  
ATOM    947  HA  VAL    60      55.740  33.065  56.399  1.00  0.00           H  
ATOM    948  HB  VAL    60      54.574  30.429  55.454  1.00  0.00           H  
ATOM    949 HG11 VAL    60      53.612  32.383  57.616  1.00  0.00           H  
ATOM    950 HG12 VAL    60      52.521  31.399  56.586  1.00  0.00           H  
ATOM    951 HG13 VAL    60      53.644  30.577  57.589  1.00  0.00           H  
ATOM    952 HG21 VAL    60      52.919  31.919  54.321  1.00  0.00           H  
ATOM    953 HG22 VAL    60      53.764  33.277  55.243  1.00  0.00           H  
ATOM    954 HG23 VAL    60      54.547  32.272  53.928  1.00  0.00           H  
ATOM    955  N   SER    61      56.711  32.218  58.540  1.00  0.00           N  
ATOM    956  CA  SER    61      57.187  31.909  59.871  1.00  0.00           C  
ATOM    957  C   SER    61      56.205  32.137  61.022  1.00  0.00           C  
ATOM    958  O   SER    61      55.241  32.902  60.891  1.00  0.00           O  
ATOM    959  CB  SER    61      58.498  32.762  60.049  1.00  0.00           C  
ATOM    960  OG  SER    61      58.245  34.211  59.850  1.00  0.00           O  
ATOM    961  H   SER    61      56.815  33.206  58.356  1.00  0.00           H  
ATOM    962  HA  SER    61      57.626  30.914  59.800  1.00  0.00           H  
ATOM    963  HB2 SER    61      59.009  32.594  60.997  1.00  0.00           H  
ATOM    964  HB3 SER    61      59.239  32.433  59.320  1.00  0.00           H  
ATOM    965  HG  SER    61      58.917  34.701  60.330  1.00  0.00           H  
ATOM    966  N   ALA    62      56.632  31.547  62.137  1.00  0.00           N  
ATOM    967  CA  ALA    62      55.902  31.632  63.441  1.00  0.00           C  
ATOM    968  C   ALA    62      54.332  31.618  63.295  1.00  0.00           C  
ATOM    969  O   ALA    62      53.683  32.559  63.775  1.00  0.00           O  
ATOM    970  CB  ALA    62      56.418  32.813  64.226  1.00  0.00           C  
ATOM    971  H   ALA    62      57.444  30.957  62.023  1.00  0.00           H  
ATOM    972  HA  ALA    62      56.166  30.685  63.913  1.00  0.00           H  
ATOM    973  HB1 ALA    62      55.981  33.686  63.741  1.00  0.00           H  
ATOM    974  HB2 ALA    62      55.983  32.722  65.221  1.00  0.00           H  
ATOM    975  HB3 ALA    62      57.505  32.753  64.280  1.00  0.00           H  
ATOM    976  N   LEU    63      53.797  30.737  62.473  1.00  0.00           N  
ATOM    977  CA  LEU    63      52.319  30.729  62.116  1.00  0.00           C  
ATOM    978  C   LEU    63      51.487  30.554  63.384  1.00  0.00           C  
ATOM    979  O   LEU    63      51.726  29.550  64.119  1.00  0.00           O  
ATOM    980  CB  LEU    63      51.961  29.632  61.094  1.00  0.00           C  
ATOM    981  CG  LEU    63      50.466  29.393  60.782  1.00  0.00           C  
ATOM    982  CD1 LEU    63      49.891  30.720  60.276  1.00  0.00           C  
ATOM    983  CD2 LEU    63      50.198  28.267  59.788  1.00  0.00           C  
ATOM    984  H   LEU    63      54.485  30.197  61.967  1.00  0.00           H  
ATOM    985  HA  LEU    63      52.204  31.729  61.697  1.00  0.00           H  
ATOM    986  HB2 LEU    63      52.370  29.952  60.136  1.00  0.00           H  
ATOM    987  HB3 LEU    63      52.491  28.735  61.413  1.00  0.00           H  
ATOM    988  HG  LEU    63      49.915  29.167  61.694  1.00  0.00           H  
ATOM    989 HD11 LEU    63      49.929  31.465  61.071  1.00  0.00           H  
ATOM    990 HD12 LEU    63      50.413  31.098  59.398  1.00  0.00           H  
ATOM    991 HD13 LEU    63      48.879  30.469  59.958  1.00  0.00           H  
ATOM    992 HD21 LEU    63      50.671  27.329  60.079  1.00  0.00           H  
ATOM    993 HD22 LEU    63      49.124  28.077  59.778  1.00  0.00           H  
ATOM    994 HD23 LEU    63      50.458  28.578  58.776  1.00  0.00           H  
ATOM    995  N   GLU    64      50.447  31.374  63.556  1.00  0.00           N  
ATOM    996  CA  GLU    64      49.503  31.226  64.686  1.00  0.00           C  
ATOM    997  C   GLU    64      48.073  31.720  64.283  1.00  0.00           C  
ATOM    998  O   GLU    64      47.822  32.715  63.603  1.00  0.00           O  
ATOM    999  CB  GLU    64      50.055  32.115  65.807  1.00  0.00           C  
ATOM   1000  CG  GLU    64      49.171  32.246  67.063  1.00  0.00           C  
ATOM   1001  CD  GLU    64      49.996  32.502  68.339  1.00  0.00           C  
ATOM   1002  OE1 GLU    64      50.677  33.571  68.395  1.00  0.00           O  
ATOM   1003  OE2 GLU    64      50.041  31.645  69.223  1.00  0.00           O1-
ATOM   1004  H   GLU    64      50.356  32.135  62.897  1.00  0.00           H  
ATOM   1005  HA  GLU    64      49.481  30.198  65.047  1.00  0.00           H  
ATOM   1006  HB2 GLU    64      51.067  31.814  66.081  1.00  0.00           H  
ATOM   1007  HB3 GLU    64      50.159  33.140  65.451  1.00  0.00           H  
ATOM   1008  HG2 GLU    64      48.479  33.070  66.894  1.00  0.00           H  
ATOM   1009  HG3 GLU    64      48.611  31.334  67.271  1.00  0.00           H  
ATOM   1010  N   VAL    65      47.124  30.886  64.662  1.00  0.00           N  
ATOM   1011  CA  VAL    65      45.696  31.101  64.616  1.00  0.00           C  
ATOM   1012  C   VAL    65      45.237  31.945  65.799  1.00  0.00           C  
ATOM   1013  O   VAL    65      45.603  31.657  66.992  1.00  0.00           O  
ATOM   1014  CB  VAL    65      44.930  29.787  64.543  1.00  0.00           C  
ATOM   1015  CG1 VAL    65      43.446  30.016  64.534  1.00  0.00           C  
ATOM   1016  CG2 VAL    65      45.322  28.968  63.314  1.00  0.00           C  
ATOM   1017  H   VAL    65      47.283  30.093  65.266  1.00  0.00           H  
ATOM   1018  HA  VAL    65      45.370  31.675  63.749  1.00  0.00           H  
ATOM   1019  HB  VAL    65      45.173  29.342  65.508  1.00  0.00           H  
ATOM   1020 HG11 VAL    65      43.303  30.237  63.477  1.00  0.00           H  
ATOM   1021 HG12 VAL    65      42.922  29.080  64.729  1.00  0.00           H  
ATOM   1022 HG13 VAL    65      43.082  30.667  65.329  1.00  0.00           H  
ATOM   1023 HG21 VAL    65      46.339  28.621  63.497  1.00  0.00           H  
ATOM   1024 HG22 VAL    65      44.682  28.086  63.275  1.00  0.00           H  
ATOM   1025 HG23 VAL    65      45.343  29.540  62.386  1.00  0.00           H  
ATOM   1026  N   LEU    66      44.388  32.982  65.549  1.00  0.00           N  
ATOM   1027  CA  LEU    66      43.726  33.922  66.472  1.00  0.00           C  
ATOM   1028  C   LEU    66      42.316  33.439  66.933  1.00  0.00           C  
ATOM   1029  O   LEU    66      41.641  32.755  66.143  1.00  0.00           O  
ATOM   1030  CB  LEU    66      43.811  35.376  66.016  1.00  0.00           C  
ATOM   1031  CG  LEU    66      44.933  35.786  65.074  1.00  0.00           C  
ATOM   1032  CD1 LEU    66      44.794  37.318  64.817  1.00  0.00           C  
ATOM   1033  CD2 LEU    66      46.304  35.582  65.680  1.00  0.00           C  
ATOM   1034  H   LEU    66      44.059  33.051  64.596  1.00  0.00           H  
ATOM   1035  HA  LEU    66      44.321  33.836  67.382  1.00  0.00           H  
ATOM   1036  HB2 LEU    66      42.886  35.730  65.562  1.00  0.00           H  
ATOM   1037  HB3 LEU    66      43.860  36.052  66.870  1.00  0.00           H  
ATOM   1038  HG  LEU    66      44.847  35.328  64.089  1.00  0.00           H  
ATOM   1039 HD11 LEU    66      44.880  37.958  65.695  1.00  0.00           H  
ATOM   1040 HD12 LEU    66      45.568  37.615  64.109  1.00  0.00           H  
ATOM   1041 HD13 LEU    66      43.826  37.624  64.421  1.00  0.00           H  
ATOM   1042 HD21 LEU    66      46.333  36.100  66.639  1.00  0.00           H  
ATOM   1043 HD22 LEU    66      46.532  34.528  65.836  1.00  0.00           H  
ATOM   1044 HD23 LEU    66      47.087  35.963  65.025  1.00  0.00           H  
ATOM   1045  N   PRO    67      41.812  33.732  68.178  1.00  0.00           N  
ATOM   1046  CA  PRO    67      40.428  33.430  68.507  1.00  0.00           C  
ATOM   1047  C   PRO    67      39.499  34.244  67.625  1.00  0.00           C  
ATOM   1048  O   PRO    67      39.665  35.473  67.501  1.00  0.00           O  
ATOM   1049  CD  PRO    67      42.450  34.550  69.179  1.00  0.00           C  
ATOM   1050  CG  PRO    67      41.409  34.891  70.178  1.00  0.00           C  
ATOM   1051  CB  PRO    67      40.375  33.792  69.932  1.00  0.00           C  
ATOM   1052  HD2 PRO    67      42.898  35.460  68.781  1.00  0.00           H  
ATOM   1053  HD3 PRO    67      43.264  33.890  69.478  1.00  0.00           H  
ATOM   1054  HG2 PRO    67      41.010  35.895  70.031  1.00  0.00           H  
ATOM   1055  HG3 PRO    67      41.715  34.676  71.202  1.00  0.00           H  
ATOM   1056  HB2 PRO    67      39.389  34.204  70.146  1.00  0.00           H  
ATOM   1057  HB3 PRO    67      40.733  32.939  70.509  1.00  0.00           H  
ATOM   1058  HA  PRO    67      40.216  32.370  68.370  1.00  0.00           H  
ATOM   1059  N   ASP    68      38.470  33.642  67.129  1.00  0.00           N  
ATOM   1060  CA  ASP    68      37.567  34.284  66.156  1.00  0.00           C  
ATOM   1061  C   ASP    68      36.964  35.563  66.678  1.00  0.00           C  
ATOM   1062  O   ASP    68      36.722  35.699  67.905  1.00  0.00           O  
ATOM   1063  CB  ASP    68      36.472  33.279  65.679  1.00  0.00           C  
ATOM   1064  CG  ASP    68      37.000  31.849  65.508  1.00  0.00           C  
ATOM   1065  OD1 ASP    68      38.007  31.590  64.809  1.00  0.00           O  
ATOM   1066  OD2 ASP    68      36.657  31.000  66.378  1.00  0.00           O1-
ATOM   1067  H   ASP    68      38.292  32.696  67.433  1.00  0.00           H  
ATOM   1068  HA  ASP    68      38.229  34.523  65.324  1.00  0.00           H  
ATOM   1069  HB2 ASP    68      35.587  33.315  66.314  1.00  0.00           H  
ATOM   1070  HB3 ASP    68      36.157  33.661  64.707  1.00  0.00           H  
ATOM   1071  N   ARG    69      36.695  36.573  65.834  1.00  0.00           N  
ATOM   1072  CA  ARG    69      36.331  37.924  66.242  1.00  0.00           C  
ATOM   1073  C   ARG    69      34.836  38.394  66.052  1.00  0.00           C  
ATOM   1074  O   ARG    69      33.995  37.759  65.412  1.00  0.00           O  
ATOM   1075  CB  ARG    69      37.308  38.923  65.584  1.00  0.00           C  
ATOM   1076  CG  ARG    69      37.082  39.224  64.067  1.00  0.00           C  
ATOM   1077  CD  ARG    69      37.873  40.308  63.389  1.00  0.00           C  
ATOM   1078  NE  ARG    69      37.626  40.446  61.932  1.00  0.00           N  
ATOM   1079  CZ  ARG    69      38.044  41.461  61.212  1.00  0.00           C  
ATOM   1080  NH1 ARG    69      38.895  42.287  61.716  1.00  0.00           N  
ATOM   1081  NH2 ARG    69      37.763  41.482  59.946  1.00  0.00           N1+
ATOM   1082  H   ARG    69      36.846  36.430  64.845  1.00  0.00           H  
ATOM   1083  HA  ARG    69      36.580  38.020  67.298  1.00  0.00           H  
ATOM   1084  HB2 ARG    69      37.285  39.888  66.090  1.00  0.00           H  
ATOM   1085  HB3 ARG    69      38.323  38.557  65.739  1.00  0.00           H  
ATOM   1086  HG2 ARG    69      37.062  38.355  63.408  1.00  0.00           H  
ATOM   1087  HG3 ARG    69      36.060  39.565  63.906  1.00  0.00           H  
ATOM   1088  HD2 ARG    69      37.737  41.219  63.972  1.00  0.00           H  
ATOM   1089  HD3 ARG    69      38.936  40.075  63.459  1.00  0.00           H  
ATOM   1090  HE  ARG    69      37.125  39.722  61.437  1.00  0.00           H  
ATOM   1091 HH11 ARG    69      39.149  42.125  62.680  1.00  0.00           H  
ATOM   1092 HH12 ARG    69      39.510  42.831  61.128  1.00  0.00           H  
ATOM   1093 HH21 ARG    69      37.327  40.694  59.490  1.00  0.00           H  
ATOM   1094 HH22 ARG    69      37.975  42.335  59.447  1.00  0.00           H  
ATOM   1095  N   VAL    70      34.554  39.595  66.679  1.00  0.00           N  
ATOM   1096  CA  VAL    70      33.211  40.157  66.638  1.00  0.00           C  
ATOM   1097  C   VAL    70      32.888  40.880  65.299  1.00  0.00           C  
ATOM   1098  O   VAL    70      33.774  41.381  64.659  1.00  0.00           O  
ATOM   1099  CB  VAL    70      33.033  41.180  67.753  1.00  0.00           C  
ATOM   1100  CG1 VAL    70      32.851  40.427  69.095  1.00  0.00           C  
ATOM   1101  CG2 VAL    70      34.082  42.347  67.886  1.00  0.00           C  
ATOM   1102  H   VAL    70      35.257  39.936  67.318  1.00  0.00           H  
ATOM   1103  HA  VAL    70      32.458  39.379  66.761  1.00  0.00           H  
ATOM   1104  HB  VAL    70      32.072  41.682  67.634  1.00  0.00           H  
ATOM   1105 HG11 VAL    70      32.799  41.183  69.879  1.00  0.00           H  
ATOM   1106 HG12 VAL    70      31.948  39.818  69.135  1.00  0.00           H  
ATOM   1107 HG13 VAL    70      33.783  39.902  69.305  1.00  0.00           H  
ATOM   1108 HG21 VAL    70      33.839  42.864  68.814  1.00  0.00           H  
ATOM   1109 HG22 VAL    70      35.154  42.174  67.795  1.00  0.00           H  
ATOM   1110 HG23 VAL    70      33.855  42.990  67.036  1.00  0.00           H  
ATOM   1111  N   ALA    71      31.659  40.786  64.821  1.00  0.00           N  
ATOM   1112  CA  ALA    71      31.168  41.221  63.456  1.00  0.00           C  
ATOM   1113  C   ALA    71      29.625  41.200  63.272  1.00  0.00           C  
ATOM   1114  O   ALA    71      28.895  40.513  64.060  1.00  0.00           O  
ATOM   1115  CB  ALA    71      31.804  40.274  62.434  1.00  0.00           C  
ATOM   1116  H   ALA    71      30.988  40.293  65.393  1.00  0.00           H  
ATOM   1117  HA  ALA    71      31.461  42.262  63.324  1.00  0.00           H  
ATOM   1118  HB1 ALA    71      32.864  40.052  62.559  1.00  0.00           H  
ATOM   1119  HB2 ALA    71      31.409  39.271  62.599  1.00  0.00           H  
ATOM   1120  HB3 ALA    71      31.572  40.586  61.416  1.00  0.00           H  
ATOM   1121  N   THR    72      29.163  41.805  62.190  1.00  0.00           N  
ATOM   1122  CA  THR    72      27.760  41.813  61.929  1.00  0.00           C  
ATOM   1123  C   THR    72      27.488  40.661  60.871  1.00  0.00           C  
ATOM   1124  O   THR    72      27.960  40.693  59.793  1.00  0.00           O  
ATOM   1125  CB  THR    72      27.227  43.183  61.404  1.00  0.00           C  
ATOM   1126  CG2 THR    72      25.799  43.125  61.043  1.00  0.00           C  
ATOM   1127  OG1 THR    72      27.227  44.010  62.510  1.00  0.00           O  
ATOM   1128  H   THR    72      29.812  42.283  61.582  1.00  0.00           H  
ATOM   1129  HA  THR    72      27.199  41.573  62.833  1.00  0.00           H  
ATOM   1130  HB  THR    72      27.886  43.523  60.605  1.00  0.00           H  
ATOM   1131 HG21 THR    72      25.607  42.302  60.354  1.00  0.00           H  
ATOM   1132 HG22 THR    72      25.182  42.856  61.900  1.00  0.00           H  
ATOM   1133 HG23 THR    72      25.479  44.023  60.515  1.00  0.00           H  
ATOM   1134  HG1 THR    72      28.118  44.331  62.664  1.00  0.00           H  
ATOM   1135  N   SER    73      26.651  39.715  61.331  1.00  0.00           N  
ATOM   1136  CA  SER    73      26.347  38.483  60.482  1.00  0.00           C  
ATOM   1137  C   SER    73      25.325  38.668  59.370  1.00  0.00           C  
ATOM   1138  O   SER    73      25.496  38.249  58.277  1.00  0.00           O  
ATOM   1139  CB  SER    73      25.912  37.391  61.443  1.00  0.00           C  
ATOM   1140  OG  SER    73      24.832  38.019  62.154  1.00  0.00           O  
ATOM   1141  H   SER    73      26.284  39.685  62.272  1.00  0.00           H  
ATOM   1142  HA  SER    73      27.324  38.350  60.018  1.00  0.00           H  
ATOM   1143  HB2 SER    73      25.687  36.435  60.971  1.00  0.00           H  
ATOM   1144  HB3 SER    73      26.725  37.284  62.161  1.00  0.00           H  
ATOM   1145  HG  SER    73      23.985  37.646  61.899  1.00  0.00           H  
ATOM   1146  N   ARG    74      24.225  39.385  59.681  1.00  0.00           N  
ATOM   1147  CA  ARG    74      23.045  39.549  58.829  1.00  0.00           C  
ATOM   1148  C   ARG    74      23.336  40.318  57.523  1.00  0.00           C  
ATOM   1149  O   ARG    74      23.909  41.410  57.498  1.00  0.00           O  
ATOM   1150  CB  ARG    74      21.949  40.345  59.656  1.00  0.00           C  
ATOM   1151  CG  ARG    74      21.197  39.514  60.748  1.00  0.00           C  
ATOM   1152  CD  ARG    74      20.060  40.400  61.253  1.00  0.00           C  
ATOM   1153  NE  ARG    74      20.414  41.614  62.032  1.00  0.00           N  
ATOM   1154  CZ  ARG    74      19.860  42.820  61.980  1.00  0.00           C  
ATOM   1155  NH1 ARG    74      18.807  43.024  61.182  1.00  0.00           N  
ATOM   1156  NH2 ARG    74      20.391  43.922  62.464  1.00  0.00           N1+
ATOM   1157  H   ARG    74      24.131  39.610  60.661  1.00  0.00           H  
ATOM   1158  HA  ARG    74      22.606  38.586  58.569  1.00  0.00           H  
ATOM   1159  HB2 ARG    74      22.355  41.255  60.098  1.00  0.00           H  
ATOM   1160  HB3 ARG    74      21.215  40.657  58.913  1.00  0.00           H  
ATOM   1161  HG2 ARG    74      20.681  38.679  60.276  1.00  0.00           H  
ATOM   1162  HG3 ARG    74      21.752  39.222  61.640  1.00  0.00           H  
ATOM   1163  HD2 ARG    74      19.322  40.692  60.507  1.00  0.00           H  
ATOM   1164  HD3 ARG    74      19.458  39.781  61.919  1.00  0.00           H  
ATOM   1165  HE  ARG    74      21.297  41.619  62.523  1.00  0.00           H  
ATOM   1166 HH11 ARG    74      18.278  42.235  60.841  1.00  0.00           H  
ATOM   1167 HH12 ARG    74      18.592  43.956  60.856  1.00  0.00           H  
ATOM   1168 HH21 ARG    74      21.224  43.849  63.029  1.00  0.00           H  
ATOM   1169 HH22 ARG    74      19.743  44.696  62.508  1.00  0.00           H  
ATOM   1170  N   ILE    75      22.902  39.765  56.349  1.00  0.00           N  
ATOM   1171  CA  ILE    75      22.532  40.648  55.266  1.00  0.00           C  
ATOM   1172  C   ILE    75      21.099  41.145  55.560  1.00  0.00           C  
ATOM   1173  O   ILE    75      20.265  40.416  56.159  1.00  0.00           O  
ATOM   1174  CB  ILE    75      22.637  39.842  53.943  1.00  0.00           C  
ATOM   1175  CG2 ILE    75      21.942  40.464  52.808  1.00  0.00           C  
ATOM   1176  CG1 ILE    75      24.159  39.674  53.631  1.00  0.00           C  
ATOM   1177  CD1 ILE    75      24.903  40.955  53.213  1.00  0.00           C  
ATOM   1178  H   ILE    75      22.423  38.878  56.416  1.00  0.00           H  
ATOM   1179  HA  ILE    75      23.240  41.476  55.235  1.00  0.00           H  
ATOM   1180  HB  ILE    75      22.198  38.851  54.058  1.00  0.00           H  
ATOM   1181 HG21 ILE    75      20.857  40.379  52.854  1.00  0.00           H  
ATOM   1182 HG22 ILE    75      22.223  41.502  52.629  1.00  0.00           H  
ATOM   1183 HG23 ILE    75      22.181  39.854  51.937  1.00  0.00           H  
ATOM   1184 HG12 ILE    75      24.745  39.221  54.431  1.00  0.00           H  
ATOM   1185 HG13 ILE    75      24.279  39.021  52.767  1.00  0.00           H  
ATOM   1186 HD11 ILE    75      25.035  41.691  54.006  1.00  0.00           H  
ATOM   1187 HD12 ILE    75      25.910  40.622  52.963  1.00  0.00           H  
ATOM   1188 HD13 ILE    75      24.376  41.562  52.476  1.00  0.00           H  
ATOM   1189  N   SER    76      20.777  42.379  55.244  1.00  0.00           N  
ATOM   1190  CA  SER    76      19.399  43.056  55.236  1.00  0.00           C  
ATOM   1191  C   SER    76      19.129  43.589  53.844  1.00  0.00           C  
ATOM   1192  O   SER    76      20.080  44.052  53.215  1.00  0.00           O  
ATOM   1193  CB  SER    76      19.132  43.935  56.452  1.00  0.00           C  
ATOM   1194  OG  SER    76      17.800  44.499  56.458  1.00  0.00           O  
ATOM   1195  H   SER    76      21.521  42.920  54.826  1.00  0.00           H  
ATOM   1196  HA  SER    76      18.691  42.250  55.428  1.00  0.00           H  
ATOM   1197  HB2 SER    76      19.212  43.368  57.380  1.00  0.00           H  
ATOM   1198  HB3 SER    76      19.942  44.659  56.535  1.00  0.00           H  
ATOM   1199  HG  SER    76      17.838  45.235  55.842  1.00  0.00           H  
ATOM   1200  N   ASP    77      17.885  43.489  53.366  1.00  0.00           N  
ATOM   1201  CA  ASP    77      17.533  44.135  52.066  1.00  0.00           C  
ATOM   1202  C   ASP    77      18.313  43.391  50.926  1.00  0.00           C  
ATOM   1203  O   ASP    77      18.656  43.999  49.924  1.00  0.00           O  
ATOM   1204  CB  ASP    77      17.725  45.691  52.162  1.00  0.00           C  
ATOM   1205  CG  ASP    77      17.100  46.302  53.440  1.00  0.00           C  
ATOM   1206  OD1 ASP    77      17.895  46.481  54.383  1.00  0.00           O  
ATOM   1207  OD2 ASP    77      15.910  46.450  53.645  1.00  0.00           O1-
ATOM   1208  H   ASP    77      17.125  42.969  53.781  1.00  0.00           H  
ATOM   1209  HA  ASP    77      16.478  43.958  51.857  1.00  0.00           H  
ATOM   1210  HB2 ASP    77      18.803  45.845  52.117  1.00  0.00           H  
ATOM   1211  HB3 ASP    77      17.397  46.172  51.241  1.00  0.00           H  
ATOM   1212  N   ALA    78      18.368  42.050  50.998  1.00  0.00           N  
ATOM   1213  CA  ALA    78      19.083  41.137  50.090  1.00  0.00           C  
ATOM   1214  C   ALA    78      18.706  41.328  48.560  1.00  0.00           C  
ATOM   1215  O   ALA    78      19.537  41.083  47.677  1.00  0.00           O  
ATOM   1216  CB  ALA    78      18.767  39.728  50.521  1.00  0.00           C  
ATOM   1217  H   ALA    78      17.916  41.621  51.792  1.00  0.00           H  
ATOM   1218  HA  ALA    78      20.169  41.204  50.158  1.00  0.00           H  
ATOM   1219  HB1 ALA    78      19.029  39.486  51.551  1.00  0.00           H  
ATOM   1220  HB2 ALA    78      17.680  39.645  50.524  1.00  0.00           H  
ATOM   1221  HB3 ALA    78      19.053  38.895  49.879  1.00  0.00           H  
ATOM   1222  N   HIS    79      17.498  41.817  48.298  1.00  0.00           N  
ATOM   1223  CA  HIS    79      17.046  42.237  46.925  1.00  0.00           C  
ATOM   1224  C   HIS    79      17.897  43.318  46.310  1.00  0.00           C  
ATOM   1225  O   HIS    79      18.143  43.292  45.120  1.00  0.00           O  
ATOM   1226  CB  HIS    79      15.569  42.727  46.939  1.00  0.00           C  
ATOM   1227  CG  HIS    79      15.273  43.822  47.972  1.00  0.00           C  
ATOM   1228  ND1 HIS    79      15.141  43.577  49.322  1.00  0.00           N  
ATOM   1229  CE1 HIS    79      15.087  44.746  49.922  1.00  0.00           C  
ATOM   1230  NE2 HIS    79      15.380  45.719  49.062  1.00  0.00           N  
ATOM   1231  CD2 HIS    79      15.528  45.185  47.817  1.00  0.00           C  
ATOM   1232  H   HIS    79      16.899  42.005  49.089  1.00  0.00           H  
ATOM   1233  HA  HIS    79      17.137  41.366  46.276  1.00  0.00           H  
ATOM   1234  HB2 HIS    79      15.339  43.104  45.942  1.00  0.00           H  
ATOM   1235  HB3 HIS    79      14.935  41.868  47.158  1.00  0.00           H  
ATOM   1236  HE1 HIS    79      14.949  44.886  50.984  1.00  0.00           H  
ATOM   1237  HE2 HIS    79      15.687  46.651  49.302  1.00  0.00           H  
ATOM   1238  HD2 HIS    79      15.812  45.695  46.909  1.00  0.00           H  
ATOM   1239  N   LEU    80      18.534  44.248  47.107  1.00  0.00           N  
ATOM   1240  CA  LEU    80      19.638  45.125  46.643  1.00  0.00           C  
ATOM   1241  C   LEU    80      20.861  44.305  46.293  1.00  0.00           C  
ATOM   1242  O   LEU    80      21.376  44.574  45.216  1.00  0.00           O  
ATOM   1243  CB  LEU    80      20.033  46.131  47.748  1.00  0.00           C  
ATOM   1244  CG  LEU    80      19.075  47.329  47.975  1.00  0.00           C  
ATOM   1245  CD1 LEU    80      19.636  48.318  48.942  1.00  0.00           C  
ATOM   1246  CD2 LEU    80      18.784  48.070  46.715  1.00  0.00           C  
ATOM   1247  H   LEU    80      18.250  44.311  48.074  1.00  0.00           H  
ATOM   1248  HA  LEU    80      19.328  45.661  45.746  1.00  0.00           H  
ATOM   1249  HB2 LEU    80      20.203  45.499  48.620  1.00  0.00           H  
ATOM   1250  HB3 LEU    80      20.982  46.587  47.467  1.00  0.00           H  
ATOM   1251  HG  LEU    80      18.169  46.888  48.392  1.00  0.00           H  
ATOM   1252 HD11 LEU    80      19.873  47.879  49.911  1.00  0.00           H  
ATOM   1253 HD12 LEU    80      20.500  48.802  48.488  1.00  0.00           H  
ATOM   1254 HD13 LEU    80      18.848  49.066  49.027  1.00  0.00           H  
ATOM   1255 HD21 LEU    80      18.178  47.451  46.054  1.00  0.00           H  
ATOM   1256 HD22 LEU    80      18.101  48.909  46.851  1.00  0.00           H  
ATOM   1257 HD23 LEU    80      19.720  48.485  46.339  1.00  0.00           H  
ATOM   1258  N   ALA    81      21.359  43.292  47.034  1.00  0.00           N  
ATOM   1259  CA  ALA    81      22.487  42.383  46.633  1.00  0.00           C  
ATOM   1260  C   ALA    81      22.256  41.470  45.396  1.00  0.00           C  
ATOM   1261  O   ALA    81      23.241  41.334  44.666  1.00  0.00           O  
ATOM   1262  CB  ALA    81      22.844  41.538  47.871  1.00  0.00           C  
ATOM   1263  H   ALA    81      20.845  43.070  47.875  1.00  0.00           H  
ATOM   1264  HA  ALA    81      23.359  42.951  46.309  1.00  0.00           H  
ATOM   1265  HB1 ALA    81      22.851  42.164  48.764  1.00  0.00           H  
ATOM   1266  HB2 ALA    81      22.072  40.797  48.077  1.00  0.00           H  
ATOM   1267  HB3 ALA    81      23.747  40.941  47.742  1.00  0.00           H  
ATOM   1268  N   ASP    82      21.010  41.018  45.145  1.00  0.00           N  
ATOM   1269  CA  ASP    82      20.683  40.288  43.858  1.00  0.00           C  
ATOM   1270  C   ASP    82      20.609  41.283  42.718  1.00  0.00           C  
ATOM   1271  O   ASP    82      20.767  40.790  41.609  1.00  0.00           O  
ATOM   1272  CB  ASP    82      19.331  39.596  43.936  1.00  0.00           C  
ATOM   1273  CG  ASP    82      19.212  38.514  44.985  1.00  0.00           C  
ATOM   1274  OD1 ASP    82      18.066  38.137  45.357  1.00  0.00           O  
ATOM   1275  OD2 ASP    82      20.214  37.825  45.367  1.00  0.00           O1-
ATOM   1276  H   ASP    82      20.301  41.016  45.864  1.00  0.00           H  
ATOM   1277  HA  ASP    82      21.431  39.560  43.546  1.00  0.00           H  
ATOM   1278  HB2 ASP    82      18.594  40.372  44.143  1.00  0.00           H  
ATOM   1279  HB3 ASP    82      18.958  39.121  43.028  1.00  0.00           H  
ATOM   1280  N   THR    83      20.416  42.552  42.926  1.00  0.00           N  
ATOM   1281  CA  THR    83      20.631  43.604  41.922  1.00  0.00           C  
ATOM   1282  C   THR    83      22.083  43.962  41.732  1.00  0.00           C  
ATOM   1283  O   THR    83      22.575  44.002  40.595  1.00  0.00           O  
ATOM   1284  CB  THR    83      19.798  44.822  42.333  1.00  0.00           C  
ATOM   1285  CG2 THR    83      19.821  45.806  41.240  1.00  0.00           C  
ATOM   1286  OG1 THR    83      18.467  44.407  42.574  1.00  0.00           O  
ATOM   1287  H   THR    83      20.271  42.848  43.880  1.00  0.00           H  
ATOM   1288  HA  THR    83      20.306  43.270  40.937  1.00  0.00           H  
ATOM   1289  HB  THR    83      20.279  45.318  43.176  1.00  0.00           H  
ATOM   1290 HG21 THR    83      19.746  45.374  40.241  1.00  0.00           H  
ATOM   1291 HG22 THR    83      19.053  46.514  41.550  1.00  0.00           H  
ATOM   1292 HG23 THR    83      20.718  46.424  41.235  1.00  0.00           H  
ATOM   1293  HG1 THR    83      18.343  43.927  43.397  1.00  0.00           H  
ATOM   1294  N   MET    84      22.880  44.123  42.796  1.00  0.00           N  
ATOM   1295  CA  MET    84      24.251  44.520  42.773  1.00  0.00           C  
ATOM   1296  C   MET    84      25.239  43.466  42.125  1.00  0.00           C  
ATOM   1297  O   MET    84      26.157  43.866  41.477  1.00  0.00           O  
ATOM   1298  CB  MET    84      24.566  45.040  44.183  1.00  0.00           C  
ATOM   1299  CG  MET    84      26.024  45.530  44.342  1.00  0.00           C  
ATOM   1300  SD  MET    84      26.376  45.860  46.112  1.00  0.00           S  
ATOM   1301  CE  MET    84      26.853  44.158  46.747  1.00  0.00           C  
ATOM   1302  H   MET    84      22.456  44.075  43.711  1.00  0.00           H  
ATOM   1303  HA  MET    84      24.383  45.373  42.107  1.00  0.00           H  
ATOM   1304  HB2 MET    84      23.973  45.932  44.384  1.00  0.00           H  
ATOM   1305  HB3 MET    84      24.342  44.199  44.839  1.00  0.00           H  
ATOM   1306  HG2 MET    84      26.795  44.892  43.910  1.00  0.00           H  
ATOM   1307  HG3 MET    84      26.042  46.465  43.782  1.00  0.00           H  
ATOM   1308  HE1 MET    84      27.007  44.180  47.826  1.00  0.00           H  
ATOM   1309  HE2 MET    84      26.155  43.358  46.501  1.00  0.00           H  
ATOM   1310  HE3 MET    84      27.739  43.876  46.178  1.00  0.00           H  
ATOM   1311  N   ILE    85      25.042  42.184  42.479  1.00  0.00           N  
ATOM   1312  CA  ILE    85      25.999  41.094  41.959  1.00  0.00           C  
ATOM   1313  C   ILE    85      26.143  41.016  40.429  1.00  0.00           C  
ATOM   1314  O   ILE    85      25.120  40.844  39.860  1.00  0.00           O  
ATOM   1315  CB  ILE    85      25.463  39.754  42.539  1.00  0.00           C  
ATOM   1316  CG2 ILE    85      25.768  38.534  41.706  1.00  0.00           C  
ATOM   1317  CG1 ILE    85      25.808  39.526  43.979  1.00  0.00           C  
ATOM   1318  CD1 ILE    85      27.238  38.999  44.095  1.00  0.00           C  
ATOM   1319  H   ILE    85      24.217  41.938  43.008  1.00  0.00           H  
ATOM   1320  HA  ILE    85      27.015  41.355  42.256  1.00  0.00           H  
ATOM   1321  HB  ILE    85      24.383  39.895  42.512  1.00  0.00           H  
ATOM   1322 HG21 ILE    85      25.331  37.693  42.245  1.00  0.00           H  
ATOM   1323 HG22 ILE    85      25.219  38.523  40.765  1.00  0.00           H  
ATOM   1324 HG23 ILE    85      26.826  38.393  41.482  1.00  0.00           H  
ATOM   1325 HG12 ILE    85      25.678  40.384  44.638  1.00  0.00           H  
ATOM   1326 HG13 ILE    85      25.107  38.814  44.414  1.00  0.00           H  
ATOM   1327 HD11 ILE    85      27.947  39.649  43.582  1.00  0.00           H  
ATOM   1328 HD12 ILE    85      27.483  39.032  45.157  1.00  0.00           H  
ATOM   1329 HD13 ILE    85      27.316  37.981  43.713  1.00  0.00           H  
ATOM   1330  N   GLY    86      27.321  41.142  39.813  1.00  0.00           N  
ATOM   1331  CA  GLY    86      27.432  41.096  38.372  1.00  0.00           C  
ATOM   1332  C   GLY    86      27.088  42.366  37.693  1.00  0.00           C  
ATOM   1333  O   GLY    86      27.113  42.411  36.434  1.00  0.00           O  
ATOM   1334  H   GLY    86      28.134  41.323  40.385  1.00  0.00           H  
ATOM   1335  HA2 GLY    86      28.463  40.839  38.130  1.00  0.00           H  
ATOM   1336  HA3 GLY    86      26.849  40.265  37.976  1.00  0.00           H  
ATOM   1337  N   LYS    87      26.823  43.487  38.392  1.00  0.00           N  
ATOM   1338  CA  LYS    87      26.768  44.813  37.766  1.00  0.00           C  
ATOM   1339  C   LYS    87      28.156  45.442  37.665  1.00  0.00           C  
ATOM   1340  O   LYS    87      29.043  45.309  38.503  1.00  0.00           O  
ATOM   1341  CB  LYS    87      26.013  45.809  38.593  1.00  0.00           C  
ATOM   1342  CG  LYS    87      24.513  45.528  38.686  1.00  0.00           C  
ATOM   1343  CD  LYS    87      23.728  45.214  37.437  1.00  0.00           C  
ATOM   1344  CE  LYS    87      22.290  45.314  37.721  1.00  0.00           C  
ATOM   1345  NZ  LYS    87      21.371  45.221  36.551  1.00  0.00           N1+
ATOM   1346  H   LYS    87      27.191  43.503  39.333  1.00  0.00           H  
ATOM   1347  HA  LYS    87      26.351  44.781  36.760  1.00  0.00           H  
ATOM   1348  HB2 LYS    87      26.369  45.896  39.620  1.00  0.00           H  
ATOM   1349  HB3 LYS    87      26.201  46.797  38.173  1.00  0.00           H  
ATOM   1350  HG2 LYS    87      24.432  44.637  39.309  1.00  0.00           H  
ATOM   1351  HG3 LYS    87      24.044  46.389  39.161  1.00  0.00           H  
ATOM   1352  HD2 LYS    87      23.945  45.993  36.706  1.00  0.00           H  
ATOM   1353  HD3 LYS    87      24.043  44.305  36.925  1.00  0.00           H  
ATOM   1354  HE2 LYS    87      22.115  44.484  38.405  1.00  0.00           H  
ATOM   1355  HE3 LYS    87      22.114  46.320  38.103  1.00  0.00           H  
ATOM   1356  HZ1 LYS    87      21.627  45.895  35.843  1.00  0.00           H  
ATOM   1357  HZ2 LYS    87      21.471  44.331  36.085  1.00  0.00           H  
ATOM   1358  HZ3 LYS    87      20.374  45.277  36.704  1.00  0.00           H  
ATOM   1359  N   ALA    88      28.369  46.115  36.554  1.00  0.00           N  
ATOM   1360  CA  ALA    88      29.369  47.209  36.433  1.00  0.00           C  
ATOM   1361  C   ALA    88      28.952  48.403  37.315  1.00  0.00           C  
ATOM   1362  O   ALA    88      27.781  48.683  37.425  1.00  0.00           O  
ATOM   1363  CB  ALA    88      29.519  47.705  34.972  1.00  0.00           C  
ATOM   1364  H   ALA    88      27.630  46.050  35.869  1.00  0.00           H  
ATOM   1365  HA  ALA    88      30.360  46.895  36.760  1.00  0.00           H  
ATOM   1366  HB1 ALA    88      29.712  46.847  34.328  1.00  0.00           H  
ATOM   1367  HB2 ALA    88      28.589  48.177  34.654  1.00  0.00           H  
ATOM   1368  HB3 ALA    88      30.338  48.424  34.957  1.00  0.00           H  
ATOM   1369  N   VAL    89      29.869  49.055  37.932  1.00  0.00           N  
ATOM   1370  CA  VAL    89      29.566  49.968  39.029  1.00  0.00           C  
ATOM   1371  C   VAL    89      30.618  51.155  39.023  1.00  0.00           C  
ATOM   1372  O   VAL    89      31.699  51.013  38.395  1.00  0.00           O  
ATOM   1373  CB  VAL    89      29.418  49.253  40.429  1.00  0.00           C  
ATOM   1374  CG1 VAL    89      28.348  48.129  40.562  1.00  0.00           C  
ATOM   1375  CG2 VAL    89      30.763  48.710  40.927  1.00  0.00           C  
ATOM   1376  H   VAL    89      30.833  48.865  37.700  1.00  0.00           H  
ATOM   1377  HA  VAL    89      28.644  50.495  38.784  1.00  0.00           H  
ATOM   1378  HB  VAL    89      29.092  50.050  41.097  1.00  0.00           H  
ATOM   1379 HG11 VAL    89      28.680  47.184  40.131  1.00  0.00           H  
ATOM   1380 HG12 VAL    89      28.123  47.968  41.616  1.00  0.00           H  
ATOM   1381 HG13 VAL    89      27.439  48.359  40.005  1.00  0.00           H  
ATOM   1382 HG21 VAL    89      31.455  49.458  41.313  1.00  0.00           H  
ATOM   1383 HG22 VAL    89      30.669  48.048  41.788  1.00  0.00           H  
ATOM   1384 HG23 VAL    89      31.289  48.130  40.168  1.00  0.00           H  
ATOM   1385  N   GLU    90      30.249  52.253  39.645  1.00  0.00           N  
ATOM   1386  CA  GLU    90      31.216  53.323  39.991  1.00  0.00           C  
ATOM   1387  C   GLU    90      31.189  53.496  41.497  1.00  0.00           C  
ATOM   1388  O   GLU    90      30.158  53.372  42.168  1.00  0.00           O  
ATOM   1389  CB  GLU    90      30.965  54.744  39.279  1.00  0.00           C  
ATOM   1390  CG  GLU    90      30.433  54.625  37.806  1.00  0.00           C  
ATOM   1391  CD  GLU    90      30.107  55.988  37.262  1.00  0.00           C  
ATOM   1392  OE1 GLU    90      28.900  56.342  37.002  1.00  0.00           O  
ATOM   1393  OE2 GLU    90      31.088  56.762  37.040  1.00  0.00           O1-
ATOM   1394  H   GLU    90      29.325  52.460  39.995  1.00  0.00           H  
ATOM   1395  HA  GLU    90      32.233  53.061  39.701  1.00  0.00           H  
ATOM   1396  HB2 GLU    90      30.298  55.409  39.827  1.00  0.00           H  
ATOM   1397  HB3 GLU    90      31.885  55.323  39.209  1.00  0.00           H  
ATOM   1398  HG2 GLU    90      31.171  54.139  37.169  1.00  0.00           H  
ATOM   1399  HG3 GLU    90      29.465  54.126  37.748  1.00  0.00           H  
ATOM   1400  N   HIS    91      32.316  53.728  42.187  1.00  0.00           N  
ATOM   1401  CA  HIS    91      32.540  53.591  43.623  1.00  0.00           C  
ATOM   1402  C   HIS    91      33.415  54.755  44.106  1.00  0.00           C  
ATOM   1403  O   HIS    91      34.496  54.929  43.539  1.00  0.00           O  
ATOM   1404  CB  HIS    91      33.154  52.188  43.880  1.00  0.00           C  
ATOM   1405  CG  HIS    91      33.167  51.743  45.297  1.00  0.00           C  
ATOM   1406  ND1 HIS    91      33.976  50.713  45.753  1.00  0.00           N  
ATOM   1407  CE1 HIS    91      33.593  50.437  47.005  1.00  0.00           C  
ATOM   1408  NE2 HIS    91      32.578  51.220  47.321  1.00  0.00           N  
ATOM   1409  CD2 HIS    91      32.314  52.052  46.227  1.00  0.00           C  
ATOM   1410  H   HIS    91      33.150  53.857  41.631  1.00  0.00           H  
ATOM   1411  HA  HIS    91      31.553  53.589  44.085  1.00  0.00           H  
ATOM   1412  HB2 HIS    91      32.665  51.369  43.351  1.00  0.00           H  
ATOM   1413  HB3 HIS    91      34.176  52.227  43.502  1.00  0.00           H  
ATOM   1414  HE1 HIS    91      34.068  49.690  47.624  1.00  0.00           H  
ATOM   1415  HE2 HIS    91      32.028  51.160  48.166  1.00  0.00           H  
ATOM   1416  HD2 HIS    91      31.599  52.857  46.141  1.00  0.00           H  
ATOM   1417  N   MET    92      33.014  55.754  44.948  1.00  0.00           N  
ATOM   1418  CA  MET    92      33.487  57.093  45.037  1.00  0.00           C  
ATOM   1419  C   MET    92      34.223  57.392  46.361  1.00  0.00           C  
ATOM   1420  O   MET    92      33.591  57.765  47.381  1.00  0.00           O  
ATOM   1421  CB  MET    92      32.300  58.020  44.679  1.00  0.00           C  
ATOM   1422  CG  MET    92      31.675  57.788  43.274  1.00  0.00           C  
ATOM   1423  SD  MET    92      30.456  56.515  42.936  1.00  0.00           S  
ATOM   1424  CE  MET    92      28.981  57.155  43.786  1.00  0.00           C  
ATOM   1425  H   MET    92      32.131  55.604  45.415  1.00  0.00           H  
ATOM   1426  HA  MET    92      34.210  57.250  44.236  1.00  0.00           H  
ATOM   1427  HB2 MET    92      31.456  57.891  45.356  1.00  0.00           H  
ATOM   1428  HB3 MET    92      32.609  59.040  44.909  1.00  0.00           H  
ATOM   1429  HG2 MET    92      31.071  58.638  42.955  1.00  0.00           H  
ATOM   1430  HG3 MET    92      32.515  57.524  42.631  1.00  0.00           H  
ATOM   1431  HE1 MET    92      28.731  58.156  43.437  1.00  0.00           H  
ATOM   1432  HE2 MET    92      28.247  56.351  43.728  1.00  0.00           H  
ATOM   1433  HE3 MET    92      29.186  57.241  44.853  1.00  0.00           H  
ATOM   1434  N   PHE    93      35.513  57.037  46.420  1.00  0.00           N  
ATOM   1435  CA  PHE    93      36.400  57.201  47.595  1.00  0.00           C  
ATOM   1436  C   PHE    93      36.742  58.634  48.014  1.00  0.00           C  
ATOM   1437  O   PHE    93      36.661  59.657  47.255  1.00  0.00           O  
ATOM   1438  CB  PHE    93      37.711  56.386  47.269  1.00  0.00           C  
ATOM   1439  CG  PHE    93      37.475  54.868  47.128  1.00  0.00           C  
ATOM   1440  CD1 PHE    93      36.964  54.357  45.974  1.00  0.00           C  
ATOM   1441  CE1 PHE    93      36.676  53.029  45.735  1.00  0.00           C  
ATOM   1442  CZ  PHE    93      37.004  52.089  46.754  1.00  0.00           C  
ATOM   1443  CE2 PHE    93      37.445  52.619  47.935  1.00  0.00           C  
ATOM   1444  CD2 PHE    93      37.730  53.989  48.171  1.00  0.00           C  
ATOM   1445  H   PHE    93      35.880  56.865  45.495  1.00  0.00           H  
ATOM   1446  HA  PHE    93      35.841  56.750  48.415  1.00  0.00           H  
ATOM   1447  HB2 PHE    93      38.078  56.686  46.288  1.00  0.00           H  
ATOM   1448  HB3 PHE    93      38.492  56.616  47.995  1.00  0.00           H  
ATOM   1449  HD1 PHE    93      36.652  55.048  45.205  1.00  0.00           H  
ATOM   1450  HE1 PHE    93      36.281  52.759  44.767  1.00  0.00           H  
ATOM   1451  HZ  PHE    93      36.946  51.024  46.583  1.00  0.00           H  
ATOM   1452  HE2 PHE    93      37.640  51.933  48.746  1.00  0.00           H  
ATOM   1453  HD2 PHE    93      38.073  54.445  49.088  1.00  0.00           H  
ATOM   1454  N   GLU    94      37.301  58.707  49.209  1.00  0.00           N  
ATOM   1455  CA  GLU    94      37.891  59.917  49.722  1.00  0.00           C  
ATOM   1456  C   GLU    94      39.201  60.251  49.058  1.00  0.00           C  
ATOM   1457  O   GLU    94      39.771  59.414  48.410  1.00  0.00           O  
ATOM   1458  CB  GLU    94      37.858  59.714  51.251  1.00  0.00           C  
ATOM   1459  CG  GLU    94      38.229  60.914  52.172  1.00  0.00           C  
ATOM   1460  CD  GLU    94      37.923  60.657  53.679  1.00  0.00           C  
ATOM   1461  OE1 GLU    94      37.844  59.441  54.060  1.00  0.00           O  
ATOM   1462  OE2 GLU    94      37.606  61.604  54.418  1.00  0.00           O1-
ATOM   1463  H   GLU    94      37.543  57.849  49.684  1.00  0.00           H  
ATOM   1464  HA  GLU    94      37.230  60.750  49.483  1.00  0.00           H  
ATOM   1465  HB2 GLU    94      36.836  59.526  51.582  1.00  0.00           H  
ATOM   1466  HB3 GLU    94      38.450  58.828  51.479  1.00  0.00           H  
ATOM   1467  HG2 GLU    94      39.251  61.249  51.994  1.00  0.00           H  
ATOM   1468  HG3 GLU    94      37.654  61.784  51.856  1.00  0.00           H  
ATOM   1469  N   THR    95      39.550  61.568  49.017  1.00  0.00           N  
ATOM   1470  CA  THR    95      40.716  62.024  48.286  1.00  0.00           C  
ATOM   1471  C   THR    95      41.143  63.449  48.702  1.00  0.00           C  
ATOM   1472  O   THR    95      40.316  64.350  48.718  1.00  0.00           O  
ATOM   1473  CB  THR    95      40.514  62.041  46.763  1.00  0.00           C  
ATOM   1474  CG2 THR    95      39.378  62.777  46.186  1.00  0.00           C  
ATOM   1475  OG1 THR    95      41.664  62.345  46.016  1.00  0.00           O  
ATOM   1476  H   THR    95      38.874  62.152  49.487  1.00  0.00           H  
ATOM   1477  HA  THR    95      41.590  61.411  48.508  1.00  0.00           H  
ATOM   1478  HB  THR    95      40.345  60.977  46.593  1.00  0.00           H  
ATOM   1479 HG21 THR    95      39.376  62.408  45.160  1.00  0.00           H  
ATOM   1480 HG22 THR    95      38.435  62.569  46.691  1.00  0.00           H  
ATOM   1481 HG23 THR    95      39.398  63.856  46.343  1.00  0.00           H  
ATOM   1482  HG1 THR    95      41.608  63.232  45.653  1.00  0.00           H  
ATOM   1483  N   GLU    96      42.355  63.550  49.109  1.00  0.00           N  
ATOM   1484  CA  GLU    96      42.954  64.649  49.846  1.00  0.00           C  
ATOM   1485  C   GLU    96      43.242  65.887  48.919  1.00  0.00           C  
ATOM   1486  O   GLU    96      43.647  66.948  49.401  1.00  0.00           O  
ATOM   1487  CB  GLU    96      44.210  64.136  50.587  1.00  0.00           C  
ATOM   1488  CG  GLU    96      45.350  63.695  49.661  1.00  0.00           C  
ATOM   1489  CD  GLU    96      45.291  62.184  49.408  1.00  0.00           C  
ATOM   1490  OE1 GLU    96      46.290  61.585  48.895  1.00  0.00           O  
ATOM   1491  OE2 GLU    96      44.295  61.561  49.871  1.00  0.00           O1-
ATOM   1492  H   GLU    96      42.962  62.746  49.183  1.00  0.00           H  
ATOM   1493  HA  GLU    96      42.218  65.042  50.548  1.00  0.00           H  
ATOM   1494  HB2 GLU    96      44.639  65.035  51.029  1.00  0.00           H  
ATOM   1495  HB3 GLU    96      44.016  63.433  51.398  1.00  0.00           H  
ATOM   1496  HG2 GLU    96      45.245  64.285  48.750  1.00  0.00           H  
ATOM   1497  HG3 GLU    96      46.266  64.027  50.149  1.00  0.00           H  
ATOM   1498  N   ASP    97      42.881  65.893  47.646  1.00  0.00           N  
ATOM   1499  CA  ASP    97      42.788  67.042  46.721  1.00  0.00           C  
ATOM   1500  C   ASP    97      41.280  67.523  46.539  1.00  0.00           C  
ATOM   1501  O   ASP    97      41.083  68.494  45.749  1.00  0.00           O  
ATOM   1502  CB  ASP    97      43.474  66.748  45.358  1.00  0.00           C  
ATOM   1503  CG  ASP    97      42.830  65.701  44.512  1.00  0.00           C  
ATOM   1504  OD1 ASP    97      42.075  64.850  45.020  1.00  0.00           O  
ATOM   1505  OD2 ASP    97      43.110  65.649  43.288  1.00  0.00           O1-
ATOM   1506  H   ASP    97      42.585  65.032  47.209  1.00  0.00           H  
ATOM   1507  HA  ASP    97      43.384  67.881  47.079  1.00  0.00           H  
ATOM   1508  HB2 ASP    97      43.550  67.686  44.809  1.00  0.00           H  
ATOM   1509  HB3 ASP    97      44.515  66.451  45.490  1.00  0.00           H  
ATOM   1510  N   GLY    98      40.324  66.941  47.305  1.00  0.00           N  
ATOM   1511  CA  GLY    98      38.975  67.357  47.633  1.00  0.00           C  
ATOM   1512  C   GLY    98      37.925  66.612  46.784  1.00  0.00           C  
ATOM   1513  O   GLY    98      38.179  66.258  45.671  1.00  0.00           O  
ATOM   1514  H   GLY    98      40.644  66.181  47.888  1.00  0.00           H  
ATOM   1515  HA2 GLY    98      38.861  67.142  48.696  1.00  0.00           H  
ATOM   1516  HA3 GLY    98      38.873  68.442  47.626  1.00  0.00           H  
ATOM   1517  N   SER    99      36.662  66.640  47.186  1.00  0.00           N  
ATOM   1518  CA  SER    99      35.520  65.970  46.487  1.00  0.00           C  
ATOM   1519  C   SER    99      35.745  64.432  46.517  1.00  0.00           C  
ATOM   1520  O   SER    99      36.491  63.984  47.419  1.00  0.00           O  
ATOM   1521  CB  SER    99      35.274  66.625  45.093  1.00  0.00           C  
ATOM   1522  OG  SER    99      34.039  66.218  44.534  1.00  0.00           O  
ATOM   1523  H   SER    99      36.509  67.035  48.102  1.00  0.00           H  
ATOM   1524  HA  SER    99      34.664  66.146  47.138  1.00  0.00           H  
ATOM   1525  HB2 SER    99      35.528  67.685  45.054  1.00  0.00           H  
ATOM   1526  HB3 SER    99      36.075  66.283  44.438  1.00  0.00           H  
ATOM   1527  HG  SER    99      33.496  67.010  44.520  1.00  0.00           H  
ATOM   1528  N   LYS   100      35.089  63.625  45.700  1.00  0.00           N  
ATOM   1529  CA  LYS   100      35.219  62.163  45.839  1.00  0.00           C  
ATOM   1530  C   LYS   100      36.004  61.613  44.575  1.00  0.00           C  
ATOM   1531  O   LYS   100      35.822  62.064  43.413  1.00  0.00           O  
ATOM   1532  CB  LYS   100      33.865  61.440  45.896  1.00  0.00           C  
ATOM   1533  CG  LYS   100      33.016  61.861  47.096  1.00  0.00           C  
ATOM   1534  CD  LYS   100      33.622  61.300  48.439  1.00  0.00           C  
ATOM   1535  CE  LYS   100      32.746  61.801  49.551  1.00  0.00           C  
ATOM   1536  NZ  LYS   100      33.185  61.168  50.834  1.00  0.00           N1+
ATOM   1537  H   LYS   100      34.485  64.017  44.992  1.00  0.00           H  
ATOM   1538  HA  LYS   100      35.768  61.935  46.752  1.00  0.00           H  
ATOM   1539  HB2 LYS   100      33.317  61.621  44.971  1.00  0.00           H  
ATOM   1540  HB3 LYS   100      34.056  60.368  45.938  1.00  0.00           H  
ATOM   1541  HG2 LYS   100      33.040  62.950  47.142  1.00  0.00           H  
ATOM   1542  HG3 LYS   100      31.987  61.524  46.969  1.00  0.00           H  
ATOM   1543  HD2 LYS   100      33.749  60.218  48.418  1.00  0.00           H  
ATOM   1544  HD3 LYS   100      34.622  61.704  48.597  1.00  0.00           H  
ATOM   1545  HE2 LYS   100      32.807  62.889  49.536  1.00  0.00           H  
ATOM   1546  HE3 LYS   100      31.718  61.540  49.300  1.00  0.00           H  
ATOM   1547  HZ1 LYS   100      34.049  61.608  51.119  1.00  0.00           H  
ATOM   1548  HZ2 LYS   100      32.524  61.303  51.584  1.00  0.00           H  
ATOM   1549  HZ3 LYS   100      33.216  60.159  50.866  1.00  0.00           H  
ATOM   1550  N   ASP   101      36.893  60.637  44.765  1.00  0.00           N  
ATOM   1551  CA  ASP   101      37.644  59.942  43.678  1.00  0.00           C  
ATOM   1552  C   ASP   101      36.708  58.847  43.112  1.00  0.00           C  
ATOM   1553  O   ASP   101      36.506  57.805  43.811  1.00  0.00           O  
ATOM   1554  CB  ASP   101      38.989  59.421  44.264  1.00  0.00           C  
ATOM   1555  CG  ASP   101      39.788  58.677  43.217  1.00  0.00           C  
ATOM   1556  OD1 ASP   101      40.934  58.343  43.595  1.00  0.00           O  
ATOM   1557  OD2 ASP   101      39.459  58.433  42.070  1.00  0.00           O1-
ATOM   1558  H   ASP   101      36.918  60.318  45.723  1.00  0.00           H  
ATOM   1559  HA  ASP   101      37.813  60.716  42.930  1.00  0.00           H  
ATOM   1560  HB2 ASP   101      39.594  60.254  44.621  1.00  0.00           H  
ATOM   1561  HB3 ASP   101      38.862  58.898  45.212  1.00  0.00           H  
ATOM   1562  N   GLU   102      36.307  58.989  41.820  1.00  0.00           N  
ATOM   1563  CA  GLU   102      35.343  58.009  41.265  1.00  0.00           C  
ATOM   1564  C   GLU   102      36.026  56.897  40.481  1.00  0.00           C  
ATOM   1565  O   GLU   102      36.255  56.992  39.268  1.00  0.00           O  
ATOM   1566  CB  GLU   102      34.281  58.734  40.474  1.00  0.00           C  
ATOM   1567  CG  GLU   102      33.663  59.963  41.180  1.00  0.00           C  
ATOM   1568  CD  GLU   102      32.394  60.377  40.489  1.00  0.00           C  
ATOM   1569  OE1 GLU   102      32.289  60.418  39.224  1.00  0.00           O  
ATOM   1570  OE2 GLU   102      31.432  60.802  41.143  1.00  0.00           O1-
ATOM   1571  H   GLU   102      36.419  59.844  41.294  1.00  0.00           H  
ATOM   1572  HA  GLU   102      34.775  57.559  42.079  1.00  0.00           H  
ATOM   1573  HB2 GLU   102      34.653  59.013  39.488  1.00  0.00           H  
ATOM   1574  HB3 GLU   102      33.486  58.003  40.331  1.00  0.00           H  
ATOM   1575  HG2 GLU   102      33.478  59.737  42.230  1.00  0.00           H  
ATOM   1576  HG3 GLU   102      34.295  60.849  41.120  1.00  0.00           H  
ATOM   1577  N   TRP   103      36.408  55.846  41.189  1.00  0.00           N  
ATOM   1578  CA  TRP   103      36.764  54.571  40.589  1.00  0.00           C  
ATOM   1579  C   TRP   103      35.617  53.754  39.863  1.00  0.00           C  
ATOM   1580  O   TRP   103      34.690  53.272  40.519  1.00  0.00           O  
ATOM   1581  CB  TRP   103      37.426  53.643  41.623  1.00  0.00           C  
ATOM   1582  CG  TRP   103      38.699  54.128  42.240  1.00  0.00           C  
ATOM   1583  CD1 TRP   103      38.771  55.262  43.022  1.00  0.00           C  
ATOM   1584  NE1 TRP   103      40.119  55.579  43.271  1.00  0.00           N  
ATOM   1585  CE2 TRP   103      40.927  54.645  42.665  1.00  0.00           C  
ATOM   1586  CZ2 TRP   103      42.298  54.538  42.557  1.00  0.00           C  
ATOM   1587  CH2 TRP   103      42.837  53.423  41.904  1.00  0.00           C  
ATOM   1588  CZ3 TRP   103      42.057  52.442  41.282  1.00  0.00           C  
ATOM   1589  CE3 TRP   103      40.650  52.618  41.280  1.00  0.00           C  
ATOM   1590  CD2 TRP   103      40.073  53.665  42.044  1.00  0.00           C  
ATOM   1591  H   TRP   103      36.174  55.838  42.171  1.00  0.00           H  
ATOM   1592  HA  TRP   103      37.414  54.818  39.750  1.00  0.00           H  
ATOM   1593  HB2 TRP   103      36.687  53.654  42.424  1.00  0.00           H  
ATOM   1594  HB3 TRP   103      37.669  52.631  41.301  1.00  0.00           H  
ATOM   1595  HD1 TRP   103      37.902  55.840  43.299  1.00  0.00           H  
ATOM   1596  HE1 TRP   103      40.387  56.321  43.902  1.00  0.00           H  
ATOM   1597  HZ2 TRP   103      43.007  55.309  42.821  1.00  0.00           H  
ATOM   1598  HH2 TRP   103      43.912  53.335  41.857  1.00  0.00           H  
ATOM   1599  HZ3 TRP   103      42.557  51.614  40.802  1.00  0.00           H  
ATOM   1600  HE3 TRP   103      40.056  51.886  40.753  1.00  0.00           H  
ATOM   1601  N   ARG   104      35.717  53.494  38.534  1.00  0.00           N  
ATOM   1602  CA  ARG   104      34.845  52.437  37.852  1.00  0.00           C  
ATOM   1603  C   ARG   104      35.406  51.067  38.083  1.00  0.00           C  
ATOM   1604  O   ARG   104      36.665  50.912  38.300  1.00  0.00           O  
ATOM   1605  CB  ARG   104      34.691  52.802  36.410  1.00  0.00           C  
ATOM   1606  CG  ARG   104      33.687  51.972  35.705  1.00  0.00           C  
ATOM   1607  CD  ARG   104      33.518  52.195  34.230  1.00  0.00           C  
ATOM   1608  NE  ARG   104      33.545  53.665  33.931  1.00  0.00           N  
ATOM   1609  CZ  ARG   104      33.479  54.312  32.759  1.00  0.00           C  
ATOM   1610  NH1 ARG   104      33.315  53.648  31.617  1.00  0.00           N  
ATOM   1611  NH2 ARG   104      33.507  55.595  32.725  1.00  0.00           N1+
ATOM   1612  H   ARG   104      36.482  53.961  38.068  1.00  0.00           H  
ATOM   1613  HA  ARG   104      33.846  52.513  38.281  1.00  0.00           H  
ATOM   1614  HB2 ARG   104      34.296  53.816  36.349  1.00  0.00           H  
ATOM   1615  HB3 ARG   104      35.642  52.725  35.881  1.00  0.00           H  
ATOM   1616  HG2 ARG   104      33.887  50.928  35.944  1.00  0.00           H  
ATOM   1617  HG3 ARG   104      32.670  52.141  36.061  1.00  0.00           H  
ATOM   1618  HD2 ARG   104      34.364  51.694  33.759  1.00  0.00           H  
ATOM   1619  HD3 ARG   104      32.726  51.551  33.848  1.00  0.00           H  
ATOM   1620  HE  ARG   104      33.558  54.274  34.736  1.00  0.00           H  
ATOM   1621 HH11 ARG   104      33.055  52.673  31.652  1.00  0.00           H  
ATOM   1622 HH12 ARG   104      33.252  54.150  30.743  1.00  0.00           H  
ATOM   1623 HH21 ARG   104      33.450  56.130  33.580  1.00  0.00           H  
ATOM   1624 HH22 ARG   104      33.344  56.120  31.878  1.00  0.00           H  
ATOM   1625  N   GLY   105      34.553  50.009  38.118  1.00  0.00           N  
ATOM   1626  CA  GLY   105      34.863  48.635  38.410  1.00  0.00           C  
ATOM   1627  C   GLY   105      33.568  47.808  38.339  1.00  0.00           C  
ATOM   1628  O   GLY   105      32.584  48.120  37.703  1.00  0.00           O  
ATOM   1629  H   GLY   105      33.557  50.176  38.113  1.00  0.00           H  
ATOM   1630  HA2 GLY   105      35.529  48.194  37.669  1.00  0.00           H  
ATOM   1631  HA3 GLY   105      35.423  48.526  39.339  1.00  0.00           H  
ATOM   1632  N   MET   106      33.600  46.652  39.029  1.00  0.00           N  
ATOM   1633  CA  MET   106      32.504  45.589  38.853  1.00  0.00           C  
ATOM   1634  C   MET   106      32.417  44.745  40.130  1.00  0.00           C  
ATOM   1635  O   MET   106      33.407  44.210  40.598  1.00  0.00           O  
ATOM   1636  CB  MET   106      32.728  44.759  37.644  1.00  0.00           C  
ATOM   1637  CG  MET   106      31.749  43.589  37.369  1.00  0.00           C  
ATOM   1638  SD  MET   106      32.460  42.242  36.552  1.00  0.00           S  
ATOM   1639  CE  MET   106      32.657  42.958  34.868  1.00  0.00           C  
ATOM   1640  H   MET   106      34.422  46.346  39.529  1.00  0.00           H  
ATOM   1641  HA  MET   106      31.483  45.957  38.754  1.00  0.00           H  
ATOM   1642  HB2 MET   106      32.749  45.408  36.767  1.00  0.00           H  
ATOM   1643  HB3 MET   106      33.746  44.370  37.631  1.00  0.00           H  
ATOM   1644  HG2 MET   106      31.374  43.180  38.307  1.00  0.00           H  
ATOM   1645  HG3 MET   106      30.863  43.911  36.820  1.00  0.00           H  
ATOM   1646  HE1 MET   106      33.312  43.828  34.901  1.00  0.00           H  
ATOM   1647  HE2 MET   106      33.025  42.228  34.147  1.00  0.00           H  
ATOM   1648  HE3 MET   106      31.682  43.372  34.610  1.00  0.00           H  
ATOM   1649  N   VAL   107      31.197  44.467  40.645  1.00  0.00           N  
ATOM   1650  CA  VAL   107      30.845  43.583  41.716  1.00  0.00           C  
ATOM   1651  C   VAL   107      30.867  42.156  41.190  1.00  0.00           C  
ATOM   1652  O   VAL   107      30.103  41.785  40.274  1.00  0.00           O  
ATOM   1653  CB  VAL   107      29.495  43.875  42.373  1.00  0.00           C  
ATOM   1654  CG1 VAL   107      29.088  42.799  43.467  1.00  0.00           C  
ATOM   1655  CG2 VAL   107      29.658  45.234  43.111  1.00  0.00           C  
ATOM   1656  H   VAL   107      30.451  44.819  40.062  1.00  0.00           H  
ATOM   1657  HA  VAL   107      31.642  43.613  42.460  1.00  0.00           H  
ATOM   1658  HB  VAL   107      28.739  44.043  41.606  1.00  0.00           H  
ATOM   1659 HG11 VAL   107      28.878  41.829  43.013  1.00  0.00           H  
ATOM   1660 HG12 VAL   107      29.876  42.520  44.167  1.00  0.00           H  
ATOM   1661 HG13 VAL   107      28.301  43.191  44.111  1.00  0.00           H  
ATOM   1662 HG21 VAL   107      29.766  46.132  42.504  1.00  0.00           H  
ATOM   1663 HG22 VAL   107      28.770  45.441  43.707  1.00  0.00           H  
ATOM   1664 HG23 VAL   107      30.539  45.279  43.752  1.00  0.00           H  
ATOM   1665  N   LEU   108      31.565  41.197  41.831  1.00  0.00           N  
ATOM   1666  CA  LEU   108      31.952  39.863  41.267  1.00  0.00           C  
ATOM   1667  C   LEU   108      31.158  38.726  42.034  1.00  0.00           C  
ATOM   1668  O   LEU   108      30.572  37.969  41.333  1.00  0.00           O  
ATOM   1669  CB  LEU   108      33.382  39.651  41.486  1.00  0.00           C  
ATOM   1670  CG  LEU   108      34.227  40.781  40.870  1.00  0.00           C  
ATOM   1671  CD1 LEU   108      35.773  40.566  41.157  1.00  0.00           C  
ATOM   1672  CD2 LEU   108      34.050  40.705  39.298  1.00  0.00           C  
ATOM   1673  H   LEU   108      32.119  41.495  42.621  1.00  0.00           H  
ATOM   1674  HA  LEU   108      31.730  39.687  40.215  1.00  0.00           H  
ATOM   1675  HB2 LEU   108      33.519  39.599  42.566  1.00  0.00           H  
ATOM   1676  HB3 LEU   108      33.613  38.682  41.043  1.00  0.00           H  
ATOM   1677  HG  LEU   108      34.018  41.761  41.298  1.00  0.00           H  
ATOM   1678 HD11 LEU   108      36.416  41.239  40.590  1.00  0.00           H  
ATOM   1679 HD12 LEU   108      35.933  40.917  42.176  1.00  0.00           H  
ATOM   1680 HD13 LEU   108      36.155  39.549  41.069  1.00  0.00           H  
ATOM   1681 HD21 LEU   108      34.515  39.799  38.910  1.00  0.00           H  
ATOM   1682 HD22 LEU   108      32.977  40.817  39.143  1.00  0.00           H  
ATOM   1683 HD23 LEU   108      34.620  41.495  38.808  1.00  0.00           H  
ATOM   1684  N   ALA   109      31.268  38.657  43.352  1.00  0.00           N  
ATOM   1685  CA  ALA   109      30.622  37.613  44.195  1.00  0.00           C  
ATOM   1686  C   ALA   109      30.648  38.126  45.673  1.00  0.00           C  
ATOM   1687  O   ALA   109      31.404  39.054  46.051  1.00  0.00           O  
ATOM   1688  CB  ALA   109      31.399  36.300  44.082  1.00  0.00           C  
ATOM   1689  H   ALA   109      31.758  39.379  43.860  1.00  0.00           H  
ATOM   1690  HA  ALA   109      29.563  37.526  43.951  1.00  0.00           H  
ATOM   1691  HB1 ALA   109      31.376  35.932  43.056  1.00  0.00           H  
ATOM   1692  HB2 ALA   109      32.448  36.487  44.311  1.00  0.00           H  
ATOM   1693  HB3 ALA   109      30.983  35.624  44.829  1.00  0.00           H  
ATOM   1694  N   ARG   110      29.794  37.542  46.479  1.00  0.00           N  
ATOM   1695  CA  ARG   110      29.755  37.782  47.919  1.00  0.00           C  
ATOM   1696  C   ARG   110      30.787  36.924  48.652  1.00  0.00           C  
ATOM   1697  O   ARG   110      31.079  35.768  48.232  1.00  0.00           O  
ATOM   1698  CB  ARG   110      28.340  37.416  48.375  1.00  0.00           C  
ATOM   1699  CG  ARG   110      28.106  37.877  49.853  1.00  0.00           C  
ATOM   1700  CD  ARG   110      26.705  38.074  50.330  1.00  0.00           C  
ATOM   1701  NE  ARG   110      25.868  36.810  50.305  1.00  0.00           N  
ATOM   1702  CZ  ARG   110      25.566  35.958  51.235  1.00  0.00           C  
ATOM   1703  NH1 ARG   110      26.199  36.006  52.442  1.00  0.00           N  
ATOM   1704  NH2 ARG   110      24.607  35.051  51.148  1.00  0.00           N1+
ATOM   1705  H   ARG   110      29.202  36.811  46.112  1.00  0.00           H  
ATOM   1706  HA  ARG   110      30.009  38.821  48.132  1.00  0.00           H  
ATOM   1707  HB2 ARG   110      27.671  38.019  47.761  1.00  0.00           H  
ATOM   1708  HB3 ARG   110      28.290  36.328  48.323  1.00  0.00           H  
ATOM   1709  HG2 ARG   110      28.407  37.068  50.519  1.00  0.00           H  
ATOM   1710  HG3 ARG   110      28.700  38.780  49.993  1.00  0.00           H  
ATOM   1711  HD2 ARG   110      26.773  38.507  51.327  1.00  0.00           H  
ATOM   1712  HD3 ARG   110      26.229  38.810  49.682  1.00  0.00           H  
ATOM   1713  HE  ARG   110      25.143  36.780  49.602  1.00  0.00           H  
ATOM   1714 HH11 ARG   110      26.954  36.669  52.537  1.00  0.00           H  
ATOM   1715 HH12 ARG   110      26.003  35.299  53.136  1.00  0.00           H  
ATOM   1716 HH21 ARG   110      24.114  34.809  50.300  1.00  0.00           H  
ATOM   1717 HH22 ARG   110      24.420  34.420  51.914  1.00  0.00           H  
ATOM   1718  N   ALA   111      31.544  37.447  49.600  1.00  0.00           N  
ATOM   1719  CA  ALA   111      32.649  36.741  50.263  1.00  0.00           C  
ATOM   1720  C   ALA   111      32.282  35.454  51.160  1.00  0.00           C  
ATOM   1721  O   ALA   111      31.169  35.319  51.686  1.00  0.00           O  
ATOM   1722  CB  ALA   111      33.403  37.741  51.131  1.00  0.00           C  
ATOM   1723  H   ALA   111      31.279  38.348  49.971  1.00  0.00           H  
ATOM   1724  HA  ALA   111      33.277  36.372  49.452  1.00  0.00           H  
ATOM   1725  HB1 ALA   111      32.713  38.121  51.885  1.00  0.00           H  
ATOM   1726  HB2 ALA   111      34.180  37.306  51.759  1.00  0.00           H  
ATOM   1727  HB3 ALA   111      33.861  38.550  50.562  1.00  0.00           H  
ATOM   1728  N   PRO   112      33.149  34.466  51.262  1.00  0.00           N  
ATOM   1729  CA  PRO   112      33.110  33.443  52.330  1.00  0.00           C  
ATOM   1730  C   PRO   112      33.646  34.163  53.674  1.00  0.00           C  
ATOM   1731  O   PRO   112      34.369  35.162  53.649  1.00  0.00           O  
ATOM   1732  CD  PRO   112      34.341  34.244  50.493  1.00  0.00           C  
ATOM   1733  CG  PRO   112      35.134  33.122  51.136  1.00  0.00           C  
ATOM   1734  CB  PRO   112      34.037  32.344  51.848  1.00  0.00           C  
ATOM   1735  HD2 PRO   112      34.911  35.166  50.381  1.00  0.00           H  
ATOM   1736  HD3 PRO   112      34.013  33.938  49.499  1.00  0.00           H  
ATOM   1737  HG2 PRO   112      35.891  33.519  51.812  1.00  0.00           H  
ATOM   1738  HG3 PRO   112      35.639  32.496  50.401  1.00  0.00           H  
ATOM   1739  HB2 PRO   112      34.529  31.726  52.599  1.00  0.00           H  
ATOM   1740  HB3 PRO   112      33.610  31.712  51.069  1.00  0.00           H  
ATOM   1741  HA  PRO   112      32.123  32.999  52.461  1.00  0.00           H  
ATOM   1742  N   VAL   113      33.351  33.583  54.831  1.00  0.00           N  
ATOM   1743  CA  VAL   113      33.826  33.773  56.194  1.00  0.00           C  
ATOM   1744  C   VAL   113      33.656  35.189  56.827  1.00  0.00           C  
ATOM   1745  O   VAL   113      33.081  35.321  57.903  1.00  0.00           O  
ATOM   1746  CB  VAL   113      35.326  33.298  56.311  1.00  0.00           C  
ATOM   1747  CG1 VAL   113      36.019  33.818  57.585  1.00  0.00           C  
ATOM   1748  CG2 VAL   113      35.433  31.716  56.240  1.00  0.00           C  
ATOM   1749  H   VAL   113      32.743  32.780  54.752  1.00  0.00           H  
ATOM   1750  HA  VAL   113      33.318  33.103  56.889  1.00  0.00           H  
ATOM   1751  HB  VAL   113      35.988  33.556  55.484  1.00  0.00           H  
ATOM   1752 HG11 VAL   113      36.890  33.189  57.770  1.00  0.00           H  
ATOM   1753 HG12 VAL   113      36.363  34.850  57.512  1.00  0.00           H  
ATOM   1754 HG13 VAL   113      35.296  33.859  58.400  1.00  0.00           H  
ATOM   1755 HG21 VAL   113      34.581  31.379  55.650  1.00  0.00           H  
ATOM   1756 HG22 VAL   113      36.377  31.422  55.781  1.00  0.00           H  
ATOM   1757 HG23 VAL   113      35.352  31.217  57.205  1.00  0.00           H  
ATOM   1758  N   MET   114      33.913  36.199  56.065  1.00  0.00           N  
ATOM   1759  CA  MET   114      33.400  37.540  56.156  1.00  0.00           C  
ATOM   1760  C   MET   114      32.103  37.737  55.455  1.00  0.00           C  
ATOM   1761  O   MET   114      32.025  38.474  54.491  1.00  0.00           O  
ATOM   1762  CB  MET   114      34.486  38.491  55.581  1.00  0.00           C  
ATOM   1763  CG  MET   114      35.629  38.438  56.488  1.00  0.00           C  
ATOM   1764  SD  MET   114      37.034  39.526  56.072  1.00  0.00           S  
ATOM   1765  CE  MET   114      36.397  41.178  56.538  1.00  0.00           C  
ATOM   1766  H   MET   114      34.268  35.961  55.151  1.00  0.00           H  
ATOM   1767  HA  MET   114      33.237  37.803  57.201  1.00  0.00           H  
ATOM   1768  HB2 MET   114      34.821  38.107  54.617  1.00  0.00           H  
ATOM   1769  HB3 MET   114      34.137  39.514  55.441  1.00  0.00           H  
ATOM   1770  HG2 MET   114      35.367  38.774  57.491  1.00  0.00           H  
ATOM   1771  HG3 MET   114      35.965  37.413  56.645  1.00  0.00           H  
ATOM   1772  HE1 MET   114      35.498  41.193  57.154  1.00  0.00           H  
ATOM   1773  HE2 MET   114      37.177  41.843  56.910  1.00  0.00           H  
ATOM   1774  HE3 MET   114      36.217  41.601  55.549  1.00  0.00           H  
ATOM   1775  N   ASN   115      31.035  37.011  55.859  1.00  0.00           N  
ATOM   1776  CA  ASN   115      29.855  36.724  55.003  1.00  0.00           C  
ATOM   1777  C   ASN   115      29.028  37.894  54.400  1.00  0.00           C  
ATOM   1778  O   ASN   115      28.225  37.707  53.478  1.00  0.00           O  
ATOM   1779  CB  ASN   115      29.123  35.582  55.766  1.00  0.00           C  
ATOM   1780  CG  ASN   115      28.072  34.902  54.931  1.00  0.00           C  
ATOM   1781  OD1 ASN   115      26.934  34.984  55.289  1.00  0.00           O  
ATOM   1782  ND2 ASN   115      28.466  34.118  53.959  1.00  0.00           N  
ATOM   1783  H   ASN   115      31.098  36.471  56.710  1.00  0.00           H  
ATOM   1784  HA  ASN   115      30.243  36.174  54.145  1.00  0.00           H  
ATOM   1785  HB2 ASN   115      29.804  34.788  56.071  1.00  0.00           H  
ATOM   1786  HB3 ASN   115      28.596  36.045  56.600  1.00  0.00           H  
ATOM   1787 HD21 ASN   115      29.449  33.892  53.924  1.00  0.00           H  
ATOM   1788 HD22 ASN   115      27.791  33.721  53.322  1.00  0.00           H  
ATOM   1789  N   THR   116      29.188  39.106  54.936  1.00  0.00           N  
ATOM   1790  CA  THR   116      28.513  40.300  54.442  1.00  0.00           C  
ATOM   1791  C   THR   116      29.404  41.120  53.444  1.00  0.00           C  
ATOM   1792  O   THR   116      28.866  42.070  52.873  1.00  0.00           O  
ATOM   1793  CB  THR   116      27.978  41.225  55.537  1.00  0.00           C  
ATOM   1794  CG2 THR   116      26.937  40.664  56.453  1.00  0.00           C  
ATOM   1795  OG1 THR   116      29.085  41.597  56.448  1.00  0.00           O  
ATOM   1796  H   THR   116      29.745  39.116  55.779  1.00  0.00           H  
ATOM   1797  HA  THR   116      27.613  39.986  53.912  1.00  0.00           H  
ATOM   1798  HB  THR   116      27.539  42.117  55.089  1.00  0.00           H  
ATOM   1799 HG21 THR   116      27.344  39.713  56.798  1.00  0.00           H  
ATOM   1800 HG22 THR   116      26.667  41.432  57.177  1.00  0.00           H  
ATOM   1801 HG23 THR   116      26.056  40.449  55.849  1.00  0.00           H  
ATOM   1802  HG1 THR   116      29.165  40.896  57.099  1.00  0.00           H  
ATOM   1803  N   TRP   117      30.630  40.804  53.146  1.00  0.00           N  
ATOM   1804  CA  TRP   117      31.467  41.523  52.185  1.00  0.00           C  
ATOM   1805  C   TRP   117      31.190  41.072  50.740  1.00  0.00           C  
ATOM   1806  O   TRP   117      30.623  40.001  50.525  1.00  0.00           O  
ATOM   1807  CB  TRP   117      32.943  41.272  52.547  1.00  0.00           C  
ATOM   1808  CG  TRP   117      33.454  42.037  53.744  1.00  0.00           C  
ATOM   1809  CD1 TRP   117      32.836  42.018  54.954  1.00  0.00           C  
ATOM   1810  NE1 TRP   117      33.384  42.988  55.741  1.00  0.00           N  
ATOM   1811  CE2 TRP   117      34.574  43.556  55.258  1.00  0.00           C  
ATOM   1812  CZ2 TRP   117      35.529  44.471  55.747  1.00  0.00           C  
ATOM   1813  CH2 TRP   117      36.586  44.785  54.929  1.00  0.00           C  
ATOM   1814  CZ3 TRP   117      36.679  44.258  53.664  1.00  0.00           C  
ATOM   1815  CE3 TRP   117      35.585  43.466  53.163  1.00  0.00           C  
ATOM   1816  CD2 TRP   117      34.549  42.957  53.911  1.00  0.00           C  
ATOM   1817  H   TRP   117      31.100  40.086  53.677  1.00  0.00           H  
ATOM   1818  HA  TRP   117      31.154  42.565  52.249  1.00  0.00           H  
ATOM   1819  HB2 TRP   117      33.232  40.222  52.609  1.00  0.00           H  
ATOM   1820  HB3 TRP   117      33.607  41.568  51.735  1.00  0.00           H  
ATOM   1821  HD1 TRP   117      32.001  41.392  55.229  1.00  0.00           H  
ATOM   1822  HE1 TRP   117      32.960  43.083  56.652  1.00  0.00           H  
ATOM   1823  HZ2 TRP   117      35.403  44.823  56.760  1.00  0.00           H  
ATOM   1824  HH2 TRP   117      37.493  45.137  55.396  1.00  0.00           H  
ATOM   1825  HZ3 TRP   117      37.617  44.361  53.139  1.00  0.00           H  
ATOM   1826  HE3 TRP   117      35.668  43.101  52.150  1.00  0.00           H  
ATOM   1827  N   PHE   118      31.637  41.863  49.792  1.00  0.00           N  
ATOM   1828  CA  PHE   118      31.532  41.572  48.413  1.00  0.00           C  
ATOM   1829  C   PHE   118      32.846  41.932  47.747  1.00  0.00           C  
ATOM   1830  O   PHE   118      33.429  42.962  47.966  1.00  0.00           O  
ATOM   1831  CB  PHE   118      30.385  42.320  47.780  1.00  0.00           C  
ATOM   1832  CG  PHE   118      29.000  42.007  48.360  1.00  0.00           C  
ATOM   1833  CD1 PHE   118      28.534  42.462  49.587  1.00  0.00           C  
ATOM   1834  CE1 PHE   118      27.309  42.056  50.067  1.00  0.00           C  
ATOM   1835  CZ  PHE   118      26.504  41.309  49.212  1.00  0.00           C  
ATOM   1836  CE2 PHE   118      26.900  40.939  47.944  1.00  0.00           C  
ATOM   1837  CD2 PHE   118      28.228  41.198  47.500  1.00  0.00           C  
ATOM   1838  H   PHE   118      32.085  42.764  49.877  1.00  0.00           H  
ATOM   1839  HA  PHE   118      31.351  40.499  48.359  1.00  0.00           H  
ATOM   1840  HB2 PHE   118      30.570  43.361  48.044  1.00  0.00           H  
ATOM   1841  HB3 PHE   118      30.300  42.121  46.712  1.00  0.00           H  
ATOM   1842  HD1 PHE   118      29.181  43.015  50.252  1.00  0.00           H  
ATOM   1843  HE1 PHE   118      26.869  42.395  50.993  1.00  0.00           H  
ATOM   1844  HZ  PHE   118      25.502  41.028  49.502  1.00  0.00           H  
ATOM   1845  HE2 PHE   118      26.259  40.370  47.287  1.00  0.00           H  
ATOM   1846  HD2 PHE   118      28.513  40.930  46.494  1.00  0.00           H  
ATOM   1847  N   TYR   119      33.273  40.972  46.855  1.00  0.00           N  
ATOM   1848  CA  TYR   119      34.442  41.219  46.022  1.00  0.00           C  
ATOM   1849  C   TYR   119      34.109  42.175  44.884  1.00  0.00           C  
ATOM   1850  O   TYR   119      32.990  42.255  44.370  1.00  0.00           O  
ATOM   1851  CB  TYR   119      34.946  39.863  45.509  1.00  0.00           C  
ATOM   1852  CG  TYR   119      35.155  38.793  46.516  1.00  0.00           C  
ATOM   1853  CD1 TYR   119      34.505  37.562  46.349  1.00  0.00           C  
ATOM   1854  CE1 TYR   119      34.970  36.395  47.034  1.00  0.00           C  
ATOM   1855  CZ  TYR   119      36.200  36.425  47.806  1.00  0.00           C  
ATOM   1856  OH  TYR   119      36.714  35.290  48.444  1.00  0.00           O  
ATOM   1857  CE2 TYR   119      36.787  37.696  47.926  1.00  0.00           C  
ATOM   1858  CD2 TYR   119      36.254  38.872  47.348  1.00  0.00           C  
ATOM   1859  H   TYR   119      32.827  40.066  46.865  1.00  0.00           H  
ATOM   1860  HA  TYR   119      35.302  41.632  46.550  1.00  0.00           H  
ATOM   1861  HB2 TYR   119      34.254  39.454  44.773  1.00  0.00           H  
ATOM   1862  HB3 TYR   119      35.835  39.867  44.878  1.00  0.00           H  
ATOM   1863  HD1 TYR   119      33.659  37.510  45.680  1.00  0.00           H  
ATOM   1864  HE1 TYR   119      34.430  35.460  47.037  1.00  0.00           H  
ATOM   1865  HH  TYR   119      36.326  34.486  48.092  1.00  0.00           H  
ATOM   1866  HE2 TYR   119      37.592  37.712  48.646  1.00  0.00           H  
ATOM   1867  HD2 TYR   119      36.787  39.810  47.385  1.00  0.00           H  
ATOM   1868  N   ILE   120      35.170  42.924  44.420  1.00  0.00           N  
ATOM   1869  CA  ILE   120      35.138  44.084  43.435  1.00  0.00           C  
ATOM   1870  C   ILE   120      36.451  44.295  42.831  1.00  0.00           C  
ATOM   1871  O   ILE   120      37.493  44.095  43.444  1.00  0.00           O  
ATOM   1872  CB  ILE   120      34.515  45.337  44.102  1.00  0.00           C  
ATOM   1873  CG2 ILE   120      35.171  45.733  45.459  1.00  0.00           C  
ATOM   1874  CG1 ILE   120      34.579  46.617  43.139  1.00  0.00           C  
ATOM   1875  CD1 ILE   120      33.574  47.684  43.619  1.00  0.00           C  
ATOM   1876  H   ILE   120      36.030  42.763  44.926  1.00  0.00           H  
ATOM   1877  HA  ILE   120      34.472  43.688  42.668  1.00  0.00           H  
ATOM   1878  HB  ILE   120      33.467  45.128  44.318  1.00  0.00           H  
ATOM   1879 HG21 ILE   120      36.173  46.110  45.252  1.00  0.00           H  
ATOM   1880 HG22 ILE   120      34.585  46.546  45.888  1.00  0.00           H  
ATOM   1881 HG23 ILE   120      35.168  44.892  46.152  1.00  0.00           H  
ATOM   1882 HG12 ILE   120      35.597  46.993  43.041  1.00  0.00           H  
ATOM   1883 HG13 ILE   120      34.189  46.255  42.187  1.00  0.00           H  
ATOM   1884 HD11 ILE   120      33.411  48.531  42.952  1.00  0.00           H  
ATOM   1885 HD12 ILE   120      32.624  47.268  43.953  1.00  0.00           H  
ATOM   1886 HD13 ILE   120      33.999  48.124  44.521  1.00  0.00           H  
ATOM   1887  N   THR   121      36.488  44.666  41.586  1.00  0.00           N  
ATOM   1888  CA  THR   121      37.747  45.031  40.863  1.00  0.00           C  
ATOM   1889  C   THR   121      37.527  46.209  39.930  1.00  0.00           C  
ATOM   1890  O   THR   121      36.361  46.427  39.625  1.00  0.00           O  
ATOM   1891  CB  THR   121      38.120  43.790  39.968  1.00  0.00           C  
ATOM   1892  CG2 THR   121      37.112  43.460  38.817  1.00  0.00           C  
ATOM   1893  OG1 THR   121      39.368  43.939  39.338  1.00  0.00           O  
ATOM   1894  H   THR   121      35.625  44.933  41.135  1.00  0.00           H  
ATOM   1895  HA  THR   121      38.550  45.127  41.594  1.00  0.00           H  
ATOM   1896  HB  THR   121      38.206  42.947  40.654  1.00  0.00           H  
ATOM   1897 HG21 THR   121      36.085  43.550  39.171  1.00  0.00           H  
ATOM   1898 HG22 THR   121      37.348  44.077  37.950  1.00  0.00           H  
ATOM   1899 HG23 THR   121      37.269  42.461  38.408  1.00  0.00           H  
ATOM   1900  HG1 THR   121      40.135  43.854  39.908  1.00  0.00           H  
ATOM   1901  N   TYR   122      38.591  46.977  39.617  1.00  0.00           N  
ATOM   1902  CA  TYR   122      38.443  48.283  39.041  1.00  0.00           C  
ATOM   1903  C   TYR   122      38.947  48.452  37.561  1.00  0.00           C  
ATOM   1904  O   TYR   122      39.963  47.872  37.123  1.00  0.00           O  
ATOM   1905  CB  TYR   122      39.052  49.256  40.020  1.00  0.00           C  
ATOM   1906  CG  TYR   122      38.356  49.300  41.421  1.00  0.00           C  
ATOM   1907  CD1 TYR   122      38.854  48.531  42.410  1.00  0.00           C  
ATOM   1908  CE1 TYR   122      38.132  48.305  43.607  1.00  0.00           C  
ATOM   1909  CZ  TYR   122      37.002  49.101  43.816  1.00  0.00           C  
ATOM   1910  OH  TYR   122      36.469  49.167  45.041  1.00  0.00           O  
ATOM   1911  CE2 TYR   122      36.405  49.815  42.779  1.00  0.00           C  
ATOM   1912  CD2 TYR   122      37.111  49.858  41.564  1.00  0.00           C  
ATOM   1913  H   TYR   122      39.475  46.643  39.974  1.00  0.00           H  
ATOM   1914  HA  TYR   122      37.386  48.543  38.994  1.00  0.00           H  
ATOM   1915  HB2 TYR   122      40.116  49.029  40.093  1.00  0.00           H  
ATOM   1916  HB3 TYR   122      38.902  50.284  39.690  1.00  0.00           H  
ATOM   1917  HD1 TYR   122      39.785  47.999  42.280  1.00  0.00           H  
ATOM   1918  HE1 TYR   122      38.549  47.630  44.340  1.00  0.00           H  
ATOM   1919  HH  TYR   122      35.599  49.571  45.013  1.00  0.00           H  
ATOM   1920  HE2 TYR   122      35.459  50.325  42.882  1.00  0.00           H  
ATOM   1921  HD2 TYR   122      36.776  50.502  40.764  1.00  0.00           H  
ATOM   1922  N   GLU   123      38.419  49.362  36.809  1.00  0.00           N  
ATOM   1923  CA  GLU   123      38.788  49.523  35.402  1.00  0.00           C  
ATOM   1924  C   GLU   123      40.258  49.920  35.146  1.00  0.00           C  
ATOM   1925  O   GLU   123      40.863  49.518  34.137  1.00  0.00           O  
ATOM   1926  CB  GLU   123      37.688  50.513  34.778  1.00  0.00           C  
ATOM   1927  CG  GLU   123      37.695  50.578  33.264  1.00  0.00           C  
ATOM   1928  CD  GLU   123      37.576  49.259  32.551  1.00  0.00           C  
ATOM   1929  OE1 GLU   123      38.072  49.160  31.423  1.00  0.00           O  
ATOM   1930  OE2 GLU   123      36.940  48.340  33.154  1.00  0.00           O1-
ATOM   1931  H   GLU   123      37.576  49.794  37.159  1.00  0.00           H  
ATOM   1932  HA  GLU   123      38.798  48.516  34.986  1.00  0.00           H  
ATOM   1933  HB2 GLU   123      36.700  50.138  35.042  1.00  0.00           H  
ATOM   1934  HB3 GLU   123      37.870  51.500  35.204  1.00  0.00           H  
ATOM   1935  HG2 GLU   123      36.907  51.273  32.972  1.00  0.00           H  
ATOM   1936  HG3 GLU   123      38.568  51.133  32.921  1.00  0.00           H  
ATOM   1937  N   LYS   124      40.834  50.712  36.034  1.00  0.00           N  
ATOM   1938  CA  LYS   124      42.300  50.971  36.052  1.00  0.00           C  
ATOM   1939  C   LYS   124      43.199  50.089  36.889  1.00  0.00           C  
ATOM   1940  O   LYS   124      44.381  50.055  36.682  1.00  0.00           O  
ATOM   1941  CB  LYS   124      42.460  52.456  36.372  1.00  0.00           C  
ATOM   1942  CG  LYS   124      42.210  52.966  37.805  1.00  0.00           C  
ATOM   1943  CD  LYS   124      42.270  54.507  37.825  1.00  0.00           C  
ATOM   1944  CE  LYS   124      42.291  55.055  39.206  1.00  0.00           C  
ATOM   1945  NZ  LYS   124      41.823  56.434  39.190  1.00  0.00           N1+
ATOM   1946  H   LYS   124      40.360  51.066  36.853  1.00  0.00           H  
ATOM   1947  HA  LYS   124      42.683  50.843  35.040  1.00  0.00           H  
ATOM   1948  HB2 LYS   124      43.458  52.765  36.061  1.00  0.00           H  
ATOM   1949  HB3 LYS   124      41.717  53.018  35.808  1.00  0.00           H  
ATOM   1950  HG2 LYS   124      41.269  52.544  38.158  1.00  0.00           H  
ATOM   1951  HG3 LYS   124      42.964  52.524  38.456  1.00  0.00           H  
ATOM   1952  HD2 LYS   124      43.195  54.838  37.355  1.00  0.00           H  
ATOM   1953  HD3 LYS   124      41.367  54.937  37.390  1.00  0.00           H  
ATOM   1954  HE2 LYS   124      41.560  54.407  39.691  1.00  0.00           H  
ATOM   1955  HE3 LYS   124      43.272  54.989  39.677  1.00  0.00           H  
ATOM   1956  HZ1 LYS   124      42.369  56.870  38.460  1.00  0.00           H  
ATOM   1957  HZ2 LYS   124      40.850  56.534  38.939  1.00  0.00           H  
ATOM   1958  HZ3 LYS   124      41.990  56.802  40.116  1.00  0.00           H  
ATOM   1959  N   ASP   125      42.640  49.321  37.810  1.00  0.00           N  
ATOM   1960  CA  ASP   125      43.377  48.467  38.728  1.00  0.00           C  
ATOM   1961  C   ASP   125      42.714  47.069  38.883  1.00  0.00           C  
ATOM   1962  O   ASP   125      41.931  46.919  39.795  1.00  0.00           O  
ATOM   1963  CB  ASP   125      43.406  49.218  40.165  1.00  0.00           C  
ATOM   1964  CG  ASP   125      44.269  48.568  41.270  1.00  0.00           C  
ATOM   1965  OD1 ASP   125      44.220  48.964  42.466  1.00  0.00           O  
ATOM   1966  OD2 ASP   125      45.102  47.672  41.001  1.00  0.00           O1-
ATOM   1967  H   ASP   125      41.635  49.313  37.917  1.00  0.00           H  
ATOM   1968  HA  ASP   125      44.420  48.346  38.436  1.00  0.00           H  
ATOM   1969  HB2 ASP   125      43.862  50.182  39.938  1.00  0.00           H  
ATOM   1970  HB3 ASP   125      42.408  49.329  40.590  1.00  0.00           H  
ATOM   1971  N   PRO   126      43.019  46.097  38.012  1.00  0.00           N  
ATOM   1972  CA  PRO   126      42.454  44.771  38.031  1.00  0.00           C  
ATOM   1973  C   PRO   126      42.736  43.902  39.249  1.00  0.00           C  
ATOM   1974  O   PRO   126      42.265  42.735  39.213  1.00  0.00           O  
ATOM   1975  CD  PRO   126      44.096  46.181  37.009  1.00  0.00           C  
ATOM   1976  CG  PRO   126      44.350  44.777  36.538  1.00  0.00           C  
ATOM   1977  CB  PRO   126      43.002  44.149  36.769  1.00  0.00           C  
ATOM   1978  HD2 PRO   126      44.978  46.541  37.539  1.00  0.00           H  
ATOM   1979  HD3 PRO   126      43.912  46.814  36.141  1.00  0.00           H  
ATOM   1980  HG2 PRO   126      45.133  44.310  37.134  1.00  0.00           H  
ATOM   1981  HG3 PRO   126      44.592  44.759  35.476  1.00  0.00           H  
ATOM   1982  HB2 PRO   126      43.097  43.066  36.844  1.00  0.00           H  
ATOM   1983  HB3 PRO   126      42.373  44.336  35.899  1.00  0.00           H  
ATOM   1984  HA  PRO   126      41.377  44.813  37.865  1.00  0.00           H  
ATOM   1985  N   VAL   127      43.341  44.398  40.317  1.00  0.00           N  
ATOM   1986  CA  VAL   127      43.525  43.594  41.557  1.00  0.00           C  
ATOM   1987  C   VAL   127      42.104  43.211  42.072  1.00  0.00           C  
ATOM   1988  O   VAL   127      41.105  43.878  41.788  1.00  0.00           O  
ATOM   1989  CB  VAL   127      44.376  44.439  42.471  1.00  0.00           C  
ATOM   1990  CG1 VAL   127      44.742  43.714  43.777  1.00  0.00           C  
ATOM   1991  CG2 VAL   127      45.793  44.759  41.869  1.00  0.00           C  
ATOM   1992  H   VAL   127      43.563  45.382  40.358  1.00  0.00           H  
ATOM   1993  HA  VAL   127      44.036  42.702  41.193  1.00  0.00           H  
ATOM   1994  HB  VAL   127      43.821  45.333  42.755  1.00  0.00           H  
ATOM   1995 HG11 VAL   127      43.856  43.615  44.405  1.00  0.00           H  
ATOM   1996 HG12 VAL   127      45.209  42.746  43.598  1.00  0.00           H  
ATOM   1997 HG13 VAL   127      45.500  44.273  44.325  1.00  0.00           H  
ATOM   1998 HG21 VAL   127      45.676  45.382  40.982  1.00  0.00           H  
ATOM   1999 HG22 VAL   127      46.457  45.153  42.638  1.00  0.00           H  
ATOM   2000 HG23 VAL   127      46.299  43.826  41.621  1.00  0.00           H  
ATOM   2001  N   LEU   128      42.033  42.113  42.761  1.00  0.00           N  
ATOM   2002  CA  LEU   128      40.778  41.695  43.415  1.00  0.00           C  
ATOM   2003  C   LEU   128      40.689  42.342  44.804  1.00  0.00           C  
ATOM   2004  O   LEU   128      41.470  42.035  45.671  1.00  0.00           O  
ATOM   2005  CB  LEU   128      40.762  40.081  43.504  1.00  0.00           C  
ATOM   2006  CG  LEU   128      39.633  39.359  44.249  1.00  0.00           C  
ATOM   2007  CD1 LEU   128      38.273  39.522  43.528  1.00  0.00           C  
ATOM   2008  CD2 LEU   128      39.906  37.825  44.325  1.00  0.00           C  
ATOM   2009  H   LEU   128      42.859  41.550  42.905  1.00  0.00           H  
ATOM   2010  HA  LEU   128      39.993  41.912  42.692  1.00  0.00           H  
ATOM   2011  HB2 LEU   128      40.825  39.675  42.494  1.00  0.00           H  
ATOM   2012  HB3 LEU   128      41.684  39.872  44.046  1.00  0.00           H  
ATOM   2013  HG  LEU   128      39.622  39.682  45.290  1.00  0.00           H  
ATOM   2014 HD11 LEU   128      37.551  38.797  43.903  1.00  0.00           H  
ATOM   2015 HD12 LEU   128      38.012  40.569  43.681  1.00  0.00           H  
ATOM   2016 HD13 LEU   128      38.373  39.406  42.449  1.00  0.00           H  
ATOM   2017 HD21 LEU   128      39.137  37.481  45.017  1.00  0.00           H  
ATOM   2018 HD22 LEU   128      39.892  37.338  43.350  1.00  0.00           H  
ATOM   2019 HD23 LEU   128      40.861  37.710  44.836  1.00  0.00           H  
ATOM   2020  N   TYR   129      39.660  43.072  45.119  1.00  0.00           N  
ATOM   2021  CA  TYR   129      39.285  43.682  46.440  1.00  0.00           C  
ATOM   2022  C   TYR   129      38.099  43.052  47.109  1.00  0.00           C  
ATOM   2023  O   TYR   129      37.410  42.295  46.471  1.00  0.00           O  
ATOM   2024  CB  TYR   129      39.113  45.222  46.156  1.00  0.00           C  
ATOM   2025  CG  TYR   129      40.331  46.048  45.745  1.00  0.00           C  
ATOM   2026  CD1 TYR   129      40.925  46.005  44.491  1.00  0.00           C  
ATOM   2027  CE1 TYR   129      42.056  46.820  44.196  1.00  0.00           C  
ATOM   2028  CZ  TYR   129      42.708  47.586  45.215  1.00  0.00           C  
ATOM   2029  OH  TYR   129      43.833  48.225  44.951  1.00  0.00           O  
ATOM   2030  CE2 TYR   129      42.137  47.552  46.462  1.00  0.00           C  
ATOM   2031  CD2 TYR   129      40.954  46.862  46.774  1.00  0.00           C  
ATOM   2032  H   TYR   129      39.017  43.206  44.352  1.00  0.00           H  
ATOM   2033  HA  TYR   129      40.139  43.495  47.091  1.00  0.00           H  
ATOM   2034  HB2 TYR   129      38.310  45.407  45.443  1.00  0.00           H  
ATOM   2035  HB3 TYR   129      38.729  45.673  47.071  1.00  0.00           H  
ATOM   2036  HD1 TYR   129      40.444  45.421  43.720  1.00  0.00           H  
ATOM   2037  HE1 TYR   129      42.570  46.852  43.247  1.00  0.00           H  
ATOM   2038  HH  TYR   129      43.941  48.447  44.024  1.00  0.00           H  
ATOM   2039  HE2 TYR   129      42.698  48.148  47.166  1.00  0.00           H  
ATOM   2040  HD2 TYR   129      40.458  46.861  47.733  1.00  0.00           H  
ATOM   2041  N   MET   130      37.798  43.583  48.322  1.00  0.00           N  
ATOM   2042  CA  MET   130      36.615  43.276  49.077  1.00  0.00           C  
ATOM   2043  C   MET   130      36.262  44.465  49.860  1.00  0.00           C  
ATOM   2044  O   MET   130      37.109  45.049  50.453  1.00  0.00           O  
ATOM   2045  CB  MET   130      36.710  41.869  49.756  1.00  0.00           C  
ATOM   2046  CG  MET   130      37.943  41.618  50.701  1.00  0.00           C  
ATOM   2047  SD  MET   130      37.768  39.954  51.460  1.00  0.00           S  
ATOM   2048  CE  MET   130      36.128  39.946  52.230  1.00  0.00           C  
ATOM   2049  H   MET   130      38.425  44.333  48.578  1.00  0.00           H  
ATOM   2050  HA  MET   130      35.788  43.290  48.368  1.00  0.00           H  
ATOM   2051  HB2 MET   130      35.785  41.670  50.297  1.00  0.00           H  
ATOM   2052  HB3 MET   130      36.834  41.100  48.993  1.00  0.00           H  
ATOM   2053  HG2 MET   130      38.937  41.652  50.256  1.00  0.00           H  
ATOM   2054  HG3 MET   130      37.944  42.401  51.459  1.00  0.00           H  
ATOM   2055  HE1 MET   130      36.057  39.011  52.785  1.00  0.00           H  
ATOM   2056  HE2 MET   130      36.062  40.799  52.905  1.00  0.00           H  
ATOM   2057  HE3 MET   130      35.334  39.961  51.483  1.00  0.00           H  
ATOM   2058  N   TYR   131      34.970  44.759  49.925  1.00  0.00           N  
ATOM   2059  CA  TYR   131      34.418  45.784  50.820  1.00  0.00           C  
ATOM   2060  C   TYR   131      32.983  45.283  51.231  1.00  0.00           C  
ATOM   2061  O   TYR   131      32.370  44.414  50.565  1.00  0.00           O  
ATOM   2062  CB  TYR   131      34.372  47.189  50.086  1.00  0.00           C  
ATOM   2063  CG  TYR   131      35.792  47.748  49.770  1.00  0.00           C  
ATOM   2064  CD1 TYR   131      36.217  48.129  48.491  1.00  0.00           C  
ATOM   2065  CE1 TYR   131      37.481  48.772  48.257  1.00  0.00           C  
ATOM   2066  CZ  TYR   131      38.298  49.035  49.402  1.00  0.00           C  
ATOM   2067  OH  TYR   131      39.542  49.570  49.301  1.00  0.00           O  
ATOM   2068  CE2 TYR   131      37.870  48.729  50.728  1.00  0.00           C  
ATOM   2069  CD2 TYR   131      36.654  47.966  50.842  1.00  0.00           C  
ATOM   2070  H   TYR   131      34.344  44.234  49.331  1.00  0.00           H  
ATOM   2071  HA  TYR   131      35.041  45.740  51.714  1.00  0.00           H  
ATOM   2072  HB2 TYR   131      33.881  47.001  49.131  1.00  0.00           H  
ATOM   2073  HB3 TYR   131      33.835  47.871  50.745  1.00  0.00           H  
ATOM   2074  HD1 TYR   131      35.672  47.869  47.595  1.00  0.00           H  
ATOM   2075  HE1 TYR   131      37.881  49.083  47.304  1.00  0.00           H  
ATOM   2076  HH  TYR   131      39.889  49.962  50.106  1.00  0.00           H  
ATOM   2077  HE2 TYR   131      38.493  48.916  51.590  1.00  0.00           H  
ATOM   2078  HD2 TYR   131      36.343  47.591  51.806  1.00  0.00           H  
ATOM   2079  N   GLN   132      32.467  45.764  52.361  1.00  0.00           N  
ATOM   2080  CA  GLN   132      30.988  45.848  52.563  1.00  0.00           C  
ATOM   2081  C   GLN   132      30.404  46.847  51.603  1.00  0.00           C  
ATOM   2082  O   GLN   132      30.171  48.013  51.932  1.00  0.00           O  
ATOM   2083  CB  GLN   132      30.569  46.213  54.061  1.00  0.00           C  
ATOM   2084  CG  GLN   132      30.357  44.988  54.921  1.00  0.00           C  
ATOM   2085  CD  GLN   132      29.870  45.305  56.335  1.00  0.00           C  
ATOM   2086  OE1 GLN   132      29.845  46.431  56.849  1.00  0.00           O  
ATOM   2087  NE2 GLN   132      29.464  44.340  57.109  1.00  0.00           N  
ATOM   2088  H   GLN   132      33.058  46.447  52.813  1.00  0.00           H  
ATOM   2089  HA  GLN   132      30.585  44.861  52.338  1.00  0.00           H  
ATOM   2090  HB2 GLN   132      31.335  46.875  54.464  1.00  0.00           H  
ATOM   2091  HB3 GLN   132      29.566  46.640  54.057  1.00  0.00           H  
ATOM   2092  HG2 GLN   132      29.533  44.404  54.508  1.00  0.00           H  
ATOM   2093  HG3 GLN   132      31.251  44.404  55.136  1.00  0.00           H  
ATOM   2094 HE21 GLN   132      29.567  43.389  56.784  1.00  0.00           H  
ATOM   2095 HE22 GLN   132      29.220  44.615  58.049  1.00  0.00           H  
ATOM   2096  N   LEU   133      30.079  46.399  50.350  1.00  0.00           N  
ATOM   2097  CA  LEU   133      29.511  47.374  49.374  1.00  0.00           C  
ATOM   2098  C   LEU   133      28.022  47.641  49.617  1.00  0.00           C  
ATOM   2099  O   LEU   133      27.456  48.614  49.088  1.00  0.00           O  
ATOM   2100  CB  LEU   133      29.622  46.707  48.080  1.00  0.00           C  
ATOM   2101  CG  LEU   133      31.142  46.514  47.570  1.00  0.00           C  
ATOM   2102  CD1 LEU   133      31.104  45.821  46.215  1.00  0.00           C  
ATOM   2103  CD2 LEU   133      31.927  47.818  47.311  1.00  0.00           C  
ATOM   2104  H   LEU   133      30.290  45.440  50.115  1.00  0.00           H  
ATOM   2105  HA  LEU   133      30.060  48.316  49.383  1.00  0.00           H  
ATOM   2106  HB2 LEU   133      29.196  45.704  48.089  1.00  0.00           H  
ATOM   2107  HB3 LEU   133      29.078  47.266  47.318  1.00  0.00           H  
ATOM   2108  HG  LEU   133      31.768  45.896  48.214  1.00  0.00           H  
ATOM   2109 HD11 LEU   133      32.164  45.716  45.980  1.00  0.00           H  
ATOM   2110 HD12 LEU   133      30.749  44.802  46.367  1.00  0.00           H  
ATOM   2111 HD13 LEU   133      30.526  46.380  45.479  1.00  0.00           H  
ATOM   2112 HD21 LEU   133      31.405  48.459  46.600  1.00  0.00           H  
ATOM   2113 HD22 LEU   133      32.068  48.287  48.285  1.00  0.00           H  
ATOM   2114 HD23 LEU   133      32.917  47.606  46.905  1.00  0.00           H  
ATOM   2115  N   LEU   134      27.288  46.765  50.260  1.00  0.00           N  
ATOM   2116  CA  LEU   134      25.813  46.994  50.431  1.00  0.00           C  
ATOM   2117  C   LEU   134      25.569  48.185  51.417  1.00  0.00           C  
ATOM   2118  O   LEU   134      24.500  48.860  51.358  1.00  0.00           O  
ATOM   2119  CB  LEU   134      25.319  45.659  50.837  1.00  0.00           C  
ATOM   2120  CG  LEU   134      23.795  45.572  51.090  1.00  0.00           C  
ATOM   2121  CD1 LEU   134      23.188  45.985  49.762  1.00  0.00           C  
ATOM   2122  CD2 LEU   134      23.366  44.150  51.516  1.00  0.00           C  
ATOM   2123  H   LEU   134      27.769  45.905  50.485  1.00  0.00           H  
ATOM   2124  HA  LEU   134      25.473  47.360  49.462  1.00  0.00           H  
ATOM   2125  HB2 LEU   134      25.684  44.967  50.078  1.00  0.00           H  
ATOM   2126  HB3 LEU   134      25.830  45.315  51.736  1.00  0.00           H  
ATOM   2127  HG  LEU   134      23.462  46.317  51.813  1.00  0.00           H  
ATOM   2128 HD11 LEU   134      23.435  47.041  49.649  1.00  0.00           H  
ATOM   2129 HD12 LEU   134      23.615  45.234  49.097  1.00  0.00           H  
ATOM   2130 HD13 LEU   134      22.106  45.860  49.770  1.00  0.00           H  
ATOM   2131 HD21 LEU   134      23.692  43.851  52.512  1.00  0.00           H  
ATOM   2132 HD22 LEU   134      22.299  43.941  51.444  1.00  0.00           H  
ATOM   2133 HD23 LEU   134      23.909  43.450  50.880  1.00  0.00           H  
ATOM   2134  N   ASP   135      26.587  48.450  52.299  1.00  0.00           N  
ATOM   2135  CA  ASP   135      26.472  49.674  53.041  1.00  0.00           C  
ATOM   2136  C   ASP   135      26.800  50.951  52.206  1.00  0.00           C  
ATOM   2137  O   ASP   135      26.098  52.024  52.205  1.00  0.00           O  
ATOM   2138  CB  ASP   135      27.455  49.632  54.255  1.00  0.00           C  
ATOM   2139  CG  ASP   135      26.890  49.015  55.533  1.00  0.00           C  
ATOM   2140  OD1 ASP   135      27.226  49.393  56.672  1.00  0.00           O  
ATOM   2141  OD2 ASP   135      26.170  47.988  55.403  1.00  0.00           O1-
ATOM   2142  H   ASP   135      27.493  48.025  52.159  1.00  0.00           H  
ATOM   2143  HA  ASP   135      25.441  49.856  53.344  1.00  0.00           H  
ATOM   2144  HB2 ASP   135      28.312  49.063  53.895  1.00  0.00           H  
ATOM   2145  HB3 ASP   135      27.775  50.670  54.351  1.00  0.00           H  
ATOM   2146  N   ASP   136      27.782  50.907  51.246  1.00  0.00           N  
ATOM   2147  CA  ASP   136      28.102  51.965  50.318  1.00  0.00           C  
ATOM   2148  C   ASP   136      26.983  52.193  49.251  1.00  0.00           C  
ATOM   2149  O   ASP   136      26.784  53.330  48.824  1.00  0.00           O  
ATOM   2150  CB  ASP   136      29.404  51.673  49.573  1.00  0.00           C  
ATOM   2151  CG  ASP   136      30.646  51.491  50.453  1.00  0.00           C  
ATOM   2152  OD1 ASP   136      31.768  51.525  49.887  1.00  0.00           O  
ATOM   2153  OD2 ASP   136      30.615  51.664  51.702  1.00  0.00           O1-
ATOM   2154  H   ASP   136      28.440  50.143  51.296  1.00  0.00           H  
ATOM   2155  HA  ASP   136      28.264  52.893  50.865  1.00  0.00           H  
ATOM   2156  HB2 ASP   136      29.376  50.704  49.073  1.00  0.00           H  
ATOM   2157  HB3 ASP   136      29.593  52.480  48.865  1.00  0.00           H  
ATOM   2158  N   TYR   137      26.265  51.157  48.790  1.00  0.00           N  
ATOM   2159  CA  TYR   137      25.178  51.301  47.760  1.00  0.00           C  
ATOM   2160  C   TYR   137      23.890  51.945  48.494  1.00  0.00           C  
ATOM   2161  O   TYR   137      23.158  52.738  47.821  1.00  0.00           O  
ATOM   2162  CB  TYR   137      24.907  49.905  47.213  1.00  0.00           C  
ATOM   2163  CG  TYR   137      23.822  49.758  46.105  1.00  0.00           C  
ATOM   2164  CD1 TYR   137      23.488  50.805  45.226  1.00  0.00           C  
ATOM   2165  CE1 TYR   137      22.542  50.611  44.219  1.00  0.00           C  
ATOM   2166  CZ  TYR   137      21.865  49.382  44.192  1.00  0.00           C  
ATOM   2167  OH  TYR   137      20.808  49.057  43.420  1.00  0.00           O  
ATOM   2168  CE2 TYR   137      22.231  48.319  45.053  1.00  0.00           C  
ATOM   2169  CD2 TYR   137      23.261  48.466  45.974  1.00  0.00           C  
ATOM   2170  H   TYR   137      26.538  50.220  49.050  1.00  0.00           H  
ATOM   2171  HA  TYR   137      25.521  51.862  46.891  1.00  0.00           H  
ATOM   2172  HB2 TYR   137      25.731  49.347  46.768  1.00  0.00           H  
ATOM   2173  HB3 TYR   137      24.541  49.352  48.078  1.00  0.00           H  
ATOM   2174  HD1 TYR   137      23.981  51.766  45.237  1.00  0.00           H  
ATOM   2175  HE1 TYR   137      22.158  51.414  43.606  1.00  0.00           H  
ATOM   2176  HH  TYR   137      20.401  49.829  43.020  1.00  0.00           H  
ATOM   2177  HE2 TYR   137      21.619  47.443  44.899  1.00  0.00           H  
ATOM   2178  HD2 TYR   137      23.379  47.631  46.649  1.00  0.00           H  
ATOM   2179  N   LYS   138      23.609  51.544  49.757  1.00  0.00           N  
ATOM   2180  CA  LYS   138      22.584  52.017  50.641  1.00  0.00           C  
ATOM   2181  C   LYS   138      22.889  53.547  50.873  1.00  0.00           C  
ATOM   2182  O   LYS   138      21.978  54.413  50.821  1.00  0.00           O  
ATOM   2183  CB  LYS   138      22.412  51.289  51.988  1.00  0.00           C  
ATOM   2184  CG  LYS   138      21.525  50.075  51.719  1.00  0.00           C  
ATOM   2185  CD  LYS   138      21.530  49.075  52.950  1.00  0.00           C  
ATOM   2186  CE  LYS   138      21.062  47.690  52.559  1.00  0.00           C  
ATOM   2187  NZ  LYS   138      21.093  46.676  53.591  1.00  0.00           N1+
ATOM   2188  H   LYS   138      24.236  50.852  50.142  1.00  0.00           H  
ATOM   2189  HA  LYS   138      21.599  51.950  50.178  1.00  0.00           H  
ATOM   2190  HB2 LYS   138      23.354  51.139  52.515  1.00  0.00           H  
ATOM   2191  HB3 LYS   138      21.804  51.927  52.629  1.00  0.00           H  
ATOM   2192  HG2 LYS   138      20.517  50.396  51.457  1.00  0.00           H  
ATOM   2193  HG3 LYS   138      21.910  49.511  50.869  1.00  0.00           H  
ATOM   2194  HD2 LYS   138      22.527  48.947  53.372  1.00  0.00           H  
ATOM   2195  HD3 LYS   138      20.872  49.553  53.675  1.00  0.00           H  
ATOM   2196  HE2 LYS   138      20.000  47.773  52.327  1.00  0.00           H  
ATOM   2197  HE3 LYS   138      21.633  47.328  51.704  1.00  0.00           H  
ATOM   2198  HZ1 LYS   138      22.000  46.567  54.020  1.00  0.00           H  
ATOM   2199  HZ2 LYS   138      20.350  46.834  54.256  1.00  0.00           H  
ATOM   2200  HZ3 LYS   138      20.845  45.799  53.155  1.00  0.00           H  
ATOM   2201  N   GLU   139      24.098  53.978  51.055  1.00  0.00           N  
ATOM   2202  CA  GLU   139      24.500  55.321  51.210  1.00  0.00           C  
ATOM   2203  C   GLU   139      24.475  56.091  49.885  1.00  0.00           C  
ATOM   2204  O   GLU   139      24.295  57.332  49.946  1.00  0.00           O  
ATOM   2205  CB  GLU   139      25.957  55.243  51.774  1.00  0.00           C  
ATOM   2206  CG  GLU   139      26.179  55.041  53.241  1.00  0.00           C  
ATOM   2207  CD  GLU   139      25.304  55.902  54.172  1.00  0.00           C  
ATOM   2208  OE1 GLU   139      24.707  55.392  55.191  1.00  0.00           O  
ATOM   2209  OE2 GLU   139      25.199  57.137  53.977  1.00  0.00           O1-
ATOM   2210  H   GLU   139      24.845  53.311  51.192  1.00  0.00           H  
ATOM   2211  HA  GLU   139      23.938  55.878  51.960  1.00  0.00           H  
ATOM   2212  HB2 GLU   139      26.493  54.473  51.217  1.00  0.00           H  
ATOM   2213  HB3 GLU   139      26.479  56.151  51.471  1.00  0.00           H  
ATOM   2214  HG2 GLU   139      25.808  54.034  53.431  1.00  0.00           H  
ATOM   2215  HG3 GLU   139      27.206  55.297  53.501  1.00  0.00           H  
ATOM   2216  N   GLY   140      24.788  55.520  48.716  1.00  0.00           N  
ATOM   2217  CA  GLY   140      25.165  56.263  47.537  1.00  0.00           C  
ATOM   2218  C   GLY   140      26.628  56.663  47.413  1.00  0.00           C  
ATOM   2219  O   GLY   140      27.031  57.533  46.621  1.00  0.00           O  
ATOM   2220  H   GLY   140      25.051  54.546  48.763  1.00  0.00           H  
ATOM   2221  HA2 GLY   140      24.785  55.730  46.665  1.00  0.00           H  
ATOM   2222  HA3 GLY   140      24.519  57.138  47.458  1.00  0.00           H  
ATOM   2223  N   ASP   141      27.491  56.046  48.264  1.00  0.00           N  
ATOM   2224  CA  ASP   141      28.965  55.963  48.168  1.00  0.00           C  
ATOM   2225  C   ASP   141      29.307  54.982  47.044  1.00  0.00           C  
ATOM   2226  O   ASP   141      30.393  55.046  46.547  1.00  0.00           O  
ATOM   2227  CB  ASP   141      29.542  55.501  49.520  1.00  0.00           C  
ATOM   2228  CG  ASP   141      29.356  56.491  50.664  1.00  0.00           C  
ATOM   2229  OD1 ASP   141      29.341  56.104  51.880  1.00  0.00           O  
ATOM   2230  OD2 ASP   141      29.264  57.673  50.399  1.00  0.00           O1-
ATOM   2231  H   ASP   141      27.055  55.298  48.784  1.00  0.00           H  
ATOM   2232  HA  ASP   141      29.374  56.927  47.867  1.00  0.00           H  
ATOM   2233  HB2 ASP   141      29.021  54.591  49.817  1.00  0.00           H  
ATOM   2234  HB3 ASP   141      30.618  55.386  49.389  1.00  0.00           H  
ATOM   2235  N   LEU   142      28.342  54.160  46.576  1.00  0.00           N  
ATOM   2236  CA  LEU   142      28.510  53.412  45.313  1.00  0.00           C  
ATOM   2237  C   LEU   142      27.255  53.682  44.410  1.00  0.00           C  
ATOM   2238  O   LEU   142      26.184  53.801  45.031  1.00  0.00           O  
ATOM   2239  CB  LEU   142      28.633  51.893  45.613  1.00  0.00           C  
ATOM   2240  CG  LEU   142      28.753  51.038  44.361  1.00  0.00           C  
ATOM   2241  CD1 LEU   142      29.477  49.705  44.690  1.00  0.00           C  
ATOM   2242  CD2 LEU   142      27.341  50.543  43.834  1.00  0.00           C  
ATOM   2243  H   LEU   142      27.498  54.004  47.109  1.00  0.00           H  
ATOM   2244  HA  LEU   142      29.363  53.721  44.708  1.00  0.00           H  
ATOM   2245  HB2 LEU   142      29.534  51.745  46.208  1.00  0.00           H  
ATOM   2246  HB3 LEU   142      27.734  51.462  46.054  1.00  0.00           H  
ATOM   2247  HG  LEU   142      29.401  51.514  43.625  1.00  0.00           H  
ATOM   2248 HD11 LEU   142      29.462  49.067  43.806  1.00  0.00           H  
ATOM   2249 HD12 LEU   142      30.519  49.969  44.872  1.00  0.00           H  
ATOM   2250 HD13 LEU   142      28.893  49.218  45.471  1.00  0.00           H  
ATOM   2251 HD21 LEU   142      26.732  51.390  43.517  1.00  0.00           H  
ATOM   2252 HD22 LEU   142      27.425  49.974  42.908  1.00  0.00           H  
ATOM   2253 HD23 LEU   142      26.808  50.105  44.678  1.00  0.00           H  
ATOM   2254  N   ARG   143      27.350  53.816  43.109  1.00  0.00           N  
ATOM   2255  CA  ARG   143      26.237  53.906  42.195  1.00  0.00           C  
ATOM   2256  C   ARG   143      26.401  52.826  41.073  1.00  0.00           C  
ATOM   2257  O   ARG   143      27.507  52.393  40.796  1.00  0.00           O  
ATOM   2258  CB  ARG   143      26.037  55.269  41.641  1.00  0.00           C  
ATOM   2259  CG  ARG   143      27.205  55.665  40.770  1.00  0.00           C  
ATOM   2260  CD  ARG   143      27.098  57.160  40.369  1.00  0.00           C  
ATOM   2261  NE  ARG   143      28.159  57.705  39.434  1.00  0.00           N  
ATOM   2262  CZ  ARG   143      29.082  58.688  39.619  1.00  0.00           C  
ATOM   2263  NH1 ARG   143      28.993  59.507  40.641  1.00  0.00           N  
ATOM   2264  NH2 ARG   143      30.088  58.800  38.791  1.00  0.00           N1+
ATOM   2265  H   ARG   143      28.276  53.842  42.707  1.00  0.00           H  
ATOM   2266  HA  ARG   143      25.408  53.596  42.830  1.00  0.00           H  
ATOM   2267  HB2 ARG   143      25.206  55.206  40.938  1.00  0.00           H  
ATOM   2268  HB3 ARG   143      25.887  56.019  42.418  1.00  0.00           H  
ATOM   2269  HG2 ARG   143      28.128  55.570  41.342  1.00  0.00           H  
ATOM   2270  HG3 ARG   143      27.276  55.055  39.870  1.00  0.00           H  
ATOM   2271  HD2 ARG   143      26.143  57.176  39.845  1.00  0.00           H  
ATOM   2272  HD3 ARG   143      27.007  57.865  41.196  1.00  0.00           H  
ATOM   2273  HE  ARG   143      28.246  57.192  38.568  1.00  0.00           H  
ATOM   2274 HH11 ARG   143      28.143  59.587  41.181  1.00  0.00           H  
ATOM   2275 HH12 ARG   143      29.795  60.083  40.854  1.00  0.00           H  
ATOM   2276 HH21 ARG   143      30.347  58.086  38.125  1.00  0.00           H  
ATOM   2277 HH22 ARG   143      30.761  59.522  39.005  1.00  0.00           H  
ATOM   2278  N   ILE   144      25.330  52.259  40.612  1.00  0.00           N  
ATOM   2279  CA  ILE   144      25.184  51.244  39.533  1.00  0.00           C  
ATOM   2280  C   ILE   144      25.130  51.707  38.080  1.00  0.00           C  
ATOM   2281  O   ILE   144      24.212  52.435  37.732  1.00  0.00           O  
ATOM   2282  CB  ILE   144      23.987  50.257  39.883  1.00  0.00           C  
ATOM   2283  CG2 ILE   144      23.716  49.196  38.725  1.00  0.00           C  
ATOM   2284  CG1 ILE   144      24.346  49.509  41.167  1.00  0.00           C  
ATOM   2285  CD1 ILE   144      23.513  48.302  41.651  1.00  0.00           C  
ATOM   2286  H   ILE   144      24.503  52.621  41.064  1.00  0.00           H  
ATOM   2287  HA  ILE   144      26.092  50.642  39.542  1.00  0.00           H  
ATOM   2288  HB  ILE   144      23.097  50.864  40.049  1.00  0.00           H  
ATOM   2289 HG21 ILE   144      23.563  49.790  37.824  1.00  0.00           H  
ATOM   2290 HG22 ILE   144      24.662  48.659  38.658  1.00  0.00           H  
ATOM   2291 HG23 ILE   144      22.958  48.500  39.085  1.00  0.00           H  
ATOM   2292 HG12 ILE   144      25.406  49.262  41.116  1.00  0.00           H  
ATOM   2293 HG13 ILE   144      24.326  50.224  41.989  1.00  0.00           H  
ATOM   2294 HD11 ILE   144      22.462  48.577  41.557  1.00  0.00           H  
ATOM   2295 HD12 ILE   144      23.771  47.393  41.107  1.00  0.00           H  
ATOM   2296 HD13 ILE   144      23.784  48.033  42.672  1.00  0.00           H  
ATOM   2297  N   MET   145      25.979  51.218  37.199  1.00  0.00           N  
ATOM   2298  CA  MET   145      25.949  51.445  35.774  1.00  0.00           C  
ATOM   2299  C   MET   145      24.820  50.732  34.961  1.00  0.00           C  
ATOM   2300  O   MET   145      24.667  49.541  35.214  1.00  0.00           O  
ATOM   2301  CB  MET   145      27.309  50.945  35.094  1.00  0.00           C  
ATOM   2302  CG  MET   145      28.482  51.740  35.693  1.00  0.00           C  
ATOM   2303  SD  MET   145      30.151  51.538  34.904  1.00  0.00           S  
ATOM   2304  CE  MET   145      29.949  52.013  33.113  1.00  0.00           C  
ATOM   2305  H   MET   145      26.589  50.513  37.589  1.00  0.00           H  
ATOM   2306  HA  MET   145      25.846  52.529  35.728  1.00  0.00           H  
ATOM   2307  HB2 MET   145      27.383  49.868  35.241  1.00  0.00           H  
ATOM   2308  HB3 MET   145      27.173  51.163  34.035  1.00  0.00           H  
ATOM   2309  HG2 MET   145      28.248  52.801  35.782  1.00  0.00           H  
ATOM   2310  HG3 MET   145      28.509  51.631  36.778  1.00  0.00           H  
ATOM   2311  HE1 MET   145      29.196  52.771  32.894  1.00  0.00           H  
ATOM   2312  HE2 MET   145      30.907  52.408  32.777  1.00  0.00           H  
ATOM   2313  HE3 MET   145      29.926  51.120  32.489  1.00  0.00           H  
ATOM   2314  N   PRO   146      24.164  51.472  34.050  1.00  0.00           N  
ATOM   2315  CA  PRO   146      23.254  50.861  33.102  1.00  0.00           C  
ATOM   2316  C   PRO   146      23.795  49.627  32.369  1.00  0.00           C  
ATOM   2317  O   PRO   146      24.985  49.533  31.978  1.00  0.00           O  
ATOM   2318  CD  PRO   146      24.382  52.883  33.671  1.00  0.00           C  
ATOM   2319  CG  PRO   146      23.172  53.234  32.868  1.00  0.00           C  
ATOM   2320  CB  PRO   146      22.800  51.922  32.122  1.00  0.00           C  
ATOM   2321  HD2 PRO   146      25.241  53.042  33.019  1.00  0.00           H  
ATOM   2322  HD3 PRO   146      24.431  53.484  34.578  1.00  0.00           H  
ATOM   2323  HG2 PRO   146      23.328  54.067  32.183  1.00  0.00           H  
ATOM   2324  HG3 PRO   146      22.363  53.403  33.578  1.00  0.00           H  
ATOM   2325  HB2 PRO   146      23.369  51.795  31.201  1.00  0.00           H  
ATOM   2326  HB3 PRO   146      21.728  52.046  31.972  1.00  0.00           H  
ATOM   2327  HA  PRO   146      22.403  50.518  33.690  1.00  0.00           H  
ATOM   2328  N   ASP   147      22.890  48.637  31.966  1.00  0.00           N  
ATOM   2329  CA  ASP   147      23.423  47.317  31.472  1.00  0.00           C  
ATOM   2330  C   ASP   147      23.985  47.271  29.994  1.00  0.00           C  
ATOM   2331  O   ASP   147      24.898  46.485  29.753  1.00  0.00           O  
ATOM   2332  CB  ASP   147      22.476  46.196  31.802  1.00  0.00           C  
ATOM   2333  CG  ASP   147      21.940  46.073  33.232  1.00  0.00           C  
ATOM   2334  OD1 ASP   147      22.618  46.367  34.230  1.00  0.00           O  
ATOM   2335  OD2 ASP   147      20.811  45.667  33.460  1.00  0.00           O1-
ATOM   2336  H   ASP   147      21.890  48.759  32.041  1.00  0.00           H  
ATOM   2337  HA  ASP   147      24.338  47.093  32.022  1.00  0.00           H  
ATOM   2338  HB2 ASP   147      21.739  46.218  30.999  1.00  0.00           H  
ATOM   2339  HB3 ASP   147      22.984  45.272  31.524  1.00  0.00           H  
ATOM   2340  N   SER   148      23.589  48.148  29.048  1.00  0.00           N  
ATOM   2341  CA  SER   148      22.442  49.046  29.072  1.00  0.00           C  
ATOM   2342  C   SER   148      21.112  48.349  29.448  1.00  0.00           C  
ATOM   2343  O   SER   148      20.909  47.178  29.068  1.00  0.00           O  
ATOM   2344  CB  SER   148      22.258  49.830  27.794  1.00  0.00           C  
ATOM   2345  OG  SER   148      21.673  49.026  26.759  1.00  0.00           O  
ATOM   2346  H   SER   148      24.062  48.133  28.156  1.00  0.00           H  
ATOM   2347  HA  SER   148      22.622  49.795  29.844  1.00  0.00           H  
ATOM   2348  HB2 SER   148      21.640  50.699  28.016  1.00  0.00           H  
ATOM   2349  HB3 SER   148      23.273  50.188  27.621  1.00  0.00           H  
ATOM   2350  HG  SER   148      20.721  49.137  26.820  1.00  0.00           H  
ATOM   2351  N   ASN   149      20.232  48.916  30.301  1.00  0.00           N  
ATOM   2352  CA  ASN   149      19.074  48.294  30.916  1.00  0.00           C  
ATOM   2353  C   ASN   149      17.961  47.697  30.069  1.00  0.00           C  
ATOM   2354  O   ASN   149      17.219  46.758  30.497  1.00  0.00           O  
ATOM   2355  CB  ASN   149      18.393  49.359  31.842  1.00  0.00           C  
ATOM   2356  CG  ASN   149      19.190  49.688  33.115  1.00  0.00           C  
ATOM   2357  OD1 ASN   149      20.252  49.164  33.424  1.00  0.00           O  
ATOM   2358  ND2 ASN   149      18.638  50.582  33.891  1.00  0.00           N  
ATOM   2359  H   ASN   149      20.445  49.870  30.556  1.00  0.00           H  
ATOM   2360  HA  ASN   149      19.341  47.435  31.530  1.00  0.00           H  
ATOM   2361  HB2 ASN   149      18.415  50.348  31.385  1.00  0.00           H  
ATOM   2362  HB3 ASN   149      17.355  49.061  31.992  1.00  0.00           H  
ATOM   2363 HD21 ASN   149      17.799  51.099  33.669  1.00  0.00           H  
ATOM   2364 HD22 ASN   149      19.038  50.715  34.809  1.00  0.00           H  
ATOM   2365  N   ASP   150      17.855  48.182  28.825  1.00  0.00           N  
ATOM   2366  CA  ASP   150      16.888  47.867  27.740  1.00  0.00           C  
ATOM   2367  C   ASP   150      17.388  46.731  26.804  1.00  0.00           C  
ATOM   2368  O   ASP   150      16.671  46.442  25.865  1.00  0.00           O  
ATOM   2369  CB  ASP   150      16.631  49.276  26.967  1.00  0.00           C  
ATOM   2370  CG  ASP   150      17.881  49.903  26.335  1.00  0.00           C  
ATOM   2371  OD1 ASP   150      17.846  50.960  25.672  1.00  0.00           O  
ATOM   2372  OD2 ASP   150      18.997  49.394  26.510  1.00  0.00           O1-
ATOM   2373  H   ASP   150      18.601  48.842  28.653  1.00  0.00           H  
ATOM   2374  HA  ASP   150      15.915  47.510  28.078  1.00  0.00           H  
ATOM   2375  HB2 ASP   150      15.952  49.022  26.153  1.00  0.00           H  
ATOM   2376  HB3 ASP   150      16.133  50.022  27.585  1.00  0.00           H  
ATOM   2377  N   SER   151      18.565  46.219  26.979  1.00  0.00           N  
ATOM   2378  CA  SER   151      19.340  45.287  26.039  1.00  0.00           C  
ATOM   2379  C   SER   151      19.104  43.734  26.184  1.00  0.00           C  
ATOM   2380  O   SER   151      19.435  42.950  25.261  1.00  0.00           O  
ATOM   2381  CB  SER   151      20.829  45.536  26.119  1.00  0.00           C  
ATOM   2382  OG  SER   151      21.298  45.223  27.396  1.00  0.00           O  
ATOM   2383  H   SER   151      19.090  46.658  27.722  1.00  0.00           H  
ATOM   2384  HA  SER   151      19.008  45.497  25.022  1.00  0.00           H  
ATOM   2385  HB2 SER   151      21.362  44.846  25.464  1.00  0.00           H  
ATOM   2386  HB3 SER   151      21.052  46.543  25.764  1.00  0.00           H  
ATOM   2387  HG  SER   151      21.339  45.980  27.984  1.00  0.00           H  
ATOM   2388  N   PRO   152      18.647  43.188  27.305  1.00  0.00           N  
ATOM   2389  CA  PRO   152      18.484  41.732  27.463  1.00  0.00           C  
ATOM   2390  C   PRO   152      17.526  41.024  26.533  1.00  0.00           C  
ATOM   2391  O   PRO   152      17.670  39.813  26.299  1.00  0.00           O  
ATOM   2392  CD  PRO   152      18.508  43.798  28.634  1.00  0.00           C  
ATOM   2393  CG  PRO   152      18.715  42.754  29.731  1.00  0.00           C  
ATOM   2394  CB  PRO   152      18.057  41.577  28.991  1.00  0.00           C  
ATOM   2395  HD2 PRO   152      17.476  44.114  28.788  1.00  0.00           H  
ATOM   2396  HD3 PRO   152      19.132  44.689  28.702  1.00  0.00           H  
ATOM   2397  HG2 PRO   152      18.108  43.022  30.595  1.00  0.00           H  
ATOM   2398  HG3 PRO   152      19.703  42.512  30.123  1.00  0.00           H  
ATOM   2399  HB2 PRO   152      16.977  41.673  29.102  1.00  0.00           H  
ATOM   2400  HB3 PRO   152      18.437  40.667  29.455  1.00  0.00           H  
ATOM   2401  HA  PRO   152      19.473  41.276  27.427  1.00  0.00           H  
ATOM   2402  N   PRO   153      16.614  41.574  25.700  1.00  0.00           N  
ATOM   2403  CA  PRO   153      15.951  40.732  24.639  1.00  0.00           C  
ATOM   2404  C   PRO   153      16.844  40.227  23.497  1.00  0.00           C  
ATOM   2405  O   PRO   153      16.396  39.471  22.655  1.00  0.00           O  
ATOM   2406  CD  PRO   153      15.934  42.820  25.925  1.00  0.00           C  
ATOM   2407  CG  PRO   153      14.591  42.570  25.282  1.00  0.00           C  
ATOM   2408  CB  PRO   153      14.854  41.628  24.097  1.00  0.00           C  
ATOM   2409  HD2 PRO   153      16.432  43.581  25.326  1.00  0.00           H  
ATOM   2410  HD3 PRO   153      15.753  42.997  26.986  1.00  0.00           H  
ATOM   2411  HG2 PRO   153      14.083  43.489  24.990  1.00  0.00           H  
ATOM   2412  HG3 PRO   153      13.885  42.027  25.910  1.00  0.00           H  
ATOM   2413  HB2 PRO   153      15.239  42.147  23.219  1.00  0.00           H  
ATOM   2414  HB3 PRO   153      13.960  41.039  23.892  1.00  0.00           H  
ATOM   2415  HA  PRO   153      15.437  39.845  25.008  1.00  0.00           H  
ATOM   2416  N   ALA   154      18.043  40.819  23.421  1.00  0.00           N  
ATOM   2417  CA  ALA   154      18.977  40.356  22.438  1.00  0.00           C  
ATOM   2418  C   ALA   154      19.865  39.167  22.788  1.00  0.00           C  
ATOM   2419  O   ALA   154      20.698  38.721  21.999  1.00  0.00           O  
ATOM   2420  CB  ALA   154      19.978  41.465  22.255  1.00  0.00           C  
ATOM   2421  H   ALA   154      18.318  41.485  24.129  1.00  0.00           H  
ATOM   2422  HA  ALA   154      18.460  40.271  21.482  1.00  0.00           H  
ATOM   2423  HB1 ALA   154      20.404  41.573  23.253  1.00  0.00           H  
ATOM   2424  HB2 ALA   154      20.720  41.202  21.500  1.00  0.00           H  
ATOM   2425  HB3 ALA   154      19.548  42.444  22.047  1.00  0.00           H  
ATOM   2426  N   GLU   155      19.672  38.714  24.019  1.00  0.00           N  
ATOM   2427  CA  GLU   155      20.440  37.553  24.627  1.00  0.00           C  
ATOM   2428  C   GLU   155      20.249  36.167  23.921  1.00  0.00           C  
ATOM   2429  O   GLU   155      19.056  35.873  23.511  1.00  0.00           O  
ATOM   2430  CB  GLU   155      20.087  37.583  26.148  1.00  0.00           C  
ATOM   2431  CG  GLU   155      20.782  36.529  27.042  1.00  0.00           C  
ATOM   2432  CD  GLU   155      22.244  36.752  27.279  1.00  0.00           C  
ATOM   2433  OE1 GLU   155      22.973  35.765  27.525  1.00  0.00           O  
ATOM   2434  OE2 GLU   155      22.730  37.896  27.387  1.00  0.00           O1-
ATOM   2435  H   GLU   155      18.956  39.152  24.581  1.00  0.00           H  
ATOM   2436  HA  GLU   155      21.493  37.817  24.525  1.00  0.00           H  
ATOM   2437  HB2 GLU   155      20.060  38.554  26.643  1.00  0.00           H  
ATOM   2438  HB3 GLU   155      19.049  37.254  26.175  1.00  0.00           H  
ATOM   2439  HG2 GLU   155      20.335  36.530  28.037  1.00  0.00           H  
ATOM   2440  HG3 GLU   155      20.660  35.552  26.574  1.00  0.00           H  
ATOM   2441  N   ARG   156      21.357  35.462  23.602  1.00  0.00           N  
ATOM   2442  CA  ARG   156      21.380  34.263  22.826  1.00  0.00           C  
ATOM   2443  C   ARG   156      20.667  33.115  23.620  1.00  0.00           C  
ATOM   2444  O   ARG   156      20.980  33.049  24.844  1.00  0.00           O  
ATOM   2445  CB  ARG   156      22.814  33.921  22.388  1.00  0.00           C  
ATOM   2446  CG  ARG   156      23.364  34.507  21.086  1.00  0.00           C  
ATOM   2447  CD  ARG   156      23.399  36.071  21.275  1.00  0.00           C  
ATOM   2448  NE  ARG   156      24.000  36.773  20.135  1.00  0.00           N  
ATOM   2449  CZ  ARG   156      23.610  37.927  19.608  1.00  0.00           C  
ATOM   2450  NH1 ARG   156      22.586  38.521  20.084  1.00  0.00           N  
ATOM   2451  NH2 ARG   156      24.236  38.471  18.584  1.00  0.00           N1+
ATOM   2452  H   ARG   156      22.217  35.714  24.065  1.00  0.00           H  
ATOM   2453  HA  ARG   156      20.837  34.541  21.922  1.00  0.00           H  
ATOM   2454  HB2 ARG   156      23.535  34.098  23.185  1.00  0.00           H  
ATOM   2455  HB3 ARG   156      22.787  32.847  22.202  1.00  0.00           H  
ATOM   2456  HG2 ARG   156      24.382  34.195  20.853  1.00  0.00           H  
ATOM   2457  HG3 ARG   156      22.824  34.190  20.194  1.00  0.00           H  
ATOM   2458  HD2 ARG   156      22.385  36.442  21.423  1.00  0.00           H  
ATOM   2459  HD3 ARG   156      24.013  36.296  22.147  1.00  0.00           H  
ATOM   2460  HE  ARG   156      24.974  36.603  19.931  1.00  0.00           H  
ATOM   2461 HH11 ARG   156      22.146  38.211  20.939  1.00  0.00           H  
ATOM   2462 HH12 ARG   156      22.236  39.284  19.522  1.00  0.00           H  
ATOM   2463 HH21 ARG   156      25.195  38.220  18.386  1.00  0.00           H  
ATOM   2464 HH22 ARG   156      23.901  39.332  18.176  1.00  0.00           H  
ATOM   2465  N   GLU   157      19.863  32.308  23.018  1.00  0.00           N  
ATOM   2466  CA  GLU   157      19.127  31.215  23.698  1.00  0.00           C  
ATOM   2467  C   GLU   157      20.079  30.214  24.384  1.00  0.00           C  
ATOM   2468  O   GLU   157      21.115  29.848  23.799  1.00  0.00           O  
ATOM   2469  CB  GLU   157      18.131  30.496  22.812  1.00  0.00           C  
ATOM   2470  CG  GLU   157      16.875  31.273  22.548  1.00  0.00           C  
ATOM   2471  CD  GLU   157      15.831  31.259  23.668  1.00  0.00           C  
ATOM   2472  OE1 GLU   157      16.052  31.953  24.681  1.00  0.00           O  
ATOM   2473  OE2 GLU   157      14.758  30.637  23.562  1.00  0.00           O1-
ATOM   2474  H   GLU   157      19.697  32.415  22.027  1.00  0.00           H  
ATOM   2475  HA  GLU   157      18.617  31.726  24.515  1.00  0.00           H  
ATOM   2476  HB2 GLU   157      18.628  30.200  21.888  1.00  0.00           H  
ATOM   2477  HB3 GLU   157      17.891  29.512  23.214  1.00  0.00           H  
ATOM   2478  HG2 GLU   157      17.175  32.301  22.347  1.00  0.00           H  
ATOM   2479  HG3 GLU   157      16.430  30.889  21.630  1.00  0.00           H  
ATOM   2480  N   PRO   158      19.689  29.676  25.539  1.00  0.00           N  
ATOM   2481  CA  PRO   158      20.605  28.811  26.261  1.00  0.00           C  
ATOM   2482  C   PRO   158      20.952  27.481  25.451  1.00  0.00           C  
ATOM   2483  O   PRO   158      20.205  26.950  24.661  1.00  0.00           O  
ATOM   2484  CD  PRO   158      18.492  29.777  26.279  1.00  0.00           C  
ATOM   2485  CG  PRO   158      18.866  29.491  27.724  1.00  0.00           C  
ATOM   2486  CB  PRO   158      20.009  28.466  27.603  1.00  0.00           C  
ATOM   2487  HD2 PRO   158      17.574  29.284  25.961  1.00  0.00           H  
ATOM   2488  HD3 PRO   158      18.207  30.829  26.277  1.00  0.00           H  
ATOM   2489  HG2 PRO   158      18.063  29.147  28.375  1.00  0.00           H  
ATOM   2490  HG3 PRO   158      19.190  30.420  28.193  1.00  0.00           H  
ATOM   2491  HB2 PRO   158      19.536  27.485  27.564  1.00  0.00           H  
ATOM   2492  HB3 PRO   158      20.706  28.607  28.429  1.00  0.00           H  
ATOM   2493  HA  PRO   158      21.487  29.427  26.436  1.00  0.00           H  
ATOM   2494  N   GLY   159      22.117  26.932  25.820  1.00  0.00           N  
ATOM   2495  CA  GLY   159      22.550  25.627  25.250  1.00  0.00           C  
ATOM   2496  C   GLY   159      23.112  24.809  26.453  1.00  0.00           C  
ATOM   2497  O   GLY   159      22.828  25.083  27.633  1.00  0.00           O  
ATOM   2498  H   GLY   159      22.758  27.403  26.442  1.00  0.00           H  
ATOM   2499  HA2 GLY   159      21.763  25.064  24.748  1.00  0.00           H  
ATOM   2500  HA3 GLY   159      23.387  25.853  24.590  1.00  0.00           H  
ATOM   2501  N   GLU   160      23.805  23.717  26.093  1.00  0.00           N  
ATOM   2502  CA  GLU   160      24.654  22.980  27.108  1.00  0.00           C  
ATOM   2503  C   GLU   160      25.838  23.689  27.640  1.00  0.00           C  
ATOM   2504  O   GLU   160      26.666  24.270  26.943  1.00  0.00           O  
ATOM   2505  CB  GLU   160      25.161  21.619  26.449  1.00  0.00           C  
ATOM   2506  CG  GLU   160      23.997  20.769  25.894  1.00  0.00           C  
ATOM   2507  CD  GLU   160      23.335  20.003  27.048  1.00  0.00           C  
ATOM   2508  OE1 GLU   160      23.921  19.670  28.101  1.00  0.00           O  
ATOM   2509  OE2 GLU   160      22.174  19.518  26.810  1.00  0.00           O1-
ATOM   2510  H   GLU   160      23.940  23.505  25.114  1.00  0.00           H  
ATOM   2511  HA  GLU   160      24.066  22.776  28.003  1.00  0.00           H  
ATOM   2512  HB2 GLU   160      25.840  21.872  25.635  1.00  0.00           H  
ATOM   2513  HB3 GLU   160      25.731  20.945  27.088  1.00  0.00           H  
ATOM   2514  HG2 GLU   160      23.306  21.417  25.354  1.00  0.00           H  
ATOM   2515  HG3 GLU   160      24.438  20.024  25.231  1.00  0.00           H  
ATOM   2516  N   VAL   161      26.000  23.557  28.986  1.00  0.00           N  
ATOM   2517  CA  VAL   161      27.117  24.258  29.695  1.00  0.00           C  
ATOM   2518  C   VAL   161      28.504  23.870  29.104  1.00  0.00           C  
ATOM   2519  O   VAL   161      28.751  22.672  28.997  1.00  0.00           O  
ATOM   2520  CB  VAL   161      26.972  23.962  31.211  1.00  0.00           C  
ATOM   2521  CG1 VAL   161      28.169  24.507  31.968  1.00  0.00           C  
ATOM   2522  CG2 VAL   161      25.676  24.603  31.709  1.00  0.00           C  
ATOM   2523  H   VAL   161      25.366  22.981  29.521  1.00  0.00           H  
ATOM   2524  HA  VAL   161      27.009  25.340  29.621  1.00  0.00           H  
ATOM   2525  HB  VAL   161      26.902  22.887  31.373  1.00  0.00           H  
ATOM   2526 HG11 VAL   161      28.296  24.044  32.946  1.00  0.00           H  
ATOM   2527 HG12 VAL   161      29.000  24.096  31.394  1.00  0.00           H  
ATOM   2528 HG13 VAL   161      28.100  25.594  32.001  1.00  0.00           H  
ATOM   2529 HG21 VAL   161      25.478  24.512  32.777  1.00  0.00           H  
ATOM   2530 HG22 VAL   161      25.773  25.660  31.464  1.00  0.00           H  
ATOM   2531 HG23 VAL   161      24.839  24.117  31.207  1.00  0.00           H  
ATOM   2532  N   VAL   162      29.336  24.827  28.709  1.00  0.00           N  
ATOM   2533  CA  VAL   162      30.730  24.477  28.275  1.00  0.00           C  
ATOM   2534  C   VAL   162      31.674  24.294  29.512  1.00  0.00           C  
ATOM   2535  O   VAL   162      31.410  24.801  30.607  1.00  0.00           O  
ATOM   2536  CB  VAL   162      31.336  25.436  27.225  1.00  0.00           C  
ATOM   2537  CG1 VAL   162      30.649  25.113  25.859  1.00  0.00           C  
ATOM   2538  CG2 VAL   162      31.480  26.892  27.636  1.00  0.00           C  
ATOM   2539  H   VAL   162      29.122  25.809  28.805  1.00  0.00           H  
ATOM   2540  HA  VAL   162      30.628  23.459  27.899  1.00  0.00           H  
ATOM   2541  HB  VAL   162      32.295  24.955  27.032  1.00  0.00           H  
ATOM   2542 HG11 VAL   162      29.630  25.498  25.909  1.00  0.00           H  
ATOM   2543 HG12 VAL   162      31.196  25.733  25.149  1.00  0.00           H  
ATOM   2544 HG13 VAL   162      30.666  24.115  25.420  1.00  0.00           H  
ATOM   2545 HG21 VAL   162      30.546  27.454  27.654  1.00  0.00           H  
ATOM   2546 HG22 VAL   162      31.853  26.955  28.659  1.00  0.00           H  
ATOM   2547 HG23 VAL   162      32.235  27.333  26.985  1.00  0.00           H  
ATOM   2548  N   ASP   163      32.803  23.607  29.316  1.00  0.00           N  
ATOM   2549  CA  ASP   163      33.943  23.668  30.340  1.00  0.00           C  
ATOM   2550  C   ASP   163      34.670  24.977  30.565  1.00  0.00           C  
ATOM   2551  O   ASP   163      34.645  25.756  29.586  1.00  0.00           O  
ATOM   2552  CB  ASP   163      35.006  22.648  29.881  1.00  0.00           C  
ATOM   2553  CG  ASP   163      35.487  21.885  31.079  1.00  0.00           C  
ATOM   2554  OD1 ASP   163      34.977  21.955  32.218  1.00  0.00           O  
ATOM   2555  OD2 ASP   163      36.494  21.139  30.936  1.00  0.00           O1-
ATOM   2556  H   ASP   163      32.915  23.029  28.496  1.00  0.00           H  
ATOM   2557  HA  ASP   163      33.405  23.357  31.235  1.00  0.00           H  
ATOM   2558  HB2 ASP   163      34.467  21.950  29.239  1.00  0.00           H  
ATOM   2559  HB3 ASP   163      35.804  23.088  29.283  1.00  0.00           H  
ATOM   2560  N   SER   164      35.241  25.334  31.734  1.00  0.00           N  
ATOM   2561  CA  SER   164      35.830  26.615  31.994  1.00  0.00           C  
ATOM   2562  C   SER   164      37.281  26.755  31.401  1.00  0.00           C  
ATOM   2563  O   SER   164      37.791  25.778  30.843  1.00  0.00           O  
ATOM   2564  CB  SER   164      35.627  26.989  33.435  1.00  0.00           C  
ATOM   2565  OG  SER   164      36.421  26.182  34.214  1.00  0.00           O  
ATOM   2566  H   SER   164      35.330  24.674  32.493  1.00  0.00           H  
ATOM   2567  HA  SER   164      35.224  27.421  31.582  1.00  0.00           H  
ATOM   2568  HB2 SER   164      35.793  28.059  33.558  1.00  0.00           H  
ATOM   2569  HB3 SER   164      34.581  26.970  33.741  1.00  0.00           H  
ATOM   2570  HG  SER   164      35.981  25.862  35.005  1.00  0.00           H  
ATOM   2571  N   LEU   165      37.912  27.837  31.647  1.00  0.00           N  
ATOM   2572  CA  LEU   165      39.402  28.003  31.607  1.00  0.00           C  
ATOM   2573  C   LEU   165      40.220  27.756  32.865  1.00  0.00           C  
ATOM   2574  O   LEU   165      41.251  28.343  33.093  1.00  0.00           O  
ATOM   2575  CB  LEU   165      39.683  29.372  30.938  1.00  0.00           C  
ATOM   2576  CG  LEU   165      39.081  29.495  29.515  1.00  0.00           C  
ATOM   2577  CD1 LEU   165      39.163  30.924  29.116  1.00  0.00           C  
ATOM   2578  CD2 LEU   165      39.831  28.693  28.455  1.00  0.00           C  
ATOM   2579  H   LEU   165      37.351  28.614  31.967  1.00  0.00           H  
ATOM   2580  HA  LEU   165      39.809  27.199  30.993  1.00  0.00           H  
ATOM   2581  HB2 LEU   165      39.335  30.129  31.641  1.00  0.00           H  
ATOM   2582  HB3 LEU   165      40.758  29.547  30.899  1.00  0.00           H  
ATOM   2583  HG  LEU   165      38.050  29.144  29.543  1.00  0.00           H  
ATOM   2584 HD11 LEU   165      38.862  30.975  28.069  1.00  0.00           H  
ATOM   2585 HD12 LEU   165      38.469  31.471  29.754  1.00  0.00           H  
ATOM   2586 HD13 LEU   165      40.186  31.296  29.173  1.00  0.00           H  
ATOM   2587 HD21 LEU   165      40.810  29.075  28.167  1.00  0.00           H  
ATOM   2588 HD22 LEU   165      39.830  27.653  28.784  1.00  0.00           H  
ATOM   2589 HD23 LEU   165      39.335  28.713  27.484  1.00  0.00           H  
ATOM   2590  N   VAL   166      39.603  27.129  33.866  1.00  0.00           N  
ATOM   2591  CA  VAL   166      40.167  27.055  35.242  1.00  0.00           C  
ATOM   2592  C   VAL   166      41.297  26.081  35.249  1.00  0.00           C  
ATOM   2593  O   VAL   166      41.237  25.040  34.621  1.00  0.00           O  
ATOM   2594  CB  VAL   166      39.167  26.862  36.359  1.00  0.00           C  
ATOM   2595  CG1 VAL   166      39.813  26.747  37.735  1.00  0.00           C  
ATOM   2596  CG2 VAL   166      38.262  28.040  36.439  1.00  0.00           C  
ATOM   2597  H   VAL   166      38.699  26.734  33.650  1.00  0.00           H  
ATOM   2598  HA  VAL   166      40.659  28.003  35.461  1.00  0.00           H  
ATOM   2599  HB  VAL   166      38.570  25.956  36.252  1.00  0.00           H  
ATOM   2600 HG11 VAL   166      40.314  25.781  37.692  1.00  0.00           H  
ATOM   2601 HG12 VAL   166      40.489  27.568  37.975  1.00  0.00           H  
ATOM   2602 HG13 VAL   166      39.053  26.498  38.476  1.00  0.00           H  
ATOM   2603 HG21 VAL   166      38.873  28.831  36.871  1.00  0.00           H  
ATOM   2604 HG22 VAL   166      37.944  28.471  35.489  1.00  0.00           H  
ATOM   2605 HG23 VAL   166      37.425  27.777  37.086  1.00  0.00           H  
ATOM   2606  N   GLY   167      42.384  26.499  35.829  1.00  0.00           N  
ATOM   2607  CA  GLY   167      43.716  25.909  35.864  1.00  0.00           C  
ATOM   2608  C   GLY   167      44.563  26.252  34.587  1.00  0.00           C  
ATOM   2609  O   GLY   167      45.614  25.652  34.457  1.00  0.00           O  
ATOM   2610  H   GLY   167      42.230  27.378  36.302  1.00  0.00           H  
ATOM   2611  HA2 GLY   167      44.192  26.344  36.743  1.00  0.00           H  
ATOM   2612  HA3 GLY   167      43.753  24.822  35.930  1.00  0.00           H  
ATOM   2613  N   LYS   168      44.086  27.099  33.670  1.00  0.00           N  
ATOM   2614  CA  LYS   168      44.885  27.483  32.470  1.00  0.00           C  
ATOM   2615  C   LYS   168      46.072  28.306  32.944  1.00  0.00           C  
ATOM   2616  O   LYS   168      45.945  29.122  33.845  1.00  0.00           O  
ATOM   2617  CB  LYS   168      44.021  28.209  31.348  1.00  0.00           C  
ATOM   2618  CG  LYS   168      44.719  28.259  29.985  1.00  0.00           C  
ATOM   2619  CD  LYS   168      43.689  28.649  28.926  1.00  0.00           C  
ATOM   2620  CE  LYS   168      44.412  28.613  27.563  1.00  0.00           C  
ATOM   2621  NZ  LYS   168      43.503  28.874  26.407  1.00  0.00           N1+
ATOM   2622  H   LYS   168      43.155  27.464  33.809  1.00  0.00           H  
ATOM   2623  HA  LYS   168      45.183  26.511  32.077  1.00  0.00           H  
ATOM   2624  HB2 LYS   168      43.068  27.685  31.280  1.00  0.00           H  
ATOM   2625  HB3 LYS   168      43.882  29.255  31.622  1.00  0.00           H  
ATOM   2626  HG2 LYS   168      45.483  29.037  29.990  1.00  0.00           H  
ATOM   2627  HG3 LYS   168      45.103  27.257  29.795  1.00  0.00           H  
ATOM   2628  HD2 LYS   168      42.905  27.895  28.857  1.00  0.00           H  
ATOM   2629  HD3 LYS   168      43.395  29.681  29.117  1.00  0.00           H  
ATOM   2630  HE2 LYS   168      45.194  29.372  27.546  1.00  0.00           H  
ATOM   2631  HE3 LYS   168      44.887  27.636  27.473  1.00  0.00           H  
ATOM   2632  HZ1 LYS   168      42.784  28.172  26.304  1.00  0.00           H  
ATOM   2633  HZ2 LYS   168      42.972  29.731  26.460  1.00  0.00           H  
ATOM   2634  HZ3 LYS   168      44.100  28.800  25.596  1.00  0.00           H  
ATOM   2635  N   GLN   169      47.258  28.086  32.338  1.00  0.00           N  
ATOM   2636  CA  GLN   169      48.582  28.661  32.670  1.00  0.00           C  
ATOM   2637  C   GLN   169      48.533  30.153  32.189  1.00  0.00           C  
ATOM   2638  O   GLN   169      47.662  30.462  31.353  1.00  0.00           O  
ATOM   2639  CB  GLN   169      49.749  27.941  32.077  1.00  0.00           C  
ATOM   2640  CG  GLN   169      49.913  26.481  32.545  1.00  0.00           C  
ATOM   2641  CD  GLN   169      51.285  25.853  32.148  1.00  0.00           C  
ATOM   2642  OE1 GLN   169      52.328  26.041  32.754  1.00  0.00           O  
ATOM   2643  NE2 GLN   169      51.335  25.299  31.017  1.00  0.00           N  
ATOM   2644  H   GLN   169      47.208  27.627  31.440  1.00  0.00           H  
ATOM   2645  HA  GLN   169      48.716  28.614  33.751  1.00  0.00           H  
ATOM   2646  HB2 GLN   169      49.735  27.965  30.987  1.00  0.00           H  
ATOM   2647  HB3 GLN   169      50.721  28.396  32.269  1.00  0.00           H  
ATOM   2648  HG2 GLN   169      49.847  26.408  33.631  1.00  0.00           H  
ATOM   2649  HG3 GLN   169      49.181  25.803  32.106  1.00  0.00           H  
ATOM   2650 HE21 GLN   169      50.500  25.043  30.510  1.00  0.00           H  
ATOM   2651 HE22 GLN   169      52.161  24.842  30.658  1.00  0.00           H  
ATOM   2652  N   VAL   170      49.359  31.004  32.764  1.00  0.00           N  
ATOM   2653  CA  VAL   170      49.544  32.486  32.476  1.00  0.00           C  
ATOM   2654  C   VAL   170      50.988  32.754  32.186  1.00  0.00           C  
ATOM   2655  O   VAL   170      51.902  32.238  32.804  1.00  0.00           O  
ATOM   2656  CB  VAL   170      49.139  33.366  33.664  1.00  0.00           C  
ATOM   2657  CG1 VAL   170      49.286  34.916  33.274  1.00  0.00           C  
ATOM   2658  CG2 VAL   170      47.636  33.232  33.876  1.00  0.00           C  
ATOM   2659  H   VAL   170      49.882  30.576  33.515  1.00  0.00           H  
ATOM   2660  HA  VAL   170      48.968  32.670  31.569  1.00  0.00           H  
ATOM   2661  HB  VAL   170      49.670  33.057  34.564  1.00  0.00           H  
ATOM   2662 HG11 VAL   170      48.742  35.620  33.904  1.00  0.00           H  
ATOM   2663 HG12 VAL   170      50.319  35.249  33.376  1.00  0.00           H  
ATOM   2664 HG13 VAL   170      48.877  35.127  32.286  1.00  0.00           H  
ATOM   2665 HG21 VAL   170      47.036  33.529  33.015  1.00  0.00           H  
ATOM   2666 HG22 VAL   170      47.406  32.178  34.034  1.00  0.00           H  
ATOM   2667 HG23 VAL   170      47.353  33.665  34.835  1.00  0.00           H  
ATOM   2668  N   GLU   171      51.198  33.685  31.196  1.00  0.00           N  
ATOM   2669  CA  GLU   171      52.440  34.174  30.708  1.00  0.00           C  
ATOM   2670  C   GLU   171      52.273  35.692  30.282  1.00  0.00           C  
ATOM   2671  O   GLU   171      51.775  35.918  29.221  1.00  0.00           O  
ATOM   2672  CB  GLU   171      52.989  33.290  29.553  1.00  0.00           C  
ATOM   2673  CG  GLU   171      54.364  33.844  29.065  1.00  0.00           C  
ATOM   2674  CD  GLU   171      54.454  33.996  27.568  1.00  0.00           C  
ATOM   2675  OE1 GLU   171      53.436  33.671  26.899  1.00  0.00           O  
ATOM   2676  OE2 GLU   171      55.513  34.418  27.006  1.00  0.00           O1-
ATOM   2677  H   GLU   171      50.414  33.990  30.637  1.00  0.00           H  
ATOM   2678  HA  GLU   171      53.179  34.192  31.509  1.00  0.00           H  
ATOM   2679  HB2 GLU   171      53.059  32.309  30.023  1.00  0.00           H  
ATOM   2680  HB3 GLU   171      52.225  33.245  28.776  1.00  0.00           H  
ATOM   2681  HG2 GLU   171      54.540  34.889  29.322  1.00  0.00           H  
ATOM   2682  HG3 GLU   171      55.181  33.217  29.424  1.00  0.00           H  
ATOM   2683  N   TYR   172      52.591  36.646  31.165  1.00  0.00           N  
ATOM   2684  CA  TYR   172      52.166  38.046  31.135  1.00  0.00           C  
ATOM   2685  C   TYR   172      53.255  38.977  31.677  1.00  0.00           C  
ATOM   2686  O   TYR   172      54.191  38.562  32.301  1.00  0.00           O  
ATOM   2687  CB  TYR   172      50.766  38.274  31.830  1.00  0.00           C  
ATOM   2688  CG  TYR   172      50.336  39.701  31.713  1.00  0.00           C  
ATOM   2689  CD1 TYR   172      50.094  40.299  30.500  1.00  0.00           C  
ATOM   2690  CE1 TYR   172      49.774  41.752  30.497  1.00  0.00           C  
ATOM   2691  CZ  TYR   172      49.687  42.496  31.686  1.00  0.00           C  
ATOM   2692  OH  TYR   172      49.413  43.842  31.713  1.00  0.00           O  
ATOM   2693  CE2 TYR   172      49.729  41.772  32.911  1.00  0.00           C  
ATOM   2694  CD2 TYR   172      50.025  40.398  32.930  1.00  0.00           C  
ATOM   2695  H   TYR   172      53.005  36.330  32.030  1.00  0.00           H  
ATOM   2696  HA  TYR   172      52.043  38.336  30.091  1.00  0.00           H  
ATOM   2697  HB2 TYR   172      50.003  37.613  31.419  1.00  0.00           H  
ATOM   2698  HB3 TYR   172      50.928  38.065  32.888  1.00  0.00           H  
ATOM   2699  HD1 TYR   172      50.174  39.761  29.567  1.00  0.00           H  
ATOM   2700  HE1 TYR   172      49.529  42.233  29.562  1.00  0.00           H  
ATOM   2701  HH  TYR   172      49.166  44.297  30.905  1.00  0.00           H  
ATOM   2702  HE2 TYR   172      49.408  42.330  33.779  1.00  0.00           H  
ATOM   2703  HD2 TYR   172      49.996  39.927  33.902  1.00  0.00           H  
ATOM   2704  N   ALA   173      53.302  40.289  31.248  1.00  0.00           N  
ATOM   2705  CA  ALA   173      54.297  41.254  31.616  1.00  0.00           C  
ATOM   2706  C   ALA   173      54.211  41.703  33.059  1.00  0.00           C  
ATOM   2707  O   ALA   173      53.089  41.935  33.547  1.00  0.00           O  
ATOM   2708  CB  ALA   173      54.087  42.400  30.664  1.00  0.00           C  
ATOM   2709  H   ALA   173      52.665  40.583  30.522  1.00  0.00           H  
ATOM   2710  HA  ALA   173      55.292  40.846  31.443  1.00  0.00           H  
ATOM   2711  HB1 ALA   173      54.019  42.207  29.593  1.00  0.00           H  
ATOM   2712  HB2 ALA   173      53.182  42.961  30.899  1.00  0.00           H  
ATOM   2713  HB3 ALA   173      54.944  43.074  30.683  1.00  0.00           H  
ATOM   2714  N   LYS   174      55.345  41.956  33.807  1.00  0.00           N  
ATOM   2715  CA  LYS   174      55.480  42.881  34.976  1.00  0.00           C  
ATOM   2716  C   LYS   174      55.541  44.390  34.597  1.00  0.00           C  
ATOM   2717  O   LYS   174      55.518  44.746  33.429  1.00  0.00           O  
ATOM   2718  CB  LYS   174      56.934  42.485  35.442  1.00  0.00           C  
ATOM   2719  CG  LYS   174      56.752  41.142  36.146  1.00  0.00           C  
ATOM   2720  CD  LYS   174      58.087  40.304  36.254  1.00  0.00           C  
ATOM   2721  CE  LYS   174      59.109  41.032  37.144  1.00  0.00           C  
ATOM   2722  NZ  LYS   174      60.445  40.310  37.200  1.00  0.00           N1+
ATOM   2723  H   LYS   174      56.196  41.829  33.277  1.00  0.00           H  
ATOM   2724  HA  LYS   174      54.787  42.713  35.799  1.00  0.00           H  
ATOM   2725  HB2 LYS   174      57.542  42.408  34.541  1.00  0.00           H  
ATOM   2726  HB3 LYS   174      57.428  43.237  36.057  1.00  0.00           H  
ATOM   2727  HG2 LYS   174      56.434  41.551  37.105  1.00  0.00           H  
ATOM   2728  HG3 LYS   174      55.962  40.484  35.783  1.00  0.00           H  
ATOM   2729  HD2 LYS   174      57.887  39.325  36.690  1.00  0.00           H  
ATOM   2730  HD3 LYS   174      58.426  40.136  35.231  1.00  0.00           H  
ATOM   2731  HE2 LYS   174      59.318  42.022  36.740  1.00  0.00           H  
ATOM   2732  HE3 LYS   174      58.644  41.057  38.130  1.00  0.00           H  
ATOM   2733  HZ1 LYS   174      60.832  40.310  36.267  1.00  0.00           H  
ATOM   2734  HZ2 LYS   174      61.124  40.760  37.797  1.00  0.00           H  
ATOM   2735  HZ3 LYS   174      60.224  39.379  37.524  1.00  0.00           H  
ATOM   2736  N   GLU   175      55.528  45.218  35.641  1.00  0.00           N  
ATOM   2737  CA  GLU   175      55.542  46.710  35.590  1.00  0.00           C  
ATOM   2738  C   GLU   175      56.803  47.242  35.121  1.00  0.00           C  
ATOM   2739  O   GLU   175      56.900  48.424  34.950  1.00  0.00           O  
ATOM   2740  CB  GLU   175      55.312  47.262  36.987  1.00  0.00           C  
ATOM   2741  CG  GLU   175      54.228  48.346  36.936  1.00  0.00           C  
ATOM   2742  CD  GLU   175      52.744  47.932  36.618  1.00  0.00           C  
ATOM   2743  OE1 GLU   175      52.146  48.542  35.677  1.00  0.00           O  
ATOM   2744  OE2 GLU   175      52.234  47.000  37.298  1.00  0.00           O1-
ATOM   2745  H   GLU   175      55.514  44.794  36.559  1.00  0.00           H  
ATOM   2746  HA  GLU   175      54.811  47.013  34.841  1.00  0.00           H  
ATOM   2747  HB2 GLU   175      55.085  46.440  37.667  1.00  0.00           H  
ATOM   2748  HB3 GLU   175      56.236  47.635  37.428  1.00  0.00           H  
ATOM   2749  HG2 GLU   175      54.267  48.847  37.903  1.00  0.00           H  
ATOM   2750  HG3 GLU   175      54.480  49.116  36.206  1.00  0.00           H  
ATOM   2751  N   ASP   176      57.857  46.408  34.901  1.00  0.00           N  
ATOM   2752  CA  ASP   176      59.036  46.841  34.183  1.00  0.00           C  
ATOM   2753  C   ASP   176      59.088  46.290  32.668  1.00  0.00           C  
ATOM   2754  O   ASP   176      59.958  46.746  31.939  1.00  0.00           O  
ATOM   2755  CB  ASP   176      60.293  46.475  34.931  1.00  0.00           C  
ATOM   2756  CG  ASP   176      60.643  44.977  34.969  1.00  0.00           C  
ATOM   2757  OD1 ASP   176      61.731  44.519  35.391  1.00  0.00           O  
ATOM   2758  OD2 ASP   176      59.725  44.175  34.575  1.00  0.00           O1-
ATOM   2759  H   ASP   176      57.764  45.494  35.322  1.00  0.00           H  
ATOM   2760  HA  ASP   176      59.089  47.923  34.060  1.00  0.00           H  
ATOM   2761  HB2 ASP   176      61.172  47.008  34.569  1.00  0.00           H  
ATOM   2762  HB3 ASP   176      60.197  46.730  35.986  1.00  0.00           H  
ATOM   2763  N   GLY   177      58.199  45.445  32.240  1.00  0.00           N  
ATOM   2764  CA  GLY   177      58.207  44.790  30.907  1.00  0.00           C  
ATOM   2765  C   GLY   177      59.110  43.539  30.713  1.00  0.00           C  
ATOM   2766  O   GLY   177      59.100  42.848  29.672  1.00  0.00           O  
ATOM   2767  H   GLY   177      57.442  45.219  32.869  1.00  0.00           H  
ATOM   2768  HA2 GLY   177      57.196  44.427  30.725  1.00  0.00           H  
ATOM   2769  HA3 GLY   177      58.488  45.472  30.105  1.00  0.00           H  
ATOM   2770  N   SER   178      59.673  42.970  31.823  1.00  0.00           N  
ATOM   2771  CA  SER   178      59.966  41.526  31.888  1.00  0.00           C  
ATOM   2772  C   SER   178      58.751  40.652  32.151  1.00  0.00           C  
ATOM   2773  O   SER   178      57.693  41.200  32.344  1.00  0.00           O  
ATOM   2774  CB  SER   178      60.934  41.413  33.070  1.00  0.00           C  
ATOM   2775  OG  SER   178      60.347  41.636  34.354  1.00  0.00           O  
ATOM   2776  H   SER   178      59.722  43.450  32.711  1.00  0.00           H  
ATOM   2777  HA  SER   178      60.390  41.170  30.949  1.00  0.00           H  
ATOM   2778  HB2 SER   178      61.350  40.406  33.051  1.00  0.00           H  
ATOM   2779  HB3 SER   178      61.718  42.131  32.830  1.00  0.00           H  
ATOM   2780  HG  SER   178      60.270  42.591  34.425  1.00  0.00           H  
ATOM   2781  N   LYS   179      58.858  39.351  32.261  1.00  0.00           N  
ATOM   2782  CA  LYS   179      57.726  38.435  32.274  1.00  0.00           C  
ATOM   2783  C   LYS   179      57.536  37.643  33.572  1.00  0.00           C  
ATOM   2784  O   LYS   179      58.482  37.539  34.354  1.00  0.00           O  
ATOM   2785  CB  LYS   179      57.754  37.459  31.051  1.00  0.00           C  
ATOM   2786  CG  LYS   179      59.026  36.609  31.106  1.00  0.00           C  
ATOM   2787  CD  LYS   179      59.263  35.776  29.815  1.00  0.00           C  
ATOM   2788  CE  LYS   179      59.810  36.530  28.607  1.00  0.00           C  
ATOM   2789  NZ  LYS   179      59.806  35.804  27.292  1.00  0.00           N1+
ATOM   2790  H   LYS   179      59.758  38.952  32.037  1.00  0.00           H  
ATOM   2791  HA  LYS   179      56.814  38.985  32.043  1.00  0.00           H  
ATOM   2792  HB2 LYS   179      56.913  36.767  31.095  1.00  0.00           H  
ATOM   2793  HB3 LYS   179      57.694  37.979  30.095  1.00  0.00           H  
ATOM   2794  HG2 LYS   179      59.925  37.189  31.318  1.00  0.00           H  
ATOM   2795  HG3 LYS   179      58.905  35.815  31.843  1.00  0.00           H  
ATOM   2796  HD2 LYS   179      59.887  34.918  30.065  1.00  0.00           H  
ATOM   2797  HD3 LYS   179      58.286  35.354  29.580  1.00  0.00           H  
ATOM   2798  HE2 LYS   179      59.382  37.526  28.492  1.00  0.00           H  
ATOM   2799  HE3 LYS   179      60.828  36.891  28.757  1.00  0.00           H  
ATOM   2800  HZ1 LYS   179      58.843  35.672  27.017  1.00  0.00           H  
ATOM   2801  HZ2 LYS   179      60.254  36.395  26.606  1.00  0.00           H  
ATOM   2802  HZ3 LYS   179      60.353  34.955  27.257  1.00  0.00           H  
ATOM   2803  N   ARG   180      56.411  36.985  33.693  1.00  0.00           N  
ATOM   2804  CA  ARG   180      56.026  36.182  34.872  1.00  0.00           C  
ATOM   2805  C   ARG   180      55.038  35.068  34.473  1.00  0.00           C  
ATOM   2806  O   ARG   180      54.245  35.199  33.508  1.00  0.00           O  
ATOM   2807  CB  ARG   180      55.390  37.075  35.980  1.00  0.00           C  
ATOM   2808  CG  ARG   180      54.260  37.902  35.333  1.00  0.00           C  
ATOM   2809  CD  ARG   180      53.353  38.509  36.325  1.00  0.00           C  
ATOM   2810  NE  ARG   180      53.930  38.775  37.669  1.00  0.00           N  
ATOM   2811  CZ  ARG   180      53.851  39.827  38.463  1.00  0.00           C  
ATOM   2812  NH1 ARG   180      53.146  40.890  38.084  1.00  0.00           N  
ATOM   2813  NH2 ARG   180      54.437  39.798  39.625  1.00  0.00           N1+
ATOM   2814  H   ARG   180      55.691  37.128  33.000  1.00  0.00           H  
ATOM   2815  HA  ARG   180      56.940  35.697  35.215  1.00  0.00           H  
ATOM   2816  HB2 ARG   180      54.958  36.450  36.762  1.00  0.00           H  
ATOM   2817  HB3 ARG   180      56.160  37.751  36.353  1.00  0.00           H  
ATOM   2818  HG2 ARG   180      54.796  38.737  34.883  1.00  0.00           H  
ATOM   2819  HG3 ARG   180      53.691  37.275  34.647  1.00  0.00           H  
ATOM   2820  HD2 ARG   180      52.944  39.426  35.900  1.00  0.00           H  
ATOM   2821  HD3 ARG   180      52.445  37.907  36.337  1.00  0.00           H  
ATOM   2822  HE  ARG   180      54.279  37.999  38.214  1.00  0.00           H  
ATOM   2823 HH11 ARG   180      52.736  40.890  37.161  1.00  0.00           H  
ATOM   2824 HH12 ARG   180      53.090  41.786  38.547  1.00  0.00           H  
ATOM   2825 HH21 ARG   180      54.876  38.946  39.942  1.00  0.00           H  
ATOM   2826 HH22 ARG   180      54.342  40.556  40.285  1.00  0.00           H  
ATOM   2827  N   THR   181      55.058  34.034  35.282  1.00  0.00           N  
ATOM   2828  CA  THR   181      54.113  32.958  35.149  1.00  0.00           C  
ATOM   2829  C   THR   181      53.064  32.808  36.226  1.00  0.00           C  
ATOM   2830  O   THR   181      53.200  33.394  37.359  1.00  0.00           O  
ATOM   2831  CB  THR   181      54.847  31.643  34.911  1.00  0.00           C  
ATOM   2832  CG2 THR   181      55.748  31.779  33.678  1.00  0.00           C  
ATOM   2833  OG1 THR   181      55.561  31.126  36.091  1.00  0.00           O  
ATOM   2834  H   THR   181      55.657  34.000  36.094  1.00  0.00           H  
ATOM   2835  HA  THR   181      53.547  33.114  34.231  1.00  0.00           H  
ATOM   2836  HB  THR   181      54.059  30.971  34.572  1.00  0.00           H  
ATOM   2837 HG21 THR   181      55.123  32.293  32.948  1.00  0.00           H  
ATOM   2838 HG22 THR   181      56.584  32.434  33.925  1.00  0.00           H  
ATOM   2839 HG23 THR   181      56.176  30.834  33.343  1.00  0.00           H  
ATOM   2840  HG1 THR   181      54.916  30.766  36.705  1.00  0.00           H  
ATOM   2841  N   GLY   182      51.958  32.027  35.979  1.00  0.00           N  
ATOM   2842  CA  GLY   182      50.855  31.808  36.875  1.00  0.00           C  
ATOM   2843  C   GLY   182      49.762  30.891  36.396  1.00  0.00           C  
ATOM   2844  O   GLY   182      49.998  30.104  35.450  1.00  0.00           O  
ATOM   2845  H   GLY   182      51.749  31.790  35.020  1.00  0.00           H  
ATOM   2846  HA2 GLY   182      51.259  31.354  37.781  1.00  0.00           H  
ATOM   2847  HA3 GLY   182      50.484  32.808  37.099  1.00  0.00           H  
ATOM   2848  N   MET   183      48.604  30.983  37.040  1.00  0.00           N  
ATOM   2849  CA  MET   183      47.398  30.163  36.761  1.00  0.00           C  
ATOM   2850  C   MET   183      46.189  31.007  36.988  1.00  0.00           C  
ATOM   2851  O   MET   183      46.199  31.911  37.816  1.00  0.00           O  
ATOM   2852  CB  MET   183      47.527  28.968  37.690  1.00  0.00           C  
ATOM   2853  CG  MET   183      46.424  27.921  37.477  1.00  0.00           C  
ATOM   2854  SD  MET   183      46.543  26.352  38.427  1.00  0.00           S  
ATOM   2855  CE  MET   183      48.200  25.840  37.840  1.00  0.00           C  
ATOM   2856  H   MET   183      48.520  31.733  37.711  1.00  0.00           H  
ATOM   2857  HA  MET   183      47.471  29.930  35.699  1.00  0.00           H  
ATOM   2858  HB2 MET   183      48.480  28.496  37.454  1.00  0.00           H  
ATOM   2859  HB3 MET   183      47.550  29.279  38.735  1.00  0.00           H  
ATOM   2860  HG2 MET   183      45.523  28.316  37.949  1.00  0.00           H  
ATOM   2861  HG3 MET   183      46.220  27.774  36.416  1.00  0.00           H  
ATOM   2862  HE1 MET   183      48.865  26.308  38.566  1.00  0.00           H  
ATOM   2863  HE2 MET   183      48.293  24.766  38.001  1.00  0.00           H  
ATOM   2864  HE3 MET   183      48.416  26.142  36.815  1.00  0.00           H  
ATOM   2865  N   VAL   184      45.110  30.569  36.334  1.00  0.00           N  
ATOM   2866  CA  VAL   184      43.678  30.988  36.361  1.00  0.00           C  
ATOM   2867  C   VAL   184      43.049  30.145  37.460  1.00  0.00           C  
ATOM   2868  O   VAL   184      43.097  28.938  37.345  1.00  0.00           O  
ATOM   2869  CB  VAL   184      42.975  30.759  35.009  1.00  0.00           C  
ATOM   2870  CG1 VAL   184      41.481  31.222  35.170  1.00  0.00           C  
ATOM   2871  CG2 VAL   184      43.578  31.637  33.910  1.00  0.00           C  
ATOM   2872  H   VAL   184      45.318  29.700  35.863  1.00  0.00           H  
ATOM   2873  HA  VAL   184      43.624  32.052  36.593  1.00  0.00           H  
ATOM   2874  HB  VAL   184      43.156  29.704  34.799  1.00  0.00           H  
ATOM   2875 HG11 VAL   184      41.446  32.179  35.689  1.00  0.00           H  
ATOM   2876 HG12 VAL   184      40.902  31.265  34.247  1.00  0.00           H  
ATOM   2877 HG13 VAL   184      40.854  30.511  35.708  1.00  0.00           H  
ATOM   2878 HG21 VAL   184      44.503  31.131  33.634  1.00  0.00           H  
ATOM   2879 HG22 VAL   184      42.899  31.603  33.058  1.00  0.00           H  
ATOM   2880 HG23 VAL   184      43.721  32.663  34.249  1.00  0.00           H  
ATOM   2881  N   ILE   185      42.402  30.705  38.470  1.00  0.00           N  
ATOM   2882  CA  ILE   185      42.117  29.968  39.761  1.00  0.00           C  
ATOM   2883  C   ILE   185      40.649  29.696  40.006  1.00  0.00           C  
ATOM   2884  O   ILE   185      40.284  28.814  40.718  1.00  0.00           O  
ATOM   2885  CB  ILE   185      42.816  30.496  40.991  1.00  0.00           C  
ATOM   2886  CG2 ILE   185      44.308  30.399  40.769  1.00  0.00           C  
ATOM   2887  CG1 ILE   185      42.229  31.887  41.487  1.00  0.00           C  
ATOM   2888  CD1 ILE   185      42.908  32.457  42.694  1.00  0.00           C  
ATOM   2889  H   ILE   185      42.268  31.705  38.440  1.00  0.00           H  
ATOM   2890  HA  ILE   185      42.577  28.981  39.703  1.00  0.00           H  
ATOM   2891  HB  ILE   185      42.574  29.792  41.787  1.00  0.00           H  
ATOM   2892 HG21 ILE   185      44.856  30.758  41.641  1.00  0.00           H  
ATOM   2893 HG22 ILE   185      44.542  29.347  40.610  1.00  0.00           H  
ATOM   2894 HG23 ILE   185      44.626  30.936  39.875  1.00  0.00           H  
ATOM   2895 HG12 ILE   185      42.506  32.575  40.688  1.00  0.00           H  
ATOM   2896 HG13 ILE   185      41.154  31.886  41.668  1.00  0.00           H  
ATOM   2897 HD11 ILE   185      42.824  31.685  43.459  1.00  0.00           H  
ATOM   2898 HD12 ILE   185      43.953  32.712  42.514  1.00  0.00           H  
ATOM   2899 HD13 ILE   185      42.354  33.340  43.013  1.00  0.00           H  
ATOM   2900  N   HIS   186      39.796  30.604  39.528  1.00  0.00           N  
ATOM   2901  CA  HIS   186      38.360  30.631  39.818  1.00  0.00           C  
ATOM   2902  C   HIS   186      37.674  31.325  38.621  1.00  0.00           C  
ATOM   2903  O   HIS   186      38.214  32.333  38.102  1.00  0.00           O  
ATOM   2904  CB  HIS   186      38.101  31.476  41.120  1.00  0.00           C  
ATOM   2905  CG  HIS   186      38.089  30.784  42.459  1.00  0.00           C  
ATOM   2906  ND1 HIS   186      38.103  31.403  43.728  1.00  0.00           N  
ATOM   2907  CE1 HIS   186      38.051  30.421  44.641  1.00  0.00           C  
ATOM   2908  NE2 HIS   186      38.004  29.242  44.045  1.00  0.00           N  
ATOM   2909  CD2 HIS   186      38.001  29.410  42.704  1.00  0.00           C  
ATOM   2910  H   HIS   186      40.230  31.313  38.955  1.00  0.00           H  
ATOM   2911  HA  HIS   186      37.921  29.634  39.854  1.00  0.00           H  
ATOM   2912  HB2 HIS   186      38.848  32.267  41.059  1.00  0.00           H  
ATOM   2913  HB3 HIS   186      37.100  31.809  40.846  1.00  0.00           H  
ATOM   2914  HE1 HIS   186      37.929  30.503  45.711  1.00  0.00           H  
ATOM   2915  HE2 HIS   186      37.800  28.382  44.535  1.00  0.00           H  
ATOM   2916  HD2 HIS   186      37.969  28.619  41.970  1.00  0.00           H  
ATOM   2917  N   GLN   187      36.472  30.852  38.249  1.00  0.00           N  
ATOM   2918  CA  GLN   187      35.525  31.453  37.308  1.00  0.00           C  
ATOM   2919  C   GLN   187      34.489  32.330  38.079  1.00  0.00           C  
ATOM   2920  O   GLN   187      33.997  31.955  39.100  1.00  0.00           O  
ATOM   2921  CB  GLN   187      34.975  30.378  36.340  1.00  0.00           C  
ATOM   2922  CG  GLN   187      34.117  30.931  35.133  1.00  0.00           C  
ATOM   2923  CD  GLN   187      33.459  29.809  34.450  1.00  0.00           C  
ATOM   2924  OE1 GLN   187      33.323  28.647  34.866  1.00  0.00           O  
ATOM   2925  NE2 GLN   187      33.001  30.028  33.248  1.00  0.00           N  
ATOM   2926  H   GLN   187      36.050  30.131  38.817  1.00  0.00           H  
ATOM   2927  HA  GLN   187      36.056  32.174  36.688  1.00  0.00           H  
ATOM   2928  HB2 GLN   187      35.882  29.959  35.905  1.00  0.00           H  
ATOM   2929  HB3 GLN   187      34.561  29.614  36.997  1.00  0.00           H  
ATOM   2930  HG2 GLN   187      33.402  31.663  35.509  1.00  0.00           H  
ATOM   2931  HG3 GLN   187      34.697  31.400  34.338  1.00  0.00           H  
ATOM   2932 HE21 GLN   187      33.113  30.878  32.715  1.00  0.00           H  
ATOM   2933 HE22 GLN   187      32.748  29.229  32.684  1.00  0.00           H  
ATOM   2934  N   VAL   188      34.188  33.487  37.534  1.00  0.00           N  
ATOM   2935  CA  VAL   188      33.227  34.427  38.172  1.00  0.00           C  
ATOM   2936  C   VAL   188      31.799  34.058  37.772  1.00  0.00           C  
ATOM   2937  O   VAL   188      31.382  34.292  36.611  1.00  0.00           O  
ATOM   2938  CB  VAL   188      33.490  35.866  37.744  1.00  0.00           C  
ATOM   2939  CG1 VAL   188      32.478  36.813  38.318  1.00  0.00           C  
ATOM   2940  CG2 VAL   188      34.868  36.370  38.150  1.00  0.00           C  
ATOM   2941  H   VAL   188      34.523  33.731  36.613  1.00  0.00           H  
ATOM   2942  HA  VAL   188      33.265  34.384  39.261  1.00  0.00           H  
ATOM   2943  HB  VAL   188      33.289  35.984  36.678  1.00  0.00           H  
ATOM   2944 HG11 VAL   188      31.501  36.606  37.881  1.00  0.00           H  
ATOM   2945 HG12 VAL   188      32.459  36.653  39.396  1.00  0.00           H  
ATOM   2946 HG13 VAL   188      32.879  37.818  38.190  1.00  0.00           H  
ATOM   2947 HG21 VAL   188      35.634  35.802  37.622  1.00  0.00           H  
ATOM   2948 HG22 VAL   188      34.907  37.371  37.718  1.00  0.00           H  
ATOM   2949 HG23 VAL   188      34.976  36.294  39.232  1.00  0.00           H  
ATOM   2950  N   GLU   189      30.950  33.476  38.663  1.00  0.00           N  
ATOM   2951  CA  GLU   189      29.714  32.806  38.229  1.00  0.00           C  
ATOM   2952  C   GLU   189      28.635  33.825  37.746  1.00  0.00           C  
ATOM   2953  O   GLU   189      27.774  33.496  36.896  1.00  0.00           O  
ATOM   2954  CB  GLU   189      29.121  32.027  39.444  1.00  0.00           C  
ATOM   2955  CG  GLU   189      27.874  31.157  39.107  1.00  0.00           C  
ATOM   2956  CD  GLU   189      27.969  29.880  39.953  1.00  0.00           C  
ATOM   2957  OE1 GLU   189      28.027  28.779  39.350  1.00  0.00           O  
ATOM   2958  OE2 GLU   189      27.835  29.848  41.200  1.00  0.00           O1-
ATOM   2959  H   GLU   189      31.294  33.401  39.610  1.00  0.00           H  
ATOM   2960  HA  GLU   189      29.797  32.185  37.337  1.00  0.00           H  
ATOM   2961  HB2 GLU   189      29.871  31.249  39.594  1.00  0.00           H  
ATOM   2962  HB3 GLU   189      29.002  32.653  40.328  1.00  0.00           H  
ATOM   2963  HG2 GLU   189      26.958  31.706  39.325  1.00  0.00           H  
ATOM   2964  HG3 GLU   189      27.761  31.016  38.032  1.00  0.00           H  
ATOM   2965  N   ALA   190      28.619  35.097  38.148  1.00  0.00           N  
ATOM   2966  CA  ALA   190      27.842  36.258  37.624  1.00  0.00           C  
ATOM   2967  C   ALA   190      28.134  36.826  36.254  1.00  0.00           C  
ATOM   2968  O   ALA   190      27.212  37.410  35.652  1.00  0.00           O  
ATOM   2969  CB  ALA   190      27.994  37.317  38.622  1.00  0.00           C  
ATOM   2970  H   ALA   190      29.223  35.259  38.941  1.00  0.00           H  
ATOM   2971  HA  ALA   190      26.794  35.965  37.571  1.00  0.00           H  
ATOM   2972  HB1 ALA   190      29.015  37.682  38.729  1.00  0.00           H  
ATOM   2973  HB2 ALA   190      27.319  38.129  38.350  1.00  0.00           H  
ATOM   2974  HB3 ALA   190      27.618  36.946  39.576  1.00  0.00           H  
ATOM   2975  N   LYS   191      29.384  36.531  35.734  1.00  0.00           N  
ATOM   2976  CA  LYS   191      29.941  36.862  34.339  1.00  0.00           C  
ATOM   2977  C   LYS   191      30.908  35.791  33.959  1.00  0.00           C  
ATOM   2978  O   LYS   191      32.092  36.065  33.970  1.00  0.00           O  
ATOM   2979  CB  LYS   191      30.378  38.333  34.398  1.00  0.00           C  
ATOM   2980  CG  LYS   191      30.576  38.874  32.939  1.00  0.00           C  
ATOM   2981  CD  LYS   191      29.334  39.214  32.113  1.00  0.00           C  
ATOM   2982  CE  LYS   191      29.743  39.668  30.728  1.00  0.00           C  
ATOM   2983  NZ  LYS   191      30.435  38.713  29.930  1.00  0.00           N1+
ATOM   2984  H   LYS   191      29.979  35.884  36.232  1.00  0.00           H  
ATOM   2985  HA  LYS   191      29.181  36.812  33.559  1.00  0.00           H  
ATOM   2986  HB2 LYS   191      29.713  38.986  34.963  1.00  0.00           H  
ATOM   2987  HB3 LYS   191      31.321  38.466  34.928  1.00  0.00           H  
ATOM   2988  HG2 LYS   191      31.167  39.779  33.080  1.00  0.00           H  
ATOM   2989  HG3 LYS   191      31.140  38.113  32.399  1.00  0.00           H  
ATOM   2990  HD2 LYS   191      28.626  38.391  32.014  1.00  0.00           H  
ATOM   2991  HD3 LYS   191      28.778  40.012  32.605  1.00  0.00           H  
ATOM   2992  HE2 LYS   191      28.831  39.873  30.168  1.00  0.00           H  
ATOM   2993  HE3 LYS   191      30.390  40.535  30.856  1.00  0.00           H  
ATOM   2994  HZ1 LYS   191      30.796  38.970  29.022  1.00  0.00           H  
ATOM   2995  HZ2 LYS   191      31.197  38.360  30.490  1.00  0.00           H  
ATOM   2996  HZ3 LYS   191      29.920  37.882  29.676  1.00  0.00           H  
ATOM   2997  N   PRO   192      30.506  34.591  33.498  1.00  0.00           N  
ATOM   2998  CA  PRO   192      31.389  33.416  33.478  1.00  0.00           C  
ATOM   2999  C   PRO   192      32.479  33.507  32.342  1.00  0.00           C  
ATOM   3000  O   PRO   192      33.404  32.684  32.338  1.00  0.00           O  
ATOM   3001  CD  PRO   192      29.142  34.083  33.477  1.00  0.00           C  
ATOM   3002  CG  PRO   192      29.255  32.662  34.050  1.00  0.00           C  
ATOM   3003  CB  PRO   192      30.531  32.155  33.488  1.00  0.00           C  
ATOM   3004  HD2 PRO   192      28.797  34.004  32.447  1.00  0.00           H  
ATOM   3005  HD3 PRO   192      28.371  34.663  33.983  1.00  0.00           H  
ATOM   3006  HG2 PRO   192      28.520  31.900  33.790  1.00  0.00           H  
ATOM   3007  HG3 PRO   192      29.341  32.700  35.136  1.00  0.00           H  
ATOM   3008  HB2 PRO   192      30.500  31.809  32.455  1.00  0.00           H  
ATOM   3009  HB3 PRO   192      30.919  31.429  34.202  1.00  0.00           H  
ATOM   3010  HA  PRO   192      31.918  33.547  34.422  1.00  0.00           H  
ATOM   3011  N   SER   193      32.445  34.581  31.563  1.00  0.00           N  
ATOM   3012  CA  SER   193      33.576  34.979  30.729  1.00  0.00           C  
ATOM   3013  C   SER   193      34.765  35.581  31.479  1.00  0.00           C  
ATOM   3014  O   SER   193      35.839  35.755  30.902  1.00  0.00           O  
ATOM   3015  CB  SER   193      33.190  36.013  29.715  1.00  0.00           C  
ATOM   3016  OG  SER   193      32.810  37.191  30.297  1.00  0.00           O  
ATOM   3017  H   SER   193      31.670  35.215  31.702  1.00  0.00           H  
ATOM   3018  HA  SER   193      33.960  34.148  30.137  1.00  0.00           H  
ATOM   3019  HB2 SER   193      34.048  36.216  29.075  1.00  0.00           H  
ATOM   3020  HB3 SER   193      32.354  35.708  29.084  1.00  0.00           H  
ATOM   3021  HG  SER   193      33.547  37.807  30.308  1.00  0.00           H  
ATOM   3022  N   VAL   194      34.532  35.924  32.757  1.00  0.00           N  
ATOM   3023  CA  VAL   194      35.438  36.608  33.741  1.00  0.00           C  
ATOM   3024  C   VAL   194      35.978  35.607  34.771  1.00  0.00           C  
ATOM   3025  O   VAL   194      35.363  34.600  35.103  1.00  0.00           O  
ATOM   3026  CB  VAL   194      34.672  37.792  34.397  1.00  0.00           C  
ATOM   3027  CG1 VAL   194      35.618  38.675  35.308  1.00  0.00           C  
ATOM   3028  CG2 VAL   194      34.103  38.702  33.298  1.00  0.00           C  
ATOM   3029  H   VAL   194      33.559  35.879  33.024  1.00  0.00           H  
ATOM   3030  HA  VAL   194      36.230  37.075  33.155  1.00  0.00           H  
ATOM   3031  HB  VAL   194      33.921  37.313  35.026  1.00  0.00           H  
ATOM   3032 HG11 VAL   194      36.304  39.282  34.717  1.00  0.00           H  
ATOM   3033 HG12 VAL   194      34.993  39.378  35.861  1.00  0.00           H  
ATOM   3034 HG13 VAL   194      36.125  38.030  36.026  1.00  0.00           H  
ATOM   3035 HG21 VAL   194      33.323  38.248  32.687  1.00  0.00           H  
ATOM   3036 HG22 VAL   194      33.745  39.645  33.713  1.00  0.00           H  
ATOM   3037 HG23 VAL   194      34.967  39.084  32.755  1.00  0.00           H  
ATOM   3038  N   TYR   195      37.231  35.742  35.214  1.00  0.00           N  
ATOM   3039  CA  TYR   195      38.101  34.771  35.922  1.00  0.00           C  
ATOM   3040  C   TYR   195      39.028  35.438  36.940  1.00  0.00           C  
ATOM   3041  O   TYR   195      39.389  36.602  36.773  1.00  0.00           O  
ATOM   3042  CB  TYR   195      38.980  34.019  35.012  1.00  0.00           C  
ATOM   3043  CG  TYR   195      38.183  33.135  33.997  1.00  0.00           C  
ATOM   3044  CD1 TYR   195      37.896  33.500  32.658  1.00  0.00           C  
ATOM   3045  CE1 TYR   195      37.269  32.636  31.762  1.00  0.00           C  
ATOM   3046  CZ  TYR   195      37.041  31.397  32.176  1.00  0.00           C  
ATOM   3047  OH  TYR   195      36.442  30.413  31.422  1.00  0.00           O  
ATOM   3048  CE2 TYR   195      37.344  30.971  33.499  1.00  0.00           C  
ATOM   3049  CD2 TYR   195      37.934  31.836  34.397  1.00  0.00           C  
ATOM   3050  H   TYR   195      37.766  36.533  34.885  1.00  0.00           H  
ATOM   3051  HA  TYR   195      37.572  33.971  36.439  1.00  0.00           H  
ATOM   3052  HB2 TYR   195      39.607  34.705  34.441  1.00  0.00           H  
ATOM   3053  HB3 TYR   195      39.599  33.343  35.601  1.00  0.00           H  
ATOM   3054  HD1 TYR   195      38.016  34.551  32.445  1.00  0.00           H  
ATOM   3055  HE1 TYR   195      36.994  33.077  30.815  1.00  0.00           H  
ATOM   3056  HH  TYR   195      35.631  30.662  30.973  1.00  0.00           H  
ATOM   3057  HE2 TYR   195      37.071  29.938  33.658  1.00  0.00           H  
ATOM   3058  HD2 TYR   195      38.267  31.463  35.354  1.00  0.00           H  
ATOM   3059  N   PHE   196      39.402  34.815  38.033  1.00  0.00           N  
ATOM   3060  CA  PHE   196      40.557  35.233  38.895  1.00  0.00           C  
ATOM   3061  C   PHE   196      41.915  34.584  38.481  1.00  0.00           C  
ATOM   3062  O   PHE   196      41.921  33.410  37.984  1.00  0.00           O  
ATOM   3063  CB  PHE   196      40.192  34.939  40.338  1.00  0.00           C  
ATOM   3064  CG  PHE   196      38.942  35.405  40.945  1.00  0.00           C  
ATOM   3065  CD1 PHE   196      38.009  36.285  40.366  1.00  0.00           C  
ATOM   3066  CE1 PHE   196      36.856  36.677  41.117  1.00  0.00           C  
ATOM   3067  CZ  PHE   196      36.568  36.085  42.349  1.00  0.00           C  
ATOM   3068  CE2 PHE   196      37.410  35.112  42.856  1.00  0.00           C  
ATOM   3069  CD2 PHE   196      38.633  34.906  42.262  1.00  0.00           C  
ATOM   3070  H   PHE   196      39.018  33.885  38.121  1.00  0.00           H  
ATOM   3071  HA  PHE   196      40.640  36.316  38.806  1.00  0.00           H  
ATOM   3072  HB2 PHE   196      40.253  33.850  40.340  1.00  0.00           H  
ATOM   3073  HB3 PHE   196      41.040  35.379  40.862  1.00  0.00           H  
ATOM   3074  HD1 PHE   196      38.076  36.572  39.327  1.00  0.00           H  
ATOM   3075  HE1 PHE   196      36.137  37.359  40.685  1.00  0.00           H  
ATOM   3076  HZ  PHE   196      35.655  36.321  42.875  1.00  0.00           H  
ATOM   3077  HE2 PHE   196      37.147  34.623  43.782  1.00  0.00           H  
ATOM   3078  HD2 PHE   196      39.251  34.118  42.667  1.00  0.00           H  
ATOM   3079  N   ILE   197      43.065  35.250  38.753  1.00  0.00           N  
ATOM   3080  CA  ILE   197      44.425  34.888  38.330  1.00  0.00           C  
ATOM   3081  C   ILE   197      45.329  35.114  39.585  1.00  0.00           C  
ATOM   3082  O   ILE   197      45.331  36.158  40.286  1.00  0.00           O  
ATOM   3083  CB  ILE   197      44.901  35.776  37.153  1.00  0.00           C  
ATOM   3084  CG2 ILE   197      46.376  35.857  37.062  1.00  0.00           C  
ATOM   3085  CG1 ILE   197      44.414  35.266  35.774  1.00  0.00           C  
ATOM   3086  CD1 ILE   197      42.954  35.335  35.392  1.00  0.00           C  
ATOM   3087  H   ILE   197      43.010  36.089  39.313  1.00  0.00           H  
ATOM   3088  HA  ILE   197      44.507  33.836  38.056  1.00  0.00           H  
ATOM   3089  HB  ILE   197      44.515  36.773  37.364  1.00  0.00           H  
ATOM   3090 HG21 ILE   197      46.804  34.855  37.031  1.00  0.00           H  
ATOM   3091 HG22 ILE   197      46.691  36.342  36.138  1.00  0.00           H  
ATOM   3092 HG23 ILE   197      46.869  36.535  37.759  1.00  0.00           H  
ATOM   3093 HG12 ILE   197      44.856  35.828  34.951  1.00  0.00           H  
ATOM   3094 HG13 ILE   197      44.587  34.191  35.728  1.00  0.00           H  
ATOM   3095 HD11 ILE   197      42.503  34.367  35.608  1.00  0.00           H  
ATOM   3096 HD12 ILE   197      42.422  36.131  35.912  1.00  0.00           H  
ATOM   3097 HD13 ILE   197      42.913  35.580  34.331  1.00  0.00           H  
ATOM   3098  N   LYS   198      46.164  34.082  39.801  1.00  0.00           N  
ATOM   3099  CA  LYS   198      47.344  34.117  40.719  1.00  0.00           C  
ATOM   3100  C   LYS   198      48.674  33.970  39.980  1.00  0.00           C  
ATOM   3101  O   LYS   198      48.742  33.044  39.152  1.00  0.00           O  
ATOM   3102  CB  LYS   198      47.157  32.931  41.703  1.00  0.00           C  
ATOM   3103  CG  LYS   198      48.282  32.698  42.832  1.00  0.00           C  
ATOM   3104  CD  LYS   198      48.406  33.899  43.773  1.00  0.00           C  
ATOM   3105  CE  LYS   198      49.215  33.598  44.989  1.00  0.00           C  
ATOM   3106  NZ  LYS   198      50.638  33.346  44.693  1.00  0.00           N1+
ATOM   3107  H   LYS   198      46.095  33.306  39.158  1.00  0.00           H  
ATOM   3108  HA  LYS   198      47.382  35.059  41.266  1.00  0.00           H  
ATOM   3109  HB2 LYS   198      46.199  32.892  42.220  1.00  0.00           H  
ATOM   3110  HB3 LYS   198      47.127  32.015  41.113  1.00  0.00           H  
ATOM   3111  HG2 LYS   198      48.133  31.796  43.426  1.00  0.00           H  
ATOM   3112  HG3 LYS   198      49.208  32.525  42.283  1.00  0.00           H  
ATOM   3113  HD2 LYS   198      48.832  34.706  43.177  1.00  0.00           H  
ATOM   3114  HD3 LYS   198      47.443  34.252  44.141  1.00  0.00           H  
ATOM   3115  HE2 LYS   198      49.155  34.460  45.653  1.00  0.00           H  
ATOM   3116  HE3 LYS   198      48.795  32.733  45.504  1.00  0.00           H  
ATOM   3117  HZ1 LYS   198      51.130  33.145  45.552  1.00  0.00           H  
ATOM   3118  HZ2 LYS   198      50.736  32.549  44.081  1.00  0.00           H  
ATOM   3119  HZ3 LYS   198      51.096  34.190  44.379  1.00  0.00           H  
ATOM   3120  N   PHE   199      49.699  34.739  40.349  1.00  0.00           N  
ATOM   3121  CA  PHE   199      51.062  34.557  39.728  1.00  0.00           C  
ATOM   3122  C   PHE   199      52.000  33.806  40.605  1.00  0.00           C  
ATOM   3123  O   PHE   199      51.886  33.707  41.877  1.00  0.00           O  
ATOM   3124  CB  PHE   199      51.665  35.925  39.444  1.00  0.00           C  
ATOM   3125  CG  PHE   199      50.814  36.866  38.557  1.00  0.00           C  
ATOM   3126  CD1 PHE   199      50.704  38.202  38.891  1.00  0.00           C  
ATOM   3127  CE1 PHE   199      49.982  39.052  38.015  1.00  0.00           C  
ATOM   3128  CZ  PHE   199      49.283  38.523  36.881  1.00  0.00           C  
ATOM   3129  CE2 PHE   199      49.366  37.146  36.604  1.00  0.00           C  
ATOM   3130  CD2 PHE   199      50.206  36.348  37.342  1.00  0.00           C  
ATOM   3131  H   PHE   199      49.675  35.287  41.196  1.00  0.00           H  
ATOM   3132  HA  PHE   199      51.015  34.085  38.746  1.00  0.00           H  
ATOM   3133  HB2 PHE   199      51.673  36.426  40.412  1.00  0.00           H  
ATOM   3134  HB3 PHE   199      52.704  35.856  39.122  1.00  0.00           H  
ATOM   3135  HD1 PHE   199      51.188  38.651  39.745  1.00  0.00           H  
ATOM   3136  HE1 PHE   199      49.901  40.086  38.316  1.00  0.00           H  
ATOM   3137  HZ  PHE   199      48.826  39.171  36.148  1.00  0.00           H  
ATOM   3138  HE2 PHE   199      48.808  36.803  35.745  1.00  0.00           H  
ATOM   3139  HD2 PHE   199      50.502  35.371  36.988  1.00  0.00           H  
ATOM   3140  N   ASP   200      53.005  33.233  40.021  1.00  0.00           N  
ATOM   3141  CA  ASP   200      54.103  32.520  40.583  1.00  0.00           C  
ATOM   3142  C   ASP   200      55.167  33.513  41.170  1.00  0.00           C  
ATOM   3143  O   ASP   200      56.170  33.055  41.717  1.00  0.00           O  
ATOM   3144  CB  ASP   200      54.641  31.511  39.548  1.00  0.00           C  
ATOM   3145  CG  ASP   200      53.655  30.496  38.842  1.00  0.00           C  
ATOM   3146  OD1 ASP   200      52.555  30.179  39.444  1.00  0.00           O  
ATOM   3147  OD2 ASP   200      53.922  30.092  37.688  1.00  0.00           O1-
ATOM   3148  H   ASP   200      53.067  33.270  39.014  1.00  0.00           H  
ATOM   3149  HA  ASP   200      53.690  31.959  41.421  1.00  0.00           H  
ATOM   3150  HB2 ASP   200      55.329  31.995  38.854  1.00  0.00           H  
ATOM   3151  HB3 ASP   200      55.309  30.836  40.084  1.00  0.00           H  
ATOM   3152  N   ASP   201      54.924  34.843  41.098  1.00  0.00           N  
ATOM   3153  CA  ASP   201      55.879  35.799  41.798  1.00  0.00           C  
ATOM   3154  C   ASP   201      55.080  36.985  42.417  1.00  0.00           C  
ATOM   3155  O   ASP   201      55.575  38.093  42.591  1.00  0.00           O  
ATOM   3156  CB  ASP   201      57.002  36.206  40.871  1.00  0.00           C  
ATOM   3157  CG  ASP   201      56.458  36.821  39.635  1.00  0.00           C  
ATOM   3158  OD1 ASP   201      57.261  36.808  38.658  1.00  0.00           O  
ATOM   3159  OD2 ASP   201      55.257  37.252  39.589  1.00  0.00           O1-
ATOM   3160  H   ASP   201      54.250  35.254  40.468  1.00  0.00           H  
ATOM   3161  HA  ASP   201      56.287  35.230  42.634  1.00  0.00           H  
ATOM   3162  HB2 ASP   201      57.749  36.884  41.283  1.00  0.00           H  
ATOM   3163  HB3 ASP   201      57.480  35.282  40.543  1.00  0.00           H  
ATOM   3164  N   ASP   202      53.765  36.773  42.721  1.00  0.00           N  
ATOM   3165  CA  ASP   202      52.897  37.663  43.513  1.00  0.00           C  
ATOM   3166  C   ASP   202      51.985  36.962  44.564  1.00  0.00           C  
ATOM   3167  O   ASP   202      51.413  35.920  44.392  1.00  0.00           O  
ATOM   3168  CB  ASP   202      52.070  38.641  42.614  1.00  0.00           C  
ATOM   3169  CG  ASP   202      51.775  40.008  43.218  1.00  0.00           C  
ATOM   3170  OD1 ASP   202      51.372  40.850  42.402  1.00  0.00           O  
ATOM   3171  OD2 ASP   202      51.932  40.232  44.461  1.00  0.00           O1-
ATOM   3172  H   ASP   202      53.400  35.877  42.432  1.00  0.00           H  
ATOM   3173  HA  ASP   202      53.610  38.204  44.135  1.00  0.00           H  
ATOM   3174  HB2 ASP   202      52.611  38.730  41.672  1.00  0.00           H  
ATOM   3175  HB3 ASP   202      51.065  38.238  42.494  1.00  0.00           H  
ATOM   3176  N   PHE   203      51.730  37.660  45.696  1.00  0.00           N  
ATOM   3177  CA  PHE   203      50.681  37.351  46.682  1.00  0.00           C  
ATOM   3178  C   PHE   203      49.350  38.164  46.471  1.00  0.00           C  
ATOM   3179  O   PHE   203      48.334  37.764  47.061  1.00  0.00           O  
ATOM   3180  CB  PHE   203      51.220  37.550  48.099  1.00  0.00           C  
ATOM   3181  CG  PHE   203      51.289  38.937  48.744  1.00  0.00           C  
ATOM   3182  CD1 PHE   203      51.773  39.993  48.004  1.00  0.00           C  
ATOM   3183  CE1 PHE   203      51.937  41.322  48.564  1.00  0.00           C  
ATOM   3184  CZ  PHE   203      51.512  41.532  49.886  1.00  0.00           C  
ATOM   3185  CE2 PHE   203      50.921  40.421  50.586  1.00  0.00           C  
ATOM   3186  CD2 PHE   203      50.872  39.107  50.055  1.00  0.00           C  
ATOM   3187  H   PHE   203      52.014  38.616  45.854  1.00  0.00           H  
ATOM   3188  HA  PHE   203      50.420  36.294  46.624  1.00  0.00           H  
ATOM   3189  HB2 PHE   203      50.526  36.888  48.617  1.00  0.00           H  
ATOM   3190  HB3 PHE   203      52.186  37.048  48.145  1.00  0.00           H  
ATOM   3191  HD1 PHE   203      52.129  39.858  46.994  1.00  0.00           H  
ATOM   3192  HE1 PHE   203      52.347  42.164  48.027  1.00  0.00           H  
ATOM   3193  HZ  PHE   203      51.507  42.544  50.265  1.00  0.00           H  
ATOM   3194  HE2 PHE   203      50.478  40.611  51.552  1.00  0.00           H  
ATOM   3195  HD2 PHE   203      50.511  38.233  50.577  1.00  0.00           H  
ATOM   3196  N   HIS   204      49.340  39.227  45.668  1.00  0.00           N  
ATOM   3197  CA  HIS   204      48.039  39.844  45.241  1.00  0.00           C  
ATOM   3198  C   HIS   204      47.163  38.853  44.387  1.00  0.00           C  
ATOM   3199  O   HIS   204      47.667  37.927  43.779  1.00  0.00           O  
ATOM   3200  CB  HIS   204      48.380  41.127  44.384  1.00  0.00           C  
ATOM   3201  CG  HIS   204      49.121  42.205  45.099  1.00  0.00           C  
ATOM   3202  ND1 HIS   204      50.457  42.485  44.939  1.00  0.00           N1+
ATOM   3203  CE1 HIS   204      50.715  43.524  45.776  1.00  0.00           C  
ATOM   3204  NE2 HIS   204      49.585  43.864  46.486  1.00  0.00           N  
ATOM   3205  CD2 HIS   204      48.577  42.997  46.036  1.00  0.00           C  
ATOM   3206  H   HIS   204      50.164  39.333  45.093  1.00  0.00           H  
ATOM   3207  HA  HIS   204      47.504  40.057  46.166  1.00  0.00           H  
ATOM   3208  HB2 HIS   204      48.940  40.938  43.467  1.00  0.00           H  
ATOM   3209  HB3 HIS   204      47.386  41.501  44.139  1.00  0.00           H  
ATOM   3210  HD1 HIS   204      51.082  42.070  44.262  1.00  0.00           H  
ATOM   3211  HE1 HIS   204      51.653  44.050  45.877  1.00  0.00           H  
ATOM   3212  HE2 HIS   204      49.438  44.638  47.117  1.00  0.00           H  
ATOM   3213  HD2 HIS   204      47.535  42.960  46.318  1.00  0.00           H  
ATOM   3214  N   ILE   205      45.860  39.002  44.288  1.00  0.00           N  
ATOM   3215  CA  ILE   205      45.024  38.265  43.244  1.00  0.00           C  
ATOM   3216  C   ILE   205      44.489  39.232  42.221  1.00  0.00           C  
ATOM   3217  O   ILE   205      44.189  40.393  42.472  1.00  0.00           O  
ATOM   3218  CB  ILE   205      43.888  37.385  43.948  1.00  0.00           C  
ATOM   3219  CG2 ILE   205      43.077  36.521  42.949  1.00  0.00           C  
ATOM   3220  CG1 ILE   205      44.417  36.615  45.248  1.00  0.00           C  
ATOM   3221  CD1 ILE   205      45.062  35.262  44.845  1.00  0.00           C  
ATOM   3222  H   ILE   205      45.404  39.606  44.958  1.00  0.00           H  
ATOM   3223  HA  ILE   205      45.576  37.593  42.588  1.00  0.00           H  
ATOM   3224  HB  ILE   205      43.204  38.123  44.368  1.00  0.00           H  
ATOM   3225 HG21 ILE   205      43.760  35.966  42.307  1.00  0.00           H  
ATOM   3226 HG22 ILE   205      42.621  35.812  43.640  1.00  0.00           H  
ATOM   3227 HG23 ILE   205      42.381  37.126  42.367  1.00  0.00           H  
ATOM   3228 HG12 ILE   205      45.124  37.182  45.853  1.00  0.00           H  
ATOM   3229 HG13 ILE   205      43.559  36.327  45.856  1.00  0.00           H  
ATOM   3230 HD11 ILE   205      44.241  34.700  44.401  1.00  0.00           H  
ATOM   3231 HD12 ILE   205      45.698  35.524  43.999  1.00  0.00           H  
ATOM   3232 HD13 ILE   205      45.510  34.736  45.688  1.00  0.00           H  
ATOM   3233  N   TYR   206      44.268  38.742  41.029  1.00  0.00           N  
ATOM   3234  CA  TYR   206      43.933  39.583  39.847  1.00  0.00           C  
ATOM   3235  C   TYR   206      42.734  39.029  39.109  1.00  0.00           C  
ATOM   3236  O   TYR   206      42.379  37.869  39.414  1.00  0.00           O  
ATOM   3237  CB  TYR   206      45.127  39.762  38.910  1.00  0.00           C  
ATOM   3238  CG  TYR   206      46.260  40.519  39.529  1.00  0.00           C  
ATOM   3239  CD1 TYR   206      47.122  39.762  40.333  1.00  0.00           C  
ATOM   3240  CE1 TYR   206      48.227  40.410  40.911  1.00  0.00           C  
ATOM   3241  CZ  TYR   206      48.411  41.783  40.729  1.00  0.00           C  
ATOM   3242  OH  TYR   206      49.400  42.497  41.313  1.00  0.00           O  
ATOM   3243  CE2 TYR   206      47.506  42.520  39.931  1.00  0.00           C  
ATOM   3244  CD2 TYR   206      46.418  41.874  39.400  1.00  0.00           C  
ATOM   3245  H   TYR   206      44.205  37.752  40.839  1.00  0.00           H  
ATOM   3246  HA  TYR   206      43.644  40.589  40.150  1.00  0.00           H  
ATOM   3247  HB2 TYR   206      45.431  38.735  38.706  1.00  0.00           H  
ATOM   3248  HB3 TYR   206      44.789  40.216  37.978  1.00  0.00           H  
ATOM   3249  HD1 TYR   206      46.965  38.697  40.422  1.00  0.00           H  
ATOM   3250  HE1 TYR   206      48.856  39.869  41.602  1.00  0.00           H  
ATOM   3251  HH  TYR   206      50.206  42.012  41.504  1.00  0.00           H  
ATOM   3252  HE2 TYR   206      47.580  43.578  39.729  1.00  0.00           H  
ATOM   3253  HD2 TYR   206      45.793  42.442  38.727  1.00  0.00           H  
ATOM   3254  N   VAL   207      42.145  39.828  38.169  1.00  0.00           N  
ATOM   3255  CA  VAL   207      40.865  39.474  37.521  1.00  0.00           C  
ATOM   3256  C   VAL   207      40.874  39.919  36.054  1.00  0.00           C  
ATOM   3257  O   VAL   207      40.962  41.145  35.749  1.00  0.00           O  
ATOM   3258  CB  VAL   207      39.642  40.066  38.317  1.00  0.00           C  
ATOM   3259  CG1 VAL   207      38.266  39.704  37.767  1.00  0.00           C  
ATOM   3260  CG2 VAL   207      39.469  39.748  39.843  1.00  0.00           C  
ATOM   3261  H   VAL   207      42.544  40.719  37.912  1.00  0.00           H  
ATOM   3262  HA  VAL   207      40.668  38.402  37.528  1.00  0.00           H  
ATOM   3263  HB  VAL   207      39.757  41.149  38.255  1.00  0.00           H  
ATOM   3264 HG11 VAL   207      38.200  38.616  37.726  1.00  0.00           H  
ATOM   3265 HG12 VAL   207      37.392  40.058  38.315  1.00  0.00           H  
ATOM   3266 HG13 VAL   207      38.236  39.995  36.717  1.00  0.00           H  
ATOM   3267 HG21 VAL   207      40.351  40.137  40.350  1.00  0.00           H  
ATOM   3268 HG22 VAL   207      38.541  40.262  40.093  1.00  0.00           H  
ATOM   3269 HG23 VAL   207      39.522  38.664  39.941  1.00  0.00           H  
ATOM   3270  N   TYR   208      40.474  38.974  35.123  1.00  0.00           N  
ATOM   3271  CA  TYR   208      40.492  39.252  33.759  1.00  0.00           C  
ATOM   3272  C   TYR   208      39.399  38.489  33.049  1.00  0.00           C  
ATOM   3273  O   TYR   208      38.855  37.509  33.590  1.00  0.00           O  
ATOM   3274  CB  TYR   208      41.889  39.022  33.283  1.00  0.00           C  
ATOM   3275  CG  TYR   208      43.071  39.727  33.889  1.00  0.00           C  
ATOM   3276  CD1 TYR   208      43.416  41.032  33.391  1.00  0.00           C  
ATOM   3277  CE1 TYR   208      44.626  41.730  33.840  1.00  0.00           C  
ATOM   3278  CZ  TYR   208      45.364  41.128  34.872  1.00  0.00           C  
ATOM   3279  OH  TYR   208      46.514  41.668  35.335  1.00  0.00           O  
ATOM   3280  CE2 TYR   208      45.066  39.787  35.244  1.00  0.00           C  
ATOM   3281  CD2 TYR   208      43.958  39.035  34.728  1.00  0.00           C  
ATOM   3282  H   TYR   208      40.181  38.095  35.526  1.00  0.00           H  
ATOM   3283  HA  TYR   208      40.211  40.296  33.621  1.00  0.00           H  
ATOM   3284  HB2 TYR   208      42.070  37.978  33.536  1.00  0.00           H  
ATOM   3285  HB3 TYR   208      41.821  38.928  32.199  1.00  0.00           H  
ATOM   3286  HD1 TYR   208      42.957  41.413  32.490  1.00  0.00           H  
ATOM   3287  HE1 TYR   208      44.973  42.680  33.460  1.00  0.00           H  
ATOM   3288  HH  TYR   208      46.721  42.547  35.009  1.00  0.00           H  
ATOM   3289  HE2 TYR   208      45.767  39.302  35.907  1.00  0.00           H  
ATOM   3290  HD2 TYR   208      43.829  38.010  35.043  1.00  0.00           H  
ATOM   3291  N   ASP   209      39.098  38.912  31.819  1.00  0.00           N  
ATOM   3292  CA  ASP   209      38.256  38.179  30.840  1.00  0.00           C  
ATOM   3293  C   ASP   209      39.107  37.457  29.865  1.00  0.00           C  
ATOM   3294  O   ASP   209      40.190  37.944  29.510  1.00  0.00           O  
ATOM   3295  CB  ASP   209      37.134  39.163  30.369  1.00  0.00           C  
ATOM   3296  CG  ASP   209      36.019  38.604  29.475  1.00  0.00           C  
ATOM   3297  OD1 ASP   209      36.249  37.888  28.476  1.00  0.00           O  
ATOM   3298  OD2 ASP   209      34.866  38.896  29.839  1.00  0.00           O1-
ATOM   3299  H   ASP   209      39.554  39.695  31.373  1.00  0.00           H  
ATOM   3300  HA  ASP   209      37.764  37.408  31.434  1.00  0.00           H  
ATOM   3301  HB2 ASP   209      36.649  39.628  31.227  1.00  0.00           H  
ATOM   3302  HB3 ASP   209      37.692  39.951  29.863  1.00  0.00           H  
ATOM   3303  N   LEU   210      38.625  36.274  29.507  1.00  0.00           N  
ATOM   3304  CA  LEU   210      39.337  35.397  28.527  1.00  0.00           C  
ATOM   3305  C   LEU   210      38.491  34.887  27.354  1.00  0.00           C  
ATOM   3306  O   LEU   210      39.121  34.245  26.441  1.00  0.00           O  
ATOM   3307  CB  LEU   210      39.957  34.236  29.338  1.00  0.00           C  
ATOM   3308  CG  LEU   210      40.969  34.686  30.398  1.00  0.00           C  
ATOM   3309  CD1 LEU   210      41.418  33.381  31.019  1.00  0.00           C  
ATOM   3310  CD2 LEU   210      42.205  35.201  29.763  1.00  0.00           C  
ATOM   3311  H   LEU   210      37.766  35.961  29.936  1.00  0.00           H  
ATOM   3312  HA  LEU   210      40.047  36.063  28.036  1.00  0.00           H  
ATOM   3313  HB2 LEU   210      39.153  33.754  29.894  1.00  0.00           H  
ATOM   3314  HB3 LEU   210      40.339  33.491  28.640  1.00  0.00           H  
ATOM   3315  HG  LEU   210      40.610  35.367  31.169  1.00  0.00           H  
ATOM   3316 HD11 LEU   210      40.656  32.989  31.693  1.00  0.00           H  
ATOM   3317 HD12 LEU   210      41.686  32.608  30.299  1.00  0.00           H  
ATOM   3318 HD13 LEU   210      42.334  33.507  31.596  1.00  0.00           H  
ATOM   3319 HD21 LEU   210      43.042  35.349  30.445  1.00  0.00           H  
ATOM   3320 HD22 LEU   210      42.651  34.617  28.958  1.00  0.00           H  
ATOM   3321 HD23 LEU   210      42.005  36.216  29.419  1.00  0.00           H  
ATOM   3322  N   VAL   211      37.213  35.289  27.266  1.00  0.00           N  
ATOM   3323  CA  VAL   211      36.278  34.817  26.146  1.00  0.00           C  
ATOM   3324  C   VAL   211      35.880  35.889  25.209  1.00  0.00           C  
ATOM   3325  O   VAL   211      35.906  35.568  24.030  1.00  0.00           O  
ATOM   3326  CB  VAL   211      35.032  34.034  26.703  1.00  0.00           C  
ATOM   3327  CG1 VAL   211      34.399  33.184  25.660  1.00  0.00           C  
ATOM   3328  CG2 VAL   211      35.420  32.975  27.775  1.00  0.00           C  
ATOM   3329  H   VAL   211      36.835  36.033  27.835  1.00  0.00           H  
ATOM   3330  HA  VAL   211      36.873  34.179  25.491  1.00  0.00           H  
ATOM   3331  HB  VAL   211      34.286  34.730  27.085  1.00  0.00           H  
ATOM   3332 HG11 VAL   211      33.967  33.828  24.895  1.00  0.00           H  
ATOM   3333 HG12 VAL   211      35.036  32.447  25.171  1.00  0.00           H  
ATOM   3334 HG13 VAL   211      33.481  32.770  26.078  1.00  0.00           H  
ATOM   3335 HG21 VAL   211      35.945  32.109  27.372  1.00  0.00           H  
ATOM   3336 HG22 VAL   211      35.932  33.395  28.641  1.00  0.00           H  
ATOM   3337 HG23 VAL   211      34.452  32.688  28.186  1.00  0.00           H  
ATOM   3338  N   LYS   212      35.572  37.144  25.659  1.00  0.00           N  
ATOM   3339  CA  LYS   212      35.567  38.364  24.777  1.00  0.00           C  
ATOM   3340  C   LYS   212      36.853  39.110  25.031  1.00  0.00           C  
ATOM   3341  O   LYS   212      37.308  39.833  24.091  1.00  0.00           O  
ATOM   3342  CB  LYS   212      34.413  39.289  25.296  1.00  0.00           C  
ATOM   3343  CG  LYS   212      34.535  40.765  24.753  1.00  0.00           C  
ATOM   3344  CD  LYS   212      33.204  41.485  24.931  1.00  0.00           C  
ATOM   3345  CE  LYS   212      33.101  42.945  24.417  1.00  0.00           C  
ATOM   3346  NZ  LYS   212      33.231  43.218  22.954  1.00  0.00           N1+
ATOM   3347  H   LYS   212      35.664  37.316  26.650  1.00  0.00           H  
ATOM   3348  HA  LYS   212      35.578  38.093  23.722  1.00  0.00           H  
ATOM   3349  HB2 LYS   212      33.434  38.885  25.035  1.00  0.00           H  
ATOM   3350  HB3 LYS   212      34.556  39.466  26.362  1.00  0.00           H  
ATOM   3351  HG2 LYS   212      35.357  41.198  25.322  1.00  0.00           H  
ATOM   3352  HG3 LYS   212      34.746  40.871  23.689  1.00  0.00           H  
ATOM   3353  HD2 LYS   212      32.633  40.893  24.215  1.00  0.00           H  
ATOM   3354  HD3 LYS   212      32.828  41.475  25.954  1.00  0.00           H  
ATOM   3355  HE2 LYS   212      32.110  43.304  24.695  1.00  0.00           H  
ATOM   3356  HE3 LYS   212      33.693  43.596  25.060  1.00  0.00           H  
ATOM   3357  HZ1 LYS   212      32.608  42.574  22.488  1.00  0.00           H  
ATOM   3358  HZ2 LYS   212      32.906  44.126  22.655  1.00  0.00           H  
ATOM   3359  HZ3 LYS   212      34.183  43.067  22.652  1.00  0.00           H  
ATOM   3360  N   NME   213      37.524  38.985  26.176  1.00  0.00           N  
ATOM   3361  C   NME   213      38.781  39.667  26.435  1.00  0.00           C  
ATOM   3362  H   NME   213      37.114  38.536  26.983  1.00  0.00           H  
ATOM   3363  H1  NME   213      39.655  39.098  26.117  1.00  0.00           H  
ATOM   3364  H2  NME   213      38.893  40.624  25.927  1.00  0.00           H  
ATOM   3365  H3  NME   213      38.754  39.763  27.521  1.00  0.00           H  
TER    3366      NME   213
CONECT 3361 3363 3364 3365
CONECT 3363 3361
CONECT 3364 3361
CONECT 3365 3361
END   
