# Supplementary material for: Exploring Aromatic Cage Flexibility Using Cosolvent Molecular Dynamics Simulations—An In-Silico Case Study of Tudor Domains
Source: J Chem Inf Model. 2024 May 21;64(11):4553–69. doi: 10.1021/acs.jcim.4c00298 (PMC11167732; doi:10.1021/acs.jcim.4c00298)
Supplement: Supplementary file 2 — ci4c00298_si_002.zip [file ci4c00298_si_002.zip › SPIN1/cluster_representatives/domain2/01_TMA_rep_c1.pdb]

TITLE     rep02.c1
REMARK   4      COMPLIES WITH FORMAT V. 3.0, 1-DEC-2006
REMARK 888
REMARK 888 WRITTEN BY MAESTRO (A PRODUCT OF SCHRODINGER, LLC)
CRYST1   82.100   82.100   82.100 109.47 109.47 109.47 P 1           1
ATOM      1  CH3 ACE     1      38.565  26.796  70.847  1.00  0.00           C  
ATOM      2  C   ACE     1      38.555  25.606  69.883  1.00  0.00           C  
ATOM      3  O   ACE     1      37.499  24.941  69.736  1.00  0.00           O  
ATOM      4  H1  ACE     1      37.652  27.391  70.834  1.00  0.00           H  
ATOM      5  H2  ACE     1      38.863  26.404  71.820  1.00  0.00           H  
ATOM      6  H3  ACE     1      39.465  27.391  70.689  1.00  0.00           H  
ATOM      7  N   ARG     2      39.650  25.509  69.162  1.00  0.00           N  
ATOM      8  CA  ARG     2      39.951  24.497  68.114  1.00  0.00           C  
ATOM      9  C   ARG     2      38.771  24.389  67.014  1.00  0.00           C  
ATOM     10  O   ARG     2      38.499  23.274  66.541  1.00  0.00           O  
ATOM     11  CB  ARG     2      40.313  23.177  68.812  1.00  0.00           C  
ATOM     12  CG  ARG     2      41.656  23.291  69.578  1.00  0.00           C  
ATOM     13  CD  ARG     2      42.080  21.906  70.199  1.00  0.00           C  
ATOM     14  NE  ARG     2      43.321  22.112  70.953  1.00  0.00           N  
ATOM     15  CZ  ARG     2      44.428  21.434  70.873  1.00  0.00           C  
ATOM     16  NH1 ARG     2      44.576  20.252  70.343  1.00  0.00           N  
ATOM     17  NH2 ARG     2      45.475  21.889  71.496  1.00  0.00           N1+
ATOM     18  H   ARG     2      40.303  26.254  69.358  1.00  0.00           H  
ATOM     19  HA  ARG     2      40.738  24.910  67.483  1.00  0.00           H  
ATOM     20  HB2 ARG     2      39.483  22.873  69.449  1.00  0.00           H  
ATOM     21  HB3 ARG     2      40.471  22.460  68.007  1.00  0.00           H  
ATOM     22  HG2 ARG     2      42.474  23.548  68.904  1.00  0.00           H  
ATOM     23  HG3 ARG     2      41.517  24.106  70.288  1.00  0.00           H  
ATOM     24  HD2 ARG     2      41.245  21.602  70.830  1.00  0.00           H  
ATOM     25  HD3 ARG     2      42.134  21.155  69.411  1.00  0.00           H  
ATOM     26  HE  ARG     2      43.315  22.912  71.569  1.00  0.00           H  
ATOM     27 HH11 ARG     2      43.737  19.939  69.877  1.00  0.00           H  
ATOM     28 HH12 ARG     2      45.486  19.818  70.286  1.00  0.00           H  
ATOM     29 HH21 ARG     2      45.366  22.825  71.860  1.00  0.00           H  
ATOM     30 HH22 ARG     2      46.407  21.575  71.265  1.00  0.00           H  
ATOM     31  N   ARG     3      38.257  25.555  66.600  1.00  0.00           N  
ATOM     32  CA  ARG     3      37.218  25.605  65.534  1.00  0.00           C  
ATOM     33  C   ARG     3      37.924  25.597  64.134  1.00  0.00           C  
ATOM     34  O   ARG     3      39.036  26.102  64.010  1.00  0.00           O  
ATOM     35  CB  ARG     3      36.475  26.881  65.718  1.00  0.00           C  
ATOM     36  CG  ARG     3      35.087  26.752  65.033  1.00  0.00           C  
ATOM     37  CD  ARG     3      34.087  27.841  65.569  1.00  0.00           C  
ATOM     38  NE  ARG     3      34.567  29.172  65.196  1.00  0.00           N  
ATOM     39  CZ  ARG     3      34.755  30.246  65.977  1.00  0.00           C  
ATOM     40  NH1 ARG     3      34.175  30.369  67.154  1.00  0.00           N  
ATOM     41  NH2 ARG     3      35.491  31.197  65.524  1.00  0.00           N1+
ATOM     42  H   ARG     3      38.636  26.404  66.995  1.00  0.00           H  
ATOM     43  HA  ARG     3      36.534  24.760  65.605  1.00  0.00           H  
ATOM     44  HB2 ARG     3      36.419  26.993  66.801  1.00  0.00           H  
ATOM     45  HB3 ARG     3      37.070  27.614  65.173  1.00  0.00           H  
ATOM     46  HG2 ARG     3      35.246  26.764  63.954  1.00  0.00           H  
ATOM     47  HG3 ARG     3      34.593  25.841  65.370  1.00  0.00           H  
ATOM     48  HD2 ARG     3      33.081  27.716  65.169  1.00  0.00           H  
ATOM     49  HD3 ARG     3      33.980  27.877  66.653  1.00  0.00           H  
ATOM     50  HE  ARG     3      34.925  29.248  64.254  1.00  0.00           H  
ATOM     51 HH11 ARG     3      33.450  29.725  67.432  1.00  0.00           H  
ATOM     52 HH12 ARG     3      34.097  31.353  67.371  1.00  0.00           H  
ATOM     53 HH21 ARG     3      36.146  31.083  64.763  1.00  0.00           H  
ATOM     54 HH22 ARG     3      35.339  32.092  65.965  1.00  0.00           H  
ATOM     55  N   ASN     4      37.241  25.105  63.094  1.00  0.00           N  
ATOM     56  CA  ASN     4      37.868  25.150  61.683  1.00  0.00           C  
ATOM     57  C   ASN     4      38.089  26.677  61.460  1.00  0.00           C  
ATOM     58  O   ASN     4      37.128  27.477  61.657  1.00  0.00           O  
ATOM     59  CB  ASN     4      36.940  24.523  60.597  1.00  0.00           C  
ATOM     60  CG  ASN     4      37.433  24.918  59.195  1.00  0.00           C  
ATOM     61  OD1 ASN     4      37.134  25.935  58.616  1.00  0.00           O  
ATOM     62  ND2 ASN     4      38.267  24.067  58.650  1.00  0.00           N  
ATOM     63  H   ASN     4      36.361  24.636  63.258  1.00  0.00           H  
ATOM     64  HA  ASN     4      38.783  24.558  61.706  1.00  0.00           H  
ATOM     65  HB2 ASN     4      36.991  23.443  60.738  1.00  0.00           H  
ATOM     66  HB3 ASN     4      35.889  24.794  60.701  1.00  0.00           H  
ATOM     67 HD21 ASN     4      38.631  23.304  59.203  1.00  0.00           H  
ATOM     68 HD22 ASN     4      38.811  24.320  57.838  1.00  0.00           H  
ATOM     69  N   ILE     5      39.276  27.100  60.969  1.00  0.00           N  
ATOM     70  CA  ILE     5      39.697  28.512  61.081  1.00  0.00           C  
ATOM     71  C   ILE     5      38.800  29.415  60.146  1.00  0.00           C  
ATOM     72  O   ILE     5      38.750  30.627  60.304  1.00  0.00           O  
ATOM     73  CB  ILE     5      41.176  28.695  60.884  1.00  0.00           C  
ATOM     74  CG2 ILE     5      41.645  28.790  59.366  1.00  0.00           C  
ATOM     75  CG1 ILE     5      41.631  29.949  61.649  1.00  0.00           C  
ATOM     76  CD1 ILE     5      43.137  30.150  61.799  1.00  0.00           C  
ATOM     77  H   ILE     5      39.989  26.407  61.145  1.00  0.00           H  
ATOM     78  HA  ILE     5      39.455  28.857  62.086  1.00  0.00           H  
ATOM     79  HB  ILE     5      41.741  27.867  61.313  1.00  0.00           H  
ATOM     80 HG21 ILE     5      41.054  28.069  58.802  1.00  0.00           H  
ATOM     81 HG22 ILE     5      41.567  29.808  58.983  1.00  0.00           H  
ATOM     82 HG23 ILE     5      42.665  28.432  59.506  1.00  0.00           H  
ATOM     83 HG12 ILE     5      41.167  30.818  61.184  1.00  0.00           H  
ATOM     84 HG13 ILE     5      41.351  29.930  62.702  1.00  0.00           H  
ATOM     85 HD11 ILE     5      43.577  29.227  62.176  1.00  0.00           H  
ATOM     86 HD12 ILE     5      43.565  30.389  60.825  1.00  0.00           H  
ATOM     87 HD13 ILE     5      43.441  30.958  62.466  1.00  0.00           H  
ATOM     88  N   VAL     6      38.070  28.851  59.201  1.00  0.00           N  
ATOM     89  CA  VAL     6      37.288  29.667  58.267  1.00  0.00           C  
ATOM     90  C   VAL     6      36.169  30.442  58.918  1.00  0.00           C  
ATOM     91  O   VAL     6      35.345  29.852  59.669  1.00  0.00           O  
ATOM     92  CB  VAL     6      36.723  28.866  57.056  1.00  0.00           C  
ATOM     93  CG1 VAL     6      36.134  29.775  55.929  1.00  0.00           C  
ATOM     94  CG2 VAL     6      37.932  28.222  56.299  1.00  0.00           C  
ATOM     95  H   VAL     6      37.966  27.847  59.231  1.00  0.00           H  
ATOM     96  HA  VAL     6      37.997  30.388  57.860  1.00  0.00           H  
ATOM     97  HB  VAL     6      35.989  28.119  57.360  1.00  0.00           H  
ATOM     98 HG11 VAL     6      36.200  29.361  54.923  1.00  0.00           H  
ATOM     99 HG12 VAL     6      35.064  29.887  56.100  1.00  0.00           H  
ATOM    100 HG13 VAL     6      36.547  30.777  55.811  1.00  0.00           H  
ATOM    101 HG21 VAL     6      38.583  29.008  55.917  1.00  0.00           H  
ATOM    102 HG22 VAL     6      38.545  27.609  56.960  1.00  0.00           H  
ATOM    103 HG23 VAL     6      37.745  27.572  55.445  1.00  0.00           H  
ATOM    104  N   GLY     7      36.091  31.745  58.629  1.00  0.00           N  
ATOM    105  CA  GLY     7      35.229  32.633  59.388  1.00  0.00           C  
ATOM    106  C   GLY     7      35.723  33.214  60.660  1.00  0.00           C  
ATOM    107  O   GLY     7      35.107  34.130  61.218  1.00  0.00           O  
ATOM    108  H   GLY     7      36.781  32.234  58.076  1.00  0.00           H  
ATOM    109  HA2 GLY     7      34.861  33.429  58.741  1.00  0.00           H  
ATOM    110  HA3 GLY     7      34.369  32.089  59.780  1.00  0.00           H  
ATOM    111  N   CYS     8      36.899  32.738  61.126  1.00  0.00           N  
ATOM    112  CA  CYS     8      37.408  33.305  62.381  1.00  0.00           C  
ATOM    113  C   CYS     8      37.937  34.783  62.199  1.00  0.00           C  
ATOM    114  O   CYS     8      38.559  35.112  61.148  1.00  0.00           O  
ATOM    115  CB  CYS     8      38.554  32.526  62.983  1.00  0.00           C  
ATOM    116  SG  CYS     8      37.917  30.982  63.711  1.00  0.00           S  
ATOM    117  H   CYS     8      37.490  32.068  60.656  1.00  0.00           H  
ATOM    118  HA  CYS     8      36.665  33.298  63.179  1.00  0.00           H  
ATOM    119  HB2 CYS     8      39.218  32.315  62.145  1.00  0.00           H  
ATOM    120  HB3 CYS     8      39.150  32.978  63.776  1.00  0.00           H  
ATOM    121  HG  CYS     8      37.524  30.395  62.577  1.00  0.00           H  
ATOM    122  N   ARG     9      37.891  35.586  63.275  1.00  0.00           N  
ATOM    123  CA  ARG     9      38.840  36.679  63.464  1.00  0.00           C  
ATOM    124  C   ARG     9      40.186  36.073  63.789  1.00  0.00           C  
ATOM    125  O   ARG     9      40.344  35.170  64.606  1.00  0.00           O  
ATOM    126  CB  ARG     9      38.357  37.466  64.685  1.00  0.00           C  
ATOM    127  CG  ARG     9      37.041  38.206  64.331  1.00  0.00           C  
ATOM    128  CD  ARG     9      37.210  39.455  63.557  1.00  0.00           C  
ATOM    129  NE  ARG     9      38.133  40.479  64.148  1.00  0.00           N  
ATOM    130  CZ  ARG     9      38.827  41.357  63.514  1.00  0.00           C  
ATOM    131  NH1 ARG     9      38.948  41.590  62.262  1.00  0.00           N  
ATOM    132  NH2 ARG     9      39.355  42.289  64.200  1.00  0.00           N1+
ATOM    133  H   ARG     9      37.491  35.218  64.127  1.00  0.00           H  
ATOM    134  HA  ARG     9      38.916  37.361  62.617  1.00  0.00           H  
ATOM    135  HB2 ARG     9      38.350  36.877  65.603  1.00  0.00           H  
ATOM    136  HB3 ARG     9      39.081  38.264  64.849  1.00  0.00           H  
ATOM    137  HG2 ARG     9      36.416  37.541  63.736  1.00  0.00           H  
ATOM    138  HG3 ARG     9      36.578  38.524  65.265  1.00  0.00           H  
ATOM    139  HD2 ARG     9      37.664  39.253  62.587  1.00  0.00           H  
ATOM    140  HD3 ARG     9      36.201  39.867  63.523  1.00  0.00           H  
ATOM    141  HE  ARG     9      38.269  40.492  65.149  1.00  0.00           H  
ATOM    142 HH11 ARG     9      38.548  40.940  61.600  1.00  0.00           H  
ATOM    143 HH12 ARG     9      39.492  42.373  61.927  1.00  0.00           H  
ATOM    144 HH21 ARG     9      39.059  42.447  65.153  1.00  0.00           H  
ATOM    145 HH22 ARG     9      39.769  42.985  63.595  1.00  0.00           H  
ATOM    146  N   ILE    10      41.190  36.537  62.981  1.00  0.00           N  
ATOM    147  CA  ILE    10      42.611  36.152  63.161  1.00  0.00           C  
ATOM    148  C   ILE    10      43.585  37.266  63.319  1.00  0.00           C  
ATOM    149  O   ILE    10      43.223  38.411  62.901  1.00  0.00           O  
ATOM    150  CB  ILE    10      43.118  35.019  62.246  1.00  0.00           C  
ATOM    151  CG2 ILE    10      42.240  33.750  62.503  1.00  0.00           C  
ATOM    152  CG1 ILE    10      43.072  35.350  60.753  1.00  0.00           C  
ATOM    153  CD1 ILE    10      43.952  34.496  59.867  1.00  0.00           C  
ATOM    154  H   ILE    10      41.029  37.351  62.405  1.00  0.00           H  
ATOM    155  HA  ILE    10      42.762  35.664  64.124  1.00  0.00           H  
ATOM    156  HB  ILE    10      44.100  34.708  62.603  1.00  0.00           H  
ATOM    157 HG21 ILE    10      41.201  34.019  62.312  1.00  0.00           H  
ATOM    158 HG22 ILE    10      42.427  32.918  61.824  1.00  0.00           H  
ATOM    159 HG23 ILE    10      42.323  33.358  63.517  1.00  0.00           H  
ATOM    160 HG12 ILE    10      42.002  35.297  60.548  1.00  0.00           H  
ATOM    161 HG13 ILE    10      43.397  36.383  60.634  1.00  0.00           H  
ATOM    162 HD11 ILE    10      43.661  34.754  58.849  1.00  0.00           H  
ATOM    163 HD12 ILE    10      45.013  34.609  60.090  1.00  0.00           H  
ATOM    164 HD13 ILE    10      43.619  33.480  60.080  1.00  0.00           H  
ATOM    165  N   GLN    11      44.805  36.950  63.811  1.00  0.00           N  
ATOM    166  CA  GLN    11      45.891  37.920  63.843  1.00  0.00           C  
ATOM    167  C   GLN    11      47.231  37.239  63.596  1.00  0.00           C  
ATOM    168  O   GLN    11      47.402  36.151  64.089  1.00  0.00           O  
ATOM    169  CB  GLN    11      45.789  38.778  65.079  1.00  0.00           C  
ATOM    170  CG  GLN    11      46.262  38.337  66.397  1.00  0.00           C  
ATOM    171  CD  GLN    11      46.376  39.460  67.488  1.00  0.00           C  
ATOM    172  OE1 GLN    11      46.023  40.569  67.185  1.00  0.00           O  
ATOM    173  NE2 GLN    11      46.667  39.082  68.743  1.00  0.00           N  
ATOM    174  H   GLN    11      44.991  36.009  64.127  1.00  0.00           H  
ATOM    175  HA  GLN    11      45.607  38.586  63.029  1.00  0.00           H  
ATOM    176  HB2 GLN    11      46.312  39.718  64.907  1.00  0.00           H  
ATOM    177  HB3 GLN    11      44.734  39.006  65.229  1.00  0.00           H  
ATOM    178  HG2 GLN    11      45.709  37.428  66.635  1.00  0.00           H  
ATOM    179  HG3 GLN    11      47.277  38.016  66.165  1.00  0.00           H  
ATOM    180 HE21 GLN    11      46.817  38.104  68.947  1.00  0.00           H  
ATOM    181 HE22 GLN    11      46.585  39.743  69.503  1.00  0.00           H  
ATOM    182  N   HIS    12      48.095  37.897  62.812  1.00  0.00           N  
ATOM    183  CA  HIS    12      49.450  37.377  62.609  1.00  0.00           C  
ATOM    184  C   HIS    12      50.451  38.531  62.350  1.00  0.00           C  
ATOM    185  O   HIS    12      50.106  39.610  61.853  1.00  0.00           O  
ATOM    186  CB  HIS    12      49.557  36.230  61.555  1.00  0.00           C  
ATOM    187  CG  HIS    12      49.296  36.623  60.137  1.00  0.00           C  
ATOM    188  ND1 HIS    12      50.166  37.427  59.340  1.00  0.00           N  
ATOM    189  CE1 HIS    12      49.591  37.765  58.210  1.00  0.00           C  
ATOM    190  NE2 HIS    12      48.339  37.247  58.217  1.00  0.00           N  
ATOM    191  CD2 HIS    12      48.181  36.483  59.402  1.00  0.00           C  
ATOM    192  H   HIS    12      47.898  38.808  62.422  1.00  0.00           H  
ATOM    193  HA  HIS    12      49.808  36.909  63.526  1.00  0.00           H  
ATOM    194  HB2 HIS    12      50.605  35.930  61.545  1.00  0.00           H  
ATOM    195  HB3 HIS    12      48.951  35.389  61.890  1.00  0.00           H  
ATOM    196  HD1 HIS    12      51.121  37.623  59.604  1.00  0.00           H  
ATOM    197  HE1 HIS    12      49.960  38.457  57.468  1.00  0.00           H  
ATOM    198  HD2 HIS    12      47.274  36.079  59.825  1.00  0.00           H  
ATOM    199  N   GLY    13      51.729  38.254  62.564  1.00  0.00           N  
ATOM    200  CA  GLY    13      52.840  39.050  62.059  1.00  0.00           C  
ATOM    201  C   GLY    13      53.105  39.075  60.555  1.00  0.00           C  
ATOM    202  O   GLY    13      52.777  38.080  59.872  1.00  0.00           O  
ATOM    203  H   GLY    13      52.049  37.447  63.082  1.00  0.00           H  
ATOM    204  HA2 GLY    13      52.701  40.085  62.372  1.00  0.00           H  
ATOM    205  HA3 GLY    13      53.734  38.726  62.593  1.00  0.00           H  
ATOM    206  N   TRP    14      53.562  40.168  59.939  1.00  0.00           N  
ATOM    207  CA  TRP    14      54.036  40.288  58.552  1.00  0.00           C  
ATOM    208  C   TRP    14      55.433  40.904  58.691  1.00  0.00           C  
ATOM    209  O   TRP    14      55.600  42.050  59.082  1.00  0.00           O  
ATOM    210  CB  TRP    14      53.197  41.187  57.579  1.00  0.00           C  
ATOM    211  CG  TRP    14      53.576  41.309  56.206  1.00  0.00           C  
ATOM    212  CD1 TRP    14      54.311  42.333  55.635  1.00  0.00           C  
ATOM    213  NE1 TRP    14      54.441  42.075  54.252  1.00  0.00           N  
ATOM    214  CE2 TRP    14      53.995  40.852  53.905  1.00  0.00           C  
ATOM    215  CZ2 TRP    14      54.031  40.143  52.725  1.00  0.00           C  
ATOM    216  CH2 TRP    14      53.375  38.883  52.647  1.00  0.00           C  
ATOM    217  CZ3 TRP    14      52.668  38.411  53.791  1.00  0.00           C  
ATOM    218  CE3 TRP    14      52.760  39.104  54.966  1.00  0.00           C  
ATOM    219  CD2 TRP    14      53.374  40.351  55.104  1.00  0.00           C  
ATOM    220  H   TRP    14      53.656  40.966  60.551  1.00  0.00           H  
ATOM    221  HA  TRP    14      54.213  39.314  58.097  1.00  0.00           H  
ATOM    222  HB2 TRP    14      52.140  40.921  57.610  1.00  0.00           H  
ATOM    223  HB3 TRP    14      53.263  42.154  58.078  1.00  0.00           H  
ATOM    224  HD1 TRP    14      54.461  43.262  56.165  1.00  0.00           H  
ATOM    225  HE1 TRP    14      54.963  42.688  53.642  1.00  0.00           H  
ATOM    226  HZ2 TRP    14      54.458  40.576  51.832  1.00  0.00           H  
ATOM    227  HH2 TRP    14      53.324  38.401  51.682  1.00  0.00           H  
ATOM    228  HZ3 TRP    14      52.121  37.480  53.830  1.00  0.00           H  
ATOM    229  HE3 TRP    14      52.221  38.630  55.773  1.00  0.00           H  
ATOM    230  N   LYS    15      56.455  40.163  58.425  1.00  0.00           N  
ATOM    231  CA  LYS    15      57.860  40.579  58.241  1.00  0.00           C  
ATOM    232  C   LYS    15      58.030  41.443  56.937  1.00  0.00           C  
ATOM    233  O   LYS    15      57.797  40.965  55.870  1.00  0.00           O  
ATOM    234  CB  LYS    15      58.732  39.339  58.338  1.00  0.00           C  
ATOM    235  CG  LYS    15      60.264  39.489  58.109  1.00  0.00           C  
ATOM    236  CD  LYS    15      60.928  40.050  59.328  1.00  0.00           C  
ATOM    237  CE  LYS    15      62.453  40.152  59.107  1.00  0.00           C  
ATOM    238  NZ  LYS    15      62.972  38.808  59.098  1.00  0.00           N1+
ATOM    239  H   LYS    15      56.241  39.203  58.196  1.00  0.00           H  
ATOM    240  HA  LYS    15      58.176  41.163  59.104  1.00  0.00           H  
ATOM    241  HB2 LYS    15      58.488  38.906  59.308  1.00  0.00           H  
ATOM    242  HB3 LYS    15      58.340  38.561  57.683  1.00  0.00           H  
ATOM    243  HG2 LYS    15      60.693  38.516  57.868  1.00  0.00           H  
ATOM    244  HG3 LYS    15      60.286  40.062  57.181  1.00  0.00           H  
ATOM    245  HD2 LYS    15      60.525  41.063  59.348  1.00  0.00           H  
ATOM    246  HD3 LYS    15      60.682  39.491  60.230  1.00  0.00           H  
ATOM    247  HE2 LYS    15      62.677  40.611  58.144  1.00  0.00           H  
ATOM    248  HE3 LYS    15      62.967  40.681  59.908  1.00  0.00           H  
ATOM    249  HZ1 LYS    15      62.763  38.224  59.895  1.00  0.00           H  
ATOM    250  HZ2 LYS    15      62.805  38.221  58.294  1.00  0.00           H  
ATOM    251  HZ3 LYS    15      63.980  38.867  59.129  1.00  0.00           H  
ATOM    252  N   GLU    16      58.525  42.652  57.140  1.00  0.00           N  
ATOM    253  CA  GLU    16      59.193  43.370  56.015  1.00  0.00           C  
ATOM    254  C   GLU    16      60.665  42.966  55.859  1.00  0.00           C  
ATOM    255  O   GLU    16      61.471  43.018  56.824  1.00  0.00           O  
ATOM    256  CB  GLU    16      59.272  44.901  56.374  1.00  0.00           C  
ATOM    257  CG  GLU    16      60.148  45.918  55.616  1.00  0.00           C  
ATOM    258  CD  GLU    16      59.914  46.060  54.103  1.00  0.00           C  
ATOM    259  OE1 GLU    16      60.404  47.138  53.605  1.00  0.00           O  
ATOM    260  OE2 GLU    16      59.151  45.328  53.419  1.00  0.00           O1-
ATOM    261  H   GLU    16      58.620  42.917  58.110  1.00  0.00           H  
ATOM    262  HA  GLU    16      58.603  43.351  55.099  1.00  0.00           H  
ATOM    263  HB2 GLU    16      58.251  45.238  56.198  1.00  0.00           H  
ATOM    264  HB3 GLU    16      59.491  44.977  57.439  1.00  0.00           H  
ATOM    265  HG2 GLU    16      60.029  46.871  56.132  1.00  0.00           H  
ATOM    266  HG3 GLU    16      61.162  45.568  55.813  1.00  0.00           H  
ATOM    267  N   GLY    17      60.982  42.524  54.623  1.00  0.00           N  
ATOM    268  CA  GLY    17      62.380  42.399  54.188  1.00  0.00           C  
ATOM    269  C   GLY    17      63.168  41.478  55.152  1.00  0.00           C  
ATOM    270  O   GLY    17      62.722  40.411  55.551  1.00  0.00           O  
ATOM    271  H   GLY    17      60.254  42.489  53.924  1.00  0.00           H  
ATOM    272  HA2 GLY    17      62.404  42.055  53.154  1.00  0.00           H  
ATOM    273  HA3 GLY    17      62.835  43.387  54.120  1.00  0.00           H  
ATOM    274  N   ASN    18      64.391  41.901  55.593  1.00  0.00           N  
ATOM    275  CA  ASN    18      65.170  41.247  56.654  1.00  0.00           C  
ATOM    276  C   ASN    18      65.178  41.905  58.067  1.00  0.00           C  
ATOM    277  O   ASN    18      66.074  41.720  58.877  1.00  0.00           O  
ATOM    278  CB  ASN    18      66.580  40.778  56.148  1.00  0.00           C  
ATOM    279  CG  ASN    18      66.578  39.858  54.910  1.00  0.00           C  
ATOM    280  OD1 ASN    18      65.594  39.369  54.483  1.00  0.00           O  
ATOM    281  ND2 ASN    18      67.710  39.587  54.398  1.00  0.00           N  
ATOM    282  H   ASN    18      64.867  42.738  55.290  1.00  0.00           H  
ATOM    283  HA  ASN    18      64.752  40.245  56.745  1.00  0.00           H  
ATOM    284  HB2 ASN    18      67.066  41.695  55.815  1.00  0.00           H  
ATOM    285  HB3 ASN    18      67.070  40.290  56.991  1.00  0.00           H  
ATOM    286 HD21 ASN    18      68.520  40.077  54.749  1.00  0.00           H  
ATOM    287 HD22 ASN    18      67.697  38.779  53.793  1.00  0.00           H  
ATOM    288  N   GLY    19      64.150  42.798  58.279  1.00  0.00           N  
ATOM    289  CA  GLY    19      64.036  43.636  59.375  1.00  0.00           C  
ATOM    290  C   GLY    19      62.765  43.596  60.186  1.00  0.00           C  
ATOM    291  O   GLY    19      62.622  42.573  60.896  1.00  0.00           O  
ATOM    292  H   GLY    19      63.414  42.952  57.605  1.00  0.00           H  
ATOM    293  HA2 GLY    19      64.816  43.462  60.116  1.00  0.00           H  
ATOM    294  HA3 GLY    19      64.248  44.652  59.043  1.00  0.00           H  
ATOM    295  N   PRO    20      61.931  44.646  60.239  1.00  0.00           N  
ATOM    296  CA  PRO    20      60.884  44.805  61.230  1.00  0.00           C  
ATOM    297  C   PRO    20      59.651  43.944  60.845  1.00  0.00           C  
ATOM    298  O   PRO    20      59.221  43.704  59.698  1.00  0.00           O  
ATOM    299  CD  PRO    20      61.897  45.870  59.327  1.00  0.00           C  
ATOM    300  CG  PRO    20      60.642  46.692  59.729  1.00  0.00           C  
ATOM    301  CB  PRO    20      60.496  46.310  61.226  1.00  0.00           C  
ATOM    302  HD2 PRO    20      61.773  45.580  58.283  1.00  0.00           H  
ATOM    303  HD3 PRO    20      62.841  46.405  59.427  1.00  0.00           H  
ATOM    304  HG2 PRO    20      59.783  46.287  59.194  1.00  0.00           H  
ATOM    305  HG3 PRO    20      60.743  47.772  59.620  1.00  0.00           H  
ATOM    306  HB2 PRO    20      59.440  46.555  61.347  1.00  0.00           H  
ATOM    307  HB3 PRO    20      61.235  46.818  61.846  1.00  0.00           H  
ATOM    308  HA  PRO    20      61.207  44.582  62.246  1.00  0.00           H  
ATOM    309  N   VAL    21      58.947  43.573  61.930  1.00  0.00           N  
ATOM    310  CA  VAL    21      57.679  42.755  61.962  1.00  0.00           C  
ATOM    311  C   VAL    21      56.511  43.609  62.420  1.00  0.00           C  
ATOM    312  O   VAL    21      56.348  44.026  63.563  1.00  0.00           O  
ATOM    313  CB  VAL    21      57.976  41.536  62.892  1.00  0.00           C  
ATOM    314  CG1 VAL    21      56.669  40.899  63.241  1.00  0.00           C  
ATOM    315  CG2 VAL    21      59.027  40.524  62.268  1.00  0.00           C  
ATOM    316  H   VAL    21      59.350  43.658  62.852  1.00  0.00           H  
ATOM    317  HA  VAL    21      57.448  42.354  60.975  1.00  0.00           H  
ATOM    318  HB  VAL    21      58.515  41.797  63.803  1.00  0.00           H  
ATOM    319 HG11 VAL    21      56.137  41.377  64.064  1.00  0.00           H  
ATOM    320 HG12 VAL    21      55.974  40.893  62.402  1.00  0.00           H  
ATOM    321 HG13 VAL    21      56.875  39.915  63.664  1.00  0.00           H  
ATOM    322 HG21 VAL    21      58.647  40.134  61.323  1.00  0.00           H  
ATOM    323 HG22 VAL    21      59.983  41.047  62.247  1.00  0.00           H  
ATOM    324 HG23 VAL    21      59.174  39.678  62.939  1.00  0.00           H  
ATOM    325  N   THR    22      55.623  43.992  61.463  1.00  0.00           N  
ATOM    326  CA  THR    22      54.279  44.518  61.715  1.00  0.00           C  
ATOM    327  C   THR    22      53.333  43.348  62.074  1.00  0.00           C  
ATOM    328  O   THR    22      53.654  42.189  61.799  1.00  0.00           O  
ATOM    329  CB  THR    22      53.836  45.383  60.564  1.00  0.00           C  
ATOM    330  CG2 THR    22      53.456  44.699  59.271  1.00  0.00           C  
ATOM    331  OG1 THR    22      52.710  46.072  61.022  1.00  0.00           O  
ATOM    332  H   THR    22      55.795  43.662  60.524  1.00  0.00           H  
ATOM    333  HA  THR    22      54.348  45.116  62.624  1.00  0.00           H  
ATOM    334  HB  THR    22      54.646  46.071  60.322  1.00  0.00           H  
ATOM    335 HG21 THR    22      53.048  45.431  58.575  1.00  0.00           H  
ATOM    336 HG22 THR    22      54.373  44.280  58.855  1.00  0.00           H  
ATOM    337 HG23 THR    22      52.737  43.909  59.489  1.00  0.00           H  
ATOM    338  HG1 THR    22      53.009  46.601  61.765  1.00  0.00           H  
ATOM    339  N   GLN    23      52.155  43.727  62.624  1.00  0.00           N  
ATOM    340  CA  GLN    23      51.035  42.868  62.950  1.00  0.00           C  
ATOM    341  C   GLN    23      49.745  43.389  62.236  1.00  0.00           C  
ATOM    342  O   GLN    23      49.428  44.592  62.339  1.00  0.00           O  
ATOM    343  CB  GLN    23      50.820  42.586  64.438  1.00  0.00           C  
ATOM    344  CG  GLN    23      49.585  41.604  64.788  1.00  0.00           C  
ATOM    345  CD  GLN    23      49.323  41.628  66.308  1.00  0.00           C  
ATOM    346  OE1 GLN    23      48.969  42.620  66.905  1.00  0.00           O  
ATOM    347  NE2 GLN    23      49.497  40.570  67.083  1.00  0.00           N  
ATOM    348  H   GLN    23      51.937  44.692  62.828  1.00  0.00           H  
ATOM    349  HA  GLN    23      51.141  41.892  62.476  1.00  0.00           H  
ATOM    350  HB2 GLN    23      51.721  42.055  64.743  1.00  0.00           H  
ATOM    351  HB3 GLN    23      50.723  43.564  64.910  1.00  0.00           H  
ATOM    352  HG2 GLN    23      48.757  41.974  64.182  1.00  0.00           H  
ATOM    353  HG3 GLN    23      49.722  40.585  64.428  1.00  0.00           H  
ATOM    354 HE21 GLN    23      49.557  39.655  66.661  1.00  0.00           H  
ATOM    355 HE22 GLN    23      49.044  40.596  67.985  1.00  0.00           H  
ATOM    356  N   TRP    24      49.017  42.474  61.627  1.00  0.00           N  
ATOM    357  CA  TRP    24      47.677  42.679  60.998  1.00  0.00           C  
ATOM    358  C   TRP    24      46.511  41.796  61.529  1.00  0.00           C  
ATOM    359  O   TRP    24      46.745  40.626  61.882  1.00  0.00           O  
ATOM    360  CB  TRP    24      47.856  42.424  59.440  1.00  0.00           C  
ATOM    361  CG  TRP    24      48.859  43.168  58.707  1.00  0.00           C  
ATOM    362  CD1 TRP    24      49.452  44.395  58.914  1.00  0.00           C  
ATOM    363  NE1 TRP    24      50.263  44.720  57.797  1.00  0.00           N  
ATOM    364  CE2 TRP    24      50.309  43.656  56.876  1.00  0.00           C  
ATOM    365  CZ2 TRP    24      50.914  43.489  55.623  1.00  0.00           C  
ATOM    366  CH2 TRP    24      50.742  42.283  54.902  1.00  0.00           C  
ATOM    367  CZ3 TRP    24      49.907  41.264  55.476  1.00  0.00           C  
ATOM    368  CE3 TRP    24      49.325  41.485  56.722  1.00  0.00           C  
ATOM    369  CD2 TRP    24      49.395  42.694  57.430  1.00  0.00           C  
ATOM    370  H   TRP    24      49.347  41.519  61.619  1.00  0.00           H  
ATOM    371  HA  TRP    24      47.392  43.727  61.090  1.00  0.00           H  
ATOM    372  HB2 TRP    24      48.221  41.399  59.372  1.00  0.00           H  
ATOM    373  HB3 TRP    24      46.899  42.471  58.919  1.00  0.00           H  
ATOM    374  HD1 TRP    24      49.271  44.992  59.796  1.00  0.00           H  
ATOM    375  HE1 TRP    24      50.764  45.597  57.783  1.00  0.00           H  
ATOM    376  HZ2 TRP    24      51.578  44.265  55.272  1.00  0.00           H  
ATOM    377  HH2 TRP    24      51.245  42.065  53.972  1.00  0.00           H  
ATOM    378  HZ3 TRP    24      49.812  40.346  54.916  1.00  0.00           H  
ATOM    379  HE3 TRP    24      48.832  40.636  57.173  1.00  0.00           H  
ATOM    380  N   LYS    25      45.291  42.394  61.702  1.00  0.00           N  
ATOM    381  CA  LYS    25      44.031  41.784  62.167  1.00  0.00           C  
ATOM    382  C   LYS    25      43.015  41.649  61.030  1.00  0.00           C  
ATOM    383  O   LYS    25      42.956  42.585  60.227  1.00  0.00           O  
ATOM    384  CB  LYS    25      43.553  42.534  63.379  1.00  0.00           C  
ATOM    385  CG  LYS    25      44.470  42.481  64.547  1.00  0.00           C  
ATOM    386  CD  LYS    25      44.057  43.636  65.484  1.00  0.00           C  
ATOM    387  CE  LYS    25      44.880  43.613  66.723  1.00  0.00           C  
ATOM    388  NZ  LYS    25      44.693  44.747  67.650  1.00  0.00           N1+
ATOM    389  H   LYS    25      45.323  43.241  61.152  1.00  0.00           H  
ATOM    390  HA  LYS    25      44.240  40.800  62.588  1.00  0.00           H  
ATOM    391  HB2 LYS    25      43.375  43.540  63.000  1.00  0.00           H  
ATOM    392  HB3 LYS    25      42.600  42.109  63.693  1.00  0.00           H  
ATOM    393  HG2 LYS    25      44.213  41.523  64.999  1.00  0.00           H  
ATOM    394  HG3 LYS    25      45.523  42.543  64.273  1.00  0.00           H  
ATOM    395  HD2 LYS    25      44.225  44.545  64.906  1.00  0.00           H  
ATOM    396  HD3 LYS    25      43.004  43.527  65.742  1.00  0.00           H  
ATOM    397  HE2 LYS    25      44.794  42.675  67.273  1.00  0.00           H  
ATOM    398  HE3 LYS    25      45.936  43.615  66.454  1.00  0.00           H  
ATOM    399  HZ1 LYS    25      44.219  44.522  68.513  1.00  0.00           H  
ATOM    400  HZ2 LYS    25      45.588  45.153  67.884  1.00  0.00           H  
ATOM    401  HZ3 LYS    25      44.134  45.463  67.208  1.00  0.00           H  
ATOM    402  N   GLY    26      42.320  40.549  60.979  1.00  0.00           N  
ATOM    403  CA  GLY    26      41.239  40.386  59.900  1.00  0.00           C  
ATOM    404  C   GLY    26      40.355  39.166  59.972  1.00  0.00           C  
ATOM    405  O   GLY    26      40.523  38.396  60.911  1.00  0.00           O  
ATOM    406  H   GLY    26      42.428  39.830  61.679  1.00  0.00           H  
ATOM    407  HA2 GLY    26      40.534  41.215  59.839  1.00  0.00           H  
ATOM    408  HA3 GLY    26      41.705  40.396  58.915  1.00  0.00           H  
ATOM    409  N   THR    27      39.443  38.999  59.016  1.00  0.00           N  
ATOM    410  CA  THR    27      38.668  37.727  58.970  1.00  0.00           C  
ATOM    411  C   THR    27      39.107  36.784  57.774  1.00  0.00           C  
ATOM    412  O   THR    27      39.530  37.264  56.726  1.00  0.00           O  
ATOM    413  CB  THR    27      37.185  37.949  58.812  1.00  0.00           C  
ATOM    414  CG2 THR    27      36.318  36.766  58.925  1.00  0.00           C  
ATOM    415  OG1 THR    27      36.784  38.645  59.887  1.00  0.00           O  
ATOM    416  H   THR    27      39.463  39.614  58.216  1.00  0.00           H  
ATOM    417  HA  THR    27      38.760  37.134  59.880  1.00  0.00           H  
ATOM    418  HB  THR    27      36.941  38.616  57.985  1.00  0.00           H  
ATOM    419 HG21 THR    27      36.613  36.079  58.132  1.00  0.00           H  
ATOM    420 HG22 THR    27      36.475  36.234  59.864  1.00  0.00           H  
ATOM    421 HG23 THR    27      35.296  36.948  58.595  1.00  0.00           H  
ATOM    422  HG1 THR    27      37.090  39.541  59.727  1.00  0.00           H  
ATOM    423  N   VAL    28      39.096  35.449  58.050  1.00  0.00           N  
ATOM    424  CA  VAL    28      39.380  34.333  57.183  1.00  0.00           C  
ATOM    425  C   VAL    28      38.063  34.031  56.467  1.00  0.00           C  
ATOM    426  O   VAL    28      37.060  33.766  57.093  1.00  0.00           O  
ATOM    427  CB  VAL    28      39.706  33.002  57.929  1.00  0.00           C  
ATOM    428  CG1 VAL    28      39.997  31.868  56.898  1.00  0.00           C  
ATOM    429  CG2 VAL    28      40.940  33.103  58.802  1.00  0.00           C  
ATOM    430  H   VAL    28      38.672  35.221  58.937  1.00  0.00           H  
ATOM    431  HA  VAL    28      40.185  34.613  56.504  1.00  0.00           H  
ATOM    432  HB  VAL    28      38.886  32.638  58.547  1.00  0.00           H  
ATOM    433 HG11 VAL    28      39.205  31.628  56.188  1.00  0.00           H  
ATOM    434 HG12 VAL    28      40.746  32.135  56.153  1.00  0.00           H  
ATOM    435 HG13 VAL    28      40.343  30.956  57.385  1.00  0.00           H  
ATOM    436 HG21 VAL    28      41.818  33.487  58.284  1.00  0.00           H  
ATOM    437 HG22 VAL    28      40.643  33.861  59.527  1.00  0.00           H  
ATOM    438 HG23 VAL    28      41.197  32.232  59.405  1.00  0.00           H  
ATOM    439  N   LEU    29      38.072  34.285  55.170  1.00  0.00           N  
ATOM    440  CA  LEU    29      36.878  34.264  54.294  1.00  0.00           C  
ATOM    441  C   LEU    29      36.500  33.019  53.597  1.00  0.00           C  
ATOM    442  O   LEU    29      35.340  32.655  53.624  1.00  0.00           O  
ATOM    443  CB  LEU    29      37.138  35.367  53.174  1.00  0.00           C  
ATOM    444  CG  LEU    29      37.340  36.782  53.675  1.00  0.00           C  
ATOM    445  CD1 LEU    29      37.302  37.876  52.543  1.00  0.00           C  
ATOM    446  CD2 LEU    29      36.318  37.277  54.678  1.00  0.00           C  
ATOM    447  H   LEU    29      38.935  34.565  54.724  1.00  0.00           H  
ATOM    448  HA  LEU    29      36.009  34.576  54.873  1.00  0.00           H  
ATOM    449  HB2 LEU    29      38.013  35.141  52.565  1.00  0.00           H  
ATOM    450  HB3 LEU    29      36.258  35.371  52.530  1.00  0.00           H  
ATOM    451  HG  LEU    29      38.364  36.879  54.038  1.00  0.00           H  
ATOM    452 HD11 LEU    29      36.334  37.810  52.047  1.00  0.00           H  
ATOM    453 HD12 LEU    29      37.502  38.848  52.996  1.00  0.00           H  
ATOM    454 HD13 LEU    29      38.144  37.827  51.852  1.00  0.00           H  
ATOM    455 HD21 LEU    29      36.494  36.809  55.646  1.00  0.00           H  
ATOM    456 HD22 LEU    29      36.464  38.341  54.866  1.00  0.00           H  
ATOM    457 HD23 LEU    29      35.344  37.012  54.266  1.00  0.00           H  
ATOM    458  N   ASP    30      37.430  32.314  52.968  1.00  0.00           N  
ATOM    459  CA  ASP    30      37.329  30.935  52.362  1.00  0.00           C  
ATOM    460  C   ASP    30      38.628  30.128  52.442  1.00  0.00           C  
ATOM    461  O   ASP    30      39.735  30.680  52.516  1.00  0.00           O  
ATOM    462  CB  ASP    30      36.686  30.955  50.926  1.00  0.00           C  
ATOM    463  CG  ASP    30      35.929  29.752  50.460  1.00  0.00           C  
ATOM    464  OD1 ASP    30      35.301  29.736  49.339  1.00  0.00           O  
ATOM    465  OD2 ASP    30      35.755  28.856  51.298  1.00  0.00           O1-
ATOM    466  H   ASP    30      38.327  32.738  53.156  1.00  0.00           H  
ATOM    467  HA  ASP    30      36.661  30.423  53.055  1.00  0.00           H  
ATOM    468  HB2 ASP    30      36.044  31.829  50.827  1.00  0.00           H  
ATOM    469  HB3 ASP    30      37.521  31.115  50.244  1.00  0.00           H  
ATOM    470  N   GLN    31      38.361  28.866  52.100  1.00  0.00           N  
ATOM    471  CA  GLN    31      39.290  27.790  51.662  1.00  0.00           C  
ATOM    472  C   GLN    31      38.974  27.378  50.225  1.00  0.00           C  
ATOM    473  O   GLN    31      37.818  27.212  49.876  1.00  0.00           O  
ATOM    474  CB  GLN    31      39.154  26.594  52.691  1.00  0.00           C  
ATOM    475  CG  GLN    31      40.498  25.870  52.825  1.00  0.00           C  
ATOM    476  CD  GLN    31      41.018  25.298  51.434  1.00  0.00           C  
ATOM    477  OE1 GLN    31      40.564  24.341  50.841  1.00  0.00           O  
ATOM    478  NE2 GLN    31      41.996  25.950  50.816  1.00  0.00           N  
ATOM    479  H   GLN    31      37.389  28.666  51.913  1.00  0.00           H  
ATOM    480  HA  GLN    31      40.298  28.199  51.591  1.00  0.00           H  
ATOM    481  HB2 GLN    31      39.012  27.113  53.639  1.00  0.00           H  
ATOM    482  HB3 GLN    31      38.326  25.921  52.469  1.00  0.00           H  
ATOM    483  HG2 GLN    31      41.282  26.498  53.248  1.00  0.00           H  
ATOM    484  HG3 GLN    31      40.497  25.070  53.566  1.00  0.00           H  
ATOM    485 HE21 GLN    31      42.437  26.750  51.245  1.00  0.00           H  
ATOM    486 HE22 GLN    31      42.279  25.588  49.916  1.00  0.00           H  
ATOM    487  N   VAL    32      39.903  27.500  49.282  1.00  0.00           N  
ATOM    488  CA  VAL    32      39.789  27.263  47.824  1.00  0.00           C  
ATOM    489  C   VAL    32      40.246  25.887  47.472  1.00  0.00           C  
ATOM    490  O   VAL    32      41.213  25.388  48.038  1.00  0.00           O  
ATOM    491  CB  VAL    32      40.529  28.393  46.989  1.00  0.00           C  
ATOM    492  CG1 VAL    32      39.509  29.616  46.701  1.00  0.00           C  
ATOM    493  CG2 VAL    32      41.780  28.960  47.559  1.00  0.00           C  
ATOM    494  H   VAL    32      40.880  27.669  49.475  1.00  0.00           H  
ATOM    495  HA  VAL    32      38.736  27.333  47.549  1.00  0.00           H  
ATOM    496  HB  VAL    32      40.758  27.922  46.033  1.00  0.00           H  
ATOM    497 HG11 VAL    32      39.033  29.763  47.670  1.00  0.00           H  
ATOM    498 HG12 VAL    32      40.049  30.429  46.215  1.00  0.00           H  
ATOM    499 HG13 VAL    32      38.735  29.290  46.006  1.00  0.00           H  
ATOM    500 HG21 VAL    32      42.273  29.526  46.770  1.00  0.00           H  
ATOM    501 HG22 VAL    32      41.708  29.658  48.393  1.00  0.00           H  
ATOM    502 HG23 VAL    32      42.439  28.164  47.908  1.00  0.00           H  
ATOM    503  N   PRO    33      39.733  25.233  46.429  1.00  0.00           N  
ATOM    504  CA  PRO    33      39.962  23.822  46.197  1.00  0.00           C  
ATOM    505  C   PRO    33      41.412  23.489  45.774  1.00  0.00           C  
ATOM    506  O   PRO    33      41.930  22.456  46.209  1.00  0.00           O  
ATOM    507  CD  PRO    33      38.730  25.713  45.534  1.00  0.00           C  
ATOM    508  CG  PRO    33      38.484  24.615  44.494  1.00  0.00           C  
ATOM    509  CB  PRO    33      38.935  23.347  45.216  1.00  0.00           C  
ATOM    510  HD2 PRO    33      38.995  26.637  45.021  1.00  0.00           H  
ATOM    511  HD3 PRO    33      37.797  25.895  46.068  1.00  0.00           H  
ATOM    512  HG2 PRO    33      39.271  24.744  43.751  1.00  0.00           H  
ATOM    513  HG3 PRO    33      37.435  24.585  44.199  1.00  0.00           H  
ATOM    514  HB2 PRO    33      39.156  22.584  44.470  1.00  0.00           H  
ATOM    515  HB3 PRO    33      38.018  23.019  45.706  1.00  0.00           H  
ATOM    516  HA  PRO    33      39.646  23.385  47.144  1.00  0.00           H  
ATOM    517  N   VAL    34      41.986  24.335  44.892  1.00  0.00           N  
ATOM    518  CA  VAL    34      43.259  24.079  44.156  1.00  0.00           C  
ATOM    519  C   VAL    34      44.501  23.772  45.007  1.00  0.00           C  
ATOM    520  O   VAL    34      45.587  23.392  44.586  1.00  0.00           O  
ATOM    521  CB  VAL    34      43.617  25.328  43.259  1.00  0.00           C  
ATOM    522  CG1 VAL    34      42.464  25.542  42.235  1.00  0.00           C  
ATOM    523  CG2 VAL    34      43.697  26.599  44.081  1.00  0.00           C  
ATOM    524  H   VAL    34      41.373  25.038  44.505  1.00  0.00           H  
ATOM    525  HA  VAL    34      43.279  23.183  43.536  1.00  0.00           H  
ATOM    526  HB  VAL    34      44.562  25.172  42.739  1.00  0.00           H  
ATOM    527 HG11 VAL    34      42.660  26.399  41.590  1.00  0.00           H  
ATOM    528 HG12 VAL    34      42.286  24.661  41.618  1.00  0.00           H  
ATOM    529 HG13 VAL    34      41.476  25.735  42.654  1.00  0.00           H  
ATOM    530 HG21 VAL    34      44.623  26.568  44.654  1.00  0.00           H  
ATOM    531 HG22 VAL    34      43.744  27.426  43.372  1.00  0.00           H  
ATOM    532 HG23 VAL    34      42.835  26.705  44.739  1.00  0.00           H  
ATOM    533  N   ASN    35      44.411  24.172  46.287  1.00  0.00           N  
ATOM    534  CA  ASN    35      45.366  24.069  47.381  1.00  0.00           C  
ATOM    535  C   ASN    35      44.748  24.066  48.749  1.00  0.00           C  
ATOM    536  O   ASN    35      44.295  25.136  49.162  1.00  0.00           O  
ATOM    537  CB  ASN    35      46.409  25.200  47.168  1.00  0.00           C  
ATOM    538  CG  ASN    35      47.539  25.117  48.089  1.00  0.00           C  
ATOM    539  OD1 ASN    35      47.563  24.414  49.109  1.00  0.00           O  
ATOM    540  ND2 ASN    35      48.510  25.972  47.931  1.00  0.00           N  
ATOM    541  H   ASN    35      43.539  24.607  46.552  1.00  0.00           H  
ATOM    542  HA  ASN    35      45.962  23.160  47.297  1.00  0.00           H  
ATOM    543  HB2 ASN    35      46.888  25.149  46.190  1.00  0.00           H  
ATOM    544  HB3 ASN    35      45.956  26.190  47.124  1.00  0.00           H  
ATOM    545 HD21 ASN    35      48.264  26.708  47.285  1.00  0.00           H  
ATOM    546 HD22 ASN    35      49.272  26.108  48.580  1.00  0.00           H  
ATOM    547  N   PRO    36      44.714  22.928  49.503  1.00  0.00           N  
ATOM    548  CA  PRO    36      44.014  22.852  50.781  1.00  0.00           C  
ATOM    549  C   PRO    36      44.778  23.703  51.884  1.00  0.00           C  
ATOM    550  O   PRO    36      44.222  23.860  52.949  1.00  0.00           O  
ATOM    551  CD  PRO    36      45.423  21.653  49.213  1.00  0.00           C  
ATOM    552  CG  PRO    36      45.430  20.880  50.487  1.00  0.00           C  
ATOM    553  CB  PRO    36      44.133  21.373  51.148  1.00  0.00           C  
ATOM    554  HD2 PRO    36      46.436  21.742  48.821  1.00  0.00           H  
ATOM    555  HD3 PRO    36      44.763  21.030  48.609  1.00  0.00           H  
ATOM    556  HG2 PRO    36      46.243  21.277  51.096  1.00  0.00           H  
ATOM    557  HG3 PRO    36      45.453  19.793  50.410  1.00  0.00           H  
ATOM    558  HB2 PRO    36      44.235  21.251  52.227  1.00  0.00           H  
ATOM    559  HB3 PRO    36      43.264  20.822  50.788  1.00  0.00           H  
ATOM    560  HA  PRO    36      42.984  23.182  50.643  1.00  0.00           H  
ATOM    561  N   SER    37      46.042  24.188  51.670  1.00  0.00           N  
ATOM    562  CA  SER    37      46.756  25.184  52.579  1.00  0.00           C  
ATOM    563  C   SER    37      46.679  26.661  52.195  1.00  0.00           C  
ATOM    564  O   SER    37      47.276  27.436  52.847  1.00  0.00           O  
ATOM    565  CB  SER    37      48.244  24.770  52.764  1.00  0.00           C  
ATOM    566  OG  SER    37      48.516  23.471  52.332  1.00  0.00           O  
ATOM    567  H   SER    37      46.454  23.997  50.768  1.00  0.00           H  
ATOM    568  HA  SER    37      46.311  25.030  53.562  1.00  0.00           H  
ATOM    569  HB2 SER    37      48.962  25.428  52.275  1.00  0.00           H  
ATOM    570  HB3 SER    37      48.349  24.719  53.848  1.00  0.00           H  
ATOM    571  HG  SER    37      48.121  22.854  52.952  1.00  0.00           H  
ATOM    572  N   LEU    38      45.967  26.978  51.069  1.00  0.00           N  
ATOM    573  CA  LEU    38      45.692  28.352  50.523  1.00  0.00           C  
ATOM    574  C   LEU    38      44.327  28.895  50.948  1.00  0.00           C  
ATOM    575  O   LEU    38      43.274  28.307  50.702  1.00  0.00           O  
ATOM    576  CB  LEU    38      45.869  28.435  49.004  1.00  0.00           C  
ATOM    577  CG  LEU    38      45.699  29.821  48.308  1.00  0.00           C  
ATOM    578  CD1 LEU    38      46.579  30.827  49.007  1.00  0.00           C  
ATOM    579  CD2 LEU    38      45.894  29.783  46.796  1.00  0.00           C  
ATOM    580  H   LEU    38      45.408  26.267  50.620  1.00  0.00           H  
ATOM    581  HA  LEU    38      46.348  29.002  51.102  1.00  0.00           H  
ATOM    582  HB2 LEU    38      46.917  28.195  48.824  1.00  0.00           H  
ATOM    583  HB3 LEU    38      45.089  27.817  48.559  1.00  0.00           H  
ATOM    584  HG  LEU    38      44.646  30.071  48.437  1.00  0.00           H  
ATOM    585 HD11 LEU    38      47.578  30.437  49.206  1.00  0.00           H  
ATOM    586 HD12 LEU    38      46.737  31.716  48.397  1.00  0.00           H  
ATOM    587 HD13 LEU    38      46.055  31.284  49.847  1.00  0.00           H  
ATOM    588 HD21 LEU    38      45.183  29.050  46.417  1.00  0.00           H  
ATOM    589 HD22 LEU    38      45.744  30.832  46.537  1.00  0.00           H  
ATOM    590 HD23 LEU    38      46.938  29.551  46.582  1.00  0.00           H  
ATOM    591  N   TYR    39      44.390  29.978  51.762  1.00  0.00           N  
ATOM    592  CA  TYR    39      43.116  30.611  52.302  1.00  0.00           C  
ATOM    593  C   TYR    39      43.013  32.040  51.805  1.00  0.00           C  
ATOM    594  O   TYR    39      44.028  32.724  51.659  1.00  0.00           O  
ATOM    595  CB  TYR    39      43.064  30.558  53.823  1.00  0.00           C  
ATOM    596  CG  TYR    39      43.136  29.209  54.545  1.00  0.00           C  
ATOM    597  CD1 TYR    39      44.399  28.516  54.616  1.00  0.00           C  
ATOM    598  CE1 TYR    39      44.456  27.495  55.571  1.00  0.00           C  
ATOM    599  CZ  TYR    39      43.363  26.971  56.254  1.00  0.00           C  
ATOM    600  OH  TYR    39      43.451  25.891  57.046  1.00  0.00           O  
ATOM    601  CE2 TYR    39      42.118  27.617  56.142  1.00  0.00           C  
ATOM    602  CD2 TYR    39      42.009  28.751  55.305  1.00  0.00           C  
ATOM    603  H   TYR    39      45.292  30.392  51.945  1.00  0.00           H  
ATOM    604  HA  TYR    39      42.260  30.051  51.923  1.00  0.00           H  
ATOM    605  HB2 TYR    39      43.869  31.161  54.242  1.00  0.00           H  
ATOM    606  HB3 TYR    39      42.156  31.100  54.088  1.00  0.00           H  
ATOM    607  HD1 TYR    39      45.246  28.782  54.002  1.00  0.00           H  
ATOM    608  HE1 TYR    39      45.401  26.984  55.677  1.00  0.00           H  
ATOM    609  HH  TYR    39      42.643  25.380  57.132  1.00  0.00           H  
ATOM    610  HE2 TYR    39      41.331  27.282  56.803  1.00  0.00           H  
ATOM    611  HD2 TYR    39      41.122  29.359  55.412  1.00  0.00           H  
ATOM    612  N   LEU    40      41.766  32.527  51.732  1.00  0.00           N  
ATOM    613  CA  LEU    40      41.441  33.939  51.552  1.00  0.00           C  
ATOM    614  C   LEU    40      41.230  34.724  52.831  1.00  0.00           C  
ATOM    615  O   LEU    40      40.425  34.368  53.729  1.00  0.00           O  
ATOM    616  CB  LEU    40      40.212  34.113  50.661  1.00  0.00           C  
ATOM    617  CG  LEU    40      40.455  33.566  49.217  1.00  0.00           C  
ATOM    618  CD1 LEU    40      39.161  33.609  48.433  1.00  0.00           C  
ATOM    619  CD2 LEU    40      41.524  34.392  48.484  1.00  0.00           C  
ATOM    620  H   LEU    40      41.025  31.916  52.046  1.00  0.00           H  
ATOM    621  HA  LEU    40      42.338  34.392  51.129  1.00  0.00           H  
ATOM    622  HB2 LEU    40      39.375  33.605  51.138  1.00  0.00           H  
ATOM    623  HB3 LEU    40      39.962  35.170  50.564  1.00  0.00           H  
ATOM    624  HG  LEU    40      40.727  32.512  49.279  1.00  0.00           H  
ATOM    625 HD11 LEU    40      38.802  34.627  48.280  1.00  0.00           H  
ATOM    626 HD12 LEU    40      39.434  33.157  47.479  1.00  0.00           H  
ATOM    627 HD13 LEU    40      38.337  33.109  48.941  1.00  0.00           H  
ATOM    628 HD21 LEU    40      41.638  34.054  47.454  1.00  0.00           H  
ATOM    629 HD22 LEU    40      41.303  35.459  48.464  1.00  0.00           H  
ATOM    630 HD23 LEU    40      42.477  34.226  48.987  1.00  0.00           H  
ATOM    631  N   ILE    41      41.795  35.959  52.905  1.00  0.00           N  
ATOM    632  CA  ILE    41      41.694  36.876  54.053  1.00  0.00           C  
ATOM    633  C   ILE    41      41.437  38.318  53.612  1.00  0.00           C  
ATOM    634  O   ILE    41      42.000  38.853  52.665  1.00  0.00           O  
ATOM    635  CB  ILE    41      42.949  36.719  54.961  1.00  0.00           C  
ATOM    636  CG2 ILE    41      42.763  35.730  56.097  1.00  0.00           C  
ATOM    637  CG1 ILE    41      44.307  36.719  54.256  1.00  0.00           C  
ATOM    638  CD1 ILE    41      44.913  35.297  53.920  1.00  0.00           C  
ATOM    639  H   ILE    41      42.358  36.200  52.101  1.00  0.00           H  
ATOM    640  HA  ILE    41      40.771  36.555  54.537  1.00  0.00           H  
ATOM    641  HB  ILE    41      43.070  37.630  55.548  1.00  0.00           H  
ATOM    642 HG21 ILE    41      42.349  34.790  55.731  1.00  0.00           H  
ATOM    643 HG22 ILE    41      43.750  35.511  56.507  1.00  0.00           H  
ATOM    644 HG23 ILE    41      42.210  36.113  56.954  1.00  0.00           H  
ATOM    645 HG12 ILE    41      44.018  37.223  53.334  1.00  0.00           H  
ATOM    646 HG13 ILE    41      44.999  37.377  54.782  1.00  0.00           H  
ATOM    647 HD11 ILE    41      45.329  34.891  54.842  1.00  0.00           H  
ATOM    648 HD12 ILE    41      44.134  34.652  53.514  1.00  0.00           H  
ATOM    649 HD13 ILE    41      45.765  35.369  53.242  1.00  0.00           H  
ATOM    650  N   LYS    42      40.706  39.018  54.507  1.00  0.00           N  
ATOM    651  CA  LYS    42      40.538  40.463  54.596  1.00  0.00           C  
ATOM    652  C   LYS    42      41.189  41.132  55.869  1.00  0.00           C  
ATOM    653  O   LYS    42      40.457  41.054  56.903  1.00  0.00           O  
ATOM    654  CB  LYS    42      39.098  40.869  54.362  1.00  0.00           C  
ATOM    655  CG  LYS    42      38.703  42.387  54.450  1.00  0.00           C  
ATOM    656  CD  LYS    42      39.186  43.286  53.356  1.00  0.00           C  
ATOM    657  CE  LYS    42      38.626  44.703  53.487  1.00  0.00           C  
ATOM    658  NZ  LYS    42      39.036  45.407  54.721  1.00  0.00           N1+
ATOM    659  H   LYS    42      40.367  38.515  55.314  1.00  0.00           H  
ATOM    660  HA  LYS    42      41.223  40.830  53.832  1.00  0.00           H  
ATOM    661  HB2 LYS    42      38.799  40.561  53.360  1.00  0.00           H  
ATOM    662  HB3 LYS    42      38.402  40.336  55.009  1.00  0.00           H  
ATOM    663  HG2 LYS    42      37.613  42.411  54.472  1.00  0.00           H  
ATOM    664  HG3 LYS    42      39.047  42.741  55.422  1.00  0.00           H  
ATOM    665  HD2 LYS    42      40.272  43.273  53.452  1.00  0.00           H  
ATOM    666  HD3 LYS    42      38.879  42.900  52.383  1.00  0.00           H  
ATOM    667  HE2 LYS    42      39.017  45.368  52.717  1.00  0.00           H  
ATOM    668  HE3 LYS    42      37.539  44.666  53.410  1.00  0.00           H  
ATOM    669  HZ1 LYS    42      39.092  46.369  54.418  1.00  0.00           H  
ATOM    670  HZ2 LYS    42      38.338  45.330  55.447  1.00  0.00           H  
ATOM    671  HZ3 LYS    42      39.949  45.169  55.083  1.00  0.00           H  
ATOM    672  N   TYR    43      42.249  41.929  55.755  1.00  0.00           N  
ATOM    673  CA  TYR    43      42.849  42.653  56.809  1.00  0.00           C  
ATOM    674  C   TYR    43      42.038  43.936  57.121  1.00  0.00           C  
ATOM    675  O   TYR    43      41.440  44.527  56.198  1.00  0.00           O  
ATOM    676  CB  TYR    43      44.345  43.009  56.560  1.00  0.00           C  
ATOM    677  CG  TYR    43      45.182  41.785  56.331  1.00  0.00           C  
ATOM    678  CD1 TYR    43      45.927  41.666  55.143  1.00  0.00           C  
ATOM    679  CE1 TYR    43      46.527  40.410  54.928  1.00  0.00           C  
ATOM    680  CZ  TYR    43      46.685  39.511  55.973  1.00  0.00           C  
ATOM    681  OH  TYR    43      47.449  38.395  55.952  1.00  0.00           O  
ATOM    682  CE2 TYR    43      45.838  39.612  57.137  1.00  0.00           C  
ATOM    683  CD2 TYR    43      45.139  40.779  57.308  1.00  0.00           C  
ATOM    684  H   TYR    43      42.639  42.074  54.835  1.00  0.00           H  
ATOM    685  HA  TYR    43      42.773  42.019  57.693  1.00  0.00           H  
ATOM    686  HB2 TYR    43      44.446  43.539  55.613  1.00  0.00           H  
ATOM    687  HB3 TYR    43      44.800  43.611  57.347  1.00  0.00           H  
ATOM    688  HD1 TYR    43      45.830  42.313  54.284  1.00  0.00           H  
ATOM    689  HE1 TYR    43      46.988  40.136  53.990  1.00  0.00           H  
ATOM    690  HH  TYR    43      47.767  38.002  56.768  1.00  0.00           H  
ATOM    691  HE2 TYR    43      45.815  38.821  57.871  1.00  0.00           H  
ATOM    692  HD2 TYR    43      44.568  40.949  58.209  1.00  0.00           H  
ATOM    693  N   ASP    44      41.975  44.342  58.377  1.00  0.00           N  
ATOM    694  CA  ASP    44      41.450  45.684  58.798  1.00  0.00           C  
ATOM    695  C   ASP    44      42.480  46.727  58.363  1.00  0.00           C  
ATOM    696  O   ASP    44      43.677  46.501  58.144  1.00  0.00           O  
ATOM    697  CB  ASP    44      41.211  45.870  60.328  1.00  0.00           C  
ATOM    698  CG  ASP    44      40.333  44.840  60.928  1.00  0.00           C  
ATOM    699  OD1 ASP    44      39.730  44.001  60.206  1.00  0.00           O  
ATOM    700  OD2 ASP    44      40.216  44.723  62.156  1.00  0.00           O1-
ATOM    701  H   ASP    44      42.421  43.765  59.076  1.00  0.00           H  
ATOM    702  HA  ASP    44      40.504  45.780  58.265  1.00  0.00           H  
ATOM    703  HB2 ASP    44      42.183  45.831  60.820  1.00  0.00           H  
ATOM    704  HB3 ASP    44      40.786  46.853  60.529  1.00  0.00           H  
ATOM    705  N   GLY    45      42.130  48.019  58.324  1.00  0.00           N  
ATOM    706  CA  GLY    45      42.996  49.115  57.943  1.00  0.00           C  
ATOM    707  C   GLY    45      43.514  49.127  56.500  1.00  0.00           C  
ATOM    708  O   GLY    45      43.820  50.185  55.952  1.00  0.00           O  
ATOM    709  H   GLY    45      41.165  48.237  58.531  1.00  0.00           H  
ATOM    710  HA2 GLY    45      42.532  50.057  58.234  1.00  0.00           H  
ATOM    711  HA3 GLY    45      43.875  49.025  58.582  1.00  0.00           H  
ATOM    712  N   PHE    46      43.554  47.955  55.825  1.00  0.00           N  
ATOM    713  CA  PHE    46      43.666  47.828  54.346  1.00  0.00           C  
ATOM    714  C   PHE    46      42.313  47.507  53.855  1.00  0.00           C  
ATOM    715  O   PHE    46      41.485  46.976  54.585  1.00  0.00           O  
ATOM    716  CB  PHE    46      44.536  46.623  54.096  1.00  0.00           C  
ATOM    717  CG  PHE    46      45.920  46.682  54.708  1.00  0.00           C  
ATOM    718  CD1 PHE    46      46.153  46.160  55.990  1.00  0.00           C  
ATOM    719  CE1 PHE    46      47.424  46.213  56.571  1.00  0.00           C  
ATOM    720  CZ  PHE    46      48.480  46.876  55.934  1.00  0.00           C  
ATOM    721  CE2 PHE    46      48.262  47.444  54.688  1.00  0.00           C  
ATOM    722  CD2 PHE    46      46.958  47.409  54.125  1.00  0.00           C  
ATOM    723  H   PHE    46      43.295  47.140  56.362  1.00  0.00           H  
ATOM    724  HA  PHE    46      44.145  48.746  54.006  1.00  0.00           H  
ATOM    725  HB2 PHE    46      44.050  45.701  54.415  1.00  0.00           H  
ATOM    726  HB3 PHE    46      44.633  46.519  53.016  1.00  0.00           H  
ATOM    727  HD1 PHE    46      45.422  45.552  56.503  1.00  0.00           H  
ATOM    728  HE1 PHE    46      47.548  45.659  57.489  1.00  0.00           H  
ATOM    729  HZ  PHE    46      49.470  46.978  56.355  1.00  0.00           H  
ATOM    730  HE2 PHE    46      49.045  47.919  54.116  1.00  0.00           H  
ATOM    731  HD2 PHE    46      46.724  47.977  53.237  1.00  0.00           H  
ATOM    732  N   ASP    47      42.047  47.923  52.603  1.00  0.00           N  
ATOM    733  CA  ASP    47      40.811  47.594  51.836  1.00  0.00           C  
ATOM    734  C   ASP    47      41.019  46.342  50.944  1.00  0.00           C  
ATOM    735  O   ASP    47      40.024  45.863  50.340  1.00  0.00           O  
ATOM    736  CB  ASP    47      40.490  48.849  50.988  1.00  0.00           C  
ATOM    737  CG  ASP    47      40.516  50.243  51.706  1.00  0.00           C  
ATOM    738  OD1 ASP    47      40.635  50.405  52.921  1.00  0.00           O  
ATOM    739  OD2 ASP    47      40.292  51.253  51.002  1.00  0.00           O1-
ATOM    740  H   ASP    47      42.828  48.327  52.106  1.00  0.00           H  
ATOM    741  HA  ASP    47      39.917  47.463  52.446  1.00  0.00           H  
ATOM    742  HB2 ASP    47      41.218  49.051  50.203  1.00  0.00           H  
ATOM    743  HB3 ASP    47      39.501  48.691  50.557  1.00  0.00           H  
ATOM    744  N   CYS    48      42.283  45.804  50.832  1.00  0.00           N  
ATOM    745  CA  CYS    48      42.529  44.768  49.865  1.00  0.00           C  
ATOM    746  C   CYS    48      42.206  43.343  50.393  1.00  0.00           C  
ATOM    747  O   CYS    48      42.113  43.088  51.596  1.00  0.00           O  
ATOM    748  CB  CYS    48      43.978  44.904  49.436  1.00  0.00           C  
ATOM    749  SG  CYS    48      44.584  43.802  48.196  1.00  0.00           S  
ATOM    750  H   CYS    48      43.051  46.300  51.262  1.00  0.00           H  
ATOM    751  HA  CYS    48      42.024  44.879  48.905  1.00  0.00           H  
ATOM    752  HB2 CYS    48      44.199  45.869  48.980  1.00  0.00           H  
ATOM    753  HB3 CYS    48      44.660  44.787  50.278  1.00  0.00           H  
ATOM    754  HG  CYS    48      44.848  42.896  49.141  1.00  0.00           H  
ATOM    755  N   VAL    49      41.970  42.486  49.414  1.00  0.00           N  
ATOM    756  CA  VAL    49      41.757  41.019  49.654  1.00  0.00           C  
ATOM    757  C   VAL    49      43.025  40.275  49.308  1.00  0.00           C  
ATOM    758  O   VAL    49      43.618  40.559  48.269  1.00  0.00           O  
ATOM    759  CB  VAL    49      40.554  40.603  48.874  1.00  0.00           C  
ATOM    760  CG1 VAL    49      40.453  39.074  48.826  1.00  0.00           C  
ATOM    761  CG2 VAL    49      39.253  41.254  49.303  1.00  0.00           C  
ATOM    762  H   VAL    49      42.179  42.855  48.498  1.00  0.00           H  
ATOM    763  HA  VAL    49      41.543  40.719  50.680  1.00  0.00           H  
ATOM    764  HB  VAL    49      40.611  40.971  47.850  1.00  0.00           H  
ATOM    765 HG11 VAL    49      41.248  38.647  48.214  1.00  0.00           H  
ATOM    766 HG12 VAL    49      40.422  38.655  49.831  1.00  0.00           H  
ATOM    767 HG13 VAL    49      39.457  38.802  48.477  1.00  0.00           H  
ATOM    768 HG21 VAL    49      39.420  42.328  49.377  1.00  0.00           H  
ATOM    769 HG22 VAL    49      38.525  41.215  48.493  1.00  0.00           H  
ATOM    770 HG23 VAL    49      38.815  40.830  50.207  1.00  0.00           H  
ATOM    771  N   TYR    50      43.420  39.303  50.130  1.00  0.00           N  
ATOM    772  CA  TYR    50      44.665  38.542  49.955  1.00  0.00           C  
ATOM    773  C   TYR    50      44.447  37.017  50.054  1.00  0.00           C  
ATOM    774  O   TYR    50      43.379  36.655  50.430  1.00  0.00           O  
ATOM    775  CB  TYR    50      45.663  39.038  50.970  1.00  0.00           C  
ATOM    776  CG  TYR    50      45.917  40.506  50.978  1.00  0.00           C  
ATOM    777  CD1 TYR    50      45.042  41.389  51.620  1.00  0.00           C  
ATOM    778  CE1 TYR    50      45.426  42.747  51.669  1.00  0.00           C  
ATOM    779  CZ  TYR    50      46.684  43.176  51.235  1.00  0.00           C  
ATOM    780  OH  TYR    50      47.037  44.489  51.546  1.00  0.00           O  
ATOM    781  CE2 TYR    50      47.530  42.287  50.517  1.00  0.00           C  
ATOM    782  CD2 TYR    50      47.135  40.922  50.356  1.00  0.00           C  
ATOM    783  H   TYR    50      42.805  39.068  50.896  1.00  0.00           H  
ATOM    784  HA  TYR    50      45.061  38.726  48.956  1.00  0.00           H  
ATOM    785  HB2 TYR    50      45.228  38.945  51.965  1.00  0.00           H  
ATOM    786  HB3 TYR    50      46.624  38.526  50.926  1.00  0.00           H  
ATOM    787  HD1 TYR    50      44.203  41.044  52.206  1.00  0.00           H  
ATOM    788  HE1 TYR    50      44.937  43.466  52.310  1.00  0.00           H  
ATOM    789  HH  TYR    50      47.677  44.625  52.249  1.00  0.00           H  
ATOM    790  HE2 TYR    50      48.503  42.560  50.136  1.00  0.00           H  
ATOM    791  HD2 TYR    50      47.809  40.228  49.875  1.00  0.00           H  
ATOM    792  N   GLY    51      45.470  36.282  49.570  1.00  0.00           N  
ATOM    793  CA  GLY    51      45.510  34.850  49.863  1.00  0.00           C  
ATOM    794  C   GLY    51      46.986  34.458  50.207  1.00  0.00           C  
ATOM    795  O   GLY    51      47.918  34.785  49.513  1.00  0.00           O  
ATOM    796  H   GLY    51      46.193  36.776  49.065  1.00  0.00           H  
ATOM    797  HA2 GLY    51      44.937  34.794  50.789  1.00  0.00           H  
ATOM    798  HA3 GLY    51      45.164  34.320  48.976  1.00  0.00           H  
ATOM    799  N   LEU    52      47.093  33.658  51.259  1.00  0.00           N  
ATOM    800  CA  LEU    52      48.417  33.045  51.636  1.00  0.00           C  
ATOM    801  C   LEU    52      48.292  31.596  52.102  1.00  0.00           C  
ATOM    802  O   LEU    52      47.230  31.098  52.636  1.00  0.00           O  
ATOM    803  CB  LEU    52      48.945  33.919  52.765  1.00  0.00           C  
ATOM    804  CG  LEU    52      49.352  35.459  52.535  1.00  0.00           C  
ATOM    805  CD1 LEU    52      49.556  36.170  53.902  1.00  0.00           C  
ATOM    806  CD2 LEU    52      50.575  35.628  51.638  1.00  0.00           C  
ATOM    807  H   LEU    52      46.241  33.367  51.717  1.00  0.00           H  
ATOM    808  HA  LEU    52      49.136  33.037  50.817  1.00  0.00           H  
ATOM    809  HB2 LEU    52      48.274  33.830  53.620  1.00  0.00           H  
ATOM    810  HB3 LEU    52      49.910  33.480  53.017  1.00  0.00           H  
ATOM    811  HG  LEU    52      48.507  35.911  52.015  1.00  0.00           H  
ATOM    812 HD11 LEU    52      50.463  35.762  54.348  1.00  0.00           H  
ATOM    813 HD12 LEU    52      49.617  37.223  53.629  1.00  0.00           H  
ATOM    814 HD13 LEU    52      48.670  35.987  54.510  1.00  0.00           H  
ATOM    815 HD21 LEU    52      51.472  35.149  52.030  1.00  0.00           H  
ATOM    816 HD22 LEU    52      50.383  35.035  50.744  1.00  0.00           H  
ATOM    817 HD23 LEU    52      50.818  36.665  51.410  1.00  0.00           H  
ATOM    818  N   GLU    53      49.425  30.897  51.967  1.00  0.00           N  
ATOM    819  CA  GLU    53      49.741  29.679  52.660  1.00  0.00           C  
ATOM    820  C   GLU    53      50.328  29.858  54.028  1.00  0.00           C  
ATOM    821  O   GLU    53      51.489  29.641  54.284  1.00  0.00           O  
ATOM    822  CB  GLU    53      50.630  28.754  51.842  1.00  0.00           C  
ATOM    823  CG  GLU    53      50.186  28.262  50.479  1.00  0.00           C  
ATOM    824  CD  GLU    53      51.344  27.512  49.785  1.00  0.00           C  
ATOM    825  OE1 GLU    53      51.081  26.325  49.498  1.00  0.00           O  
ATOM    826  OE2 GLU    53      52.472  28.022  49.488  1.00  0.00           O1-
ATOM    827  H   GLU    53      50.224  31.387  51.592  1.00  0.00           H  
ATOM    828  HA  GLU    53      48.824  29.093  52.711  1.00  0.00           H  
ATOM    829  HB2 GLU    53      51.610  29.204  51.685  1.00  0.00           H  
ATOM    830  HB3 GLU    53      50.777  27.837  52.414  1.00  0.00           H  
ATOM    831  HG2 GLU    53      49.234  27.736  50.422  1.00  0.00           H  
ATOM    832  HG3 GLU    53      50.145  29.214  49.950  1.00  0.00           H  
ATOM    833  N   LEU    54      49.442  30.180  54.947  1.00  0.00           N  
ATOM    834  CA  LEU    54      49.719  30.513  56.340  1.00  0.00           C  
ATOM    835  C   LEU    54      50.389  29.328  57.044  1.00  0.00           C  
ATOM    836  O   LEU    54      51.312  29.537  57.820  1.00  0.00           O  
ATOM    837  CB  LEU    54      48.453  31.018  57.124  1.00  0.00           C  
ATOM    838  CG  LEU    54      47.830  32.176  56.379  1.00  0.00           C  
ATOM    839  CD1 LEU    54      46.454  32.371  56.950  1.00  0.00           C  
ATOM    840  CD2 LEU    54      48.612  33.484  56.673  1.00  0.00           C  
ATOM    841  H   LEU    54      48.514  30.384  54.603  1.00  0.00           H  
ATOM    842  HA  LEU    54      50.436  31.333  56.304  1.00  0.00           H  
ATOM    843  HB2 LEU    54      47.744  30.197  57.233  1.00  0.00           H  
ATOM    844  HB3 LEU    54      48.629  31.261  58.172  1.00  0.00           H  
ATOM    845  HG  LEU    54      47.670  31.987  55.317  1.00  0.00           H  
ATOM    846 HD11 LEU    54      45.977  33.105  56.300  1.00  0.00           H  
ATOM    847 HD12 LEU    54      45.841  31.474  56.860  1.00  0.00           H  
ATOM    848 HD13 LEU    54      46.384  32.641  58.004  1.00  0.00           H  
ATOM    849 HD21 LEU    54      48.596  33.874  57.691  1.00  0.00           H  
ATOM    850 HD22 LEU    54      49.552  33.378  56.130  1.00  0.00           H  
ATOM    851 HD23 LEU    54      48.128  34.270  56.093  1.00  0.00           H  
ATOM    852  N   ASN    55      50.068  28.119  56.651  1.00  0.00           N  
ATOM    853  CA  ASN    55      50.645  26.784  57.123  1.00  0.00           C  
ATOM    854  C   ASN    55      52.122  26.669  56.869  1.00  0.00           C  
ATOM    855  O   ASN    55      52.826  25.895  57.502  1.00  0.00           O  
ATOM    856  CB  ASN    55      49.963  25.688  56.239  1.00  0.00           C  
ATOM    857  CG  ASN    55      48.484  25.573  56.441  1.00  0.00           C  
ATOM    858  OD1 ASN    55      47.697  26.541  56.297  1.00  0.00           O  
ATOM    859  ND2 ASN    55      48.051  24.453  56.974  1.00  0.00           N  
ATOM    860  H   ASN    55      49.205  28.013  56.138  1.00  0.00           H  
ATOM    861  HA  ASN    55      50.423  26.543  58.163  1.00  0.00           H  
ATOM    862  HB2 ASN    55      50.124  25.819  55.169  1.00  0.00           H  
ATOM    863  HB3 ASN    55      50.396  24.727  56.514  1.00  0.00           H  
ATOM    864 HD21 ASN    55      48.618  23.641  57.171  1.00  0.00           H  
ATOM    865 HD22 ASN    55      47.061  24.273  57.055  1.00  0.00           H  
ATOM    866  N   LYS    56      52.626  27.453  55.882  1.00  0.00           N  
ATOM    867  CA  LYS    56      53.946  27.245  55.285  1.00  0.00           C  
ATOM    868  C   LYS    56      54.666  28.590  55.162  1.00  0.00           C  
ATOM    869  O   LYS    56      55.890  28.584  55.016  1.00  0.00           O  
ATOM    870  CB  LYS    56      53.605  26.674  53.924  1.00  0.00           C  
ATOM    871  CG  LYS    56      53.098  25.266  53.994  1.00  0.00           C  
ATOM    872  CD  LYS    56      52.523  24.722  52.730  1.00  0.00           C  
ATOM    873  CE  LYS    56      51.761  23.396  53.091  1.00  0.00           C  
ATOM    874  NZ  LYS    56      51.363  22.733  51.866  1.00  0.00           N1+
ATOM    875  H   LYS    56      52.050  28.192  55.506  1.00  0.00           H  
ATOM    876  HA  LYS    56      54.486  26.487  55.853  1.00  0.00           H  
ATOM    877  HB2 LYS    56      52.815  27.270  53.468  1.00  0.00           H  
ATOM    878  HB3 LYS    56      54.503  26.723  53.308  1.00  0.00           H  
ATOM    879  HG2 LYS    56      53.939  24.595  54.169  1.00  0.00           H  
ATOM    880  HG3 LYS    56      52.341  25.168  54.772  1.00  0.00           H  
ATOM    881  HD2 LYS    56      51.708  25.376  52.421  1.00  0.00           H  
ATOM    882  HD3 LYS    56      53.233  24.593  51.913  1.00  0.00           H  
ATOM    883  HE2 LYS    56      52.451  22.753  53.637  1.00  0.00           H  
ATOM    884  HE3 LYS    56      50.878  23.532  53.716  1.00  0.00           H  
ATOM    885  HZ1 LYS    56      50.902  21.841  51.978  1.00  0.00           H  
ATOM    886  HZ2 LYS    56      50.755  23.365  51.365  1.00  0.00           H  
ATOM    887  HZ3 LYS    56      52.178  22.475  51.329  1.00  0.00           H  
ATOM    888  N   ASP    57      54.103  29.818  54.989  1.00  0.00           N  
ATOM    889  CA  ASP    57      54.802  31.027  54.537  1.00  0.00           C  
ATOM    890  C   ASP    57      55.830  31.512  55.602  1.00  0.00           C  
ATOM    891  O   ASP    57      55.476  31.795  56.766  1.00  0.00           O  
ATOM    892  CB  ASP    57      53.732  32.036  54.208  1.00  0.00           C  
ATOM    893  CG  ASP    57      54.266  33.190  53.426  1.00  0.00           C  
ATOM    894  OD1 ASP    57      55.434  33.569  53.531  1.00  0.00           O  
ATOM    895  OD2 ASP    57      53.510  33.675  52.522  1.00  0.00           O1-
ATOM    896  H   ASP    57      53.094  29.849  54.958  1.00  0.00           H  
ATOM    897  HA  ASP    57      55.310  30.833  53.592  1.00  0.00           H  
ATOM    898  HB2 ASP    57      52.930  31.549  53.652  1.00  0.00           H  
ATOM    899  HB3 ASP    57      53.291  32.398  55.137  1.00  0.00           H  
ATOM    900  N   GLU    58      57.046  31.758  55.161  1.00  0.00           N  
ATOM    901  CA  GLU    58      58.177  32.156  55.996  1.00  0.00           C  
ATOM    902  C   GLU    58      58.067  33.672  56.415  1.00  0.00           C  
ATOM    903  O   GLU    58      58.683  34.063  57.445  1.00  0.00           O  
ATOM    904  CB  GLU    58      59.459  32.036  55.136  1.00  0.00           C  
ATOM    905  CG  GLU    58      60.773  32.643  55.673  1.00  0.00           C  
ATOM    906  CD  GLU    58      61.100  32.145  57.075  1.00  0.00           C  
ATOM    907  OE1 GLU    58      61.822  32.823  57.855  1.00  0.00           O  
ATOM    908  OE2 GLU    58      60.677  31.053  57.451  1.00  0.00           O1-
ATOM    909  H   GLU    58      57.220  31.511  54.197  1.00  0.00           H  
ATOM    910  HA  GLU    58      58.336  31.548  56.887  1.00  0.00           H  
ATOM    911  HB2 GLU    58      59.644  30.967  55.031  1.00  0.00           H  
ATOM    912  HB3 GLU    58      59.234  32.479  54.166  1.00  0.00           H  
ATOM    913  HG2 GLU    58      61.629  32.397  55.045  1.00  0.00           H  
ATOM    914  HG3 GLU    58      60.615  33.722  55.667  1.00  0.00           H  
ATOM    915  N   ARG    59      57.076  34.463  55.898  1.00  0.00           N  
ATOM    916  CA  ARG    59      56.855  35.881  56.199  1.00  0.00           C  
ATOM    917  C   ARG    59      55.950  36.165  57.367  1.00  0.00           C  
ATOM    918  O   ARG    59      55.783  37.283  57.796  1.00  0.00           O  
ATOM    919  CB  ARG    59      56.200  36.642  55.040  1.00  0.00           C  
ATOM    920  CG  ARG    59      57.146  36.609  53.767  1.00  0.00           C  
ATOM    921  CD  ARG    59      56.440  37.200  52.556  1.00  0.00           C  
ATOM    922  NE  ARG    59      55.307  36.309  52.077  1.00  0.00           N  
ATOM    923  CZ  ARG    59      54.914  36.190  50.824  1.00  0.00           C  
ATOM    924  NH1 ARG    59      55.199  37.103  50.000  1.00  0.00           N  
ATOM    925  NH2 ARG    59      54.137  35.232  50.370  1.00  0.00           N1+
ATOM    926  H   ARG    59      56.607  34.116  55.074  1.00  0.00           H  
ATOM    927  HA  ARG    59      57.827  36.336  56.390  1.00  0.00           H  
ATOM    928  HB2 ARG    59      55.194  36.250  54.891  1.00  0.00           H  
ATOM    929  HB3 ARG    59      56.036  37.680  55.331  1.00  0.00           H  
ATOM    930  HG2 ARG    59      57.956  37.326  53.895  1.00  0.00           H  
ATOM    931  HG3 ARG    59      57.487  35.621  53.458  1.00  0.00           H  
ATOM    932  HD2 ARG    59      56.109  38.232  52.678  1.00  0.00           H  
ATOM    933  HD3 ARG    59      57.159  37.100  51.742  1.00  0.00           H  
ATOM    934  HE  ARG    59      55.116  35.523  52.682  1.00  0.00           H  
ATOM    935 HH11 ARG    59      55.695  37.927  50.310  1.00  0.00           H  
ATOM    936 HH12 ARG    59      54.827  37.106  49.061  1.00  0.00           H  
ATOM    937 HH21 ARG    59      53.832  34.535  51.034  1.00  0.00           H  
ATOM    938 HH22 ARG    59      53.695  35.249  49.462  1.00  0.00           H  
ATOM    939  N   VAL    60      55.258  35.141  57.880  1.00  0.00           N  
ATOM    940  CA  VAL    60      54.172  35.302  58.882  1.00  0.00           C  
ATOM    941  C   VAL    60      54.608  34.493  60.131  1.00  0.00           C  
ATOM    942  O   VAL    60      55.139  33.381  60.063  1.00  0.00           O  
ATOM    943  CB  VAL    60      52.804  34.883  58.371  1.00  0.00           C  
ATOM    944  CG1 VAL    60      52.399  35.637  57.100  1.00  0.00           C  
ATOM    945  CG2 VAL    60      52.601  33.358  58.239  1.00  0.00           C  
ATOM    946  H   VAL    60      55.424  34.222  57.497  1.00  0.00           H  
ATOM    947  HA  VAL    60      54.156  36.366  59.120  1.00  0.00           H  
ATOM    948  HB  VAL    60      52.136  35.131  59.196  1.00  0.00           H  
ATOM    949 HG11 VAL    60      51.367  35.413  56.830  1.00  0.00           H  
ATOM    950 HG12 VAL    60      52.463  36.717  57.236  1.00  0.00           H  
ATOM    951 HG13 VAL    60      52.962  35.284  56.236  1.00  0.00           H  
ATOM    952 HG21 VAL    60      52.727  32.814  59.175  1.00  0.00           H  
ATOM    953 HG22 VAL    60      51.564  33.156  57.971  1.00  0.00           H  
ATOM    954 HG23 VAL    60      53.283  32.902  57.521  1.00  0.00           H  
ATOM    955  N   SER    61      54.272  35.054  61.303  1.00  0.00           N  
ATOM    956  CA  SER    61      54.649  34.536  62.693  1.00  0.00           C  
ATOM    957  C   SER    61      53.480  34.766  63.667  1.00  0.00           C  
ATOM    958  O   SER    61      52.720  35.720  63.525  1.00  0.00           O  
ATOM    959  CB  SER    61      56.037  35.043  63.154  1.00  0.00           C  
ATOM    960  OG  SER    61      55.842  36.477  63.320  1.00  0.00           O  
ATOM    961  H   SER    61      53.601  35.807  61.251  1.00  0.00           H  
ATOM    962  HA  SER    61      54.722  33.456  62.565  1.00  0.00           H  
ATOM    963  HB2 SER    61      56.302  34.587  64.108  1.00  0.00           H  
ATOM    964  HB3 SER    61      56.803  34.915  62.389  1.00  0.00           H  
ATOM    965  HG  SER    61      55.526  36.830  62.485  1.00  0.00           H  
ATOM    966  N   ALA    62      53.349  33.972  64.661  1.00  0.00           N  
ATOM    967  CA  ALA    62      52.394  34.161  65.791  1.00  0.00           C  
ATOM    968  C   ALA    62      50.855  34.158  65.337  1.00  0.00           C  
ATOM    969  O   ALA    62      50.110  35.008  65.758  1.00  0.00           O  
ATOM    970  CB  ALA    62      52.793  35.282  66.745  1.00  0.00           C  
ATOM    971  H   ALA    62      54.015  33.213  64.684  1.00  0.00           H  
ATOM    972  HA  ALA    62      52.572  33.203  66.278  1.00  0.00           H  
ATOM    973  HB1 ALA    62      53.882  35.330  66.753  1.00  0.00           H  
ATOM    974  HB2 ALA    62      52.362  36.221  66.399  1.00  0.00           H  
ATOM    975  HB3 ALA    62      52.322  35.142  67.718  1.00  0.00           H  
ATOM    976  N   LEU    63      50.462  33.246  64.492  1.00  0.00           N  
ATOM    977  CA  LEU    63      49.093  32.894  64.115  1.00  0.00           C  
ATOM    978  C   LEU    63      48.133  32.484  65.266  1.00  0.00           C  
ATOM    979  O   LEU    63      48.308  31.326  65.768  1.00  0.00           O  
ATOM    980  CB  LEU    63      49.206  31.749  63.090  1.00  0.00           C  
ATOM    981  CG  LEU    63      47.791  31.323  62.555  1.00  0.00           C  
ATOM    982  CD1 LEU    63      47.186  32.420  61.701  1.00  0.00           C  
ATOM    983  CD2 LEU    63      47.887  30.140  61.520  1.00  0.00           C  
ATOM    984  H   LEU    63      51.157  32.656  64.058  1.00  0.00           H  
ATOM    985  HA  LEU    63      48.640  33.752  63.618  1.00  0.00           H  
ATOM    986  HB2 LEU    63      49.934  32.072  62.347  1.00  0.00           H  
ATOM    987  HB3 LEU    63      49.630  30.866  63.568  1.00  0.00           H  
ATOM    988  HG  LEU    63      47.075  31.112  63.350  1.00  0.00           H  
ATOM    989 HD11 LEU    63      46.982  33.258  62.368  1.00  0.00           H  
ATOM    990 HD12 LEU    63      47.899  32.817  60.978  1.00  0.00           H  
ATOM    991 HD13 LEU    63      46.267  32.100  61.209  1.00  0.00           H  
ATOM    992 HD21 LEU    63      48.309  29.339  62.127  1.00  0.00           H  
ATOM    993 HD22 LEU    63      46.863  29.834  61.304  1.00  0.00           H  
ATOM    994 HD23 LEU    63      48.517  30.337  60.652  1.00  0.00           H  
ATOM    995  N   GLU    64      47.113  33.246  65.590  1.00  0.00           N  
ATOM    996  CA  GLU    64      46.127  33.008  66.576  1.00  0.00           C  
ATOM    997  C   GLU    64      44.724  33.437  66.031  1.00  0.00           C  
ATOM    998  O   GLU    64      44.648  34.363  65.296  1.00  0.00           O  
ATOM    999  CB  GLU    64      46.437  33.565  67.902  1.00  0.00           C  
ATOM   1000  CG  GLU    64      46.232  35.062  68.027  1.00  0.00           C  
ATOM   1001  CD  GLU    64      46.375  35.380  69.510  1.00  0.00           C  
ATOM   1002  OE1 GLU    64      46.784  36.513  69.829  1.00  0.00           O  
ATOM   1003  OE2 GLU    64      45.921  34.700  70.444  1.00  0.00           O1-
ATOM   1004  H   GLU    64      47.064  34.098  65.051  1.00  0.00           H  
ATOM   1005  HA  GLU    64      46.068  31.926  66.695  1.00  0.00           H  
ATOM   1006  HB2 GLU    64      45.790  33.015  68.585  1.00  0.00           H  
ATOM   1007  HB3 GLU    64      47.469  33.256  68.066  1.00  0.00           H  
ATOM   1008  HG2 GLU    64      46.941  35.592  67.391  1.00  0.00           H  
ATOM   1009  HG3 GLU    64      45.213  35.345  67.766  1.00  0.00           H  
ATOM   1010  N   VAL    65      43.644  32.725  66.428  1.00  0.00           N  
ATOM   1011  CA  VAL    65      42.194  33.097  66.454  1.00  0.00           C  
ATOM   1012  C   VAL    65      41.833  33.932  67.669  1.00  0.00           C  
ATOM   1013  O   VAL    65      41.892  33.452  68.818  1.00  0.00           O  
ATOM   1014  CB  VAL    65      41.389  31.764  66.444  1.00  0.00           C  
ATOM   1015  CG1 VAL    65      39.931  31.820  66.882  1.00  0.00           C  
ATOM   1016  CG2 VAL    65      41.489  31.144  65.063  1.00  0.00           C  
ATOM   1017  H   VAL    65      43.834  31.859  66.911  1.00  0.00           H  
ATOM   1018  HA  VAL    65      41.825  33.634  65.581  1.00  0.00           H  
ATOM   1019  HB  VAL    65      41.844  31.178  67.243  1.00  0.00           H  
ATOM   1020 HG11 VAL    65      39.451  30.857  66.712  1.00  0.00           H  
ATOM   1021 HG12 VAL    65      39.756  32.087  67.925  1.00  0.00           H  
ATOM   1022 HG13 VAL    65      39.341  32.505  66.274  1.00  0.00           H  
ATOM   1023 HG21 VAL    65      41.040  30.151  65.084  1.00  0.00           H  
ATOM   1024 HG22 VAL    65      40.914  31.727  64.343  1.00  0.00           H  
ATOM   1025 HG23 VAL    65      42.535  31.073  64.765  1.00  0.00           H  
ATOM   1026  N   LEU    66      41.339  35.142  67.432  1.00  0.00           N  
ATOM   1027  CA  LEU    66      40.686  35.986  68.406  1.00  0.00           C  
ATOM   1028  C   LEU    66      39.218  35.448  68.710  1.00  0.00           C  
ATOM   1029  O   LEU    66      38.691  34.829  67.760  1.00  0.00           O  
ATOM   1030  CB  LEU    66      40.792  37.430  67.853  1.00  0.00           C  
ATOM   1031  CG  LEU    66      42.202  37.988  67.560  1.00  0.00           C  
ATOM   1032  CD1 LEU    66      42.217  39.533  67.343  1.00  0.00           C  
ATOM   1033  CD2 LEU    66      43.090  37.718  68.767  1.00  0.00           C  
ATOM   1034  H   LEU    66      41.148  35.355  66.463  1.00  0.00           H  
ATOM   1035  HA  LEU    66      41.153  35.874  69.385  1.00  0.00           H  
ATOM   1036  HB2 LEU    66      40.183  37.531  66.955  1.00  0.00           H  
ATOM   1037  HB3 LEU    66      40.419  38.089  68.637  1.00  0.00           H  
ATOM   1038  HG  LEU    66      42.656  37.442  66.733  1.00  0.00           H  
ATOM   1039 HD11 LEU    66      43.220  39.752  66.976  1.00  0.00           H  
ATOM   1040 HD12 LEU    66      41.409  39.782  66.656  1.00  0.00           H  
ATOM   1041 HD13 LEU    66      42.131  40.042  68.303  1.00  0.00           H  
ATOM   1042 HD21 LEU    66      43.385  36.671  68.832  1.00  0.00           H  
ATOM   1043 HD22 LEU    66      43.975  38.342  68.644  1.00  0.00           H  
ATOM   1044 HD23 LEU    66      42.661  37.997  69.730  1.00  0.00           H  
ATOM   1045  N   PRO    67      38.511  35.890  69.754  1.00  0.00           N  
ATOM   1046  CA  PRO    67      37.054  35.622  69.896  1.00  0.00           C  
ATOM   1047  C   PRO    67      36.202  36.334  68.832  1.00  0.00           C  
ATOM   1048  O   PRO    67      36.610  37.360  68.265  1.00  0.00           O  
ATOM   1049  CD  PRO    67      38.929  36.872  70.754  1.00  0.00           C  
ATOM   1050  CG  PRO    67      37.637  37.343  71.480  1.00  0.00           C  
ATOM   1051  CB  PRO    67      36.646  36.182  71.340  1.00  0.00           C  
ATOM   1052  HD2 PRO    67      39.347  37.766  70.294  1.00  0.00           H  
ATOM   1053  HD3 PRO    67      39.627  36.401  71.447  1.00  0.00           H  
ATOM   1054  HG2 PRO    67      37.223  38.238  71.015  1.00  0.00           H  
ATOM   1055  HG3 PRO    67      37.938  37.548  72.507  1.00  0.00           H  
ATOM   1056  HB2 PRO    67      35.640  36.599  71.399  1.00  0.00           H  
ATOM   1057  HB3 PRO    67      36.795  35.470  72.151  1.00  0.00           H  
ATOM   1058  HA  PRO    67      36.915  34.541  69.888  1.00  0.00           H  
ATOM   1059  N   ASP    68      34.912  35.936  68.651  1.00  0.00           N  
ATOM   1060  CA  ASP    68      34.082  36.199  67.440  1.00  0.00           C  
ATOM   1061  C   ASP    68      33.445  37.634  67.623  1.00  0.00           C  
ATOM   1062  O   ASP    68      32.885  38.004  68.674  1.00  0.00           O  
ATOM   1063  CB  ASP    68      32.967  35.138  67.289  1.00  0.00           C  
ATOM   1064  CG  ASP    68      33.472  33.659  67.180  1.00  0.00           C  
ATOM   1065  OD1 ASP    68      34.718  33.406  67.072  1.00  0.00           O  
ATOM   1066  OD2 ASP    68      32.574  32.778  67.138  1.00  0.00           O1-
ATOM   1067  H   ASP    68      34.598  35.283  69.354  1.00  0.00           H  
ATOM   1068  HA  ASP    68      34.734  36.163  66.567  1.00  0.00           H  
ATOM   1069  HB2 ASP    68      32.406  35.332  68.203  1.00  0.00           H  
ATOM   1070  HB3 ASP    68      32.257  35.356  66.491  1.00  0.00           H  
ATOM   1071  N   ARG    69      33.474  38.370  66.541  1.00  0.00           N  
ATOM   1072  CA  ARG    69      32.606  39.501  66.416  1.00  0.00           C  
ATOM   1073  C   ARG    69      31.104  39.154  66.618  1.00  0.00           C  
ATOM   1074  O   ARG    69      30.699  37.991  66.472  1.00  0.00           O  
ATOM   1075  CB  ARG    69      32.956  40.127  64.998  1.00  0.00           C  
ATOM   1076  CG  ARG    69      32.136  39.621  63.775  1.00  0.00           C  
ATOM   1077  CD  ARG    69      32.522  40.409  62.551  1.00  0.00           C  
ATOM   1078  NE  ARG    69      31.887  41.772  62.539  1.00  0.00           N  
ATOM   1079  CZ  ARG    69      30.815  42.167  61.920  1.00  0.00           C  
ATOM   1080  NH1 ARG    69      30.102  41.400  61.130  1.00  0.00           N  
ATOM   1081  NH2 ARG    69      30.302  43.326  62.193  1.00  0.00           N1+
ATOM   1082  H   ARG    69      33.810  37.824  65.760  1.00  0.00           H  
ATOM   1083  HA  ARG    69      32.786  40.169  67.260  1.00  0.00           H  
ATOM   1084  HB2 ARG    69      32.788  41.192  65.163  1.00  0.00           H  
ATOM   1085  HB3 ARG    69      34.032  40.068  64.834  1.00  0.00           H  
ATOM   1086  HG2 ARG    69      32.283  38.560  63.573  1.00  0.00           H  
ATOM   1087  HG3 ARG    69      31.061  39.674  63.949  1.00  0.00           H  
ATOM   1088  HD2 ARG    69      33.582  40.570  62.353  1.00  0.00           H  
ATOM   1089  HD3 ARG    69      32.056  39.913  61.699  1.00  0.00           H  
ATOM   1090  HE  ARG    69      32.487  42.517  62.863  1.00  0.00           H  
ATOM   1091 HH11 ARG    69      30.296  40.430  60.927  1.00  0.00           H  
ATOM   1092 HH12 ARG    69      29.242  41.807  60.791  1.00  0.00           H  
ATOM   1093 HH21 ARG    69      30.759  43.998  62.792  1.00  0.00           H  
ATOM   1094 HH22 ARG    69      29.438  43.603  61.750  1.00  0.00           H  
ATOM   1095  N   VAL    70      30.245  40.111  66.880  1.00  0.00           N  
ATOM   1096  CA  VAL    70      28.727  40.108  66.743  1.00  0.00           C  
ATOM   1097  C   VAL    70      28.415  40.152  65.217  1.00  0.00           C  
ATOM   1098  O   VAL    70      28.869  41.082  64.509  1.00  0.00           O  
ATOM   1099  CB  VAL    70      28.046  41.351  67.397  1.00  0.00           C  
ATOM   1100  CG1 VAL    70      26.677  41.669  66.920  1.00  0.00           C  
ATOM   1101  CG2 VAL    70      28.028  41.185  68.933  1.00  0.00           C  
ATOM   1102  H   VAL    70      30.655  41.026  66.999  1.00  0.00           H  
ATOM   1103  HA  VAL    70      28.322  39.176  67.135  1.00  0.00           H  
ATOM   1104  HB  VAL    70      28.657  42.230  67.190  1.00  0.00           H  
ATOM   1105 HG11 VAL    70      26.071  40.764  66.869  1.00  0.00           H  
ATOM   1106 HG12 VAL    70      26.128  42.305  67.615  1.00  0.00           H  
ATOM   1107 HG13 VAL    70      26.732  42.320  66.048  1.00  0.00           H  
ATOM   1108 HG21 VAL    70      28.999  41.001  69.391  1.00  0.00           H  
ATOM   1109 HG22 VAL    70      27.532  42.029  69.413  1.00  0.00           H  
ATOM   1110 HG23 VAL    70      27.456  40.269  69.085  1.00  0.00           H  
ATOM   1111  N   ALA    71      27.667  39.255  64.692  1.00  0.00           N  
ATOM   1112  CA  ALA    71      27.430  39.084  63.246  1.00  0.00           C  
ATOM   1113  C   ALA    71      26.256  39.957  62.657  1.00  0.00           C  
ATOM   1114  O   ALA    71      25.110  39.574  62.421  1.00  0.00           O  
ATOM   1115  CB  ALA    71      27.188  37.632  62.988  1.00  0.00           C  
ATOM   1116  H   ALA    71      27.424  38.426  65.217  1.00  0.00           H  
ATOM   1117  HA  ALA    71      28.294  39.240  62.599  1.00  0.00           H  
ATOM   1118  HB1 ALA    71      26.819  37.455  61.978  1.00  0.00           H  
ATOM   1119  HB2 ALA    71      28.111  37.087  63.186  1.00  0.00           H  
ATOM   1120  HB3 ALA    71      26.335  37.403  63.627  1.00  0.00           H  
ATOM   1121  N   THR    72      26.689  41.172  62.262  1.00  0.00           N  
ATOM   1122  CA  THR    72      25.830  42.093  61.493  1.00  0.00           C  
ATOM   1123  C   THR    72      25.740  41.424  60.056  1.00  0.00           C  
ATOM   1124  O   THR    72      26.784  41.189  59.365  1.00  0.00           O  
ATOM   1125  CB  THR    72      26.473  43.518  61.561  1.00  0.00           C  
ATOM   1126  CG2 THR    72      26.562  44.041  63.039  1.00  0.00           C  
ATOM   1127  OG1 THR    72      27.724  43.546  60.904  1.00  0.00           O  
ATOM   1128  H   THR    72      27.634  41.443  62.492  1.00  0.00           H  
ATOM   1129  HA  THR    72      24.823  42.111  61.910  1.00  0.00           H  
ATOM   1130  HB  THR    72      25.773  44.228  61.121  1.00  0.00           H  
ATOM   1131 HG21 THR    72      25.572  44.348  63.378  1.00  0.00           H  
ATOM   1132 HG22 THR    72      27.130  43.432  63.742  1.00  0.00           H  
ATOM   1133 HG23 THR    72      27.173  44.944  63.018  1.00  0.00           H  
ATOM   1134  HG1 THR    72      27.517  43.755  59.990  1.00  0.00           H  
ATOM   1135  N   SER    73      24.584  41.216  59.422  1.00  0.00           N  
ATOM   1136  CA  SER    73      24.455  40.111  58.446  1.00  0.00           C  
ATOM   1137  C   SER    73      23.109  40.213  57.748  1.00  0.00           C  
ATOM   1138  O   SER    73      22.955  39.961  56.555  1.00  0.00           O  
ATOM   1139  CB  SER    73      24.632  38.784  59.116  1.00  0.00           C  
ATOM   1140  OG  SER    73      23.686  38.571  60.138  1.00  0.00           O  
ATOM   1141  H   SER    73      23.756  41.553  59.891  1.00  0.00           H  
ATOM   1142  HA  SER    73      25.253  40.268  57.720  1.00  0.00           H  
ATOM   1143  HB2 SER    73      24.522  38.018  58.348  1.00  0.00           H  
ATOM   1144  HB3 SER    73      25.660  38.706  59.471  1.00  0.00           H  
ATOM   1145  HG  SER    73      23.938  39.043  60.935  1.00  0.00           H  
ATOM   1146  N   ARG    74      22.029  40.506  58.498  1.00  0.00           N  
ATOM   1147  CA  ARG    74      20.727  40.793  57.907  1.00  0.00           C  
ATOM   1148  C   ARG    74      20.630  42.304  57.440  1.00  0.00           C  
ATOM   1149  O   ARG    74      21.196  43.220  58.015  1.00  0.00           O  
ATOM   1150  CB  ARG    74      19.708  40.553  59.009  1.00  0.00           C  
ATOM   1151  CG  ARG    74      19.522  39.099  59.407  1.00  0.00           C  
ATOM   1152  CD  ARG    74      18.551  38.945  60.547  1.00  0.00           C  
ATOM   1153  NE  ARG    74      18.282  37.595  61.095  1.00  0.00           N  
ATOM   1154  CZ  ARG    74      17.609  37.182  62.135  1.00  0.00           C  
ATOM   1155  NH1 ARG    74      17.055  38.004  62.993  1.00  0.00           N  
ATOM   1156  NH2 ARG    74      17.461  35.878  62.424  1.00  0.00           N1+
ATOM   1157  H   ARG    74      22.039  40.413  59.504  1.00  0.00           H  
ATOM   1158  HA  ARG    74      20.517  40.196  57.019  1.00  0.00           H  
ATOM   1159  HB2 ARG    74      19.979  41.187  59.854  1.00  0.00           H  
ATOM   1160  HB3 ARG    74      18.773  40.964  58.626  1.00  0.00           H  
ATOM   1161  HG2 ARG    74      19.063  38.513  58.611  1.00  0.00           H  
ATOM   1162  HG3 ARG    74      20.448  38.615  59.718  1.00  0.00           H  
ATOM   1163  HD2 ARG    74      18.903  39.633  61.315  1.00  0.00           H  
ATOM   1164  HD3 ARG    74      17.629  39.365  60.145  1.00  0.00           H  
ATOM   1165  HE  ARG    74      18.514  36.848  60.457  1.00  0.00           H  
ATOM   1166 HH11 ARG    74      17.175  38.977  62.748  1.00  0.00           H  
ATOM   1167 HH12 ARG    74      16.604  37.712  63.848  1.00  0.00           H  
ATOM   1168 HH21 ARG    74      17.890  35.183  61.830  1.00  0.00           H  
ATOM   1169 HH22 ARG    74      16.893  35.692  63.238  1.00  0.00           H  
ATOM   1170  N   ILE    75      20.102  42.440  56.231  1.00  0.00           N  
ATOM   1171  CA  ILE    75      19.946  43.741  55.542  1.00  0.00           C  
ATOM   1172  C   ILE    75      18.411  43.949  55.190  1.00  0.00           C  
ATOM   1173  O   ILE    75      17.677  43.078  54.753  1.00  0.00           O  
ATOM   1174  CB  ILE    75      20.782  43.857  54.216  1.00  0.00           C  
ATOM   1175  CG2 ILE    75      22.252  43.629  54.662  1.00  0.00           C  
ATOM   1176  CG1 ILE    75      20.330  43.025  53.083  1.00  0.00           C  
ATOM   1177  CD1 ILE    75      21.361  42.715  51.964  1.00  0.00           C  
ATOM   1178  H   ILE    75      19.665  41.607  55.863  1.00  0.00           H  
ATOM   1179  HA  ILE    75      20.210  44.629  56.115  1.00  0.00           H  
ATOM   1180  HB  ILE    75      20.783  44.890  53.868  1.00  0.00           H  
ATOM   1181 HG21 ILE    75      22.439  44.216  55.561  1.00  0.00           H  
ATOM   1182 HG22 ILE    75      22.430  42.578  54.890  1.00  0.00           H  
ATOM   1183 HG23 ILE    75      22.886  43.932  53.829  1.00  0.00           H  
ATOM   1184 HG12 ILE    75      19.910  42.124  53.530  1.00  0.00           H  
ATOM   1185 HG13 ILE    75      19.380  43.442  52.746  1.00  0.00           H  
ATOM   1186 HD11 ILE    75      22.258  42.202  52.311  1.00  0.00           H  
ATOM   1187 HD12 ILE    75      20.872  42.078  51.226  1.00  0.00           H  
ATOM   1188 HD13 ILE    75      21.677  43.672  51.549  1.00  0.00           H  
ATOM   1189  N   SER    76      17.881  45.175  55.326  1.00  0.00           N  
ATOM   1190  CA  SER    76      16.580  45.595  54.586  1.00  0.00           C  
ATOM   1191  C   SER    76      16.600  45.582  53.080  1.00  0.00           C  
ATOM   1192  O   SER    76      17.694  45.886  52.537  1.00  0.00           O  
ATOM   1193  CB  SER    76      16.059  46.947  55.202  1.00  0.00           C  
ATOM   1194  OG  SER    76      17.077  47.918  55.244  1.00  0.00           O  
ATOM   1195  H   SER    76      18.437  45.895  55.763  1.00  0.00           H  
ATOM   1196  HA  SER    76      15.781  44.880  54.784  1.00  0.00           H  
ATOM   1197  HB2 SER    76      15.272  47.251  54.512  1.00  0.00           H  
ATOM   1198  HB3 SER    76      15.782  46.799  56.246  1.00  0.00           H  
ATOM   1199  HG  SER    76      16.822  48.669  55.786  1.00  0.00           H  
ATOM   1200  N   ASP    77      15.532  45.356  52.423  1.00  0.00           N  
ATOM   1201  CA  ASP    77      15.395  45.514  50.988  1.00  0.00           C  
ATOM   1202  C   ASP    77      16.526  44.690  50.288  1.00  0.00           C  
ATOM   1203  O   ASP    77      17.175  45.099  49.306  1.00  0.00           O  
ATOM   1204  CB  ASP    77      15.350  46.988  50.515  1.00  0.00           C  
ATOM   1205  CG  ASP    77      14.208  47.841  51.054  1.00  0.00           C  
ATOM   1206  OD1 ASP    77      14.262  49.045  50.840  1.00  0.00           O  
ATOM   1207  OD2 ASP    77      13.162  47.349  51.430  1.00  0.00           O1-
ATOM   1208  H   ASP    77      14.676  45.188  52.932  1.00  0.00           H  
ATOM   1209  HA  ASP    77      14.512  44.952  50.680  1.00  0.00           H  
ATOM   1210  HB2 ASP    77      16.325  47.434  50.714  1.00  0.00           H  
ATOM   1211  HB3 ASP    77      15.196  46.904  49.440  1.00  0.00           H  
ATOM   1212  N   ALA    78      16.747  43.419  50.714  1.00  0.00           N  
ATOM   1213  CA  ALA    78      17.902  42.647  50.236  1.00  0.00           C  
ATOM   1214  C   ALA    78      17.930  42.398  48.710  1.00  0.00           C  
ATOM   1215  O   ALA    78      19.010  42.151  48.213  1.00  0.00           O  
ATOM   1216  CB  ALA    78      17.935  41.369  51.081  1.00  0.00           C  
ATOM   1217  H   ALA    78      16.183  43.121  51.498  1.00  0.00           H  
ATOM   1218  HA  ALA    78      18.776  43.278  50.399  1.00  0.00           H  
ATOM   1219  HB1 ALA    78      17.059  40.756  50.871  1.00  0.00           H  
ATOM   1220  HB2 ALA    78      18.865  40.809  50.983  1.00  0.00           H  
ATOM   1221  HB3 ALA    78      17.732  41.671  52.109  1.00  0.00           H  
ATOM   1222  N   HIS    79      16.745  42.404  48.033  1.00  0.00           N  
ATOM   1223  CA  HIS    79      16.513  42.256  46.569  1.00  0.00           C  
ATOM   1224  C   HIS    79      17.271  43.302  45.731  1.00  0.00           C  
ATOM   1225  O   HIS    79      17.808  43.014  44.676  1.00  0.00           O  
ATOM   1226  CB  HIS    79      15.003  42.266  46.329  1.00  0.00           C  
ATOM   1227  CG  HIS    79      14.391  43.565  46.838  1.00  0.00           C  
ATOM   1228  ND1 HIS    79      14.127  44.036  48.139  1.00  0.00           N  
ATOM   1229  CE1 HIS    79      13.370  45.188  48.015  1.00  0.00           C  
ATOM   1230  NE2 HIS    79      13.136  45.433  46.704  1.00  0.00           N  
ATOM   1231  CD2 HIS    79      13.897  44.468  45.965  1.00  0.00           C  
ATOM   1232  H   HIS    79      15.932  42.467  48.629  1.00  0.00           H  
ATOM   1233  HA  HIS    79      16.855  41.294  46.187  1.00  0.00           H  
ATOM   1234  HB2 HIS    79      14.712  42.164  45.284  1.00  0.00           H  
ATOM   1235  HB3 HIS    79      14.563  41.406  46.836  1.00  0.00           H  
ATOM   1236  HE1 HIS    79      12.834  45.761  48.757  1.00  0.00           H  
ATOM   1237  HE2 HIS    79      12.673  46.222  46.275  1.00  0.00           H  
ATOM   1238  HD2 HIS    79      13.793  44.370  44.894  1.00  0.00           H  
ATOM   1239  N   LEU    80      17.446  44.538  46.242  1.00  0.00           N  
ATOM   1240  CA  LEU    80      18.212  45.553  45.569  1.00  0.00           C  
ATOM   1241  C   LEU    80      19.756  45.247  45.532  1.00  0.00           C  
ATOM   1242  O   LEU    80      20.447  45.479  44.575  1.00  0.00           O  
ATOM   1243  CB  LEU    80      17.922  46.927  46.313  1.00  0.00           C  
ATOM   1244  CG  LEU    80      16.458  47.410  46.519  1.00  0.00           C  
ATOM   1245  CD1 LEU    80      16.429  48.634  47.373  1.00  0.00           C  
ATOM   1246  CD2 LEU    80      15.590  47.577  45.276  1.00  0.00           C  
ATOM   1247  H   LEU    80      16.951  44.703  47.107  1.00  0.00           H  
ATOM   1248  HA  LEU    80      17.759  45.607  44.578  1.00  0.00           H  
ATOM   1249  HB2 LEU    80      18.407  47.059  47.280  1.00  0.00           H  
ATOM   1250  HB3 LEU    80      18.479  47.702  45.786  1.00  0.00           H  
ATOM   1251  HG  LEU    80      16.020  46.659  47.176  1.00  0.00           H  
ATOM   1252 HD11 LEU    80      17.023  48.515  48.279  1.00  0.00           H  
ATOM   1253 HD12 LEU    80      16.865  49.491  46.859  1.00  0.00           H  
ATOM   1254 HD13 LEU    80      15.358  48.782  47.516  1.00  0.00           H  
ATOM   1255 HD21 LEU    80      14.699  48.136  45.561  1.00  0.00           H  
ATOM   1256 HD22 LEU    80      16.184  48.218  44.624  1.00  0.00           H  
ATOM   1257 HD23 LEU    80      15.336  46.665  44.736  1.00  0.00           H  
ATOM   1258  N   ALA    81      20.288  44.549  46.576  1.00  0.00           N  
ATOM   1259  CA  ALA    81      21.674  44.065  46.580  1.00  0.00           C  
ATOM   1260  C   ALA    81      21.935  42.922  45.582  1.00  0.00           C  
ATOM   1261  O   ALA    81      22.974  42.858  44.978  1.00  0.00           O  
ATOM   1262  CB  ALA    81      22.017  43.677  47.977  1.00  0.00           C  
ATOM   1263  H   ALA    81      19.653  44.174  47.266  1.00  0.00           H  
ATOM   1264  HA  ALA    81      22.304  44.926  46.355  1.00  0.00           H  
ATOM   1265  HB1 ALA    81      21.297  42.948  48.349  1.00  0.00           H  
ATOM   1266  HB2 ALA    81      23.049  43.331  48.027  1.00  0.00           H  
ATOM   1267  HB3 ALA    81      22.120  44.509  48.675  1.00  0.00           H  
ATOM   1268  N   ASP    82      20.937  41.976  45.419  1.00  0.00           N  
ATOM   1269  CA  ASP    82      20.996  40.964  44.387  1.00  0.00           C  
ATOM   1270  C   ASP    82      21.190  41.655  43.022  1.00  0.00           C  
ATOM   1271  O   ASP    82      22.002  41.278  42.155  1.00  0.00           O  
ATOM   1272  CB  ASP    82      19.718  40.102  44.421  1.00  0.00           C  
ATOM   1273  CG  ASP    82      19.612  39.311  45.724  1.00  0.00           C  
ATOM   1274  OD1 ASP    82      20.626  39.165  46.516  1.00  0.00           O  
ATOM   1275  OD2 ASP    82      18.493  38.929  46.136  1.00  0.00           O1-
ATOM   1276  H   ASP    82      20.155  42.020  46.057  1.00  0.00           H  
ATOM   1277  HA  ASP    82      21.882  40.340  44.499  1.00  0.00           H  
ATOM   1278  HB2 ASP    82      18.876  40.781  44.286  1.00  0.00           H  
ATOM   1279  HB3 ASP    82      19.756  39.394  43.594  1.00  0.00           H  
ATOM   1280  N   THR    83      20.310  42.603  42.733  1.00  0.00           N  
ATOM   1281  CA  THR    83      20.229  43.314  41.454  1.00  0.00           C  
ATOM   1282  C   THR    83      21.512  44.143  41.191  1.00  0.00           C  
ATOM   1283  O   THR    83      21.973  44.309  40.039  1.00  0.00           O  
ATOM   1284  CB  THR    83      19.093  44.379  41.454  1.00  0.00           C  
ATOM   1285  CG2 THR    83      18.900  45.141  40.127  1.00  0.00           C  
ATOM   1286  OG1 THR    83      17.913  43.596  41.739  1.00  0.00           O  
ATOM   1287  H   THR    83      19.637  42.824  43.453  1.00  0.00           H  
ATOM   1288  HA  THR    83      19.997  42.713  40.575  1.00  0.00           H  
ATOM   1289  HB  THR    83      19.263  45.089  42.263  1.00  0.00           H  
ATOM   1290 HG21 THR    83      17.949  45.674  40.109  1.00  0.00           H  
ATOM   1291 HG22 THR    83      19.693  45.869  39.953  1.00  0.00           H  
ATOM   1292 HG23 THR    83      18.909  44.438  39.295  1.00  0.00           H  
ATOM   1293  HG1 THR    83      17.965  43.326  42.659  1.00  0.00           H  
ATOM   1294  N   MET    84      22.122  44.640  42.261  1.00  0.00           N  
ATOM   1295  CA  MET    84      23.396  45.358  42.275  1.00  0.00           C  
ATOM   1296  C   MET    84      24.630  44.434  42.079  1.00  0.00           C  
ATOM   1297  O   MET    84      25.538  44.953  41.461  1.00  0.00           O  
ATOM   1298  CB  MET    84      23.428  46.115  43.577  1.00  0.00           C  
ATOM   1299  CG  MET    84      24.766  46.590  44.050  1.00  0.00           C  
ATOM   1300  SD  MET    84      24.649  47.534  45.600  1.00  0.00           S  
ATOM   1301  CE  MET    84      26.368  47.680  45.958  1.00  0.00           C  
ATOM   1302  H   MET    84      21.609  44.505  43.120  1.00  0.00           H  
ATOM   1303  HA  MET    84      23.326  46.035  41.423  1.00  0.00           H  
ATOM   1304  HB2 MET    84      22.793  46.972  43.352  1.00  0.00           H  
ATOM   1305  HB3 MET    84      22.970  45.589  44.414  1.00  0.00           H  
ATOM   1306  HG2 MET    84      25.439  45.735  44.120  1.00  0.00           H  
ATOM   1307  HG3 MET    84      25.076  47.218  43.215  1.00  0.00           H  
ATOM   1308  HE1 MET    84      26.832  48.307  45.196  1.00  0.00           H  
ATOM   1309  HE2 MET    84      26.515  48.099  46.953  1.00  0.00           H  
ATOM   1310  HE3 MET    84      26.904  46.731  45.945  1.00  0.00           H  
ATOM   1311  N   ILE    85      24.615  43.144  42.499  1.00  0.00           N  
ATOM   1312  CA  ILE    85      25.732  42.170  42.204  1.00  0.00           C  
ATOM   1313  C   ILE    85      25.863  41.936  40.691  1.00  0.00           C  
ATOM   1314  O   ILE    85      24.845  41.882  40.017  1.00  0.00           O  
ATOM   1315  CB  ILE    85      25.574  40.812  42.927  1.00  0.00           C  
ATOM   1316  CG2 ILE    85      26.675  39.678  42.573  1.00  0.00           C  
ATOM   1317  CG1 ILE    85      25.590  40.997  44.469  1.00  0.00           C  
ATOM   1318  CD1 ILE    85      26.937  41.578  45.080  1.00  0.00           C  
ATOM   1319  H   ILE    85      23.807  42.847  43.027  1.00  0.00           H  
ATOM   1320  HA  ILE    85      26.647  42.654  42.545  1.00  0.00           H  
ATOM   1321  HB  ILE    85      24.582  40.467  42.634  1.00  0.00           H  
ATOM   1322 HG21 ILE    85      27.688  40.050  42.728  1.00  0.00           H  
ATOM   1323 HG22 ILE    85      26.474  38.754  43.114  1.00  0.00           H  
ATOM   1324 HG23 ILE    85      26.587  39.456  41.509  1.00  0.00           H  
ATOM   1325 HG12 ILE    85      24.779  41.651  44.789  1.00  0.00           H  
ATOM   1326 HG13 ILE    85      25.382  40.093  45.041  1.00  0.00           H  
ATOM   1327 HD11 ILE    85      26.784  41.450  46.151  1.00  0.00           H  
ATOM   1328 HD12 ILE    85      27.741  40.889  44.820  1.00  0.00           H  
ATOM   1329 HD13 ILE    85      27.033  42.620  44.774  1.00  0.00           H  
ATOM   1330  N   GLY    86      27.101  41.827  40.192  1.00  0.00           N  
ATOM   1331  CA  GLY    86      27.424  41.668  38.807  1.00  0.00           C  
ATOM   1332  C   GLY    86      27.368  42.876  37.857  1.00  0.00           C  
ATOM   1333  O   GLY    86      27.868  42.829  36.739  1.00  0.00           O  
ATOM   1334  H   GLY    86      27.859  41.723  40.852  1.00  0.00           H  
ATOM   1335  HA2 GLY    86      28.437  41.276  38.723  1.00  0.00           H  
ATOM   1336  HA3 GLY    86      26.656  41.035  38.362  1.00  0.00           H  
ATOM   1337  N   LYS    87      26.818  44.000  38.308  1.00  0.00           N  
ATOM   1338  CA  LYS    87      26.769  45.197  37.565  1.00  0.00           C  
ATOM   1339  C   LYS    87      28.166  45.853  37.277  1.00  0.00           C  
ATOM   1340  O   LYS    87      28.979  45.844  38.153  1.00  0.00           O  
ATOM   1341  CB  LYS    87      25.731  46.187  38.168  1.00  0.00           C  
ATOM   1342  CG  LYS    87      24.267  45.751  38.108  1.00  0.00           C  
ATOM   1343  CD  LYS    87      23.671  45.597  36.729  1.00  0.00           C  
ATOM   1344  CE  LYS    87      22.149  45.442  36.689  1.00  0.00           C  
ATOM   1345  NZ  LYS    87      21.607  44.146  37.186  1.00  0.00           N1+
ATOM   1346  H   LYS    87      26.361  43.849  39.196  1.00  0.00           H  
ATOM   1347  HA  LYS    87      26.309  44.872  36.632  1.00  0.00           H  
ATOM   1348  HB2 LYS    87      26.042  46.336  39.202  1.00  0.00           H  
ATOM   1349  HB3 LYS    87      25.856  47.153  37.680  1.00  0.00           H  
ATOM   1350  HG2 LYS    87      24.108  44.776  38.569  1.00  0.00           H  
ATOM   1351  HG3 LYS    87      23.782  46.630  38.532  1.00  0.00           H  
ATOM   1352  HD2 LYS    87      24.036  46.418  36.112  1.00  0.00           H  
ATOM   1353  HD3 LYS    87      23.998  44.678  36.244  1.00  0.00           H  
ATOM   1354  HE2 LYS    87      21.820  46.305  37.267  1.00  0.00           H  
ATOM   1355  HE3 LYS    87      21.710  45.722  35.731  1.00  0.00           H  
ATOM   1356  HZ1 LYS    87      22.037  43.381  36.687  1.00  0.00           H  
ATOM   1357  HZ2 LYS    87      21.938  43.887  38.105  1.00  0.00           H  
ATOM   1358  HZ3 LYS    87      20.604  44.032  37.172  1.00  0.00           H  
ATOM   1359  N   ALA    88      28.239  46.454  36.113  1.00  0.00           N  
ATOM   1360  CA  ALA    88      29.385  47.381  35.969  1.00  0.00           C  
ATOM   1361  C   ALA    88      29.089  48.631  36.870  1.00  0.00           C  
ATOM   1362  O   ALA    88      27.957  49.001  37.012  1.00  0.00           O  
ATOM   1363  CB  ALA    88      29.458  47.736  34.500  1.00  0.00           C  
ATOM   1364  H   ALA    88      27.475  46.560  35.461  1.00  0.00           H  
ATOM   1365  HA  ALA    88      30.351  46.896  36.109  1.00  0.00           H  
ATOM   1366  HB1 ALA    88      28.506  48.049  34.073  1.00  0.00           H  
ATOM   1367  HB2 ALA    88      30.195  48.532  34.390  1.00  0.00           H  
ATOM   1368  HB3 ALA    88      29.780  46.857  33.942  1.00  0.00           H  
ATOM   1369  N   VAL    89      30.085  49.321  37.466  1.00  0.00           N  
ATOM   1370  CA  VAL    89      29.872  50.458  38.348  1.00  0.00           C  
ATOM   1371  C   VAL    89      30.944  51.498  38.183  1.00  0.00           C  
ATOM   1372  O   VAL    89      31.891  51.314  37.448  1.00  0.00           O  
ATOM   1373  CB  VAL    89      29.826  49.984  39.784  1.00  0.00           C  
ATOM   1374  CG1 VAL    89      28.642  49.066  40.088  1.00  0.00           C  
ATOM   1375  CG2 VAL    89      31.065  49.231  40.336  1.00  0.00           C  
ATOM   1376  H   VAL    89      31.047  49.019  37.415  1.00  0.00           H  
ATOM   1377  HA  VAL    89      28.924  50.906  38.053  1.00  0.00           H  
ATOM   1378  HB  VAL    89      29.778  50.874  40.413  1.00  0.00           H  
ATOM   1379 HG11 VAL    89      28.769  48.043  39.734  1.00  0.00           H  
ATOM   1380 HG12 VAL    89      28.497  49.015  41.167  1.00  0.00           H  
ATOM   1381 HG13 VAL    89      27.765  49.559  39.669  1.00  0.00           H  
ATOM   1382 HG21 VAL    89      31.987  49.794  40.195  1.00  0.00           H  
ATOM   1383 HG22 VAL    89      30.853  48.947  41.367  1.00  0.00           H  
ATOM   1384 HG23 VAL    89      31.061  48.306  39.760  1.00  0.00           H  
ATOM   1385  N   GLU    90      30.661  52.544  38.899  1.00  0.00           N  
ATOM   1386  CA  GLU    90      31.526  53.612  39.257  1.00  0.00           C  
ATOM   1387  C   GLU    90      31.455  53.846  40.780  1.00  0.00           C  
ATOM   1388  O   GLU    90      30.359  53.969  41.331  1.00  0.00           O  
ATOM   1389  CB  GLU    90      31.209  54.814  38.435  1.00  0.00           C  
ATOM   1390  CG  GLU    90      32.174  56.055  38.619  1.00  0.00           C  
ATOM   1391  CD  GLU    90      31.497  57.520  38.474  1.00  0.00           C  
ATOM   1392  OE1 GLU    90      31.827  58.219  37.461  1.00  0.00           O  
ATOM   1393  OE2 GLU    90      30.673  57.949  39.369  1.00  0.00           O1-
ATOM   1394  H   GLU    90      29.733  52.515  39.296  1.00  0.00           H  
ATOM   1395  HA  GLU    90      32.541  53.393  38.926  1.00  0.00           H  
ATOM   1396  HB2 GLU    90      31.209  54.554  37.377  1.00  0.00           H  
ATOM   1397  HB3 GLU    90      30.278  55.220  38.832  1.00  0.00           H  
ATOM   1398  HG2 GLU    90      32.421  56.027  39.680  1.00  0.00           H  
ATOM   1399  HG3 GLU    90      33.142  55.865  38.156  1.00  0.00           H  
ATOM   1400  N   HIS    91      32.604  53.854  41.397  1.00  0.00           N  
ATOM   1401  CA  HIS    91      32.640  53.980  42.880  1.00  0.00           C  
ATOM   1402  C   HIS    91      33.833  54.763  43.450  1.00  0.00           C  
ATOM   1403  O   HIS    91      34.923  54.880  42.802  1.00  0.00           O  
ATOM   1404  CB  HIS    91      32.511  52.539  43.380  1.00  0.00           C  
ATOM   1405  CG  HIS    91      32.918  52.377  44.850  1.00  0.00           C  
ATOM   1406  ND1 HIS    91      34.150  51.915  45.384  1.00  0.00           N  
ATOM   1407  CE1 HIS    91      34.015  51.958  46.709  1.00  0.00           C  
ATOM   1408  NE2 HIS    91      32.841  52.471  47.060  1.00  0.00           N  
ATOM   1409  CD2 HIS    91      32.136  52.804  45.919  1.00  0.00           C  
ATOM   1410  H   HIS    91      33.510  53.797  40.953  1.00  0.00           H  
ATOM   1411  HA  HIS    91      31.815  54.611  43.208  1.00  0.00           H  
ATOM   1412  HB2 HIS    91      31.541  52.062  43.235  1.00  0.00           H  
ATOM   1413  HB3 HIS    91      33.162  51.915  42.768  1.00  0.00           H  
ATOM   1414  HE1 HIS    91      34.805  51.639  47.373  1.00  0.00           H  
ATOM   1415  HE2 HIS    91      32.490  52.514  48.006  1.00  0.00           H  
ATOM   1416  HD2 HIS    91      31.183  53.257  45.690  1.00  0.00           H  
ATOM   1417  N   MET    92      33.566  55.471  44.541  1.00  0.00           N  
ATOM   1418  CA  MET    92      34.371  56.419  45.226  1.00  0.00           C  
ATOM   1419  C   MET    92      34.840  56.094  46.628  1.00  0.00           C  
ATOM   1420  O   MET    92      34.013  55.576  47.459  1.00  0.00           O  
ATOM   1421  CB  MET    92      33.646  57.777  45.364  1.00  0.00           C  
ATOM   1422  CG  MET    92      34.564  58.931  45.943  1.00  0.00           C  
ATOM   1423  SD  MET    92      34.343  59.226  47.767  1.00  0.00           S  
ATOM   1424  CE  MET    92      32.738  60.128  47.641  1.00  0.00           C  
ATOM   1425  H   MET    92      32.607  55.391  44.848  1.00  0.00           H  
ATOM   1426  HA  MET    92      35.274  56.470  44.617  1.00  0.00           H  
ATOM   1427  HB2 MET    92      33.465  57.983  44.309  1.00  0.00           H  
ATOM   1428  HB3 MET    92      32.767  57.708  46.004  1.00  0.00           H  
ATOM   1429  HG2 MET    92      35.622  58.698  45.822  1.00  0.00           H  
ATOM   1430  HG3 MET    92      34.404  59.879  45.430  1.00  0.00           H  
ATOM   1431  HE1 MET    92      32.142  60.038  48.550  1.00  0.00           H  
ATOM   1432  HE2 MET    92      32.933  61.124  47.244  1.00  0.00           H  
ATOM   1433  HE3 MET    92      32.032  59.680  46.942  1.00  0.00           H  
ATOM   1434  N   PHE    93      36.120  56.209  46.921  1.00  0.00           N  
ATOM   1435  CA  PHE    93      36.727  55.800  48.180  1.00  0.00           C  
ATOM   1436  C   PHE    93      37.918  56.733  48.503  1.00  0.00           C  
ATOM   1437  O   PHE    93      38.480  57.281  47.563  1.00  0.00           O  
ATOM   1438  CB  PHE    93      37.139  54.365  48.079  1.00  0.00           C  
ATOM   1439  CG  PHE    93      37.985  54.094  46.806  1.00  0.00           C  
ATOM   1440  CD1 PHE    93      39.424  54.179  46.895  1.00  0.00           C  
ATOM   1441  CE1 PHE    93      40.175  53.912  45.749  1.00  0.00           C  
ATOM   1442  CZ  PHE    93      39.555  53.644  44.516  1.00  0.00           C  
ATOM   1443  CE2 PHE    93      38.192  53.522  44.383  1.00  0.00           C  
ATOM   1444  CD2 PHE    93      37.407  53.825  45.530  1.00  0.00           C  
ATOM   1445  H   PHE    93      36.785  56.565  46.250  1.00  0.00           H  
ATOM   1446  HA  PHE    93      35.989  55.859  48.981  1.00  0.00           H  
ATOM   1447  HB2 PHE    93      37.881  54.103  48.833  1.00  0.00           H  
ATOM   1448  HB3 PHE    93      36.247  53.749  48.193  1.00  0.00           H  
ATOM   1449  HD1 PHE    93      39.857  54.404  47.859  1.00  0.00           H  
ATOM   1450  HE1 PHE    93      41.242  53.872  45.910  1.00  0.00           H  
ATOM   1451  HZ  PHE    93      40.178  53.487  43.648  1.00  0.00           H  
ATOM   1452  HE2 PHE    93      37.711  53.198  43.472  1.00  0.00           H  
ATOM   1453  HD2 PHE    93      36.338  53.890  45.388  1.00  0.00           H  
ATOM   1454  N   GLU    94      38.294  56.854  49.780  1.00  0.00           N  
ATOM   1455  CA  GLU    94      39.498  57.564  50.178  1.00  0.00           C  
ATOM   1456  C   GLU    94      40.802  56.793  49.804  1.00  0.00           C  
ATOM   1457  O   GLU    94      40.974  55.608  50.122  1.00  0.00           O  
ATOM   1458  CB  GLU    94      39.439  58.054  51.661  1.00  0.00           C  
ATOM   1459  CG  GLU    94      40.686  58.564  52.140  1.00  0.00           C  
ATOM   1460  CD  GLU    94      40.670  58.935  53.566  1.00  0.00           C  
ATOM   1461  OE1 GLU    94      40.725  60.157  53.852  1.00  0.00           O  
ATOM   1462  OE2 GLU    94      40.840  58.031  54.444  1.00  0.00           O1-
ATOM   1463  H   GLU    94      37.703  56.478  50.507  1.00  0.00           H  
ATOM   1464  HA  GLU    94      39.549  58.470  49.574  1.00  0.00           H  
ATOM   1465  HB2 GLU    94      38.729  58.864  51.828  1.00  0.00           H  
ATOM   1466  HB3 GLU    94      39.268  57.230  52.353  1.00  0.00           H  
ATOM   1467  HG2 GLU    94      41.389  57.741  52.014  1.00  0.00           H  
ATOM   1468  HG3 GLU    94      41.000  59.312  51.412  1.00  0.00           H  
ATOM   1469  N   THR    95      41.811  57.431  49.268  1.00  0.00           N  
ATOM   1470  CA  THR    95      43.109  56.925  48.885  1.00  0.00           C  
ATOM   1471  C   THR    95      44.078  56.603  50.084  1.00  0.00           C  
ATOM   1472  O   THR    95      45.236  56.350  49.800  1.00  0.00           O  
ATOM   1473  CB  THR    95      43.814  58.014  48.032  1.00  0.00           C  
ATOM   1474  CG2 THR    95      43.018  58.400  46.801  1.00  0.00           C  
ATOM   1475  OG1 THR    95      44.106  59.236  48.721  1.00  0.00           O  
ATOM   1476  H   THR    95      41.712  58.423  49.109  1.00  0.00           H  
ATOM   1477  HA  THR    95      42.978  56.004  48.317  1.00  0.00           H  
ATOM   1478  HB  THR    95      44.805  57.627  47.797  1.00  0.00           H  
ATOM   1479 HG21 THR    95      42.523  57.583  46.275  1.00  0.00           H  
ATOM   1480 HG22 THR    95      42.312  59.196  47.037  1.00  0.00           H  
ATOM   1481 HG23 THR    95      43.714  58.688  46.013  1.00  0.00           H  
ATOM   1482  HG1 THR    95      44.704  59.605  48.066  1.00  0.00           H  
ATOM   1483  N   GLU    96      43.587  56.426  51.316  1.00  0.00           N  
ATOM   1484  CA  GLU    96      44.265  56.278  52.625  1.00  0.00           C  
ATOM   1485  C   GLU    96      45.129  57.460  53.065  1.00  0.00           C  
ATOM   1486  O   GLU    96      45.122  57.883  54.222  1.00  0.00           O  
ATOM   1487  CB  GLU    96      45.005  54.955  52.676  1.00  0.00           C  
ATOM   1488  CG  GLU    96      45.612  54.607  54.139  1.00  0.00           C  
ATOM   1489  CD  GLU    96      44.631  54.136  55.161  1.00  0.00           C  
ATOM   1490  OE1 GLU    96      43.524  54.727  55.221  1.00  0.00           O  
ATOM   1491  OE2 GLU    96      44.952  53.234  55.939  1.00  0.00           O1-
ATOM   1492  H   GLU    96      42.578  56.483  51.294  1.00  0.00           H  
ATOM   1493  HA  GLU    96      43.450  56.211  53.346  1.00  0.00           H  
ATOM   1494  HB2 GLU    96      44.267  54.242  52.309  1.00  0.00           H  
ATOM   1495  HB3 GLU    96      45.876  55.005  52.023  1.00  0.00           H  
ATOM   1496  HG2 GLU    96      46.203  53.698  54.026  1.00  0.00           H  
ATOM   1497  HG3 GLU    96      46.241  55.420  54.504  1.00  0.00           H  
ATOM   1498  N   ASP    97      45.790  58.045  52.089  1.00  0.00           N  
ATOM   1499  CA  ASP    97      46.475  59.383  52.193  1.00  0.00           C  
ATOM   1500  C   ASP    97      45.541  60.639  52.245  1.00  0.00           C  
ATOM   1501  O   ASP    97      46.056  61.750  52.583  1.00  0.00           O  
ATOM   1502  CB  ASP    97      47.644  59.546  51.178  1.00  0.00           C  
ATOM   1503  CG  ASP    97      48.799  58.569  51.211  1.00  0.00           C  
ATOM   1504  OD1 ASP    97      49.297  58.160  52.309  1.00  0.00           O  
ATOM   1505  OD2 ASP    97      49.286  58.174  50.118  1.00  0.00           O1-
ATOM   1506  H   ASP    97      45.753  57.604  51.181  1.00  0.00           H  
ATOM   1507  HA  ASP    97      46.938  59.368  53.180  1.00  0.00           H  
ATOM   1508  HB2 ASP    97      47.161  59.439  50.207  1.00  0.00           H  
ATOM   1509  HB3 ASP    97      48.000  60.565  51.332  1.00  0.00           H  
ATOM   1510  N   GLY    98      44.266  60.561  51.956  1.00  0.00           N  
ATOM   1511  CA  GLY    98      43.250  61.581  52.253  1.00  0.00           C  
ATOM   1512  C   GLY    98      42.757  62.436  51.103  1.00  0.00           C  
ATOM   1513  O   GLY    98      42.393  63.607  51.251  1.00  0.00           O  
ATOM   1514  H   GLY    98      43.962  59.698  51.529  1.00  0.00           H  
ATOM   1515  HA2 GLY    98      42.373  61.089  52.674  1.00  0.00           H  
ATOM   1516  HA3 GLY    98      43.555  62.267  53.042  1.00  0.00           H  
ATOM   1517  N   SER    99      42.770  61.855  49.930  1.00  0.00           N  
ATOM   1518  CA  SER    99      41.966  62.194  48.726  1.00  0.00           C  
ATOM   1519  C   SER    99      40.746  61.285  48.537  1.00  0.00           C  
ATOM   1520  O   SER    99      40.673  60.247  49.087  1.00  0.00           O  
ATOM   1521  CB  SER    99      42.948  62.290  47.510  1.00  0.00           C  
ATOM   1522  OG  SER    99      42.220  62.585  46.336  1.00  0.00           O  
ATOM   1523  H   SER    99      43.141  60.927  49.786  1.00  0.00           H  
ATOM   1524  HA  SER    99      41.622  63.208  48.932  1.00  0.00           H  
ATOM   1525  HB2 SER    99      43.719  63.045  47.662  1.00  0.00           H  
ATOM   1526  HB3 SER    99      43.476  61.339  47.443  1.00  0.00           H  
ATOM   1527  HG  SER    99      42.513  62.049  45.595  1.00  0.00           H  
ATOM   1528  N   LYS   100      39.794  61.754  47.698  1.00  0.00           N  
ATOM   1529  CA  LYS   100      38.564  61.069  47.496  1.00  0.00           C  
ATOM   1530  C   LYS   100      38.007  61.355  46.066  1.00  0.00           C  
ATOM   1531  O   LYS   100      37.714  62.488  45.712  1.00  0.00           O  
ATOM   1532  CB  LYS   100      37.450  61.697  48.447  1.00  0.00           C  
ATOM   1533  CG  LYS   100      37.620  61.253  49.906  1.00  0.00           C  
ATOM   1534  CD  LYS   100      36.564  61.771  50.888  1.00  0.00           C  
ATOM   1535  CE  LYS   100      35.048  61.556  50.714  1.00  0.00           C  
ATOM   1536  NZ  LYS   100      34.313  62.065  51.903  1.00  0.00           N1+
ATOM   1537  H   LYS   100      39.910  62.593  47.148  1.00  0.00           H  
ATOM   1538  HA  LYS   100      38.611  59.991  47.646  1.00  0.00           H  
ATOM   1539  HB2 LYS   100      37.383  62.778  48.328  1.00  0.00           H  
ATOM   1540  HB3 LYS   100      36.474  61.303  48.164  1.00  0.00           H  
ATOM   1541  HG2 LYS   100      37.573  60.166  49.980  1.00  0.00           H  
ATOM   1542  HG3 LYS   100      38.590  61.602  50.262  1.00  0.00           H  
ATOM   1543  HD2 LYS   100      36.871  61.349  51.845  1.00  0.00           H  
ATOM   1544  HD3 LYS   100      36.765  62.836  51.005  1.00  0.00           H  
ATOM   1545  HE2 LYS   100      34.643  62.196  49.930  1.00  0.00           H  
ATOM   1546  HE3 LYS   100      34.805  60.513  50.511  1.00  0.00           H  
ATOM   1547  HZ1 LYS   100      34.462  63.064  51.928  1.00  0.00           H  
ATOM   1548  HZ2 LYS   100      33.312  61.927  51.898  1.00  0.00           H  
ATOM   1549  HZ3 LYS   100      34.593  61.647  52.778  1.00  0.00           H  
ATOM   1550  N   ASP   101      37.949  60.316  45.278  1.00  0.00           N  
ATOM   1551  CA  ASP   101      37.691  60.395  43.831  1.00  0.00           C  
ATOM   1552  C   ASP   101      37.116  59.062  43.276  1.00  0.00           C  
ATOM   1553  O   ASP   101      37.356  58.002  43.941  1.00  0.00           O  
ATOM   1554  CB  ASP   101      39.062  60.712  43.209  1.00  0.00           C  
ATOM   1555  CG  ASP   101      38.979  61.225  41.786  1.00  0.00           C  
ATOM   1556  OD1 ASP   101      40.013  61.749  41.317  1.00  0.00           O  
ATOM   1557  OD2 ASP   101      37.839  61.403  41.336  1.00  0.00           O1-
ATOM   1558  H   ASP   101      38.318  59.421  45.566  1.00  0.00           H  
ATOM   1559  HA  ASP   101      37.079  61.259  43.574  1.00  0.00           H  
ATOM   1560  HB2 ASP   101      39.600  61.454  43.800  1.00  0.00           H  
ATOM   1561  HB3 ASP   101      39.626  59.780  43.244  1.00  0.00           H  
ATOM   1562  N   GLU   102      36.328  59.108  42.210  1.00  0.00           N  
ATOM   1563  CA  GLU   102      35.594  58.019  41.602  1.00  0.00           C  
ATOM   1564  C   GLU   102      36.392  57.129  40.570  1.00  0.00           C  
ATOM   1565  O   GLU   102      37.390  57.621  40.030  1.00  0.00           O  
ATOM   1566  CB  GLU   102      34.249  58.481  40.997  1.00  0.00           C  
ATOM   1567  CG  GLU   102      33.509  59.602  41.730  1.00  0.00           C  
ATOM   1568  CD  GLU   102      33.764  60.926  41.101  1.00  0.00           C  
ATOM   1569  OE1 GLU   102      33.507  61.075  39.917  1.00  0.00           O  
ATOM   1570  OE2 GLU   102      34.287  61.793  41.815  1.00  0.00           O1-
ATOM   1571  H   GLU   102      36.363  59.980  41.701  1.00  0.00           H  
ATOM   1572  HA  GLU   102      35.306  57.326  42.392  1.00  0.00           H  
ATOM   1573  HB2 GLU   102      34.421  58.734  39.951  1.00  0.00           H  
ATOM   1574  HB3 GLU   102      33.536  57.668  41.133  1.00  0.00           H  
ATOM   1575  HG2 GLU   102      32.463  59.307  41.811  1.00  0.00           H  
ATOM   1576  HG3 GLU   102      33.823  59.618  42.774  1.00  0.00           H  
ATOM   1577  N   TRP   103      36.124  55.779  40.536  1.00  0.00           N  
ATOM   1578  CA  TRP   103      36.667  54.790  39.605  1.00  0.00           C  
ATOM   1579  C   TRP   103      35.652  53.886  38.986  1.00  0.00           C  
ATOM   1580  O   TRP   103      34.791  53.320  39.696  1.00  0.00           O  
ATOM   1581  CB  TRP   103      37.758  53.895  40.385  1.00  0.00           C  
ATOM   1582  CG  TRP   103      38.980  54.535  40.949  1.00  0.00           C  
ATOM   1583  CD1 TRP   103      39.136  55.531  41.839  1.00  0.00           C  
ATOM   1584  NE1 TRP   103      40.485  55.717  42.125  1.00  0.00           N  
ATOM   1585  CE2 TRP   103      41.282  54.834  41.438  1.00  0.00           C  
ATOM   1586  CZ2 TRP   103      42.653  54.704  41.390  1.00  0.00           C  
ATOM   1587  CH2 TRP   103      43.207  53.870  40.413  1.00  0.00           C  
ATOM   1588  CZ3 TRP   103      42.384  53.048  39.631  1.00  0.00           C  
ATOM   1589  CE3 TRP   103      40.967  53.226  39.772  1.00  0.00           C  
ATOM   1590  CD2 TRP   103      40.376  54.225  40.550  1.00  0.00           C  
ATOM   1591  H   TRP   103      35.504  55.382  41.227  1.00  0.00           H  
ATOM   1592  HA  TRP   103      37.092  55.312  38.748  1.00  0.00           H  
ATOM   1593  HB2 TRP   103      37.273  53.523  41.287  1.00  0.00           H  
ATOM   1594  HB3 TRP   103      38.162  53.061  39.812  1.00  0.00           H  
ATOM   1595  HD1 TRP   103      38.340  56.010  42.390  1.00  0.00           H  
ATOM   1596  HE1 TRP   103      40.778  56.317  42.883  1.00  0.00           H  
ATOM   1597  HZ2 TRP   103      43.347  55.331  41.928  1.00  0.00           H  
ATOM   1598  HH2 TRP   103      44.271  53.833  40.235  1.00  0.00           H  
ATOM   1599  HZ3 TRP   103      42.865  52.329  38.984  1.00  0.00           H  
ATOM   1600  HE3 TRP   103      40.357  52.586  39.152  1.00  0.00           H  
ATOM   1601  N   ARG   104      35.688  53.620  37.693  1.00  0.00           N  
ATOM   1602  CA  ARG   104      34.919  52.520  37.023  1.00  0.00           C  
ATOM   1603  C   ARG   104      35.471  51.133  37.460  1.00  0.00           C  
ATOM   1604  O   ARG   104      36.681  50.967  37.677  1.00  0.00           O  
ATOM   1605  CB  ARG   104      34.904  52.842  35.486  1.00  0.00           C  
ATOM   1606  CG  ARG   104      33.751  53.772  35.220  1.00  0.00           C  
ATOM   1607  CD  ARG   104      33.619  54.047  33.782  1.00  0.00           C  
ATOM   1608  NE  ARG   104      33.445  52.799  32.940  1.00  0.00           N  
ATOM   1609  CZ  ARG   104      34.327  52.226  32.147  1.00  0.00           C  
ATOM   1610  NH1 ARG   104      35.545  52.581  32.070  1.00  0.00           N  
ATOM   1611  NH2 ARG   104      33.983  51.154  31.518  1.00  0.00           N1+
ATOM   1612  H   ARG   104      36.427  54.125  37.225  1.00  0.00           H  
ATOM   1613  HA  ARG   104      33.918  52.534  37.453  1.00  0.00           H  
ATOM   1614  HB2 ARG   104      35.863  53.285  35.218  1.00  0.00           H  
ATOM   1615  HB3 ARG   104      34.695  51.867  35.045  1.00  0.00           H  
ATOM   1616  HG2 ARG   104      32.884  53.278  35.659  1.00  0.00           H  
ATOM   1617  HG3 ARG   104      33.932  54.673  35.805  1.00  0.00           H  
ATOM   1618  HD2 ARG   104      32.710  54.644  33.712  1.00  0.00           H  
ATOM   1619  HD3 ARG   104      34.439  54.677  33.439  1.00  0.00           H  
ATOM   1620  HE  ARG   104      32.476  52.514  32.951  1.00  0.00           H  
ATOM   1621 HH11 ARG   104      35.781  53.336  32.697  1.00  0.00           H  
ATOM   1622 HH12 ARG   104      35.983  52.340  31.193  1.00  0.00           H  
ATOM   1623 HH21 ARG   104      33.026  50.831  31.508  1.00  0.00           H  
ATOM   1624 HH22 ARG   104      34.686  50.693  30.959  1.00  0.00           H  
ATOM   1625  N   GLY   105      34.624  50.137  37.346  1.00  0.00           N  
ATOM   1626  CA  GLY   105      34.956  48.767  37.686  1.00  0.00           C  
ATOM   1627  C   GLY   105      33.690  47.878  37.618  1.00  0.00           C  
ATOM   1628  O   GLY   105      32.736  48.138  36.864  1.00  0.00           O  
ATOM   1629  H   GLY   105      33.656  50.421  37.298  1.00  0.00           H  
ATOM   1630  HA2 GLY   105      35.763  48.434  37.033  1.00  0.00           H  
ATOM   1631  HA3 GLY   105      35.425  48.654  38.664  1.00  0.00           H  
ATOM   1632  N   MET   106      33.602  46.771  38.449  1.00  0.00           N  
ATOM   1633  CA  MET   106      32.504  45.809  38.490  1.00  0.00           C  
ATOM   1634  C   MET   106      32.406  45.136  39.909  1.00  0.00           C  
ATOM   1635  O   MET   106      33.373  44.754  40.624  1.00  0.00           O  
ATOM   1636  CB  MET   106      32.712  44.663  37.469  1.00  0.00           C  
ATOM   1637  CG  MET   106      31.570  43.640  37.384  1.00  0.00           C  
ATOM   1638  SD  MET   106      31.452  42.661  35.855  1.00  0.00           S  
ATOM   1639  CE  MET   106      30.859  43.993  34.763  1.00  0.00           C  
ATOM   1640  H   MET   106      34.406  46.595  39.035  1.00  0.00           H  
ATOM   1641  HA  MET   106      31.530  46.236  38.250  1.00  0.00           H  
ATOM   1642  HB2 MET   106      32.940  45.109  36.501  1.00  0.00           H  
ATOM   1643  HB3 MET   106      33.620  44.135  37.760  1.00  0.00           H  
ATOM   1644  HG2 MET   106      31.839  42.813  38.040  1.00  0.00           H  
ATOM   1645  HG3 MET   106      30.641  44.189  37.542  1.00  0.00           H  
ATOM   1646  HE1 MET   106      30.181  44.678  35.272  1.00  0.00           H  
ATOM   1647  HE2 MET   106      31.777  44.423  34.365  1.00  0.00           H  
ATOM   1648  HE3 MET   106      30.347  43.609  33.880  1.00  0.00           H  
ATOM   1649  N   VAL   107      31.184  44.885  40.376  1.00  0.00           N  
ATOM   1650  CA  VAL   107      30.925  44.293  41.764  1.00  0.00           C  
ATOM   1651  C   VAL   107      30.620  42.887  41.626  1.00  0.00           C  
ATOM   1652  O   VAL   107      29.624  42.510  41.022  1.00  0.00           O  
ATOM   1653  CB  VAL   107      29.775  45.026  42.513  1.00  0.00           C  
ATOM   1654  CG1 VAL   107      29.323  44.258  43.822  1.00  0.00           C  
ATOM   1655  CG2 VAL   107      30.194  46.410  43.020  1.00  0.00           C  
ATOM   1656  H   VAL   107      30.376  45.005  39.781  1.00  0.00           H  
ATOM   1657  HA  VAL   107      31.803  44.343  42.407  1.00  0.00           H  
ATOM   1658  HB  VAL   107      28.931  45.210  41.848  1.00  0.00           H  
ATOM   1659 HG11 VAL   107      29.025  43.266  43.484  1.00  0.00           H  
ATOM   1660 HG12 VAL   107      30.129  43.948  44.487  1.00  0.00           H  
ATOM   1661 HG13 VAL   107      28.405  44.739  44.159  1.00  0.00           H  
ATOM   1662 HG21 VAL   107      30.725  46.955  42.239  1.00  0.00           H  
ATOM   1663 HG22 VAL   107      29.327  46.989  43.336  1.00  0.00           H  
ATOM   1664 HG23 VAL   107      30.952  46.309  43.797  1.00  0.00           H  
ATOM   1665  N   LEU   108      31.478  42.052  42.230  1.00  0.00           N  
ATOM   1666  CA  LEU   108      31.597  40.616  41.855  1.00  0.00           C  
ATOM   1667  C   LEU   108      30.652  39.648  42.557  1.00  0.00           C  
ATOM   1668  O   LEU   108      30.125  38.764  41.879  1.00  0.00           O  
ATOM   1669  CB  LEU   108      33.128  40.243  41.989  1.00  0.00           C  
ATOM   1670  CG  LEU   108      34.044  41.034  40.971  1.00  0.00           C  
ATOM   1671  CD1 LEU   108      35.453  40.907  41.488  1.00  0.00           C  
ATOM   1672  CD2 LEU   108      33.840  40.716  39.501  1.00  0.00           C  
ATOM   1673  H   LEU   108      32.219  42.417  42.810  1.00  0.00           H  
ATOM   1674  HA  LEU   108      31.292  40.504  40.814  1.00  0.00           H  
ATOM   1675  HB2 LEU   108      33.389  40.501  43.016  1.00  0.00           H  
ATOM   1676  HB3 LEU   108      33.363  39.180  41.930  1.00  0.00           H  
ATOM   1677  HG  LEU   108      33.741  42.074  41.093  1.00  0.00           H  
ATOM   1678 HD11 LEU   108      35.831  39.946  41.140  1.00  0.00           H  
ATOM   1679 HD12 LEU   108      36.131  41.630  41.033  1.00  0.00           H  
ATOM   1680 HD13 LEU   108      35.456  40.981  42.576  1.00  0.00           H  
ATOM   1681 HD21 LEU   108      32.842  41.033  39.199  1.00  0.00           H  
ATOM   1682 HD22 LEU   108      34.523  41.304  38.888  1.00  0.00           H  
ATOM   1683 HD23 LEU   108      34.019  39.670  39.250  1.00  0.00           H  
ATOM   1684  N   ALA   109      30.575  39.799  43.890  1.00  0.00           N  
ATOM   1685  CA  ALA   109      29.919  38.904  44.801  1.00  0.00           C  
ATOM   1686  C   ALA   109      29.756  39.550  46.219  1.00  0.00           C  
ATOM   1687  O   ALA   109      30.570  40.398  46.607  1.00  0.00           O  
ATOM   1688  CB  ALA   109      30.743  37.589  44.952  1.00  0.00           C  
ATOM   1689  H   ALA   109      31.098  40.601  44.213  1.00  0.00           H  
ATOM   1690  HA  ALA   109      28.901  38.660  44.495  1.00  0.00           H  
ATOM   1691  HB1 ALA   109      31.784  37.688  45.258  1.00  0.00           H  
ATOM   1692  HB2 ALA   109      30.162  36.988  45.652  1.00  0.00           H  
ATOM   1693  HB3 ALA   109      30.787  37.056  44.003  1.00  0.00           H  
ATOM   1694  N   ARG   110      28.724  39.141  46.945  1.00  0.00           N  
ATOM   1695  CA  ARG   110      28.434  39.489  48.380  1.00  0.00           C  
ATOM   1696  C   ARG   110      29.180  38.508  49.285  1.00  0.00           C  
ATOM   1697  O   ARG   110      29.308  37.289  49.031  1.00  0.00           O  
ATOM   1698  CB  ARG   110      26.918  39.404  48.656  1.00  0.00           C  
ATOM   1699  CG  ARG   110      26.718  39.919  50.077  1.00  0.00           C  
ATOM   1700  CD  ARG   110      25.433  40.765  50.093  1.00  0.00           C  
ATOM   1701  NE  ARG   110      24.203  39.991  50.171  1.00  0.00           N  
ATOM   1702  CZ  ARG   110      23.545  39.592  51.235  1.00  0.00           C  
ATOM   1703  NH1 ARG   110      23.964  39.651  52.490  1.00  0.00           N  
ATOM   1704  NH2 ARG   110      22.333  39.190  51.049  1.00  0.00           N1+
ATOM   1705  H   ARG   110      28.126  38.454  46.509  1.00  0.00           H  
ATOM   1706  HA  ARG   110      28.819  40.489  48.580  1.00  0.00           H  
ATOM   1707  HB2 ARG   110      26.315  40.010  47.981  1.00  0.00           H  
ATOM   1708  HB3 ARG   110      26.524  38.390  48.723  1.00  0.00           H  
ATOM   1709  HG2 ARG   110      26.694  39.014  50.685  1.00  0.00           H  
ATOM   1710  HG3 ARG   110      27.531  40.567  50.404  1.00  0.00           H  
ATOM   1711  HD2 ARG   110      25.444  41.454  50.937  1.00  0.00           H  
ATOM   1712  HD3 ARG   110      25.308  41.320  49.163  1.00  0.00           H  
ATOM   1713  HE  ARG   110      23.756  39.787  49.288  1.00  0.00           H  
ATOM   1714 HH11 ARG   110      24.928  39.916  52.635  1.00  0.00           H  
ATOM   1715 HH12 ARG   110      23.361  39.219  53.176  1.00  0.00           H  
ATOM   1716 HH21 ARG   110      21.824  39.434  50.212  1.00  0.00           H  
ATOM   1717 HH22 ARG   110      21.819  38.893  51.866  1.00  0.00           H  
ATOM   1718  N   ALA   111      29.761  39.062  50.298  1.00  0.00           N  
ATOM   1719  CA  ALA   111      30.995  38.529  50.944  1.00  0.00           C  
ATOM   1720  C   ALA   111      30.715  37.294  51.802  1.00  0.00           C  
ATOM   1721  O   ALA   111      29.709  37.266  52.526  1.00  0.00           O  
ATOM   1722  CB  ALA   111      31.649  39.685  51.623  1.00  0.00           C  
ATOM   1723  H   ALA   111      29.576  40.040  50.473  1.00  0.00           H  
ATOM   1724  HA  ALA   111      31.585  38.170  50.100  1.00  0.00           H  
ATOM   1725  HB1 ALA   111      32.532  39.220  52.061  1.00  0.00           H  
ATOM   1726  HB2 ALA   111      31.905  40.499  50.944  1.00  0.00           H  
ATOM   1727  HB3 ALA   111      31.004  40.113  52.390  1.00  0.00           H  
ATOM   1728  N   PRO   112      31.528  36.239  51.741  1.00  0.00           N  
ATOM   1729  CA  PRO   112      31.380  35.160  52.784  1.00  0.00           C  
ATOM   1730  C   PRO   112      31.627  35.688  54.198  1.00  0.00           C  
ATOM   1731  O   PRO   112      32.568  36.455  54.482  1.00  0.00           O  
ATOM   1732  CD  PRO   112      32.785  36.011  51.018  1.00  0.00           C  
ATOM   1733  CG  PRO   112      33.571  35.054  51.883  1.00  0.00           C  
ATOM   1734  CB  PRO   112      32.479  34.194  52.497  1.00  0.00           C  
ATOM   1735  HD2 PRO   112      33.219  36.996  50.846  1.00  0.00           H  
ATOM   1736  HD3 PRO   112      32.550  35.549  50.059  1.00  0.00           H  
ATOM   1737  HG2 PRO   112      34.061  35.692  52.619  1.00  0.00           H  
ATOM   1738  HG3 PRO   112      34.312  34.503  51.305  1.00  0.00           H  
ATOM   1739  HB2 PRO   112      32.860  33.741  53.412  1.00  0.00           H  
ATOM   1740  HB3 PRO   112      31.993  33.561  51.755  1.00  0.00           H  
ATOM   1741  HA  PRO   112      30.439  34.610  52.760  1.00  0.00           H  
ATOM   1742  N   VAL   113      30.737  35.320  55.134  1.00  0.00           N  
ATOM   1743  CA  VAL   113      30.703  35.655  56.573  1.00  0.00           C  
ATOM   1744  C   VAL   113      30.597  37.111  56.985  1.00  0.00           C  
ATOM   1745  O   VAL   113      29.843  37.444  57.871  1.00  0.00           O  
ATOM   1746  CB  VAL   113      31.871  34.975  57.286  1.00  0.00           C  
ATOM   1747  CG1 VAL   113      31.976  35.280  58.825  1.00  0.00           C  
ATOM   1748  CG2 VAL   113      32.128  33.505  56.845  1.00  0.00           C  
ATOM   1749  H   VAL   113      29.968  34.753  54.805  1.00  0.00           H  
ATOM   1750  HA  VAL   113      29.797  35.262  57.036  1.00  0.00           H  
ATOM   1751  HB  VAL   113      32.731  35.508  56.881  1.00  0.00           H  
ATOM   1752 HG11 VAL   113      31.014  34.988  59.247  1.00  0.00           H  
ATOM   1753 HG12 VAL   113      32.905  34.878  59.229  1.00  0.00           H  
ATOM   1754 HG13 VAL   113      32.141  36.342  59.005  1.00  0.00           H  
ATOM   1755 HG21 VAL   113      31.220  32.904  56.906  1.00  0.00           H  
ATOM   1756 HG22 VAL   113      32.625  33.542  55.876  1.00  0.00           H  
ATOM   1757 HG23 VAL   113      32.768  33.017  57.579  1.00  0.00           H  
ATOM   1758  N   MET   114      31.249  38.081  56.310  1.00  0.00           N  
ATOM   1759  CA  MET   114      31.001  39.477  56.474  1.00  0.00           C  
ATOM   1760  C   MET   114      29.784  39.829  55.590  1.00  0.00           C  
ATOM   1761  O   MET   114      29.932  40.621  54.663  1.00  0.00           O  
ATOM   1762  CB  MET   114      32.266  40.321  56.045  1.00  0.00           C  
ATOM   1763  CG  MET   114      33.428  39.872  56.959  1.00  0.00           C  
ATOM   1764  SD  MET   114      34.938  40.767  56.827  1.00  0.00           S  
ATOM   1765  CE  MET   114      34.533  42.396  57.645  1.00  0.00           C  
ATOM   1766  H   MET   114      32.031  37.751  55.762  1.00  0.00           H  
ATOM   1767  HA  MET   114      30.834  39.716  57.524  1.00  0.00           H  
ATOM   1768  HB2 MET   114      32.508  40.241  54.986  1.00  0.00           H  
ATOM   1769  HB3 MET   114      32.055  41.359  56.303  1.00  0.00           H  
ATOM   1770  HG2 MET   114      33.162  39.919  58.015  1.00  0.00           H  
ATOM   1771  HG3 MET   114      33.649  38.844  56.674  1.00  0.00           H  
ATOM   1772  HE1 MET   114      33.501  42.705  57.476  1.00  0.00           H  
ATOM   1773  HE2 MET   114      34.752  42.225  58.699  1.00  0.00           H  
ATOM   1774  HE3 MET   114      35.275  43.139  57.351  1.00  0.00           H  
ATOM   1775  N   ASN   115      28.603  39.177  55.759  1.00  0.00           N  
ATOM   1776  CA  ASN   115      27.601  38.942  54.740  1.00  0.00           C  
ATOM   1777  C   ASN   115      27.163  40.289  54.163  1.00  0.00           C  
ATOM   1778  O   ASN   115      26.565  40.247  53.071  1.00  0.00           O  
ATOM   1779  CB  ASN   115      26.309  38.140  55.275  1.00  0.00           C  
ATOM   1780  CG  ASN   115      26.743  37.043  56.105  1.00  0.00           C  
ATOM   1781  OD1 ASN   115      26.954  37.263  57.321  1.00  0.00           O  
ATOM   1782  ND2 ASN   115      27.013  35.860  55.590  1.00  0.00           N  
ATOM   1783  H   ASN   115      28.447  38.658  56.611  1.00  0.00           H  
ATOM   1784  HA  ASN   115      27.929  38.256  53.960  1.00  0.00           H  
ATOM   1785  HB2 ASN   115      25.691  38.735  55.948  1.00  0.00           H  
ATOM   1786  HB3 ASN   115      25.723  37.821  54.413  1.00  0.00           H  
ATOM   1787 HD21 ASN   115      26.917  35.832  54.585  1.00  0.00           H  
ATOM   1788 HD22 ASN   115      27.218  35.050  56.158  1.00  0.00           H  
ATOM   1789  N   THR   116      27.191  41.452  54.814  1.00  0.00           N  
ATOM   1790  CA  THR   116      26.729  42.663  54.256  1.00  0.00           C  
ATOM   1791  C   THR   116      27.690  43.335  53.292  1.00  0.00           C  
ATOM   1792  O   THR   116      27.258  44.152  52.480  1.00  0.00           O  
ATOM   1793  CB  THR   116      26.470  43.626  55.425  1.00  0.00           C  
ATOM   1794  CG2 THR   116      25.303  43.176  56.253  1.00  0.00           C  
ATOM   1795  OG1 THR   116      27.574  43.711  56.252  1.00  0.00           O  
ATOM   1796  H   THR   116      27.796  41.485  55.622  1.00  0.00           H  
ATOM   1797  HA  THR   116      25.800  42.451  53.726  1.00  0.00           H  
ATOM   1798  HB  THR   116      26.244  44.600  54.992  1.00  0.00           H  
ATOM   1799 HG21 THR   116      24.527  42.771  55.605  1.00  0.00           H  
ATOM   1800 HG22 THR   116      25.627  42.447  56.997  1.00  0.00           H  
ATOM   1801 HG23 THR   116      24.917  44.087  56.708  1.00  0.00           H  
ATOM   1802  HG1 THR   116      27.272  44.237  56.996  1.00  0.00           H  
ATOM   1803  N   TRP   117      28.971  43.043  53.318  1.00  0.00           N  
ATOM   1804  CA  TRP   117      30.062  43.575  52.423  1.00  0.00           C  
ATOM   1805  C   TRP   117      30.041  42.955  51.046  1.00  0.00           C  
ATOM   1806  O   TRP   117      29.222  42.123  50.683  1.00  0.00           O  
ATOM   1807  CB  TRP   117      31.458  43.403  53.045  1.00  0.00           C  
ATOM   1808  CG  TRP   117      31.608  44.182  54.339  1.00  0.00           C  
ATOM   1809  CD1 TRP   117      30.963  43.883  55.512  1.00  0.00           C  
ATOM   1810  NE1 TRP   117      31.404  44.711  56.518  1.00  0.00           N  
ATOM   1811  CE2 TRP   117      32.454  45.538  56.117  1.00  0.00           C  
ATOM   1812  CZ2 TRP   117      33.198  46.534  56.775  1.00  0.00           C  
ATOM   1813  CH2 TRP   117      34.212  47.266  56.120  1.00  0.00           C  
ATOM   1814  CZ3 TRP   117      34.426  46.980  54.779  1.00  0.00           C  
ATOM   1815  CE3 TRP   117      33.723  45.923  54.146  1.00  0.00           C  
ATOM   1816  CD2 TRP   117      32.636  45.198  54.781  1.00  0.00           C  
ATOM   1817  H   TRP   117      29.260  42.234  53.851  1.00  0.00           H  
ATOM   1818  HA  TRP   117      29.885  44.637  52.249  1.00  0.00           H  
ATOM   1819  HB2 TRP   117      31.624  42.361  53.318  1.00  0.00           H  
ATOM   1820  HB3 TRP   117      32.185  43.794  52.334  1.00  0.00           H  
ATOM   1821  HD1 TRP   117      30.235  43.092  55.619  1.00  0.00           H  
ATOM   1822  HE1 TRP   117      31.102  44.595  57.475  1.00  0.00           H  
ATOM   1823  HZ2 TRP   117      32.944  46.704  57.811  1.00  0.00           H  
ATOM   1824  HH2 TRP   117      34.816  48.050  56.551  1.00  0.00           H  
ATOM   1825  HZ3 TRP   117      35.223  47.417  54.195  1.00  0.00           H  
ATOM   1826  HE3 TRP   117      34.108  45.728  53.155  1.00  0.00           H  
ATOM   1827  N   PHE   118      31.047  43.355  50.224  1.00  0.00           N  
ATOM   1828  CA  PHE   118      31.059  42.998  48.753  1.00  0.00           C  
ATOM   1829  C   PHE   118      32.462  42.989  48.174  1.00  0.00           C  
ATOM   1830  O   PHE   118      33.282  43.892  48.432  1.00  0.00           O  
ATOM   1831  CB  PHE   118      30.328  44.201  48.126  1.00  0.00           C  
ATOM   1832  CG  PHE   118      28.906  44.305  48.419  1.00  0.00           C  
ATOM   1833  CD1 PHE   118      28.446  45.172  49.424  1.00  0.00           C  
ATOM   1834  CE1 PHE   118      27.088  45.292  49.657  1.00  0.00           C  
ATOM   1835  CZ  PHE   118      26.228  44.577  48.857  1.00  0.00           C  
ATOM   1836  CE2 PHE   118      26.694  43.683  47.862  1.00  0.00           C  
ATOM   1837  CD2 PHE   118      28.009  43.562  47.676  1.00  0.00           C  
ATOM   1838  H   PHE   118      31.747  44.022  50.516  1.00  0.00           H  
ATOM   1839  HA  PHE   118      30.516  42.086  48.506  1.00  0.00           H  
ATOM   1840  HB2 PHE   118      30.801  45.114  48.489  1.00  0.00           H  
ATOM   1841  HB3 PHE   118      30.338  44.036  47.049  1.00  0.00           H  
ATOM   1842  HD1 PHE   118      29.127  45.736  50.044  1.00  0.00           H  
ATOM   1843  HE1 PHE   118      26.631  45.917  50.410  1.00  0.00           H  
ATOM   1844  HZ  PHE   118      25.166  44.733  48.969  1.00  0.00           H  
ATOM   1845  HE2 PHE   118      25.961  43.149  47.276  1.00  0.00           H  
ATOM   1846  HD2 PHE   118      28.384  42.831  46.976  1.00  0.00           H  
ATOM   1847  N   TYR   119      32.736  42.078  47.238  1.00  0.00           N  
ATOM   1848  CA  TYR   119      33.924  42.019  46.399  1.00  0.00           C  
ATOM   1849  C   TYR   119      33.752  42.908  45.090  1.00  0.00           C  
ATOM   1850  O   TYR   119      32.688  42.992  44.481  1.00  0.00           O  
ATOM   1851  CB  TYR   119      34.387  40.599  45.970  1.00  0.00           C  
ATOM   1852  CG  TYR   119      34.544  39.571  47.102  1.00  0.00           C  
ATOM   1853  CD1 TYR   119      34.049  38.251  46.892  1.00  0.00           C  
ATOM   1854  CE1 TYR   119      34.452  37.229  47.787  1.00  0.00           C  
ATOM   1855  CZ  TYR   119      35.265  37.587  48.857  1.00  0.00           C  
ATOM   1856  OH  TYR   119      35.670  36.685  49.823  1.00  0.00           O  
ATOM   1857  CE2 TYR   119      35.721  38.879  49.051  1.00  0.00           C  
ATOM   1858  CD2 TYR   119      35.377  39.901  48.151  1.00  0.00           C  
ATOM   1859  H   TYR   119      32.031  41.409  46.963  1.00  0.00           H  
ATOM   1860  HA  TYR   119      34.708  42.515  46.970  1.00  0.00           H  
ATOM   1861  HB2 TYR   119      33.573  40.223  45.349  1.00  0.00           H  
ATOM   1862  HB3 TYR   119      35.213  40.584  45.259  1.00  0.00           H  
ATOM   1863  HD1 TYR   119      33.697  38.064  45.888  1.00  0.00           H  
ATOM   1864  HE1 TYR   119      34.229  36.175  47.714  1.00  0.00           H  
ATOM   1865  HH  TYR   119      35.852  35.883  49.328  1.00  0.00           H  
ATOM   1866  HE2 TYR   119      36.353  39.086  49.902  1.00  0.00           H  
ATOM   1867  HD2 TYR   119      35.661  40.932  48.300  1.00  0.00           H  
ATOM   1868  N   ILE   120      34.841  43.568  44.716  1.00  0.00           N  
ATOM   1869  CA  ILE   120      34.889  44.578  43.671  1.00  0.00           C  
ATOM   1870  C   ILE   120      36.251  44.749  43.002  1.00  0.00           C  
ATOM   1871  O   ILE   120      37.299  44.533  43.691  1.00  0.00           O  
ATOM   1872  CB  ILE   120      34.298  45.946  44.230  1.00  0.00           C  
ATOM   1873  CG2 ILE   120      35.083  46.325  45.440  1.00  0.00           C  
ATOM   1874  CG1 ILE   120      34.238  47.043  43.188  1.00  0.00           C  
ATOM   1875  CD1 ILE   120      33.440  48.268  43.608  1.00  0.00           C  
ATOM   1876  H   ILE   120      35.645  43.443  45.314  1.00  0.00           H  
ATOM   1877  HA  ILE   120      34.175  44.218  42.930  1.00  0.00           H  
ATOM   1878  HB  ILE   120      33.335  45.679  44.665  1.00  0.00           H  
ATOM   1879 HG21 ILE   120      34.851  47.349  45.734  1.00  0.00           H  
ATOM   1880 HG22 ILE   120      35.004  45.594  46.245  1.00  0.00           H  
ATOM   1881 HG23 ILE   120      36.138  46.397  45.173  1.00  0.00           H  
ATOM   1882 HG12 ILE   120      35.217  47.444  42.924  1.00  0.00           H  
ATOM   1883 HG13 ILE   120      33.745  46.662  42.294  1.00  0.00           H  
ATOM   1884 HD11 ILE   120      33.472  49.041  42.840  1.00  0.00           H  
ATOM   1885 HD12 ILE   120      32.416  47.980  43.849  1.00  0.00           H  
ATOM   1886 HD13 ILE   120      33.836  48.652  44.548  1.00  0.00           H  
ATOM   1887  N   THR   121      36.393  45.049  41.682  1.00  0.00           N  
ATOM   1888  CA  THR   121      37.697  45.282  41.002  1.00  0.00           C  
ATOM   1889  C   THR   121      37.525  46.403  39.994  1.00  0.00           C  
ATOM   1890  O   THR   121      36.390  46.617  39.550  1.00  0.00           O  
ATOM   1891  CB  THR   121      38.219  44.008  40.392  1.00  0.00           C  
ATOM   1892  CG2 THR   121      37.262  43.442  39.348  1.00  0.00           C  
ATOM   1893  OG1 THR   121      39.500  44.238  39.859  1.00  0.00           O  
ATOM   1894  H   THR   121      35.603  45.173  41.064  1.00  0.00           H  
ATOM   1895  HA  THR   121      38.473  45.577  41.709  1.00  0.00           H  
ATOM   1896  HB  THR   121      38.386  43.179  41.080  1.00  0.00           H  
ATOM   1897 HG21 THR   121      37.467  42.393  39.133  1.00  0.00           H  
ATOM   1898 HG22 THR   121      36.199  43.576  39.550  1.00  0.00           H  
ATOM   1899 HG23 THR   121      37.396  43.943  38.389  1.00  0.00           H  
ATOM   1900  HG1 THR   121      40.062  44.376  40.625  1.00  0.00           H  
ATOM   1901  N   TYR   122      38.527  47.074  39.437  1.00  0.00           N  
ATOM   1902  CA  TYR   122      38.447  48.368  38.775  1.00  0.00           C  
ATOM   1903  C   TYR   122      39.095  48.359  37.365  1.00  0.00           C  
ATOM   1904  O   TYR   122      39.945  47.534  37.029  1.00  0.00           O  
ATOM   1905  CB  TYR   122      39.171  49.486  39.640  1.00  0.00           C  
ATOM   1906  CG  TYR   122      38.506  49.740  41.004  1.00  0.00           C  
ATOM   1907  CD1 TYR   122      38.983  49.029  42.109  1.00  0.00           C  
ATOM   1908  CE1 TYR   122      38.406  49.213  43.392  1.00  0.00           C  
ATOM   1909  CZ  TYR   122      37.305  50.013  43.540  1.00  0.00           C  
ATOM   1910  OH  TYR   122      36.768  50.211  44.803  1.00  0.00           O  
ATOM   1911  CE2 TYR   122      36.812  50.704  42.399  1.00  0.00           C  
ATOM   1912  CD2 TYR   122      37.374  50.613  41.151  1.00  0.00           C  
ATOM   1913  H   TYR   122      39.494  46.909  39.678  1.00  0.00           H  
ATOM   1914  HA  TYR   122      37.409  48.669  38.629  1.00  0.00           H  
ATOM   1915  HB2 TYR   122      40.164  49.070  39.812  1.00  0.00           H  
ATOM   1916  HB3 TYR   122      39.313  50.425  39.104  1.00  0.00           H  
ATOM   1917  HD1 TYR   122      39.841  48.384  41.993  1.00  0.00           H  
ATOM   1918  HE1 TYR   122      38.807  48.657  44.227  1.00  0.00           H  
ATOM   1919  HH  TYR   122      36.123  50.917  44.883  1.00  0.00           H  
ATOM   1920  HE2 TYR   122      35.965  51.355  42.557  1.00  0.00           H  
ATOM   1921  HD2 TYR   122      36.838  51.047  40.320  1.00  0.00           H  
ATOM   1922  N   GLU   123      38.584  49.195  36.469  1.00  0.00           N  
ATOM   1923  CA  GLU   123      39.020  49.231  35.068  1.00  0.00           C  
ATOM   1924  C   GLU   123      40.515  49.683  34.899  1.00  0.00           C  
ATOM   1925  O   GLU   123      41.225  48.931  34.178  1.00  0.00           O  
ATOM   1926  CB  GLU   123      38.158  50.099  34.143  1.00  0.00           C  
ATOM   1927  CG  GLU   123      36.695  49.652  34.123  1.00  0.00           C  
ATOM   1928  CD  GLU   123      36.574  48.142  33.713  1.00  0.00           C  
ATOM   1929  OE1 GLU   123      36.898  47.712  32.597  1.00  0.00           O  
ATOM   1930  OE2 GLU   123      36.002  47.356  34.548  1.00  0.00           O1-
ATOM   1931  H   GLU   123      37.762  49.752  36.649  1.00  0.00           H  
ATOM   1932  HA  GLU   123      38.941  48.224  34.660  1.00  0.00           H  
ATOM   1933  HB2 GLU   123      38.234  51.113  34.534  1.00  0.00           H  
ATOM   1934  HB3 GLU   123      38.431  50.106  33.087  1.00  0.00           H  
ATOM   1935  HG2 GLU   123      36.208  49.786  35.089  1.00  0.00           H  
ATOM   1936  HG3 GLU   123      36.230  50.366  33.443  1.00  0.00           H  
ATOM   1937  N   LYS   124      40.954  50.686  35.615  1.00  0.00           N  
ATOM   1938  CA  LYS   124      42.380  51.153  35.663  1.00  0.00           C  
ATOM   1939  C   LYS   124      43.286  50.386  36.656  1.00  0.00           C  
ATOM   1940  O   LYS   124      44.531  50.651  36.705  1.00  0.00           O  
ATOM   1941  CB  LYS   124      42.361  52.652  35.954  1.00  0.00           C  
ATOM   1942  CG  LYS   124      41.785  53.466  34.785  1.00  0.00           C  
ATOM   1943  CD  LYS   124      41.729  54.960  35.259  1.00  0.00           C  
ATOM   1944  CE  LYS   124      41.180  55.805  34.111  1.00  0.00           C  
ATOM   1945  NZ  LYS   124      40.992  57.255  34.477  1.00  0.00           N1+
ATOM   1946  H   LYS   124      40.307  51.248  36.150  1.00  0.00           H  
ATOM   1947  HA  LYS   124      42.760  50.937  34.665  1.00  0.00           H  
ATOM   1948  HB2 LYS   124      41.792  52.894  36.852  1.00  0.00           H  
ATOM   1949  HB3 LYS   124      43.362  53.075  36.039  1.00  0.00           H  
ATOM   1950  HG2 LYS   124      42.343  53.376  33.853  1.00  0.00           H  
ATOM   1951  HG3 LYS   124      40.735  53.205  34.648  1.00  0.00           H  
ATOM   1952  HD2 LYS   124      41.115  55.116  36.146  1.00  0.00           H  
ATOM   1953  HD3 LYS   124      42.766  55.265  35.399  1.00  0.00           H  
ATOM   1954  HE2 LYS   124      41.900  55.814  33.293  1.00  0.00           H  
ATOM   1955  HE3 LYS   124      40.213  55.350  33.895  1.00  0.00           H  
ATOM   1956  HZ1 LYS   124      41.860  57.659  34.798  1.00  0.00           H  
ATOM   1957  HZ2 LYS   124      40.623  57.835  33.736  1.00  0.00           H  
ATOM   1958  HZ3 LYS   124      40.452  57.305  35.329  1.00  0.00           H  
ATOM   1959  N   ASP   125      42.685  49.450  37.441  1.00  0.00           N  
ATOM   1960  CA  ASP   125      43.325  48.631  38.477  1.00  0.00           C  
ATOM   1961  C   ASP   125      42.685  47.207  38.580  1.00  0.00           C  
ATOM   1962  O   ASP   125      41.673  47.089  39.229  1.00  0.00           O  
ATOM   1963  CB  ASP   125      43.303  49.454  39.829  1.00  0.00           C  
ATOM   1964  CG  ASP   125      43.928  48.703  40.978  1.00  0.00           C  
ATOM   1965  OD1 ASP   125      44.918  47.958  40.794  1.00  0.00           O  
ATOM   1966  OD2 ASP   125      43.571  48.993  42.107  1.00  0.00           O1-
ATOM   1967  H   ASP   125      41.775  49.127  37.144  1.00  0.00           H  
ATOM   1968  HA  ASP   125      44.381  48.496  38.239  1.00  0.00           H  
ATOM   1969  HB2 ASP   125      43.897  50.343  39.618  1.00  0.00           H  
ATOM   1970  HB3 ASP   125      42.268  49.763  39.975  1.00  0.00           H  
ATOM   1971  N   PRO   126      43.311  46.173  37.986  1.00  0.00           N  
ATOM   1972  CA  PRO   126      42.879  44.767  38.066  1.00  0.00           C  
ATOM   1973  C   PRO   126      43.014  43.994  39.368  1.00  0.00           C  
ATOM   1974  O   PRO   126      42.806  42.794  39.465  1.00  0.00           O  
ATOM   1975  CD  PRO   126      44.583  46.241  37.266  1.00  0.00           C  
ATOM   1976  CG  PRO   126      44.923  44.701  36.926  1.00  0.00           C  
ATOM   1977  CB  PRO   126      43.561  43.943  36.960  1.00  0.00           C  
ATOM   1978  HD2 PRO   126      45.241  46.638  38.040  1.00  0.00           H  
ATOM   1979  HD3 PRO   126      44.598  46.899  36.397  1.00  0.00           H  
ATOM   1980  HG2 PRO   126      45.564  44.326  37.723  1.00  0.00           H  
ATOM   1981  HG3 PRO   126      45.391  44.651  35.942  1.00  0.00           H  
ATOM   1982  HB2 PRO   126      43.717  42.907  37.263  1.00  0.00           H  
ATOM   1983  HB3 PRO   126      42.913  43.972  36.084  1.00  0.00           H  
ATOM   1984  HA  PRO   126      41.815  44.714  37.832  1.00  0.00           H  
ATOM   1985  N   VAL   127      43.308  44.669  40.565  1.00  0.00           N  
ATOM   1986  CA  VAL   127      43.390  43.990  41.890  1.00  0.00           C  
ATOM   1987  C   VAL   127      41.967  43.903  42.502  1.00  0.00           C  
ATOM   1988  O   VAL   127      41.036  44.480  41.984  1.00  0.00           O  
ATOM   1989  CB  VAL   127      44.342  44.883  42.772  1.00  0.00           C  
ATOM   1990  CG1 VAL   127      44.421  44.669  44.289  1.00  0.00           C  
ATOM   1991  CG2 VAL   127      45.767  44.757  42.139  1.00  0.00           C  
ATOM   1992  H   VAL   127      43.404  45.672  40.488  1.00  0.00           H  
ATOM   1993  HA  VAL   127      43.766  42.975  41.762  1.00  0.00           H  
ATOM   1994  HB  VAL   127      44.040  45.925  42.659  1.00  0.00           H  
ATOM   1995 HG11 VAL   127      44.762  43.639  44.395  1.00  0.00           H  
ATOM   1996 HG12 VAL   127      45.273  45.234  44.669  1.00  0.00           H  
ATOM   1997 HG13 VAL   127      43.510  44.997  44.789  1.00  0.00           H  
ATOM   1998 HG21 VAL   127      46.169  43.755  42.285  1.00  0.00           H  
ATOM   1999 HG22 VAL   127      45.767  44.997  41.076  1.00  0.00           H  
ATOM   2000 HG23 VAL   127      46.412  45.455  42.674  1.00  0.00           H  
ATOM   2001  N   LEU   128      41.736  43.210  43.566  1.00  0.00           N  
ATOM   2002  CA  LEU   128      40.435  42.838  44.174  1.00  0.00           C  
ATOM   2003  C   LEU   128      40.290  43.433  45.569  1.00  0.00           C  
ATOM   2004  O   LEU   128      41.225  43.336  46.340  1.00  0.00           O  
ATOM   2005  CB  LEU   128      40.418  41.271  44.211  1.00  0.00           C  
ATOM   2006  CG  LEU   128      39.068  40.660  44.634  1.00  0.00           C  
ATOM   2007  CD1 LEU   128      38.066  40.422  43.482  1.00  0.00           C  
ATOM   2008  CD2 LEU   128      39.212  39.275  45.286  1.00  0.00           C  
ATOM   2009  H   LEU   128      42.536  42.755  43.983  1.00  0.00           H  
ATOM   2010  HA  LEU   128      39.626  43.196  43.536  1.00  0.00           H  
ATOM   2011  HB2 LEU   128      40.737  40.794  43.285  1.00  0.00           H  
ATOM   2012  HB3 LEU   128      41.169  41.092  44.981  1.00  0.00           H  
ATOM   2013  HG  LEU   128      38.586  41.259  45.408  1.00  0.00           H  
ATOM   2014 HD11 LEU   128      38.406  39.572  42.890  1.00  0.00           H  
ATOM   2015 HD12 LEU   128      37.178  40.087  44.018  1.00  0.00           H  
ATOM   2016 HD13 LEU   128      38.012  41.334  42.886  1.00  0.00           H  
ATOM   2017 HD21 LEU   128      40.048  39.343  45.982  1.00  0.00           H  
ATOM   2018 HD22 LEU   128      38.221  39.037  45.674  1.00  0.00           H  
ATOM   2019 HD23 LEU   128      39.415  38.548  44.499  1.00  0.00           H  
ATOM   2020  N   TYR   129      39.193  44.127  45.878  1.00  0.00           N  
ATOM   2021  CA  TYR   129      39.050  44.779  47.104  1.00  0.00           C  
ATOM   2022  C   TYR   129      37.710  44.416  47.807  1.00  0.00           C  
ATOM   2023  O   TYR   129      36.774  43.915  47.186  1.00  0.00           O  
ATOM   2024  CB  TYR   129      38.987  46.210  46.713  1.00  0.00           C  
ATOM   2025  CG  TYR   129      40.204  46.805  46.021  1.00  0.00           C  
ATOM   2026  CD1 TYR   129      40.513  46.642  44.651  1.00  0.00           C  
ATOM   2027  CE1 TYR   129      41.795  47.055  44.154  1.00  0.00           C  
ATOM   2028  CZ  TYR   129      42.640  47.810  44.981  1.00  0.00           C  
ATOM   2029  OH  TYR   129      43.820  48.262  44.559  1.00  0.00           O  
ATOM   2030  CE2 TYR   129      42.291  48.090  46.347  1.00  0.00           C  
ATOM   2031  CD2 TYR   129      41.040  47.610  46.837  1.00  0.00           C  
ATOM   2032  H   TYR   129      38.444  44.019  45.209  1.00  0.00           H  
ATOM   2033  HA  TYR   129      39.957  44.610  47.685  1.00  0.00           H  
ATOM   2034  HB2 TYR   129      38.170  46.403  46.018  1.00  0.00           H  
ATOM   2035  HB3 TYR   129      38.743  46.778  47.611  1.00  0.00           H  
ATOM   2036  HD1 TYR   129      39.812  46.067  44.064  1.00  0.00           H  
ATOM   2037  HE1 TYR   129      42.034  46.889  43.114  1.00  0.00           H  
ATOM   2038  HH  TYR   129      43.658  48.432  43.628  1.00  0.00           H  
ATOM   2039  HE2 TYR   129      43.066  48.546  46.945  1.00  0.00           H  
ATOM   2040  HD2 TYR   129      40.780  47.661  47.884  1.00  0.00           H  
ATOM   2041  N   MET   130      37.534  44.749  49.105  1.00  0.00           N  
ATOM   2042  CA  MET   130      36.192  44.597  49.735  1.00  0.00           C  
ATOM   2043  C   MET   130      35.786  45.955  50.395  1.00  0.00           C  
ATOM   2044  O   MET   130      36.532  46.470  51.275  1.00  0.00           O  
ATOM   2045  CB  MET   130      36.115  43.379  50.668  1.00  0.00           C  
ATOM   2046  CG  MET   130      34.703  42.791  50.877  1.00  0.00           C  
ATOM   2047  SD  MET   130      34.331  41.914  52.431  1.00  0.00           S  
ATOM   2048  CE  MET   130      35.394  40.502  52.400  1.00  0.00           C  
ATOM   2049  H   MET   130      38.265  45.249  49.590  1.00  0.00           H  
ATOM   2050  HA  MET   130      35.471  44.319  48.967  1.00  0.00           H  
ATOM   2051  HB2 MET   130      36.628  42.525  50.227  1.00  0.00           H  
ATOM   2052  HB3 MET   130      36.573  43.733  51.592  1.00  0.00           H  
ATOM   2053  HG2 MET   130      33.918  43.546  50.925  1.00  0.00           H  
ATOM   2054  HG3 MET   130      34.392  42.187  50.025  1.00  0.00           H  
ATOM   2055  HE1 MET   130      35.158  39.845  51.563  1.00  0.00           H  
ATOM   2056  HE2 MET   130      36.393  40.927  52.293  1.00  0.00           H  
ATOM   2057  HE3 MET   130      35.267  39.906  53.304  1.00  0.00           H  
ATOM   2058  N   TYR   131      34.519  46.385  50.137  1.00  0.00           N  
ATOM   2059  CA  TYR   131      34.006  47.539  50.797  1.00  0.00           C  
ATOM   2060  C   TYR   131      32.567  47.253  51.259  1.00  0.00           C  
ATOM   2061  O   TYR   131      31.914  46.314  50.812  1.00  0.00           O  
ATOM   2062  CB  TYR   131      34.054  48.734  49.760  1.00  0.00           C  
ATOM   2063  CG  TYR   131      35.413  49.358  49.477  1.00  0.00           C  
ATOM   2064  CD1 TYR   131      36.124  48.969  48.314  1.00  0.00           C  
ATOM   2065  CE1 TYR   131      37.288  49.644  48.058  1.00  0.00           C  
ATOM   2066  CZ  TYR   131      37.890  50.570  48.925  1.00  0.00           C  
ATOM   2067  OH  TYR   131      39.106  51.123  48.636  1.00  0.00           O  
ATOM   2068  CE2 TYR   131      37.251  50.864  50.183  1.00  0.00           C  
ATOM   2069  CD2 TYR   131      35.986  50.329  50.383  1.00  0.00           C  
ATOM   2070  H   TYR   131      34.031  46.025  49.329  1.00  0.00           H  
ATOM   2071  HA  TYR   131      34.564  47.756  51.707  1.00  0.00           H  
ATOM   2072  HB2 TYR   131      33.594  48.416  48.824  1.00  0.00           H  
ATOM   2073  HB3 TYR   131      33.393  49.569  49.993  1.00  0.00           H  
ATOM   2074  HD1 TYR   131      35.655  48.204  47.713  1.00  0.00           H  
ATOM   2075  HE1 TYR   131      37.953  49.378  47.250  1.00  0.00           H  
ATOM   2076  HH  TYR   131      39.538  51.254  49.483  1.00  0.00           H  
ATOM   2077  HE2 TYR   131      37.586  51.631  50.866  1.00  0.00           H  
ATOM   2078  HD2 TYR   131      35.349  50.562  51.223  1.00  0.00           H  
ATOM   2079  N   GLN   132      32.081  48.140  52.212  1.00  0.00           N  
ATOM   2080  CA  GLN   132      30.727  48.237  52.796  1.00  0.00           C  
ATOM   2081  C   GLN   132      29.818  48.971  51.709  1.00  0.00           C  
ATOM   2082  O   GLN   132      29.254  50.004  51.989  1.00  0.00           O  
ATOM   2083  CB  GLN   132      30.880  48.941  54.176  1.00  0.00           C  
ATOM   2084  CG  GLN   132      29.650  48.670  55.012  1.00  0.00           C  
ATOM   2085  CD  GLN   132      29.910  48.953  56.465  1.00  0.00           C  
ATOM   2086  OE1 GLN   132      30.720  48.351  57.098  1.00  0.00           O  
ATOM   2087  NE2 GLN   132      29.173  49.798  57.157  1.00  0.00           N  
ATOM   2088  H   GLN   132      32.676  48.940  52.372  1.00  0.00           H  
ATOM   2089  HA  GLN   132      30.315  47.235  52.912  1.00  0.00           H  
ATOM   2090  HB2 GLN   132      31.729  48.512  54.709  1.00  0.00           H  
ATOM   2091  HB3 GLN   132      30.948  50.025  54.085  1.00  0.00           H  
ATOM   2092  HG2 GLN   132      28.956  49.440  54.677  1.00  0.00           H  
ATOM   2093  HG3 GLN   132      29.141  47.721  54.844  1.00  0.00           H  
ATOM   2094 HE21 GLN   132      28.471  50.316  56.649  1.00  0.00           H  
ATOM   2095 HE22 GLN   132      29.471  49.862  58.120  1.00  0.00           H  
ATOM   2096  N   LEU   133      29.844  48.415  50.461  1.00  0.00           N  
ATOM   2097  CA  LEU   133      29.119  48.929  49.322  1.00  0.00           C  
ATOM   2098  C   LEU   133      27.643  49.256  49.486  1.00  0.00           C  
ATOM   2099  O   LEU   133      27.220  50.203  48.827  1.00  0.00           O  
ATOM   2100  CB  LEU   133      29.392  48.210  47.972  1.00  0.00           C  
ATOM   2101  CG  LEU   133      30.887  48.248  47.593  1.00  0.00           C  
ATOM   2102  CD1 LEU   133      31.115  47.581  46.183  1.00  0.00           C  
ATOM   2103  CD2 LEU   133      31.492  49.664  47.496  1.00  0.00           C  
ATOM   2104  H   LEU   133      30.347  47.551  50.312  1.00  0.00           H  
ATOM   2105  HA  LEU   133      29.574  49.919  49.337  1.00  0.00           H  
ATOM   2106  HB2 LEU   133      29.095  47.162  47.993  1.00  0.00           H  
ATOM   2107  HB3 LEU   133      28.768  48.572  47.155  1.00  0.00           H  
ATOM   2108  HG  LEU   133      31.426  47.724  48.382  1.00  0.00           H  
ATOM   2109 HD11 LEU   133      31.072  46.501  46.321  1.00  0.00           H  
ATOM   2110 HD12 LEU   133      30.507  48.043  45.404  1.00  0.00           H  
ATOM   2111 HD13 LEU   133      32.140  47.786  45.876  1.00  0.00           H  
ATOM   2112 HD21 LEU   133      32.540  49.578  47.208  1.00  0.00           H  
ATOM   2113 HD22 LEU   133      30.846  50.358  46.959  1.00  0.00           H  
ATOM   2114 HD23 LEU   133      31.469  49.951  48.548  1.00  0.00           H  
ATOM   2115  N   LEU   134      26.843  48.582  50.307  1.00  0.00           N  
ATOM   2116  CA  LEU   134      25.441  48.893  50.519  1.00  0.00           C  
ATOM   2117  C   LEU   134      25.121  50.270  51.237  1.00  0.00           C  
ATOM   2118  O   LEU   134      23.959  50.751  51.150  1.00  0.00           O  
ATOM   2119  CB  LEU   134      24.622  47.642  51.006  1.00  0.00           C  
ATOM   2120  CG  LEU   134      23.111  47.681  51.049  1.00  0.00           C  
ATOM   2121  CD1 LEU   134      22.511  47.777  49.599  1.00  0.00           C  
ATOM   2122  CD2 LEU   134      22.563  46.275  51.559  1.00  0.00           C  
ATOM   2123  H   LEU   134      27.359  47.920  50.869  1.00  0.00           H  
ATOM   2124  HA  LEU   134      25.073  49.060  49.507  1.00  0.00           H  
ATOM   2125  HB2 LEU   134      24.807  46.844  50.287  1.00  0.00           H  
ATOM   2126  HB3 LEU   134      25.052  47.392  51.976  1.00  0.00           H  
ATOM   2127  HG  LEU   134      22.709  48.482  51.669  1.00  0.00           H  
ATOM   2128 HD11 LEU   134      22.952  46.954  49.036  1.00  0.00           H  
ATOM   2129 HD12 LEU   134      21.427  47.887  49.572  1.00  0.00           H  
ATOM   2130 HD13 LEU   134      22.840  48.707  49.137  1.00  0.00           H  
ATOM   2131 HD21 LEU   134      22.829  45.427  50.928  1.00  0.00           H  
ATOM   2132 HD22 LEU   134      23.155  46.123  52.461  1.00  0.00           H  
ATOM   2133 HD23 LEU   134      21.491  46.182  51.734  1.00  0.00           H  
ATOM   2134  N   ASP   135      26.150  50.963  51.787  1.00  0.00           N  
ATOM   2135  CA  ASP   135      26.031  52.350  52.274  1.00  0.00           C  
ATOM   2136  C   ASP   135      26.462  53.424  51.226  1.00  0.00           C  
ATOM   2137  O   ASP   135      25.916  54.513  51.177  1.00  0.00           O  
ATOM   2138  CB  ASP   135      26.895  52.468  53.499  1.00  0.00           C  
ATOM   2139  CG  ASP   135      26.656  51.534  54.711  1.00  0.00           C  
ATOM   2140  OD1 ASP   135      25.506  50.998  54.929  1.00  0.00           O  
ATOM   2141  OD2 ASP   135      27.582  51.502  55.562  1.00  0.00           O1-
ATOM   2142  H   ASP   135      27.034  50.475  51.775  1.00  0.00           H  
ATOM   2143  HA  ASP   135      24.988  52.577  52.495  1.00  0.00           H  
ATOM   2144  HB2 ASP   135      27.950  52.323  53.265  1.00  0.00           H  
ATOM   2145  HB3 ASP   135      26.819  53.512  53.802  1.00  0.00           H  
ATOM   2146  N   ASP   136      27.432  53.148  50.425  1.00  0.00           N  
ATOM   2147  CA  ASP   136      27.803  53.995  49.339  1.00  0.00           C  
ATOM   2148  C   ASP   136      26.766  54.036  48.196  1.00  0.00           C  
ATOM   2149  O   ASP   136      26.430  55.122  47.661  1.00  0.00           O  
ATOM   2150  CB  ASP   136      29.070  53.455  48.801  1.00  0.00           C  
ATOM   2151  CG  ASP   136      30.241  53.439  49.741  1.00  0.00           C  
ATOM   2152  OD1 ASP   136      30.238  53.994  50.884  1.00  0.00           O  
ATOM   2153  OD2 ASP   136      31.318  52.965  49.338  1.00  0.00           O1-
ATOM   2154  H   ASP   136      27.966  52.322  50.658  1.00  0.00           H  
ATOM   2155  HA  ASP   136      27.927  54.998  49.747  1.00  0.00           H  
ATOM   2156  HB2 ASP   136      28.869  52.459  48.407  1.00  0.00           H  
ATOM   2157  HB3 ASP   136      29.340  54.085  47.953  1.00  0.00           H  
ATOM   2158  N   TYR   137      26.238  52.827  47.897  1.00  0.00           N  
ATOM   2159  CA  TYR   137      25.047  52.798  47.055  1.00  0.00           C  
ATOM   2160  C   TYR   137      23.952  53.782  47.347  1.00  0.00           C  
ATOM   2161  O   TYR   137      23.337  54.358  46.412  1.00  0.00           O  
ATOM   2162  CB  TYR   137      24.538  51.376  47.020  1.00  0.00           C  
ATOM   2163  CG  TYR   137      23.272  51.128  46.245  1.00  0.00           C  
ATOM   2164  CD1 TYR   137      22.035  50.881  46.911  1.00  0.00           C  
ATOM   2165  CE1 TYR   137      20.930  50.632  46.138  1.00  0.00           C  
ATOM   2166  CZ  TYR   137      20.971  50.718  44.752  1.00  0.00           C  
ATOM   2167  OH  TYR   137      19.879  50.485  44.005  1.00  0.00           O  
ATOM   2168  CE2 TYR   137      22.219  50.851  44.096  1.00  0.00           C  
ATOM   2169  CD2 TYR   137      23.378  51.079  44.811  1.00  0.00           C  
ATOM   2170  H   TYR   137      26.488  52.025  48.456  1.00  0.00           H  
ATOM   2171  HA  TYR   137      25.388  53.087  46.061  1.00  0.00           H  
ATOM   2172  HB2 TYR   137      25.326  50.758  46.591  1.00  0.00           H  
ATOM   2173  HB3 TYR   137      24.474  51.076  48.066  1.00  0.00           H  
ATOM   2174  HD1 TYR   137      22.045  50.886  47.991  1.00  0.00           H  
ATOM   2175  HE1 TYR   137      19.965  50.474  46.597  1.00  0.00           H  
ATOM   2176  HH  TYR   137      19.875  50.888  43.133  1.00  0.00           H  
ATOM   2177  HE2 TYR   137      22.228  50.647  43.036  1.00  0.00           H  
ATOM   2178  HD2 TYR   137      24.325  51.191  44.303  1.00  0.00           H  
ATOM   2179  N   LYS   138      23.737  53.921  48.651  1.00  0.00           N  
ATOM   2180  CA  LYS   138      22.752  54.848  49.238  1.00  0.00           C  
ATOM   2181  C   LYS   138      23.144  56.389  49.208  1.00  0.00           C  
ATOM   2182  O   LYS   138      22.408  57.266  48.704  1.00  0.00           O  
ATOM   2183  CB  LYS   138      22.451  54.389  50.705  1.00  0.00           C  
ATOM   2184  CG  LYS   138      21.210  53.372  50.754  1.00  0.00           C  
ATOM   2185  CD  LYS   138      19.726  53.889  50.791  1.00  0.00           C  
ATOM   2186  CE  LYS   138      19.511  54.915  51.882  1.00  0.00           C  
ATOM   2187  NZ  LYS   138      18.379  55.879  51.585  1.00  0.00           N1+
ATOM   2188  H   LYS   138      24.305  53.420  49.319  1.00  0.00           H  
ATOM   2189  HA  LYS   138      21.858  54.912  48.617  1.00  0.00           H  
ATOM   2190  HB2 LYS   138      23.279  53.754  51.020  1.00  0.00           H  
ATOM   2191  HB3 LYS   138      22.281  55.244  51.359  1.00  0.00           H  
ATOM   2192  HG2 LYS   138      21.229  52.662  49.926  1.00  0.00           H  
ATOM   2193  HG3 LYS   138      21.288  52.757  51.651  1.00  0.00           H  
ATOM   2194  HD2 LYS   138      19.435  54.350  49.847  1.00  0.00           H  
ATOM   2195  HD3 LYS   138      19.110  53.007  50.968  1.00  0.00           H  
ATOM   2196  HE2 LYS   138      19.198  54.292  52.720  1.00  0.00           H  
ATOM   2197  HE3 LYS   138      20.454  55.392  52.150  1.00  0.00           H  
ATOM   2198  HZ1 LYS   138      18.065  56.462  52.349  1.00  0.00           H  
ATOM   2199  HZ2 LYS   138      18.664  56.464  50.813  1.00  0.00           H  
ATOM   2200  HZ3 LYS   138      17.575  55.416  51.187  1.00  0.00           H  
ATOM   2201  N   GLU   139      24.398  56.696  49.568  1.00  0.00           N  
ATOM   2202  CA  GLU   139      24.922  58.062  49.468  1.00  0.00           C  
ATOM   2203  C   GLU   139      25.189  58.539  48.023  1.00  0.00           C  
ATOM   2204  O   GLU   139      25.421  59.756  47.902  1.00  0.00           O  
ATOM   2205  CB  GLU   139      26.220  58.262  50.272  1.00  0.00           C  
ATOM   2206  CG  GLU   139      26.107  57.835  51.749  1.00  0.00           C  
ATOM   2207  CD  GLU   139      24.820  58.449  52.486  1.00  0.00           C  
ATOM   2208  OE1 GLU   139      23.886  57.673  52.892  1.00  0.00           O  
ATOM   2209  OE2 GLU   139      24.691  59.702  52.566  1.00  0.00           O1-
ATOM   2210  H   GLU   139      24.983  55.993  49.996  1.00  0.00           H  
ATOM   2211  HA  GLU   139      24.206  58.794  49.842  1.00  0.00           H  
ATOM   2212  HB2 GLU   139      27.036  57.642  49.900  1.00  0.00           H  
ATOM   2213  HB3 GLU   139      26.553  59.297  50.195  1.00  0.00           H  
ATOM   2214  HG2 GLU   139      26.144  56.758  51.911  1.00  0.00           H  
ATOM   2215  HG3 GLU   139      26.954  58.220  52.318  1.00  0.00           H  
ATOM   2216  N   GLY   140      25.227  57.673  47.000  1.00  0.00           N  
ATOM   2217  CA  GLY   140      25.682  58.045  45.607  1.00  0.00           C  
ATOM   2218  C   GLY   140      27.183  57.927  45.365  1.00  0.00           C  
ATOM   2219  O   GLY   140      27.642  58.255  44.269  1.00  0.00           O  
ATOM   2220  H   GLY   140      25.182  56.676  47.156  1.00  0.00           H  
ATOM   2221  HA2 GLY   140      25.385  57.251  44.923  1.00  0.00           H  
ATOM   2222  HA3 GLY   140      25.268  59.004  45.295  1.00  0.00           H  
ATOM   2223  N   ASP   141      27.983  57.563  46.370  1.00  0.00           N  
ATOM   2224  CA  ASP   141      29.405  57.203  46.216  1.00  0.00           C  
ATOM   2225  C   ASP   141      29.681  55.888  45.405  1.00  0.00           C  
ATOM   2226  O   ASP   141      30.816  55.639  44.988  1.00  0.00           O  
ATOM   2227  CB  ASP   141      30.049  57.057  47.529  1.00  0.00           C  
ATOM   2228  CG  ASP   141      29.741  58.183  48.503  1.00  0.00           C  
ATOM   2229  OD1 ASP   141      29.592  59.345  48.072  1.00  0.00           O  
ATOM   2230  OD2 ASP   141      29.741  57.905  49.728  1.00  0.00           O1-
ATOM   2231  H   ASP   141      27.468  57.437  47.229  1.00  0.00           H  
ATOM   2232  HA  ASP   141      29.962  57.975  45.686  1.00  0.00           H  
ATOM   2233  HB2 ASP   141      29.674  56.168  48.036  1.00  0.00           H  
ATOM   2234  HB3 ASP   141      31.116  56.956  47.333  1.00  0.00           H  
ATOM   2235  N   LEU   142      28.673  55.079  45.065  1.00  0.00           N  
ATOM   2236  CA  LEU   142      28.597  53.921  44.113  1.00  0.00           C  
ATOM   2237  C   LEU   142      27.547  54.242  43.053  1.00  0.00           C  
ATOM   2238  O   LEU   142      26.377  54.487  43.549  1.00  0.00           O  
ATOM   2239  CB  LEU   142      28.416  52.637  44.839  1.00  0.00           C  
ATOM   2240  CG  LEU   142      28.357  51.429  43.838  1.00  0.00           C  
ATOM   2241  CD1 LEU   142      29.181  50.321  44.260  1.00  0.00           C  
ATOM   2242  CD2 LEU   142      26.889  50.964  43.573  1.00  0.00           C  
ATOM   2243  H   LEU   142      27.751  55.259  45.436  1.00  0.00           H  
ATOM   2244  HA  LEU   142      29.585  53.794  43.671  1.00  0.00           H  
ATOM   2245  HB2 LEU   142      29.261  52.510  45.517  1.00  0.00           H  
ATOM   2246  HB3 LEU   142      27.482  52.669  45.399  1.00  0.00           H  
ATOM   2247  HG  LEU   142      28.902  51.715  42.938  1.00  0.00           H  
ATOM   2248 HD11 LEU   142      29.118  49.553  43.489  1.00  0.00           H  
ATOM   2249 HD12 LEU   142      30.191  50.729  44.217  1.00  0.00           H  
ATOM   2250 HD13 LEU   142      28.882  49.884  45.213  1.00  0.00           H  
ATOM   2251 HD21 LEU   142      26.452  50.350  44.359  1.00  0.00           H  
ATOM   2252 HD22 LEU   142      26.199  51.716  43.190  1.00  0.00           H  
ATOM   2253 HD23 LEU   142      26.902  50.245  42.754  1.00  0.00           H  
ATOM   2254  N   ARG   143      27.706  54.003  41.735  1.00  0.00           N  
ATOM   2255  CA  ARG   143      26.626  54.003  40.668  1.00  0.00           C  
ATOM   2256  C   ARG   143      26.790  52.929  39.604  1.00  0.00           C  
ATOM   2257  O   ARG   143      27.928  52.677  39.264  1.00  0.00           O  
ATOM   2258  CB  ARG   143      26.430  55.378  40.050  1.00  0.00           C  
ATOM   2259  CG  ARG   143      27.594  55.955  39.326  1.00  0.00           C  
ATOM   2260  CD  ARG   143      27.130  57.179  38.467  1.00  0.00           C  
ATOM   2261  NE  ARG   143      28.321  57.770  37.748  1.00  0.00           N  
ATOM   2262  CZ  ARG   143      28.322  58.353  36.578  1.00  0.00           C  
ATOM   2263  NH1 ARG   143      27.209  58.635  35.916  1.00  0.00           N  
ATOM   2264  NH2 ARG   143      29.423  58.758  36.106  1.00  0.00           N1+
ATOM   2265  H   ARG   143      28.662  53.849  41.447  1.00  0.00           H  
ATOM   2266  HA  ARG   143      25.716  53.787  41.229  1.00  0.00           H  
ATOM   2267  HB2 ARG   143      25.550  55.406  39.407  1.00  0.00           H  
ATOM   2268  HB3 ARG   143      26.206  55.972  40.936  1.00  0.00           H  
ATOM   2269  HG2 ARG   143      28.254  56.290  40.126  1.00  0.00           H  
ATOM   2270  HG3 ARG   143      28.139  55.218  38.735  1.00  0.00           H  
ATOM   2271  HD2 ARG   143      26.445  56.821  37.699  1.00  0.00           H  
ATOM   2272  HD3 ARG   143      26.581  57.922  39.046  1.00  0.00           H  
ATOM   2273  HE  ARG   143      29.200  57.794  38.245  1.00  0.00           H  
ATOM   2274 HH11 ARG   143      26.310  58.280  36.207  1.00  0.00           H  
ATOM   2275 HH12 ARG   143      27.396  59.057  35.018  1.00  0.00           H  
ATOM   2276 HH21 ARG   143      30.289  58.586  36.597  1.00  0.00           H  
ATOM   2277 HH22 ARG   143      29.358  59.172  35.187  1.00  0.00           H  
ATOM   2278  N   ILE   144      25.691  52.315  39.196  1.00  0.00           N  
ATOM   2279  CA  ILE   144      25.682  51.345  38.111  1.00  0.00           C  
ATOM   2280  C   ILE   144      26.116  52.009  36.773  1.00  0.00           C  
ATOM   2281  O   ILE   144      25.744  53.191  36.525  1.00  0.00           O  
ATOM   2282  CB  ILE   144      24.341  50.616  37.952  1.00  0.00           C  
ATOM   2283  CG2 ILE   144      24.348  49.812  36.623  1.00  0.00           C  
ATOM   2284  CG1 ILE   144      24.075  49.701  39.162  1.00  0.00           C  
ATOM   2285  CD1 ILE   144      22.587  49.164  39.135  1.00  0.00           C  
ATOM   2286  H   ILE   144      24.789  52.497  39.614  1.00  0.00           H  
ATOM   2287  HA  ILE   144      26.422  50.575  38.330  1.00  0.00           H  
ATOM   2288  HB  ILE   144      23.615  51.426  37.885  1.00  0.00           H  
ATOM   2289 HG21 ILE   144      24.346  50.583  35.853  1.00  0.00           H  
ATOM   2290 HG22 ILE   144      25.170  49.098  36.671  1.00  0.00           H  
ATOM   2291 HG23 ILE   144      23.377  49.324  36.535  1.00  0.00           H  
ATOM   2292 HG12 ILE   144      24.631  48.763  39.176  1.00  0.00           H  
ATOM   2293 HG13 ILE   144      24.175  50.159  40.146  1.00  0.00           H  
ATOM   2294 HD11 ILE   144      21.903  50.005  39.252  1.00  0.00           H  
ATOM   2295 HD12 ILE   144      22.360  48.639  38.207  1.00  0.00           H  
ATOM   2296 HD13 ILE   144      22.418  48.611  40.059  1.00  0.00           H  
ATOM   2297  N   MET   145      27.030  51.336  36.042  1.00  0.00           N  
ATOM   2298  CA  MET   145      27.377  51.762  34.656  1.00  0.00           C  
ATOM   2299  C   MET   145      26.806  50.842  33.559  1.00  0.00           C  
ATOM   2300  O   MET   145      26.390  49.668  33.661  1.00  0.00           O  
ATOM   2301  CB  MET   145      28.866  52.043  34.428  1.00  0.00           C  
ATOM   2302  CG  MET   145      29.389  53.061  35.434  1.00  0.00           C  
ATOM   2303  SD  MET   145      28.757  54.745  35.295  1.00  0.00           S  
ATOM   2304  CE  MET   145      29.557  55.240  33.843  1.00  0.00           C  
ATOM   2305  H   MET   145      27.399  50.455  36.371  1.00  0.00           H  
ATOM   2306  HA  MET   145      26.774  52.656  34.500  1.00  0.00           H  
ATOM   2307  HB2 MET   145      29.515  51.183  34.589  1.00  0.00           H  
ATOM   2308  HB3 MET   145      28.987  52.380  33.398  1.00  0.00           H  
ATOM   2309  HG2 MET   145      29.103  52.764  36.443  1.00  0.00           H  
ATOM   2310  HG3 MET   145      30.476  53.086  35.505  1.00  0.00           H  
ATOM   2311  HE1 MET   145      30.615  55.376  34.071  1.00  0.00           H  
ATOM   2312  HE2 MET   145      29.241  54.634  32.994  1.00  0.00           H  
ATOM   2313  HE3 MET   145      29.133  56.190  33.517  1.00  0.00           H  
ATOM   2314  N   PRO   146      26.575  51.450  32.332  1.00  0.00           N  
ATOM   2315  CA  PRO   146      26.199  50.774  31.108  1.00  0.00           C  
ATOM   2316  C   PRO   146      27.346  50.063  30.592  1.00  0.00           C  
ATOM   2317  O   PRO   146      28.457  50.295  31.012  1.00  0.00           O  
ATOM   2318  CD  PRO   146      26.375  52.881  32.155  1.00  0.00           C  
ATOM   2319  CG  PRO   146      26.131  53.130  30.699  1.00  0.00           C  
ATOM   2320  CB  PRO   146      25.646  51.792  30.101  1.00  0.00           C  
ATOM   2321  HD2 PRO   146      27.263  53.460  32.410  1.00  0.00           H  
ATOM   2322  HD3 PRO   146      25.543  53.219  32.773  1.00  0.00           H  
ATOM   2323  HG2 PRO   146      27.083  53.449  30.274  1.00  0.00           H  
ATOM   2324  HG3 PRO   146      25.479  53.985  30.519  1.00  0.00           H  
ATOM   2325  HB2 PRO   146      26.036  51.591  29.104  1.00  0.00           H  
ATOM   2326  HB3 PRO   146      24.557  51.779  30.052  1.00  0.00           H  
ATOM   2327  HA  PRO   146      25.368  50.104  31.327  1.00  0.00           H  
ATOM   2328  N   ASP   147      27.009  49.045  29.820  1.00  0.00           N  
ATOM   2329  CA  ASP   147      27.937  47.915  29.609  1.00  0.00           C  
ATOM   2330  C   ASP   147      27.829  47.423  28.159  1.00  0.00           C  
ATOM   2331  O   ASP   147      26.975  46.678  27.720  1.00  0.00           O  
ATOM   2332  CB  ASP   147      27.774  46.854  30.762  1.00  0.00           C  
ATOM   2333  CG  ASP   147      28.706  45.639  30.559  1.00  0.00           C  
ATOM   2334  OD1 ASP   147      29.720  45.662  29.809  1.00  0.00           O  
ATOM   2335  OD2 ASP   147      28.252  44.520  30.968  1.00  0.00           O1-
ATOM   2336  H   ASP   147      26.028  48.949  29.599  1.00  0.00           H  
ATOM   2337  HA  ASP   147      28.949  48.289  29.766  1.00  0.00           H  
ATOM   2338  HB2 ASP   147      28.058  47.296  31.717  1.00  0.00           H  
ATOM   2339  HB3 ASP   147      26.774  46.440  30.892  1.00  0.00           H  
ATOM   2340  N   SER   148      28.667  47.834  27.240  1.00  0.00           N  
ATOM   2341  CA  SER   148      29.883  48.791  27.295  1.00  0.00           C  
ATOM   2342  C   SER   148      29.405  50.205  27.600  1.00  0.00           C  
ATOM   2343  O   SER   148      28.285  50.627  27.397  1.00  0.00           O  
ATOM   2344  CB  SER   148      30.718  48.859  25.929  1.00  0.00           C  
ATOM   2345  OG  SER   148      31.283  47.631  25.651  1.00  0.00           O  
ATOM   2346  H   SER   148      28.563  47.357  26.355  1.00  0.00           H  
ATOM   2347  HA  SER   148      30.516  48.388  28.085  1.00  0.00           H  
ATOM   2348  HB2 SER   148      30.036  49.166  25.135  1.00  0.00           H  
ATOM   2349  HB3 SER   148      31.522  49.584  26.054  1.00  0.00           H  
ATOM   2350  HG  SER   148      31.462  47.293  26.532  1.00  0.00           H  
ATOM   2351  N   ASN   149      30.358  51.004  28.090  1.00  0.00           N  
ATOM   2352  CA  ASN   149      30.127  52.345  28.580  1.00  0.00           C  
ATOM   2353  C   ASN   149      29.548  53.319  27.480  1.00  0.00           C  
ATOM   2354  O   ASN   149      28.569  53.985  27.660  1.00  0.00           O  
ATOM   2355  CB  ASN   149      31.343  52.862  29.344  1.00  0.00           C  
ATOM   2356  CG  ASN   149      31.131  54.171  30.035  1.00  0.00           C  
ATOM   2357  OD1 ASN   149      30.080  54.612  30.445  1.00  0.00           O  
ATOM   2358  ND2 ASN   149      32.137  55.008  30.045  1.00  0.00           N  
ATOM   2359  H   ASN   149      31.276  50.634  28.292  1.00  0.00           H  
ATOM   2360  HA  ASN   149      29.328  52.268  29.317  1.00  0.00           H  
ATOM   2361  HB2 ASN   149      31.590  52.110  30.093  1.00  0.00           H  
ATOM   2362  HB3 ASN   149      32.208  52.937  28.684  1.00  0.00           H  
ATOM   2363 HD21 ASN   149      33.001  54.766  29.582  1.00  0.00           H  
ATOM   2364 HD22 ASN   149      31.896  55.930  30.380  1.00  0.00           H  
ATOM   2365  N   ASP   150      30.225  53.356  26.339  1.00  0.00           N  
ATOM   2366  CA  ASP   150      29.871  54.228  25.254  1.00  0.00           C  
ATOM   2367  C   ASP   150      28.742  53.750  24.308  1.00  0.00           C  
ATOM   2368  O   ASP   150      28.215  54.603  23.574  1.00  0.00           O  
ATOM   2369  CB  ASP   150      31.089  54.383  24.416  1.00  0.00           C  
ATOM   2370  CG  ASP   150      31.775  53.127  23.902  1.00  0.00           C  
ATOM   2371  OD1 ASP   150      31.283  51.963  24.146  1.00  0.00           O  
ATOM   2372  OD2 ASP   150      32.743  53.388  23.116  1.00  0.00           O1-
ATOM   2373  H   ASP   150      30.962  52.679  26.204  1.00  0.00           H  
ATOM   2374  HA  ASP   150      29.631  55.246  25.560  1.00  0.00           H  
ATOM   2375  HB2 ASP   150      30.852  55.025  23.568  1.00  0.00           H  
ATOM   2376  HB3 ASP   150      31.888  54.893  24.955  1.00  0.00           H  
ATOM   2377  N   SER   151      28.360  52.459  24.374  1.00  0.00           N  
ATOM   2378  CA  SER   151      27.657  51.731  23.319  1.00  0.00           C  
ATOM   2379  C   SER   151      26.959  50.452  23.836  1.00  0.00           C  
ATOM   2380  O   SER   151      27.046  49.363  23.265  1.00  0.00           O  
ATOM   2381  CB  SER   151      28.633  51.506  22.139  1.00  0.00           C  
ATOM   2382  OG  SER   151      29.662  50.667  22.564  1.00  0.00           O  
ATOM   2383  H   SER   151      28.842  51.755  24.914  1.00  0.00           H  
ATOM   2384  HA  SER   151      26.944  52.448  22.912  1.00  0.00           H  
ATOM   2385  HB2 SER   151      28.057  51.050  21.334  1.00  0.00           H  
ATOM   2386  HB3 SER   151      28.975  52.460  21.738  1.00  0.00           H  
ATOM   2387  HG  SER   151      30.247  51.222  23.086  1.00  0.00           H  
ATOM   2388  N   PRO   152      26.170  50.555  24.892  1.00  0.00           N  
ATOM   2389  CA  PRO   152      25.513  49.461  25.483  1.00  0.00           C  
ATOM   2390  C   PRO   152      24.598  48.445  24.594  1.00  0.00           C  
ATOM   2391  O   PRO   152      24.510  47.271  24.930  1.00  0.00           O  
ATOM   2392  CD  PRO   152      25.722  51.804  25.509  1.00  0.00           C  
ATOM   2393  CG  PRO   152      24.548  51.482  26.386  1.00  0.00           C  
ATOM   2394  CB  PRO   152      24.730  49.951  26.718  1.00  0.00           C  
ATOM   2395  HD2 PRO   152      25.400  52.595  24.831  1.00  0.00           H  
ATOM   2396  HD3 PRO   152      26.504  52.267  26.112  1.00  0.00           H  
ATOM   2397  HG2 PRO   152      23.653  51.765  25.833  1.00  0.00           H  
ATOM   2398  HG3 PRO   152      24.640  52.153  27.241  1.00  0.00           H  
ATOM   2399  HB2 PRO   152      23.764  49.464  26.848  1.00  0.00           H  
ATOM   2400  HB3 PRO   152      25.206  49.756  27.679  1.00  0.00           H  
ATOM   2401  HA  PRO   152      26.191  48.801  26.024  1.00  0.00           H  
ATOM   2402  N   PRO   153      24.059  48.850  23.409  1.00  0.00           N  
ATOM   2403  CA  PRO   153      23.289  47.940  22.483  1.00  0.00           C  
ATOM   2404  C   PRO   153      24.102  46.791  21.976  1.00  0.00           C  
ATOM   2405  O   PRO   153      23.463  45.852  21.467  1.00  0.00           O  
ATOM   2406  CD  PRO   153      24.134  50.215  22.801  1.00  0.00           C  
ATOM   2407  CG  PRO   153      22.868  50.220  21.893  1.00  0.00           C  
ATOM   2408  CB  PRO   153      22.852  48.809  21.266  1.00  0.00           C  
ATOM   2409  HD2 PRO   153      25.000  50.420  22.172  1.00  0.00           H  
ATOM   2410  HD3 PRO   153      24.002  50.999  23.546  1.00  0.00           H  
ATOM   2411  HG2 PRO   153      22.975  50.906  21.053  1.00  0.00           H  
ATOM   2412  HG3 PRO   153      22.049  50.487  22.561  1.00  0.00           H  
ATOM   2413  HB2 PRO   153      23.599  48.716  20.478  1.00  0.00           H  
ATOM   2414  HB3 PRO   153      21.851  48.620  20.877  1.00  0.00           H  
ATOM   2415  HA  PRO   153      22.437  47.566  23.050  1.00  0.00           H  
ATOM   2416  N   ALA   154      25.395  46.913  22.129  1.00  0.00           N  
ATOM   2417  CA  ALA   154      26.320  46.054  21.494  1.00  0.00           C  
ATOM   2418  C   ALA   154      26.468  44.669  22.051  1.00  0.00           C  
ATOM   2419  O   ALA   154      27.421  43.961  21.792  1.00  0.00           O  
ATOM   2420  CB  ALA   154      27.542  46.860  21.148  1.00  0.00           C  
ATOM   2421  H   ALA   154      25.725  47.794  22.495  1.00  0.00           H  
ATOM   2422  HA  ALA   154      25.870  45.804  20.534  1.00  0.00           H  
ATOM   2423  HB1 ALA   154      28.156  46.807  22.047  1.00  0.00           H  
ATOM   2424  HB2 ALA   154      28.195  46.449  20.378  1.00  0.00           H  
ATOM   2425  HB3 ALA   154      27.256  47.801  20.677  1.00  0.00           H  
ATOM   2426  N   GLU   155      25.566  44.235  22.861  1.00  0.00           N  
ATOM   2427  CA  GLU   155      25.586  42.884  23.544  1.00  0.00           C  
ATOM   2428  C   GLU   155      24.308  42.056  23.306  1.00  0.00           C  
ATOM   2429  O   GLU   155      23.293  42.652  23.083  1.00  0.00           O  
ATOM   2430  CB  GLU   155      25.750  43.206  25.069  1.00  0.00           C  
ATOM   2431  CG  GLU   155      25.923  41.978  26.048  1.00  0.00           C  
ATOM   2432  CD  GLU   155      27.083  41.007  25.668  1.00  0.00           C  
ATOM   2433  OE1 GLU   155      28.023  41.439  25.019  1.00  0.00           O  
ATOM   2434  OE2 GLU   155      26.935  39.829  26.100  1.00  0.00           O1-
ATOM   2435  H   GLU   155      24.705  44.754  22.767  1.00  0.00           H  
ATOM   2436  HA  GLU   155      26.447  42.290  23.236  1.00  0.00           H  
ATOM   2437  HB2 GLU   155      26.670  43.783  25.168  1.00  0.00           H  
ATOM   2438  HB3 GLU   155      24.911  43.826  25.386  1.00  0.00           H  
ATOM   2439  HG2 GLU   155      26.164  42.364  27.039  1.00  0.00           H  
ATOM   2440  HG3 GLU   155      24.958  41.472  26.066  1.00  0.00           H  
ATOM   2441  N   ARG   156      24.436  40.682  23.369  1.00  0.00           N  
ATOM   2442  CA  ARG   156      23.297  39.843  22.901  1.00  0.00           C  
ATOM   2443  C   ARG   156      22.969  38.761  23.901  1.00  0.00           C  
ATOM   2444  O   ARG   156      22.893  39.037  25.123  1.00  0.00           O  
ATOM   2445  CB  ARG   156      23.606  39.292  21.448  1.00  0.00           C  
ATOM   2446  CG  ARG   156      23.694  40.466  20.434  1.00  0.00           C  
ATOM   2447  CD  ARG   156      23.477  39.960  18.987  1.00  0.00           C  
ATOM   2448  NE  ARG   156      23.448  41.016  17.950  1.00  0.00           N  
ATOM   2449  CZ  ARG   156      22.412  41.741  17.643  1.00  0.00           C  
ATOM   2450  NH1 ARG   156      21.221  41.520  17.950  1.00  0.00           N  
ATOM   2451  NH2 ARG   156      22.526  42.673  16.733  1.00  0.00           N1+
ATOM   2452  H   ARG   156      25.341  40.276  23.563  1.00  0.00           H  
ATOM   2453  HA  ARG   156      22.448  40.527  22.906  1.00  0.00           H  
ATOM   2454  HB2 ARG   156      24.516  38.695  21.507  1.00  0.00           H  
ATOM   2455  HB3 ARG   156      22.774  38.638  21.187  1.00  0.00           H  
ATOM   2456  HG2 ARG   156      22.948  41.213  20.702  1.00  0.00           H  
ATOM   2457  HG3 ARG   156      24.666  40.953  20.514  1.00  0.00           H  
ATOM   2458  HD2 ARG   156      24.141  39.151  18.680  1.00  0.00           H  
ATOM   2459  HD3 ARG   156      22.472  39.546  18.917  1.00  0.00           H  
ATOM   2460  HE  ARG   156      24.321  41.425  17.651  1.00  0.00           H  
ATOM   2461 HH11 ARG   156      20.933  40.862  18.660  1.00  0.00           H  
ATOM   2462 HH12 ARG   156      20.581  42.273  17.745  1.00  0.00           H  
ATOM   2463 HH21 ARG   156      23.377  42.835  16.216  1.00  0.00           H  
ATOM   2464 HH22 ARG   156      21.730  43.009  16.210  1.00  0.00           H  
ATOM   2465  N   GLU   157      22.835  37.522  23.541  1.00  0.00           N  
ATOM   2466  CA  GLU   157      22.586  36.378  24.408  1.00  0.00           C  
ATOM   2467  C   GLU   157      23.881  35.954  25.233  1.00  0.00           C  
ATOM   2468  O   GLU   157      24.969  36.420  24.851  1.00  0.00           O  
ATOM   2469  CB  GLU   157      21.989  35.209  23.639  1.00  0.00           C  
ATOM   2470  CG  GLU   157      20.680  35.704  23.015  1.00  0.00           C  
ATOM   2471  CD  GLU   157      19.670  36.173  24.028  1.00  0.00           C  
ATOM   2472  OE1 GLU   157      18.691  36.941  23.680  1.00  0.00           O  
ATOM   2473  OE2 GLU   157      19.816  35.771  25.233  1.00  0.00           O1-
ATOM   2474  H   GLU   157      23.176  37.237  22.635  1.00  0.00           H  
ATOM   2475  HA  GLU   157      21.902  36.648  25.213  1.00  0.00           H  
ATOM   2476  HB2 GLU   157      22.711  34.902  22.882  1.00  0.00           H  
ATOM   2477  HB3 GLU   157      21.781  34.283  24.174  1.00  0.00           H  
ATOM   2478  HG2 GLU   157      20.955  36.573  22.417  1.00  0.00           H  
ATOM   2479  HG3 GLU   157      20.307  34.876  22.413  1.00  0.00           H  
ATOM   2480  N   PRO   158      23.837  35.089  26.284  1.00  0.00           N  
ATOM   2481  CA  PRO   158      24.957  34.804  27.118  1.00  0.00           C  
ATOM   2482  C   PRO   158      25.996  33.991  26.298  1.00  0.00           C  
ATOM   2483  O   PRO   158      25.807  33.556  25.172  1.00  0.00           O  
ATOM   2484  CD  PRO   158      22.567  34.633  26.917  1.00  0.00           C  
ATOM   2485  CG  PRO   158      22.931  34.095  28.348  1.00  0.00           C  
ATOM   2486  CB  PRO   158      24.441  33.851  28.216  1.00  0.00           C  
ATOM   2487  HD2 PRO   158      22.226  33.793  26.310  1.00  0.00           H  
ATOM   2488  HD3 PRO   158      21.865  35.462  26.830  1.00  0.00           H  
ATOM   2489  HG2 PRO   158      22.402  33.166  28.564  1.00  0.00           H  
ATOM   2490  HG3 PRO   158      22.722  34.850  29.106  1.00  0.00           H  
ATOM   2491  HB2 PRO   158      24.649  32.812  27.957  1.00  0.00           H  
ATOM   2492  HB3 PRO   158      24.967  34.193  29.108  1.00  0.00           H  
ATOM   2493  HA  PRO   158      25.341  35.741  27.520  1.00  0.00           H  
ATOM   2494  N   GLY   159      27.227  33.915  26.764  1.00  0.00           N  
ATOM   2495  CA  GLY   159      28.336  33.045  26.226  1.00  0.00           C  
ATOM   2496  C   GLY   159      27.846  31.570  26.111  1.00  0.00           C  
ATOM   2497  O   GLY   159      26.744  31.120  26.467  1.00  0.00           O  
ATOM   2498  H   GLY   159      27.342  34.392  27.647  1.00  0.00           H  
ATOM   2499  HA2 GLY   159      28.723  33.355  25.256  1.00  0.00           H  
ATOM   2500  HA3 GLY   159      29.206  33.106  26.880  1.00  0.00           H  
ATOM   2501  N   GLU   160      28.745  30.692  25.748  1.00  0.00           N  
ATOM   2502  CA  GLU   160      28.749  29.262  25.789  1.00  0.00           C  
ATOM   2503  C   GLU   160      28.974  28.721  27.188  1.00  0.00           C  
ATOM   2504  O   GLU   160      29.899  29.157  27.903  1.00  0.00           O  
ATOM   2505  CB  GLU   160      29.726  28.609  24.777  1.00  0.00           C  
ATOM   2506  CG  GLU   160      29.462  28.887  23.256  1.00  0.00           C  
ATOM   2507  CD  GLU   160      28.212  28.249  22.679  1.00  0.00           C  
ATOM   2508  OE1 GLU   160      27.580  27.364  23.244  1.00  0.00           O  
ATOM   2509  OE2 GLU   160      27.841  28.635  21.508  1.00  0.00           O1-
ATOM   2510  H   GLU   160      29.591  31.114  25.391  1.00  0.00           H  
ATOM   2511  HA  GLU   160      27.713  29.133  25.478  1.00  0.00           H  
ATOM   2512  HB2 GLU   160      30.734  28.996  24.930  1.00  0.00           H  
ATOM   2513  HB3 GLU   160      29.868  27.551  24.996  1.00  0.00           H  
ATOM   2514  HG2 GLU   160      29.370  29.965  23.122  1.00  0.00           H  
ATOM   2515  HG3 GLU   160      30.283  28.453  22.685  1.00  0.00           H  
ATOM   2516  N   VAL   161      28.220  27.699  27.621  1.00  0.00           N  
ATOM   2517  CA  VAL   161      28.305  27.034  28.912  1.00  0.00           C  
ATOM   2518  C   VAL   161      29.488  25.986  28.905  1.00  0.00           C  
ATOM   2519  O   VAL   161      29.457  25.113  27.990  1.00  0.00           O  
ATOM   2520  CB  VAL   161      26.921  26.323  29.251  1.00  0.00           C  
ATOM   2521  CG1 VAL   161      27.010  25.359  30.431  1.00  0.00           C  
ATOM   2522  CG2 VAL   161      25.785  27.291  29.498  1.00  0.00           C  
ATOM   2523  H   VAL   161      27.454  27.486  26.998  1.00  0.00           H  
ATOM   2524  HA  VAL   161      28.712  27.780  29.595  1.00  0.00           H  
ATOM   2525  HB  VAL   161      26.555  25.819  28.356  1.00  0.00           H  
ATOM   2526 HG11 VAL   161      26.072  24.804  30.440  1.00  0.00           H  
ATOM   2527 HG12 VAL   161      27.895  24.736  30.301  1.00  0.00           H  
ATOM   2528 HG13 VAL   161      27.032  26.005  31.309  1.00  0.00           H  
ATOM   2529 HG21 VAL   161      26.066  28.053  30.225  1.00  0.00           H  
ATOM   2530 HG22 VAL   161      25.627  27.888  28.600  1.00  0.00           H  
ATOM   2531 HG23 VAL   161      24.877  26.814  29.868  1.00  0.00           H  
ATOM   2532  N   VAL   162      30.461  26.050  29.787  1.00  0.00           N  
ATOM   2533  CA  VAL   162      31.627  25.198  29.697  1.00  0.00           C  
ATOM   2534  C   VAL   162      32.203  24.902  31.095  1.00  0.00           C  
ATOM   2535  O   VAL   162      32.135  25.738  32.010  1.00  0.00           O  
ATOM   2536  CB  VAL   162      32.752  25.823  28.861  1.00  0.00           C  
ATOM   2537  CG1 VAL   162      33.956  24.846  28.587  1.00  0.00           C  
ATOM   2538  CG2 VAL   162      32.361  26.296  27.473  1.00  0.00           C  
ATOM   2539  H   VAL   162      30.576  26.932  30.267  1.00  0.00           H  
ATOM   2540  HA  VAL   162      31.367  24.268  29.191  1.00  0.00           H  
ATOM   2541  HB  VAL   162      33.123  26.703  29.388  1.00  0.00           H  
ATOM   2542 HG11 VAL   162      34.404  24.568  29.541  1.00  0.00           H  
ATOM   2543 HG12 VAL   162      33.614  23.869  28.245  1.00  0.00           H  
ATOM   2544 HG13 VAL   162      34.709  25.367  27.997  1.00  0.00           H  
ATOM   2545 HG21 VAL   162      31.950  25.403  27.003  1.00  0.00           H  
ATOM   2546 HG22 VAL   162      31.634  27.105  27.548  1.00  0.00           H  
ATOM   2547 HG23 VAL   162      33.248  26.669  26.961  1.00  0.00           H  
ATOM   2548  N   ASP   163      32.805  23.749  31.355  1.00  0.00           N  
ATOM   2549  CA  ASP   163      33.436  23.409  32.585  1.00  0.00           C  
ATOM   2550  C   ASP   163      34.373  24.517  33.106  1.00  0.00           C  
ATOM   2551  O   ASP   163      35.158  25.116  32.335  1.00  0.00           O  
ATOM   2552  CB  ASP   163      34.089  22.031  32.433  1.00  0.00           C  
ATOM   2553  CG  ASP   163      33.180  20.968  31.937  1.00  0.00           C  
ATOM   2554  OD1 ASP   163      32.039  20.840  32.425  1.00  0.00           O  
ATOM   2555  OD2 ASP   163      33.674  20.150  31.113  1.00  0.00           O1-
ATOM   2556  H   ASP   163      32.792  23.025  30.651  1.00  0.00           H  
ATOM   2557  HA  ASP   163      32.661  23.256  33.335  1.00  0.00           H  
ATOM   2558  HB2 ASP   163      34.908  22.020  31.713  1.00  0.00           H  
ATOM   2559  HB3 ASP   163      34.457  21.685  33.398  1.00  0.00           H  
ATOM   2560  N   SER   164      34.441  24.630  34.408  1.00  0.00           N  
ATOM   2561  CA  SER   164      35.205  25.671  35.044  1.00  0.00           C  
ATOM   2562  C   SER   164      36.731  25.585  34.875  1.00  0.00           C  
ATOM   2563  O   SER   164      37.293  24.434  34.979  1.00  0.00           O  
ATOM   2564  CB  SER   164      34.855  25.813  36.522  1.00  0.00           C  
ATOM   2565  OG  SER   164      35.732  26.691  37.256  1.00  0.00           O  
ATOM   2566  H   SER   164      33.786  24.112  34.977  1.00  0.00           H  
ATOM   2567  HA  SER   164      34.878  26.566  34.514  1.00  0.00           H  
ATOM   2568  HB2 SER   164      33.839  26.156  36.722  1.00  0.00           H  
ATOM   2569  HB3 SER   164      34.887  24.894  37.106  1.00  0.00           H  
ATOM   2570  HG  SER   164      35.194  26.916  38.019  1.00  0.00           H  
ATOM   2571  N   LEU   165      37.419  26.689  34.627  1.00  0.00           N  
ATOM   2572  CA  LEU   165      38.874  26.805  34.585  1.00  0.00           C  
ATOM   2573  C   LEU   165      39.647  26.832  35.913  1.00  0.00           C  
ATOM   2574  O   LEU   165      40.858  26.993  35.967  1.00  0.00           O  
ATOM   2575  CB  LEU   165      39.285  27.952  33.659  1.00  0.00           C  
ATOM   2576  CG  LEU   165      38.901  27.940  32.232  1.00  0.00           C  
ATOM   2577  CD1 LEU   165      38.929  29.332  31.525  1.00  0.00           C  
ATOM   2578  CD2 LEU   165      39.813  26.963  31.503  1.00  0.00           C  
ATOM   2579  H   LEU   165      37.006  27.579  34.389  1.00  0.00           H  
ATOM   2580  HA  LEU   165      39.200  25.881  34.108  1.00  0.00           H  
ATOM   2581  HB2 LEU   165      38.803  28.849  34.050  1.00  0.00           H  
ATOM   2582  HB3 LEU   165      40.364  28.102  33.665  1.00  0.00           H  
ATOM   2583  HG  LEU   165      37.926  27.456  32.170  1.00  0.00           H  
ATOM   2584 HD11 LEU   165      38.001  29.901  31.591  1.00  0.00           H  
ATOM   2585 HD12 LEU   165      39.767  29.977  31.789  1.00  0.00           H  
ATOM   2586 HD13 LEU   165      39.115  29.244  30.455  1.00  0.00           H  
ATOM   2587 HD21 LEU   165      40.875  27.198  31.573  1.00  0.00           H  
ATOM   2588 HD22 LEU   165      39.735  25.887  31.660  1.00  0.00           H  
ATOM   2589 HD23 LEU   165      39.691  27.135  30.433  1.00  0.00           H  
ATOM   2590  N   VAL   166      38.962  26.593  37.032  1.00  0.00           N  
ATOM   2591  CA  VAL   166      39.645  26.461  38.318  1.00  0.00           C  
ATOM   2592  C   VAL   166      40.541  25.266  38.337  1.00  0.00           C  
ATOM   2593  O   VAL   166      40.104  24.167  38.142  1.00  0.00           O  
ATOM   2594  CB  VAL   166      38.617  26.580  39.473  1.00  0.00           C  
ATOM   2595  CG1 VAL   166      39.206  26.428  40.913  1.00  0.00           C  
ATOM   2596  CG2 VAL   166      37.924  27.924  39.540  1.00  0.00           C  
ATOM   2597  H   VAL   166      37.976  26.378  36.977  1.00  0.00           H  
ATOM   2598  HA  VAL   166      40.351  27.273  38.490  1.00  0.00           H  
ATOM   2599  HB  VAL   166      37.836  25.868  39.206  1.00  0.00           H  
ATOM   2600 HG11 VAL   166      38.380  26.303  41.613  1.00  0.00           H  
ATOM   2601 HG12 VAL   166      39.734  25.496  41.112  1.00  0.00           H  
ATOM   2602 HG13 VAL   166      39.877  27.282  41.005  1.00  0.00           H  
ATOM   2603 HG21 VAL   166      38.578  28.796  39.563  1.00  0.00           H  
ATOM   2604 HG22 VAL   166      37.326  28.109  38.648  1.00  0.00           H  
ATOM   2605 HG23 VAL   166      37.273  27.986  40.412  1.00  0.00           H  
ATOM   2606  N   GLY   167      41.848  25.493  38.700  1.00  0.00           N  
ATOM   2607  CA  GLY   167      42.843  24.496  38.702  1.00  0.00           C  
ATOM   2608  C   GLY   167      43.865  24.578  37.531  1.00  0.00           C  
ATOM   2609  O   GLY   167      44.868  23.846  37.587  1.00  0.00           O  
ATOM   2610  H   GLY   167      42.008  26.437  39.022  1.00  0.00           H  
ATOM   2611  HA2 GLY   167      43.435  24.512  39.617  1.00  0.00           H  
ATOM   2612  HA3 GLY   167      42.365  23.516  38.736  1.00  0.00           H  
ATOM   2613  N   LYS   168      43.609  25.421  36.542  1.00  0.00           N  
ATOM   2614  CA  LYS   168      44.588  25.712  35.448  1.00  0.00           C  
ATOM   2615  C   LYS   168      45.747  26.625  35.871  1.00  0.00           C  
ATOM   2616  O   LYS   168      45.589  27.553  36.668  1.00  0.00           O  
ATOM   2617  CB  LYS   168      43.804  26.220  34.186  1.00  0.00           C  
ATOM   2618  CG  LYS   168      42.704  25.278  33.766  1.00  0.00           C  
ATOM   2619  CD  LYS   168      43.182  23.876  33.443  1.00  0.00           C  
ATOM   2620  CE  LYS   168      41.967  23.080  33.044  1.00  0.00           C  
ATOM   2621  NZ  LYS   168      42.328  21.620  32.948  1.00  0.00           N1+
ATOM   2622  H   LYS   168      42.719  25.895  36.598  1.00  0.00           H  
ATOM   2623  HA  LYS   168      44.943  24.728  35.140  1.00  0.00           H  
ATOM   2624  HB2 LYS   168      43.556  27.270  34.346  1.00  0.00           H  
ATOM   2625  HB3 LYS   168      44.407  26.298  33.282  1.00  0.00           H  
ATOM   2626  HG2 LYS   168      41.944  25.211  34.544  1.00  0.00           H  
ATOM   2627  HG3 LYS   168      42.160  25.587  32.873  1.00  0.00           H  
ATOM   2628  HD2 LYS   168      43.980  23.838  32.701  1.00  0.00           H  
ATOM   2629  HD3 LYS   168      43.667  23.466  34.329  1.00  0.00           H  
ATOM   2630  HE2 LYS   168      41.260  23.184  33.867  1.00  0.00           H  
ATOM   2631  HE3 LYS   168      41.648  23.401  32.052  1.00  0.00           H  
ATOM   2632  HZ1 LYS   168      41.608  21.086  32.483  1.00  0.00           H  
ATOM   2633  HZ2 LYS   168      43.203  21.479  32.464  1.00  0.00           H  
ATOM   2634  HZ3 LYS   168      42.428  21.230  33.875  1.00  0.00           H  
ATOM   2635  N   GLN   169      46.839  26.473  35.192  1.00  0.00           N  
ATOM   2636  CA  GLN   169      47.935  27.491  35.326  1.00  0.00           C  
ATOM   2637  C   GLN   169      47.614  28.580  34.315  1.00  0.00           C  
ATOM   2638  O   GLN   169      46.672  28.493  33.467  1.00  0.00           O  
ATOM   2639  CB  GLN   169      49.251  26.759  34.994  1.00  0.00           C  
ATOM   2640  CG  GLN   169      49.480  25.617  36.035  1.00  0.00           C  
ATOM   2641  CD  GLN   169      50.859  25.026  36.111  1.00  0.00           C  
ATOM   2642  OE1 GLN   169      51.685  25.309  35.219  1.00  0.00           O  
ATOM   2643  NE2 GLN   169      51.218  24.220  37.105  1.00  0.00           N  
ATOM   2644  H   GLN   169      47.012  25.790  34.468  1.00  0.00           H  
ATOM   2645  HA  GLN   169      47.827  27.811  36.362  1.00  0.00           H  
ATOM   2646  HB2 GLN   169      49.264  26.426  33.956  1.00  0.00           H  
ATOM   2647  HB3 GLN   169      50.028  27.523  35.033  1.00  0.00           H  
ATOM   2648  HG2 GLN   169      49.279  26.022  37.027  1.00  0.00           H  
ATOM   2649  HG3 GLN   169      48.812  24.774  35.858  1.00  0.00           H  
ATOM   2650 HE21 GLN   169      50.543  24.072  37.842  1.00  0.00           H  
ATOM   2651 HE22 GLN   169      52.176  23.906  37.173  1.00  0.00           H  
ATOM   2652  N   VAL   170      48.330  29.703  34.439  1.00  0.00           N  
ATOM   2653  CA  VAL   170      48.152  30.839  33.557  1.00  0.00           C  
ATOM   2654  C   VAL   170      49.486  31.587  33.509  1.00  0.00           C  
ATOM   2655  O   VAL   170      50.143  31.559  34.520  1.00  0.00           O  
ATOM   2656  CB  VAL   170      46.818  31.669  33.913  1.00  0.00           C  
ATOM   2657  CG1 VAL   170      46.967  32.299  35.285  1.00  0.00           C  
ATOM   2658  CG2 VAL   170      46.526  32.817  32.818  1.00  0.00           C  
ATOM   2659  H   VAL   170      49.088  29.733  35.106  1.00  0.00           H  
ATOM   2660  HA  VAL   170      48.091  30.515  32.518  1.00  0.00           H  
ATOM   2661  HB  VAL   170      46.001  30.948  33.869  1.00  0.00           H  
ATOM   2662 HG11 VAL   170      46.051  32.837  35.528  1.00  0.00           H  
ATOM   2663 HG12 VAL   170      47.251  31.470  35.933  1.00  0.00           H  
ATOM   2664 HG13 VAL   170      47.872  32.904  35.348  1.00  0.00           H  
ATOM   2665 HG21 VAL   170      47.344  33.533  32.735  1.00  0.00           H  
ATOM   2666 HG22 VAL   170      46.304  32.482  31.805  1.00  0.00           H  
ATOM   2667 HG23 VAL   170      45.688  33.437  33.136  1.00  0.00           H  
ATOM   2668  N   GLU   171      49.766  32.452  32.517  1.00  0.00           N  
ATOM   2669  CA  GLU   171      50.990  33.297  32.570  1.00  0.00           C  
ATOM   2670  C   GLU   171      50.672  34.635  31.927  1.00  0.00           C  
ATOM   2671  O   GLU   171      49.943  34.713  30.963  1.00  0.00           O  
ATOM   2672  CB  GLU   171      52.212  32.653  31.815  1.00  0.00           C  
ATOM   2673  CG  GLU   171      52.221  32.499  30.228  1.00  0.00           C  
ATOM   2674  CD  GLU   171      51.187  31.391  29.945  1.00  0.00           C  
ATOM   2675  OE1 GLU   171      51.282  30.184  30.343  1.00  0.00           O  
ATOM   2676  OE2 GLU   171      50.120  31.652  29.376  1.00  0.00           O1-
ATOM   2677  H   GLU   171      49.161  32.481  31.709  1.00  0.00           H  
ATOM   2678  HA  GLU   171      51.319  33.509  33.587  1.00  0.00           H  
ATOM   2679  HB2 GLU   171      52.975  33.422  31.940  1.00  0.00           H  
ATOM   2680  HB3 GLU   171      52.368  31.686  32.294  1.00  0.00           H  
ATOM   2681  HG2 GLU   171      51.938  33.462  29.803  1.00  0.00           H  
ATOM   2682  HG3 GLU   171      53.167  32.226  29.761  1.00  0.00           H  
ATOM   2683  N   TYR   172      51.264  35.765  32.489  1.00  0.00           N  
ATOM   2684  CA  TYR   172      50.983  37.188  32.203  1.00  0.00           C  
ATOM   2685  C   TYR   172      52.257  38.037  32.036  1.00  0.00           C  
ATOM   2686  O   TYR   172      53.362  37.491  32.203  1.00  0.00           O  
ATOM   2687  CB  TYR   172      50.065  37.882  33.255  1.00  0.00           C  
ATOM   2688  CG  TYR   172      48.668  37.343  33.301  1.00  0.00           C  
ATOM   2689  CD1 TYR   172      48.296  36.067  33.782  1.00  0.00           C  
ATOM   2690  CE1 TYR   172      46.892  35.768  33.944  1.00  0.00           C  
ATOM   2691  CZ  TYR   172      45.926  36.716  33.522  1.00  0.00           C  
ATOM   2692  OH  TYR   172      44.632  36.393  33.613  1.00  0.00           O  
ATOM   2693  CE2 TYR   172      46.323  37.964  32.960  1.00  0.00           C  
ATOM   2694  CD2 TYR   172      47.710  38.285  32.927  1.00  0.00           C  
ATOM   2695  H   TYR   172      51.884  35.601  33.269  1.00  0.00           H  
ATOM   2696  HA  TYR   172      50.398  37.302  31.290  1.00  0.00           H  
ATOM   2697  HB2 TYR   172      50.514  37.691  34.230  1.00  0.00           H  
ATOM   2698  HB3 TYR   172      50.021  38.966  33.147  1.00  0.00           H  
ATOM   2699  HD1 TYR   172      49.052  35.380  34.133  1.00  0.00           H  
ATOM   2700  HE1 TYR   172      46.575  34.836  34.387  1.00  0.00           H  
ATOM   2701  HH  TYR   172      44.082  36.627  32.862  1.00  0.00           H  
ATOM   2702  HE2 TYR   172      45.655  38.595  32.392  1.00  0.00           H  
ATOM   2703  HD2 TYR   172      47.984  39.244  32.514  1.00  0.00           H  
ATOM   2704  N   ALA   173      52.145  39.329  31.603  1.00  0.00           N  
ATOM   2705  CA  ALA   173      53.338  40.239  31.590  1.00  0.00           C  
ATOM   2706  C   ALA   173      53.585  40.899  32.945  1.00  0.00           C  
ATOM   2707  O   ALA   173      52.613  41.300  33.642  1.00  0.00           O  
ATOM   2708  CB  ALA   173      53.201  41.267  30.454  1.00  0.00           C  
ATOM   2709  H   ALA   173      51.248  39.785  31.694  1.00  0.00           H  
ATOM   2710  HA  ALA   173      54.221  39.669  31.302  1.00  0.00           H  
ATOM   2711  HB1 ALA   173      54.064  41.932  30.480  1.00  0.00           H  
ATOM   2712  HB2 ALA   173      53.184  40.681  29.536  1.00  0.00           H  
ATOM   2713  HB3 ALA   173      52.301  41.846  30.662  1.00  0.00           H  
ATOM   2714  N   LYS   174      54.823  41.209  33.294  1.00  0.00           N  
ATOM   2715  CA  LYS   174      55.097  42.134  34.390  1.00  0.00           C  
ATOM   2716  C   LYS   174      55.889  43.401  34.003  1.00  0.00           C  
ATOM   2717  O   LYS   174      56.544  43.379  32.941  1.00  0.00           O  
ATOM   2718  CB  LYS   174      55.901  41.374  35.472  1.00  0.00           C  
ATOM   2719  CG  LYS   174      55.627  41.890  36.882  1.00  0.00           C  
ATOM   2720  CD  LYS   174      56.181  41.031  38.052  1.00  0.00           C  
ATOM   2721  CE  LYS   174      57.729  41.084  38.057  1.00  0.00           C  
ATOM   2722  NZ  LYS   174      58.138  40.286  39.229  1.00  0.00           N1+
ATOM   2723  H   LYS   174      55.638  40.917  32.774  1.00  0.00           H  
ATOM   2724  HA  LYS   174      54.155  42.406  34.867  1.00  0.00           H  
ATOM   2725  HB2 LYS   174      55.624  40.324  35.389  1.00  0.00           H  
ATOM   2726  HB3 LYS   174      56.969  41.362  35.256  1.00  0.00           H  
ATOM   2727  HG2 LYS   174      55.920  42.938  36.946  1.00  0.00           H  
ATOM   2728  HG3 LYS   174      54.566  41.864  37.132  1.00  0.00           H  
ATOM   2729  HD2 LYS   174      55.804  41.393  39.008  1.00  0.00           H  
ATOM   2730  HD3 LYS   174      55.841  39.998  37.983  1.00  0.00           H  
ATOM   2731  HE2 LYS   174      58.110  40.754  37.090  1.00  0.00           H  
ATOM   2732  HE3 LYS   174      58.147  42.088  38.133  1.00  0.00           H  
ATOM   2733  HZ1 LYS   174      57.917  39.313  39.072  1.00  0.00           H  
ATOM   2734  HZ2 LYS   174      59.138  40.368  39.345  1.00  0.00           H  
ATOM   2735  HZ3 LYS   174      57.681  40.430  40.118  1.00  0.00           H  
ATOM   2736  N   GLU   175      55.922  44.438  34.882  1.00  0.00           N  
ATOM   2737  CA  GLU   175      56.426  45.763  34.479  1.00  0.00           C  
ATOM   2738  C   GLU   175      57.953  45.813  34.245  1.00  0.00           C  
ATOM   2739  O   GLU   175      58.397  46.770  33.713  1.00  0.00           O  
ATOM   2740  CB  GLU   175      56.011  46.873  35.522  1.00  0.00           C  
ATOM   2741  CG  GLU   175      56.203  48.361  35.094  1.00  0.00           C  
ATOM   2742  CD  GLU   175      55.548  48.725  33.794  1.00  0.00           C  
ATOM   2743  OE1 GLU   175      54.368  48.356  33.687  1.00  0.00           O  
ATOM   2744  OE2 GLU   175      56.105  49.510  32.999  1.00  0.00           O1-
ATOM   2745  H   GLU   175      55.344  44.391  35.709  1.00  0.00           H  
ATOM   2746  HA  GLU   175      55.948  46.110  33.563  1.00  0.00           H  
ATOM   2747  HB2 GLU   175      54.996  46.667  35.862  1.00  0.00           H  
ATOM   2748  HB3 GLU   175      56.586  46.722  36.436  1.00  0.00           H  
ATOM   2749  HG2 GLU   175      55.676  48.886  35.891  1.00  0.00           H  
ATOM   2750  HG3 GLU   175      57.247  48.674  35.114  1.00  0.00           H  
ATOM   2751  N   ASP   176      58.691  44.739  34.724  1.00  0.00           N  
ATOM   2752  CA  ASP   176      60.159  44.539  34.533  1.00  0.00           C  
ATOM   2753  C   ASP   176      60.497  43.531  33.456  1.00  0.00           C  
ATOM   2754  O   ASP   176      61.653  43.152  33.225  1.00  0.00           O  
ATOM   2755  CB  ASP   176      60.848  44.251  35.836  1.00  0.00           C  
ATOM   2756  CG  ASP   176      60.590  42.854  36.400  1.00  0.00           C  
ATOM   2757  OD1 ASP   176      59.744  42.137  35.831  1.00  0.00           O  
ATOM   2758  OD2 ASP   176      61.305  42.469  37.360  1.00  0.00           O1-
ATOM   2759  H   ASP   176      58.226  43.985  35.208  1.00  0.00           H  
ATOM   2760  HA  ASP   176      60.476  45.501  34.130  1.00  0.00           H  
ATOM   2761  HB2 ASP   176      61.916  44.400  35.676  1.00  0.00           H  
ATOM   2762  HB3 ASP   176      60.422  44.927  36.577  1.00  0.00           H  
ATOM   2763  N   GLY   177      59.461  42.942  32.767  1.00  0.00           N  
ATOM   2764  CA  GLY   177      59.671  41.955  31.722  1.00  0.00           C  
ATOM   2765  C   GLY   177      59.939  40.553  32.312  1.00  0.00           C  
ATOM   2766  O   GLY   177      60.116  39.687  31.472  1.00  0.00           O  
ATOM   2767  H   GLY   177      58.495  43.204  32.907  1.00  0.00           H  
ATOM   2768  HA2 GLY   177      58.859  41.843  31.002  1.00  0.00           H  
ATOM   2769  HA3 GLY   177      60.515  42.236  31.093  1.00  0.00           H  
ATOM   2770  N   SER   178      60.038  40.307  33.636  1.00  0.00           N  
ATOM   2771  CA  SER   178      60.093  38.943  34.114  1.00  0.00           C  
ATOM   2772  C   SER   178      58.738  38.183  34.042  1.00  0.00           C  
ATOM   2773  O   SER   178      57.600  38.730  33.883  1.00  0.00           O  
ATOM   2774  CB  SER   178      60.656  38.898  35.525  1.00  0.00           C  
ATOM   2775  OG  SER   178      59.807  39.511  36.501  1.00  0.00           O  
ATOM   2776  H   SER   178      59.896  41.057  34.297  1.00  0.00           H  
ATOM   2777  HA  SER   178      60.892  38.423  33.585  1.00  0.00           H  
ATOM   2778  HB2 SER   178      60.808  37.884  35.895  1.00  0.00           H  
ATOM   2779  HB3 SER   178      61.598  39.447  35.516  1.00  0.00           H  
ATOM   2780  HG  SER   178      59.972  40.456  36.545  1.00  0.00           H  
ATOM   2781  N   LYS   179      58.920  36.830  34.114  1.00  0.00           N  
ATOM   2782  CA  LYS   179      57.871  35.837  34.061  1.00  0.00           C  
ATOM   2783  C   LYS   179      56.854  35.899  35.137  1.00  0.00           C  
ATOM   2784  O   LYS   179      57.235  36.041  36.302  1.00  0.00           O  
ATOM   2785  CB  LYS   179      58.434  34.402  33.901  1.00  0.00           C  
ATOM   2786  CG  LYS   179      59.008  34.400  32.413  1.00  0.00           C  
ATOM   2787  CD  LYS   179      59.708  33.103  32.114  1.00  0.00           C  
ATOM   2788  CE  LYS   179      61.106  32.898  32.642  1.00  0.00           C  
ATOM   2789  NZ  LYS   179      61.644  31.555  32.336  1.00  0.00           N1+
ATOM   2790  H   LYS   179      59.866  36.594  34.379  1.00  0.00           H  
ATOM   2791  HA  LYS   179      57.195  36.199  33.286  1.00  0.00           H  
ATOM   2792  HB2 LYS   179      59.247  34.223  34.604  1.00  0.00           H  
ATOM   2793  HB3 LYS   179      57.709  33.596  34.013  1.00  0.00           H  
ATOM   2794  HG2 LYS   179      58.139  34.394  31.754  1.00  0.00           H  
ATOM   2795  HG3 LYS   179      59.574  35.294  32.153  1.00  0.00           H  
ATOM   2796  HD2 LYS   179      59.085  32.288  32.482  1.00  0.00           H  
ATOM   2797  HD3 LYS   179      59.725  33.034  31.026  1.00  0.00           H  
ATOM   2798  HE2 LYS   179      61.773  33.626  32.181  1.00  0.00           H  
ATOM   2799  HE3 LYS   179      61.085  33.103  33.712  1.00  0.00           H  
ATOM   2800  HZ1 LYS   179      61.096  30.858  32.819  1.00  0.00           H  
ATOM   2801  HZ2 LYS   179      61.499  31.388  31.350  1.00  0.00           H  
ATOM   2802  HZ3 LYS   179      62.620  31.521  32.591  1.00  0.00           H  
ATOM   2803  N   ARG   180      55.578  35.842  34.735  1.00  0.00           N  
ATOM   2804  CA  ARG   180      54.435  36.026  35.670  1.00  0.00           C  
ATOM   2805  C   ARG   180      53.352  34.895  35.537  1.00  0.00           C  
ATOM   2806  O   ARG   180      52.291  35.031  35.035  1.00  0.00           O  
ATOM   2807  CB  ARG   180      53.928  37.444  35.418  1.00  0.00           C  
ATOM   2808  CG  ARG   180      53.133  38.013  36.612  1.00  0.00           C  
ATOM   2809  CD  ARG   180      52.737  39.457  36.352  1.00  0.00           C  
ATOM   2810  NE  ARG   180      52.034  40.053  37.493  1.00  0.00           N  
ATOM   2811  CZ  ARG   180      51.121  41.040  37.431  1.00  0.00           C  
ATOM   2812  NH1 ARG   180      50.658  41.538  36.284  1.00  0.00           N  
ATOM   2813  NH2 ARG   180      50.439  41.540  38.460  1.00  0.00           N1+
ATOM   2814  H   ARG   180      55.273  35.641  33.794  1.00  0.00           H  
ATOM   2815  HA  ARG   180      54.815  35.994  36.691  1.00  0.00           H  
ATOM   2816  HB2 ARG   180      54.826  38.055  35.328  1.00  0.00           H  
ATOM   2817  HB3 ARG   180      53.259  37.486  34.558  1.00  0.00           H  
ATOM   2818  HG2 ARG   180      52.286  37.359  36.818  1.00  0.00           H  
ATOM   2819  HG3 ARG   180      53.835  37.952  37.444  1.00  0.00           H  
ATOM   2820  HD2 ARG   180      53.586  40.099  36.118  1.00  0.00           H  
ATOM   2821  HD3 ARG   180      52.014  39.340  35.544  1.00  0.00           H  
ATOM   2822  HE  ARG   180      52.280  39.640  38.381  1.00  0.00           H  
ATOM   2823 HH11 ARG   180      50.988  41.179  35.400  1.00  0.00           H  
ATOM   2824 HH12 ARG   180      49.792  42.051  36.368  1.00  0.00           H  
ATOM   2825 HH21 ARG   180      50.682  41.116  39.345  1.00  0.00           H  
ATOM   2826 HH22 ARG   180      49.675  42.189  38.333  1.00  0.00           H  
ATOM   2827  N   THR   181      53.761  33.744  36.049  1.00  0.00           N  
ATOM   2828  CA  THR   181      52.799  32.678  36.226  1.00  0.00           C  
ATOM   2829  C   THR   181      51.968  32.732  37.519  1.00  0.00           C  
ATOM   2830  O   THR   181      52.216  33.575  38.333  1.00  0.00           O  
ATOM   2831  CB  THR   181      53.521  31.279  36.158  1.00  0.00           C  
ATOM   2832  CG2 THR   181      54.000  31.021  34.726  1.00  0.00           C  
ATOM   2833  OG1 THR   181      54.640  31.254  37.035  1.00  0.00           O  
ATOM   2834  H   THR   181      54.470  33.703  36.768  1.00  0.00           H  
ATOM   2835  HA  THR   181      52.042  32.652  35.443  1.00  0.00           H  
ATOM   2836  HB  THR   181      52.781  30.513  36.387  1.00  0.00           H  
ATOM   2837 HG21 THR   181      54.614  31.868  34.419  1.00  0.00           H  
ATOM   2838 HG22 THR   181      54.535  30.078  34.615  1.00  0.00           H  
ATOM   2839 HG23 THR   181      53.150  30.915  34.052  1.00  0.00           H  
ATOM   2840  HG1 THR   181      54.307  30.987  37.896  1.00  0.00           H  
ATOM   2841  N   GLY   182      50.878  31.964  37.520  1.00  0.00           N  
ATOM   2842  CA  GLY   182      49.924  32.019  38.582  1.00  0.00           C  
ATOM   2843  C   GLY   182      49.010  30.765  38.589  1.00  0.00           C  
ATOM   2844  O   GLY   182      49.095  29.855  37.777  1.00  0.00           O  
ATOM   2845  H   GLY   182      50.565  31.594  36.634  1.00  0.00           H  
ATOM   2846  HA2 GLY   182      50.415  32.027  39.555  1.00  0.00           H  
ATOM   2847  HA3 GLY   182      49.274  32.894  38.584  1.00  0.00           H  
ATOM   2848  N   MET   183      48.077  30.712  39.577  1.00  0.00           N  
ATOM   2849  CA  MET   183      46.986  29.679  39.670  1.00  0.00           C  
ATOM   2850  C   MET   183      45.596  30.312  39.766  1.00  0.00           C  
ATOM   2851  O   MET   183      45.408  31.253  40.576  1.00  0.00           O  
ATOM   2852  CB  MET   183      47.292  28.739  40.803  1.00  0.00           C  
ATOM   2853  CG  MET   183      46.114  27.792  41.095  1.00  0.00           C  
ATOM   2854  SD  MET   183      45.549  26.737  39.695  1.00  0.00           S  
ATOM   2855  CE  MET   183      47.058  25.859  39.301  1.00  0.00           C  
ATOM   2856  H   MET   183      48.085  31.427  40.292  1.00  0.00           H  
ATOM   2857  HA  MET   183      46.977  29.056  38.774  1.00  0.00           H  
ATOM   2858  HB2 MET   183      48.111  28.065  40.553  1.00  0.00           H  
ATOM   2859  HB3 MET   183      47.481  29.407  41.644  1.00  0.00           H  
ATOM   2860  HG2 MET   183      46.385  27.189  41.961  1.00  0.00           H  
ATOM   2861  HG3 MET   183      45.299  28.413  41.466  1.00  0.00           H  
ATOM   2862  HE1 MET   183      47.696  26.628  38.864  1.00  0.00           H  
ATOM   2863  HE2 MET   183      47.613  25.456  40.148  1.00  0.00           H  
ATOM   2864  HE3 MET   183      46.942  24.977  38.672  1.00  0.00           H  
ATOM   2865  N   VAL   184      44.645  29.870  38.933  1.00  0.00           N  
ATOM   2866  CA  VAL   184      43.192  30.187  39.001  1.00  0.00           C  
ATOM   2867  C   VAL   184      42.476  29.523  40.153  1.00  0.00           C  
ATOM   2868  O   VAL   184      42.447  28.284  40.152  1.00  0.00           O  
ATOM   2869  CB  VAL   184      42.500  29.730  37.759  1.00  0.00           C  
ATOM   2870  CG1 VAL   184      41.034  30.152  37.655  1.00  0.00           C  
ATOM   2871  CG2 VAL   184      43.162  30.280  36.463  1.00  0.00           C  
ATOM   2872  H   VAL   184      44.916  29.225  38.204  1.00  0.00           H  
ATOM   2873  HA  VAL   184      43.174  31.271  39.119  1.00  0.00           H  
ATOM   2874  HB  VAL   184      42.597  28.645  37.795  1.00  0.00           H  
ATOM   2875 HG11 VAL   184      40.607  29.825  36.708  1.00  0.00           H  
ATOM   2876 HG12 VAL   184      40.446  29.744  38.477  1.00  0.00           H  
ATOM   2877 HG13 VAL   184      41.031  31.241  37.617  1.00  0.00           H  
ATOM   2878 HG21 VAL   184      42.586  29.951  35.598  1.00  0.00           H  
ATOM   2879 HG22 VAL   184      43.127  31.365  36.559  1.00  0.00           H  
ATOM   2880 HG23 VAL   184      44.183  29.926  36.317  1.00  0.00           H  
ATOM   2881  N   ILE   185      41.821  30.236  41.132  1.00  0.00           N  
ATOM   2882  CA  ILE   185      41.486  29.721  42.504  1.00  0.00           C  
ATOM   2883  C   ILE   185      39.940  29.593  42.643  1.00  0.00           C  
ATOM   2884  O   ILE   185      39.439  28.886  43.492  1.00  0.00           O  
ATOM   2885  CB  ILE   185      42.075  30.556  43.643  1.00  0.00           C  
ATOM   2886  CG2 ILE   185      43.657  30.307  43.681  1.00  0.00           C  
ATOM   2887  CG1 ILE   185      41.662  32.064  43.510  1.00  0.00           C  
ATOM   2888  CD1 ILE   185      41.776  32.893  44.832  1.00  0.00           C  
ATOM   2889  H   ILE   185      41.827  31.245  41.084  1.00  0.00           H  
ATOM   2890  HA  ILE   185      41.882  28.710  42.599  1.00  0.00           H  
ATOM   2891  HB  ILE   185      41.686  30.207  44.599  1.00  0.00           H  
ATOM   2892 HG21 ILE   185      43.804  29.277  44.006  1.00  0.00           H  
ATOM   2893 HG22 ILE   185      44.144  30.484  42.722  1.00  0.00           H  
ATOM   2894 HG23 ILE   185      44.162  31.055  44.291  1.00  0.00           H  
ATOM   2895 HG12 ILE   185      42.281  32.553  42.757  1.00  0.00           H  
ATOM   2896 HG13 ILE   185      40.648  32.061  43.111  1.00  0.00           H  
ATOM   2897 HD11 ILE   185      41.059  32.503  45.555  1.00  0.00           H  
ATOM   2898 HD12 ILE   185      42.775  32.851  45.265  1.00  0.00           H  
ATOM   2899 HD13 ILE   185      41.609  33.936  44.561  1.00  0.00           H  
ATOM   2900  N   HIS   186      39.201  30.373  41.758  1.00  0.00           N  
ATOM   2901  CA  HIS   186      37.716  30.605  41.949  1.00  0.00           C  
ATOM   2902  C   HIS   186      37.101  31.288  40.679  1.00  0.00           C  
ATOM   2903  O   HIS   186      37.712  31.948  39.856  1.00  0.00           O  
ATOM   2904  CB  HIS   186      37.403  31.420  43.185  1.00  0.00           C  
ATOM   2905  CG  HIS   186      35.959  31.433  43.504  1.00  0.00           C  
ATOM   2906  ND1 HIS   186      35.090  30.367  43.593  1.00  0.00           N  
ATOM   2907  CE1 HIS   186      33.902  30.817  43.873  1.00  0.00           C  
ATOM   2908  NE2 HIS   186      33.935  32.152  44.105  1.00  0.00           N  
ATOM   2909  CD2 HIS   186      35.249  32.519  43.868  1.00  0.00           C  
ATOM   2910  H   HIS   186      39.599  30.802  40.935  1.00  0.00           H  
ATOM   2911  HA  HIS   186      37.307  29.596  42.002  1.00  0.00           H  
ATOM   2912  HB2 HIS   186      37.918  31.084  44.085  1.00  0.00           H  
ATOM   2913  HB3 HIS   186      37.679  32.445  42.940  1.00  0.00           H  
ATOM   2914  HE1 HIS   186      33.052  30.174  44.047  1.00  0.00           H  
ATOM   2915  HE2 HIS   186      33.153  32.768  44.277  1.00  0.00           H  
ATOM   2916  HD2 HIS   186      35.698  33.486  44.041  1.00  0.00           H  
ATOM   2917  N   GLN   187      35.805  31.002  40.514  1.00  0.00           N  
ATOM   2918  CA  GLN   187      35.031  31.504  39.341  1.00  0.00           C  
ATOM   2919  C   GLN   187      33.819  32.309  39.877  1.00  0.00           C  
ATOM   2920  O   GLN   187      33.138  31.767  40.739  1.00  0.00           O  
ATOM   2921  CB  GLN   187      34.553  30.279  38.554  1.00  0.00           C  
ATOM   2922  CG  GLN   187      33.610  30.497  37.379  1.00  0.00           C  
ATOM   2923  CD  GLN   187      32.992  29.232  36.733  1.00  0.00           C  
ATOM   2924  OE1 GLN   187      32.346  28.394  37.396  1.00  0.00           O  
ATOM   2925  NE2 GLN   187      33.027  29.038  35.449  1.00  0.00           N  
ATOM   2926  H   GLN   187      35.303  30.465  41.206  1.00  0.00           H  
ATOM   2927  HA  GLN   187      35.700  32.135  38.756  1.00  0.00           H  
ATOM   2928  HB2 GLN   187      35.403  29.759  38.112  1.00  0.00           H  
ATOM   2929  HB3 GLN   187      34.173  29.608  39.325  1.00  0.00           H  
ATOM   2930  HG2 GLN   187      32.701  31.086  37.509  1.00  0.00           H  
ATOM   2931  HG3 GLN   187      34.098  31.065  36.586  1.00  0.00           H  
ATOM   2932 HE21 GLN   187      33.557  29.655  34.850  1.00  0.00           H  
ATOM   2933 HE22 GLN   187      32.363  28.398  35.036  1.00  0.00           H  
ATOM   2934  N   VAL   188      33.681  33.542  39.395  1.00  0.00           N  
ATOM   2935  CA  VAL   188      32.670  34.466  39.805  1.00  0.00           C  
ATOM   2936  C   VAL   188      31.300  33.923  39.292  1.00  0.00           C  
ATOM   2937  O   VAL   188      31.085  33.530  38.132  1.00  0.00           O  
ATOM   2938  CB  VAL   188      32.912  35.965  39.318  1.00  0.00           C  
ATOM   2939  CG1 VAL   188      31.722  36.797  39.805  1.00  0.00           C  
ATOM   2940  CG2 VAL   188      34.198  36.571  39.951  1.00  0.00           C  
ATOM   2941  H   VAL   188      34.291  33.802  38.633  1.00  0.00           H  
ATOM   2942  HA  VAL   188      32.742  34.399  40.890  1.00  0.00           H  
ATOM   2943  HB  VAL   188      33.085  36.052  38.245  1.00  0.00           H  
ATOM   2944 HG11 VAL   188      30.846  36.475  39.243  1.00  0.00           H  
ATOM   2945 HG12 VAL   188      31.527  36.598  40.859  1.00  0.00           H  
ATOM   2946 HG13 VAL   188      31.833  37.864  39.610  1.00  0.00           H  
ATOM   2947 HG21 VAL   188      35.025  35.878  39.794  1.00  0.00           H  
ATOM   2948 HG22 VAL   188      34.331  37.513  39.419  1.00  0.00           H  
ATOM   2949 HG23 VAL   188      33.998  36.804  40.997  1.00  0.00           H  
ATOM   2950  N   GLU   189      30.317  33.784  40.157  1.00  0.00           N  
ATOM   2951  CA  GLU   189      28.945  33.227  39.928  1.00  0.00           C  
ATOM   2952  C   GLU   189      28.173  34.100  38.905  1.00  0.00           C  
ATOM   2953  O   GLU   189      27.485  33.544  38.091  1.00  0.00           O  
ATOM   2954  CB  GLU   189      28.115  32.906  41.204  1.00  0.00           C  
ATOM   2955  CG  GLU   189      26.605  32.736  40.900  1.00  0.00           C  
ATOM   2956  CD  GLU   189      26.197  31.656  39.935  1.00  0.00           C  
ATOM   2957  OE1 GLU   189      26.824  30.584  39.770  1.00  0.00           O  
ATOM   2958  OE2 GLU   189      25.174  31.882  39.234  1.00  0.00           O1-
ATOM   2959  H   GLU   189      30.506  33.997  41.126  1.00  0.00           H  
ATOM   2960  HA  GLU   189      29.078  32.266  39.432  1.00  0.00           H  
ATOM   2961  HB2 GLU   189      28.505  32.015  41.695  1.00  0.00           H  
ATOM   2962  HB3 GLU   189      28.227  33.752  41.883  1.00  0.00           H  
ATOM   2963  HG2 GLU   189      26.144  32.581  41.875  1.00  0.00           H  
ATOM   2964  HG3 GLU   189      26.157  33.656  40.524  1.00  0.00           H  
ATOM   2965  N   ALA   190      28.219  35.418  39.013  1.00  0.00           N  
ATOM   2966  CA  ALA   190      27.514  36.368  38.149  1.00  0.00           C  
ATOM   2967  C   ALA   190      28.098  36.605  36.760  1.00  0.00           C  
ATOM   2968  O   ALA   190      27.502  37.332  35.914  1.00  0.00           O  
ATOM   2969  CB  ALA   190      27.307  37.693  38.969  1.00  0.00           C  
ATOM   2970  H   ALA   190      28.750  35.859  39.751  1.00  0.00           H  
ATOM   2971  HA  ALA   190      26.501  35.975  38.058  1.00  0.00           H  
ATOM   2972  HB1 ALA   190      26.311  38.135  38.948  1.00  0.00           H  
ATOM   2973  HB2 ALA   190      27.398  37.517  40.041  1.00  0.00           H  
ATOM   2974  HB3 ALA   190      28.044  38.388  38.566  1.00  0.00           H  
ATOM   2975  N   LYS   191      29.283  36.089  36.582  1.00  0.00           N  
ATOM   2976  CA  LYS   191      30.160  36.207  35.435  1.00  0.00           C  
ATOM   2977  C   LYS   191      31.159  34.990  35.243  1.00  0.00           C  
ATOM   2978  O   LYS   191      32.315  35.160  35.511  1.00  0.00           O  
ATOM   2979  CB  LYS   191      30.941  37.539  35.539  1.00  0.00           C  
ATOM   2980  CG  LYS   191      30.237  38.891  35.541  1.00  0.00           C  
ATOM   2981  CD  LYS   191      29.449  39.313  34.301  1.00  0.00           C  
ATOM   2982  CE  LYS   191      28.781  40.672  34.533  1.00  0.00           C  
ATOM   2983  NZ  LYS   191      28.311  41.339  33.245  1.00  0.00           N1+
ATOM   2984  H   LYS   191      29.646  35.636  37.409  1.00  0.00           H  
ATOM   2985  HA  LYS   191      29.582  36.229  34.510  1.00  0.00           H  
ATOM   2986  HB2 LYS   191      31.532  37.473  36.452  1.00  0.00           H  
ATOM   2987  HB3 LYS   191      31.507  37.609  34.610  1.00  0.00           H  
ATOM   2988  HG2 LYS   191      29.666  38.886  36.470  1.00  0.00           H  
ATOM   2989  HG3 LYS   191      30.956  39.693  35.708  1.00  0.00           H  
ATOM   2990  HD2 LYS   191      30.044  39.342  33.388  1.00  0.00           H  
ATOM   2991  HD3 LYS   191      28.752  38.515  34.045  1.00  0.00           H  
ATOM   2992  HE2 LYS   191      27.986  40.531  35.266  1.00  0.00           H  
ATOM   2993  HE3 LYS   191      29.441  41.454  34.910  1.00  0.00           H  
ATOM   2994  HZ1 LYS   191      28.152  42.336  33.282  1.00  0.00           H  
ATOM   2995  HZ2 LYS   191      29.003  41.180  32.527  1.00  0.00           H  
ATOM   2996  HZ3 LYS   191      27.459  40.983  32.836  1.00  0.00           H  
ATOM   2997  N   PRO   192      30.629  33.819  34.904  1.00  0.00           N  
ATOM   2998  CA  PRO   192      31.399  32.621  34.915  1.00  0.00           C  
ATOM   2999  C   PRO   192      32.570  32.435  33.918  1.00  0.00           C  
ATOM   3000  O   PRO   192      33.449  31.531  34.065  1.00  0.00           O  
ATOM   3001  CD  PRO   192      29.245  33.517  34.636  1.00  0.00           C  
ATOM   3002  CG  PRO   192      29.106  32.098  35.145  1.00  0.00           C  
ATOM   3003  CB  PRO   192      30.404  31.450  34.764  1.00  0.00           C  
ATOM   3004  HD2 PRO   192      29.111  33.425  33.558  1.00  0.00           H  
ATOM   3005  HD3 PRO   192      28.543  34.207  35.104  1.00  0.00           H  
ATOM   3006  HG2 PRO   192      28.237  31.542  34.793  1.00  0.00           H  
ATOM   3007  HG3 PRO   192      29.100  32.081  36.235  1.00  0.00           H  
ATOM   3008  HB2 PRO   192      30.360  31.051  33.751  1.00  0.00           H  
ATOM   3009  HB3 PRO   192      30.723  30.685  35.472  1.00  0.00           H  
ATOM   3010  HA  PRO   192      31.911  32.709  35.873  1.00  0.00           H  
ATOM   3011  N   SER   193      32.818  33.445  33.132  1.00  0.00           N  
ATOM   3012  CA  SER   193      34.054  33.567  32.354  1.00  0.00           C  
ATOM   3013  C   SER   193      35.189  34.325  33.047  1.00  0.00           C  
ATOM   3014  O   SER   193      36.364  34.307  32.642  1.00  0.00           O  
ATOM   3015  CB  SER   193      33.818  34.066  30.916  1.00  0.00           C  
ATOM   3016  OG  SER   193      33.337  35.355  30.823  1.00  0.00           O  
ATOM   3017  H   SER   193      32.257  34.285  33.150  1.00  0.00           H  
ATOM   3018  HA  SER   193      34.504  32.576  32.408  1.00  0.00           H  
ATOM   3019  HB2 SER   193      34.787  34.122  30.421  1.00  0.00           H  
ATOM   3020  HB3 SER   193      33.248  33.353  30.321  1.00  0.00           H  
ATOM   3021  HG  SER   193      34.077  35.953  30.950  1.00  0.00           H  
ATOM   3022  N   VAL   194      34.790  35.005  34.100  1.00  0.00           N  
ATOM   3023  CA  VAL   194      35.638  35.889  34.931  1.00  0.00           C  
ATOM   3024  C   VAL   194      36.081  35.119  36.184  1.00  0.00           C  
ATOM   3025  O   VAL   194      35.260  34.595  36.940  1.00  0.00           O  
ATOM   3026  CB  VAL   194      34.882  37.189  35.359  1.00  0.00           C  
ATOM   3027  CG1 VAL   194      35.793  38.007  36.188  1.00  0.00           C  
ATOM   3028  CG2 VAL   194      34.570  38.033  34.117  1.00  0.00           C  
ATOM   3029  H   VAL   194      33.861  34.738  34.391  1.00  0.00           H  
ATOM   3030  HA  VAL   194      36.444  36.213  34.274  1.00  0.00           H  
ATOM   3031  HB  VAL   194      33.960  36.944  35.887  1.00  0.00           H  
ATOM   3032 HG11 VAL   194      36.743  38.163  35.676  1.00  0.00           H  
ATOM   3033 HG12 VAL   194      35.492  38.966  36.609  1.00  0.00           H  
ATOM   3034 HG13 VAL   194      36.031  37.505  37.126  1.00  0.00           H  
ATOM   3035 HG21 VAL   194      34.193  39.002  34.445  1.00  0.00           H  
ATOM   3036 HG22 VAL   194      35.442  38.267  33.506  1.00  0.00           H  
ATOM   3037 HG23 VAL   194      33.819  37.475  33.559  1.00  0.00           H  
ATOM   3038  N   TYR   195      37.434  35.104  36.433  1.00  0.00           N  
ATOM   3039  CA  TYR   195      38.120  34.251  37.501  1.00  0.00           C  
ATOM   3040  C   TYR   195      38.916  35.118  38.514  1.00  0.00           C  
ATOM   3041  O   TYR   195      39.408  36.181  38.200  1.00  0.00           O  
ATOM   3042  CB  TYR   195      39.100  33.136  37.001  1.00  0.00           C  
ATOM   3043  CG  TYR   195      38.336  32.127  36.182  1.00  0.00           C  
ATOM   3044  CD1 TYR   195      38.059  32.299  34.851  1.00  0.00           C  
ATOM   3045  CE1 TYR   195      37.241  31.399  34.050  1.00  0.00           C  
ATOM   3046  CZ  TYR   195      36.841  30.198  34.733  1.00  0.00           C  
ATOM   3047  OH  TYR   195      35.994  29.332  34.240  1.00  0.00           O  
ATOM   3048  CE2 TYR   195      37.289  29.999  36.067  1.00  0.00           C  
ATOM   3049  CD2 TYR   195      38.111  30.875  36.772  1.00  0.00           C  
ATOM   3050  H   TYR   195      38.103  35.600  35.860  1.00  0.00           H  
ATOM   3051  HA  TYR   195      37.338  33.796  38.109  1.00  0.00           H  
ATOM   3052  HB2 TYR   195      39.913  33.614  36.456  1.00  0.00           H  
ATOM   3053  HB3 TYR   195      39.565  32.713  37.892  1.00  0.00           H  
ATOM   3054  HD1 TYR   195      38.403  33.219  34.403  1.00  0.00           H  
ATOM   3055  HE1 TYR   195      37.015  31.564  33.007  1.00  0.00           H  
ATOM   3056  HH  TYR   195      35.584  29.611  33.419  1.00  0.00           H  
ATOM   3057  HE2 TYR   195      36.853  29.177  36.615  1.00  0.00           H  
ATOM   3058  HD2 TYR   195      38.449  30.651  37.773  1.00  0.00           H  
ATOM   3059  N   PHE   196      39.012  34.558  39.712  1.00  0.00           N  
ATOM   3060  CA  PHE   196      39.994  35.030  40.658  1.00  0.00           C  
ATOM   3061  C   PHE   196      41.317  34.355  40.344  1.00  0.00           C  
ATOM   3062  O   PHE   196      41.350  33.085  40.272  1.00  0.00           O  
ATOM   3063  CB  PHE   196      39.549  34.749  42.109  1.00  0.00           C  
ATOM   3064  CG  PHE   196      38.327  35.365  42.787  1.00  0.00           C  
ATOM   3065  CD1 PHE   196      38.230  35.090  44.156  1.00  0.00           C  
ATOM   3066  CE1 PHE   196      37.240  35.784  44.835  1.00  0.00           C  
ATOM   3067  CZ  PHE   196      36.400  36.760  44.268  1.00  0.00           C  
ATOM   3068  CE2 PHE   196      36.505  36.945  42.885  1.00  0.00           C  
ATOM   3069  CD2 PHE   196      37.489  36.241  42.108  1.00  0.00           C  
ATOM   3070  H   PHE   196      38.633  33.639  39.896  1.00  0.00           H  
ATOM   3071  HA  PHE   196      40.142  36.101  40.522  1.00  0.00           H  
ATOM   3072  HB2 PHE   196      39.613  33.681  42.317  1.00  0.00           H  
ATOM   3073  HB3 PHE   196      40.417  35.136  42.642  1.00  0.00           H  
ATOM   3074  HD1 PHE   196      38.904  34.401  44.644  1.00  0.00           H  
ATOM   3075  HE1 PHE   196      37.134  35.601  45.894  1.00  0.00           H  
ATOM   3076  HZ  PHE   196      35.714  37.277  44.923  1.00  0.00           H  
ATOM   3077  HE2 PHE   196      35.720  37.574  42.493  1.00  0.00           H  
ATOM   3078  HD2 PHE   196      37.516  36.438  41.046  1.00  0.00           H  
ATOM   3079  N   ILE   197      42.351  35.178  40.353  1.00  0.00           N  
ATOM   3080  CA  ILE   197      43.751  34.735  40.207  1.00  0.00           C  
ATOM   3081  C   ILE   197      44.572  34.916  41.542  1.00  0.00           C  
ATOM   3082  O   ILE   197      44.494  35.886  42.294  1.00  0.00           O  
ATOM   3083  CB  ILE   197      44.468  35.481  38.969  1.00  0.00           C  
ATOM   3084  CG2 ILE   197      46.026  35.351  39.058  1.00  0.00           C  
ATOM   3085  CG1 ILE   197      44.134  34.924  37.559  1.00  0.00           C  
ATOM   3086  CD1 ILE   197      42.667  35.068  37.192  1.00  0.00           C  
ATOM   3087  H   ILE   197      42.207  36.178  40.362  1.00  0.00           H  
ATOM   3088  HA  ILE   197      43.804  33.655  40.069  1.00  0.00           H  
ATOM   3089  HB  ILE   197      44.182  36.526  39.085  1.00  0.00           H  
ATOM   3090 HG21 ILE   197      46.475  35.743  39.971  1.00  0.00           H  
ATOM   3091 HG22 ILE   197      46.329  34.304  39.008  1.00  0.00           H  
ATOM   3092 HG23 ILE   197      46.454  35.849  38.189  1.00  0.00           H  
ATOM   3093 HG12 ILE   197      44.812  35.398  36.849  1.00  0.00           H  
ATOM   3094 HG13 ILE   197      44.440  33.878  37.574  1.00  0.00           H  
ATOM   3095 HD11 ILE   197      42.154  35.976  37.513  1.00  0.00           H  
ATOM   3096 HD12 ILE   197      42.373  34.920  36.153  1.00  0.00           H  
ATOM   3097 HD13 ILE   197      42.116  34.285  37.711  1.00  0.00           H  
ATOM   3098  N   LYS   198      45.551  33.980  41.742  1.00  0.00           N  
ATOM   3099  CA  LYS   198      46.701  34.115  42.700  1.00  0.00           C  
ATOM   3100  C   LYS   198      48.037  33.841  41.946  1.00  0.00           C  
ATOM   3101  O   LYS   198      48.353  32.705  41.475  1.00  0.00           O  
ATOM   3102  CB  LYS   198      46.486  33.118  43.859  1.00  0.00           C  
ATOM   3103  CG  LYS   198      47.721  33.043  44.878  1.00  0.00           C  
ATOM   3104  CD  LYS   198      48.005  34.372  45.619  1.00  0.00           C  
ATOM   3105  CE  LYS   198      49.051  34.161  46.702  1.00  0.00           C  
ATOM   3106  NZ  LYS   198      50.410  33.899  46.157  1.00  0.00           N1+
ATOM   3107  H   LYS   198      45.647  33.234  41.067  1.00  0.00           H  
ATOM   3108  HA  LYS   198      46.694  35.132  43.092  1.00  0.00           H  
ATOM   3109  HB2 LYS   198      45.553  33.275  44.400  1.00  0.00           H  
ATOM   3110  HB3 LYS   198      46.238  32.177  43.368  1.00  0.00           H  
ATOM   3111  HG2 LYS   198      47.500  32.228  45.567  1.00  0.00           H  
ATOM   3112  HG3 LYS   198      48.562  32.812  44.225  1.00  0.00           H  
ATOM   3113  HD2 LYS   198      48.242  35.143  44.886  1.00  0.00           H  
ATOM   3114  HD3 LYS   198      47.079  34.580  46.155  1.00  0.00           H  
ATOM   3115  HE2 LYS   198      49.001  35.087  47.274  1.00  0.00           H  
ATOM   3116  HE3 LYS   198      48.756  33.256  47.234  1.00  0.00           H  
ATOM   3117  HZ1 LYS   198      51.116  34.030  46.867  1.00  0.00           H  
ATOM   3118  HZ2 LYS   198      50.395  32.975  45.748  1.00  0.00           H  
ATOM   3119  HZ3 LYS   198      50.611  34.459  45.340  1.00  0.00           H  
ATOM   3120  N   PHE   199      48.849  34.887  41.714  1.00  0.00           N  
ATOM   3121  CA  PHE   199      50.193  34.878  41.187  1.00  0.00           C  
ATOM   3122  C   PHE   199      51.195  34.132  42.053  1.00  0.00           C  
ATOM   3123  O   PHE   199      51.101  34.010  43.313  1.00  0.00           O  
ATOM   3124  CB  PHE   199      50.656  36.287  40.930  1.00  0.00           C  
ATOM   3125  CG  PHE   199      50.087  36.961  39.685  1.00  0.00           C  
ATOM   3126  CD1 PHE   199      49.116  37.963  39.794  1.00  0.00           C  
ATOM   3127  CE1 PHE   199      48.428  38.474  38.659  1.00  0.00           C  
ATOM   3128  CZ  PHE   199      48.679  37.845  37.411  1.00  0.00           C  
ATOM   3129  CE2 PHE   199      49.696  36.878  37.249  1.00  0.00           C  
ATOM   3130  CD2 PHE   199      50.385  36.385  38.383  1.00  0.00           C  
ATOM   3131  H   PHE   199      48.582  35.829  41.962  1.00  0.00           H  
ATOM   3132  HA  PHE   199      50.277  34.416  40.203  1.00  0.00           H  
ATOM   3133  HB2 PHE   199      50.559  36.912  41.818  1.00  0.00           H  
ATOM   3134  HB3 PHE   199      51.739  36.271  40.809  1.00  0.00           H  
ATOM   3135  HD1 PHE   199      48.973  38.411  40.766  1.00  0.00           H  
ATOM   3136  HE1 PHE   199      47.688  39.252  38.781  1.00  0.00           H  
ATOM   3137  HZ  PHE   199      48.057  38.116  36.571  1.00  0.00           H  
ATOM   3138  HE2 PHE   199      49.856  36.406  36.291  1.00  0.00           H  
ATOM   3139  HD2 PHE   199      51.095  35.576  38.294  1.00  0.00           H  
ATOM   3140  N   ASP   200      52.201  33.602  41.425  1.00  0.00           N  
ATOM   3141  CA  ASP   200      53.347  32.975  42.076  1.00  0.00           C  
ATOM   3142  C   ASP   200      54.385  33.963  42.710  1.00  0.00           C  
ATOM   3143  O   ASP   200      54.848  33.630  43.848  1.00  0.00           O  
ATOM   3144  CB  ASP   200      54.063  32.037  41.096  1.00  0.00           C  
ATOM   3145  CG  ASP   200      53.171  31.096  40.313  1.00  0.00           C  
ATOM   3146  OD1 ASP   200      53.658  30.530  39.265  1.00  0.00           O  
ATOM   3147  OD2 ASP   200      52.149  30.687  40.902  1.00  0.00           O1-
ATOM   3148  H   ASP   200      52.247  33.740  40.425  1.00  0.00           H  
ATOM   3149  HA  ASP   200      52.904  32.369  42.865  1.00  0.00           H  
ATOM   3150  HB2 ASP   200      54.517  32.703  40.363  1.00  0.00           H  
ATOM   3151  HB3 ASP   200      54.837  31.522  41.664  1.00  0.00           H  
ATOM   3152  N   ASP   201      54.446  35.223  42.219  1.00  0.00           N  
ATOM   3153  CA  ASP   201      55.354  36.265  42.757  1.00  0.00           C  
ATOM   3154  C   ASP   201      54.589  37.472  43.361  1.00  0.00           C  
ATOM   3155  O   ASP   201      55.225  38.534  43.480  1.00  0.00           O  
ATOM   3156  CB  ASP   201      56.377  36.708  41.635  1.00  0.00           C  
ATOM   3157  CG  ASP   201      57.300  35.559  41.184  1.00  0.00           C  
ATOM   3158  OD1 ASP   201      57.754  35.505  40.064  1.00  0.00           O  
ATOM   3159  OD2 ASP   201      57.527  34.614  41.955  1.00  0.00           O1-
ATOM   3160  H   ASP   201      53.898  35.439  41.399  1.00  0.00           H  
ATOM   3161  HA  ASP   201      55.904  35.727  43.529  1.00  0.00           H  
ATOM   3162  HB2 ASP   201      55.724  37.054  40.833  1.00  0.00           H  
ATOM   3163  HB3 ASP   201      56.899  37.642  41.841  1.00  0.00           H  
ATOM   3164  N   ASP   202      53.383  37.212  43.880  1.00  0.00           N  
ATOM   3165  CA  ASP   202      52.498  38.167  44.641  1.00  0.00           C  
ATOM   3166  C   ASP   202      51.554  37.428  45.559  1.00  0.00           C  
ATOM   3167  O   ASP   202      51.182  36.311  45.357  1.00  0.00           O  
ATOM   3168  CB  ASP   202      51.869  39.114  43.625  1.00  0.00           C  
ATOM   3169  CG  ASP   202      51.246  40.395  44.137  1.00  0.00           C  
ATOM   3170  OD1 ASP   202      51.077  40.571  45.382  1.00  0.00           O  
ATOM   3171  OD2 ASP   202      50.732  41.180  43.331  1.00  0.00           O1-
ATOM   3172  H   ASP   202      53.130  36.235  43.918  1.00  0.00           H  
ATOM   3173  HA  ASP   202      53.204  38.721  45.260  1.00  0.00           H  
ATOM   3174  HB2 ASP   202      52.574  39.373  42.835  1.00  0.00           H  
ATOM   3175  HB3 ASP   202      51.083  38.595  43.077  1.00  0.00           H  
ATOM   3176  N   PHE   203      50.982  38.163  46.559  1.00  0.00           N  
ATOM   3177  CA  PHE   203      50.023  37.742  47.550  1.00  0.00           C  
ATOM   3178  C   PHE   203      48.727  38.572  47.488  1.00  0.00           C  
ATOM   3179  O   PHE   203      47.740  38.148  48.013  1.00  0.00           O  
ATOM   3180  CB  PHE   203      50.646  37.718  48.893  1.00  0.00           C  
ATOM   3181  CG  PHE   203      51.144  39.068  49.487  1.00  0.00           C  
ATOM   3182  CD1 PHE   203      50.362  39.652  50.501  1.00  0.00           C  
ATOM   3183  CE1 PHE   203      50.651  40.964  50.993  1.00  0.00           C  
ATOM   3184  CZ  PHE   203      51.688  41.657  50.413  1.00  0.00           C  
ATOM   3185  CE2 PHE   203      52.624  41.037  49.522  1.00  0.00           C  
ATOM   3186  CD2 PHE   203      52.347  39.701  49.111  1.00  0.00           C  
ATOM   3187  H   PHE   203      51.255  39.135  46.595  1.00  0.00           H  
ATOM   3188  HA  PHE   203      49.831  36.700  47.297  1.00  0.00           H  
ATOM   3189  HB2 PHE   203      49.933  37.225  49.555  1.00  0.00           H  
ATOM   3190  HB3 PHE   203      51.436  36.968  48.863  1.00  0.00           H  
ATOM   3191  HD1 PHE   203      49.444  39.228  50.880  1.00  0.00           H  
ATOM   3192  HE1 PHE   203      49.977  41.454  51.678  1.00  0.00           H  
ATOM   3193  HZ  PHE   203      51.846  42.677  50.730  1.00  0.00           H  
ATOM   3194  HE2 PHE   203      53.570  41.492  49.270  1.00  0.00           H  
ATOM   3195  HD2 PHE   203      53.022  39.164  48.460  1.00  0.00           H  
ATOM   3196  N   HIS   204      48.638  39.640  46.618  1.00  0.00           N  
ATOM   3197  CA  HIS   204      47.330  40.349  46.342  1.00  0.00           C  
ATOM   3198  C   HIS   204      46.519  39.447  45.467  1.00  0.00           C  
ATOM   3199  O   HIS   204      47.065  38.638  44.717  1.00  0.00           O  
ATOM   3200  CB  HIS   204      47.518  41.802  45.736  1.00  0.00           C  
ATOM   3201  CG  HIS   204      48.376  42.754  46.567  1.00  0.00           C  
ATOM   3202  ND1 HIS   204      49.713  42.556  46.949  1.00  0.00           N1+
ATOM   3203  CE1 HIS   204      50.147  43.656  47.456  1.00  0.00           C  
ATOM   3204  NE2 HIS   204      49.108  44.514  47.682  1.00  0.00           N  
ATOM   3205  CD2 HIS   204      47.939  43.919  47.236  1.00  0.00           C  
ATOM   3206  H   HIS   204      49.444  39.911  46.073  1.00  0.00           H  
ATOM   3207  HA  HIS   204      46.908  40.367  47.347  1.00  0.00           H  
ATOM   3208  HB2 HIS   204      48.070  41.646  44.809  1.00  0.00           H  
ATOM   3209  HB3 HIS   204      46.549  42.250  45.516  1.00  0.00           H  
ATOM   3210  HD1 HIS   204      50.391  41.980  46.470  1.00  0.00           H  
ATOM   3211  HE1 HIS   204      51.172  43.741  47.783  1.00  0.00           H  
ATOM   3212  HE2 HIS   204      49.148  45.357  48.236  1.00  0.00           H  
ATOM   3213  HD2 HIS   204      46.941  44.323  47.156  1.00  0.00           H  
ATOM   3214  N   ILE   205      45.214  39.556  45.509  1.00  0.00           N  
ATOM   3215  CA  ILE   205      44.394  38.842  44.545  1.00  0.00           C  
ATOM   3216  C   ILE   205      44.077  39.724  43.330  1.00  0.00           C  
ATOM   3217  O   ILE   205      43.707  40.859  43.535  1.00  0.00           O  
ATOM   3218  CB  ILE   205      43.058  38.311  45.196  1.00  0.00           C  
ATOM   3219  CG2 ILE   205      42.125  37.511  44.255  1.00  0.00           C  
ATOM   3220  CG1 ILE   205      43.373  37.408  46.403  1.00  0.00           C  
ATOM   3221  CD1 ILE   205      44.203  36.082  46.207  1.00  0.00           C  
ATOM   3222  H   ILE   205      44.744  40.236  46.089  1.00  0.00           H  
ATOM   3223  HA  ILE   205      44.859  37.946  44.135  1.00  0.00           H  
ATOM   3224  HB  ILE   205      42.609  39.200  45.639  1.00  0.00           H  
ATOM   3225 HG21 ILE   205      41.823  38.125  43.406  1.00  0.00           H  
ATOM   3226 HG22 ILE   205      42.814  36.735  43.922  1.00  0.00           H  
ATOM   3227 HG23 ILE   205      41.233  37.103  44.729  1.00  0.00           H  
ATOM   3228 HG12 ILE   205      43.696  37.992  47.266  1.00  0.00           H  
ATOM   3229 HG13 ILE   205      42.397  37.073  46.754  1.00  0.00           H  
ATOM   3230 HD11 ILE   205      45.273  36.275  46.132  1.00  0.00           H  
ATOM   3231 HD12 ILE   205      43.847  35.463  47.030  1.00  0.00           H  
ATOM   3232 HD13 ILE   205      43.936  35.456  45.356  1.00  0.00           H  
ATOM   3233  N   TYR   206      43.958  39.111  42.136  1.00  0.00           N  
ATOM   3234  CA  TYR   206      43.617  39.821  40.944  1.00  0.00           C  
ATOM   3235  C   TYR   206      42.423  39.191  40.210  1.00  0.00           C  
ATOM   3236  O   TYR   206      42.096  38.039  40.493  1.00  0.00           O  
ATOM   3237  CB  TYR   206      44.796  39.927  39.988  1.00  0.00           C  
ATOM   3238  CG  TYR   206      45.932  40.756  40.482  1.00  0.00           C  
ATOM   3239  CD1 TYR   206      46.785  40.265  41.537  1.00  0.00           C  
ATOM   3240  CE1 TYR   206      47.969  40.961  41.815  1.00  0.00           C  
ATOM   3241  CZ  TYR   206      48.261  42.171  41.212  1.00  0.00           C  
ATOM   3242  OH  TYR   206      49.334  43.038  41.693  1.00  0.00           O  
ATOM   3243  CE2 TYR   206      47.438  42.633  40.160  1.00  0.00           C  
ATOM   3244  CD2 TYR   206      46.303  41.872  39.729  1.00  0.00           C  
ATOM   3245  H   TYR   206      44.114  38.114  42.096  1.00  0.00           H  
ATOM   3246  HA  TYR   206      43.245  40.830  41.124  1.00  0.00           H  
ATOM   3247  HB2 TYR   206      45.148  38.928  39.730  1.00  0.00           H  
ATOM   3248  HB3 TYR   206      44.381  40.328  39.064  1.00  0.00           H  
ATOM   3249  HD1 TYR   206      46.495  39.373  42.072  1.00  0.00           H  
ATOM   3250  HE1 TYR   206      48.533  40.709  42.701  1.00  0.00           H  
ATOM   3251  HH  TYR   206      49.793  42.621  42.426  1.00  0.00           H  
ATOM   3252  HE2 TYR   206      47.621  43.571  39.660  1.00  0.00           H  
ATOM   3253  HD2 TYR   206      45.721  42.213  38.886  1.00  0.00           H  
ATOM   3254  N   VAL   207      41.743  39.879  39.249  1.00  0.00           N  
ATOM   3255  CA  VAL   207      40.653  39.302  38.509  1.00  0.00           C  
ATOM   3256  C   VAL   207      40.863  39.521  36.982  1.00  0.00           C  
ATOM   3257  O   VAL   207      41.029  40.666  36.539  1.00  0.00           O  
ATOM   3258  CB  VAL   207      39.314  39.806  39.002  1.00  0.00           C  
ATOM   3259  CG1 VAL   207      38.162  39.676  38.046  1.00  0.00           C  
ATOM   3260  CG2 VAL   207      39.092  38.997  40.267  1.00  0.00           C  
ATOM   3261  H   VAL   207      41.932  40.848  39.038  1.00  0.00           H  
ATOM   3262  HA  VAL   207      40.645  38.224  38.674  1.00  0.00           H  
ATOM   3263  HB  VAL   207      39.449  40.851  39.282  1.00  0.00           H  
ATOM   3264 HG11 VAL   207      38.258  40.596  37.468  1.00  0.00           H  
ATOM   3265 HG12 VAL   207      38.283  38.777  37.442  1.00  0.00           H  
ATOM   3266 HG13 VAL   207      37.200  39.690  38.558  1.00  0.00           H  
ATOM   3267 HG21 VAL   207      39.169  37.917  40.145  1.00  0.00           H  
ATOM   3268 HG22 VAL   207      39.875  39.245  40.984  1.00  0.00           H  
ATOM   3269 HG23 VAL   207      38.097  39.159  40.683  1.00  0.00           H  
ATOM   3270  N   TYR   208      40.743  38.450  36.215  1.00  0.00           N  
ATOM   3271  CA  TYR   208      40.784  38.464  34.773  1.00  0.00           C  
ATOM   3272  C   TYR   208      39.603  37.623  34.226  1.00  0.00           C  
ATOM   3273  O   TYR   208      39.265  36.611  34.784  1.00  0.00           O  
ATOM   3274  CB  TYR   208      42.164  37.978  34.277  1.00  0.00           C  
ATOM   3275  CG  TYR   208      43.405  38.798  34.754  1.00  0.00           C  
ATOM   3276  CD1 TYR   208      43.861  39.923  34.054  1.00  0.00           C  
ATOM   3277  CE1 TYR   208      44.937  40.673  34.570  1.00  0.00           C  
ATOM   3278  CZ  TYR   208      45.624  40.279  35.740  1.00  0.00           C  
ATOM   3279  OH  TYR   208      46.816  40.883  35.999  1.00  0.00           O  
ATOM   3280  CE2 TYR   208      45.159  39.115  36.381  1.00  0.00           C  
ATOM   3281  CD2 TYR   208      44.069  38.379  35.867  1.00  0.00           C  
ATOM   3282  H   TYR   208      40.627  37.591  36.731  1.00  0.00           H  
ATOM   3283  HA  TYR   208      40.668  39.484  34.408  1.00  0.00           H  
ATOM   3284  HB2 TYR   208      42.373  37.008  34.727  1.00  0.00           H  
ATOM   3285  HB3 TYR   208      42.200  37.917  33.189  1.00  0.00           H  
ATOM   3286  HD1 TYR   208      43.283  40.260  33.206  1.00  0.00           H  
ATOM   3287  HE1 TYR   208      45.265  41.545  34.025  1.00  0.00           H  
ATOM   3288  HH  TYR   208      47.293  41.194  35.226  1.00  0.00           H  
ATOM   3289  HE2 TYR   208      45.745  38.714  37.196  1.00  0.00           H  
ATOM   3290  HD2 TYR   208      43.854  37.431  36.337  1.00  0.00           H  
ATOM   3291  N   ASP   209      39.074  37.986  33.075  1.00  0.00           N  
ATOM   3292  CA  ASP   209      38.380  37.060  32.215  1.00  0.00           C  
ATOM   3293  C   ASP   209      39.395  36.131  31.438  1.00  0.00           C  
ATOM   3294  O   ASP   209      40.523  36.636  31.064  1.00  0.00           O  
ATOM   3295  CB  ASP   209      37.469  37.763  31.308  1.00  0.00           C  
ATOM   3296  CG  ASP   209      36.635  36.869  30.434  1.00  0.00           C  
ATOM   3297  OD1 ASP   209      35.400  37.007  30.513  1.00  0.00           O  
ATOM   3298  OD2 ASP   209      37.126  36.340  29.406  1.00  0.00           O1-
ATOM   3299  H   ASP   209      39.361  38.843  32.624  1.00  0.00           H  
ATOM   3300  HA  ASP   209      37.730  36.350  32.728  1.00  0.00           H  
ATOM   3301  HB2 ASP   209      36.806  38.334  31.960  1.00  0.00           H  
ATOM   3302  HB3 ASP   209      37.892  38.494  30.619  1.00  0.00           H  
ATOM   3303  N   LEU   210      39.048  34.781  31.364  1.00  0.00           N  
ATOM   3304  CA  LEU   210      39.916  33.783  30.749  1.00  0.00           C  
ATOM   3305  C   LEU   210      39.318  33.039  29.509  1.00  0.00           C  
ATOM   3306  O   LEU   210      39.817  31.937  29.242  1.00  0.00           O  
ATOM   3307  CB  LEU   210      40.374  32.803  31.846  1.00  0.00           C  
ATOM   3308  CG  LEU   210      41.366  33.272  32.961  1.00  0.00           C  
ATOM   3309  CD1 LEU   210      41.786  32.097  33.868  1.00  0.00           C  
ATOM   3310  CD2 LEU   210      42.587  34.032  32.518  1.00  0.00           C  
ATOM   3311  H   LEU   210      38.168  34.468  31.747  1.00  0.00           H  
ATOM   3312  HA  LEU   210      40.797  34.366  30.482  1.00  0.00           H  
ATOM   3313  HB2 LEU   210      39.542  32.295  32.333  1.00  0.00           H  
ATOM   3314  HB3 LEU   210      40.990  32.089  31.299  1.00  0.00           H  
ATOM   3315  HG  LEU   210      40.829  33.975  33.599  1.00  0.00           H  
ATOM   3316 HD11 LEU   210      40.911  31.528  34.181  1.00  0.00           H  
ATOM   3317 HD12 LEU   210      42.474  31.450  33.324  1.00  0.00           H  
ATOM   3318 HD13 LEU   210      42.325  32.549  34.701  1.00  0.00           H  
ATOM   3319 HD21 LEU   210      42.380  35.069  32.251  1.00  0.00           H  
ATOM   3320 HD22 LEU   210      43.324  34.085  33.320  1.00  0.00           H  
ATOM   3321 HD23 LEU   210      43.077  33.581  31.656  1.00  0.00           H  
ATOM   3322  N   VAL   211      38.384  33.659  28.810  1.00  0.00           N  
ATOM   3323  CA  VAL   211      37.566  32.892  27.825  1.00  0.00           C  
ATOM   3324  C   VAL   211      37.291  33.719  26.544  1.00  0.00           C  
ATOM   3325  O   VAL   211      37.041  34.906  26.622  1.00  0.00           O  
ATOM   3326  CB  VAL   211      36.276  32.358  28.475  1.00  0.00           C  
ATOM   3327  CG1 VAL   211      35.288  31.708  27.498  1.00  0.00           C  
ATOM   3328  CG2 VAL   211      36.482  31.449  29.702  1.00  0.00           C  
ATOM   3329  H   VAL   211      37.949  34.539  29.046  1.00  0.00           H  
ATOM   3330  HA  VAL   211      38.098  31.998  27.499  1.00  0.00           H  
ATOM   3331  HB  VAL   211      35.688  33.242  28.724  1.00  0.00           H  
ATOM   3332 HG11 VAL   211      35.775  31.108  26.730  1.00  0.00           H  
ATOM   3333 HG12 VAL   211      34.537  31.111  28.016  1.00  0.00           H  
ATOM   3334 HG13 VAL   211      34.857  32.511  26.900  1.00  0.00           H  
ATOM   3335 HG21 VAL   211      37.199  30.650  29.513  1.00  0.00           H  
ATOM   3336 HG22 VAL   211      36.890  31.981  30.561  1.00  0.00           H  
ATOM   3337 HG23 VAL   211      35.533  31.000  29.995  1.00  0.00           H  
ATOM   3338  N   LYS   212      37.394  33.134  25.388  1.00  0.00           N  
ATOM   3339  CA  LYS   212      37.347  33.702  24.005  1.00  0.00           C  
ATOM   3340  C   LYS   212      36.112  34.680  23.915  1.00  0.00           C  
ATOM   3341  O   LYS   212      35.008  34.440  24.442  1.00  0.00           O  
ATOM   3342  CB  LYS   212      37.245  32.559  22.996  1.00  0.00           C  
ATOM   3343  CG  LYS   212      38.667  31.935  22.879  1.00  0.00           C  
ATOM   3344  CD  LYS   212      38.554  30.722  21.946  1.00  0.00           C  
ATOM   3345  CE  LYS   212      39.917  30.026  21.700  1.00  0.00           C  
ATOM   3346  NZ  LYS   212      39.808  28.891  20.779  1.00  0.00           N1+
ATOM   3347  H   LYS   212      37.568  32.141  25.319  1.00  0.00           H  
ATOM   3348  HA  LYS   212      38.275  34.246  23.827  1.00  0.00           H  
ATOM   3349  HB2 LYS   212      36.476  31.926  23.438  1.00  0.00           H  
ATOM   3350  HB3 LYS   212      37.014  32.979  22.017  1.00  0.00           H  
ATOM   3351  HG2 LYS   212      39.282  32.779  22.564  1.00  0.00           H  
ATOM   3352  HG3 LYS   212      39.080  31.550  23.812  1.00  0.00           H  
ATOM   3353  HD2 LYS   212      37.815  30.011  22.314  1.00  0.00           H  
ATOM   3354  HD3 LYS   212      38.156  31.087  20.999  1.00  0.00           H  
ATOM   3355  HE2 LYS   212      40.548  30.831  21.321  1.00  0.00           H  
ATOM   3356  HE3 LYS   212      40.324  29.656  22.641  1.00  0.00           H  
ATOM   3357  HZ1 LYS   212      39.095  28.217  21.018  1.00  0.00           H  
ATOM   3358  HZ2 LYS   212      39.602  29.165  19.829  1.00  0.00           H  
ATOM   3359  HZ3 LYS   212      40.647  28.348  20.632  1.00  0.00           H  
ATOM   3360  N   NME   213      36.244  35.786  23.145  1.00  0.00           N  
ATOM   3361  C   NME   213      35.264  36.880  23.149  1.00  0.00           C  
ATOM   3362  H   NME   213      37.052  35.898  22.548  1.00  0.00           H  
ATOM   3363  H1  NME   213      35.146  37.289  24.153  1.00  0.00           H  
ATOM   3364  H2  NME   213      35.472  37.650  22.406  1.00  0.00           H  
ATOM   3365  H3  NME   213      34.312  36.436  22.860  1.00  0.00           H  
TER    3366      NME   213
CONECT 3361 3363 3364 3365
CONECT 3363 3361
CONECT 3364 3361
CONECT 3365 3361
END   
