# Supplementary material for: Exploring Aromatic Cage Flexibility Using Cosolvent Molecular Dynamics Simulations—An In-Silico Case Study of Tudor Domains
Source: J Chem Inf Model. 2024 May 21;64(11):4553–69. doi: 10.1021/acs.jcim.4c00298 (PMC11167732; doi:10.1021/acs.jcim.4c00298)
Supplement: Supplementary file 2 — ci4c00298_si_002.zip [file ci4c00298_si_002.zip › SPIN1/cluster_representatives/domain2/01_TMA_rep_c0.pdb]

TITLE     rep02.c0
REMARK   4      COMPLIES WITH FORMAT V. 3.0, 1-DEC-2006
REMARK 888
REMARK 888 WRITTEN BY MAESTRO (A PRODUCT OF SCHRODINGER, LLC)
CRYST1   82.119   82.119   82.119 109.47 109.47 109.47 P 1           1
ATOM      1  CH3 ACE     1      42.864  17.961  66.001  1.00  0.00           C  
ATOM      2  C   ACE     1      42.208  19.214  65.480  1.00  0.00           C  
ATOM      3  O   ACE     1      40.952  19.314  65.568  1.00  0.00           O  
ATOM      4  H1  ACE     1      42.178  17.206  66.383  1.00  0.00           H  
ATOM      5  H2  ACE     1      43.526  17.502  65.267  1.00  0.00           H  
ATOM      6  H3  ACE     1      43.446  18.183  66.895  1.00  0.00           H  
ATOM      7  N   ARG     2      43.034  20.134  65.083  1.00  0.00           N  
ATOM      8  CA  ARG     2      42.569  21.526  64.727  1.00  0.00           C  
ATOM      9  C   ARG     2      41.954  21.654  63.333  1.00  0.00           C  
ATOM     10  O   ARG     2      42.135  20.746  62.565  1.00  0.00           O  
ATOM     11  CB  ARG     2      43.778  22.591  64.756  1.00  0.00           C  
ATOM     12  CG  ARG     2      44.375  22.715  66.171  1.00  0.00           C  
ATOM     13  CD  ARG     2      45.316  23.914  66.435  1.00  0.00           C  
ATOM     14  NE  ARG     2      45.922  23.948  67.787  1.00  0.00           N  
ATOM     15  CZ  ARG     2      46.849  23.177  68.287  1.00  0.00           C  
ATOM     16  NH1 ARG     2      47.458  22.236  67.686  1.00  0.00           N  
ATOM     17  NH2 ARG     2      47.245  23.567  69.419  1.00  0.00           N1+
ATOM     18  H   ARG     2      44.021  19.927  65.026  1.00  0.00           H  
ATOM     19  HA  ARG     2      41.734  21.843  65.352  1.00  0.00           H  
ATOM     20  HB2 ARG     2      44.530  22.215  64.062  1.00  0.00           H  
ATOM     21  HB3 ARG     2      43.419  23.578  64.463  1.00  0.00           H  
ATOM     22  HG2 ARG     2      43.495  22.686  66.813  1.00  0.00           H  
ATOM     23  HG3 ARG     2      44.928  21.837  66.505  1.00  0.00           H  
ATOM     24  HD2 ARG     2      46.046  23.919  65.625  1.00  0.00           H  
ATOM     25  HD3 ARG     2      44.853  24.889  66.284  1.00  0.00           H  
ATOM     26  HE  ARG     2      45.751  24.805  68.294  1.00  0.00           H  
ATOM     27 HH11 ARG     2      47.136  21.984  66.762  1.00  0.00           H  
ATOM     28 HH12 ARG     2      48.225  21.729  68.105  1.00  0.00           H  
ATOM     29 HH21 ARG     2      47.108  24.511  69.753  1.00  0.00           H  
ATOM     30 HH22 ARG     2      47.979  23.012  69.834  1.00  0.00           H  
ATOM     31  N   ARG     3      41.145  22.611  63.036  1.00  0.00           N  
ATOM     32  CA  ARG     3      40.331  22.671  61.742  1.00  0.00           C  
ATOM     33  C   ARG     3      41.217  23.038  60.525  1.00  0.00           C  
ATOM     34  O   ARG     3      42.312  23.620  60.690  1.00  0.00           O  
ATOM     35  CB  ARG     3      39.213  23.661  61.893  1.00  0.00           C  
ATOM     36  CG  ARG     3      37.947  23.273  61.007  1.00  0.00           C  
ATOM     37  CD  ARG     3      36.824  24.293  61.068  1.00  0.00           C  
ATOM     38  NE  ARG     3      36.319  24.536  62.442  1.00  0.00           N  
ATOM     39  CZ  ARG     3      35.611  25.567  62.831  1.00  0.00           C  
ATOM     40  NH1 ARG     3      35.270  26.625  62.153  1.00  0.00           N  
ATOM     41  NH2 ARG     3      35.069  25.530  64.039  1.00  0.00           N1+
ATOM     42  H   ARG     3      40.945  23.334  63.712  1.00  0.00           H  
ATOM     43  HA  ARG     3      40.000  21.638  61.631  1.00  0.00           H  
ATOM     44  HB2 ARG     3      38.869  23.601  62.926  1.00  0.00           H  
ATOM     45  HB3 ARG     3      39.537  24.684  61.704  1.00  0.00           H  
ATOM     46  HG2 ARG     3      38.278  23.200  59.971  1.00  0.00           H  
ATOM     47  HG3 ARG     3      37.630  22.313  61.416  1.00  0.00           H  
ATOM     48  HD2 ARG     3      37.262  25.188  60.627  1.00  0.00           H  
ATOM     49  HD3 ARG     3      35.960  23.959  60.492  1.00  0.00           H  
ATOM     50  HE  ARG     3      36.339  23.752  63.078  1.00  0.00           H  
ATOM     51 HH11 ARG     3      35.751  26.682  61.267  1.00  0.00           H  
ATOM     52 HH12 ARG     3      34.804  27.413  62.580  1.00  0.00           H  
ATOM     53 HH21 ARG     3      35.088  24.644  64.525  1.00  0.00           H  
ATOM     54 HH22 ARG     3      34.373  26.211  64.308  1.00  0.00           H  
ATOM     55  N   ASN     4      40.802  22.735  59.327  1.00  0.00           N  
ATOM     56  CA  ASN     4      41.254  23.344  58.063  1.00  0.00           C  
ATOM     57  C   ASN     4      40.867  24.864  58.072  1.00  0.00           C  
ATOM     58  O   ASN     4      39.776  25.223  58.444  1.00  0.00           O  
ATOM     59  CB  ASN     4      40.630  22.597  56.923  1.00  0.00           C  
ATOM     60  CG  ASN     4      41.155  23.044  55.550  1.00  0.00           C  
ATOM     61  OD1 ASN     4      42.268  23.576  55.382  1.00  0.00           O  
ATOM     62  ND2 ASN     4      40.422  22.911  54.512  1.00  0.00           N  
ATOM     63  H   ASN     4      39.938  22.227  59.211  1.00  0.00           H  
ATOM     64  HA  ASN     4      42.324  23.152  57.985  1.00  0.00           H  
ATOM     65  HB2 ASN     4      40.837  21.533  57.042  1.00  0.00           H  
ATOM     66  HB3 ASN     4      39.555  22.776  56.948  1.00  0.00           H  
ATOM     67 HD21 ASN     4      39.656  22.266  54.379  1.00  0.00           H  
ATOM     68 HD22 ASN     4      40.822  23.229  53.641  1.00  0.00           H  
ATOM     69  N   ILE     5      41.874  25.701  57.768  1.00  0.00           N  
ATOM     70  CA  ILE     5      41.721  27.160  57.778  1.00  0.00           C  
ATOM     71  C   ILE     5      40.675  27.711  56.844  1.00  0.00           C  
ATOM     72  O   ILE     5      40.070  28.755  57.088  1.00  0.00           O  
ATOM     73  CB  ILE     5      43.005  27.950  58.028  1.00  0.00           C  
ATOM     74  CG2 ILE     5      43.756  27.575  59.361  1.00  0.00           C  
ATOM     75  CG1 ILE     5      43.912  27.984  56.788  1.00  0.00           C  
ATOM     76  CD1 ILE     5      45.256  28.851  56.923  1.00  0.00           C  
ATOM     77  H   ILE     5      42.827  25.369  57.733  1.00  0.00           H  
ATOM     78  HA  ILE     5      41.163  27.380  58.688  1.00  0.00           H  
ATOM     79  HB  ILE     5      42.751  28.994  58.212  1.00  0.00           H  
ATOM     80 HG21 ILE     5      42.975  27.587  60.120  1.00  0.00           H  
ATOM     81 HG22 ILE     5      44.213  26.585  59.343  1.00  0.00           H  
ATOM     82 HG23 ILE     5      44.461  28.363  59.625  1.00  0.00           H  
ATOM     83 HG12 ILE     5      44.184  26.973  56.485  1.00  0.00           H  
ATOM     84 HG13 ILE     5      43.395  28.442  55.944  1.00  0.00           H  
ATOM     85 HD11 ILE     5      46.079  28.276  57.348  1.00  0.00           H  
ATOM     86 HD12 ILE     5      45.599  29.248  55.968  1.00  0.00           H  
ATOM     87 HD13 ILE     5      45.081  29.674  57.616  1.00  0.00           H  
ATOM     88  N   VAL     6      40.202  26.951  55.860  1.00  0.00           N  
ATOM     89  CA  VAL     6      39.018  27.184  55.017  1.00  0.00           C  
ATOM     90  C   VAL     6      37.725  27.487  55.772  1.00  0.00           C  
ATOM     91  O   VAL     6      37.213  26.604  56.377  1.00  0.00           O  
ATOM     92  CB  VAL     6      38.847  26.097  53.972  1.00  0.00           C  
ATOM     93  CG1 VAL     6      38.090  24.815  54.436  1.00  0.00           C  
ATOM     94  CG2 VAL     6      38.362  26.790  52.646  1.00  0.00           C  
ATOM     95  H   VAL     6      40.761  26.133  55.664  1.00  0.00           H  
ATOM     96  HA  VAL     6      39.276  28.127  54.536  1.00  0.00           H  
ATOM     97  HB  VAL     6      39.877  25.900  53.674  1.00  0.00           H  
ATOM     98 HG11 VAL     6      37.051  25.131  54.351  1.00  0.00           H  
ATOM     99 HG12 VAL     6      38.159  23.918  53.821  1.00  0.00           H  
ATOM    100 HG13 VAL     6      38.410  24.530  55.438  1.00  0.00           H  
ATOM    101 HG21 VAL     6      37.553  27.502  52.808  1.00  0.00           H  
ATOM    102 HG22 VAL     6      39.236  27.251  52.187  1.00  0.00           H  
ATOM    103 HG23 VAL     6      38.010  25.984  52.003  1.00  0.00           H  
ATOM    104  N   GLY     7      37.176  28.712  55.606  1.00  0.00           N  
ATOM    105  CA  GLY     7      35.951  29.209  56.285  1.00  0.00           C  
ATOM    106  C   GLY     7      36.181  29.609  57.769  1.00  0.00           C  
ATOM    107  O   GLY     7      35.259  30.011  58.449  1.00  0.00           O  
ATOM    108  H   GLY     7      37.730  29.344  55.045  1.00  0.00           H  
ATOM    109  HA2 GLY     7      35.385  29.909  55.669  1.00  0.00           H  
ATOM    110  HA3 GLY     7      35.316  28.325  56.335  1.00  0.00           H  
ATOM    111  N   CYS     8      37.439  29.553  58.214  1.00  0.00           N  
ATOM    112  CA  CYS     8      37.802  30.117  59.544  1.00  0.00           C  
ATOM    113  C   CYS     8      38.036  31.626  59.668  1.00  0.00           C  
ATOM    114  O   CYS     8      38.656  32.187  58.789  1.00  0.00           O  
ATOM    115  CB  CYS     8      38.939  29.315  60.171  1.00  0.00           C  
ATOM    116  SG  CYS     8      38.458  27.607  60.479  1.00  0.00           S  
ATOM    117  H   CYS     8      38.234  29.358  57.623  1.00  0.00           H  
ATOM    118  HA  CYS     8      36.941  29.859  60.160  1.00  0.00           H  
ATOM    119  HB2 CYS     8      39.849  29.368  59.574  1.00  0.00           H  
ATOM    120  HB3 CYS     8      39.162  29.853  61.093  1.00  0.00           H  
ATOM    121  HG  CYS     8      38.756  27.223  59.235  1.00  0.00           H  
ATOM    122  N   ARG     9      37.879  32.140  60.927  1.00  0.00           N  
ATOM    123  CA  ARG     9      38.571  33.369  61.384  1.00  0.00           C  
ATOM    124  C   ARG     9      40.015  33.160  61.882  1.00  0.00           C  
ATOM    125  O   ARG     9      40.337  32.320  62.762  1.00  0.00           O  
ATOM    126  CB  ARG     9      37.759  33.967  62.548  1.00  0.00           C  
ATOM    127  CG  ARG     9      36.441  34.656  62.003  1.00  0.00           C  
ATOM    128  CD  ARG     9      36.681  35.971  61.291  1.00  0.00           C  
ATOM    129  NE  ARG     9      37.209  36.916  62.309  1.00  0.00           N  
ATOM    130  CZ  ARG     9      37.889  38.024  62.113  1.00  0.00           C  
ATOM    131  NH1 ARG     9      38.246  38.347  60.874  1.00  0.00           N  
ATOM    132  NH2 ARG     9      38.236  38.842  63.016  1.00  0.00           N1+
ATOM    133  H   ARG     9      37.528  31.477  61.603  1.00  0.00           H  
ATOM    134  HA  ARG     9      38.612  34.152  60.626  1.00  0.00           H  
ATOM    135  HB2 ARG     9      37.512  33.156  63.233  1.00  0.00           H  
ATOM    136  HB3 ARG     9      38.404  34.646  63.106  1.00  0.00           H  
ATOM    137  HG2 ARG     9      35.955  33.989  61.291  1.00  0.00           H  
ATOM    138  HG3 ARG     9      35.870  34.705  62.930  1.00  0.00           H  
ATOM    139  HD2 ARG     9      37.393  35.832  60.477  1.00  0.00           H  
ATOM    140  HD3 ARG     9      35.676  36.176  60.921  1.00  0.00           H  
ATOM    141  HE  ARG     9      36.974  36.813  63.286  1.00  0.00           H  
ATOM    142 HH11 ARG     9      37.746  38.003  60.067  1.00  0.00           H  
ATOM    143 HH12 ARG     9      38.783  39.185  60.706  1.00  0.00           H  
ATOM    144 HH21 ARG     9      38.068  38.672  63.997  1.00  0.00           H  
ATOM    145 HH22 ARG     9      38.625  39.728  62.724  1.00  0.00           H  
ATOM    146  N   ILE    10      41.059  33.900  61.398  1.00  0.00           N  
ATOM    147  CA  ILE    10      42.508  33.630  61.715  1.00  0.00           C  
ATOM    148  C   ILE    10      43.210  34.906  62.220  1.00  0.00           C  
ATOM    149  O   ILE    10      42.711  36.045  62.079  1.00  0.00           O  
ATOM    150  CB  ILE    10      43.216  32.999  60.563  1.00  0.00           C  
ATOM    151  CG2 ILE    10      42.700  31.617  60.286  1.00  0.00           C  
ATOM    152  CG1 ILE    10      43.360  33.750  59.216  1.00  0.00           C  
ATOM    153  CD1 ILE    10      44.209  35.026  59.308  1.00  0.00           C  
ATOM    154  H   ILE    10      40.858  34.676  60.783  1.00  0.00           H  
ATOM    155  HA  ILE    10      42.582  32.878  62.500  1.00  0.00           H  
ATOM    156  HB  ILE    10      44.184  32.730  60.986  1.00  0.00           H  
ATOM    157 HG21 ILE    10      43.414  31.020  59.718  1.00  0.00           H  
ATOM    158 HG22 ILE    10      42.766  31.032  61.203  1.00  0.00           H  
ATOM    159 HG23 ILE    10      41.698  31.600  59.859  1.00  0.00           H  
ATOM    160 HG12 ILE    10      43.744  33.026  58.498  1.00  0.00           H  
ATOM    161 HG13 ILE    10      42.368  34.082  58.909  1.00  0.00           H  
ATOM    162 HD11 ILE    10      43.649  35.859  59.731  1.00  0.00           H  
ATOM    163 HD12 ILE    10      45.055  34.745  59.936  1.00  0.00           H  
ATOM    164 HD13 ILE    10      44.533  35.333  58.313  1.00  0.00           H  
ATOM    165  N   GLN    11      44.346  34.749  62.961  1.00  0.00           N  
ATOM    166  CA  GLN    11      45.384  35.825  63.116  1.00  0.00           C  
ATOM    167  C   GLN    11      46.768  35.210  63.052  1.00  0.00           C  
ATOM    168  O   GLN    11      46.927  34.010  63.314  1.00  0.00           O  
ATOM    169  CB  GLN    11      45.161  36.535  64.447  1.00  0.00           C  
ATOM    170  CG  GLN    11      45.305  35.808  65.824  1.00  0.00           C  
ATOM    171  CD  GLN    11      44.890  36.604  67.019  1.00  0.00           C  
ATOM    172  OE1 GLN    11      44.747  37.788  66.972  1.00  0.00           O  
ATOM    173  NE2 GLN    11      44.673  35.999  68.152  1.00  0.00           N  
ATOM    174  H   GLN    11      44.551  33.837  63.344  1.00  0.00           H  
ATOM    175  HA  GLN    11      45.344  36.561  62.313  1.00  0.00           H  
ATOM    176  HB2 GLN    11      45.754  37.439  64.585  1.00  0.00           H  
ATOM    177  HB3 GLN    11      44.125  36.855  64.336  1.00  0.00           H  
ATOM    178  HG2 GLN    11      44.719  34.891  65.766  1.00  0.00           H  
ATOM    179  HG3 GLN    11      46.299  35.440  66.081  1.00  0.00           H  
ATOM    180 HE21 GLN    11      44.908  35.021  68.237  1.00  0.00           H  
ATOM    181 HE22 GLN    11      44.456  36.673  68.873  1.00  0.00           H  
ATOM    182  N   HIS    12      47.863  35.983  62.779  1.00  0.00           N  
ATOM    183  CA  HIS    12      49.276  35.445  62.829  1.00  0.00           C  
ATOM    184  C   HIS    12      50.331  36.528  62.976  1.00  0.00           C  
ATOM    185  O   HIS    12      50.135  37.714  62.621  1.00  0.00           O  
ATOM    186  CB  HIS    12      49.476  34.587  61.593  1.00  0.00           C  
ATOM    187  CG  HIS    12      49.406  35.340  60.279  1.00  0.00           C  
ATOM    188  ND1 HIS    12      50.316  36.233  59.821  1.00  0.00           N  
ATOM    189  CE1 HIS    12      49.965  36.591  58.573  1.00  0.00           C  
ATOM    190  NE2 HIS    12      48.857  35.943  58.182  1.00  0.00           N  
ATOM    191  CD2 HIS    12      48.453  35.175  59.341  1.00  0.00           C  
ATOM    192  H   HIS    12      47.691  36.925  62.456  1.00  0.00           H  
ATOM    193  HA  HIS    12      49.299  34.784  63.696  1.00  0.00           H  
ATOM    194  HB2 HIS    12      50.406  34.024  61.678  1.00  0.00           H  
ATOM    195  HB3 HIS    12      48.691  33.831  61.571  1.00  0.00           H  
ATOM    196  HD1 HIS    12      51.218  36.385  60.248  1.00  0.00           H  
ATOM    197  HE1 HIS    12      50.436  37.359  57.978  1.00  0.00           H  
ATOM    198  HD2 HIS    12      47.558  34.571  59.386  1.00  0.00           H  
ATOM    199  N   GLY    13      51.508  36.099  63.518  1.00  0.00           N  
ATOM    200  CA  GLY    13      52.682  36.971  63.474  1.00  0.00           C  
ATOM    201  C   GLY    13      53.177  37.150  62.040  1.00  0.00           C  
ATOM    202  O   GLY    13      52.912  36.252  61.232  1.00  0.00           O  
ATOM    203  H   GLY    13      51.608  35.121  63.749  1.00  0.00           H  
ATOM    204  HA2 GLY    13      52.463  37.915  63.973  1.00  0.00           H  
ATOM    205  HA3 GLY    13      53.530  36.564  64.025  1.00  0.00           H  
ATOM    206  N   TRP    14      53.872  38.202  61.731  1.00  0.00           N  
ATOM    207  CA  TRP    14      54.536  38.463  60.412  1.00  0.00           C  
ATOM    208  C   TRP    14      56.062  38.790  60.460  1.00  0.00           C  
ATOM    209  O   TRP    14      56.579  39.424  61.388  1.00  0.00           O  
ATOM    210  CB  TRP    14      53.723  39.501  59.639  1.00  0.00           C  
ATOM    211  CG  TRP    14      54.122  39.712  58.213  1.00  0.00           C  
ATOM    212  CD1 TRP    14      54.748  40.775  57.706  1.00  0.00           C  
ATOM    213  NE1 TRP    14      54.719  40.757  56.350  1.00  0.00           N  
ATOM    214  CE2 TRP    14      54.148  39.599  55.884  1.00  0.00           C  
ATOM    215  CZ2 TRP    14      53.989  39.173  54.560  1.00  0.00           C  
ATOM    216  CH2 TRP    14      53.329  37.954  54.366  1.00  0.00           C  
ATOM    217  CZ3 TRP    14      52.950  37.204  55.454  1.00  0.00           C  
ATOM    218  CE3 TRP    14      53.159  37.585  56.794  1.00  0.00           C  
ATOM    219  CD2 TRP    14      53.737  38.901  57.031  1.00  0.00           C  
ATOM    220  H   TRP    14      53.740  39.039  62.281  1.00  0.00           H  
ATOM    221  HA  TRP    14      54.525  37.537  59.838  1.00  0.00           H  
ATOM    222  HB2 TRP    14      52.655  39.286  59.644  1.00  0.00           H  
ATOM    223  HB3 TRP    14      53.772  40.431  60.205  1.00  0.00           H  
ATOM    224  HD1 TRP    14      55.140  41.643  58.216  1.00  0.00           H  
ATOM    225  HE1 TRP    14      55.069  41.504  55.767  1.00  0.00           H  
ATOM    226  HZ2 TRP    14      54.376  39.646  53.670  1.00  0.00           H  
ATOM    227  HH2 TRP    14      53.210  37.609  53.350  1.00  0.00           H  
ATOM    228  HZ3 TRP    14      52.489  36.256  55.217  1.00  0.00           H  
ATOM    229  HE3 TRP    14      52.863  36.932  57.602  1.00  0.00           H  
ATOM    230  N   LYS    15      56.764  38.483  59.384  1.00  0.00           N  
ATOM    231  CA  LYS    15      58.247  38.762  59.210  1.00  0.00           C  
ATOM    232  C   LYS    15      58.666  40.266  59.222  1.00  0.00           C  
ATOM    233  O   LYS    15      59.642  40.595  59.885  1.00  0.00           O  
ATOM    234  CB  LYS    15      58.694  38.116  57.933  1.00  0.00           C  
ATOM    235  CG  LYS    15      60.218  38.042  57.895  1.00  0.00           C  
ATOM    236  CD  LYS    15      60.594  37.352  56.538  1.00  0.00           C  
ATOM    237  CE  LYS    15      62.115  37.568  56.306  1.00  0.00           C  
ATOM    238  NZ  LYS    15      63.003  37.151  57.438  1.00  0.00           N1+
ATOM    239  H   LYS    15      56.301  37.946  58.664  1.00  0.00           H  
ATOM    240  HA  LYS    15      58.799  38.249  59.997  1.00  0.00           H  
ATOM    241  HB2 LYS    15      58.289  37.108  57.841  1.00  0.00           H  
ATOM    242  HB3 LYS    15      58.351  38.724  57.095  1.00  0.00           H  
ATOM    243  HG2 LYS    15      60.684  39.027  57.938  1.00  0.00           H  
ATOM    244  HG3 LYS    15      60.496  37.364  58.702  1.00  0.00           H  
ATOM    245  HD2 LYS    15      60.414  36.279  56.612  1.00  0.00           H  
ATOM    246  HD3 LYS    15      60.102  37.838  55.696  1.00  0.00           H  
ATOM    247  HE2 LYS    15      62.374  37.061  55.376  1.00  0.00           H  
ATOM    248  HE3 LYS    15      62.437  38.586  56.093  1.00  0.00           H  
ATOM    249  HZ1 LYS    15      62.725  37.608  58.295  1.00  0.00           H  
ATOM    250  HZ2 LYS    15      63.116  36.155  57.555  1.00  0.00           H  
ATOM    251  HZ3 LYS    15      63.904  37.553  57.220  1.00  0.00           H  
ATOM    252  N   GLU    16      57.918  41.119  58.490  1.00  0.00           N  
ATOM    253  CA  GLU    16      58.192  42.553  58.286  1.00  0.00           C  
ATOM    254  C   GLU    16      57.620  43.403  59.382  1.00  0.00           C  
ATOM    255  O   GLU    16      56.407  43.222  59.707  1.00  0.00           O  
ATOM    256  CB  GLU    16      57.784  42.951  56.863  1.00  0.00           C  
ATOM    257  CG  GLU    16      58.406  42.262  55.654  1.00  0.00           C  
ATOM    258  CD  GLU    16      59.927  42.147  55.747  1.00  0.00           C  
ATOM    259  OE1 GLU    16      60.613  43.145  56.215  1.00  0.00           O  
ATOM    260  OE2 GLU    16      60.510  41.177  55.203  1.00  0.00           O1-
ATOM    261  H   GLU    16      57.102  40.657  58.115  1.00  0.00           H  
ATOM    262  HA  GLU    16      59.277  42.642  58.333  1.00  0.00           H  
ATOM    263  HB2 GLU    16      56.745  42.644  56.980  1.00  0.00           H  
ATOM    264  HB3 GLU    16      57.719  44.023  56.673  1.00  0.00           H  
ATOM    265  HG2 GLU    16      57.997  41.252  55.683  1.00  0.00           H  
ATOM    266  HG3 GLU    16      58.162  42.646  54.664  1.00  0.00           H  
ATOM    267  N   GLY    17      58.335  44.394  59.945  1.00  0.00           N  
ATOM    268  CA  GLY    17      57.713  45.443  60.757  1.00  0.00           C  
ATOM    269  C   GLY    17      58.735  46.284  61.501  1.00  0.00           C  
ATOM    270  O   GLY    17      59.838  45.792  61.610  1.00  0.00           O  
ATOM    271  H   GLY    17      59.281  44.557  59.631  1.00  0.00           H  
ATOM    272  HA2 GLY    17      57.145  46.050  60.053  1.00  0.00           H  
ATOM    273  HA3 GLY    17      57.041  44.968  61.472  1.00  0.00           H  
ATOM    274  N   ASN    18      58.325  47.398  62.082  1.00  0.00           N  
ATOM    275  CA  ASN    18      59.065  48.207  63.063  1.00  0.00           C  
ATOM    276  C   ASN    18      58.482  48.092  64.448  1.00  0.00           C  
ATOM    277  O   ASN    18      57.273  47.920  64.674  1.00  0.00           O  
ATOM    278  CB  ASN    18      59.255  49.703  62.736  1.00  0.00           C  
ATOM    279  CG  ASN    18      57.978  50.511  62.655  1.00  0.00           C  
ATOM    280  OD1 ASN    18      57.540  51.099  63.631  1.00  0.00           O  
ATOM    281  ND2 ASN    18      57.288  50.769  61.573  1.00  0.00           N  
ATOM    282  H   ASN    18      57.398  47.699  61.818  1.00  0.00           H  
ATOM    283  HA  ASN    18      60.086  47.841  63.168  1.00  0.00           H  
ATOM    284  HB2 ASN    18      60.006  50.136  63.397  1.00  0.00           H  
ATOM    285  HB3 ASN    18      59.720  49.790  61.753  1.00  0.00           H  
ATOM    286 HD21 ASN    18      57.689  50.268  60.793  1.00  0.00           H  
ATOM    287 HD22 ASN    18      56.379  51.209  61.567  1.00  0.00           H  
ATOM    288  N   GLY    19      59.412  48.117  65.466  1.00  0.00           N  
ATOM    289  CA  GLY    19      59.069  47.986  66.851  1.00  0.00           C  
ATOM    290  C   GLY    19      58.633  46.555  67.209  1.00  0.00           C  
ATOM    291  O   GLY    19      59.157  45.610  66.548  1.00  0.00           O  
ATOM    292  H   GLY    19      60.360  47.963  65.156  1.00  0.00           H  
ATOM    293  HA2 GLY    19      59.946  48.233  67.448  1.00  0.00           H  
ATOM    294  HA3 GLY    19      58.325  48.742  67.100  1.00  0.00           H  
ATOM    295  N   PRO    20      57.771  46.293  68.205  1.00  0.00           N  
ATOM    296  CA  PRO    20      57.338  44.905  68.528  1.00  0.00           C  
ATOM    297  C   PRO    20      56.591  44.225  67.308  1.00  0.00           C  
ATOM    298  O   PRO    20      56.005  44.927  66.466  1.00  0.00           O  
ATOM    299  CD  PRO    20      57.245  47.223  69.167  1.00  0.00           C  
ATOM    300  CG  PRO    20      56.810  46.466  70.383  1.00  0.00           C  
ATOM    301  CB  PRO    20      56.452  45.078  69.783  1.00  0.00           C  
ATOM    302  HD2 PRO    20      56.359  47.688  68.734  1.00  0.00           H  
ATOM    303  HD3 PRO    20      58.029  47.953  69.368  1.00  0.00           H  
ATOM    304  HG2 PRO    20      56.000  46.936  70.942  1.00  0.00           H  
ATOM    305  HG3 PRO    20      57.661  46.289  71.040  1.00  0.00           H  
ATOM    306  HB2 PRO    20      55.440  45.201  69.397  1.00  0.00           H  
ATOM    307  HB3 PRO    20      56.431  44.271  70.515  1.00  0.00           H  
ATOM    308  HA  PRO    20      58.232  44.345  68.804  1.00  0.00           H  
ATOM    309  N   VAL    21      56.658  42.924  67.168  1.00  0.00           N  
ATOM    310  CA  VAL    21      56.218  42.065  65.993  1.00  0.00           C  
ATOM    311  C   VAL    21      54.836  42.480  65.473  1.00  0.00           C  
ATOM    312  O   VAL    21      53.883  42.534  66.248  1.00  0.00           O  
ATOM    313  CB  VAL    21      56.233  40.588  66.430  1.00  0.00           C  
ATOM    314  CG1 VAL    21      55.591  39.604  65.392  1.00  0.00           C  
ATOM    315  CG2 VAL    21      57.675  40.199  66.696  1.00  0.00           C  
ATOM    316  H   VAL    21      57.185  42.399  67.852  1.00  0.00           H  
ATOM    317  HA  VAL    21      56.929  42.188  65.176  1.00  0.00           H  
ATOM    318  HB  VAL    21      55.656  40.521  67.352  1.00  0.00           H  
ATOM    319 HG11 VAL    21      55.691  38.614  65.837  1.00  0.00           H  
ATOM    320 HG12 VAL    21      54.580  40.008  65.351  1.00  0.00           H  
ATOM    321 HG13 VAL    21      56.036  39.479  64.404  1.00  0.00           H  
ATOM    322 HG21 VAL    21      57.782  39.124  66.841  1.00  0.00           H  
ATOM    323 HG22 VAL    21      58.295  40.339  65.811  1.00  0.00           H  
ATOM    324 HG23 VAL    21      58.160  40.795  67.469  1.00  0.00           H  
ATOM    325  N   THR    22      54.779  42.801  64.155  1.00  0.00           N  
ATOM    326  CA  THR    22      53.481  43.005  63.487  1.00  0.00           C  
ATOM    327  C   THR    22      52.560  41.761  63.548  1.00  0.00           C  
ATOM    328  O   THR    22      52.895  40.700  63.018  1.00  0.00           O  
ATOM    329  CB  THR    22      53.710  43.308  62.012  1.00  0.00           C  
ATOM    330  CG2 THR    22      52.466  43.435  61.061  1.00  0.00           C  
ATOM    331  OG1 THR    22      54.197  44.615  61.894  1.00  0.00           O  
ATOM    332  H   THR    22      55.580  42.500  63.619  1.00  0.00           H  
ATOM    333  HA  THR    22      53.003  43.955  63.729  1.00  0.00           H  
ATOM    334  HB  THR    22      54.444  42.610  61.611  1.00  0.00           H  
ATOM    335 HG21 THR    22      52.900  43.529  60.065  1.00  0.00           H  
ATOM    336 HG22 THR    22      52.023  42.439  61.068  1.00  0.00           H  
ATOM    337 HG23 THR    22      51.716  44.184  61.315  1.00  0.00           H  
ATOM    338  HG1 THR    22      55.036  44.668  62.357  1.00  0.00           H  
ATOM    339  N   GLN    23      51.419  41.861  64.252  1.00  0.00           N  
ATOM    340  CA  GLN    23      50.381  40.811  64.183  1.00  0.00           C  
ATOM    341  C   GLN    23      49.271  41.241  63.188  1.00  0.00           C  
ATOM    342  O   GLN    23      48.820  42.382  63.261  1.00  0.00           O  
ATOM    343  CB  GLN    23      49.831  40.425  65.584  1.00  0.00           C  
ATOM    344  CG  GLN    23      48.726  39.344  65.508  1.00  0.00           C  
ATOM    345  CD  GLN    23      48.244  38.955  66.881  1.00  0.00           C  
ATOM    346  OE1 GLN    23      47.625  39.660  67.612  1.00  0.00           O  
ATOM    347  NE2 GLN    23      48.546  37.688  67.255  1.00  0.00           N  
ATOM    348  H   GLN    23      51.159  42.676  64.790  1.00  0.00           H  
ATOM    349  HA  GLN    23      50.861  39.908  63.806  1.00  0.00           H  
ATOM    350  HB2 GLN    23      50.675  40.107  66.195  1.00  0.00           H  
ATOM    351  HB3 GLN    23      49.430  41.315  66.070  1.00  0.00           H  
ATOM    352  HG2 GLN    23      47.885  39.569  64.852  1.00  0.00           H  
ATOM    353  HG3 GLN    23      49.134  38.468  65.003  1.00  0.00           H  
ATOM    354 HE21 GLN    23      48.980  36.874  66.844  1.00  0.00           H  
ATOM    355 HE22 GLN    23      48.227  37.510  68.197  1.00  0.00           H  
ATOM    356  N   TRP    24      48.906  40.375  62.202  1.00  0.00           N  
ATOM    357  CA  TRP    24      47.785  40.502  61.229  1.00  0.00           C  
ATOM    358  C   TRP    24      46.606  39.625  61.641  1.00  0.00           C  
ATOM    359  O   TRP    24      46.809  38.511  62.187  1.00  0.00           O  
ATOM    360  CB  TRP    24      48.253  40.174  59.758  1.00  0.00           C  
ATOM    361  CG  TRP    24      49.166  41.088  59.034  1.00  0.00           C  
ATOM    362  CD1 TRP    24      49.816  42.140  59.449  1.00  0.00           C  
ATOM    363  NE1 TRP    24      50.687  42.653  58.513  1.00  0.00           N  
ATOM    364  CE2 TRP    24      50.639  41.959  57.316  1.00  0.00           C  
ATOM    365  CZ2 TRP    24      51.345  41.954  56.130  1.00  0.00           C  
ATOM    366  CH2 TRP    24      51.039  41.041  55.137  1.00  0.00           C  
ATOM    367  CZ3 TRP    24      50.032  40.061  55.450  1.00  0.00           C  
ATOM    368  CE3 TRP    24      49.453  39.961  56.712  1.00  0.00           C  
ATOM    369  CD2 TRP    24      49.747  40.899  57.688  1.00  0.00           C  
ATOM    370  H   TRP    24      49.382  39.487  62.127  1.00  0.00           H  
ATOM    371  HA  TRP    24      47.483  41.548  61.205  1.00  0.00           H  
ATOM    372  HB2 TRP    24      48.764  39.213  59.813  1.00  0.00           H  
ATOM    373  HB3 TRP    24      47.292  40.187  59.245  1.00  0.00           H  
ATOM    374  HD1 TRP    24      49.761  42.565  60.441  1.00  0.00           H  
ATOM    375  HE1 TRP    24      51.148  43.544  58.636  1.00  0.00           H  
ATOM    376  HZ2 TRP    24      52.106  42.703  55.972  1.00  0.00           H  
ATOM    377  HH2 TRP    24      51.467  41.162  54.153  1.00  0.00           H  
ATOM    378  HZ3 TRP    24      49.773  39.322  54.706  1.00  0.00           H  
ATOM    379  HE3 TRP    24      48.714  39.223  56.989  1.00  0.00           H  
ATOM    380  N   LYS    25      45.350  39.984  61.249  1.00  0.00           N  
ATOM    381  CA  LYS    25      44.086  39.320  61.645  1.00  0.00           C  
ATOM    382  C   LYS    25      43.050  39.380  60.547  1.00  0.00           C  
ATOM    383  O   LYS    25      42.945  40.396  59.847  1.00  0.00           O  
ATOM    384  CB  LYS    25      43.615  39.800  63.026  1.00  0.00           C  
ATOM    385  CG  LYS    25      42.336  39.111  63.536  1.00  0.00           C  
ATOM    386  CD  LYS    25      42.131  39.581  64.986  1.00  0.00           C  
ATOM    387  CE  LYS    25      41.872  41.067  65.140  1.00  0.00           C  
ATOM    388  NZ  LYS    25      40.609  41.488  64.564  1.00  0.00           N1+
ATOM    389  H   LYS    25      45.261  40.893  60.818  1.00  0.00           H  
ATOM    390  HA  LYS    25      44.244  38.252  61.793  1.00  0.00           H  
ATOM    391  HB2 LYS    25      44.427  39.602  63.725  1.00  0.00           H  
ATOM    392  HB3 LYS    25      43.412  40.865  62.911  1.00  0.00           H  
ATOM    393  HG2 LYS    25      41.527  39.369  62.854  1.00  0.00           H  
ATOM    394  HG3 LYS    25      42.497  38.036  63.462  1.00  0.00           H  
ATOM    395  HD2 LYS    25      41.245  39.121  65.423  1.00  0.00           H  
ATOM    396  HD3 LYS    25      42.947  39.222  65.613  1.00  0.00           H  
ATOM    397  HE2 LYS    25      41.831  41.277  66.209  1.00  0.00           H  
ATOM    398  HE3 LYS    25      42.705  41.591  64.671  1.00  0.00           H  
ATOM    399  HZ1 LYS    25      39.832  41.008  64.995  1.00  0.00           H  
ATOM    400  HZ2 LYS    25      40.312  42.441  64.719  1.00  0.00           H  
ATOM    401  HZ3 LYS    25      40.548  41.278  63.577  1.00  0.00           H  
ATOM    402  N   GLY    26      42.353  38.251  60.234  1.00  0.00           N  
ATOM    403  CA  GLY    26      41.460  38.155  59.048  1.00  0.00           C  
ATOM    404  C   GLY    26      40.503  36.980  58.968  1.00  0.00           C  
ATOM    405  O   GLY    26      40.543  36.045  59.722  1.00  0.00           O  
ATOM    406  H   GLY    26      42.477  37.406  60.774  1.00  0.00           H  
ATOM    407  HA2 GLY    26      40.996  39.134  58.929  1.00  0.00           H  
ATOM    408  HA3 GLY    26      42.094  37.925  58.192  1.00  0.00           H  
ATOM    409  N   THR    27      39.697  36.921  57.883  1.00  0.00           N  
ATOM    410  CA  THR    27      38.834  35.812  57.534  1.00  0.00           C  
ATOM    411  C   THR    27      39.349  35.018  56.351  1.00  0.00           C  
ATOM    412  O   THR    27      39.649  35.577  55.340  1.00  0.00           O  
ATOM    413  CB  THR    27      37.371  36.340  57.236  1.00  0.00           C  
ATOM    414  CG2 THR    27      36.292  35.245  56.972  1.00  0.00           C  
ATOM    415  OG1 THR    27      36.946  37.195  58.293  1.00  0.00           O  
ATOM    416  H   THR    27      39.573  37.729  57.289  1.00  0.00           H  
ATOM    417  HA  THR    27      38.693  35.230  58.445  1.00  0.00           H  
ATOM    418  HB  THR    27      37.386  37.052  56.411  1.00  0.00           H  
ATOM    419 HG21 THR    27      35.304  35.619  57.241  1.00  0.00           H  
ATOM    420 HG22 THR    27      36.388  34.766  55.997  1.00  0.00           H  
ATOM    421 HG23 THR    27      36.438  34.458  57.712  1.00  0.00           H  
ATOM    422  HG1 THR    27      36.726  38.045  57.906  1.00  0.00           H  
ATOM    423  N   VAL    28      39.382  33.685  56.398  1.00  0.00           N  
ATOM    424  CA  VAL    28      39.773  32.867  55.291  1.00  0.00           C  
ATOM    425  C   VAL    28      38.447  32.587  54.543  1.00  0.00           C  
ATOM    426  O   VAL    28      37.648  31.872  55.048  1.00  0.00           O  
ATOM    427  CB  VAL    28      40.521  31.565  55.646  1.00  0.00           C  
ATOM    428  CG1 VAL    28      41.020  30.760  54.435  1.00  0.00           C  
ATOM    429  CG2 VAL    28      41.682  31.781  56.632  1.00  0.00           C  
ATOM    430  H   VAL    28      39.235  33.210  57.277  1.00  0.00           H  
ATOM    431  HA  VAL    28      40.452  33.420  54.642  1.00  0.00           H  
ATOM    432  HB  VAL    28      39.833  30.855  56.103  1.00  0.00           H  
ATOM    433 HG11 VAL    28      41.772  31.331  53.890  1.00  0.00           H  
ATOM    434 HG12 VAL    28      41.383  29.839  54.893  1.00  0.00           H  
ATOM    435 HG13 VAL    28      40.194  30.675  53.730  1.00  0.00           H  
ATOM    436 HG21 VAL    28      42.503  32.369  56.222  1.00  0.00           H  
ATOM    437 HG22 VAL    28      41.210  32.208  57.516  1.00  0.00           H  
ATOM    438 HG23 VAL    28      42.094  30.816  56.926  1.00  0.00           H  
ATOM    439  N   LEU    29      38.347  32.973  53.286  1.00  0.00           N  
ATOM    440  CA  LEU    29      37.087  32.793  52.499  1.00  0.00           C  
ATOM    441  C   LEU    29      36.908  31.383  51.933  1.00  0.00           C  
ATOM    442  O   LEU    29      35.733  30.916  51.985  1.00  0.00           O  
ATOM    443  CB  LEU    29      37.172  33.777  51.335  1.00  0.00           C  
ATOM    444  CG  LEU    29      37.141  35.231  51.847  1.00  0.00           C  
ATOM    445  CD1 LEU    29      38.019  36.160  51.020  1.00  0.00           C  
ATOM    446  CD2 LEU    29      35.694  35.660  51.749  1.00  0.00           C  
ATOM    447  H   LEU    29      39.078  33.535  52.873  1.00  0.00           H  
ATOM    448  HA  LEU    29      36.217  33.050  53.103  1.00  0.00           H  
ATOM    449  HB2 LEU    29      38.052  33.555  50.732  1.00  0.00           H  
ATOM    450  HB3 LEU    29      36.334  33.585  50.666  1.00  0.00           H  
ATOM    451  HG  LEU    29      37.439  35.303  52.893  1.00  0.00           H  
ATOM    452 HD11 LEU    29      39.088  36.075  51.216  1.00  0.00           H  
ATOM    453 HD12 LEU    29      37.810  35.958  49.969  1.00  0.00           H  
ATOM    454 HD13 LEU    29      37.799  37.210  51.213  1.00  0.00           H  
ATOM    455 HD21 LEU    29      35.426  36.450  52.451  1.00  0.00           H  
ATOM    456 HD22 LEU    29      35.364  35.875  50.732  1.00  0.00           H  
ATOM    457 HD23 LEU    29      35.062  34.913  52.228  1.00  0.00           H  
ATOM    458  N   ASP    30      37.994  30.764  51.447  1.00  0.00           N  
ATOM    459  CA  ASP    30      37.963  29.691  50.506  1.00  0.00           C  
ATOM    460  C   ASP    30      39.426  29.133  50.261  1.00  0.00           C  
ATOM    461  O   ASP    30      40.372  29.726  50.690  1.00  0.00           O  
ATOM    462  CB  ASP    30      37.488  30.181  49.099  1.00  0.00           C  
ATOM    463  CG  ASP    30      37.082  29.039  48.196  1.00  0.00           C  
ATOM    464  OD1 ASP    30      36.929  29.320  46.982  1.00  0.00           O  
ATOM    465  OD2 ASP    30      36.847  27.936  48.736  1.00  0.00           O1-
ATOM    466  H   ASP    30      38.873  31.258  51.391  1.00  0.00           H  
ATOM    467  HA  ASP    30      37.287  28.905  50.844  1.00  0.00           H  
ATOM    468  HB2 ASP    30      36.576  30.743  49.306  1.00  0.00           H  
ATOM    469  HB3 ASP    30      38.221  30.803  48.586  1.00  0.00           H  
ATOM    470  N   GLN    31      39.576  28.018  49.576  1.00  0.00           N  
ATOM    471  CA  GLN    31      40.832  27.409  49.103  1.00  0.00           C  
ATOM    472  C   GLN    31      40.855  27.113  47.640  1.00  0.00           C  
ATOM    473  O   GLN    31      39.844  26.962  46.986  1.00  0.00           O  
ATOM    474  CB  GLN    31      41.118  26.057  49.814  1.00  0.00           C  
ATOM    475  CG  GLN    31      40.078  24.970  49.479  1.00  0.00           C  
ATOM    476  CD  GLN    31      40.209  23.678  50.335  1.00  0.00           C  
ATOM    477  OE1 GLN    31      40.784  23.551  51.381  1.00  0.00           O  
ATOM    478  NE2 GLN    31      39.711  22.586  49.907  1.00  0.00           N  
ATOM    479  H   GLN    31      38.727  27.640  49.182  1.00  0.00           H  
ATOM    480  HA  GLN    31      41.703  28.053  49.230  1.00  0.00           H  
ATOM    481  HB2 GLN    31      42.112  25.709  49.530  1.00  0.00           H  
ATOM    482  HB3 GLN    31      41.288  26.194  50.882  1.00  0.00           H  
ATOM    483  HG2 GLN    31      39.094  25.400  49.667  1.00  0.00           H  
ATOM    484  HG3 GLN    31      40.233  24.730  48.428  1.00  0.00           H  
ATOM    485 HE21 GLN    31      39.040  22.608  49.152  1.00  0.00           H  
ATOM    486 HE22 GLN    31      39.760  21.817  50.560  1.00  0.00           H  
ATOM    487  N   VAL    32      42.020  26.920  47.047  1.00  0.00           N  
ATOM    488  CA  VAL    32      42.160  26.496  45.635  1.00  0.00           C  
ATOM    489  C   VAL    32      42.044  24.979  45.624  1.00  0.00           C  
ATOM    490  O   VAL    32      42.939  24.265  46.186  1.00  0.00           O  
ATOM    491  CB  VAL    32      43.401  27.153  45.008  1.00  0.00           C  
ATOM    492  CG1 VAL    32      43.534  26.690  43.590  1.00  0.00           C  
ATOM    493  CG2 VAL    32      43.313  28.693  45.002  1.00  0.00           C  
ATOM    494  H   VAL    32      42.836  26.940  47.642  1.00  0.00           H  
ATOM    495  HA  VAL    32      41.301  26.856  45.068  1.00  0.00           H  
ATOM    496  HB  VAL    32      44.227  26.817  45.635  1.00  0.00           H  
ATOM    497 HG11 VAL    32      43.416  25.615  43.461  1.00  0.00           H  
ATOM    498 HG12 VAL    32      42.777  27.177  42.975  1.00  0.00           H  
ATOM    499 HG13 VAL    32      44.591  26.838  43.368  1.00  0.00           H  
ATOM    500 HG21 VAL    32      42.356  29.052  44.626  1.00  0.00           H  
ATOM    501 HG22 VAL    32      43.279  28.933  46.065  1.00  0.00           H  
ATOM    502 HG23 VAL    32      44.169  29.186  44.543  1.00  0.00           H  
ATOM    503  N   PRO    33      41.107  24.359  44.810  1.00  0.00           N  
ATOM    504  CA  PRO    33      41.150  22.866  44.631  1.00  0.00           C  
ATOM    505  C   PRO    33      42.406  22.359  43.918  1.00  0.00           C  
ATOM    506  O   PRO    33      42.847  21.232  44.231  1.00  0.00           O  
ATOM    507  CD  PRO    33      39.965  24.929  44.073  1.00  0.00           C  
ATOM    508  CG  PRO    33      39.611  23.893  43.039  1.00  0.00           C  
ATOM    509  CB  PRO    33      39.844  22.628  43.846  1.00  0.00           C  
ATOM    510  HD2 PRO    33      40.211  25.859  43.560  1.00  0.00           H  
ATOM    511  HD3 PRO    33      39.054  25.093  44.649  1.00  0.00           H  
ATOM    512  HG2 PRO    33      40.332  23.890  42.222  1.00  0.00           H  
ATOM    513  HG3 PRO    33      38.567  23.888  42.727  1.00  0.00           H  
ATOM    514  HB2 PRO    33      39.858  21.757  43.190  1.00  0.00           H  
ATOM    515  HB3 PRO    33      39.147  22.458  44.666  1.00  0.00           H  
ATOM    516  HA  PRO    33      41.128  22.392  45.612  1.00  0.00           H  
ATOM    517  N   VAL    34      43.068  23.103  43.005  1.00  0.00           N  
ATOM    518  CA  VAL    34      44.273  22.743  42.341  1.00  0.00           C  
ATOM    519  C   VAL    34      45.446  22.543  43.277  1.00  0.00           C  
ATOM    520  O   VAL    34      46.375  21.692  42.914  1.00  0.00           O  
ATOM    521  CB  VAL    34      44.638  23.861  41.307  1.00  0.00           C  
ATOM    522  CG1 VAL    34      45.667  23.255  40.298  1.00  0.00           C  
ATOM    523  CG2 VAL    34      43.484  24.448  40.541  1.00  0.00           C  
ATOM    524  H   VAL    34      42.681  23.989  42.713  1.00  0.00           H  
ATOM    525  HA  VAL    34      44.128  21.793  41.827  1.00  0.00           H  
ATOM    526  HB  VAL    34      45.117  24.630  41.913  1.00  0.00           H  
ATOM    527 HG11 VAL    34      45.292  22.364  39.794  1.00  0.00           H  
ATOM    528 HG12 VAL    34      46.134  23.916  39.569  1.00  0.00           H  
ATOM    529 HG13 VAL    34      46.519  22.908  40.883  1.00  0.00           H  
ATOM    530 HG21 VAL    34      43.717  24.861  39.559  1.00  0.00           H  
ATOM    531 HG22 VAL    34      42.678  23.714  40.532  1.00  0.00           H  
ATOM    532 HG23 VAL    34      43.050  25.296  41.069  1.00  0.00           H  
ATOM    533  N   ASN    35      45.473  23.227  44.413  1.00  0.00           N  
ATOM    534  CA  ASN    35      46.566  23.224  45.340  1.00  0.00           C  
ATOM    535  C   ASN    35      45.983  23.667  46.661  1.00  0.00           C  
ATOM    536  O   ASN    35      46.064  24.881  46.953  1.00  0.00           O  
ATOM    537  CB  ASN    35      47.543  24.286  44.782  1.00  0.00           C  
ATOM    538  CG  ASN    35      48.655  24.541  45.785  1.00  0.00           C  
ATOM    539  OD1 ASN    35      49.070  23.627  46.522  1.00  0.00           O  
ATOM    540  ND2 ASN    35      49.139  25.766  45.831  1.00  0.00           N  
ATOM    541  H   ASN    35      44.663  23.788  44.635  1.00  0.00           H  
ATOM    542  HA  ASN    35      46.955  22.210  45.430  1.00  0.00           H  
ATOM    543  HB2 ASN    35      47.993  23.944  43.850  1.00  0.00           H  
ATOM    544  HB3 ASN    35      47.041  25.221  44.535  1.00  0.00           H  
ATOM    545 HD21 ASN    35      48.728  26.301  45.079  1.00  0.00           H  
ATOM    546 HD22 ASN    35      49.890  26.047  46.445  1.00  0.00           H  
ATOM    547  N   PRO    36      45.395  22.757  47.446  1.00  0.00           N  
ATOM    548  CA  PRO    36      44.898  23.018  48.780  1.00  0.00           C  
ATOM    549  C   PRO    36      45.882  23.630  49.822  1.00  0.00           C  
ATOM    550  O   PRO    36      45.425  23.867  50.957  1.00  0.00           O  
ATOM    551  CD  PRO    36      45.125  21.363  47.123  1.00  0.00           C  
ATOM    552  CG  PRO    36      43.998  21.012  48.097  1.00  0.00           C  
ATOM    553  CB  PRO    36      44.279  21.803  49.373  1.00  0.00           C  
ATOM    554  HD2 PRO    36      46.011  20.798  47.411  1.00  0.00           H  
ATOM    555  HD3 PRO    36      44.773  21.175  46.109  1.00  0.00           H  
ATOM    556  HG2 PRO    36      43.875  19.931  48.172  1.00  0.00           H  
ATOM    557  HG3 PRO    36      43.031  21.367  47.740  1.00  0.00           H  
ATOM    558  HB2 PRO    36      44.989  21.183  49.921  1.00  0.00           H  
ATOM    559  HB3 PRO    36      43.361  22.004  49.925  1.00  0.00           H  
ATOM    560  HA  PRO    36      44.049  23.701  48.763  1.00  0.00           H  
ATOM    561  N   SER    37      47.161  23.905  49.463  1.00  0.00           N  
ATOM    562  CA  SER    37      48.002  24.727  50.338  1.00  0.00           C  
ATOM    563  C   SER    37      47.718  26.198  50.376  1.00  0.00           C  
ATOM    564  O   SER    37      48.160  26.847  51.339  1.00  0.00           O  
ATOM    565  CB  SER    37      49.479  24.578  49.890  1.00  0.00           C  
ATOM    566  OG  SER    37      50.446  24.964  50.795  1.00  0.00           O  
ATOM    567  H   SER    37      47.502  23.762  48.523  1.00  0.00           H  
ATOM    568  HA  SER    37      47.836  24.290  51.322  1.00  0.00           H  
ATOM    569  HB2 SER    37      49.718  23.521  49.777  1.00  0.00           H  
ATOM    570  HB3 SER    37      49.740  25.111  48.976  1.00  0.00           H  
ATOM    571  HG  SER    37      50.369  24.445  51.600  1.00  0.00           H  
ATOM    572  N   LEU    38      46.972  26.773  49.414  1.00  0.00           N  
ATOM    573  CA  LEU    38      46.791  28.227  49.050  1.00  0.00           C  
ATOM    574  C   LEU    38      45.353  28.641  49.401  1.00  0.00           C  
ATOM    575  O   LEU    38      44.358  27.920  49.153  1.00  0.00           O  
ATOM    576  CB  LEU    38      47.166  28.453  47.547  1.00  0.00           C  
ATOM    577  CG  LEU    38      47.038  29.847  46.825  1.00  0.00           C  
ATOM    578  CD1 LEU    38      47.993  30.981  47.299  1.00  0.00           C  
ATOM    579  CD2 LEU    38      47.316  29.563  45.335  1.00  0.00           C  
ATOM    580  H   LEU    38      46.534  26.069  48.837  1.00  0.00           H  
ATOM    581  HA  LEU    38      47.381  28.807  49.759  1.00  0.00           H  
ATOM    582  HB2 LEU    38      48.189  28.079  47.520  1.00  0.00           H  
ATOM    583  HB3 LEU    38      46.499  27.848  46.933  1.00  0.00           H  
ATOM    584  HG  LEU    38      45.990  30.133  46.916  1.00  0.00           H  
ATOM    585 HD11 LEU    38      47.493  31.352  48.194  1.00  0.00           H  
ATOM    586 HD12 LEU    38      49.028  30.646  47.368  1.00  0.00           H  
ATOM    587 HD13 LEU    38      48.017  31.784  46.562  1.00  0.00           H  
ATOM    588 HD21 LEU    38      48.391  29.547  45.153  1.00  0.00           H  
ATOM    589 HD22 LEU    38      46.746  28.723  44.937  1.00  0.00           H  
ATOM    590 HD23 LEU    38      47.069  30.429  44.722  1.00  0.00           H  
ATOM    591  N   TYR    39      45.235  29.846  49.969  1.00  0.00           N  
ATOM    592  CA  TYR    39      44.112  30.432  50.722  1.00  0.00           C  
ATOM    593  C   TYR    39      43.824  31.907  50.280  1.00  0.00           C  
ATOM    594  O   TYR    39      44.760  32.641  50.030  1.00  0.00           O  
ATOM    595  CB  TYR    39      44.370  30.364  52.231  1.00  0.00           C  
ATOM    596  CG  TYR    39      44.413  28.941  52.742  1.00  0.00           C  
ATOM    597  CD1 TYR    39      45.585  28.320  53.115  1.00  0.00           C  
ATOM    598  CE1 TYR    39      45.643  26.996  53.645  1.00  0.00           C  
ATOM    599  CZ  TYR    39      44.458  26.244  53.607  1.00  0.00           C  
ATOM    600  OH  TYR    39      44.490  24.931  54.033  1.00  0.00           O  
ATOM    601  CE2 TYR    39      43.239  26.821  53.262  1.00  0.00           C  
ATOM    602  CD2 TYR    39      43.251  28.145  52.772  1.00  0.00           C  
ATOM    603  H   TYR    39      46.112  30.270  50.232  1.00  0.00           H  
ATOM    604  HA  TYR    39      43.228  29.826  50.517  1.00  0.00           H  
ATOM    605  HB2 TYR    39      45.225  30.917  52.620  1.00  0.00           H  
ATOM    606  HB3 TYR    39      43.490  30.775  52.725  1.00  0.00           H  
ATOM    607  HD1 TYR    39      46.481  28.922  53.144  1.00  0.00           H  
ATOM    608  HE1 TYR    39      46.582  26.558  53.948  1.00  0.00           H  
ATOM    609  HH  TYR    39      43.621  24.580  54.242  1.00  0.00           H  
ATOM    610  HE2 TYR    39      42.321  26.265  53.142  1.00  0.00           H  
ATOM    611  HD2 TYR    39      42.311  28.566  52.448  1.00  0.00           H  
ATOM    612  N   LEU    40      42.553  32.156  50.072  1.00  0.00           N  
ATOM    613  CA  LEU    40      42.069  33.524  49.800  1.00  0.00           C  
ATOM    614  C   LEU    40      41.702  34.185  51.134  1.00  0.00           C  
ATOM    615  O   LEU    40      40.628  33.751  51.670  1.00  0.00           O  
ATOM    616  CB  LEU    40      40.890  33.358  48.880  1.00  0.00           C  
ATOM    617  CG  LEU    40      41.257  32.993  47.410  1.00  0.00           C  
ATOM    618  CD1 LEU    40      39.995  32.564  46.601  1.00  0.00           C  
ATOM    619  CD2 LEU    40      41.892  34.041  46.572  1.00  0.00           C  
ATOM    620  H   LEU    40      41.941  31.385  50.298  1.00  0.00           H  
ATOM    621  HA  LEU    40      42.802  34.169  49.317  1.00  0.00           H  
ATOM    622  HB2 LEU    40      40.231  32.584  49.275  1.00  0.00           H  
ATOM    623  HB3 LEU    40      40.379  34.318  48.808  1.00  0.00           H  
ATOM    624  HG  LEU    40      41.963  32.162  47.408  1.00  0.00           H  
ATOM    625 HD11 LEU    40      39.251  33.358  46.671  1.00  0.00           H  
ATOM    626 HD12 LEU    40      40.287  32.350  45.573  1.00  0.00           H  
ATOM    627 HD13 LEU    40      39.460  31.725  47.045  1.00  0.00           H  
ATOM    628 HD21 LEU    40      42.274  33.606  45.648  1.00  0.00           H  
ATOM    629 HD22 LEU    40      41.141  34.793  46.331  1.00  0.00           H  
ATOM    630 HD23 LEU    40      42.726  34.528  47.078  1.00  0.00           H  
ATOM    631  N   ILE    41      42.429  35.214  51.644  1.00  0.00           N  
ATOM    632  CA  ILE    41      42.117  35.910  52.939  1.00  0.00           C  
ATOM    633  C   ILE    41      41.668  37.364  52.713  1.00  0.00           C  
ATOM    634  O   ILE    41      42.456  38.180  52.220  1.00  0.00           O  
ATOM    635  CB  ILE    41      43.293  35.645  53.935  1.00  0.00           C  
ATOM    636  CG2 ILE    41      43.078  36.540  55.136  1.00  0.00           C  
ATOM    637  CG1 ILE    41      43.481  34.164  54.346  1.00  0.00           C  
ATOM    638  CD1 ILE    41      44.742  33.724  53.650  1.00  0.00           C  
ATOM    639  H   ILE    41      43.230  35.572  51.143  1.00  0.00           H  
ATOM    640  HA  ILE    41      41.274  35.380  53.385  1.00  0.00           H  
ATOM    641  HB  ILE    41      44.245  35.966  53.511  1.00  0.00           H  
ATOM    642 HG21 ILE    41      43.865  36.427  55.881  1.00  0.00           H  
ATOM    643 HG22 ILE    41      43.104  37.595  54.866  1.00  0.00           H  
ATOM    644 HG23 ILE    41      42.160  36.260  55.653  1.00  0.00           H  
ATOM    645 HG12 ILE    41      43.607  34.159  55.428  1.00  0.00           H  
ATOM    646 HG13 ILE    41      42.652  33.552  53.989  1.00  0.00           H  
ATOM    647 HD11 ILE    41      44.715  32.635  53.707  1.00  0.00           H  
ATOM    648 HD12 ILE    41      44.630  33.991  52.599  1.00  0.00           H  
ATOM    649 HD13 ILE    41      45.631  34.182  54.082  1.00  0.00           H  
ATOM    650  N   LYS    42      40.439  37.682  53.237  1.00  0.00           N  
ATOM    651  CA  LYS    42      40.075  39.112  53.665  1.00  0.00           C  
ATOM    652  C   LYS    42      40.563  39.473  55.057  1.00  0.00           C  
ATOM    653  O   LYS    42      40.000  38.966  56.054  1.00  0.00           O  
ATOM    654  CB  LYS    42      38.620  39.380  53.553  1.00  0.00           C  
ATOM    655  CG  LYS    42      38.169  40.833  53.833  1.00  0.00           C  
ATOM    656  CD  LYS    42      38.816  41.960  53.006  1.00  0.00           C  
ATOM    657  CE  LYS    42      38.067  43.324  53.140  1.00  0.00           C  
ATOM    658  NZ  LYS    42      38.120  43.926  54.508  1.00  0.00           N1+
ATOM    659  H   LYS    42      39.970  36.921  53.708  1.00  0.00           H  
ATOM    660  HA  LYS    42      40.595  39.790  52.989  1.00  0.00           H  
ATOM    661  HB2 LYS    42      38.333  39.129  52.532  1.00  0.00           H  
ATOM    662  HB3 LYS    42      38.099  38.650  54.171  1.00  0.00           H  
ATOM    663  HG2 LYS    42      37.095  40.952  53.692  1.00  0.00           H  
ATOM    664  HG3 LYS    42      38.405  41.125  54.856  1.00  0.00           H  
ATOM    665  HD2 LYS    42      39.868  42.035  53.280  1.00  0.00           H  
ATOM    666  HD3 LYS    42      38.988  41.650  51.975  1.00  0.00           H  
ATOM    667  HE2 LYS    42      38.547  44.021  52.453  1.00  0.00           H  
ATOM    668  HE3 LYS    42      37.073  43.217  52.707  1.00  0.00           H  
ATOM    669  HZ1 LYS    42      39.062  43.798  54.849  1.00  0.00           H  
ATOM    670  HZ2 LYS    42      37.820  44.890  54.489  1.00  0.00           H  
ATOM    671  HZ3 LYS    42      37.630  43.307  55.138  1.00  0.00           H  
ATOM    672  N   TYR    43      41.563  40.383  55.038  1.00  0.00           N  
ATOM    673  CA  TYR    43      42.070  40.825  56.372  1.00  0.00           C  
ATOM    674  C   TYR    43      41.125  41.861  56.951  1.00  0.00           C  
ATOM    675  O   TYR    43      40.305  42.499  56.270  1.00  0.00           O  
ATOM    676  CB  TYR    43      43.532  41.229  56.217  1.00  0.00           C  
ATOM    677  CG  TYR    43      44.488  40.037  56.198  1.00  0.00           C  
ATOM    678  CD1 TYR    43      44.927  39.642  54.939  1.00  0.00           C  
ATOM    679  CE1 TYR    43      45.872  38.598  54.860  1.00  0.00           C  
ATOM    680  CZ  TYR    43      46.311  38.001  56.031  1.00  0.00           C  
ATOM    681  OH  TYR    43      47.266  37.005  55.941  1.00  0.00           O  
ATOM    682  CE2 TYR    43      45.905  38.369  57.257  1.00  0.00           C  
ATOM    683  CD2 TYR    43      44.893  39.317  57.331  1.00  0.00           C  
ATOM    684  H   TYR    43      42.128  40.505  54.210  1.00  0.00           H  
ATOM    685  HA  TYR    43      41.949  39.967  57.032  1.00  0.00           H  
ATOM    686  HB2 TYR    43      43.568  41.941  55.393  1.00  0.00           H  
ATOM    687  HB3 TYR    43      43.743  41.914  57.038  1.00  0.00           H  
ATOM    688  HD1 TYR    43      44.443  40.031  54.055  1.00  0.00           H  
ATOM    689  HE1 TYR    43      46.180  38.224  53.894  1.00  0.00           H  
ATOM    690  HH  TYR    43      47.549  36.621  56.774  1.00  0.00           H  
ATOM    691  HE2 TYR    43      46.324  37.875  58.121  1.00  0.00           H  
ATOM    692  HD2 TYR    43      44.595  39.601  58.329  1.00  0.00           H  
ATOM    693  N   ASP    44      41.261  42.046  58.257  1.00  0.00           N  
ATOM    694  CA  ASP    44      40.662  43.159  59.067  1.00  0.00           C  
ATOM    695  C   ASP    44      41.440  44.466  58.808  1.00  0.00           C  
ATOM    696  O   ASP    44      40.874  45.475  58.431  1.00  0.00           O  
ATOM    697  CB  ASP    44      40.678  42.808  60.571  1.00  0.00           C  
ATOM    698  CG  ASP    44      39.853  41.544  60.919  1.00  0.00           C  
ATOM    699  OD1 ASP    44      39.099  41.017  60.123  1.00  0.00           O  
ATOM    700  OD2 ASP    44      39.851  41.073  62.058  1.00  0.00           O1-
ATOM    701  H   ASP    44      41.683  41.346  58.850  1.00  0.00           H  
ATOM    702  HA  ASP    44      39.610  43.196  58.786  1.00  0.00           H  
ATOM    703  HB2 ASP    44      41.724  42.737  60.871  1.00  0.00           H  
ATOM    704  HB3 ASP    44      40.339  43.670  61.145  1.00  0.00           H  
ATOM    705  N   GLY    45      42.747  44.372  58.666  1.00  0.00           N  
ATOM    706  CA  GLY    45      43.592  45.479  58.384  1.00  0.00           C  
ATOM    707  C   GLY    45      43.878  45.878  56.946  1.00  0.00           C  
ATOM    708  O   GLY    45      44.843  46.623  56.739  1.00  0.00           O  
ATOM    709  H   GLY    45      43.190  43.479  58.823  1.00  0.00           H  
ATOM    710  HA2 GLY    45      43.225  46.404  58.829  1.00  0.00           H  
ATOM    711  HA3 GLY    45      44.544  45.157  58.804  1.00  0.00           H  
ATOM    712  N   PHE    46      43.081  45.310  56.033  1.00  0.00           N  
ATOM    713  CA  PHE    46      43.321  45.403  54.528  1.00  0.00           C  
ATOM    714  C   PHE    46      41.981  45.306  53.828  1.00  0.00           C  
ATOM    715  O   PHE    46      40.976  44.732  54.341  1.00  0.00           O  
ATOM    716  CB  PHE    46      44.196  44.323  53.844  1.00  0.00           C  
ATOM    717  CG  PHE    46      45.649  44.270  54.134  1.00  0.00           C  
ATOM    718  CD1 PHE    46      46.322  43.090  54.575  1.00  0.00           C  
ATOM    719  CE1 PHE    46      47.710  43.142  54.686  1.00  0.00           C  
ATOM    720  CZ  PHE    46      48.467  44.316  54.482  1.00  0.00           C  
ATOM    721  CE2 PHE    46      47.788  45.473  54.177  1.00  0.00           C  
ATOM    722  CD2 PHE    46      46.384  45.483  53.914  1.00  0.00           C  
ATOM    723  H   PHE    46      42.236  44.911  56.414  1.00  0.00           H  
ATOM    724  HA  PHE    46      43.705  46.400  54.315  1.00  0.00           H  
ATOM    725  HB2 PHE    46      43.738  43.345  53.987  1.00  0.00           H  
ATOM    726  HB3 PHE    46      44.153  44.510  52.771  1.00  0.00           H  
ATOM    727  HD1 PHE    46      45.804  42.187  54.859  1.00  0.00           H  
ATOM    728  HE1 PHE    46      48.320  42.256  54.791  1.00  0.00           H  
ATOM    729  HZ  PHE    46      49.546  44.289  54.474  1.00  0.00           H  
ATOM    730  HE2 PHE    46      48.270  46.434  54.073  1.00  0.00           H  
ATOM    731  HD2 PHE    46      45.897  46.425  53.707  1.00  0.00           H  
ATOM    732  N   ASP    47      41.908  45.875  52.638  1.00  0.00           N  
ATOM    733  CA  ASP    47      40.718  45.722  51.749  1.00  0.00           C  
ATOM    734  C   ASP    47      40.894  44.685  50.653  1.00  0.00           C  
ATOM    735  O   ASP    47      39.946  44.144  50.083  1.00  0.00           O  
ATOM    736  CB  ASP    47      40.449  47.116  50.967  1.00  0.00           C  
ATOM    737  CG  ASP    47      40.222  48.394  51.795  1.00  0.00           C  
ATOM    738  OD1 ASP    47      40.462  49.524  51.360  1.00  0.00           O  
ATOM    739  OD2 ASP    47      39.844  48.219  52.970  1.00  0.00           O1-
ATOM    740  H   ASP    47      42.703  46.379  52.274  1.00  0.00           H  
ATOM    741  HA  ASP    47      39.765  45.410  52.178  1.00  0.00           H  
ATOM    742  HB2 ASP    47      41.259  47.224  50.246  1.00  0.00           H  
ATOM    743  HB3 ASP    47      39.481  47.027  50.474  1.00  0.00           H  
ATOM    744  N   CYS    48      42.107  44.611  50.186  1.00  0.00           N  
ATOM    745  CA  CYS    48      42.451  43.555  49.270  1.00  0.00           C  
ATOM    746  C   CYS    48      42.209  42.089  49.763  1.00  0.00           C  
ATOM    747  O   CYS    48      42.434  41.690  50.882  1.00  0.00           O  
ATOM    748  CB  CYS    48      43.917  43.789  48.748  1.00  0.00           C  
ATOM    749  SG  CYS    48      44.400  42.624  47.490  1.00  0.00           S  
ATOM    750  H   CYS    48      42.745  45.378  50.345  1.00  0.00           H  
ATOM    751  HA  CYS    48      41.816  43.684  48.394  1.00  0.00           H  
ATOM    752  HB2 CYS    48      43.939  44.793  48.326  1.00  0.00           H  
ATOM    753  HB3 CYS    48      44.593  43.730  49.601  1.00  0.00           H  
ATOM    754  HG  CYS    48      43.256  42.619  46.800  1.00  0.00           H  
ATOM    755  N   VAL    49      41.811  41.248  48.797  1.00  0.00           N  
ATOM    756  CA  VAL    49      41.780  39.804  48.958  1.00  0.00           C  
ATOM    757  C   VAL    49      43.174  39.320  48.567  1.00  0.00           C  
ATOM    758  O   VAL    49      43.575  39.381  47.432  1.00  0.00           O  
ATOM    759  CB  VAL    49      40.655  38.933  48.290  1.00  0.00           C  
ATOM    760  CG1 VAL    49      40.698  37.401  48.651  1.00  0.00           C  
ATOM    761  CG2 VAL    49      39.301  39.387  48.894  1.00  0.00           C  
ATOM    762  H   VAL    49      41.753  41.580  47.844  1.00  0.00           H  
ATOM    763  HA  VAL    49      41.765  39.613  50.031  1.00  0.00           H  
ATOM    764  HB  VAL    49      40.667  39.021  47.203  1.00  0.00           H  
ATOM    765 HG11 VAL    49      39.747  36.892  48.499  1.00  0.00           H  
ATOM    766 HG12 VAL    49      41.541  36.951  48.127  1.00  0.00           H  
ATOM    767 HG13 VAL    49      40.974  37.344  49.705  1.00  0.00           H  
ATOM    768 HG21 VAL    49      39.090  40.369  48.471  1.00  0.00           H  
ATOM    769 HG22 VAL    49      38.557  38.610  48.716  1.00  0.00           H  
ATOM    770 HG23 VAL    49      39.385  39.431  49.980  1.00  0.00           H  
ATOM    771  N   TYR    50      43.992  38.713  49.474  1.00  0.00           N  
ATOM    772  CA  TYR    50      45.336  38.159  49.215  1.00  0.00           C  
ATOM    773  C   TYR    50      45.319  36.577  49.103  1.00  0.00           C  
ATOM    774  O   TYR    50      44.409  35.953  49.633  1.00  0.00           O  
ATOM    775  CB  TYR    50      46.335  38.534  50.309  1.00  0.00           C  
ATOM    776  CG  TYR    50      46.631  39.997  50.461  1.00  0.00           C  
ATOM    777  CD1 TYR    50      45.672  40.861  51.027  1.00  0.00           C  
ATOM    778  CE1 TYR    50      45.915  42.214  51.226  1.00  0.00           C  
ATOM    779  CZ  TYR    50      47.212  42.690  50.899  1.00  0.00           C  
ATOM    780  OH  TYR    50      47.501  43.972  51.006  1.00  0.00           O  
ATOM    781  CE2 TYR    50      48.139  41.936  50.271  1.00  0.00           C  
ATOM    782  CD2 TYR    50      47.776  40.590  49.992  1.00  0.00           C  
ATOM    783  H   TYR    50      43.551  38.577  50.372  1.00  0.00           H  
ATOM    784  HA  TYR    50      45.672  38.584  48.269  1.00  0.00           H  
ATOM    785  HB2 TYR    50      46.020  38.116  51.265  1.00  0.00           H  
ATOM    786  HB3 TYR    50      47.290  38.032  50.151  1.00  0.00           H  
ATOM    787  HD1 TYR    50      44.768  40.375  51.365  1.00  0.00           H  
ATOM    788  HE1 TYR    50      45.260  42.893  51.752  1.00  0.00           H  
ATOM    789  HH  TYR    50      47.059  44.374  51.758  1.00  0.00           H  
ATOM    790  HE2 TYR    50      49.081  42.297  49.886  1.00  0.00           H  
ATOM    791  HD2 TYR    50      48.486  39.936  49.508  1.00  0.00           H  
ATOM    792  N   GLY    51      46.262  36.061  48.397  1.00  0.00           N  
ATOM    793  CA  GLY    51      46.511  34.652  48.240  1.00  0.00           C  
ATOM    794  C   GLY    51      47.670  34.217  49.053  1.00  0.00           C  
ATOM    795  O   GLY    51      48.768  34.645  48.694  1.00  0.00           O  
ATOM    796  H   GLY    51      46.867  36.718  47.925  1.00  0.00           H  
ATOM    797  HA2 GLY    51      45.624  34.074  48.499  1.00  0.00           H  
ATOM    798  HA3 GLY    51      46.702  34.406  47.196  1.00  0.00           H  
ATOM    799  N   LEU    52      47.503  33.461  50.144  1.00  0.00           N  
ATOM    800  CA  LEU    52      48.690  33.026  51.013  1.00  0.00           C  
ATOM    801  C   LEU    52      48.723  31.566  51.272  1.00  0.00           C  
ATOM    802  O   LEU    52      47.749  31.000  51.800  1.00  0.00           O  
ATOM    803  CB  LEU    52      48.642  33.946  52.285  1.00  0.00           C  
ATOM    804  CG  LEU    52      49.093  35.427  52.067  1.00  0.00           C  
ATOM    805  CD1 LEU    52      48.627  36.344  53.202  1.00  0.00           C  
ATOM    806  CD2 LEU    52      50.644  35.623  51.993  1.00  0.00           C  
ATOM    807  H   LEU    52      46.588  33.101  50.374  1.00  0.00           H  
ATOM    808  HA  LEU    52      49.621  33.241  50.488  1.00  0.00           H  
ATOM    809  HB2 LEU    52      47.655  33.983  52.746  1.00  0.00           H  
ATOM    810  HB3 LEU    52      49.284  33.527  53.059  1.00  0.00           H  
ATOM    811  HG  LEU    52      48.706  35.744  51.098  1.00  0.00           H  
ATOM    812 HD11 LEU    52      47.610  36.132  53.531  1.00  0.00           H  
ATOM    813 HD12 LEU    52      49.228  36.273  54.109  1.00  0.00           H  
ATOM    814 HD13 LEU    52      48.599  37.364  52.819  1.00  0.00           H  
ATOM    815 HD21 LEU    52      51.008  36.649  51.931  1.00  0.00           H  
ATOM    816 HD22 LEU    52      51.107  35.144  52.856  1.00  0.00           H  
ATOM    817 HD23 LEU    52      51.018  35.016  51.169  1.00  0.00           H  
ATOM    818  N   GLU    53      49.861  30.930  51.115  1.00  0.00           N  
ATOM    819  CA  GLU    53      50.073  29.544  51.534  1.00  0.00           C  
ATOM    820  C   GLU    53      50.424  29.450  53.041  1.00  0.00           C  
ATOM    821  O   GLU    53      51.518  29.063  53.460  1.00  0.00           O  
ATOM    822  CB  GLU    53      51.063  28.839  50.615  1.00  0.00           C  
ATOM    823  CG  GLU    53      50.563  28.580  49.144  1.00  0.00           C  
ATOM    824  CD  GLU    53      51.516  28.139  48.106  1.00  0.00           C  
ATOM    825  OE1 GLU    53      51.310  27.059  47.478  1.00  0.00           O  
ATOM    826  OE2 GLU    53      52.555  28.786  47.862  1.00  0.00           O1-
ATOM    827  H   GLU    53      50.601  31.457  50.675  1.00  0.00           H  
ATOM    828  HA  GLU    53      49.119  29.036  51.395  1.00  0.00           H  
ATOM    829  HB2 GLU    53      52.054  29.293  50.631  1.00  0.00           H  
ATOM    830  HB3 GLU    53      51.246  27.872  51.083  1.00  0.00           H  
ATOM    831  HG2 GLU    53      49.781  27.828  49.247  1.00  0.00           H  
ATOM    832  HG3 GLU    53      50.074  29.519  48.887  1.00  0.00           H  
ATOM    833  N   LEU    54      49.506  29.967  53.825  1.00  0.00           N  
ATOM    834  CA  LEU    54      49.641  30.434  55.206  1.00  0.00           C  
ATOM    835  C   LEU    54      50.212  29.394  56.158  1.00  0.00           C  
ATOM    836  O   LEU    54      51.134  29.702  56.929  1.00  0.00           O  
ATOM    837  CB  LEU    54      48.322  30.976  55.789  1.00  0.00           C  
ATOM    838  CG  LEU    54      47.685  32.380  55.500  1.00  0.00           C  
ATOM    839  CD1 LEU    54      46.478  32.595  56.400  1.00  0.00           C  
ATOM    840  CD2 LEU    54      48.657  33.490  55.764  1.00  0.00           C  
ATOM    841  H   LEU    54      48.733  30.358  53.305  1.00  0.00           H  
ATOM    842  HA  LEU    54      50.333  31.270  55.306  1.00  0.00           H  
ATOM    843  HB2 LEU    54      47.576  30.183  55.735  1.00  0.00           H  
ATOM    844  HB3 LEU    54      48.430  30.950  56.873  1.00  0.00           H  
ATOM    845  HG  LEU    54      47.413  32.325  54.446  1.00  0.00           H  
ATOM    846 HD11 LEU    54      46.740  32.440  57.447  1.00  0.00           H  
ATOM    847 HD12 LEU    54      45.938  33.514  56.173  1.00  0.00           H  
ATOM    848 HD13 LEU    54      45.735  31.815  56.233  1.00  0.00           H  
ATOM    849 HD21 LEU    54      48.176  34.418  55.457  1.00  0.00           H  
ATOM    850 HD22 LEU    54      48.914  33.617  56.815  1.00  0.00           H  
ATOM    851 HD23 LEU    54      49.626  33.297  55.303  1.00  0.00           H  
ATOM    852  N   ASN    55      49.789  28.159  56.134  1.00  0.00           N  
ATOM    853  CA  ASN    55      50.406  27.126  56.991  1.00  0.00           C  
ATOM    854  C   ASN    55      51.828  26.676  56.538  1.00  0.00           C  
ATOM    855  O   ASN    55      52.537  26.149  57.363  1.00  0.00           O  
ATOM    856  CB  ASN    55      49.491  25.883  57.042  1.00  0.00           C  
ATOM    857  CG  ASN    55      48.059  26.003  57.588  1.00  0.00           C  
ATOM    858  OD1 ASN    55      47.941  26.024  58.806  1.00  0.00           O  
ATOM    859  ND2 ASN    55      47.022  25.971  56.758  1.00  0.00           N  
ATOM    860  H   ASN    55      48.997  27.912  55.557  1.00  0.00           H  
ATOM    861  HA  ASN    55      50.426  27.417  58.041  1.00  0.00           H  
ATOM    862  HB2 ASN    55      49.440  25.561  56.002  1.00  0.00           H  
ATOM    863  HB3 ASN    55      50.059  25.110  57.559  1.00  0.00           H  
ATOM    864 HD21 ASN    55      47.047  25.571  55.830  1.00  0.00           H  
ATOM    865 HD22 ASN    55      46.113  26.040  57.191  1.00  0.00           H  
ATOM    866  N   LYS    56      52.255  26.879  55.292  1.00  0.00           N  
ATOM    867  CA  LYS    56      53.648  26.573  54.874  1.00  0.00           C  
ATOM    868  C   LYS    56      54.633  27.777  54.736  1.00  0.00           C  
ATOM    869  O   LYS    56      55.796  27.605  54.879  1.00  0.00           O  
ATOM    870  CB  LYS    56      53.520  25.904  53.489  1.00  0.00           C  
ATOM    871  CG  LYS    56      52.995  24.398  53.428  1.00  0.00           C  
ATOM    872  CD  LYS    56      54.014  23.335  53.887  1.00  0.00           C  
ATOM    873  CE  LYS    56      53.525  21.896  53.691  1.00  0.00           C  
ATOM    874  NZ  LYS    56      54.182  20.862  54.551  1.00  0.00           N1+
ATOM    875  H   LYS    56      51.707  27.345  54.583  1.00  0.00           H  
ATOM    876  HA  LYS    56      54.185  25.925  55.567  1.00  0.00           H  
ATOM    877  HB2 LYS    56      52.905  26.519  52.831  1.00  0.00           H  
ATOM    878  HB3 LYS    56      54.509  25.855  53.035  1.00  0.00           H  
ATOM    879  HG2 LYS    56      52.105  24.296  54.048  1.00  0.00           H  
ATOM    880  HG3 LYS    56      52.722  24.187  52.394  1.00  0.00           H  
ATOM    881  HD2 LYS    56      54.967  23.338  53.360  1.00  0.00           H  
ATOM    882  HD3 LYS    56      54.260  23.646  54.903  1.00  0.00           H  
ATOM    883  HE2 LYS    56      52.464  21.799  53.919  1.00  0.00           H  
ATOM    884  HE3 LYS    56      53.628  21.599  52.647  1.00  0.00           H  
ATOM    885  HZ1 LYS    56      55.171  20.884  54.754  1.00  0.00           H  
ATOM    886  HZ2 LYS    56      53.781  20.839  55.478  1.00  0.00           H  
ATOM    887  HZ3 LYS    56      53.900  19.966  54.182  1.00  0.00           H  
ATOM    888  N   ASP    57      54.118  28.920  54.354  1.00  0.00           N  
ATOM    889  CA  ASP    57      54.792  30.137  54.001  1.00  0.00           C  
ATOM    890  C   ASP    57      55.623  30.747  55.164  1.00  0.00           C  
ATOM    891  O   ASP    57      55.015  31.200  56.151  1.00  0.00           O  
ATOM    892  CB  ASP    57      53.793  31.189  53.441  1.00  0.00           C  
ATOM    893  CG  ASP    57      54.361  32.561  53.202  1.00  0.00           C  
ATOM    894  OD1 ASP    57      55.482  33.039  53.634  1.00  0.00           O  
ATOM    895  OD2 ASP    57      53.611  33.256  52.502  1.00  0.00           O1-
ATOM    896  H   ASP    57      53.111  28.948  54.280  1.00  0.00           H  
ATOM    897  HA  ASP    57      55.430  29.981  53.131  1.00  0.00           H  
ATOM    898  HB2 ASP    57      53.385  30.734  52.538  1.00  0.00           H  
ATOM    899  HB3 ASP    57      53.081  31.371  54.245  1.00  0.00           H  
ATOM    900  N   GLU    58      56.948  30.934  55.009  1.00  0.00           N  
ATOM    901  CA  GLU    58      57.826  31.187  56.130  1.00  0.00           C  
ATOM    902  C   GLU    58      57.705  32.582  56.752  1.00  0.00           C  
ATOM    903  O   GLU    58      58.215  32.896  57.815  1.00  0.00           O  
ATOM    904  CB  GLU    58      59.301  30.929  55.706  1.00  0.00           C  
ATOM    905  CG  GLU    58      60.250  30.773  56.800  1.00  0.00           C  
ATOM    906  CD  GLU    58      59.695  29.849  57.913  1.00  0.00           C  
ATOM    907  OE1 GLU    58      59.569  30.205  59.111  1.00  0.00           O  
ATOM    908  OE2 GLU    58      59.391  28.727  57.568  1.00  0.00           O1-
ATOM    909  H   GLU    58      57.275  30.981  54.054  1.00  0.00           H  
ATOM    910  HA  GLU    58      57.577  30.448  56.891  1.00  0.00           H  
ATOM    911  HB2 GLU    58      59.361  29.998  55.142  1.00  0.00           H  
ATOM    912  HB3 GLU    58      59.615  31.707  55.010  1.00  0.00           H  
ATOM    913  HG2 GLU    58      61.227  30.550  56.372  1.00  0.00           H  
ATOM    914  HG3 GLU    58      60.229  31.772  57.237  1.00  0.00           H  
ATOM    915  N   ARG    59      56.945  33.506  56.105  1.00  0.00           N  
ATOM    916  CA  ARG    59      56.813  34.867  56.580  1.00  0.00           C  
ATOM    917  C   ARG    59      55.799  34.999  57.716  1.00  0.00           C  
ATOM    918  O   ARG    59      55.737  35.983  58.425  1.00  0.00           O  
ATOM    919  CB  ARG    59      56.368  35.746  55.336  1.00  0.00           C  
ATOM    920  CG  ARG    59      57.346  35.766  54.222  1.00  0.00           C  
ATOM    921  CD  ARG    59      56.757  36.468  52.975  1.00  0.00           C  
ATOM    922  NE  ARG    59      55.573  35.809  52.331  1.00  0.00           N  
ATOM    923  CZ  ARG    59      54.998  36.167  51.191  1.00  0.00           C  
ATOM    924  NH1 ARG    59      55.363  37.016  50.297  1.00  0.00           N  
ATOM    925  NH2 ARG    59      53.932  35.547  50.817  1.00  0.00           N1+
ATOM    926  H   ARG    59      56.579  33.305  55.185  1.00  0.00           H  
ATOM    927  HA  ARG    59      57.783  35.194  56.956  1.00  0.00           H  
ATOM    928  HB2 ARG    59      55.416  35.401  54.931  1.00  0.00           H  
ATOM    929  HB3 ARG    59      56.109  36.732  55.722  1.00  0.00           H  
ATOM    930  HG2 ARG    59      58.243  36.259  54.598  1.00  0.00           H  
ATOM    931  HG3 ARG    59      57.626  34.745  53.962  1.00  0.00           H  
ATOM    932  HD2 ARG    59      56.446  37.473  53.259  1.00  0.00           H  
ATOM    933  HD3 ARG    59      57.542  36.632  52.237  1.00  0.00           H  
ATOM    934  HE  ARG    59      55.257  35.002  52.851  1.00  0.00           H  
ATOM    935 HH11 ARG    59      56.175  37.589  50.477  1.00  0.00           H  
ATOM    936 HH12 ARG    59      55.053  37.045  49.336  1.00  0.00           H  
ATOM    937 HH21 ARG    59      53.572  34.725  51.281  1.00  0.00           H  
ATOM    938 HH22 ARG    59      53.381  35.861  50.031  1.00  0.00           H  
ATOM    939  N   VAL    60      54.950  33.984  57.852  1.00  0.00           N  
ATOM    940  CA  VAL    60      53.905  33.844  58.896  1.00  0.00           C  
ATOM    941  C   VAL    60      54.552  33.090  60.081  1.00  0.00           C  
ATOM    942  O   VAL    60      55.374  32.272  59.803  1.00  0.00           O  
ATOM    943  CB  VAL    60      52.786  33.048  58.187  1.00  0.00           C  
ATOM    944  CG1 VAL    60      51.631  32.655  59.121  1.00  0.00           C  
ATOM    945  CG2 VAL    60      52.265  33.771  56.898  1.00  0.00           C  
ATOM    946  H   VAL    60      55.045  33.229  57.187  1.00  0.00           H  
ATOM    947  HA  VAL    60      53.611  34.828  59.261  1.00  0.00           H  
ATOM    948  HB  VAL    60      53.281  32.112  57.929  1.00  0.00           H  
ATOM    949 HG11 VAL    60      52.040  32.120  59.978  1.00  0.00           H  
ATOM    950 HG12 VAL    60      50.993  33.494  59.397  1.00  0.00           H  
ATOM    951 HG13 VAL    60      50.932  32.034  58.561  1.00  0.00           H  
ATOM    952 HG21 VAL    60      51.535  34.549  57.125  1.00  0.00           H  
ATOM    953 HG22 VAL    60      53.088  34.206  56.332  1.00  0.00           H  
ATOM    954 HG23 VAL    60      51.754  33.066  56.242  1.00  0.00           H  
ATOM    955  N   SER    61      54.243  33.511  61.315  1.00  0.00           N  
ATOM    956  CA  SER    61      54.511  32.630  62.425  1.00  0.00           C  
ATOM    957  C   SER    61      53.294  32.551  63.367  1.00  0.00           C  
ATOM    958  O   SER    61      52.352  33.337  63.142  1.00  0.00           O  
ATOM    959  CB  SER    61      55.806  33.038  63.149  1.00  0.00           C  
ATOM    960  OG  SER    61      56.076  32.291  64.308  1.00  0.00           O  
ATOM    961  H   SER    61      53.722  34.359  61.489  1.00  0.00           H  
ATOM    962  HA  SER    61      54.681  31.619  62.053  1.00  0.00           H  
ATOM    963  HB2 SER    61      56.665  32.977  62.481  1.00  0.00           H  
ATOM    964  HB3 SER    61      55.662  34.094  63.378  1.00  0.00           H  
ATOM    965  HG  SER    61      56.976  32.407  64.622  1.00  0.00           H  
ATOM    966  N   ALA    62      53.171  31.683  64.393  1.00  0.00           N  
ATOM    967  CA  ALA    62      52.173  31.690  65.479  1.00  0.00           C  
ATOM    968  C   ALA    62      50.713  31.515  65.125  1.00  0.00           C  
ATOM    969  O   ALA    62      49.903  31.919  65.936  1.00  0.00           O  
ATOM    970  CB  ALA    62      52.555  32.781  66.446  1.00  0.00           C  
ATOM    971  H   ALA    62      53.985  31.089  64.465  1.00  0.00           H  
ATOM    972  HA  ALA    62      52.478  30.832  66.077  1.00  0.00           H  
ATOM    973  HB1 ALA    62      52.153  33.686  65.991  1.00  0.00           H  
ATOM    974  HB2 ALA    62      52.149  32.538  67.427  1.00  0.00           H  
ATOM    975  HB3 ALA    62      53.643  32.852  66.426  1.00  0.00           H  
ATOM    976  N   LEU    63      50.337  31.052  63.939  1.00  0.00           N  
ATOM    977  CA  LEU    63      48.920  31.111  63.411  1.00  0.00           C  
ATOM    978  C   LEU    63      47.842  30.384  64.281  1.00  0.00           C  
ATOM    979  O   LEU    63      47.968  29.315  64.787  1.00  0.00           O  
ATOM    980  CB  LEU    63      48.959  30.542  61.933  1.00  0.00           C  
ATOM    981  CG  LEU    63      47.547  30.440  61.212  1.00  0.00           C  
ATOM    982  CD1 LEU    63      47.106  31.670  60.515  1.00  0.00           C  
ATOM    983  CD2 LEU    63      47.616  29.334  60.149  1.00  0.00           C  
ATOM    984  H   LEU    63      51.024  30.699  63.289  1.00  0.00           H  
ATOM    985  HA  LEU    63      48.628  32.160  63.375  1.00  0.00           H  
ATOM    986  HB2 LEU    63      49.619  31.161  61.324  1.00  0.00           H  
ATOM    987  HB3 LEU    63      49.279  29.503  62.017  1.00  0.00           H  
ATOM    988  HG  LEU    63      46.843  30.159  61.994  1.00  0.00           H  
ATOM    989 HD11 LEU    63      46.243  31.396  59.908  1.00  0.00           H  
ATOM    990 HD12 LEU    63      46.802  32.430  61.235  1.00  0.00           H  
ATOM    991 HD13 LEU    63      47.875  32.189  59.945  1.00  0.00           H  
ATOM    992 HD21 LEU    63      46.660  29.102  59.677  1.00  0.00           H  
ATOM    993 HD22 LEU    63      48.356  29.574  59.385  1.00  0.00           H  
ATOM    994 HD23 LEU    63      48.004  28.501  60.734  1.00  0.00           H  
ATOM    995  N   GLU    64      46.718  31.120  64.454  1.00  0.00           N  
ATOM    996  CA  GLU    64      45.645  30.771  65.350  1.00  0.00           C  
ATOM    997  C   GLU    64      44.344  30.900  64.629  1.00  0.00           C  
ATOM    998  O   GLU    64      44.067  31.844  63.907  1.00  0.00           O  
ATOM    999  CB  GLU    64      45.586  31.715  66.586  1.00  0.00           C  
ATOM   1000  CG  GLU    64      44.658  31.463  67.746  1.00  0.00           C  
ATOM   1001  CD  GLU    64      45.174  32.215  68.986  1.00  0.00           C  
ATOM   1002  OE1 GLU    64      45.216  31.622  70.066  1.00  0.00           O  
ATOM   1003  OE2 GLU    64      45.523  33.428  68.930  1.00  0.00           O1-
ATOM   1004  H   GLU    64      46.585  31.978  63.938  1.00  0.00           H  
ATOM   1005  HA  GLU    64      45.704  29.757  65.745  1.00  0.00           H  
ATOM   1006  HB2 GLU    64      46.563  31.792  67.062  1.00  0.00           H  
ATOM   1007  HB3 GLU    64      45.302  32.700  66.215  1.00  0.00           H  
ATOM   1008  HG2 GLU    64      43.611  31.689  67.545  1.00  0.00           H  
ATOM   1009  HG3 GLU    64      44.635  30.407  68.018  1.00  0.00           H  
ATOM   1010  N   VAL    65      43.527  29.915  64.952  1.00  0.00           N  
ATOM   1011  CA  VAL    65      42.126  29.889  64.570  1.00  0.00           C  
ATOM   1012  C   VAL    65      41.198  30.309  65.698  1.00  0.00           C  
ATOM   1013  O   VAL    65      41.210  29.722  66.755  1.00  0.00           O  
ATOM   1014  CB  VAL    65      41.725  28.446  64.155  1.00  0.00           C  
ATOM   1015  CG1 VAL    65      40.192  28.290  63.831  1.00  0.00           C  
ATOM   1016  CG2 VAL    65      42.473  28.177  62.793  1.00  0.00           C  
ATOM   1017  H   VAL    65      43.976  29.124  65.391  1.00  0.00           H  
ATOM   1018  HA  VAL    65      41.931  30.469  63.668  1.00  0.00           H  
ATOM   1019  HB  VAL    65      42.016  27.770  64.960  1.00  0.00           H  
ATOM   1020 HG11 VAL    65      39.735  29.224  63.503  1.00  0.00           H  
ATOM   1021 HG12 VAL    65      39.998  27.488  63.119  1.00  0.00           H  
ATOM   1022 HG13 VAL    65      39.688  28.054  64.768  1.00  0.00           H  
ATOM   1023 HG21 VAL    65      42.427  27.109  62.582  1.00  0.00           H  
ATOM   1024 HG22 VAL    65      42.144  28.872  62.020  1.00  0.00           H  
ATOM   1025 HG23 VAL    65      43.546  28.286  62.954  1.00  0.00           H  
ATOM   1026  N   LEU    66      40.382  31.332  65.430  1.00  0.00           N  
ATOM   1027  CA  LEU    66      39.541  32.108  66.429  1.00  0.00           C  
ATOM   1028  C   LEU    66      38.112  31.596  66.536  1.00  0.00           C  
ATOM   1029  O   LEU    66      37.609  31.110  65.487  1.00  0.00           O  
ATOM   1030  CB  LEU    66      39.614  33.593  65.995  1.00  0.00           C  
ATOM   1031  CG  LEU    66      41.001  34.158  65.752  1.00  0.00           C  
ATOM   1032  CD1 LEU    66      40.873  35.507  65.149  1.00  0.00           C  
ATOM   1033  CD2 LEU    66      41.902  34.109  67.028  1.00  0.00           C  
ATOM   1034  H   LEU    66      40.470  31.638  64.471  1.00  0.00           H  
ATOM   1035  HA  LEU    66      40.116  31.900  67.331  1.00  0.00           H  
ATOM   1036  HB2 LEU    66      38.973  33.789  65.135  1.00  0.00           H  
ATOM   1037  HB3 LEU    66      39.213  34.182  66.819  1.00  0.00           H  
ATOM   1038  HG  LEU    66      41.522  33.507  65.050  1.00  0.00           H  
ATOM   1039 HD11 LEU    66      41.135  35.539  64.092  1.00  0.00           H  
ATOM   1040 HD12 LEU    66      39.906  35.983  65.313  1.00  0.00           H  
ATOM   1041 HD13 LEU    66      41.573  36.173  65.655  1.00  0.00           H  
ATOM   1042 HD21 LEU    66      42.949  34.370  66.872  1.00  0.00           H  
ATOM   1043 HD22 LEU    66      41.404  34.730  67.773  1.00  0.00           H  
ATOM   1044 HD23 LEU    66      42.004  33.057  67.293  1.00  0.00           H  
ATOM   1045  N   PRO    67      37.413  31.656  67.659  1.00  0.00           N  
ATOM   1046  CA  PRO    67      36.056  31.292  67.874  1.00  0.00           C  
ATOM   1047  C   PRO    67      35.113  31.719  66.817  1.00  0.00           C  
ATOM   1048  O   PRO    67      35.122  32.906  66.478  1.00  0.00           O  
ATOM   1049  CD  PRO    67      37.795  32.479  68.818  1.00  0.00           C  
ATOM   1050  CG  PRO    67      36.902  32.099  70.027  1.00  0.00           C  
ATOM   1051  CB  PRO    67      35.586  31.736  69.333  1.00  0.00           C  
ATOM   1052  HD2 PRO    67      37.518  33.507  68.584  1.00  0.00           H  
ATOM   1053  HD3 PRO    67      38.845  32.345  69.079  1.00  0.00           H  
ATOM   1054  HG2 PRO    67      36.777  33.005  70.620  1.00  0.00           H  
ATOM   1055  HG3 PRO    67      37.396  31.232  70.464  1.00  0.00           H  
ATOM   1056  HB2 PRO    67      34.990  32.648  69.281  1.00  0.00           H  
ATOM   1057  HB3 PRO    67      34.974  31.011  69.869  1.00  0.00           H  
ATOM   1058  HA  PRO    67      36.115  30.205  67.940  1.00  0.00           H  
ATOM   1059  N   ASP    68      34.317  30.720  66.422  1.00  0.00           N  
ATOM   1060  CA  ASP    68      33.449  30.863  65.256  1.00  0.00           C  
ATOM   1061  C   ASP    68      32.361  31.904  65.575  1.00  0.00           C  
ATOM   1062  O   ASP    68      31.704  31.911  66.619  1.00  0.00           O  
ATOM   1063  CB  ASP    68      32.723  29.533  64.873  1.00  0.00           C  
ATOM   1064  CG  ASP    68      33.601  28.437  64.312  1.00  0.00           C  
ATOM   1065  OD1 ASP    68      33.083  27.322  64.177  1.00  0.00           O  
ATOM   1066  OD2 ASP    68      34.792  28.668  64.026  1.00  0.00           O1-
ATOM   1067  H   ASP    68      34.504  29.799  66.792  1.00  0.00           H  
ATOM   1068  HA  ASP    68      34.044  31.249  64.429  1.00  0.00           H  
ATOM   1069  HB2 ASP    68      32.306  29.133  65.797  1.00  0.00           H  
ATOM   1070  HB3 ASP    68      31.942  29.739  64.141  1.00  0.00           H  
ATOM   1071  N   ARG    69      32.127  32.725  64.537  1.00  0.00           N  
ATOM   1072  CA  ARG    69      31.023  33.732  64.460  1.00  0.00           C  
ATOM   1073  C   ARG    69      29.608  33.116  64.142  1.00  0.00           C  
ATOM   1074  O   ARG    69      28.590  33.537  64.737  1.00  0.00           O  
ATOM   1075  CB  ARG    69      31.407  34.849  63.519  1.00  0.00           C  
ATOM   1076  CG  ARG    69      32.520  35.751  64.136  1.00  0.00           C  
ATOM   1077  CD  ARG    69      32.838  36.857  63.110  1.00  0.00           C  
ATOM   1078  NE  ARG    69      33.692  37.884  63.739  1.00  0.00           N  
ATOM   1079  CZ  ARG    69      34.537  38.701  63.204  1.00  0.00           C  
ATOM   1080  NH1 ARG    69      34.749  38.728  61.919  1.00  0.00           N  
ATOM   1081  NH2 ARG    69      35.201  39.528  64.002  1.00  0.00           N1+
ATOM   1082  H   ARG    69      32.498  32.309  63.695  1.00  0.00           H  
ATOM   1083  HA  ARG    69      30.887  34.076  65.486  1.00  0.00           H  
ATOM   1084  HB2 ARG    69      31.772  34.448  62.574  1.00  0.00           H  
ATOM   1085  HB3 ARG    69      30.538  35.497  63.401  1.00  0.00           H  
ATOM   1086  HG2 ARG    69      32.064  36.274  64.976  1.00  0.00           H  
ATOM   1087  HG3 ARG    69      33.377  35.147  64.435  1.00  0.00           H  
ATOM   1088  HD2 ARG    69      33.370  36.451  62.251  1.00  0.00           H  
ATOM   1089  HD3 ARG    69      31.901  37.381  62.920  1.00  0.00           H  
ATOM   1090  HE  ARG    69      33.652  37.911  64.748  1.00  0.00           H  
ATOM   1091 HH11 ARG    69      34.225  38.104  61.323  1.00  0.00           H  
ATOM   1092 HH12 ARG    69      35.417  39.402  61.575  1.00  0.00           H  
ATOM   1093 HH21 ARG    69      34.954  39.610  64.978  1.00  0.00           H  
ATOM   1094 HH22 ARG    69      35.971  40.122  63.732  1.00  0.00           H  
ATOM   1095  N   VAL    70      29.530  32.095  63.256  1.00  0.00           N  
ATOM   1096  CA  VAL    70      28.349  31.320  62.765  1.00  0.00           C  
ATOM   1097  C   VAL    70      27.160  32.200  62.367  1.00  0.00           C  
ATOM   1098  O   VAL    70      26.036  32.199  62.861  1.00  0.00           O  
ATOM   1099  CB  VAL    70      27.934  30.271  63.843  1.00  0.00           C  
ATOM   1100  CG1 VAL    70      26.785  29.295  63.545  1.00  0.00           C  
ATOM   1101  CG2 VAL    70      29.182  29.503  64.315  1.00  0.00           C  
ATOM   1102  H   VAL    70      30.408  31.768  62.877  1.00  0.00           H  
ATOM   1103  HA  VAL    70      28.765  30.756  61.930  1.00  0.00           H  
ATOM   1104  HB  VAL    70      27.599  30.881  64.682  1.00  0.00           H  
ATOM   1105 HG11 VAL    70      27.094  28.503  62.862  1.00  0.00           H  
ATOM   1106 HG12 VAL    70      26.562  28.812  64.496  1.00  0.00           H  
ATOM   1107 HG13 VAL    70      25.892  29.842  63.244  1.00  0.00           H  
ATOM   1108 HG21 VAL    70      28.877  28.526  64.688  1.00  0.00           H  
ATOM   1109 HG22 VAL    70      29.812  29.404  63.431  1.00  0.00           H  
ATOM   1110 HG23 VAL    70      29.873  30.002  64.995  1.00  0.00           H  
ATOM   1111  N   ALA    71      27.468  33.089  61.440  1.00  0.00           N  
ATOM   1112  CA  ALA    71      26.372  33.910  60.894  1.00  0.00           C  
ATOM   1113  C   ALA    71      25.472  33.123  59.947  1.00  0.00           C  
ATOM   1114  O   ALA    71      25.865  32.206  59.312  1.00  0.00           O  
ATOM   1115  CB  ALA    71      26.823  35.234  60.260  1.00  0.00           C  
ATOM   1116  H   ALA    71      28.389  33.131  61.028  1.00  0.00           H  
ATOM   1117  HA  ALA    71      25.797  34.289  61.739  1.00  0.00           H  
ATOM   1118  HB1 ALA    71      27.505  35.755  60.931  1.00  0.00           H  
ATOM   1119  HB2 ALA    71      27.468  35.081  59.394  1.00  0.00           H  
ATOM   1120  HB3 ALA    71      25.954  35.862  60.065  1.00  0.00           H  
ATOM   1121  N   THR    72      24.193  33.589  59.763  1.00  0.00           N  
ATOM   1122  CA  THR    72      23.422  33.444  58.514  1.00  0.00           C  
ATOM   1123  C   THR    72      24.207  33.899  57.292  1.00  0.00           C  
ATOM   1124  O   THR    72      25.072  34.739  57.217  1.00  0.00           O  
ATOM   1125  CB  THR    72      22.025  34.053  58.664  1.00  0.00           C  
ATOM   1126  CG2 THR    72      22.129  35.594  58.687  1.00  0.00           C  
ATOM   1127  OG1 THR    72      21.213  33.664  57.590  1.00  0.00           O  
ATOM   1128  H   THR    72      23.899  34.349  60.359  1.00  0.00           H  
ATOM   1129  HA  THR    72      23.229  32.397  58.278  1.00  0.00           H  
ATOM   1130  HB  THR    72      21.682  33.578  59.583  1.00  0.00           H  
ATOM   1131 HG21 THR    72      21.118  35.970  58.529  1.00  0.00           H  
ATOM   1132 HG22 THR    72      22.449  36.008  59.643  1.00  0.00           H  
ATOM   1133 HG23 THR    72      22.634  36.017  57.819  1.00  0.00           H  
ATOM   1134  HG1 THR    72      20.955  32.754  57.757  1.00  0.00           H  
ATOM   1135  N   SER    73      23.700  33.310  56.178  1.00  0.00           N  
ATOM   1136  CA  SER    73      24.121  33.747  54.815  1.00  0.00           C  
ATOM   1137  C   SER    73      23.189  34.826  54.164  1.00  0.00           C  
ATOM   1138  O   SER    73      23.519  35.441  53.141  1.00  0.00           O  
ATOM   1139  CB  SER    73      24.143  32.485  53.888  1.00  0.00           C  
ATOM   1140  OG  SER    73      22.804  32.080  53.493  1.00  0.00           O  
ATOM   1141  H   SER    73      22.923  32.666  56.215  1.00  0.00           H  
ATOM   1142  HA  SER    73      25.139  34.135  54.830  1.00  0.00           H  
ATOM   1143  HB2 SER    73      24.605  32.801  52.953  1.00  0.00           H  
ATOM   1144  HB3 SER    73      24.585  31.624  54.388  1.00  0.00           H  
ATOM   1145  HG  SER    73      22.280  31.749  54.227  1.00  0.00           H  
ATOM   1146  N   ARG    74      22.098  35.157  54.887  1.00  0.00           N  
ATOM   1147  CA  ARG    74      21.027  36.035  54.314  1.00  0.00           C  
ATOM   1148  C   ARG    74      21.427  37.570  54.478  1.00  0.00           C  
ATOM   1149  O   ARG    74      21.992  37.973  55.504  1.00  0.00           O  
ATOM   1150  CB  ARG    74      19.789  35.684  55.109  1.00  0.00           C  
ATOM   1151  CG  ARG    74      18.533  36.033  54.363  1.00  0.00           C  
ATOM   1152  CD  ARG    74      17.311  35.779  55.159  1.00  0.00           C  
ATOM   1153  NE  ARG    74      17.160  34.398  55.777  1.00  0.00           N  
ATOM   1154  CZ  ARG    74      16.462  34.114  56.840  1.00  0.00           C  
ATOM   1155  NH1 ARG    74      15.603  34.911  57.395  1.00  0.00           N  
ATOM   1156  NH2 ARG    74      16.720  32.965  57.368  1.00  0.00           N1+
ATOM   1157  H   ARG    74      21.924  34.652  55.744  1.00  0.00           H  
ATOM   1158  HA  ARG    74      20.863  35.696  53.291  1.00  0.00           H  
ATOM   1159  HB2 ARG    74      19.751  34.612  55.300  1.00  0.00           H  
ATOM   1160  HB3 ARG    74      19.725  36.217  56.057  1.00  0.00           H  
ATOM   1161  HG2 ARG    74      18.494  37.088  54.091  1.00  0.00           H  
ATOM   1162  HG3 ARG    74      18.489  35.588  53.369  1.00  0.00           H  
ATOM   1163  HD2 ARG    74      17.469  36.388  56.049  1.00  0.00           H  
ATOM   1164  HD3 ARG    74      16.424  36.166  54.657  1.00  0.00           H  
ATOM   1165  HE  ARG    74      17.620  33.618  55.330  1.00  0.00           H  
ATOM   1166 HH11 ARG    74      15.405  35.808  56.976  1.00  0.00           H  
ATOM   1167 HH12 ARG    74      15.134  34.668  58.256  1.00  0.00           H  
ATOM   1168 HH21 ARG    74      17.290  32.373  56.781  1.00  0.00           H  
ATOM   1169 HH22 ARG    74      16.181  32.491  58.078  1.00  0.00           H  
ATOM   1170  N   ILE    75      21.067  38.401  53.514  1.00  0.00           N  
ATOM   1171  CA  ILE    75      21.108  39.885  53.546  1.00  0.00           C  
ATOM   1172  C   ILE    75      19.708  40.595  53.324  1.00  0.00           C  
ATOM   1173  O   ILE    75      18.805  40.078  52.645  1.00  0.00           O  
ATOM   1174  CB  ILE    75      22.120  40.258  52.379  1.00  0.00           C  
ATOM   1175  CG2 ILE    75      23.598  39.934  52.992  1.00  0.00           C  
ATOM   1176  CG1 ILE    75      21.930  39.683  51.002  1.00  0.00           C  
ATOM   1177  CD1 ILE    75      22.598  40.303  49.716  1.00  0.00           C  
ATOM   1178  H   ILE    75      20.507  38.073  52.741  1.00  0.00           H  
ATOM   1179  HA  ILE    75      21.541  40.189  54.499  1.00  0.00           H  
ATOM   1180  HB  ILE    75      22.111  41.346  52.303  1.00  0.00           H  
ATOM   1181 HG21 ILE    75      23.699  40.479  53.931  1.00  0.00           H  
ATOM   1182 HG22 ILE    75      23.700  38.883  53.260  1.00  0.00           H  
ATOM   1183 HG23 ILE    75      24.417  40.231  52.336  1.00  0.00           H  
ATOM   1184 HG12 ILE    75      22.059  38.601  51.043  1.00  0.00           H  
ATOM   1185 HG13 ILE    75      20.882  39.864  50.760  1.00  0.00           H  
ATOM   1186 HD11 ILE    75      22.178  41.298  49.571  1.00  0.00           H  
ATOM   1187 HD12 ILE    75      23.684  40.361  49.791  1.00  0.00           H  
ATOM   1188 HD13 ILE    75      22.431  39.722  48.809  1.00  0.00           H  
ATOM   1189  N   SER    76      19.619  41.839  53.841  1.00  0.00           N  
ATOM   1190  CA  SER    76      18.601  42.685  53.541  1.00  0.00           C  
ATOM   1191  C   SER    76      18.822  43.322  52.128  1.00  0.00           C  
ATOM   1192  O   SER    76      19.968  43.459  51.671  1.00  0.00           O  
ATOM   1193  CB  SER    76      18.543  43.764  54.621  1.00  0.00           C  
ATOM   1194  OG  SER    76      17.562  44.822  54.384  1.00  0.00           O  
ATOM   1195  H   SER    76      20.374  42.208  54.402  1.00  0.00           H  
ATOM   1196  HA  SER    76      17.667  42.166  53.753  1.00  0.00           H  
ATOM   1197  HB2 SER    76      18.357  43.315  55.597  1.00  0.00           H  
ATOM   1198  HB3 SER    76      19.521  44.246  54.613  1.00  0.00           H  
ATOM   1199  HG  SER    76      18.010  45.391  53.755  1.00  0.00           H  
ATOM   1200  N   ASP    77      17.654  43.559  51.469  1.00  0.00           N  
ATOM   1201  CA  ASP    77      17.601  44.158  50.173  1.00  0.00           C  
ATOM   1202  C   ASP    77      18.375  43.278  49.091  1.00  0.00           C  
ATOM   1203  O   ASP    77      19.171  43.700  48.284  1.00  0.00           O  
ATOM   1204  CB  ASP    77      18.011  45.653  50.221  1.00  0.00           C  
ATOM   1205  CG  ASP    77      17.636  46.378  51.601  1.00  0.00           C  
ATOM   1206  OD1 ASP    77      18.425  46.416  52.602  1.00  0.00           O  
ATOM   1207  OD2 ASP    77      16.604  47.119  51.660  1.00  0.00           O1-
ATOM   1208  H   ASP    77      16.773  43.196  51.802  1.00  0.00           H  
ATOM   1209  HA  ASP    77      16.556  44.240  49.875  1.00  0.00           H  
ATOM   1210  HB2 ASP    77      19.089  45.772  50.108  1.00  0.00           H  
ATOM   1211  HB3 ASP    77      17.403  46.222  49.519  1.00  0.00           H  
ATOM   1212  N   ALA    78      18.123  41.939  49.082  1.00  0.00           N  
ATOM   1213  CA  ALA    78      18.921  41.036  48.296  1.00  0.00           C  
ATOM   1214  C   ALA    78      18.882  41.183  46.772  1.00  0.00           C  
ATOM   1215  O   ALA    78      19.620  40.588  46.008  1.00  0.00           O  
ATOM   1216  CB  ALA    78      18.533  39.619  48.762  1.00  0.00           C  
ATOM   1217  H   ALA    78      17.372  41.587  49.659  1.00  0.00           H  
ATOM   1218  HA  ALA    78      19.990  41.140  48.481  1.00  0.00           H  
ATOM   1219  HB1 ALA    78      19.173  38.955  48.180  1.00  0.00           H  
ATOM   1220  HB2 ALA    78      18.761  39.480  49.819  1.00  0.00           H  
ATOM   1221  HB3 ALA    78      17.468  39.486  48.573  1.00  0.00           H  
ATOM   1222  N   HIS    79      17.863  41.879  46.312  1.00  0.00           N  
ATOM   1223  CA  HIS    79      17.678  42.222  44.890  1.00  0.00           C  
ATOM   1224  C   HIS    79      18.630  43.340  44.330  1.00  0.00           C  
ATOM   1225  O   HIS    79      18.934  43.416  43.147  1.00  0.00           O  
ATOM   1226  CB  HIS    79      16.233  42.687  44.687  1.00  0.00           C  
ATOM   1227  CG  HIS    79      15.883  44.026  45.250  1.00  0.00           C  
ATOM   1228  ND1 HIS    79      15.671  44.236  46.573  1.00  0.00           N  
ATOM   1229  CE1 HIS    79      15.604  45.543  46.750  1.00  0.00           C  
ATOM   1230  NE2 HIS    79      15.691  46.151  45.544  1.00  0.00           N  
ATOM   1231  CD2 HIS    79      15.830  45.218  44.576  1.00  0.00           C  
ATOM   1232  H   HIS    79      17.248  42.435  46.889  1.00  0.00           H  
ATOM   1233  HA  HIS    79      17.980  41.360  44.296  1.00  0.00           H  
ATOM   1234  HB2 HIS    79      16.091  42.753  43.608  1.00  0.00           H  
ATOM   1235  HB3 HIS    79      15.522  41.980  45.115  1.00  0.00           H  
ATOM   1236  HE1 HIS    79      15.514  46.029  47.710  1.00  0.00           H  
ATOM   1237  HE2 HIS    79      15.805  47.144  45.398  1.00  0.00           H  
ATOM   1238  HD2 HIS    79      15.982  45.380  43.519  1.00  0.00           H  
ATOM   1239  N   LEU    80      19.103  44.238  45.244  1.00  0.00           N  
ATOM   1240  CA  LEU    80      20.128  45.229  44.869  1.00  0.00           C  
ATOM   1241  C   LEU    80      21.444  44.505  44.738  1.00  0.00           C  
ATOM   1242  O   LEU    80      22.160  44.708  43.761  1.00  0.00           O  
ATOM   1243  CB  LEU    80      20.293  46.225  46.026  1.00  0.00           C  
ATOM   1244  CG  LEU    80      19.141  47.222  46.246  1.00  0.00           C  
ATOM   1245  CD1 LEU    80      19.376  48.145  47.419  1.00  0.00           C  
ATOM   1246  CD2 LEU    80      19.085  48.218  44.987  1.00  0.00           C  
ATOM   1247  H   LEU    80      18.857  44.134  46.218  1.00  0.00           H  
ATOM   1248  HA  LEU    80      19.748  45.755  43.994  1.00  0.00           H  
ATOM   1249  HB2 LEU    80      20.398  45.699  46.975  1.00  0.00           H  
ATOM   1250  HB3 LEU    80      21.237  46.752  45.889  1.00  0.00           H  
ATOM   1251  HG  LEU    80      18.212  46.664  46.367  1.00  0.00           H  
ATOM   1252 HD11 LEU    80      19.246  47.614  48.362  1.00  0.00           H  
ATOM   1253 HD12 LEU    80      20.349  48.630  47.343  1.00  0.00           H  
ATOM   1254 HD13 LEU    80      18.649  48.952  47.320  1.00  0.00           H  
ATOM   1255 HD21 LEU    80      18.415  49.063  45.145  1.00  0.00           H  
ATOM   1256 HD22 LEU    80      20.071  48.660  44.843  1.00  0.00           H  
ATOM   1257 HD23 LEU    80      18.910  47.816  43.989  1.00  0.00           H  
ATOM   1258  N   ALA    81      21.716  43.453  45.447  1.00  0.00           N  
ATOM   1259  CA  ALA    81      22.933  42.657  45.343  1.00  0.00           C  
ATOM   1260  C   ALA    81      22.818  41.913  43.997  1.00  0.00           C  
ATOM   1261  O   ALA    81      23.830  41.986  43.281  1.00  0.00           O  
ATOM   1262  CB  ALA    81      22.965  41.596  46.497  1.00  0.00           C  
ATOM   1263  H   ALA    81      21.059  43.250  46.186  1.00  0.00           H  
ATOM   1264  HA  ALA    81      23.791  43.327  45.394  1.00  0.00           H  
ATOM   1265  HB1 ALA    81      23.117  42.113  47.444  1.00  0.00           H  
ATOM   1266  HB2 ALA    81      21.947  41.210  46.550  1.00  0.00           H  
ATOM   1267  HB3 ALA    81      23.604  40.783  46.150  1.00  0.00           H  
ATOM   1268  N   ASP    82      21.711  41.244  43.691  1.00  0.00           N  
ATOM   1269  CA  ASP    82      21.486  40.630  42.367  1.00  0.00           C  
ATOM   1270  C   ASP    82      21.424  41.525  41.131  1.00  0.00           C  
ATOM   1271  O   ASP    82      21.902  41.063  40.073  1.00  0.00           O  
ATOM   1272  CB  ASP    82      20.124  39.871  42.495  1.00  0.00           C  
ATOM   1273  CG  ASP    82      19.985  38.743  41.465  1.00  0.00           C  
ATOM   1274  OD1 ASP    82      18.951  38.635  40.824  1.00  0.00           O  
ATOM   1275  OD2 ASP    82      20.954  37.951  41.259  1.00  0.00           O1-
ATOM   1276  H   ASP    82      20.965  41.258  44.371  1.00  0.00           H  
ATOM   1277  HA  ASP    82      22.230  39.876  42.109  1.00  0.00           H  
ATOM   1278  HB2 ASP    82      20.128  39.301  43.424  1.00  0.00           H  
ATOM   1279  HB3 ASP    82      19.324  40.610  42.525  1.00  0.00           H  
ATOM   1280  N   THR    83      21.181  42.814  41.381  1.00  0.00           N  
ATOM   1281  CA  THR    83      21.379  43.846  40.316  1.00  0.00           C  
ATOM   1282  C   THR    83      22.800  44.186  40.128  1.00  0.00           C  
ATOM   1283  O   THR    83      23.197  44.298  38.968  1.00  0.00           O  
ATOM   1284  CB  THR    83      20.514  45.046  40.457  1.00  0.00           C  
ATOM   1285  CG2 THR    83      20.665  46.043  39.272  1.00  0.00           C  
ATOM   1286  OG1 THR    83      19.136  44.750  40.555  1.00  0.00           O  
ATOM   1287  H   THR    83      20.905  43.098  42.310  1.00  0.00           H  
ATOM   1288  HA  THR    83      21.100  43.354  39.384  1.00  0.00           H  
ATOM   1289  HB  THR    83      20.737  45.591  41.374  1.00  0.00           H  
ATOM   1290 HG21 THR    83      20.078  46.927  39.522  1.00  0.00           H  
ATOM   1291 HG22 THR    83      21.695  46.398  39.237  1.00  0.00           H  
ATOM   1292 HG23 THR    83      20.332  45.668  38.304  1.00  0.00           H  
ATOM   1293  HG1 THR    83      19.005  44.467  41.463  1.00  0.00           H  
ATOM   1294  N   MET    84      23.616  44.263  41.181  1.00  0.00           N  
ATOM   1295  CA  MET    84      25.015  44.700  41.021  1.00  0.00           C  
ATOM   1296  C   MET    84      26.020  43.625  40.633  1.00  0.00           C  
ATOM   1297  O   MET    84      26.906  43.925  39.852  1.00  0.00           O  
ATOM   1298  CB  MET    84      25.625  45.412  42.290  1.00  0.00           C  
ATOM   1299  CG  MET    84      26.033  44.535  43.434  1.00  0.00           C  
ATOM   1300  SD  MET    84      26.728  45.447  44.856  1.00  0.00           S  
ATOM   1301  CE  MET    84      25.412  46.757  45.223  1.00  0.00           C  
ATOM   1302  H   MET    84      23.161  44.054  42.058  1.00  0.00           H  
ATOM   1303  HA  MET    84      25.124  45.573  40.377  1.00  0.00           H  
ATOM   1304  HB2 MET    84      26.515  45.897  41.888  1.00  0.00           H  
ATOM   1305  HB3 MET    84      24.983  46.213  42.657  1.00  0.00           H  
ATOM   1306  HG2 MET    84      25.168  44.032  43.870  1.00  0.00           H  
ATOM   1307  HG3 MET    84      26.715  43.744  43.124  1.00  0.00           H  
ATOM   1308  HE1 MET    84      24.448  46.283  45.040  1.00  0.00           H  
ATOM   1309  HE2 MET    84      25.465  47.165  46.232  1.00  0.00           H  
ATOM   1310  HE3 MET    84      25.416  47.529  44.454  1.00  0.00           H  
ATOM   1311  N   ILE    85      25.809  42.344  40.964  1.00  0.00           N  
ATOM   1312  CA  ILE    85      26.762  41.217  40.586  1.00  0.00           C  
ATOM   1313  C   ILE    85      26.738  40.972  39.078  1.00  0.00           C  
ATOM   1314  O   ILE    85      25.802  40.527  38.466  1.00  0.00           O  
ATOM   1315  CB  ILE    85      26.508  39.852  41.402  1.00  0.00           C  
ATOM   1316  CG2 ILE    85      27.175  38.638  40.679  1.00  0.00           C  
ATOM   1317  CG1 ILE    85      27.011  40.030  42.873  1.00  0.00           C  
ATOM   1318  CD1 ILE    85      26.688  38.851  43.905  1.00  0.00           C  
ATOM   1319  H   ILE    85      25.083  42.118  41.629  1.00  0.00           H  
ATOM   1320  HA  ILE    85      27.725  41.682  40.796  1.00  0.00           H  
ATOM   1321  HB  ILE    85      25.438  39.665  41.303  1.00  0.00           H  
ATOM   1322 HG21 ILE    85      26.811  38.518  39.658  1.00  0.00           H  
ATOM   1323 HG22 ILE    85      28.244  38.841  40.628  1.00  0.00           H  
ATOM   1324 HG23 ILE    85      27.035  37.684  41.188  1.00  0.00           H  
ATOM   1325 HG12 ILE    85      28.034  40.404  42.832  1.00  0.00           H  
ATOM   1326 HG13 ILE    85      26.478  40.877  43.306  1.00  0.00           H  
ATOM   1327 HD11 ILE    85      27.111  37.964  43.433  1.00  0.00           H  
ATOM   1328 HD12 ILE    85      26.954  39.136  44.923  1.00  0.00           H  
ATOM   1329 HD13 ILE    85      25.605  38.743  43.856  1.00  0.00           H  
ATOM   1330  N   GLY    86      27.947  41.162  38.562  1.00  0.00           N  
ATOM   1331  CA  GLY    86      28.287  40.878  37.147  1.00  0.00           C  
ATOM   1332  C   GLY    86      28.096  42.112  36.261  1.00  0.00           C  
ATOM   1333  O   GLY    86      28.650  42.081  35.126  1.00  0.00           O  
ATOM   1334  H   GLY    86      28.740  41.326  39.165  1.00  0.00           H  
ATOM   1335  HA2 GLY    86      29.356  40.664  37.142  1.00  0.00           H  
ATOM   1336  HA3 GLY    86      27.629  40.108  36.746  1.00  0.00           H  
ATOM   1337  N   LYS    87      27.578  43.260  36.761  1.00  0.00           N  
ATOM   1338  CA  LYS    87      27.509  44.531  36.007  1.00  0.00           C  
ATOM   1339  C   LYS    87      28.650  45.480  36.312  1.00  0.00           C  
ATOM   1340  O   LYS    87      29.166  45.644  37.425  1.00  0.00           O  
ATOM   1341  CB  LYS    87      26.158  45.231  36.208  1.00  0.00           C  
ATOM   1342  CG  LYS    87      25.007  44.390  35.669  1.00  0.00           C  
ATOM   1343  CD  LYS    87      23.664  45.103  35.704  1.00  0.00           C  
ATOM   1344  CE  LYS    87      23.559  46.314  34.828  1.00  0.00           C  
ATOM   1345  NZ  LYS    87      22.216  46.894  34.779  1.00  0.00           N1+
ATOM   1346  H   LYS    87      27.270  43.333  37.721  1.00  0.00           H  
ATOM   1347  HA  LYS    87      27.460  44.271  34.950  1.00  0.00           H  
ATOM   1348  HB2 LYS    87      25.962  45.356  37.273  1.00  0.00           H  
ATOM   1349  HB3 LYS    87      26.197  46.155  35.631  1.00  0.00           H  
ATOM   1350  HG2 LYS    87      25.290  44.130  34.649  1.00  0.00           H  
ATOM   1351  HG3 LYS    87      24.941  43.411  36.144  1.00  0.00           H  
ATOM   1352  HD2 LYS    87      22.898  44.402  35.372  1.00  0.00           H  
ATOM   1353  HD3 LYS    87      23.496  45.497  36.706  1.00  0.00           H  
ATOM   1354  HE2 LYS    87      24.303  47.071  35.078  1.00  0.00           H  
ATOM   1355  HE3 LYS    87      23.833  45.810  33.901  1.00  0.00           H  
ATOM   1356  HZ1 LYS    87      21.475  46.351  34.359  1.00  0.00           H  
ATOM   1357  HZ2 LYS    87      21.868  47.075  35.710  1.00  0.00           H  
ATOM   1358  HZ3 LYS    87      22.120  47.819  34.385  1.00  0.00           H  
ATOM   1359  N   ALA    88      29.102  46.234  35.308  1.00  0.00           N  
ATOM   1360  CA  ALA    88      29.912  47.439  35.548  1.00  0.00           C  
ATOM   1361  C   ALA    88      29.331  48.433  36.524  1.00  0.00           C  
ATOM   1362  O   ALA    88      28.138  48.658  36.506  1.00  0.00           O  
ATOM   1363  CB  ALA    88      30.402  47.994  34.241  1.00  0.00           C  
ATOM   1364  H   ALA    88      28.793  46.157  34.350  1.00  0.00           H  
ATOM   1365  HA  ALA    88      30.825  47.068  36.014  1.00  0.00           H  
ATOM   1366  HB1 ALA    88      31.150  48.758  34.456  1.00  0.00           H  
ATOM   1367  HB2 ALA    88      30.727  47.250  33.514  1.00  0.00           H  
ATOM   1368  HB3 ALA    88      29.578  48.557  33.803  1.00  0.00           H  
ATOM   1369  N   VAL    89      30.148  49.194  37.254  1.00  0.00           N  
ATOM   1370  CA  VAL    89      29.798  50.081  38.412  1.00  0.00           C  
ATOM   1371  C   VAL    89      30.748  51.321  38.551  1.00  0.00           C  
ATOM   1372  O   VAL    89      31.918  51.131  38.132  1.00  0.00           O  
ATOM   1373  CB  VAL    89      29.720  49.404  39.786  1.00  0.00           C  
ATOM   1374  CG1 VAL    89      28.663  48.373  39.931  1.00  0.00           C  
ATOM   1375  CG2 VAL    89      31.070  48.801  40.158  1.00  0.00           C  
ATOM   1376  H   VAL    89      31.116  48.909  37.213  1.00  0.00           H  
ATOM   1377  HA  VAL    89      28.821  50.496  38.165  1.00  0.00           H  
ATOM   1378  HB  VAL    89      29.545  50.163  40.548  1.00  0.00           H  
ATOM   1379 HG11 VAL    89      28.352  48.177  40.957  1.00  0.00           H  
ATOM   1380 HG12 VAL    89      27.713  48.624  39.459  1.00  0.00           H  
ATOM   1381 HG13 VAL    89      28.997  47.446  39.464  1.00  0.00           H  
ATOM   1382 HG21 VAL    89      31.661  48.489  39.296  1.00  0.00           H  
ATOM   1383 HG22 VAL    89      31.670  49.573  40.639  1.00  0.00           H  
ATOM   1384 HG23 VAL    89      30.963  47.977  40.864  1.00  0.00           H  
ATOM   1385  N   GLU    90      30.383  52.422  39.152  1.00  0.00           N  
ATOM   1386  CA  GLU    90      31.255  53.474  39.567  1.00  0.00           C  
ATOM   1387  C   GLU    90      31.143  53.691  41.030  1.00  0.00           C  
ATOM   1388  O   GLU    90      30.091  53.617  41.631  1.00  0.00           O  
ATOM   1389  CB  GLU    90      30.983  54.734  38.827  1.00  0.00           C  
ATOM   1390  CG  GLU    90      31.363  54.584  37.349  1.00  0.00           C  
ATOM   1391  CD  GLU    90      31.035  55.793  36.438  1.00  0.00           C  
ATOM   1392  OE1 GLU    90      30.622  56.920  36.883  1.00  0.00           O  
ATOM   1393  OE2 GLU    90      31.241  55.591  35.254  1.00  0.00           O1-
ATOM   1394  H   GLU    90      29.468  52.447  39.579  1.00  0.00           H  
ATOM   1395  HA  GLU    90      32.290  53.183  39.392  1.00  0.00           H  
ATOM   1396  HB2 GLU    90      29.944  55.027  38.974  1.00  0.00           H  
ATOM   1397  HB3 GLU    90      31.636  55.526  39.193  1.00  0.00           H  
ATOM   1398  HG2 GLU    90      32.424  54.372  37.215  1.00  0.00           H  
ATOM   1399  HG3 GLU    90      30.632  53.851  37.008  1.00  0.00           H  
ATOM   1400  N   HIS    91      32.211  54.093  41.708  1.00  0.00           N  
ATOM   1401  CA  HIS    91      32.316  53.870  43.198  1.00  0.00           C  
ATOM   1402  C   HIS    91      33.102  55.034  43.878  1.00  0.00           C  
ATOM   1403  O   HIS    91      34.075  55.555  43.295  1.00  0.00           O  
ATOM   1404  CB  HIS    91      33.005  52.529  43.424  1.00  0.00           C  
ATOM   1405  CG  HIS    91      33.063  51.919  44.761  1.00  0.00           C  
ATOM   1406  ND1 HIS    91      33.784  50.735  44.994  1.00  0.00           N  
ATOM   1407  CE1 HIS    91      33.496  50.299  46.233  1.00  0.00           C  
ATOM   1408  NE2 HIS    91      32.689  51.199  46.819  1.00  0.00           N  
ATOM   1409  CD2 HIS    91      32.303  52.145  45.853  1.00  0.00           C  
ATOM   1410  H   HIS    91      33.078  54.193  41.200  1.00  0.00           H  
ATOM   1411  HA  HIS    91      31.275  53.820  43.517  1.00  0.00           H  
ATOM   1412  HB2 HIS    91      32.512  51.748  42.845  1.00  0.00           H  
ATOM   1413  HB3 HIS    91      34.018  52.713  43.065  1.00  0.00           H  
ATOM   1414  HE1 HIS    91      33.926  49.450  46.744  1.00  0.00           H  
ATOM   1415  HE2 HIS    91      32.404  51.174  47.788  1.00  0.00           H  
ATOM   1416  HD2 HIS    91      31.577  52.927  46.022  1.00  0.00           H  
ATOM   1417  N   MET    92      32.749  55.427  45.067  1.00  0.00           N  
ATOM   1418  CA  MET    92      33.256  56.730  45.649  1.00  0.00           C  
ATOM   1419  C   MET    92      34.284  56.457  46.764  1.00  0.00           C  
ATOM   1420  O   MET    92      34.003  55.780  47.742  1.00  0.00           O  
ATOM   1421  CB  MET    92      32.177  57.610  46.214  1.00  0.00           C  
ATOM   1422  CG  MET    92      32.520  59.032  46.755  1.00  0.00           C  
ATOM   1423  SD  MET    92      32.860  60.469  45.708  1.00  0.00           S  
ATOM   1424  CE  MET    92      31.169  60.724  45.247  1.00  0.00           C  
ATOM   1425  H   MET    92      31.897  55.073  45.478  1.00  0.00           H  
ATOM   1426  HA  MET    92      33.799  57.279  44.880  1.00  0.00           H  
ATOM   1427  HB2 MET    92      31.468  57.784  45.405  1.00  0.00           H  
ATOM   1428  HB3 MET    92      31.621  57.076  46.984  1.00  0.00           H  
ATOM   1429  HG2 MET    92      31.693  59.333  47.398  1.00  0.00           H  
ATOM   1430  HG3 MET    92      33.383  58.890  47.406  1.00  0.00           H  
ATOM   1431  HE1 MET    92      31.154  61.580  44.572  1.00  0.00           H  
ATOM   1432  HE2 MET    92      30.776  59.957  44.579  1.00  0.00           H  
ATOM   1433  HE3 MET    92      30.513  60.944  46.089  1.00  0.00           H  
ATOM   1434  N   PHE    93      35.470  57.097  46.778  1.00  0.00           N  
ATOM   1435  CA  PHE    93      36.554  56.962  47.712  1.00  0.00           C  
ATOM   1436  C   PHE    93      37.244  58.317  48.037  1.00  0.00           C  
ATOM   1437  O   PHE    93      37.028  59.244  47.235  1.00  0.00           O  
ATOM   1438  CB  PHE    93      37.608  56.029  47.080  1.00  0.00           C  
ATOM   1439  CG  PHE    93      37.212  54.590  47.077  1.00  0.00           C  
ATOM   1440  CD1 PHE    93      36.895  53.936  45.844  1.00  0.00           C  
ATOM   1441  CE1 PHE    93      36.611  52.596  45.842  1.00  0.00           C  
ATOM   1442  CZ  PHE    93      36.666  51.842  47.069  1.00  0.00           C  
ATOM   1443  CE2 PHE    93      37.127  52.401  48.234  1.00  0.00           C  
ATOM   1444  CD2 PHE    93      37.350  53.825  48.248  1.00  0.00           C  
ATOM   1445  H   PHE    93      35.672  57.582  45.916  1.00  0.00           H  
ATOM   1446  HA  PHE    93      36.319  56.467  48.654  1.00  0.00           H  
ATOM   1447  HB2 PHE    93      37.905  56.491  46.139  1.00  0.00           H  
ATOM   1448  HB3 PHE    93      38.524  56.084  47.669  1.00  0.00           H  
ATOM   1449  HD1 PHE    93      36.871  54.523  44.938  1.00  0.00           H  
ATOM   1450  HE1 PHE    93      36.390  52.002  44.968  1.00  0.00           H  
ATOM   1451  HZ  PHE    93      36.433  50.791  46.979  1.00  0.00           H  
ATOM   1452  HE2 PHE    93      37.076  51.841  49.156  1.00  0.00           H  
ATOM   1453  HD2 PHE    93      37.634  54.285  49.183  1.00  0.00           H  
ATOM   1454  N   GLU    94      38.082  58.409  49.074  1.00  0.00           N  
ATOM   1455  CA  GLU    94      38.956  59.584  49.314  1.00  0.00           C  
ATOM   1456  C   GLU    94      40.239  59.504  48.420  1.00  0.00           C  
ATOM   1457  O   GLU    94      40.424  58.498  47.721  1.00  0.00           O  
ATOM   1458  CB  GLU    94      39.258  59.626  50.776  1.00  0.00           C  
ATOM   1459  CG  GLU    94      40.042  58.480  51.503  1.00  0.00           C  
ATOM   1460  CD  GLU    94      39.158  57.333  51.821  1.00  0.00           C  
ATOM   1461  OE1 GLU    94      38.618  57.132  52.926  1.00  0.00           O  
ATOM   1462  OE2 GLU    94      38.960  56.515  50.860  1.00  0.00           O1-
ATOM   1463  H   GLU    94      38.235  57.570  49.615  1.00  0.00           H  
ATOM   1464  HA  GLU    94      38.469  60.506  48.997  1.00  0.00           H  
ATOM   1465  HB2 GLU    94      39.831  60.529  50.985  1.00  0.00           H  
ATOM   1466  HB3 GLU    94      38.358  59.752  51.377  1.00  0.00           H  
ATOM   1467  HG2 GLU    94      40.813  58.151  50.806  1.00  0.00           H  
ATOM   1468  HG3 GLU    94      40.415  58.795  52.477  1.00  0.00           H  
ATOM   1469  N   THR    95      41.145  60.513  48.307  1.00  0.00           N  
ATOM   1470  CA  THR    95      42.189  60.649  47.316  1.00  0.00           C  
ATOM   1471  C   THR    95      43.403  61.280  47.897  1.00  0.00           C  
ATOM   1472  O   THR    95      43.323  61.806  49.033  1.00  0.00           O  
ATOM   1473  CB  THR    95      41.644  61.507  46.098  1.00  0.00           C  
ATOM   1474  CG2 THR    95      41.010  62.814  46.424  1.00  0.00           C  
ATOM   1475  OG1 THR    95      42.638  61.966  45.239  1.00  0.00           O  
ATOM   1476  H   THR    95      41.040  61.285  48.950  1.00  0.00           H  
ATOM   1477  HA  THR    95      42.565  59.710  46.910  1.00  0.00           H  
ATOM   1478  HB  THR    95      41.006  60.856  45.500  1.00  0.00           H  
ATOM   1479 HG21 THR    95      41.503  63.202  47.316  1.00  0.00           H  
ATOM   1480 HG22 THR    95      41.091  63.529  45.605  1.00  0.00           H  
ATOM   1481 HG23 THR    95      39.996  62.539  46.713  1.00  0.00           H  
ATOM   1482  HG1 THR    95      42.534  61.460  44.430  1.00  0.00           H  
ATOM   1483  N   GLU    96      44.464  61.452  47.143  1.00  0.00           N  
ATOM   1484  CA  GLU    96      45.646  62.147  47.582  1.00  0.00           C  
ATOM   1485  C   GLU    96      45.529  63.698  47.394  1.00  0.00           C  
ATOM   1486  O   GLU    96      46.334  64.476  47.853  1.00  0.00           O  
ATOM   1487  CB  GLU    96      46.926  61.631  46.917  1.00  0.00           C  
ATOM   1488  CG  GLU    96      47.156  60.123  47.293  1.00  0.00           C  
ATOM   1489  CD  GLU    96      47.424  59.848  48.770  1.00  0.00           C  
ATOM   1490  OE1 GLU    96      48.491  60.308  49.335  1.00  0.00           O  
ATOM   1491  OE2 GLU    96      46.557  59.239  49.483  1.00  0.00           O1-
ATOM   1492  H   GLU    96      44.446  61.116  46.191  1.00  0.00           H  
ATOM   1493  HA  GLU    96      45.843  62.088  48.652  1.00  0.00           H  
ATOM   1494  HB2 GLU    96      46.778  61.720  45.840  1.00  0.00           H  
ATOM   1495  HB3 GLU    96      47.813  62.145  47.286  1.00  0.00           H  
ATOM   1496  HG2 GLU    96      46.295  59.594  46.883  1.00  0.00           H  
ATOM   1497  HG3 GLU    96      48.084  59.879  46.776  1.00  0.00           H  
ATOM   1498  N   ASP    97      44.478  64.097  46.701  1.00  0.00           N  
ATOM   1499  CA  ASP    97      44.108  65.480  46.402  1.00  0.00           C  
ATOM   1500  C   ASP    97      43.346  66.096  47.558  1.00  0.00           C  
ATOM   1501  O   ASP    97      43.257  67.314  47.662  1.00  0.00           O  
ATOM   1502  CB  ASP    97      43.314  65.547  45.034  1.00  0.00           C  
ATOM   1503  CG  ASP    97      44.230  65.223  43.854  1.00  0.00           C  
ATOM   1504  OD1 ASP    97      43.762  64.861  42.749  1.00  0.00           O  
ATOM   1505  OD2 ASP    97      45.456  65.383  43.958  1.00  0.00           O1-
ATOM   1506  H   ASP    97      43.770  63.404  46.504  1.00  0.00           H  
ATOM   1507  HA  ASP    97      45.019  66.060  46.257  1.00  0.00           H  
ATOM   1508  HB2 ASP    97      42.484  64.847  45.134  1.00  0.00           H  
ATOM   1509  HB3 ASP    97      43.058  66.604  44.958  1.00  0.00           H  
ATOM   1510  N   GLY    98      42.859  65.171  48.424  1.00  0.00           N  
ATOM   1511  CA  GLY    98      41.885  65.483  49.506  1.00  0.00           C  
ATOM   1512  C   GLY    98      40.458  65.750  48.957  1.00  0.00           C  
ATOM   1513  O   GLY    98      40.260  65.765  47.744  1.00  0.00           O  
ATOM   1514  H   GLY    98      42.913  64.194  48.172  1.00  0.00           H  
ATOM   1515  HA2 GLY    98      41.822  64.656  50.212  1.00  0.00           H  
ATOM   1516  HA3 GLY    98      42.207  66.393  50.012  1.00  0.00           H  
ATOM   1517  N   SER    99      39.498  65.679  49.820  1.00  0.00           N  
ATOM   1518  CA  SER    99      38.084  65.494  49.494  1.00  0.00           C  
ATOM   1519  C   SER    99      38.004  64.113  48.867  1.00  0.00           C  
ATOM   1520  O   SER    99      38.732  63.183  49.301  1.00  0.00           O  
ATOM   1521  CB  SER    99      37.510  66.738  48.771  1.00  0.00           C  
ATOM   1522  OG  SER    99      36.114  66.538  48.572  1.00  0.00           O  
ATOM   1523  H   SER    99      39.679  65.591  50.810  1.00  0.00           H  
ATOM   1524  HA  SER    99      37.552  65.491  50.446  1.00  0.00           H  
ATOM   1525  HB2 SER    99      37.607  67.700  49.275  1.00  0.00           H  
ATOM   1526  HB3 SER    99      38.024  66.863  47.818  1.00  0.00           H  
ATOM   1527  HG  SER    99      35.595  67.339  48.470  1.00  0.00           H  
ATOM   1528  N   LYS   100      37.106  63.957  47.817  1.00  0.00           N  
ATOM   1529  CA  LYS   100      36.848  62.679  47.236  1.00  0.00           C  
ATOM   1530  C   LYS   100      36.922  62.740  45.716  1.00  0.00           C  
ATOM   1531  O   LYS   100      36.951  63.817  45.119  1.00  0.00           O  
ATOM   1532  CB  LYS   100      35.509  62.054  47.771  1.00  0.00           C  
ATOM   1533  CG  LYS   100      35.520  61.837  49.259  1.00  0.00           C  
ATOM   1534  CD  LYS   100      34.117  61.563  49.682  1.00  0.00           C  
ATOM   1535  CE  LYS   100      34.213  61.104  51.157  1.00  0.00           C  
ATOM   1536  NZ  LYS   100      32.852  61.046  51.730  1.00  0.00           N1+
ATOM   1537  H   LYS   100      36.579  64.769  47.525  1.00  0.00           H  
ATOM   1538  HA  LYS   100      37.639  62.007  47.573  1.00  0.00           H  
ATOM   1539  HB2 LYS   100      34.743  62.796  47.547  1.00  0.00           H  
ATOM   1540  HB3 LYS   100      35.342  61.096  47.278  1.00  0.00           H  
ATOM   1541  HG2 LYS   100      36.130  60.949  49.419  1.00  0.00           H  
ATOM   1542  HG3 LYS   100      35.850  62.711  49.821  1.00  0.00           H  
ATOM   1543  HD2 LYS   100      33.604  62.524  49.629  1.00  0.00           H  
ATOM   1544  HD3 LYS   100      33.619  60.819  49.060  1.00  0.00           H  
ATOM   1545  HE2 LYS   100      34.446  60.039  51.152  1.00  0.00           H  
ATOM   1546  HE3 LYS   100      34.861  61.690  51.810  1.00  0.00           H  
ATOM   1547  HZ1 LYS   100      32.868  60.547  52.608  1.00  0.00           H  
ATOM   1548  HZ2 LYS   100      32.320  61.899  51.823  1.00  0.00           H  
ATOM   1549  HZ3 LYS   100      32.190  60.523  51.174  1.00  0.00           H  
ATOM   1550  N   ASP   101      36.956  61.495  45.091  1.00  0.00           N  
ATOM   1551  CA  ASP   101      36.964  61.191  43.676  1.00  0.00           C  
ATOM   1552  C   ASP   101      36.508  59.720  43.417  1.00  0.00           C  
ATOM   1553  O   ASP   101      36.566  58.898  44.353  1.00  0.00           O  
ATOM   1554  CB  ASP   101      38.349  61.537  43.145  1.00  0.00           C  
ATOM   1555  CG  ASP   101      38.481  61.406  41.639  1.00  0.00           C  
ATOM   1556  OD1 ASP   101      37.560  61.777  40.872  1.00  0.00           O  
ATOM   1557  OD2 ASP   101      39.542  60.882  41.177  1.00  0.00           O1-
ATOM   1558  H   ASP   101      37.168  60.710  45.690  1.00  0.00           H  
ATOM   1559  HA  ASP   101      36.206  61.804  43.188  1.00  0.00           H  
ATOM   1560  HB2 ASP   101      38.663  62.549  43.402  1.00  0.00           H  
ATOM   1561  HB3 ASP   101      39.033  60.831  43.616  1.00  0.00           H  
ATOM   1562  N   GLU   102      36.255  59.410  42.165  1.00  0.00           N  
ATOM   1563  CA  GLU   102      35.512  58.179  41.825  1.00  0.00           C  
ATOM   1564  C   GLU   102      36.219  57.135  40.881  1.00  0.00           C  
ATOM   1565  O   GLU   102      36.969  57.448  39.955  1.00  0.00           O  
ATOM   1566  CB  GLU   102      34.140  58.548  41.219  1.00  0.00           C  
ATOM   1567  CG  GLU   102      33.236  59.355  42.155  1.00  0.00           C  
ATOM   1568  CD  GLU   102      31.787  59.069  41.675  1.00  0.00           C  
ATOM   1569  OE1 GLU   102      31.349  57.916  41.901  1.00  0.00           O  
ATOM   1570  OE2 GLU   102      31.121  60.080  41.389  1.00  0.00           O1-
ATOM   1571  H   GLU   102      36.379  60.168  41.510  1.00  0.00           H  
ATOM   1572  HA  GLU   102      35.153  57.706  42.739  1.00  0.00           H  
ATOM   1573  HB2 GLU   102      34.427  59.123  40.338  1.00  0.00           H  
ATOM   1574  HB3 GLU   102      33.637  57.608  40.991  1.00  0.00           H  
ATOM   1575  HG2 GLU   102      33.359  59.031  43.188  1.00  0.00           H  
ATOM   1576  HG3 GLU   102      33.522  60.406  42.174  1.00  0.00           H  
ATOM   1577  N   TRP   103      35.865  55.876  41.030  1.00  0.00           N  
ATOM   1578  CA  TRP   103      36.532  54.701  40.337  1.00  0.00           C  
ATOM   1579  C   TRP   103      35.498  53.865  39.542  1.00  0.00           C  
ATOM   1580  O   TRP   103      34.557  53.367  40.170  1.00  0.00           O  
ATOM   1581  CB  TRP   103      37.275  53.847  41.416  1.00  0.00           C  
ATOM   1582  CG  TRP   103      38.450  54.403  42.149  1.00  0.00           C  
ATOM   1583  CD1 TRP   103      38.358  55.479  42.982  1.00  0.00           C  
ATOM   1584  NE1 TRP   103      39.567  55.761  43.476  1.00  0.00           N  
ATOM   1585  CE2 TRP   103      40.433  54.850  43.044  1.00  0.00           C  
ATOM   1586  CZ2 TRP   103      41.849  54.707  43.329  1.00  0.00           C  
ATOM   1587  CH2 TRP   103      42.594  53.793  42.604  1.00  0.00           C  
ATOM   1588  CZ3 TRP   103      41.933  52.927  41.699  1.00  0.00           C  
ATOM   1589  CE3 TRP   103      40.560  53.033  41.367  1.00  0.00           C  
ATOM   1590  CD2 TRP   103      39.824  53.938  42.151  1.00  0.00           C  
ATOM   1591  H   TRP   103      35.352  55.571  41.844  1.00  0.00           H  
ATOM   1592  HA  TRP   103      37.305  55.041  39.647  1.00  0.00           H  
ATOM   1593  HB2 TRP   103      36.563  53.547  42.184  1.00  0.00           H  
ATOM   1594  HB3 TRP   103      37.587  52.929  40.917  1.00  0.00           H  
ATOM   1595  HD1 TRP   103      37.460  56.061  43.135  1.00  0.00           H  
ATOM   1596  HE1 TRP   103      39.761  56.568  44.052  1.00  0.00           H  
ATOM   1597  HZ2 TRP   103      42.244  55.467  43.988  1.00  0.00           H  
ATOM   1598  HH2 TRP   103      43.657  53.817  42.792  1.00  0.00           H  
ATOM   1599  HZ3 TRP   103      42.629  52.323  41.135  1.00  0.00           H  
ATOM   1600  HE3 TRP   103      40.114  52.419  40.598  1.00  0.00           H  
ATOM   1601  N   ARG   104      35.728  53.604  38.288  1.00  0.00           N  
ATOM   1602  CA  ARG   104      34.935  52.685  37.445  1.00  0.00           C  
ATOM   1603  C   ARG   104      35.393  51.310  37.707  1.00  0.00           C  
ATOM   1604  O   ARG   104      36.597  51.063  37.918  1.00  0.00           O  
ATOM   1605  CB  ARG   104      35.079  53.063  35.934  1.00  0.00           C  
ATOM   1606  CG  ARG   104      34.185  52.299  34.929  1.00  0.00           C  
ATOM   1607  CD  ARG   104      32.780  52.894  34.712  1.00  0.00           C  
ATOM   1608  NE  ARG   104      32.029  52.150  33.685  1.00  0.00           N  
ATOM   1609  CZ  ARG   104      31.356  52.754  32.745  1.00  0.00           C  
ATOM   1610  NH1 ARG   104      31.019  54.062  32.940  1.00  0.00           N  
ATOM   1611  NH2 ARG   104      31.034  52.191  31.657  1.00  0.00           N1+
ATOM   1612  H   ARG   104      36.405  54.174  37.800  1.00  0.00           H  
ATOM   1613  HA  ARG   104      33.908  52.678  37.810  1.00  0.00           H  
ATOM   1614  HB2 ARG   104      34.857  54.122  35.809  1.00  0.00           H  
ATOM   1615  HB3 ARG   104      36.058  52.991  35.459  1.00  0.00           H  
ATOM   1616  HG2 ARG   104      34.630  52.432  33.943  1.00  0.00           H  
ATOM   1617  HG3 ARG   104      34.169  51.225  35.112  1.00  0.00           H  
ATOM   1618  HD2 ARG   104      32.210  52.722  35.626  1.00  0.00           H  
ATOM   1619  HD3 ARG   104      32.854  53.977  34.615  1.00  0.00           H  
ATOM   1620  HE  ARG   104      32.213  51.174  33.500  1.00  0.00           H  
ATOM   1621 HH11 ARG   104      31.097  54.508  33.842  1.00  0.00           H  
ATOM   1622 HH12 ARG   104      30.829  54.629  32.126  1.00  0.00           H  
ATOM   1623 HH21 ARG   104      31.377  51.329  31.256  1.00  0.00           H  
ATOM   1624 HH22 ARG   104      30.485  52.768  31.036  1.00  0.00           H  
ATOM   1625  N   GLY   105      34.480  50.337  37.737  1.00  0.00           N  
ATOM   1626  CA  GLY   105      34.705  48.912  38.086  1.00  0.00           C  
ATOM   1627  C   GLY   105      33.629  47.958  37.574  1.00  0.00           C  
ATOM   1628  O   GLY   105      32.874  48.231  36.649  1.00  0.00           O  
ATOM   1629  H   GLY   105      33.574  50.571  37.357  1.00  0.00           H  
ATOM   1630  HA2 GLY   105      35.685  48.626  37.706  1.00  0.00           H  
ATOM   1631  HA3 GLY   105      34.752  48.806  39.170  1.00  0.00           H  
ATOM   1632  N   MET   106      33.595  46.835  38.345  1.00  0.00           N  
ATOM   1633  CA  MET   106      32.547  45.829  38.203  1.00  0.00           C  
ATOM   1634  C   MET   106      32.615  45.004  39.509  1.00  0.00           C  
ATOM   1635  O   MET   106      33.603  44.559  40.021  1.00  0.00           O  
ATOM   1636  CB  MET   106      32.812  44.868  37.027  1.00  0.00           C  
ATOM   1637  CG  MET   106      31.804  43.735  36.745  1.00  0.00           C  
ATOM   1638  SD  MET   106      32.277  42.895  35.184  1.00  0.00           S  
ATOM   1639  CE  MET   106      33.424  41.739  35.995  1.00  0.00           C  
ATOM   1640  H   MET   106      34.270  46.682  39.080  1.00  0.00           H  
ATOM   1641  HA  MET   106      31.549  46.259  38.119  1.00  0.00           H  
ATOM   1642  HB2 MET   106      33.016  45.371  36.082  1.00  0.00           H  
ATOM   1643  HB3 MET   106      33.715  44.401  37.422  1.00  0.00           H  
ATOM   1644  HG2 MET   106      31.760  43.078  37.613  1.00  0.00           H  
ATOM   1645  HG3 MET   106      30.780  44.089  36.625  1.00  0.00           H  
ATOM   1646  HE1 MET   106      34.217  41.511  35.282  1.00  0.00           H  
ATOM   1647  HE2 MET   106      33.957  42.201  36.826  1.00  0.00           H  
ATOM   1648  HE3 MET   106      32.969  40.807  36.332  1.00  0.00           H  
ATOM   1649  N   VAL   107      31.430  44.644  40.027  1.00  0.00           N  
ATOM   1650  CA  VAL   107      31.228  43.720  41.081  1.00  0.00           C  
ATOM   1651  C   VAL   107      31.155  42.277  40.527  1.00  0.00           C  
ATOM   1652  O   VAL   107      30.535  42.011  39.539  1.00  0.00           O  
ATOM   1653  CB  VAL   107      29.929  43.947  41.775  1.00  0.00           C  
ATOM   1654  CG1 VAL   107      29.807  43.005  43.016  1.00  0.00           C  
ATOM   1655  CG2 VAL   107      29.701  45.377  42.394  1.00  0.00           C  
ATOM   1656  H   VAL   107      30.567  44.917  39.579  1.00  0.00           H  
ATOM   1657  HA  VAL   107      32.003  43.894  41.827  1.00  0.00           H  
ATOM   1658  HB  VAL   107      29.188  43.578  41.067  1.00  0.00           H  
ATOM   1659 HG11 VAL   107      30.592  43.353  43.687  1.00  0.00           H  
ATOM   1660 HG12 VAL   107      28.885  43.148  43.580  1.00  0.00           H  
ATOM   1661 HG13 VAL   107      29.986  41.937  42.892  1.00  0.00           H  
ATOM   1662 HG21 VAL   107      29.533  46.129  41.623  1.00  0.00           H  
ATOM   1663 HG22 VAL   107      28.816  45.341  43.030  1.00  0.00           H  
ATOM   1664 HG23 VAL   107      30.614  45.611  42.941  1.00  0.00           H  
ATOM   1665  N   LEU   108      31.780  41.372  41.263  1.00  0.00           N  
ATOM   1666  CA  LEU   108      32.036  40.040  40.793  1.00  0.00           C  
ATOM   1667  C   LEU   108      31.234  38.954  41.535  1.00  0.00           C  
ATOM   1668  O   LEU   108      30.649  38.102  40.882  1.00  0.00           O  
ATOM   1669  CB  LEU   108      33.531  39.768  41.176  1.00  0.00           C  
ATOM   1670  CG  LEU   108      34.483  40.787  40.419  1.00  0.00           C  
ATOM   1671  CD1 LEU   108      35.772  40.910  41.202  1.00  0.00           C  
ATOM   1672  CD2 LEU   108      34.753  40.314  38.977  1.00  0.00           C  
ATOM   1673  H   LEU   108      32.144  41.607  42.174  1.00  0.00           H  
ATOM   1674  HA  LEU   108      31.812  39.946  39.730  1.00  0.00           H  
ATOM   1675  HB2 LEU   108      33.674  39.740  42.257  1.00  0.00           H  
ATOM   1676  HB3 LEU   108      33.907  38.786  40.888  1.00  0.00           H  
ATOM   1677  HG  LEU   108      33.989  41.750  40.286  1.00  0.00           H  
ATOM   1678 HD11 LEU   108      36.493  41.520  40.658  1.00  0.00           H  
ATOM   1679 HD12 LEU   108      35.708  41.374  42.186  1.00  0.00           H  
ATOM   1680 HD13 LEU   108      36.185  39.907  41.303  1.00  0.00           H  
ATOM   1681 HD21 LEU   108      35.293  39.368  39.013  1.00  0.00           H  
ATOM   1682 HD22 LEU   108      33.819  40.200  38.427  1.00  0.00           H  
ATOM   1683 HD23 LEU   108      35.416  41.006  38.457  1.00  0.00           H  
ATOM   1684  N   ALA   109      31.075  39.023  42.832  1.00  0.00           N  
ATOM   1685  CA  ALA   109      30.513  37.923  43.620  1.00  0.00           C  
ATOM   1686  C   ALA   109      30.263  38.216  45.084  1.00  0.00           C  
ATOM   1687  O   ALA   109      30.929  39.056  45.661  1.00  0.00           O  
ATOM   1688  CB  ALA   109      31.603  36.805  43.529  1.00  0.00           C  
ATOM   1689  H   ALA   109      31.548  39.725  43.383  1.00  0.00           H  
ATOM   1690  HA  ALA   109      29.612  37.558  43.127  1.00  0.00           H  
ATOM   1691  HB1 ALA   109      32.380  36.860  44.292  1.00  0.00           H  
ATOM   1692  HB2 ALA   109      31.127  35.854  43.764  1.00  0.00           H  
ATOM   1693  HB3 ALA   109      31.888  36.755  42.478  1.00  0.00           H  
ATOM   1694  N   ARG   110      29.250  37.551  45.698  1.00  0.00           N  
ATOM   1695  CA  ARG   110      29.025  37.680  47.141  1.00  0.00           C  
ATOM   1696  C   ARG   110      29.854  36.717  48.000  1.00  0.00           C  
ATOM   1697  O   ARG   110      29.994  35.527  47.634  1.00  0.00           O  
ATOM   1698  CB  ARG   110      27.492  37.589  47.471  1.00  0.00           C  
ATOM   1699  CG  ARG   110      27.255  38.433  48.767  1.00  0.00           C  
ATOM   1700  CD  ARG   110      25.767  38.686  49.057  1.00  0.00           C  
ATOM   1701  NE  ARG   110      24.911  37.512  49.076  1.00  0.00           N  
ATOM   1702  CZ  ARG   110      24.372  36.887  50.104  1.00  0.00           C  
ATOM   1703  NH1 ARG   110      24.611  37.209  51.321  1.00  0.00           N  
ATOM   1704  NH2 ARG   110      23.558  35.913  49.874  1.00  0.00           N1+
ATOM   1705  H   ARG   110      28.802  36.755  45.266  1.00  0.00           H  
ATOM   1706  HA  ARG   110      29.209  38.736  47.339  1.00  0.00           H  
ATOM   1707  HB2 ARG   110      26.887  38.069  46.702  1.00  0.00           H  
ATOM   1708  HB3 ARG   110      27.341  36.511  47.521  1.00  0.00           H  
ATOM   1709  HG2 ARG   110      27.647  37.887  49.625  1.00  0.00           H  
ATOM   1710  HG3 ARG   110      27.754  39.393  48.640  1.00  0.00           H  
ATOM   1711  HD2 ARG   110      25.600  39.248  49.976  1.00  0.00           H  
ATOM   1712  HD3 ARG   110      25.306  39.399  48.373  1.00  0.00           H  
ATOM   1713  HE  ARG   110      24.677  37.212  48.141  1.00  0.00           H  
ATOM   1714 HH11 ARG   110      25.255  37.948  51.565  1.00  0.00           H  
ATOM   1715 HH12 ARG   110      24.210  36.709  52.102  1.00  0.00           H  
ATOM   1716 HH21 ARG   110      23.521  35.524  48.942  1.00  0.00           H  
ATOM   1717 HH22 ARG   110      23.131  35.407  50.636  1.00  0.00           H  
ATOM   1718  N   ALA   111      30.374  37.107  49.175  1.00  0.00           N  
ATOM   1719  CA  ALA   111      31.332  36.382  49.912  1.00  0.00           C  
ATOM   1720  C   ALA   111      30.816  35.112  50.563  1.00  0.00           C  
ATOM   1721  O   ALA   111      29.643  35.149  51.039  1.00  0.00           O  
ATOM   1722  CB  ALA   111      32.029  37.279  50.943  1.00  0.00           C  
ATOM   1723  H   ALA   111      30.077  37.990  49.564  1.00  0.00           H  
ATOM   1724  HA  ALA   111      32.051  36.061  49.159  1.00  0.00           H  
ATOM   1725  HB1 ALA   111      33.100  37.108  51.055  1.00  0.00           H  
ATOM   1726  HB2 ALA   111      31.908  38.314  50.625  1.00  0.00           H  
ATOM   1727  HB3 ALA   111      31.496  37.198  51.890  1.00  0.00           H  
ATOM   1728  N   PRO   112      31.574  34.028  50.593  1.00  0.00           N  
ATOM   1729  CA  PRO   112      31.287  32.932  51.553  1.00  0.00           C  
ATOM   1730  C   PRO   112      31.630  33.424  52.957  1.00  0.00           C  
ATOM   1731  O   PRO   112      32.634  34.062  53.222  1.00  0.00           O  
ATOM   1732  CD  PRO   112      32.834  33.755  49.879  1.00  0.00           C  
ATOM   1733  CG  PRO   112      33.420  32.552  50.519  1.00  0.00           C  
ATOM   1734  CB  PRO   112      32.225  31.791  51.221  1.00  0.00           C  
ATOM   1735  HD2 PRO   112      33.592  34.518  50.055  1.00  0.00           H  
ATOM   1736  HD3 PRO   112      32.779  33.578  48.805  1.00  0.00           H  
ATOM   1737  HG2 PRO   112      34.109  32.791  51.328  1.00  0.00           H  
ATOM   1738  HG3 PRO   112      33.886  31.925  49.758  1.00  0.00           H  
ATOM   1739  HB2 PRO   112      32.596  31.161  52.029  1.00  0.00           H  
ATOM   1740  HB3 PRO   112      31.735  31.138  50.499  1.00  0.00           H  
ATOM   1741  HA  PRO   112      30.234  32.671  51.452  1.00  0.00           H  
ATOM   1742  N   VAL   113      30.858  32.925  53.978  1.00  0.00           N  
ATOM   1743  CA  VAL   113      31.212  33.056  55.407  1.00  0.00           C  
ATOM   1744  C   VAL   113      31.325  34.426  56.100  1.00  0.00           C  
ATOM   1745  O   VAL   113      31.320  34.546  57.325  1.00  0.00           O  
ATOM   1746  CB  VAL   113      32.327  31.999  55.878  1.00  0.00           C  
ATOM   1747  CG1 VAL   113      32.237  30.643  55.241  1.00  0.00           C  
ATOM   1748  CG2 VAL   113      33.781  32.563  55.858  1.00  0.00           C  
ATOM   1749  H   VAL   113      30.145  32.232  53.807  1.00  0.00           H  
ATOM   1750  HA  VAL   113      30.281  32.641  55.791  1.00  0.00           H  
ATOM   1751  HB  VAL   113      32.256  31.881  56.959  1.00  0.00           H  
ATOM   1752 HG11 VAL   113      32.520  29.901  55.987  1.00  0.00           H  
ATOM   1753 HG12 VAL   113      31.302  30.333  54.774  1.00  0.00           H  
ATOM   1754 HG13 VAL   113      32.905  30.562  54.383  1.00  0.00           H  
ATOM   1755 HG21 VAL   113      33.803  33.588  56.228  1.00  0.00           H  
ATOM   1756 HG22 VAL   113      34.424  31.937  56.477  1.00  0.00           H  
ATOM   1757 HG23 VAL   113      34.240  32.424  54.879  1.00  0.00           H  
ATOM   1758  N   MET   114      31.300  35.491  55.324  1.00  0.00           N  
ATOM   1759  CA  MET   114      31.137  36.931  55.607  1.00  0.00           C  
ATOM   1760  C   MET   114      30.188  37.637  54.566  1.00  0.00           C  
ATOM   1761  O   MET   114      30.491  38.499  53.749  1.00  0.00           O  
ATOM   1762  CB  MET   114      32.459  37.617  55.692  1.00  0.00           C  
ATOM   1763  CG  MET   114      33.408  37.577  54.442  1.00  0.00           C  
ATOM   1764  SD  MET   114      35.178  38.126  54.663  1.00  0.00           S  
ATOM   1765  CE  MET   114      34.768  39.852  54.932  1.00  0.00           C  
ATOM   1766  H   MET   114      31.369  35.261  54.344  1.00  0.00           H  
ATOM   1767  HA  MET   114      30.687  37.003  56.597  1.00  0.00           H  
ATOM   1768  HB2 MET   114      32.280  38.621  56.077  1.00  0.00           H  
ATOM   1769  HB3 MET   114      32.998  37.117  56.497  1.00  0.00           H  
ATOM   1770  HG2 MET   114      33.325  36.560  54.059  1.00  0.00           H  
ATOM   1771  HG3 MET   114      33.006  38.205  53.646  1.00  0.00           H  
ATOM   1772  HE1 MET   114      35.701  40.411  54.990  1.00  0.00           H  
ATOM   1773  HE2 MET   114      34.027  40.280  54.256  1.00  0.00           H  
ATOM   1774  HE3 MET   114      34.345  40.050  55.917  1.00  0.00           H  
ATOM   1775  N   ASN   115      28.952  37.143  54.670  1.00  0.00           N  
ATOM   1776  CA  ASN   115      28.087  37.167  53.519  1.00  0.00           C  
ATOM   1777  C   ASN   115      27.542  38.638  53.155  1.00  0.00           C  
ATOM   1778  O   ASN   115      27.166  38.903  52.033  1.00  0.00           O  
ATOM   1779  CB  ASN   115      27.095  36.080  53.590  1.00  0.00           C  
ATOM   1780  CG  ASN   115      27.709  34.684  53.844  1.00  0.00           C  
ATOM   1781  OD1 ASN   115      27.995  34.345  54.961  1.00  0.00           O  
ATOM   1782  ND2 ASN   115      27.719  33.848  52.798  1.00  0.00           N  
ATOM   1783  H   ASN   115      28.631  36.550  55.423  1.00  0.00           H  
ATOM   1784  HA  ASN   115      28.640  36.976  52.599  1.00  0.00           H  
ATOM   1785  HB2 ASN   115      26.335  36.288  54.343  1.00  0.00           H  
ATOM   1786  HB3 ASN   115      26.560  35.956  52.649  1.00  0.00           H  
ATOM   1787 HD21 ASN   115      27.534  34.283  51.905  1.00  0.00           H  
ATOM   1788 HD22 ASN   115      28.125  32.924  52.837  1.00  0.00           H  
ATOM   1789  N   THR   116      27.607  39.603  54.011  1.00  0.00           N  
ATOM   1790  CA  THR   116      27.318  41.053  53.780  1.00  0.00           C  
ATOM   1791  C   THR   116      28.441  41.735  52.963  1.00  0.00           C  
ATOM   1792  O   THR   116      28.246  42.938  52.576  1.00  0.00           O  
ATOM   1793  CB  THR   116      27.163  41.794  55.110  1.00  0.00           C  
ATOM   1794  CG2 THR   116      26.192  41.230  56.115  1.00  0.00           C  
ATOM   1795  OG1 THR   116      28.382  41.796  55.761  1.00  0.00           O  
ATOM   1796  H   THR   116      28.156  39.451  54.845  1.00  0.00           H  
ATOM   1797  HA  THR   116      26.398  41.156  53.205  1.00  0.00           H  
ATOM   1798  HB  THR   116      26.879  42.829  54.923  1.00  0.00           H  
ATOM   1799 HG21 THR   116      25.238  41.069  55.613  1.00  0.00           H  
ATOM   1800 HG22 THR   116      26.591  40.287  56.488  1.00  0.00           H  
ATOM   1801 HG23 THR   116      25.951  41.953  56.894  1.00  0.00           H  
ATOM   1802  HG1 THR   116      28.565  42.624  56.211  1.00  0.00           H  
ATOM   1803  N   TRP   117      29.538  41.039  52.578  1.00  0.00           N  
ATOM   1804  CA  TRP   117      30.608  41.697  51.790  1.00  0.00           C  
ATOM   1805  C   TRP   117      30.742  41.142  50.352  1.00  0.00           C  
ATOM   1806  O   TRP   117      30.311  40.010  50.007  1.00  0.00           O  
ATOM   1807  CB  TRP   117      31.926  41.374  52.496  1.00  0.00           C  
ATOM   1808  CG  TRP   117      32.129  41.921  53.863  1.00  0.00           C  
ATOM   1809  CD1 TRP   117      31.701  41.300  54.989  1.00  0.00           C  
ATOM   1810  NE1 TRP   117      31.915  42.163  56.058  1.00  0.00           N  
ATOM   1811  CE2 TRP   117      32.868  43.076  55.782  1.00  0.00           C  
ATOM   1812  CZ2 TRP   117      33.534  44.012  56.569  1.00  0.00           C  
ATOM   1813  CH2 TRP   117      34.389  44.914  55.912  1.00  0.00           C  
ATOM   1814  CZ3 TRP   117      34.433  44.988  54.528  1.00  0.00           C  
ATOM   1815  CE3 TRP   117      33.649  44.078  53.735  1.00  0.00           C  
ATOM   1816  CD2 TRP   117      32.890  43.085  54.326  1.00  0.00           C  
ATOM   1817  H   TRP   117      29.754  40.134  52.970  1.00  0.00           H  
ATOM   1818  HA  TRP   117      30.503  42.777  51.893  1.00  0.00           H  
ATOM   1819  HB2 TRP   117      32.101  40.298  52.472  1.00  0.00           H  
ATOM   1820  HB3 TRP   117      32.750  41.727  51.876  1.00  0.00           H  
ATOM   1821  HD1 TRP   117      31.077  40.419  55.025  1.00  0.00           H  
ATOM   1822  HE1 TRP   117      31.416  42.019  56.924  1.00  0.00           H  
ATOM   1823  HZ2 TRP   117      33.410  44.105  57.638  1.00  0.00           H  
ATOM   1824  HH2 TRP   117      34.874  45.671  56.510  1.00  0.00           H  
ATOM   1825  HZ3 TRP   117      35.088  45.755  54.142  1.00  0.00           H  
ATOM   1826  HE3 TRP   117      33.754  44.136  52.662  1.00  0.00           H  
ATOM   1827  N   PHE   118      31.289  41.958  49.440  1.00  0.00           N  
ATOM   1828  CA  PHE   118      31.227  41.684  48.027  1.00  0.00           C  
ATOM   1829  C   PHE   118      32.680  41.717  47.369  1.00  0.00           C  
ATOM   1830  O   PHE   118      33.382  42.669  47.675  1.00  0.00           O  
ATOM   1831  CB  PHE   118      30.158  42.688  47.438  1.00  0.00           C  
ATOM   1832  CG  PHE   118      28.684  42.448  47.646  1.00  0.00           C  
ATOM   1833  CD1 PHE   118      28.111  42.810  48.883  1.00  0.00           C  
ATOM   1834  CE1 PHE   118      26.744  42.655  49.126  1.00  0.00           C  
ATOM   1835  CZ  PHE   118      25.950  42.112  48.127  1.00  0.00           C  
ATOM   1836  CE2 PHE   118      26.426  41.830  46.870  1.00  0.00           C  
ATOM   1837  CD2 PHE   118      27.828  41.998  46.636  1.00  0.00           C  
ATOM   1838  H   PHE   118      31.558  42.898  49.691  1.00  0.00           H  
ATOM   1839  HA  PHE   118      30.802  40.682  47.978  1.00  0.00           H  
ATOM   1840  HB2 PHE   118      30.473  43.674  47.780  1.00  0.00           H  
ATOM   1841  HB3 PHE   118      30.342  42.733  46.365  1.00  0.00           H  
ATOM   1842  HD1 PHE   118      28.732  43.304  49.616  1.00  0.00           H  
ATOM   1843  HE1 PHE   118      26.350  42.997  50.072  1.00  0.00           H  
ATOM   1844  HZ  PHE   118      24.897  41.995  48.338  1.00  0.00           H  
ATOM   1845  HE2 PHE   118      25.769  41.607  46.042  1.00  0.00           H  
ATOM   1846  HD2 PHE   118      28.255  41.870  45.653  1.00  0.00           H  
ATOM   1847  N   TYR   119      32.941  40.791  46.478  1.00  0.00           N  
ATOM   1848  CA  TYR   119      34.119  40.935  45.671  1.00  0.00           C  
ATOM   1849  C   TYR   119      33.878  41.997  44.580  1.00  0.00           C  
ATOM   1850  O   TYR   119      32.852  41.974  43.858  1.00  0.00           O  
ATOM   1851  CB  TYR   119      34.547  39.622  45.022  1.00  0.00           C  
ATOM   1852  CG  TYR   119      35.059  38.518  45.928  1.00  0.00           C  
ATOM   1853  CD1 TYR   119      36.467  38.434  46.297  1.00  0.00           C  
ATOM   1854  CE1 TYR   119      37.009  37.331  46.912  1.00  0.00           C  
ATOM   1855  CZ  TYR   119      36.126  36.289  47.271  1.00  0.00           C  
ATOM   1856  OH  TYR   119      36.589  35.221  47.984  1.00  0.00           O  
ATOM   1857  CE2 TYR   119      34.722  36.348  47.029  1.00  0.00           C  
ATOM   1858  CD2 TYR   119      34.164  37.501  46.264  1.00  0.00           C  
ATOM   1859  H   TYR   119      32.178  40.160  46.279  1.00  0.00           H  
ATOM   1860  HA  TYR   119      34.913  41.281  46.333  1.00  0.00           H  
ATOM   1861  HB2 TYR   119      33.666  39.286  44.477  1.00  0.00           H  
ATOM   1862  HB3 TYR   119      35.267  39.872  44.243  1.00  0.00           H  
ATOM   1863  HD1 TYR   119      37.120  39.271  46.099  1.00  0.00           H  
ATOM   1864  HE1 TYR   119      38.038  37.223  47.224  1.00  0.00           H  
ATOM   1865  HH  TYR   119      36.004  34.460  48.004  1.00  0.00           H  
ATOM   1866  HE2 TYR   119      34.014  35.597  47.344  1.00  0.00           H  
ATOM   1867  HD2 TYR   119      33.088  37.598  46.271  1.00  0.00           H  
ATOM   1868  N   ILE   120      34.921  42.797  44.302  1.00  0.00           N  
ATOM   1869  CA  ILE   120      34.867  43.804  43.272  1.00  0.00           C  
ATOM   1870  C   ILE   120      36.320  43.906  42.683  1.00  0.00           C  
ATOM   1871  O   ILE   120      37.340  43.589  43.291  1.00  0.00           O  
ATOM   1872  CB  ILE   120      34.366  45.144  43.914  1.00  0.00           C  
ATOM   1873  CG2 ILE   120      35.128  45.457  45.200  1.00  0.00           C  
ATOM   1874  CG1 ILE   120      34.564  46.352  42.906  1.00  0.00           C  
ATOM   1875  CD1 ILE   120      33.647  47.538  43.133  1.00  0.00           C  
ATOM   1876  H   ILE   120      35.662  42.801  44.988  1.00  0.00           H  
ATOM   1877  HA  ILE   120      34.226  43.572  42.422  1.00  0.00           H  
ATOM   1878  HB  ILE   120      33.314  44.980  44.149  1.00  0.00           H  
ATOM   1879 HG21 ILE   120      36.184  45.251  45.023  1.00  0.00           H  
ATOM   1880 HG22 ILE   120      34.892  46.487  45.467  1.00  0.00           H  
ATOM   1881 HG23 ILE   120      34.744  44.886  46.045  1.00  0.00           H  
ATOM   1882 HG12 ILE   120      35.567  46.743  43.079  1.00  0.00           H  
ATOM   1883 HG13 ILE   120      34.444  46.076  41.859  1.00  0.00           H  
ATOM   1884 HD11 ILE   120      33.799  48.301  42.370  1.00  0.00           H  
ATOM   1885 HD12 ILE   120      32.619  47.175  43.152  1.00  0.00           H  
ATOM   1886 HD13 ILE   120      33.864  47.937  44.124  1.00  0.00           H  
ATOM   1887  N   THR   121      36.432  44.521  41.503  1.00  0.00           N  
ATOM   1888  CA  THR   121      37.682  44.881  40.760  1.00  0.00           C  
ATOM   1889  C   THR   121      37.507  46.224  39.953  1.00  0.00           C  
ATOM   1890  O   THR   121      36.392  46.700  39.754  1.00  0.00           O  
ATOM   1891  CB  THR   121      38.353  43.714  39.908  1.00  0.00           C  
ATOM   1892  CG2 THR   121      37.591  43.550  38.534  1.00  0.00           C  
ATOM   1893  OG1 THR   121      39.634  44.089  39.638  1.00  0.00           O  
ATOM   1894  H   THR   121      35.549  44.841  41.132  1.00  0.00           H  
ATOM   1895  HA  THR   121      38.440  45.039  41.528  1.00  0.00           H  
ATOM   1896  HB  THR   121      38.446  42.776  40.455  1.00  0.00           H  
ATOM   1897 HG21 THR   121      38.080  44.191  37.800  1.00  0.00           H  
ATOM   1898 HG22 THR   121      37.797  42.518  38.250  1.00  0.00           H  
ATOM   1899 HG23 THR   121      36.569  43.917  38.448  1.00  0.00           H  
ATOM   1900  HG1 THR   121      40.107  44.072  40.473  1.00  0.00           H  
ATOM   1901  N   TYR   122      38.609  46.875  39.583  1.00  0.00           N  
ATOM   1902  CA  TYR   122      38.624  48.287  39.034  1.00  0.00           C  
ATOM   1903  C   TYR   122      39.373  48.396  37.726  1.00  0.00           C  
ATOM   1904  O   TYR   122      40.462  47.817  37.622  1.00  0.00           O  
ATOM   1905  CB  TYR   122      39.156  49.222  40.141  1.00  0.00           C  
ATOM   1906  CG  TYR   122      38.398  49.139  41.434  1.00  0.00           C  
ATOM   1907  CD1 TYR   122      38.927  48.559  42.569  1.00  0.00           C  
ATOM   1908  CE1 TYR   122      38.139  48.520  43.797  1.00  0.00           C  
ATOM   1909  CZ  TYR   122      36.921  49.231  43.810  1.00  0.00           C  
ATOM   1910  OH  TYR   122      36.222  49.299  44.988  1.00  0.00           O  
ATOM   1911  CE2 TYR   122      36.396  49.868  42.670  1.00  0.00           C  
ATOM   1912  CD2 TYR   122      37.191  49.844  41.509  1.00  0.00           C  
ATOM   1913  H   TYR   122      39.494  46.390  39.617  1.00  0.00           H  
ATOM   1914  HA  TYR   122      37.573  48.567  38.965  1.00  0.00           H  
ATOM   1915  HB2 TYR   122      40.201  48.997  40.354  1.00  0.00           H  
ATOM   1916  HB3 TYR   122      39.243  50.253  39.798  1.00  0.00           H  
ATOM   1917  HD1 TYR   122      39.903  48.100  42.517  1.00  0.00           H  
ATOM   1918  HE1 TYR   122      38.607  48.068  44.658  1.00  0.00           H  
ATOM   1919  HH  TYR   122      35.442  49.845  44.869  1.00  0.00           H  
ATOM   1920  HE2 TYR   122      35.411  50.310  42.659  1.00  0.00           H  
ATOM   1921  HD2 TYR   122      36.891  50.435  40.657  1.00  0.00           H  
ATOM   1922  N   GLU   123      38.892  49.314  36.833  1.00  0.00           N  
ATOM   1923  CA  GLU   123      39.486  49.537  35.496  1.00  0.00           C  
ATOM   1924  C   GLU   123      40.957  50.020  35.572  1.00  0.00           C  
ATOM   1925  O   GLU   123      41.876  49.489  34.847  1.00  0.00           O  
ATOM   1926  CB  GLU   123      38.542  50.515  34.789  1.00  0.00           C  
ATOM   1927  CG  GLU   123      37.192  50.060  34.362  1.00  0.00           C  
ATOM   1928  CD  GLU   123      37.272  48.872  33.383  1.00  0.00           C  
ATOM   1929  OE1 GLU   123      36.529  47.870  33.677  1.00  0.00           O  
ATOM   1930  OE2 GLU   123      38.186  48.794  32.520  1.00  0.00           O1-
ATOM   1931  H   GLU   123      38.171  49.986  37.059  1.00  0.00           H  
ATOM   1932  HA  GLU   123      39.498  48.605  34.930  1.00  0.00           H  
ATOM   1933  HB2 GLU   123      38.398  51.300  35.531  1.00  0.00           H  
ATOM   1934  HB3 GLU   123      38.996  50.939  33.893  1.00  0.00           H  
ATOM   1935  HG2 GLU   123      36.650  49.807  35.273  1.00  0.00           H  
ATOM   1936  HG3 GLU   123      36.643  50.772  33.745  1.00  0.00           H  
ATOM   1937  N   LYS   124      41.151  51.090  36.438  1.00  0.00           N  
ATOM   1938  CA  LYS   124      42.455  51.744  36.723  1.00  0.00           C  
ATOM   1939  C   LYS   124      43.392  50.745  37.525  1.00  0.00           C  
ATOM   1940  O   LYS   124      44.573  50.953  37.580  1.00  0.00           O  
ATOM   1941  CB  LYS   124      42.228  53.069  37.521  1.00  0.00           C  
ATOM   1942  CG  LYS   124      43.535  53.678  38.012  1.00  0.00           C  
ATOM   1943  CD  LYS   124      43.057  54.896  38.927  1.00  0.00           C  
ATOM   1944  CE  LYS   124      44.131  55.802  39.509  1.00  0.00           C  
ATOM   1945  NZ  LYS   124      43.566  56.984  40.163  1.00  0.00           N1+
ATOM   1946  H   LYS   124      40.415  51.314  37.094  1.00  0.00           H  
ATOM   1947  HA  LYS   124      42.998  52.025  35.821  1.00  0.00           H  
ATOM   1948  HB2 LYS   124      41.618  53.803  36.994  1.00  0.00           H  
ATOM   1949  HB3 LYS   124      41.784  52.776  38.472  1.00  0.00           H  
ATOM   1950  HG2 LYS   124      43.998  53.029  38.756  1.00  0.00           H  
ATOM   1951  HG3 LYS   124      44.215  53.973  37.213  1.00  0.00           H  
ATOM   1952  HD2 LYS   124      42.298  55.483  38.410  1.00  0.00           H  
ATOM   1953  HD3 LYS   124      42.561  54.506  39.816  1.00  0.00           H  
ATOM   1954  HE2 LYS   124      44.827  55.268  40.155  1.00  0.00           H  
ATOM   1955  HE3 LYS   124      44.747  56.146  38.677  1.00  0.00           H  
ATOM   1956  HZ1 LYS   124      44.267  57.656  40.443  1.00  0.00           H  
ATOM   1957  HZ2 LYS   124      43.001  57.565  39.561  1.00  0.00           H  
ATOM   1958  HZ3 LYS   124      43.063  56.599  40.950  1.00  0.00           H  
ATOM   1959  N   ASP   125      42.833  49.666  38.119  1.00  0.00           N  
ATOM   1960  CA  ASP   125      43.527  48.743  39.022  1.00  0.00           C  
ATOM   1961  C   ASP   125      42.940  47.368  39.122  1.00  0.00           C  
ATOM   1962  O   ASP   125      42.026  47.173  39.936  1.00  0.00           O  
ATOM   1963  CB  ASP   125      43.426  49.428  40.354  1.00  0.00           C  
ATOM   1964  CG  ASP   125      44.446  48.965  41.439  1.00  0.00           C  
ATOM   1965  OD1 ASP   125      45.623  48.661  41.130  1.00  0.00           O  
ATOM   1966  OD2 ASP   125      44.115  49.033  42.625  1.00  0.00           O1-
ATOM   1967  H   ASP   125      41.877  49.426  37.898  1.00  0.00           H  
ATOM   1968  HA  ASP   125      44.581  48.620  38.774  1.00  0.00           H  
ATOM   1969  HB2 ASP   125      43.634  50.492  40.235  1.00  0.00           H  
ATOM   1970  HB3 ASP   125      42.428  49.292  40.769  1.00  0.00           H  
ATOM   1971  N   PRO   126      43.451  46.300  38.421  1.00  0.00           N  
ATOM   1972  CA  PRO   126      42.892  44.928  38.353  1.00  0.00           C  
ATOM   1973  C   PRO   126      43.157  44.088  39.605  1.00  0.00           C  
ATOM   1974  O   PRO   126      42.858  42.882  39.584  1.00  0.00           O  
ATOM   1975  CD  PRO   126      44.364  46.537  37.350  1.00  0.00           C  
ATOM   1976  CG  PRO   126      44.632  45.157  36.780  1.00  0.00           C  
ATOM   1977  CB  PRO   126      43.481  44.261  37.113  1.00  0.00           C  
ATOM   1978  HD2 PRO   126      45.308  46.964  37.689  1.00  0.00           H  
ATOM   1979  HD3 PRO   126      43.897  47.171  36.596  1.00  0.00           H  
ATOM   1980  HG2 PRO   126      45.598  44.755  37.084  1.00  0.00           H  
ATOM   1981  HG3 PRO   126      44.796  45.195  35.703  1.00  0.00           H  
ATOM   1982  HB2 PRO   126      43.795  43.227  37.260  1.00  0.00           H  
ATOM   1983  HB3 PRO   126      42.749  44.311  36.307  1.00  0.00           H  
ATOM   1984  HA  PRO   126      41.803  44.924  38.309  1.00  0.00           H  
ATOM   1985  N   VAL   127      43.477  44.651  40.705  1.00  0.00           N  
ATOM   1986  CA  VAL   127      43.329  43.925  41.997  1.00  0.00           C  
ATOM   1987  C   VAL   127      41.849  43.485  42.213  1.00  0.00           C  
ATOM   1988  O   VAL   127      40.870  44.260  41.979  1.00  0.00           O  
ATOM   1989  CB  VAL   127      43.905  44.726  43.231  1.00  0.00           C  
ATOM   1990  CG1 VAL   127      43.584  44.114  44.570  1.00  0.00           C  
ATOM   1991  CG2 VAL   127      45.429  44.910  43.197  1.00  0.00           C  
ATOM   1992  H   VAL   127      43.609  45.652  40.723  1.00  0.00           H  
ATOM   1993  HA  VAL   127      43.918  43.012  41.918  1.00  0.00           H  
ATOM   1994  HB  VAL   127      43.490  45.734  43.219  1.00  0.00           H  
ATOM   1995 HG11 VAL   127      42.509  44.191  44.736  1.00  0.00           H  
ATOM   1996 HG12 VAL   127      43.894  43.069  44.571  1.00  0.00           H  
ATOM   1997 HG13 VAL   127      44.157  44.692  45.296  1.00  0.00           H  
ATOM   1998 HG21 VAL   127      45.525  45.716  42.470  1.00  0.00           H  
ATOM   1999 HG22 VAL   127      45.922  45.104  44.149  1.00  0.00           H  
ATOM   2000 HG23 VAL   127      45.899  44.002  42.820  1.00  0.00           H  
ATOM   2001  N   LEU   128      41.656  42.265  42.776  1.00  0.00           N  
ATOM   2002  CA  LEU   128      40.489  41.778  43.558  1.00  0.00           C  
ATOM   2003  C   LEU   128      40.452  42.391  44.961  1.00  0.00           C  
ATOM   2004  O   LEU   128      41.367  42.101  45.759  1.00  0.00           O  
ATOM   2005  CB  LEU   128      40.679  40.278  43.576  1.00  0.00           C  
ATOM   2006  CG  LEU   128      39.476  39.499  44.166  1.00  0.00           C  
ATOM   2007  CD1 LEU   128      38.088  39.696  43.422  1.00  0.00           C  
ATOM   2008  CD2 LEU   128      39.964  38.053  44.164  1.00  0.00           C  
ATOM   2009  H   LEU   128      42.550  41.802  42.851  1.00  0.00           H  
ATOM   2010  HA  LEU   128      39.562  42.117  43.097  1.00  0.00           H  
ATOM   2011  HB2 LEU   128      40.772  40.016  42.522  1.00  0.00           H  
ATOM   2012  HB3 LEU   128      41.547  39.880  44.101  1.00  0.00           H  
ATOM   2013  HG  LEU   128      39.279  39.900  45.160  1.00  0.00           H  
ATOM   2014 HD11 LEU   128      38.157  39.603  42.338  1.00  0.00           H  
ATOM   2015 HD12 LEU   128      37.363  38.961  43.770  1.00  0.00           H  
ATOM   2016 HD13 LEU   128      37.730  40.696  43.667  1.00  0.00           H  
ATOM   2017 HD21 LEU   128      40.925  37.925  44.662  1.00  0.00           H  
ATOM   2018 HD22 LEU   128      39.139  37.553  44.670  1.00  0.00           H  
ATOM   2019 HD23 LEU   128      39.980  37.683  43.138  1.00  0.00           H  
ATOM   2020  N   TYR   129      39.439  43.114  45.304  1.00  0.00           N  
ATOM   2021  CA  TYR   129      39.181  43.786  46.582  1.00  0.00           C  
ATOM   2022  C   TYR   129      37.892  43.238  47.092  1.00  0.00           C  
ATOM   2023  O   TYR   129      37.165  42.466  46.434  1.00  0.00           O  
ATOM   2024  CB  TYR   129      39.019  45.318  46.436  1.00  0.00           C  
ATOM   2025  CG  TYR   129      40.263  46.049  46.054  1.00  0.00           C  
ATOM   2026  CD1 TYR   129      40.505  46.315  44.698  1.00  0.00           C  
ATOM   2027  CE1 TYR   129      41.658  47.077  44.387  1.00  0.00           C  
ATOM   2028  CZ  TYR   129      42.605  47.455  45.346  1.00  0.00           C  
ATOM   2029  OH  TYR   129      43.641  48.278  45.085  1.00  0.00           O  
ATOM   2030  CE2 TYR   129      42.290  47.230  46.715  1.00  0.00           C  
ATOM   2031  CD2 TYR   129      41.144  46.564  47.027  1.00  0.00           C  
ATOM   2032  H   TYR   129      38.897  43.444  44.518  1.00  0.00           H  
ATOM   2033  HA  TYR   129      39.992  43.511  47.255  1.00  0.00           H  
ATOM   2034  HB2 TYR   129      38.258  45.427  45.662  1.00  0.00           H  
ATOM   2035  HB3 TYR   129      38.477  45.719  47.293  1.00  0.00           H  
ATOM   2036  HD1 TYR   129      39.797  45.988  43.952  1.00  0.00           H  
ATOM   2037  HE1 TYR   129      41.743  47.460  43.381  1.00  0.00           H  
ATOM   2038  HH  TYR   129      43.792  48.364  44.141  1.00  0.00           H  
ATOM   2039  HE2 TYR   129      43.061  47.529  47.411  1.00  0.00           H  
ATOM   2040  HD2 TYR   129      40.907  46.374  48.063  1.00  0.00           H  
ATOM   2041  N   MET   130      37.553  43.643  48.340  1.00  0.00           N  
ATOM   2042  CA  MET   130      36.304  43.356  49.044  1.00  0.00           C  
ATOM   2043  C   MET   130      35.746  44.498  49.971  1.00  0.00           C  
ATOM   2044  O   MET   130      36.558  45.066  50.663  1.00  0.00           O  
ATOM   2045  CB  MET   130      36.572  41.997  49.754  1.00  0.00           C  
ATOM   2046  CG  MET   130      35.347  41.621  50.595  1.00  0.00           C  
ATOM   2047  SD  MET   130      35.120  39.878  51.115  1.00  0.00           S  
ATOM   2048  CE  MET   130      35.092  38.945  49.527  1.00  0.00           C  
ATOM   2049  H   MET   130      38.260  44.145  48.857  1.00  0.00           H  
ATOM   2050  HA  MET   130      35.526  43.328  48.281  1.00  0.00           H  
ATOM   2051  HB2 MET   130      36.707  41.227  48.995  1.00  0.00           H  
ATOM   2052  HB3 MET   130      37.429  42.054  50.425  1.00  0.00           H  
ATOM   2053  HG2 MET   130      35.431  42.200  51.515  1.00  0.00           H  
ATOM   2054  HG3 MET   130      34.358  41.832  50.189  1.00  0.00           H  
ATOM   2055  HE1 MET   130      36.148  38.881  49.266  1.00  0.00           H  
ATOM   2056  HE2 MET   130      34.567  38.001  49.672  1.00  0.00           H  
ATOM   2057  HE3 MET   130      34.463  39.424  48.776  1.00  0.00           H  
ATOM   2058  N   TYR   131      34.415  44.627  49.975  1.00  0.00           N  
ATOM   2059  CA  TYR   131      33.663  45.705  50.669  1.00  0.00           C  
ATOM   2060  C   TYR   131      32.201  45.406  50.941  1.00  0.00           C  
ATOM   2061  O   TYR   131      31.640  44.653  50.144  1.00  0.00           O  
ATOM   2062  CB  TYR   131      33.665  46.914  49.690  1.00  0.00           C  
ATOM   2063  CG  TYR   131      35.052  47.665  49.596  1.00  0.00           C  
ATOM   2064  CD1 TYR   131      35.644  47.657  48.287  1.00  0.00           C  
ATOM   2065  CE1 TYR   131      36.891  48.266  48.180  1.00  0.00           C  
ATOM   2066  CZ  TYR   131      37.501  48.869  49.291  1.00  0.00           C  
ATOM   2067  OH  TYR   131      38.703  49.500  49.177  1.00  0.00           O  
ATOM   2068  CE2 TYR   131      36.802  48.966  50.535  1.00  0.00           C  
ATOM   2069  CD2 TYR   131      35.617  48.282  50.724  1.00  0.00           C  
ATOM   2070  H   TYR   131      33.762  44.039  49.478  1.00  0.00           H  
ATOM   2071  HA  TYR   131      34.142  46.020  51.596  1.00  0.00           H  
ATOM   2072  HB2 TYR   131      33.267  46.669  48.706  1.00  0.00           H  
ATOM   2073  HB3 TYR   131      32.958  47.708  49.930  1.00  0.00           H  
ATOM   2074  HD1 TYR   131      35.266  47.113  47.434  1.00  0.00           H  
ATOM   2075  HE1 TYR   131      37.500  48.198  47.291  1.00  0.00           H  
ATOM   2076  HH  TYR   131      39.212  49.592  49.987  1.00  0.00           H  
ATOM   2077  HE2 TYR   131      37.165  49.567  51.356  1.00  0.00           H  
ATOM   2078  HD2 TYR   131      35.078  48.228  51.658  1.00  0.00           H  
ATOM   2079  N   GLN   132      31.558  45.846  51.983  1.00  0.00           N  
ATOM   2080  CA  GLN   132      30.117  45.874  52.133  1.00  0.00           C  
ATOM   2081  C   GLN   132      29.501  46.863  51.101  1.00  0.00           C  
ATOM   2082  O   GLN   132      29.002  47.936  51.417  1.00  0.00           O  
ATOM   2083  CB  GLN   132      29.788  46.304  53.568  1.00  0.00           C  
ATOM   2084  CG  GLN   132      30.177  45.203  54.514  1.00  0.00           C  
ATOM   2085  CD  GLN   132      29.591  45.418  55.932  1.00  0.00           C  
ATOM   2086  OE1 GLN   132      29.256  44.481  56.644  1.00  0.00           O  
ATOM   2087  NE2 GLN   132      29.320  46.648  56.383  1.00  0.00           N  
ATOM   2088  H   GLN   132      32.073  46.535  52.512  1.00  0.00           H  
ATOM   2089  HA  GLN   132      29.739  44.883  51.882  1.00  0.00           H  
ATOM   2090  HB2 GLN   132      30.368  47.219  53.689  1.00  0.00           H  
ATOM   2091  HB3 GLN   132      28.721  46.527  53.577  1.00  0.00           H  
ATOM   2092  HG2 GLN   132      29.776  44.246  54.181  1.00  0.00           H  
ATOM   2093  HG3 GLN   132      31.264  45.149  54.567  1.00  0.00           H  
ATOM   2094 HE21 GLN   132      29.679  47.451  55.886  1.00  0.00           H  
ATOM   2095 HE22 GLN   132      29.073  46.702  57.361  1.00  0.00           H  
ATOM   2096  N   LEU   133      29.431  46.552  49.812  1.00  0.00           N  
ATOM   2097  CA  LEU   133      28.990  47.468  48.693  1.00  0.00           C  
ATOM   2098  C   LEU   133      27.520  47.947  48.793  1.00  0.00           C  
ATOM   2099  O   LEU   133      27.182  49.008  48.320  1.00  0.00           O  
ATOM   2100  CB  LEU   133      29.187  46.840  47.350  1.00  0.00           C  
ATOM   2101  CG  LEU   133      30.661  46.595  47.094  1.00  0.00           C  
ATOM   2102  CD1 LEU   133      30.893  45.802  45.820  1.00  0.00           C  
ATOM   2103  CD2 LEU   133      31.467  47.912  46.844  1.00  0.00           C  
ATOM   2104  H   LEU   133      29.824  45.665  49.532  1.00  0.00           H  
ATOM   2105  HA  LEU   133      29.515  48.423  48.704  1.00  0.00           H  
ATOM   2106  HB2 LEU   133      28.646  45.898  47.269  1.00  0.00           H  
ATOM   2107  HB3 LEU   133      28.819  47.577  46.636  1.00  0.00           H  
ATOM   2108  HG  LEU   133      31.062  45.995  47.911  1.00  0.00           H  
ATOM   2109 HD11 LEU   133      30.427  46.350  45.001  1.00  0.00           H  
ATOM   2110 HD12 LEU   133      31.942  45.610  45.593  1.00  0.00           H  
ATOM   2111 HD13 LEU   133      30.352  44.858  45.753  1.00  0.00           H  
ATOM   2112 HD21 LEU   133      30.905  48.579  46.190  1.00  0.00           H  
ATOM   2113 HD22 LEU   133      31.646  48.425  47.789  1.00  0.00           H  
ATOM   2114 HD23 LEU   133      32.391  47.659  46.325  1.00  0.00           H  
ATOM   2115  N   LEU   134      26.658  47.252  49.551  1.00  0.00           N  
ATOM   2116  CA  LEU   134      25.223  47.710  49.759  1.00  0.00           C  
ATOM   2117  C   LEU   134      25.207  48.899  50.798  1.00  0.00           C  
ATOM   2118  O   LEU   134      24.510  49.905  50.659  1.00  0.00           O  
ATOM   2119  CB  LEU   134      24.137  46.682  50.186  1.00  0.00           C  
ATOM   2120  CG  LEU   134      23.625  45.656  49.070  1.00  0.00           C  
ATOM   2121  CD1 LEU   134      22.535  44.723  49.650  1.00  0.00           C  
ATOM   2122  CD2 LEU   134      22.978  46.399  47.987  1.00  0.00           C  
ATOM   2123  H   LEU   134      26.957  46.390  49.985  1.00  0.00           H  
ATOM   2124  HA  LEU   134      24.940  48.200  48.827  1.00  0.00           H  
ATOM   2125  HB2 LEU   134      24.571  46.130  51.020  1.00  0.00           H  
ATOM   2126  HB3 LEU   134      23.207  47.178  50.466  1.00  0.00           H  
ATOM   2127  HG  LEU   134      24.365  45.099  48.495  1.00  0.00           H  
ATOM   2128 HD11 LEU   134      22.057  44.119  48.879  1.00  0.00           H  
ATOM   2129 HD12 LEU   134      23.010  43.852  50.102  1.00  0.00           H  
ATOM   2130 HD13 LEU   134      21.851  45.266  50.302  1.00  0.00           H  
ATOM   2131 HD21 LEU   134      23.646  47.141  47.551  1.00  0.00           H  
ATOM   2132 HD22 LEU   134      22.641  45.655  47.266  1.00  0.00           H  
ATOM   2133 HD23 LEU   134      22.124  46.908  48.435  1.00  0.00           H  
ATOM   2134  N   ASP   135      26.155  48.868  51.809  1.00  0.00           N  
ATOM   2135  CA  ASP   135      26.315  50.009  52.714  1.00  0.00           C  
ATOM   2136  C   ASP   135      26.692  51.251  51.847  1.00  0.00           C  
ATOM   2137  O   ASP   135      26.363  52.391  52.197  1.00  0.00           O  
ATOM   2138  CB  ASP   135      27.378  49.701  53.717  1.00  0.00           C  
ATOM   2139  CG  ASP   135      27.559  50.715  54.792  1.00  0.00           C  
ATOM   2140  OD1 ASP   135      28.687  51.123  55.112  1.00  0.00           O  
ATOM   2141  OD2 ASP   135      26.547  51.256  55.271  1.00  0.00           O1-
ATOM   2142  H   ASP   135      26.631  47.977  51.830  1.00  0.00           H  
ATOM   2143  HA  ASP   135      25.378  50.317  53.179  1.00  0.00           H  
ATOM   2144  HB2 ASP   135      27.281  48.750  54.240  1.00  0.00           H  
ATOM   2145  HB3 ASP   135      28.310  49.633  53.155  1.00  0.00           H  
ATOM   2146  N   ASP   136      27.578  51.098  50.824  1.00  0.00           N  
ATOM   2147  CA  ASP   136      27.887  52.125  49.860  1.00  0.00           C  
ATOM   2148  C   ASP   136      26.753  52.566  48.925  1.00  0.00           C  
ATOM   2149  O   ASP   136      26.586  53.768  48.740  1.00  0.00           O  
ATOM   2150  CB  ASP   136      29.111  51.640  49.101  1.00  0.00           C  
ATOM   2151  CG  ASP   136      30.428  51.765  49.925  1.00  0.00           C  
ATOM   2152  OD1 ASP   136      31.427  51.165  49.456  1.00  0.00           O  
ATOM   2153  OD2 ASP   136      30.531  52.345  51.019  1.00  0.00           O1-
ATOM   2154  H   ASP   136      27.868  50.190  50.490  1.00  0.00           H  
ATOM   2155  HA  ASP   136      28.147  53.048  50.378  1.00  0.00           H  
ATOM   2156  HB2 ASP   136      28.933  50.609  48.796  1.00  0.00           H  
ATOM   2157  HB3 ASP   136      29.287  52.107  48.132  1.00  0.00           H  
ATOM   2158  N   TYR   137      25.932  51.682  48.385  1.00  0.00           N  
ATOM   2159  CA  TYR   137      24.678  52.007  47.584  1.00  0.00           C  
ATOM   2160  C   TYR   137      23.798  52.817  48.492  1.00  0.00           C  
ATOM   2161  O   TYR   137      23.470  53.895  48.078  1.00  0.00           O  
ATOM   2162  CB  TYR   137      23.872  50.703  47.155  1.00  0.00           C  
ATOM   2163  CG  TYR   137      22.789  50.884  46.134  1.00  0.00           C  
ATOM   2164  CD1 TYR   137      23.039  50.618  44.732  1.00  0.00           C  
ATOM   2165  CE1 TYR   137      21.952  50.743  43.806  1.00  0.00           C  
ATOM   2166  CZ  TYR   137      20.741  51.327  44.170  1.00  0.00           C  
ATOM   2167  OH  TYR   137      19.814  51.548  43.239  1.00  0.00           O  
ATOM   2168  CE2 TYR   137      20.521  51.684  45.494  1.00  0.00           C  
ATOM   2169  CD2 TYR   137      21.570  51.463  46.453  1.00  0.00           C  
ATOM   2170  H   TYR   137      25.913  50.753  48.781  1.00  0.00           H  
ATOM   2171  HA  TYR   137      24.927  52.574  46.687  1.00  0.00           H  
ATOM   2172  HB2 TYR   137      24.625  50.073  46.681  1.00  0.00           H  
ATOM   2173  HB3 TYR   137      23.304  50.237  47.961  1.00  0.00           H  
ATOM   2174  HD1 TYR   137      23.904  50.060  44.405  1.00  0.00           H  
ATOM   2175  HE1 TYR   137      22.107  50.477  42.771  1.00  0.00           H  
ATOM   2176  HH  TYR   137      20.120  51.252  42.378  1.00  0.00           H  
ATOM   2177  HE2 TYR   137      19.541  52.079  45.722  1.00  0.00           H  
ATOM   2178  HD2 TYR   137      21.382  51.807  47.459  1.00  0.00           H  
ATOM   2179  N   LYS   138      23.525  52.387  49.691  1.00  0.00           N  
ATOM   2180  CA  LYS   138      22.649  52.982  50.658  1.00  0.00           C  
ATOM   2181  C   LYS   138      23.201  54.361  51.098  1.00  0.00           C  
ATOM   2182  O   LYS   138      22.453  55.218  51.420  1.00  0.00           O  
ATOM   2183  CB  LYS   138      22.532  52.065  51.945  1.00  0.00           C  
ATOM   2184  CG  LYS   138      21.650  50.849  51.734  1.00  0.00           C  
ATOM   2185  CD  LYS   138      21.610  49.857  52.883  1.00  0.00           C  
ATOM   2186  CE  LYS   138      20.652  48.737  52.523  1.00  0.00           C  
ATOM   2187  NZ  LYS   138      20.473  47.909  53.665  1.00  0.00           N1+
ATOM   2188  H   LYS   138      23.978  51.557  50.046  1.00  0.00           H  
ATOM   2189  HA  LYS   138      21.660  53.133  50.226  1.00  0.00           H  
ATOM   2190  HB2 LYS   138      23.543  51.804  52.256  1.00  0.00           H  
ATOM   2191  HB3 LYS   138      22.125  52.602  52.802  1.00  0.00           H  
ATOM   2192  HG2 LYS   138      20.614  51.108  51.515  1.00  0.00           H  
ATOM   2193  HG3 LYS   138      22.135  50.432  50.852  1.00  0.00           H  
ATOM   2194  HD2 LYS   138      22.614  49.478  53.078  1.00  0.00           H  
ATOM   2195  HD3 LYS   138      21.210  50.348  53.769  1.00  0.00           H  
ATOM   2196  HE2 LYS   138      19.680  49.160  52.270  1.00  0.00           H  
ATOM   2197  HE3 LYS   138      21.213  48.184  51.769  1.00  0.00           H  
ATOM   2198  HZ1 LYS   138      20.367  48.515  54.466  1.00  0.00           H  
ATOM   2199  HZ2 LYS   138      19.699  47.273  53.537  1.00  0.00           H  
ATOM   2200  HZ3 LYS   138      21.283  47.338  53.859  1.00  0.00           H  
ATOM   2201  N   GLU   139      24.525  54.550  51.069  1.00  0.00           N  
ATOM   2202  CA  GLU   139      25.159  55.924  51.264  1.00  0.00           C  
ATOM   2203  C   GLU   139      25.010  56.939  50.053  1.00  0.00           C  
ATOM   2204  O   GLU   139      25.207  58.155  50.248  1.00  0.00           O  
ATOM   2205  CB  GLU   139      26.613  55.677  51.759  1.00  0.00           C  
ATOM   2206  CG  GLU   139      27.408  56.882  52.281  1.00  0.00           C  
ATOM   2207  CD  GLU   139      26.506  57.694  53.266  1.00  0.00           C  
ATOM   2208  OE1 GLU   139      25.838  57.131  54.086  1.00  0.00           O  
ATOM   2209  OE2 GLU   139      26.345  58.907  53.108  1.00  0.00           O1-
ATOM   2210  H   GLU   139      25.104  53.740  50.902  1.00  0.00           H  
ATOM   2211  HA  GLU   139      24.525  56.396  52.014  1.00  0.00           H  
ATOM   2212  HB2 GLU   139      26.582  54.909  52.531  1.00  0.00           H  
ATOM   2213  HB3 GLU   139      27.093  55.379  50.827  1.00  0.00           H  
ATOM   2214  HG2 GLU   139      28.334  56.543  52.744  1.00  0.00           H  
ATOM   2215  HG3 GLU   139      27.721  57.520  51.455  1.00  0.00           H  
ATOM   2216  N   GLY   140      24.802  56.388  48.867  1.00  0.00           N  
ATOM   2217  CA  GLY   140      24.980  57.122  47.604  1.00  0.00           C  
ATOM   2218  C   GLY   140      26.298  56.760  46.847  1.00  0.00           C  
ATOM   2219  O   GLY   140      26.257  57.044  45.685  1.00  0.00           O  
ATOM   2220  H   GLY   140      24.680  55.388  48.810  1.00  0.00           H  
ATOM   2221  HA2 GLY   140      24.126  56.931  46.954  1.00  0.00           H  
ATOM   2222  HA3 GLY   140      25.103  58.177  47.847  1.00  0.00           H  
ATOM   2223  N   ASP   141      27.363  56.176  47.402  1.00  0.00           N  
ATOM   2224  CA  ASP   141      28.726  55.960  46.958  1.00  0.00           C  
ATOM   2225  C   ASP   141      28.860  54.940  45.905  1.00  0.00           C  
ATOM   2226  O   ASP   141      29.959  54.743  45.390  1.00  0.00           O  
ATOM   2227  CB  ASP   141      29.554  55.528  48.220  1.00  0.00           C  
ATOM   2228  CG  ASP   141      29.967  56.645  49.148  1.00  0.00           C  
ATOM   2229  OD1 ASP   141      29.672  57.824  48.883  1.00  0.00           O  
ATOM   2230  OD2 ASP   141      30.645  56.359  50.171  1.00  0.00           O1-
ATOM   2231  H   ASP   141      27.272  55.926  48.376  1.00  0.00           H  
ATOM   2232  HA  ASP   141      29.070  56.919  46.569  1.00  0.00           H  
ATOM   2233  HB2 ASP   141      28.872  54.795  48.651  1.00  0.00           H  
ATOM   2234  HB3 ASP   141      30.501  55.089  47.908  1.00  0.00           H  
ATOM   2235  N   LEU   142      27.800  54.218  45.498  1.00  0.00           N  
ATOM   2236  CA  LEU   142      27.846  53.190  44.412  1.00  0.00           C  
ATOM   2237  C   LEU   142      26.679  53.489  43.449  1.00  0.00           C  
ATOM   2238  O   LEU   142      25.605  53.864  43.817  1.00  0.00           O  
ATOM   2239  CB  LEU   142      27.825  51.805  44.994  1.00  0.00           C  
ATOM   2240  CG  LEU   142      28.154  50.643  44.063  1.00  0.00           C  
ATOM   2241  CD1 LEU   142      29.655  50.601  43.732  1.00  0.00           C  
ATOM   2242  CD2 LEU   142      27.866  49.409  44.842  1.00  0.00           C  
ATOM   2243  H   LEU   142      26.891  54.478  45.854  1.00  0.00           H  
ATOM   2244  HA  LEU   142      28.791  53.321  43.884  1.00  0.00           H  
ATOM   2245  HB2 LEU   142      28.606  51.822  45.754  1.00  0.00           H  
ATOM   2246  HB3 LEU   142      26.787  51.734  45.317  1.00  0.00           H  
ATOM   2247  HG  LEU   142      27.610  50.685  43.120  1.00  0.00           H  
ATOM   2248 HD11 LEU   142      30.018  51.417  43.109  1.00  0.00           H  
ATOM   2249 HD12 LEU   142      30.088  50.615  44.734  1.00  0.00           H  
ATOM   2250 HD13 LEU   142      29.910  49.610  43.356  1.00  0.00           H  
ATOM   2251 HD21 LEU   142      28.533  49.571  45.688  1.00  0.00           H  
ATOM   2252 HD22 LEU   142      26.824  49.453  45.160  1.00  0.00           H  
ATOM   2253 HD23 LEU   142      28.147  48.470  44.365  1.00  0.00           H  
ATOM   2254  N   ARG   143      27.021  53.397  42.127  1.00  0.00           N  
ATOM   2255  CA  ARG   143      26.126  53.516  40.966  1.00  0.00           C  
ATOM   2256  C   ARG   143      26.379  52.393  39.986  1.00  0.00           C  
ATOM   2257  O   ARG   143      27.568  52.149  39.622  1.00  0.00           O  
ATOM   2258  CB  ARG   143      26.375  54.894  40.305  1.00  0.00           C  
ATOM   2259  CG  ARG   143      26.104  56.154  41.177  1.00  0.00           C  
ATOM   2260  CD  ARG   143      26.544  57.538  40.621  1.00  0.00           C  
ATOM   2261  NE  ARG   143      27.983  57.471  40.523  1.00  0.00           N  
ATOM   2262  CZ  ARG   143      28.770  57.394  39.475  1.00  0.00           C  
ATOM   2263  NH1 ARG   143      28.428  57.276  38.244  1.00  0.00           N  
ATOM   2264  NH2 ARG   143      30.025  57.541  39.512  1.00  0.00           N1+
ATOM   2265  H   ARG   143      27.997  53.386  41.868  1.00  0.00           H  
ATOM   2266  HA  ARG   143      25.064  53.415  41.191  1.00  0.00           H  
ATOM   2267  HB2 ARG   143      27.426  54.931  40.018  1.00  0.00           H  
ATOM   2268  HB3 ARG   143      25.681  54.825  39.468  1.00  0.00           H  
ATOM   2269  HG2 ARG   143      25.016  56.202  41.223  1.00  0.00           H  
ATOM   2270  HG3 ARG   143      26.395  56.037  42.221  1.00  0.00           H  
ATOM   2271  HD2 ARG   143      25.971  57.790  39.729  1.00  0.00           H  
ATOM   2272  HD3 ARG   143      26.276  58.315  41.338  1.00  0.00           H  
ATOM   2273  HE  ARG   143      28.512  57.425  41.383  1.00  0.00           H  
ATOM   2274 HH11 ARG   143      27.440  57.351  38.050  1.00  0.00           H  
ATOM   2275 HH12 ARG   143      29.140  57.150  37.540  1.00  0.00           H  
ATOM   2276 HH21 ARG   143      30.486  57.761  40.383  1.00  0.00           H  
ATOM   2277 HH22 ARG   143      30.570  57.429  38.669  1.00  0.00           H  
ATOM   2278  N   ILE   144      25.345  51.847  39.426  1.00  0.00           N  
ATOM   2279  CA  ILE   144      25.470  50.751  38.516  1.00  0.00           C  
ATOM   2280  C   ILE   144      25.103  51.281  37.076  1.00  0.00           C  
ATOM   2281  O   ILE   144      24.183  52.083  36.933  1.00  0.00           O  
ATOM   2282  CB  ILE   144      24.590  49.522  38.907  1.00  0.00           C  
ATOM   2283  CG2 ILE   144      24.802  48.257  37.975  1.00  0.00           C  
ATOM   2284  CG1 ILE   144      24.717  49.020  40.368  1.00  0.00           C  
ATOM   2285  CD1 ILE   144      23.471  48.282  40.988  1.00  0.00           C  
ATOM   2286  H   ILE   144      24.454  52.217  39.727  1.00  0.00           H  
ATOM   2287  HA  ILE   144      26.493  50.426  38.328  1.00  0.00           H  
ATOM   2288  HB  ILE   144      23.544  49.796  38.765  1.00  0.00           H  
ATOM   2289 HG21 ILE   144      24.119  47.457  38.263  1.00  0.00           H  
ATOM   2290 HG22 ILE   144      24.537  48.524  36.952  1.00  0.00           H  
ATOM   2291 HG23 ILE   144      25.836  47.928  38.071  1.00  0.00           H  
ATOM   2292 HG12 ILE   144      25.563  48.334  40.323  1.00  0.00           H  
ATOM   2293 HG13 ILE   144      25.056  49.777  41.075  1.00  0.00           H  
ATOM   2294 HD11 ILE   144      23.196  47.372  40.456  1.00  0.00           H  
ATOM   2295 HD12 ILE   144      23.681  48.127  42.047  1.00  0.00           H  
ATOM   2296 HD13 ILE   144      22.575  48.900  40.937  1.00  0.00           H  
ATOM   2297  N   MET   145      25.842  50.851  36.086  1.00  0.00           N  
ATOM   2298  CA  MET   145      25.715  51.253  34.655  1.00  0.00           C  
ATOM   2299  C   MET   145      24.720  50.439  33.835  1.00  0.00           C  
ATOM   2300  O   MET   145      24.536  49.258  34.238  1.00  0.00           O  
ATOM   2301  CB  MET   145      27.160  50.926  34.029  1.00  0.00           C  
ATOM   2302  CG  MET   145      28.314  51.652  34.768  1.00  0.00           C  
ATOM   2303  SD  MET   145      28.395  53.479  34.813  1.00  0.00           S  
ATOM   2304  CE  MET   145      27.279  53.832  36.265  1.00  0.00           C  
ATOM   2305  H   MET   145      26.478  50.086  36.263  1.00  0.00           H  
ATOM   2306  HA  MET   145      25.382  52.291  34.623  1.00  0.00           H  
ATOM   2307  HB2 MET   145      27.388  49.866  34.138  1.00  0.00           H  
ATOM   2308  HB3 MET   145      27.182  51.131  32.958  1.00  0.00           H  
ATOM   2309  HG2 MET   145      28.397  51.316  35.801  1.00  0.00           H  
ATOM   2310  HG3 MET   145      29.217  51.302  34.270  1.00  0.00           H  
ATOM   2311  HE1 MET   145      26.207  53.696  36.123  1.00  0.00           H  
ATOM   2312  HE2 MET   145      27.460  53.023  36.973  1.00  0.00           H  
ATOM   2313  HE3 MET   145      27.520  54.819  36.660  1.00  0.00           H  
ATOM   2314  N   PRO   146      24.051  51.005  32.799  1.00  0.00           N  
ATOM   2315  CA  PRO   146      23.421  50.219  31.760  1.00  0.00           C  
ATOM   2316  C   PRO   146      24.456  49.106  31.150  1.00  0.00           C  
ATOM   2317  O   PRO   146      25.441  49.421  30.509  1.00  0.00           O  
ATOM   2318  CD  PRO   146      24.049  52.398  32.407  1.00  0.00           C  
ATOM   2319  CG  PRO   146      23.906  52.331  30.899  1.00  0.00           C  
ATOM   2320  CB  PRO   146      22.953  51.188  30.715  1.00  0.00           C  
ATOM   2321  HD2 PRO   146      24.985  52.892  32.667  1.00  0.00           H  
ATOM   2322  HD3 PRO   146      23.209  52.951  32.827  1.00  0.00           H  
ATOM   2323  HG2 PRO   146      24.907  52.245  30.478  1.00  0.00           H  
ATOM   2324  HG3 PRO   146      23.519  53.220  30.401  1.00  0.00           H  
ATOM   2325  HB2 PRO   146      23.001  50.879  29.670  1.00  0.00           H  
ATOM   2326  HB3 PRO   146      21.916  51.417  30.962  1.00  0.00           H  
ATOM   2327  HA  PRO   146      22.525  49.713  32.118  1.00  0.00           H  
ATOM   2328  N   ASP   147      24.269  47.825  31.541  1.00  0.00           N  
ATOM   2329  CA  ASP   147      25.154  46.735  31.262  1.00  0.00           C  
ATOM   2330  C   ASP   147      24.258  45.449  31.083  1.00  0.00           C  
ATOM   2331  O   ASP   147      24.088  44.710  32.070  1.00  0.00           O  
ATOM   2332  CB  ASP   147      26.290  46.700  32.271  1.00  0.00           C  
ATOM   2333  CG  ASP   147      27.344  45.624  31.950  1.00  0.00           C  
ATOM   2334  OD1 ASP   147      27.409  45.076  30.838  1.00  0.00           O  
ATOM   2335  OD2 ASP   147      28.168  45.298  32.850  1.00  0.00           O1-
ATOM   2336  H   ASP   147      23.426  47.649  32.069  1.00  0.00           H  
ATOM   2337  HA  ASP   147      25.616  46.992  30.309  1.00  0.00           H  
ATOM   2338  HB2 ASP   147      26.833  47.645  32.295  1.00  0.00           H  
ATOM   2339  HB3 ASP   147      25.999  46.527  33.306  1.00  0.00           H  
ATOM   2340  N   SER   148      23.852  45.236  29.860  1.00  0.00           N  
ATOM   2341  CA  SER   148      23.944  45.991  28.658  1.00  0.00           C  
ATOM   2342  C   SER   148      22.789  45.708  27.647  1.00  0.00           C  
ATOM   2343  O   SER   148      22.634  44.537  27.355  1.00  0.00           O  
ATOM   2344  CB  SER   148      25.314  45.729  27.994  1.00  0.00           C  
ATOM   2345  OG  SER   148      25.513  46.686  26.981  1.00  0.00           O  
ATOM   2346  H   SER   148      23.155  44.511  29.763  1.00  0.00           H  
ATOM   2347  HA  SER   148      23.930  47.061  28.864  1.00  0.00           H  
ATOM   2348  HB2 SER   148      26.077  45.996  28.725  1.00  0.00           H  
ATOM   2349  HB3 SER   148      25.540  44.721  27.648  1.00  0.00           H  
ATOM   2350  HG  SER   148      26.462  46.813  26.902  1.00  0.00           H  
ATOM   2351  N   ASN   149      22.116  46.703  27.067  1.00  0.00           N  
ATOM   2352  CA  ASN   149      21.253  46.485  25.860  1.00  0.00           C  
ATOM   2353  C   ASN   149      21.693  47.128  24.596  1.00  0.00           C  
ATOM   2354  O   ASN   149      21.031  47.041  23.568  1.00  0.00           O  
ATOM   2355  CB  ASN   149      19.892  46.984  26.193  1.00  0.00           C  
ATOM   2356  CG  ASN   149      19.240  46.197  27.329  1.00  0.00           C  
ATOM   2357  OD1 ASN   149      19.076  45.012  27.310  1.00  0.00           O  
ATOM   2358  ND2 ASN   149      18.928  46.841  28.385  1.00  0.00           N  
ATOM   2359  H   ASN   149      22.362  47.652  27.312  1.00  0.00           H  
ATOM   2360  HA  ASN   149      21.152  45.421  25.643  1.00  0.00           H  
ATOM   2361  HB2 ASN   149      19.964  48.044  26.433  1.00  0.00           H  
ATOM   2362  HB3 ASN   149      19.227  46.894  25.334  1.00  0.00           H  
ATOM   2363 HD21 ASN   149      18.917  47.846  28.494  1.00  0.00           H  
ATOM   2364 HD22 ASN   149      18.684  46.201  29.128  1.00  0.00           H  
ATOM   2365  N   ASP   150      22.904  47.595  24.520  1.00  0.00           N  
ATOM   2366  CA  ASP   150      23.449  48.398  23.425  1.00  0.00           C  
ATOM   2367  C   ASP   150      23.665  47.701  22.115  1.00  0.00           C  
ATOM   2368  O   ASP   150      23.121  48.121  21.126  1.00  0.00           O  
ATOM   2369  CB  ASP   150      24.699  49.146  23.896  1.00  0.00           C  
ATOM   2370  CG  ASP   150      24.630  50.007  25.193  1.00  0.00           C  
ATOM   2371  OD1 ASP   150      23.515  50.246  25.731  1.00  0.00           O  
ATOM   2372  OD2 ASP   150      25.669  50.485  25.619  1.00  0.00           O1-
ATOM   2373  H   ASP   150      23.468  47.540  25.356  1.00  0.00           H  
ATOM   2374  HA  ASP   150      22.645  49.108  23.229  1.00  0.00           H  
ATOM   2375  HB2 ASP   150      25.346  48.270  23.939  1.00  0.00           H  
ATOM   2376  HB3 ASP   150      24.998  49.752  23.041  1.00  0.00           H  
ATOM   2377  N   SER   151      24.369  46.536  22.163  1.00  0.00           N  
ATOM   2378  CA  SER   151      24.297  45.510  21.048  1.00  0.00           C  
ATOM   2379  C   SER   151      24.367  44.061  21.605  1.00  0.00           C  
ATOM   2380  O   SER   151      25.372  43.391  21.451  1.00  0.00           O  
ATOM   2381  CB  SER   151      25.521  45.720  20.111  1.00  0.00           C  
ATOM   2382  OG  SER   151      25.370  44.937  18.956  1.00  0.00           O  
ATOM   2383  H   SER   151      24.513  46.166  23.091  1.00  0.00           H  
ATOM   2384  HA  SER   151      23.382  45.678  20.479  1.00  0.00           H  
ATOM   2385  HB2 SER   151      25.781  46.734  19.808  1.00  0.00           H  
ATOM   2386  HB3 SER   151      26.478  45.403  20.525  1.00  0.00           H  
ATOM   2387  HG  SER   151      26.184  44.911  18.448  1.00  0.00           H  
ATOM   2388  N   PRO   152      23.325  43.559  22.179  1.00  0.00           N  
ATOM   2389  CA  PRO   152      23.352  42.227  22.854  1.00  0.00           C  
ATOM   2390  C   PRO   152      23.721  41.033  21.903  1.00  0.00           C  
ATOM   2391  O   PRO   152      24.361  40.095  22.438  1.00  0.00           O  
ATOM   2392  CD  PRO   152      22.014  44.136  22.394  1.00  0.00           C  
ATOM   2393  CG  PRO   152      21.515  43.336  23.647  1.00  0.00           C  
ATOM   2394  CB  PRO   152      21.961  41.954  23.482  1.00  0.00           C  
ATOM   2395  HD2 PRO   152      21.390  43.962  21.518  1.00  0.00           H  
ATOM   2396  HD3 PRO   152      21.973  45.172  22.731  1.00  0.00           H  
ATOM   2397  HG2 PRO   152      20.435  43.482  23.685  1.00  0.00           H  
ATOM   2398  HG3 PRO   152      21.987  43.896  24.454  1.00  0.00           H  
ATOM   2399  HB2 PRO   152      21.310  41.425  22.787  1.00  0.00           H  
ATOM   2400  HB3 PRO   152      22.075  41.434  24.433  1.00  0.00           H  
ATOM   2401  HA  PRO   152      24.085  42.273  23.659  1.00  0.00           H  
ATOM   2402  N   PRO   153      23.442  41.006  20.554  1.00  0.00           N  
ATOM   2403  CA  PRO   153      23.780  39.816  19.723  1.00  0.00           C  
ATOM   2404  C   PRO   153      25.265  39.486  19.680  1.00  0.00           C  
ATOM   2405  O   PRO   153      25.625  38.283  19.497  1.00  0.00           O  
ATOM   2406  CD  PRO   153      22.429  41.783  19.933  1.00  0.00           C  
ATOM   2407  CG  PRO   153      22.180  41.075  18.600  1.00  0.00           C  
ATOM   2408  CB  PRO   153      23.458  40.309  18.389  1.00  0.00           C  
ATOM   2409  HD2 PRO   153      22.758  42.789  19.672  1.00  0.00           H  
ATOM   2410  HD3 PRO   153      21.634  41.917  20.666  1.00  0.00           H  
ATOM   2411  HG2 PRO   153      21.931  41.730  17.765  1.00  0.00           H  
ATOM   2412  HG3 PRO   153      21.331  40.412  18.768  1.00  0.00           H  
ATOM   2413  HB2 PRO   153      24.210  41.005  18.017  1.00  0.00           H  
ATOM   2414  HB3 PRO   153      23.234  39.491  17.705  1.00  0.00           H  
ATOM   2415  HA  PRO   153      23.195  38.932  19.977  1.00  0.00           H  
ATOM   2416  N   ALA   154      26.094  40.521  19.918  1.00  0.00           N  
ATOM   2417  CA  ALA   154      27.547  40.560  20.118  1.00  0.00           C  
ATOM   2418  C   ALA   154      28.005  39.960  21.460  1.00  0.00           C  
ATOM   2419  O   ALA   154      28.985  39.263  21.562  1.00  0.00           O  
ATOM   2420  CB  ALA   154      27.958  41.960  19.912  1.00  0.00           C  
ATOM   2421  H   ALA   154      25.620  41.409  19.842  1.00  0.00           H  
ATOM   2422  HA  ALA   154      28.078  39.990  19.355  1.00  0.00           H  
ATOM   2423  HB1 ALA   154      29.034  41.955  20.083  1.00  0.00           H  
ATOM   2424  HB2 ALA   154      27.793  42.320  18.896  1.00  0.00           H  
ATOM   2425  HB3 ALA   154      27.632  42.681  20.661  1.00  0.00           H  
ATOM   2426  N   GLU   155      27.306  40.319  22.581  1.00  0.00           N  
ATOM   2427  CA  GLU   155      27.630  39.890  23.951  1.00  0.00           C  
ATOM   2428  C   GLU   155      27.058  38.552  24.284  1.00  0.00           C  
ATOM   2429  O   GLU   155      27.665  37.779  25.001  1.00  0.00           O  
ATOM   2430  CB  GLU   155      27.302  40.944  24.978  1.00  0.00           C  
ATOM   2431  CG  GLU   155      28.267  42.159  25.016  1.00  0.00           C  
ATOM   2432  CD  GLU   155      29.804  41.839  24.969  1.00  0.00           C  
ATOM   2433  OE1 GLU   155      30.558  42.644  24.378  1.00  0.00           O  
ATOM   2434  OE2 GLU   155      30.297  40.866  25.652  1.00  0.00           O1-
ATOM   2435  H   GLU   155      26.448  40.823  22.411  1.00  0.00           H  
ATOM   2436  HA  GLU   155      28.705  39.713  23.898  1.00  0.00           H  
ATOM   2437  HB2 GLU   155      26.247  41.208  24.914  1.00  0.00           H  
ATOM   2438  HB3 GLU   155      27.491  40.549  25.976  1.00  0.00           H  
ATOM   2439  HG2 GLU   155      28.039  42.736  24.119  1.00  0.00           H  
ATOM   2440  HG3 GLU   155      28.069  42.870  25.818  1.00  0.00           H  
ATOM   2441  N   ARG   156      25.840  38.210  23.766  1.00  0.00           N  
ATOM   2442  CA  ARG   156      25.235  36.883  23.702  1.00  0.00           C  
ATOM   2443  C   ARG   156      26.014  35.809  22.965  1.00  0.00           C  
ATOM   2444  O   ARG   156      25.370  34.797  22.670  1.00  0.00           O  
ATOM   2445  CB  ARG   156      23.878  36.940  23.044  1.00  0.00           C  
ATOM   2446  CG  ARG   156      22.939  37.615  24.053  1.00  0.00           C  
ATOM   2447  CD  ARG   156      21.553  37.769  23.421  1.00  0.00           C  
ATOM   2448  NE  ARG   156      20.610  38.553  24.218  1.00  0.00           N  
ATOM   2449  CZ  ARG   156      19.331  38.491  24.345  1.00  0.00           C  
ATOM   2450  NH1 ARG   156      18.586  37.865  23.528  1.00  0.00           N  
ATOM   2451  NH2 ARG   156      18.630  39.184  25.168  1.00  0.00           N1+
ATOM   2452  H   ARG   156      25.321  39.006  23.424  1.00  0.00           H  
ATOM   2453  HA  ARG   156      25.165  36.443  24.697  1.00  0.00           H  
ATOM   2454  HB2 ARG   156      23.809  37.501  22.112  1.00  0.00           H  
ATOM   2455  HB3 ARG   156      23.398  35.988  22.813  1.00  0.00           H  
ATOM   2456  HG2 ARG   156      22.948  37.086  25.006  1.00  0.00           H  
ATOM   2457  HG3 ARG   156      23.269  38.641  24.221  1.00  0.00           H  
ATOM   2458  HD2 ARG   156      21.750  38.221  22.449  1.00  0.00           H  
ATOM   2459  HD3 ARG   156      21.127  36.766  23.375  1.00  0.00           H  
ATOM   2460  HE  ARG   156      21.096  39.239  24.777  1.00  0.00           H  
ATOM   2461 HH11 ARG   156      18.949  37.308  22.767  1.00  0.00           H  
ATOM   2462 HH12 ARG   156      17.596  37.716  23.661  1.00  0.00           H  
ATOM   2463 HH21 ARG   156      19.167  39.785  25.777  1.00  0.00           H  
ATOM   2464 HH22 ARG   156      17.646  39.055  25.359  1.00  0.00           H  
ATOM   2465  N   GLU   157      27.197  36.088  22.420  1.00  0.00           N  
ATOM   2466  CA  GLU   157      27.966  35.187  21.584  1.00  0.00           C  
ATOM   2467  C   GLU   157      28.391  33.894  22.307  1.00  0.00           C  
ATOM   2468  O   GLU   157      29.009  34.052  23.333  1.00  0.00           O  
ATOM   2469  CB  GLU   157      29.127  35.937  20.904  1.00  0.00           C  
ATOM   2470  CG  GLU   157      30.017  35.214  19.859  1.00  0.00           C  
ATOM   2471  CD  GLU   157      29.302  34.798  18.584  1.00  0.00           C  
ATOM   2472  OE1 GLU   157      29.747  33.755  18.032  1.00  0.00           O  
ATOM   2473  OE2 GLU   157      28.192  35.242  18.245  1.00  0.00           O1-
ATOM   2474  H   GLU   157      27.539  37.026  22.569  1.00  0.00           H  
ATOM   2475  HA  GLU   157      27.300  34.887  20.776  1.00  0.00           H  
ATOM   2476  HB2 GLU   157      28.663  36.787  20.406  1.00  0.00           H  
ATOM   2477  HB3 GLU   157      29.668  36.378  21.742  1.00  0.00           H  
ATOM   2478  HG2 GLU   157      30.847  35.863  19.582  1.00  0.00           H  
ATOM   2479  HG3 GLU   157      30.313  34.260  20.295  1.00  0.00           H  
ATOM   2480  N   PRO   158      28.092  32.642  21.837  1.00  0.00           N  
ATOM   2481  CA  PRO   158      28.536  31.428  22.467  1.00  0.00           C  
ATOM   2482  C   PRO   158      30.002  31.236  22.386  1.00  0.00           C  
ATOM   2483  O   PRO   158      30.593  31.431  21.302  1.00  0.00           O  
ATOM   2484  CD  PRO   158      27.395  32.404  20.629  1.00  0.00           C  
ATOM   2485  CG  PRO   158      27.490  30.915  20.338  1.00  0.00           C  
ATOM   2486  CB  PRO   158      27.762  30.365  21.748  1.00  0.00           C  
ATOM   2487  HD2 PRO   158      27.841  32.863  19.747  1.00  0.00           H  
ATOM   2488  HD3 PRO   158      26.346  32.699  20.613  1.00  0.00           H  
ATOM   2489  HG2 PRO   158      28.380  30.616  19.783  1.00  0.00           H  
ATOM   2490  HG3 PRO   158      26.614  30.541  19.809  1.00  0.00           H  
ATOM   2491  HB2 PRO   158      28.282  29.413  21.642  1.00  0.00           H  
ATOM   2492  HB3 PRO   158      26.796  30.230  22.235  1.00  0.00           H  
ATOM   2493  HA  PRO   158      28.298  31.443  23.531  1.00  0.00           H  
ATOM   2494  N   GLY   159      30.644  30.794  23.486  1.00  0.00           N  
ATOM   2495  CA  GLY   159      32.119  30.533  23.584  1.00  0.00           C  
ATOM   2496  C   GLY   159      32.654  29.365  22.832  1.00  0.00           C  
ATOM   2497  O   GLY   159      33.665  28.780  23.245  1.00  0.00           O  
ATOM   2498  H   GLY   159      30.002  30.607  24.243  1.00  0.00           H  
ATOM   2499  HA2 GLY   159      32.669  31.383  23.180  1.00  0.00           H  
ATOM   2500  HA3 GLY   159      32.424  30.432  24.626  1.00  0.00           H  
ATOM   2501  N   GLU   160      31.998  28.870  21.793  1.00  0.00           N  
ATOM   2502  CA  GLU   160      32.314  27.570  21.149  1.00  0.00           C  
ATOM   2503  C   GLU   160      32.497  26.335  22.123  1.00  0.00           C  
ATOM   2504  O   GLU   160      33.184  25.412  21.814  1.00  0.00           O  
ATOM   2505  CB  GLU   160      33.620  27.659  20.351  1.00  0.00           C  
ATOM   2506  CG  GLU   160      33.840  28.928  19.539  1.00  0.00           C  
ATOM   2507  CD  GLU   160      34.940  28.653  18.483  1.00  0.00           C  
ATOM   2508  OE1 GLU   160      34.652  29.002  17.325  1.00  0.00           O  
ATOM   2509  OE2 GLU   160      36.031  28.101  18.780  1.00  0.00           O1-
ATOM   2510  H   GLU   160      31.190  29.408  21.513  1.00  0.00           H  
ATOM   2511  HA  GLU   160      31.560  27.381  20.384  1.00  0.00           H  
ATOM   2512  HB2 GLU   160      34.500  27.567  20.987  1.00  0.00           H  
ATOM   2513  HB3 GLU   160      33.570  26.761  19.735  1.00  0.00           H  
ATOM   2514  HG2 GLU   160      32.946  29.259  19.012  1.00  0.00           H  
ATOM   2515  HG3 GLU   160      34.128  29.713  20.239  1.00  0.00           H  
ATOM   2516  N   VAL   161      31.705  26.302  23.199  1.00  0.00           N  
ATOM   2517  CA  VAL   161      31.452  25.179  24.078  1.00  0.00           C  
ATOM   2518  C   VAL   161      32.779  24.866  24.828  1.00  0.00           C  
ATOM   2519  O   VAL   161      33.279  23.716  24.810  1.00  0.00           O  
ATOM   2520  CB  VAL   161      30.814  23.967  23.349  1.00  0.00           C  
ATOM   2521  CG1 VAL   161      30.456  22.760  24.198  1.00  0.00           C  
ATOM   2522  CG2 VAL   161      29.449  24.398  22.821  1.00  0.00           C  
ATOM   2523  H   VAL   161      31.262  27.180  23.430  1.00  0.00           H  
ATOM   2524  HA  VAL   161      30.721  25.536  24.803  1.00  0.00           H  
ATOM   2525  HB  VAL   161      31.439  23.572  22.548  1.00  0.00           H  
ATOM   2526 HG11 VAL   161      29.991  23.164  25.096  1.00  0.00           H  
ATOM   2527 HG12 VAL   161      29.701  22.103  23.765  1.00  0.00           H  
ATOM   2528 HG13 VAL   161      31.374  22.174  24.253  1.00  0.00           H  
ATOM   2529 HG21 VAL   161      28.800  24.756  23.619  1.00  0.00           H  
ATOM   2530 HG22 VAL   161      29.535  25.162  22.049  1.00  0.00           H  
ATOM   2531 HG23 VAL   161      29.040  23.564  22.250  1.00  0.00           H  
ATOM   2532  N   VAL   162      33.286  25.959  25.427  1.00  0.00           N  
ATOM   2533  CA  VAL   162      34.624  26.086  26.022  1.00  0.00           C  
ATOM   2534  C   VAL   162      34.672  25.515  27.423  1.00  0.00           C  
ATOM   2535  O   VAL   162      33.742  25.771  28.209  1.00  0.00           O  
ATOM   2536  CB  VAL   162      35.164  27.533  25.891  1.00  0.00           C  
ATOM   2537  CG1 VAL   162      34.368  28.597  26.641  1.00  0.00           C  
ATOM   2538  CG2 VAL   162      36.627  27.645  26.298  1.00  0.00           C  
ATOM   2539  H   VAL   162      32.787  26.838  25.436  1.00  0.00           H  
ATOM   2540  HA  VAL   162      35.287  25.485  25.401  1.00  0.00           H  
ATOM   2541  HB  VAL   162      35.112  27.819  24.840  1.00  0.00           H  
ATOM   2542 HG11 VAL   162      34.850  29.569  26.738  1.00  0.00           H  
ATOM   2543 HG12 VAL   162      33.420  28.693  26.111  1.00  0.00           H  
ATOM   2544 HG13 VAL   162      34.201  28.365  27.693  1.00  0.00           H  
ATOM   2545 HG21 VAL   162      36.621  27.629  27.388  1.00  0.00           H  
ATOM   2546 HG22 VAL   162      37.119  26.781  25.851  1.00  0.00           H  
ATOM   2547 HG23 VAL   162      37.158  28.514  25.910  1.00  0.00           H  
ATOM   2548  N   ASP   163      35.713  24.892  27.839  1.00  0.00           N  
ATOM   2549  CA  ASP   163      35.926  24.370  29.203  1.00  0.00           C  
ATOM   2550  C   ASP   163      36.596  25.438  30.116  1.00  0.00           C  
ATOM   2551  O   ASP   163      37.100  26.500  29.678  1.00  0.00           O  
ATOM   2552  CB  ASP   163      36.726  23.101  29.132  1.00  0.00           C  
ATOM   2553  CG  ASP   163      36.572  22.139  30.365  1.00  0.00           C  
ATOM   2554  OD1 ASP   163      35.550  22.281  31.083  1.00  0.00           O  
ATOM   2555  OD2 ASP   163      37.265  21.102  30.581  1.00  0.00           O1-
ATOM   2556  H   ASP   163      36.410  24.713  27.129  1.00  0.00           H  
ATOM   2557  HA  ASP   163      34.945  24.149  29.624  1.00  0.00           H  
ATOM   2558  HB2 ASP   163      36.291  22.568  28.286  1.00  0.00           H  
ATOM   2559  HB3 ASP   163      37.775  23.377  29.028  1.00  0.00           H  
ATOM   2560  N   SER   164      36.499  25.187  31.474  1.00  0.00           N  
ATOM   2561  CA  SER   164      37.019  26.165  32.435  1.00  0.00           C  
ATOM   2562  C   SER   164      38.503  26.222  32.412  1.00  0.00           C  
ATOM   2563  O   SER   164      39.110  25.127  32.343  1.00  0.00           O  
ATOM   2564  CB  SER   164      36.536  25.924  33.877  1.00  0.00           C  
ATOM   2565  OG  SER   164      37.202  26.682  34.886  1.00  0.00           O  
ATOM   2566  H   SER   164      36.092  24.316  31.786  1.00  0.00           H  
ATOM   2567  HA  SER   164      36.661  27.145  32.120  1.00  0.00           H  
ATOM   2568  HB2 SER   164      35.468  26.140  33.847  1.00  0.00           H  
ATOM   2569  HB3 SER   164      36.510  24.855  34.086  1.00  0.00           H  
ATOM   2570  HG  SER   164      36.708  26.653  35.708  1.00  0.00           H  
ATOM   2571  N   LEU   165      39.183  27.303  32.678  1.00  0.00           N  
ATOM   2572  CA  LEU   165      40.659  27.469  32.536  1.00  0.00           C  
ATOM   2573  C   LEU   165      41.426  27.334  33.876  1.00  0.00           C  
ATOM   2574  O   LEU   165      42.662  27.334  33.910  1.00  0.00           O  
ATOM   2575  CB  LEU   165      41.020  28.762  31.820  1.00  0.00           C  
ATOM   2576  CG  LEU   165      40.403  29.003  30.456  1.00  0.00           C  
ATOM   2577  CD1 LEU   165      40.313  30.412  29.867  1.00  0.00           C  
ATOM   2578  CD2 LEU   165      41.212  28.143  29.456  1.00  0.00           C  
ATOM   2579  H   LEU   165      38.627  28.143  32.743  1.00  0.00           H  
ATOM   2580  HA  LEU   165      41.034  26.665  31.903  1.00  0.00           H  
ATOM   2581  HB2 LEU   165      40.655  29.582  32.439  1.00  0.00           H  
ATOM   2582  HB3 LEU   165      42.089  28.950  31.724  1.00  0.00           H  
ATOM   2583  HG  LEU   165      39.386  28.618  30.529  1.00  0.00           H  
ATOM   2584 HD11 LEU   165      39.589  30.979  30.453  1.00  0.00           H  
ATOM   2585 HD12 LEU   165      41.246  30.974  29.918  1.00  0.00           H  
ATOM   2586 HD13 LEU   165      40.074  30.321  28.807  1.00  0.00           H  
ATOM   2587 HD21 LEU   165      40.718  28.223  28.488  1.00  0.00           H  
ATOM   2588 HD22 LEU   165      42.263  28.434  29.466  1.00  0.00           H  
ATOM   2589 HD23 LEU   165      41.133  27.089  29.721  1.00  0.00           H  
ATOM   2590  N   VAL   166      40.733  27.135  34.953  1.00  0.00           N  
ATOM   2591  CA  VAL   166      41.322  27.067  36.271  1.00  0.00           C  
ATOM   2592  C   VAL   166      42.433  25.971  36.356  1.00  0.00           C  
ATOM   2593  O   VAL   166      42.329  24.945  35.688  1.00  0.00           O  
ATOM   2594  CB  VAL   166      40.200  26.949  37.360  1.00  0.00           C  
ATOM   2595  CG1 VAL   166      40.818  26.765  38.800  1.00  0.00           C  
ATOM   2596  CG2 VAL   166      39.378  28.207  37.471  1.00  0.00           C  
ATOM   2597  H   VAL   166      39.750  26.913  34.883  1.00  0.00           H  
ATOM   2598  HA  VAL   166      41.914  27.961  36.467  1.00  0.00           H  
ATOM   2599  HB  VAL   166      39.608  26.048  37.205  1.00  0.00           H  
ATOM   2600 HG11 VAL   166      41.637  27.460  38.986  1.00  0.00           H  
ATOM   2601 HG12 VAL   166      40.048  26.833  39.569  1.00  0.00           H  
ATOM   2602 HG13 VAL   166      41.169  25.734  38.848  1.00  0.00           H  
ATOM   2603 HG21 VAL   166      38.574  28.108  38.200  1.00  0.00           H  
ATOM   2604 HG22 VAL   166      40.039  29.068  37.569  1.00  0.00           H  
ATOM   2605 HG23 VAL   166      38.924  28.318  36.486  1.00  0.00           H  
ATOM   2606  N   GLY   167      43.555  26.304  37.039  1.00  0.00           N  
ATOM   2607  CA  GLY   167      44.797  25.561  37.194  1.00  0.00           C  
ATOM   2608  C   GLY   167      45.759  25.674  36.015  1.00  0.00           C  
ATOM   2609  O   GLY   167      46.820  25.096  36.050  1.00  0.00           O  
ATOM   2610  H   GLY   167      43.468  27.225  37.444  1.00  0.00           H  
ATOM   2611  HA2 GLY   167      45.265  25.923  38.110  1.00  0.00           H  
ATOM   2612  HA3 GLY   167      44.625  24.493  37.324  1.00  0.00           H  
ATOM   2613  N   LYS   168      45.432  26.394  34.912  1.00  0.00           N  
ATOM   2614  CA  LYS   168      46.352  26.686  33.811  1.00  0.00           C  
ATOM   2615  C   LYS   168      47.269  27.757  34.195  1.00  0.00           C  
ATOM   2616  O   LYS   168      46.970  28.604  35.073  1.00  0.00           O  
ATOM   2617  CB  LYS   168      45.667  27.040  32.493  1.00  0.00           C  
ATOM   2618  CG  LYS   168      45.147  25.832  31.764  1.00  0.00           C  
ATOM   2619  CD  LYS   168      44.240  26.131  30.580  1.00  0.00           C  
ATOM   2620  CE  LYS   168      43.625  24.895  29.786  1.00  0.00           C  
ATOM   2621  NZ  LYS   168      44.633  24.388  28.875  1.00  0.00           N1+
ATOM   2622  H   LYS   168      44.510  26.802  34.977  1.00  0.00           H  
ATOM   2623  HA  LYS   168      47.011  25.857  33.551  1.00  0.00           H  
ATOM   2624  HB2 LYS   168      44.929  27.836  32.596  1.00  0.00           H  
ATOM   2625  HB3 LYS   168      46.438  27.518  31.889  1.00  0.00           H  
ATOM   2626  HG2 LYS   168      45.969  25.215  31.401  1.00  0.00           H  
ATOM   2627  HG3 LYS   168      44.533  25.203  32.409  1.00  0.00           H  
ATOM   2628  HD2 LYS   168      43.362  26.640  30.977  1.00  0.00           H  
ATOM   2629  HD3 LYS   168      44.722  26.774  29.844  1.00  0.00           H  
ATOM   2630  HE2 LYS   168      43.304  24.137  30.500  1.00  0.00           H  
ATOM   2631  HE3 LYS   168      42.785  25.214  29.169  1.00  0.00           H  
ATOM   2632  HZ1 LYS   168      45.559  24.210  29.237  1.00  0.00           H  
ATOM   2633  HZ2 LYS   168      44.406  23.438  28.617  1.00  0.00           H  
ATOM   2634  HZ3 LYS   168      44.731  24.899  28.009  1.00  0.00           H  
ATOM   2635  N   GLN   169      48.376  27.897  33.515  1.00  0.00           N  
ATOM   2636  CA  GLN   169      49.354  28.927  33.755  1.00  0.00           C  
ATOM   2637  C   GLN   169      48.948  30.089  32.891  1.00  0.00           C  
ATOM   2638  O   GLN   169      48.288  29.949  31.832  1.00  0.00           O  
ATOM   2639  CB  GLN   169      50.798  28.378  33.269  1.00  0.00           C  
ATOM   2640  CG  GLN   169      51.244  27.283  34.251  1.00  0.00           C  
ATOM   2641  CD  GLN   169      52.634  26.842  33.947  1.00  0.00           C  
ATOM   2642  OE1 GLN   169      53.241  27.173  32.911  1.00  0.00           O  
ATOM   2643  NE2 GLN   169      53.207  26.186  34.867  1.00  0.00           N  
ATOM   2644  H   GLN   169      48.502  27.246  32.753  1.00  0.00           H  
ATOM   2645  HA  GLN   169      49.455  29.163  34.815  1.00  0.00           H  
ATOM   2646  HB2 GLN   169      50.738  28.162  32.203  1.00  0.00           H  
ATOM   2647  HB3 GLN   169      51.541  29.170  33.177  1.00  0.00           H  
ATOM   2648  HG2 GLN   169      51.268  27.595  35.295  1.00  0.00           H  
ATOM   2649  HG3 GLN   169      50.587  26.415  34.195  1.00  0.00           H  
ATOM   2650 HE21 GLN   169      52.733  25.943  35.725  1.00  0.00           H  
ATOM   2651 HE22 GLN   169      54.211  26.080  34.848  1.00  0.00           H  
ATOM   2652  N   VAL   170      49.315  31.308  33.362  1.00  0.00           N  
ATOM   2653  CA  VAL   170      48.940  32.569  32.652  1.00  0.00           C  
ATOM   2654  C   VAL   170      50.095  33.575  32.808  1.00  0.00           C  
ATOM   2655  O   VAL   170      50.679  33.639  33.852  1.00  0.00           O  
ATOM   2656  CB  VAL   170      47.610  33.115  33.103  1.00  0.00           C  
ATOM   2657  CG1 VAL   170      47.488  33.500  34.533  1.00  0.00           C  
ATOM   2658  CG2 VAL   170      47.102  34.380  32.266  1.00  0.00           C  
ATOM   2659  H   VAL   170      49.942  31.327  34.154  1.00  0.00           H  
ATOM   2660  HA  VAL   170      48.866  32.313  31.595  1.00  0.00           H  
ATOM   2661  HB  VAL   170      46.904  32.286  33.042  1.00  0.00           H  
ATOM   2662 HG11 VAL   170      48.263  34.174  34.898  1.00  0.00           H  
ATOM   2663 HG12 VAL   170      46.541  34.020  34.673  1.00  0.00           H  
ATOM   2664 HG13 VAL   170      47.542  32.603  35.150  1.00  0.00           H  
ATOM   2665 HG21 VAL   170      46.056  34.524  32.534  1.00  0.00           H  
ATOM   2666 HG22 VAL   170      47.704  35.253  32.520  1.00  0.00           H  
ATOM   2667 HG23 VAL   170      47.158  34.317  31.181  1.00  0.00           H  
ATOM   2668  N   GLU   171      50.426  34.324  31.751  1.00  0.00           N  
ATOM   2669  CA  GLU   171      51.624  35.219  31.735  1.00  0.00           C  
ATOM   2670  C   GLU   171      51.237  36.659  31.258  1.00  0.00           C  
ATOM   2671  O   GLU   171      50.576  36.831  30.229  1.00  0.00           O  
ATOM   2672  CB  GLU   171      52.668  34.593  30.781  1.00  0.00           C  
ATOM   2673  CG  GLU   171      53.019  33.148  31.209  1.00  0.00           C  
ATOM   2674  CD  GLU   171      52.019  32.084  30.648  1.00  0.00           C  
ATOM   2675  OE1 GLU   171      51.928  31.009  31.237  1.00  0.00           O  
ATOM   2676  OE2 GLU   171      51.353  32.373  29.610  1.00  0.00           O1-
ATOM   2677  H   GLU   171      49.907  34.256  30.888  1.00  0.00           H  
ATOM   2678  HA  GLU   171      52.154  35.328  32.681  1.00  0.00           H  
ATOM   2679  HB2 GLU   171      52.345  34.694  29.745  1.00  0.00           H  
ATOM   2680  HB3 GLU   171      53.598  35.128  30.972  1.00  0.00           H  
ATOM   2681  HG2 GLU   171      54.012  32.871  30.855  1.00  0.00           H  
ATOM   2682  HG3 GLU   171      53.132  33.129  32.293  1.00  0.00           H  
ATOM   2683  N   TYR   172      51.607  37.674  32.004  1.00  0.00           N  
ATOM   2684  CA  TYR   172      51.144  39.046  31.731  1.00  0.00           C  
ATOM   2685  C   TYR   172      52.358  40.011  31.532  1.00  0.00           C  
ATOM   2686  O   TYR   172      53.291  39.967  32.288  1.00  0.00           O  
ATOM   2687  CB  TYR   172      50.324  39.471  32.988  1.00  0.00           C  
ATOM   2688  CG  TYR   172      49.379  40.553  32.548  1.00  0.00           C  
ATOM   2689  CD1 TYR   172      48.068  40.263  32.174  1.00  0.00           C  
ATOM   2690  CE1 TYR   172      47.256  41.265  31.690  1.00  0.00           C  
ATOM   2691  CZ  TYR   172      47.700  42.654  31.558  1.00  0.00           C  
ATOM   2692  OH  TYR   172      46.872  43.650  31.078  1.00  0.00           O  
ATOM   2693  CE2 TYR   172      49.072  42.933  31.888  1.00  0.00           C  
ATOM   2694  CD2 TYR   172      49.890  41.835  32.323  1.00  0.00           C  
ATOM   2695  H   TYR   172      52.245  37.574  32.781  1.00  0.00           H  
ATOM   2696  HA  TYR   172      50.515  39.107  30.843  1.00  0.00           H  
ATOM   2697  HB2 TYR   172      49.724  38.595  33.236  1.00  0.00           H  
ATOM   2698  HB3 TYR   172      50.961  39.670  33.850  1.00  0.00           H  
ATOM   2699  HD1 TYR   172      47.750  39.231  32.220  1.00  0.00           H  
ATOM   2700  HE1 TYR   172      46.233  41.070  31.401  1.00  0.00           H  
ATOM   2701  HH  TYR   172      46.000  43.363  30.796  1.00  0.00           H  
ATOM   2702  HE2 TYR   172      49.421  43.928  31.655  1.00  0.00           H  
ATOM   2703  HD2 TYR   172      50.906  42.068  32.605  1.00  0.00           H  
ATOM   2704  N   ALA   173      52.325  40.760  30.418  1.00  0.00           N  
ATOM   2705  CA  ALA   173      53.413  41.696  30.083  1.00  0.00           C  
ATOM   2706  C   ALA   173      53.483  42.937  31.025  1.00  0.00           C  
ATOM   2707  O   ALA   173      52.475  43.516  31.333  1.00  0.00           O  
ATOM   2708  CB  ALA   173      53.200  42.021  28.658  1.00  0.00           C  
ATOM   2709  H   ALA   173      51.563  40.701  29.758  1.00  0.00           H  
ATOM   2710  HA  ALA   173      54.326  41.100  30.086  1.00  0.00           H  
ATOM   2711  HB1 ALA   173      52.486  42.838  28.558  1.00  0.00           H  
ATOM   2712  HB2 ALA   173      54.109  42.445  28.231  1.00  0.00           H  
ATOM   2713  HB3 ALA   173      52.962  41.133  28.072  1.00  0.00           H  
ATOM   2714  N   LYS   174      54.718  43.315  31.433  1.00  0.00           N  
ATOM   2715  CA  LYS   174      55.065  44.519  32.288  1.00  0.00           C  
ATOM   2716  C   LYS   174      55.407  45.792  31.440  1.00  0.00           C  
ATOM   2717  O   LYS   174      55.624  45.772  30.255  1.00  0.00           O  
ATOM   2718  CB  LYS   174      56.305  44.151  33.100  1.00  0.00           C  
ATOM   2719  CG  LYS   174      55.964  43.164  34.157  1.00  0.00           C  
ATOM   2720  CD  LYS   174      57.123  42.984  35.175  1.00  0.00           C  
ATOM   2721  CE  LYS   174      58.456  42.633  34.516  1.00  0.00           C  
ATOM   2722  NZ  LYS   174      59.536  42.539  35.475  1.00  0.00           N1+
ATOM   2723  H   LYS   174      55.449  42.725  31.062  1.00  0.00           H  
ATOM   2724  HA  LYS   174      54.270  44.749  32.997  1.00  0.00           H  
ATOM   2725  HB2 LYS   174      57.001  43.715  32.383  1.00  0.00           H  
ATOM   2726  HB3 LYS   174      56.745  45.031  33.570  1.00  0.00           H  
ATOM   2727  HG2 LYS   174      55.050  43.557  34.601  1.00  0.00           H  
ATOM   2728  HG3 LYS   174      55.898  42.194  33.664  1.00  0.00           H  
ATOM   2729  HD2 LYS   174      57.155  43.861  35.822  1.00  0.00           H  
ATOM   2730  HD3 LYS   174      56.822  42.199  35.869  1.00  0.00           H  
ATOM   2731  HE2 LYS   174      58.415  41.663  34.022  1.00  0.00           H  
ATOM   2732  HE3 LYS   174      58.810  43.268  33.703  1.00  0.00           H  
ATOM   2733  HZ1 LYS   174      60.402  42.251  35.042  1.00  0.00           H  
ATOM   2734  HZ2 LYS   174      59.767  43.439  35.873  1.00  0.00           H  
ATOM   2735  HZ3 LYS   174      59.329  41.838  36.172  1.00  0.00           H  
ATOM   2736  N   GLU   175      55.488  46.918  32.107  1.00  0.00           N  
ATOM   2737  CA  GLU   175      55.962  48.205  31.519  1.00  0.00           C  
ATOM   2738  C   GLU   175      57.423  48.096  30.967  1.00  0.00           C  
ATOM   2739  O   GLU   175      57.705  48.695  29.948  1.00  0.00           O  
ATOM   2740  CB  GLU   175      55.851  49.294  32.608  1.00  0.00           C  
ATOM   2741  CG  GLU   175      56.220  50.716  32.190  1.00  0.00           C  
ATOM   2742  CD  GLU   175      55.249  51.282  31.261  1.00  0.00           C  
ATOM   2743  OE1 GLU   175      54.049  50.864  31.311  1.00  0.00           O  
ATOM   2744  OE2 GLU   175      55.552  52.220  30.436  1.00  0.00           O1-
ATOM   2745  H   GLU   175      55.215  46.918  33.079  1.00  0.00           H  
ATOM   2746  HA  GLU   175      55.285  48.438  30.698  1.00  0.00           H  
ATOM   2747  HB2 GLU   175      54.848  49.172  33.016  1.00  0.00           H  
ATOM   2748  HB3 GLU   175      56.586  48.935  33.328  1.00  0.00           H  
ATOM   2749  HG2 GLU   175      56.177  51.414  33.026  1.00  0.00           H  
ATOM   2750  HG3 GLU   175      57.251  50.723  31.835  1.00  0.00           H  
ATOM   2751  N   ASP   176      58.255  47.231  31.566  1.00  0.00           N  
ATOM   2752  CA  ASP   176      59.653  46.954  31.051  1.00  0.00           C  
ATOM   2753  C   ASP   176      59.657  46.081  29.771  1.00  0.00           C  
ATOM   2754  O   ASP   176      60.737  45.786  29.306  1.00  0.00           O  
ATOM   2755  CB  ASP   176      60.492  46.361  32.207  1.00  0.00           C  
ATOM   2756  CG  ASP   176      60.246  44.895  32.682  1.00  0.00           C  
ATOM   2757  OD1 ASP   176      61.012  44.351  33.509  1.00  0.00           O  
ATOM   2758  OD2 ASP   176      59.297  44.308  32.101  1.00  0.00           O1-
ATOM   2759  H   ASP   176      58.026  46.810  32.455  1.00  0.00           H  
ATOM   2760  HA  ASP   176      60.083  47.911  30.756  1.00  0.00           H  
ATOM   2761  HB2 ASP   176      61.565  46.506  32.074  1.00  0.00           H  
ATOM   2762  HB3 ASP   176      60.358  47.113  32.984  1.00  0.00           H  
ATOM   2763  N   GLY   177      58.484  45.673  29.289  1.00  0.00           N  
ATOM   2764  CA  GLY   177      58.224  44.866  28.057  1.00  0.00           C  
ATOM   2765  C   GLY   177      58.220  43.337  28.206  1.00  0.00           C  
ATOM   2766  O   GLY   177      57.892  42.635  27.282  1.00  0.00           O  
ATOM   2767  H   GLY   177      57.664  46.004  29.778  1.00  0.00           H  
ATOM   2768  HA2 GLY   177      57.314  45.258  27.606  1.00  0.00           H  
ATOM   2769  HA3 GLY   177      59.012  45.060  27.328  1.00  0.00           H  
ATOM   2770  N   SER   178      58.716  42.818  29.293  1.00  0.00           N  
ATOM   2771  CA  SER   178      58.890  41.364  29.639  1.00  0.00           C  
ATOM   2772  C   SER   178      57.615  40.714  30.163  1.00  0.00           C  
ATOM   2773  O   SER   178      56.653  41.351  30.477  1.00  0.00           O  
ATOM   2774  CB  SER   178      59.929  41.399  30.671  1.00  0.00           C  
ATOM   2775  OG  SER   178      59.576  41.709  32.007  1.00  0.00           O  
ATOM   2776  H   SER   178      59.070  43.500  29.949  1.00  0.00           H  
ATOM   2777  HA  SER   178      59.267  40.806  28.782  1.00  0.00           H  
ATOM   2778  HB2 SER   178      60.520  40.485  30.712  1.00  0.00           H  
ATOM   2779  HB3 SER   178      60.675  42.158  30.435  1.00  0.00           H  
ATOM   2780  HG  SER   178      59.440  42.656  32.093  1.00  0.00           H  
ATOM   2781  N   LYS   179      57.602  39.394  30.290  1.00  0.00           N  
ATOM   2782  CA  LYS   179      56.429  38.630  30.804  1.00  0.00           C  
ATOM   2783  C   LYS   179      56.648  38.326  32.339  1.00  0.00           C  
ATOM   2784  O   LYS   179      57.702  37.889  32.765  1.00  0.00           O  
ATOM   2785  CB  LYS   179      56.414  37.264  30.063  1.00  0.00           C  
ATOM   2786  CG  LYS   179      55.898  37.450  28.686  1.00  0.00           C  
ATOM   2787  CD  LYS   179      54.432  37.909  28.576  1.00  0.00           C  
ATOM   2788  CE  LYS   179      54.010  38.025  27.077  1.00  0.00           C  
ATOM   2789  NZ  LYS   179      54.331  36.745  26.321  1.00  0.00           N1+
ATOM   2790  H   LYS   179      58.392  38.856  29.962  1.00  0.00           H  
ATOM   2791  HA  LYS   179      55.534  39.228  30.635  1.00  0.00           H  
ATOM   2792  HB2 LYS   179      57.403  36.811  30.137  1.00  0.00           H  
ATOM   2793  HB3 LYS   179      55.740  36.660  30.670  1.00  0.00           H  
ATOM   2794  HG2 LYS   179      56.450  38.303  28.290  1.00  0.00           H  
ATOM   2795  HG3 LYS   179      55.937  36.446  28.262  1.00  0.00           H  
ATOM   2796  HD2 LYS   179      53.760  37.207  29.069  1.00  0.00           H  
ATOM   2797  HD3 LYS   179      54.286  38.899  29.007  1.00  0.00           H  
ATOM   2798  HE2 LYS   179      52.923  38.104  27.065  1.00  0.00           H  
ATOM   2799  HE3 LYS   179      54.468  38.875  26.573  1.00  0.00           H  
ATOM   2800  HZ1 LYS   179      54.234  35.896  26.860  1.00  0.00           H  
ATOM   2801  HZ2 LYS   179      53.875  36.698  25.420  1.00  0.00           H  
ATOM   2802  HZ3 LYS   179      55.305  36.789  26.058  1.00  0.00           H  
ATOM   2803  N   ARG   180      55.558  38.331  33.092  1.00  0.00           N  
ATOM   2804  CA  ARG   180      55.236  37.898  34.456  1.00  0.00           C  
ATOM   2805  C   ARG   180      54.370  36.603  34.613  1.00  0.00           C  
ATOM   2806  O   ARG   180      53.252  36.603  34.187  1.00  0.00           O  
ATOM   2807  CB  ARG   180      54.633  39.090  35.179  1.00  0.00           C  
ATOM   2808  CG  ARG   180      54.762  39.023  36.615  1.00  0.00           C  
ATOM   2809  CD  ARG   180      53.775  40.054  37.070  1.00  0.00           C  
ATOM   2810  NE  ARG   180      53.933  40.442  38.500  1.00  0.00           N  
ATOM   2811  CZ  ARG   180      53.386  41.495  39.043  1.00  0.00           C  
ATOM   2812  NH1 ARG   180      52.520  42.297  38.448  1.00  0.00           N  
ATOM   2813  NH2 ARG   180      53.825  41.697  40.271  1.00  0.00           N1+
ATOM   2814  H   ARG   180      54.703  38.620  32.637  1.00  0.00           H  
ATOM   2815  HA  ARG   180      56.188  37.771  34.972  1.00  0.00           H  
ATOM   2816  HB2 ARG   180      55.142  39.998  34.854  1.00  0.00           H  
ATOM   2817  HB3 ARG   180      53.598  39.154  34.844  1.00  0.00           H  
ATOM   2818  HG2 ARG   180      54.415  38.031  36.904  1.00  0.00           H  
ATOM   2819  HG3 ARG   180      55.746  39.334  36.967  1.00  0.00           H  
ATOM   2820  HD2 ARG   180      54.092  40.975  36.581  1.00  0.00           H  
ATOM   2821  HD3 ARG   180      52.761  39.708  36.870  1.00  0.00           H  
ATOM   2822  HE  ARG   180      54.334  39.751  39.118  1.00  0.00           H  
ATOM   2823 HH11 ARG   180      52.178  42.060  37.528  1.00  0.00           H  
ATOM   2824 HH12 ARG   180      52.316  43.225  38.790  1.00  0.00           H  
ATOM   2825 HH21 ARG   180      54.747  41.304  40.398  1.00  0.00           H  
ATOM   2826 HH22 ARG   180      53.543  42.453  40.878  1.00  0.00           H  
ATOM   2827  N   THR   181      54.889  35.471  35.181  1.00  0.00           N  
ATOM   2828  CA  THR   181      54.222  34.178  35.207  1.00  0.00           C  
ATOM   2829  C   THR   181      53.267  33.957  36.476  1.00  0.00           C  
ATOM   2830  O   THR   181      53.621  34.360  37.606  1.00  0.00           O  
ATOM   2831  CB  THR   181      55.370  33.162  35.339  1.00  0.00           C  
ATOM   2832  CG2 THR   181      56.276  33.131  34.115  1.00  0.00           C  
ATOM   2833  OG1 THR   181      56.280  33.342  36.464  1.00  0.00           O  
ATOM   2834  H   THR   181      55.835  35.520  35.529  1.00  0.00           H  
ATOM   2835  HA  THR   181      53.657  33.974  34.298  1.00  0.00           H  
ATOM   2836  HB  THR   181      54.921  32.177  35.467  1.00  0.00           H  
ATOM   2837 HG21 THR   181      55.601  33.063  33.262  1.00  0.00           H  
ATOM   2838 HG22 THR   181      56.947  33.986  34.025  1.00  0.00           H  
ATOM   2839 HG23 THR   181      56.969  32.295  34.205  1.00  0.00           H  
ATOM   2840  HG1 THR   181      55.799  32.985  37.215  1.00  0.00           H  
ATOM   2841  N   GLY   182      52.151  33.315  36.272  1.00  0.00           N  
ATOM   2842  CA  GLY   182      51.094  33.199  37.287  1.00  0.00           C  
ATOM   2843  C   GLY   182      50.193  31.985  36.927  1.00  0.00           C  
ATOM   2844  O   GLY   182      50.377  31.298  35.931  1.00  0.00           O  
ATOM   2845  H   GLY   182      51.944  33.033  35.324  1.00  0.00           H  
ATOM   2846  HA2 GLY   182      51.510  33.061  38.285  1.00  0.00           H  
ATOM   2847  HA3 GLY   182      50.461  34.084  37.228  1.00  0.00           H  
ATOM   2848  N   MET   183      49.177  31.674  37.735  1.00  0.00           N  
ATOM   2849  CA  MET   183      48.196  30.597  37.597  1.00  0.00           C  
ATOM   2850  C   MET   183      46.787  31.149  37.698  1.00  0.00           C  
ATOM   2851  O   MET   183      46.491  32.030  38.482  1.00  0.00           O  
ATOM   2852  CB  MET   183      48.417  29.540  38.668  1.00  0.00           C  
ATOM   2853  CG  MET   183      47.469  28.327  38.580  1.00  0.00           C  
ATOM   2854  SD  MET   183      47.730  27.037  39.784  1.00  0.00           S  
ATOM   2855  CE  MET   183      49.108  26.308  38.921  1.00  0.00           C  
ATOM   2856  H   MET   183      49.059  32.298  38.521  1.00  0.00           H  
ATOM   2857  HA  MET   183      48.371  30.128  36.628  1.00  0.00           H  
ATOM   2858  HB2 MET   183      49.451  29.200  38.602  1.00  0.00           H  
ATOM   2859  HB3 MET   183      48.282  29.971  39.659  1.00  0.00           H  
ATOM   2860  HG2 MET   183      46.454  28.661  38.795  1.00  0.00           H  
ATOM   2861  HG3 MET   183      47.424  27.908  37.574  1.00  0.00           H  
ATOM   2862  HE1 MET   183      48.743  25.753  38.057  1.00  0.00           H  
ATOM   2863  HE2 MET   183      49.863  27.010  38.567  1.00  0.00           H  
ATOM   2864  HE3 MET   183      49.692  25.629  39.543  1.00  0.00           H  
ATOM   2865  N   VAL   184      45.889  30.581  36.909  1.00  0.00           N  
ATOM   2866  CA  VAL   184      44.400  30.833  37.021  1.00  0.00           C  
ATOM   2867  C   VAL   184      43.834  30.002  38.211  1.00  0.00           C  
ATOM   2868  O   VAL   184      43.999  28.790  38.239  1.00  0.00           O  
ATOM   2869  CB  VAL   184      43.663  30.421  35.744  1.00  0.00           C  
ATOM   2870  CG1 VAL   184      42.181  30.788  35.838  1.00  0.00           C  
ATOM   2871  CG2 VAL   184      44.225  31.120  34.543  1.00  0.00           C  
ATOM   2872  H   VAL   184      46.161  29.898  36.216  1.00  0.00           H  
ATOM   2873  HA  VAL   184      44.040  31.842  37.221  1.00  0.00           H  
ATOM   2874  HB  VAL   184      43.708  29.344  35.586  1.00  0.00           H  
ATOM   2875 HG11 VAL   184      42.030  31.804  36.202  1.00  0.00           H  
ATOM   2876 HG12 VAL   184      41.694  30.746  34.865  1.00  0.00           H  
ATOM   2877 HG13 VAL   184      41.615  30.148  36.515  1.00  0.00           H  
ATOM   2878 HG21 VAL   184      44.110  32.192  34.700  1.00  0.00           H  
ATOM   2879 HG22 VAL   184      45.301  30.965  34.460  1.00  0.00           H  
ATOM   2880 HG23 VAL   184      43.760  30.654  33.674  1.00  0.00           H  
ATOM   2881  N   ILE   185      43.160  30.625  39.185  1.00  0.00           N  
ATOM   2882  CA  ILE   185      42.888  29.989  40.498  1.00  0.00           C  
ATOM   2883  C   ILE   185      41.436  29.867  41.009  1.00  0.00           C  
ATOM   2884  O   ILE   185      41.165  29.181  41.961  1.00  0.00           O  
ATOM   2885  CB  ILE   185      43.773  30.616  41.587  1.00  0.00           C  
ATOM   2886  CG2 ILE   185      45.285  30.262  41.367  1.00  0.00           C  
ATOM   2887  CG1 ILE   185      43.672  32.131  41.581  1.00  0.00           C  
ATOM   2888  CD1 ILE   185      43.689  32.821  42.955  1.00  0.00           C  
ATOM   2889  H   ILE   185      43.324  31.616  39.289  1.00  0.00           H  
ATOM   2890  HA  ILE   185      43.273  28.972  40.576  1.00  0.00           H  
ATOM   2891  HB  ILE   185      43.556  30.248  42.590  1.00  0.00           H  
ATOM   2892 HG21 ILE   185      45.641  30.539  40.375  1.00  0.00           H  
ATOM   2893 HG22 ILE   185      45.985  30.958  41.830  1.00  0.00           H  
ATOM   2894 HG23 ILE   185      45.398  29.203  41.602  1.00  0.00           H  
ATOM   2895 HG12 ILE   185      44.321  32.619  40.853  1.00  0.00           H  
ATOM   2896 HG13 ILE   185      42.642  32.346  41.296  1.00  0.00           H  
ATOM   2897 HD11 ILE   185      43.282  33.831  42.995  1.00  0.00           H  
ATOM   2898 HD12 ILE   185      43.072  32.276  43.670  1.00  0.00           H  
ATOM   2899 HD13 ILE   185      44.696  33.034  43.313  1.00  0.00           H  
ATOM   2900  N   HIS   186      40.520  30.528  40.335  1.00  0.00           N  
ATOM   2901  CA  HIS   186      39.064  30.522  40.484  1.00  0.00           C  
ATOM   2902  C   HIS   186      38.382  31.160  39.216  1.00  0.00           C  
ATOM   2903  O   HIS   186      38.873  32.171  38.741  1.00  0.00           O  
ATOM   2904  CB  HIS   186      38.718  31.337  41.728  1.00  0.00           C  
ATOM   2905  CG  HIS   186      37.168  31.646  41.866  1.00  0.00           C  
ATOM   2906  ND1 HIS   186      36.205  30.815  42.308  1.00  0.00           N  
ATOM   2907  CE1 HIS   186      35.023  31.532  42.311  1.00  0.00           C  
ATOM   2908  NE2 HIS   186      35.304  32.730  41.790  1.00  0.00           N  
ATOM   2909  CD2 HIS   186      36.616  32.841  41.572  1.00  0.00           C  
ATOM   2910  H   HIS   186      40.834  31.132  39.589  1.00  0.00           H  
ATOM   2911  HA  HIS   186      38.796  29.472  40.602  1.00  0.00           H  
ATOM   2912  HB2 HIS   186      39.181  30.806  42.560  1.00  0.00           H  
ATOM   2913  HB3 HIS   186      39.151  32.337  41.717  1.00  0.00           H  
ATOM   2914  HE1 HIS   186      34.041  31.085  42.364  1.00  0.00           H  
ATOM   2915  HE2 HIS   186      34.509  33.328  41.620  1.00  0.00           H  
ATOM   2916  HD2 HIS   186      37.088  33.729  41.179  1.00  0.00           H  
ATOM   2917  N   GLN   187      37.207  30.599  38.808  1.00  0.00           N  
ATOM   2918  CA  GLN   187      36.310  31.260  37.827  1.00  0.00           C  
ATOM   2919  C   GLN   187      35.173  32.049  38.419  1.00  0.00           C  
ATOM   2920  O   GLN   187      34.579  31.646  39.419  1.00  0.00           O  
ATOM   2921  CB  GLN   187      35.782  30.060  36.937  1.00  0.00           C  
ATOM   2922  CG  GLN   187      35.046  30.479  35.711  1.00  0.00           C  
ATOM   2923  CD  GLN   187      34.644  29.247  34.920  1.00  0.00           C  
ATOM   2924  OE1 GLN   187      34.282  28.192  35.442  1.00  0.00           O  
ATOM   2925  NE2 GLN   187      34.511  29.387  33.623  1.00  0.00           N  
ATOM   2926  H   GLN   187      36.848  29.749  39.217  1.00  0.00           H  
ATOM   2927  HA  GLN   187      36.971  31.849  37.190  1.00  0.00           H  
ATOM   2928  HB2 GLN   187      36.640  29.450  36.654  1.00  0.00           H  
ATOM   2929  HB3 GLN   187      35.079  29.582  37.619  1.00  0.00           H  
ATOM   2930  HG2 GLN   187      34.183  31.108  35.929  1.00  0.00           H  
ATOM   2931  HG3 GLN   187      35.650  31.145  35.093  1.00  0.00           H  
ATOM   2932 HE21 GLN   187      34.928  30.194  33.183  1.00  0.00           H  
ATOM   2933 HE22 GLN   187      34.264  28.564  33.091  1.00  0.00           H  
ATOM   2934  N   VAL   188      34.813  33.183  37.820  1.00  0.00           N  
ATOM   2935  CA  VAL   188      33.785  34.085  38.379  1.00  0.00           C  
ATOM   2936  C   VAL   188      32.448  33.689  37.782  1.00  0.00           C  
ATOM   2937  O   VAL   188      32.231  33.822  36.592  1.00  0.00           O  
ATOM   2938  CB  VAL   188      34.136  35.621  38.031  1.00  0.00           C  
ATOM   2939  CG1 VAL   188      33.055  36.495  38.585  1.00  0.00           C  
ATOM   2940  CG2 VAL   188      35.476  36.009  38.669  1.00  0.00           C  
ATOM   2941  H   VAL   188      35.327  33.574  37.042  1.00  0.00           H  
ATOM   2942  HA  VAL   188      33.782  34.040  39.468  1.00  0.00           H  
ATOM   2943  HB  VAL   188      34.203  35.760  36.952  1.00  0.00           H  
ATOM   2944 HG11 VAL   188      33.186  36.387  39.661  1.00  0.00           H  
ATOM   2945 HG12 VAL   188      33.238  37.508  38.226  1.00  0.00           H  
ATOM   2946 HG13 VAL   188      32.045  36.239  38.264  1.00  0.00           H  
ATOM   2947 HG21 VAL   188      35.606  37.083  38.537  1.00  0.00           H  
ATOM   2948 HG22 VAL   188      35.302  35.869  39.736  1.00  0.00           H  
ATOM   2949 HG23 VAL   188      36.312  35.376  38.372  1.00  0.00           H  
ATOM   2950  N   GLU   189      31.517  33.150  38.586  1.00  0.00           N  
ATOM   2951  CA  GLU   189      30.328  32.403  38.121  1.00  0.00           C  
ATOM   2952  C   GLU   189      29.362  33.289  37.361  1.00  0.00           C  
ATOM   2953  O   GLU   189      28.766  32.868  36.364  1.00  0.00           O  
ATOM   2954  CB  GLU   189      29.597  31.689  39.330  1.00  0.00           C  
ATOM   2955  CG  GLU   189      28.232  31.102  39.051  1.00  0.00           C  
ATOM   2956  CD  GLU   189      28.137  29.716  38.282  1.00  0.00           C  
ATOM   2957  OE1 GLU   189      29.074  28.942  38.414  1.00  0.00           O  
ATOM   2958  OE2 GLU   189      27.099  29.465  37.681  1.00  0.00           O1-
ATOM   2959  H   GLU   189      31.833  33.020  39.538  1.00  0.00           H  
ATOM   2960  HA  GLU   189      30.659  31.643  37.413  1.00  0.00           H  
ATOM   2961  HB2 GLU   189      30.173  30.957  39.897  1.00  0.00           H  
ATOM   2962  HB3 GLU   189      29.415  32.404  40.132  1.00  0.00           H  
ATOM   2963  HG2 GLU   189      27.856  30.902  40.055  1.00  0.00           H  
ATOM   2964  HG3 GLU   189      27.604  31.866  38.592  1.00  0.00           H  
ATOM   2965  N   ALA   190      29.195  34.609  37.762  1.00  0.00           N  
ATOM   2966  CA  ALA   190      28.358  35.596  37.031  1.00  0.00           C  
ATOM   2967  C   ALA   190      28.932  35.865  35.628  1.00  0.00           C  
ATOM   2968  O   ALA   190      28.120  36.267  34.747  1.00  0.00           O  
ATOM   2969  CB  ALA   190      28.389  36.889  37.908  1.00  0.00           C  
ATOM   2970  H   ALA   190      29.727  34.893  38.572  1.00  0.00           H  
ATOM   2971  HA  ALA   190      27.324  35.252  36.992  1.00  0.00           H  
ATOM   2972  HB1 ALA   190      29.396  37.266  38.085  1.00  0.00           H  
ATOM   2973  HB2 ALA   190      27.721  37.663  37.530  1.00  0.00           H  
ATOM   2974  HB3 ALA   190      27.903  36.648  38.853  1.00  0.00           H  
ATOM   2975  N   LYS   191      30.211  35.678  35.315  1.00  0.00           N  
ATOM   2976  CA  LYS   191      30.881  36.097  34.091  1.00  0.00           C  
ATOM   2977  C   LYS   191      32.013  35.120  33.737  1.00  0.00           C  
ATOM   2978  O   LYS   191      33.164  35.437  33.991  1.00  0.00           O  
ATOM   2979  CB  LYS   191      31.290  37.565  34.247  1.00  0.00           C  
ATOM   2980  CG  LYS   191      31.209  38.327  32.927  1.00  0.00           C  
ATOM   2981  CD  LYS   191      31.215  39.831  33.230  1.00  0.00           C  
ATOM   2982  CE  LYS   191      31.420  40.457  31.875  1.00  0.00           C  
ATOM   2983  NZ  LYS   191      32.039  41.798  31.971  1.00  0.00           N1+
ATOM   2984  H   LYS   191      30.668  35.038  35.949  1.00  0.00           H  
ATOM   2985  HA  LYS   191      30.219  36.068  33.225  1.00  0.00           H  
ATOM   2986  HB2 LYS   191      30.506  37.973  34.884  1.00  0.00           H  
ATOM   2987  HB3 LYS   191      32.168  37.725  34.874  1.00  0.00           H  
ATOM   2988  HG2 LYS   191      31.996  38.020  32.238  1.00  0.00           H  
ATOM   2989  HG3 LYS   191      30.278  38.080  32.417  1.00  0.00           H  
ATOM   2990  HD2 LYS   191      30.317  40.221  33.707  1.00  0.00           H  
ATOM   2991  HD3 LYS   191      32.065  40.082  33.865  1.00  0.00           H  
ATOM   2992  HE2 LYS   191      32.111  39.830  31.311  1.00  0.00           H  
ATOM   2993  HE3 LYS   191      30.490  40.520  31.308  1.00  0.00           H  
ATOM   2994  HZ1 LYS   191      32.018  42.184  31.038  1.00  0.00           H  
ATOM   2995  HZ2 LYS   191      31.514  42.490  32.485  1.00  0.00           H  
ATOM   2996  HZ3 LYS   191      32.992  41.646  32.269  1.00  0.00           H  
ATOM   2997  N   PRO   192      31.742  33.883  33.276  1.00  0.00           N  
ATOM   2998  CA  PRO   192      32.676  32.733  33.368  1.00  0.00           C  
ATOM   2999  C   PRO   192      33.785  32.792  32.307  1.00  0.00           C  
ATOM   3000  O   PRO   192      34.695  31.994  32.355  1.00  0.00           O  
ATOM   3001  CD  PRO   192      30.383  33.337  33.198  1.00  0.00           C  
ATOM   3002  CG  PRO   192      30.379  31.948  32.604  1.00  0.00           C  
ATOM   3003  CB  PRO   192      31.758  31.519  33.264  1.00  0.00           C  
ATOM   3004  HD2 PRO   192      29.728  34.048  32.694  1.00  0.00           H  
ATOM   3005  HD3 PRO   192      30.190  33.312  34.270  1.00  0.00           H  
ATOM   3006  HG2 PRO   192      30.512  31.951  31.522  1.00  0.00           H  
ATOM   3007  HG3 PRO   192      29.539  31.326  32.914  1.00  0.00           H  
ATOM   3008  HB2 PRO   192      32.145  30.596  32.831  1.00  0.00           H  
ATOM   3009  HB3 PRO   192      31.497  31.107  34.238  1.00  0.00           H  
ATOM   3010  HA  PRO   192      33.201  32.740  34.323  1.00  0.00           H  
ATOM   3011  N   SER   193      33.840  33.869  31.484  1.00  0.00           N  
ATOM   3012  CA  SER   193      35.143  34.270  30.855  1.00  0.00           C  
ATOM   3013  C   SER   193      36.107  35.113  31.797  1.00  0.00           C  
ATOM   3014  O   SER   193      37.255  35.181  31.407  1.00  0.00           O  
ATOM   3015  CB  SER   193      34.920  35.049  29.616  1.00  0.00           C  
ATOM   3016  OG  SER   193      34.471  36.290  29.891  1.00  0.00           O  
ATOM   3017  H   SER   193      33.194  34.638  31.592  1.00  0.00           H  
ATOM   3018  HA  SER   193      35.637  33.359  30.519  1.00  0.00           H  
ATOM   3019  HB2 SER   193      35.834  35.119  29.027  1.00  0.00           H  
ATOM   3020  HB3 SER   193      34.151  34.472  29.103  1.00  0.00           H  
ATOM   3021  HG  SER   193      35.200  36.909  29.808  1.00  0.00           H  
ATOM   3022  N   VAL   194      35.681  35.558  32.986  1.00  0.00           N  
ATOM   3023  CA  VAL   194      36.374  36.376  34.003  1.00  0.00           C  
ATOM   3024  C   VAL   194      36.944  35.483  35.107  1.00  0.00           C  
ATOM   3025  O   VAL   194      36.395  34.420  35.433  1.00  0.00           O  
ATOM   3026  CB  VAL   194      35.405  37.455  34.570  1.00  0.00           C  
ATOM   3027  CG1 VAL   194      36.266  38.305  35.499  1.00  0.00           C  
ATOM   3028  CG2 VAL   194      34.991  38.291  33.388  1.00  0.00           C  
ATOM   3029  H   VAL   194      34.709  35.377  33.192  1.00  0.00           H  
ATOM   3030  HA  VAL   194      37.158  36.904  33.460  1.00  0.00           H  
ATOM   3031  HB  VAL   194      34.587  36.965  35.098  1.00  0.00           H  
ATOM   3032 HG11 VAL   194      36.577  37.727  36.370  1.00  0.00           H  
ATOM   3033 HG12 VAL   194      37.109  38.786  35.004  1.00  0.00           H  
ATOM   3034 HG13 VAL   194      35.630  39.063  35.957  1.00  0.00           H  
ATOM   3035 HG21 VAL   194      34.379  39.080  33.825  1.00  0.00           H  
ATOM   3036 HG22 VAL   194      35.789  38.739  32.796  1.00  0.00           H  
ATOM   3037 HG23 VAL   194      34.372  37.690  32.721  1.00  0.00           H  
ATOM   3038  N   TYR   195      38.183  35.641  35.604  1.00  0.00           N  
ATOM   3039  CA  TYR   195      38.844  34.708  36.587  1.00  0.00           C  
ATOM   3040  C   TYR   195      39.758  35.453  37.605  1.00  0.00           C  
ATOM   3041  O   TYR   195      40.147  36.635  37.331  1.00  0.00           O  
ATOM   3042  CB  TYR   195      39.798  33.874  35.738  1.00  0.00           C  
ATOM   3043  CG  TYR   195      39.113  32.835  34.841  1.00  0.00           C  
ATOM   3044  CD1 TYR   195      38.582  33.092  33.555  1.00  0.00           C  
ATOM   3045  CE1 TYR   195      38.035  32.035  32.732  1.00  0.00           C  
ATOM   3046  CZ  TYR   195      37.941  30.735  33.170  1.00  0.00           C  
ATOM   3047  OH  TYR   195      37.444  29.700  32.394  1.00  0.00           O  
ATOM   3048  CE2 TYR   195      38.404  30.505  34.499  1.00  0.00           C  
ATOM   3049  CD2 TYR   195      39.010  31.537  35.287  1.00  0.00           C  
ATOM   3050  H   TYR   195      38.753  36.396  35.250  1.00  0.00           H  
ATOM   3051  HA  TYR   195      38.065  34.137  37.090  1.00  0.00           H  
ATOM   3052  HB2 TYR   195      40.520  34.473  35.182  1.00  0.00           H  
ATOM   3053  HB3 TYR   195      40.398  33.337  36.473  1.00  0.00           H  
ATOM   3054  HD1 TYR   195      38.716  34.049  33.074  1.00  0.00           H  
ATOM   3055  HE1 TYR   195      37.734  32.309  31.732  1.00  0.00           H  
ATOM   3056  HH  TYR   195      36.919  29.967  31.636  1.00  0.00           H  
ATOM   3057  HE2 TYR   195      38.395  29.472  34.812  1.00  0.00           H  
ATOM   3058  HD2 TYR   195      39.398  31.245  36.251  1.00  0.00           H  
ATOM   3059  N   PHE   196      40.121  34.912  38.781  1.00  0.00           N  
ATOM   3060  CA  PHE   196      41.110  35.420  39.633  1.00  0.00           C  
ATOM   3061  C   PHE   196      42.568  34.939  39.321  1.00  0.00           C  
ATOM   3062  O   PHE   196      42.800  33.760  39.128  1.00  0.00           O  
ATOM   3063  CB  PHE   196      40.826  35.007  41.117  1.00  0.00           C  
ATOM   3064  CG  PHE   196      39.473  35.367  41.728  1.00  0.00           C  
ATOM   3065  CD1 PHE   196      39.099  34.857  43.030  1.00  0.00           C  
ATOM   3066  CE1 PHE   196      37.873  35.268  43.591  1.00  0.00           C  
ATOM   3067  CZ  PHE   196      37.064  36.219  42.889  1.00  0.00           C  
ATOM   3068  CE2 PHE   196      37.476  36.752  41.675  1.00  0.00           C  
ATOM   3069  CD2 PHE   196      38.632  36.318  41.059  1.00  0.00           C  
ATOM   3070  H   PHE   196      39.886  33.937  38.895  1.00  0.00           H  
ATOM   3071  HA  PHE   196      41.134  36.510  39.630  1.00  0.00           H  
ATOM   3072  HB2 PHE   196      40.805  33.920  41.036  1.00  0.00           H  
ATOM   3073  HB3 PHE   196      41.699  35.290  41.706  1.00  0.00           H  
ATOM   3074  HD1 PHE   196      39.714  34.145  43.561  1.00  0.00           H  
ATOM   3075  HE1 PHE   196      37.579  34.894  44.561  1.00  0.00           H  
ATOM   3076  HZ  PHE   196      36.121  36.541  43.305  1.00  0.00           H  
ATOM   3077  HE2 PHE   196      36.892  37.511  41.174  1.00  0.00           H  
ATOM   3078  HD2 PHE   196      38.973  36.812  40.161  1.00  0.00           H  
ATOM   3079  N   ILE   197      43.581  35.811  39.269  1.00  0.00           N  
ATOM   3080  CA  ILE   197      44.960  35.479  38.904  1.00  0.00           C  
ATOM   3081  C   ILE   197      45.918  35.828  40.047  1.00  0.00           C  
ATOM   3082  O   ILE   197      46.027  36.984  40.460  1.00  0.00           O  
ATOM   3083  CB  ILE   197      45.405  36.210  37.570  1.00  0.00           C  
ATOM   3084  CG2 ILE   197      46.872  35.656  37.367  1.00  0.00           C  
ATOM   3085  CG1 ILE   197      44.525  35.759  36.373  1.00  0.00           C  
ATOM   3086  CD1 ILE   197      43.212  36.357  36.312  1.00  0.00           C  
ATOM   3087  H   ILE   197      43.443  36.760  39.586  1.00  0.00           H  
ATOM   3088  HA  ILE   197      45.049  34.418  38.670  1.00  0.00           H  
ATOM   3089  HB  ILE   197      45.422  37.290  37.720  1.00  0.00           H  
ATOM   3090 HG21 ILE   197      47.553  36.242  37.985  1.00  0.00           H  
ATOM   3091 HG22 ILE   197      46.979  34.628  37.710  1.00  0.00           H  
ATOM   3092 HG23 ILE   197      47.154  35.707  36.316  1.00  0.00           H  
ATOM   3093 HG12 ILE   197      45.000  35.959  35.412  1.00  0.00           H  
ATOM   3094 HG13 ILE   197      44.244  34.713  36.493  1.00  0.00           H  
ATOM   3095 HD11 ILE   197      43.022  36.694  35.293  1.00  0.00           H  
ATOM   3096 HD12 ILE   197      42.418  35.667  36.598  1.00  0.00           H  
ATOM   3097 HD13 ILE   197      43.140  37.313  36.831  1.00  0.00           H  
ATOM   3098  N   LYS   198      46.594  34.759  40.482  1.00  0.00           N  
ATOM   3099  CA  LYS   198      47.869  34.835  41.315  1.00  0.00           C  
ATOM   3100  C   LYS   198      49.053  35.043  40.337  1.00  0.00           C  
ATOM   3101  O   LYS   198      49.099  34.399  39.289  1.00  0.00           O  
ATOM   3102  CB  LYS   198      47.901  33.478  42.082  1.00  0.00           C  
ATOM   3103  CG  LYS   198      49.026  33.249  43.161  1.00  0.00           C  
ATOM   3104  CD  LYS   198      49.022  34.359  44.274  1.00  0.00           C  
ATOM   3105  CE  LYS   198      50.206  34.013  45.285  1.00  0.00           C  
ATOM   3106  NZ  LYS   198      51.587  34.063  44.772  1.00  0.00           N1+
ATOM   3107  H   LYS   198      46.487  33.899  39.965  1.00  0.00           H  
ATOM   3108  HA  LYS   198      47.816  35.606  42.084  1.00  0.00           H  
ATOM   3109  HB2 LYS   198      46.906  33.455  42.526  1.00  0.00           H  
ATOM   3110  HB3 LYS   198      48.048  32.685  41.348  1.00  0.00           H  
ATOM   3111  HG2 LYS   198      48.982  32.247  43.588  1.00  0.00           H  
ATOM   3112  HG3 LYS   198      49.992  33.268  42.656  1.00  0.00           H  
ATOM   3113  HD2 LYS   198      49.194  35.361  43.880  1.00  0.00           H  
ATOM   3114  HD3 LYS   198      48.123  34.369  44.890  1.00  0.00           H  
ATOM   3115  HE2 LYS   198      50.069  34.800  46.026  1.00  0.00           H  
ATOM   3116  HE3 LYS   198      50.020  33.000  45.644  1.00  0.00           H  
ATOM   3117  HZ1 LYS   198      51.839  34.965  44.392  1.00  0.00           H  
ATOM   3118  HZ2 LYS   198      52.112  33.753  45.577  1.00  0.00           H  
ATOM   3119  HZ3 LYS   198      51.761  33.313  44.118  1.00  0.00           H  
ATOM   3120  N   PHE   199      50.053  35.856  40.734  1.00  0.00           N  
ATOM   3121  CA  PHE   199      51.376  35.849  40.144  1.00  0.00           C  
ATOM   3122  C   PHE   199      52.416  35.199  41.077  1.00  0.00           C  
ATOM   3123  O   PHE   199      52.173  35.242  42.284  1.00  0.00           O  
ATOM   3124  CB  PHE   199      51.743  37.314  39.786  1.00  0.00           C  
ATOM   3125  CG  PHE   199      51.053  37.770  38.510  1.00  0.00           C  
ATOM   3126  CD1 PHE   199      49.884  38.587  38.620  1.00  0.00           C  
ATOM   3127  CE1 PHE   199      49.119  38.864  37.478  1.00  0.00           C  
ATOM   3128  CZ  PHE   199      49.548  38.384  36.218  1.00  0.00           C  
ATOM   3129  CE2 PHE   199      50.686  37.574  36.096  1.00  0.00           C  
ATOM   3130  CD2 PHE   199      51.449  37.291  37.233  1.00  0.00           C  
ATOM   3131  H   PHE   199      49.909  36.298  41.630  1.00  0.00           H  
ATOM   3132  HA  PHE   199      51.386  35.232  39.246  1.00  0.00           H  
ATOM   3133  HB2 PHE   199      51.568  38.037  40.583  1.00  0.00           H  
ATOM   3134  HB3 PHE   199      52.825  37.397  39.676  1.00  0.00           H  
ATOM   3135  HD1 PHE   199      49.465  38.900  39.565  1.00  0.00           H  
ATOM   3136  HE1 PHE   199      48.289  39.534  37.651  1.00  0.00           H  
ATOM   3137  HZ  PHE   199      48.919  38.574  35.361  1.00  0.00           H  
ATOM   3138  HE2 PHE   199      50.942  37.089  35.166  1.00  0.00           H  
ATOM   3139  HD2 PHE   199      52.347  36.711  37.077  1.00  0.00           H  
ATOM   3140  N   ASP   200      53.473  34.582  40.551  1.00  0.00           N  
ATOM   3141  CA  ASP   200      54.470  33.882  41.305  1.00  0.00           C  
ATOM   3142  C   ASP   200      55.300  34.767  42.198  1.00  0.00           C  
ATOM   3143  O   ASP   200      56.019  34.213  43.045  1.00  0.00           O  
ATOM   3144  CB  ASP   200      55.366  33.206  40.290  1.00  0.00           C  
ATOM   3145  CG  ASP   200      54.736  31.972  39.598  1.00  0.00           C  
ATOM   3146  OD1 ASP   200      55.131  31.677  38.454  1.00  0.00           O  
ATOM   3147  OD2 ASP   200      53.916  31.301  40.231  1.00  0.00           O1-
ATOM   3148  H   ASP   200      53.526  34.596  39.543  1.00  0.00           H  
ATOM   3149  HA  ASP   200      54.052  33.098  41.936  1.00  0.00           H  
ATOM   3150  HB2 ASP   200      55.594  33.951  39.528  1.00  0.00           H  
ATOM   3151  HB3 ASP   200      56.276  32.953  40.834  1.00  0.00           H  
ATOM   3152  N   ASP   201      55.420  36.120  41.940  1.00  0.00           N  
ATOM   3153  CA  ASP   201      56.148  37.177  42.681  1.00  0.00           C  
ATOM   3154  C   ASP   201      55.224  37.980  43.709  1.00  0.00           C  
ATOM   3155  O   ASP   201      55.803  38.658  44.553  1.00  0.00           O  
ATOM   3156  CB  ASP   201      56.931  38.140  41.735  1.00  0.00           C  
ATOM   3157  CG  ASP   201      56.056  39.041  40.851  1.00  0.00           C  
ATOM   3158  OD1 ASP   201      56.192  40.260  40.874  1.00  0.00           O  
ATOM   3159  OD2 ASP   201      55.262  38.485  40.034  1.00  0.00           O1-
ATOM   3160  H   ASP   201      54.865  36.539  41.207  1.00  0.00           H  
ATOM   3161  HA  ASP   201      56.962  36.750  43.267  1.00  0.00           H  
ATOM   3162  HB2 ASP   201      57.564  38.729  42.399  1.00  0.00           H  
ATOM   3163  HB3 ASP   201      57.630  37.542  41.150  1.00  0.00           H  
ATOM   3164  N   ASP   202      53.936  37.899  43.555  1.00  0.00           N  
ATOM   3165  CA  ASP   202      52.958  38.736  44.298  1.00  0.00           C  
ATOM   3166  C   ASP   202      51.903  37.911  45.051  1.00  0.00           C  
ATOM   3167  O   ASP   202      51.458  36.816  44.659  1.00  0.00           O  
ATOM   3168  CB  ASP   202      52.378  39.883  43.344  1.00  0.00           C  
ATOM   3169  CG  ASP   202      51.603  41.061  44.077  1.00  0.00           C  
ATOM   3170  OD1 ASP   202      51.551  41.136  45.314  1.00  0.00           O  
ATOM   3171  OD2 ASP   202      51.135  42.030  43.440  1.00  0.00           O1-
ATOM   3172  H   ASP   202      53.513  37.307  42.855  1.00  0.00           H  
ATOM   3173  HA  ASP   202      53.543  39.300  45.024  1.00  0.00           H  
ATOM   3174  HB2 ASP   202      53.018  40.378  42.614  1.00  0.00           H  
ATOM   3175  HB3 ASP   202      51.638  39.442  42.677  1.00  0.00           H  
ATOM   3176  N   PHE   203      51.618  38.367  46.273  1.00  0.00           N  
ATOM   3177  CA  PHE   203      50.621  37.705  47.094  1.00  0.00           C  
ATOM   3178  C   PHE   203      49.244  38.454  47.084  1.00  0.00           C  
ATOM   3179  O   PHE   203      48.215  37.955  47.558  1.00  0.00           O  
ATOM   3180  CB  PHE   203      51.131  37.322  48.476  1.00  0.00           C  
ATOM   3181  CG  PHE   203      51.483  38.480  49.465  1.00  0.00           C  
ATOM   3182  CD1 PHE   203      50.638  38.819  50.531  1.00  0.00           C  
ATOM   3183  CE1 PHE   203      50.951  39.816  51.471  1.00  0.00           C  
ATOM   3184  CZ  PHE   203      52.053  40.571  51.252  1.00  0.00           C  
ATOM   3185  CE2 PHE   203      52.930  40.255  50.211  1.00  0.00           C  
ATOM   3186  CD2 PHE   203      52.618  39.211  49.280  1.00  0.00           C  
ATOM   3187  H   PHE   203      52.027  39.242  46.566  1.00  0.00           H  
ATOM   3188  HA  PHE   203      50.501  36.701  46.685  1.00  0.00           H  
ATOM   3189  HB2 PHE   203      50.433  36.671  49.003  1.00  0.00           H  
ATOM   3190  HB3 PHE   203      52.037  36.780  48.207  1.00  0.00           H  
ATOM   3191  HD1 PHE   203      49.750  38.211  50.622  1.00  0.00           H  
ATOM   3192  HE1 PHE   203      50.225  39.956  52.258  1.00  0.00           H  
ATOM   3193  HZ  PHE   203      52.216  41.441  51.872  1.00  0.00           H  
ATOM   3194  HE2 PHE   203      53.830  40.852  50.208  1.00  0.00           H  
ATOM   3195  HD2 PHE   203      53.345  39.013  48.506  1.00  0.00           H  
ATOM   3196  N   HIS   204      49.137  39.662  46.454  1.00  0.00           N  
ATOM   3197  CA  HIS   204      47.798  40.134  45.996  1.00  0.00           C  
ATOM   3198  C   HIS   204      47.215  39.207  44.933  1.00  0.00           C  
ATOM   3199  O   HIS   204      47.926  38.402  44.255  1.00  0.00           O  
ATOM   3200  CB  HIS   204      47.848  41.668  45.452  1.00  0.00           C  
ATOM   3201  CG  HIS   204      48.542  42.729  46.284  1.00  0.00           C  
ATOM   3202  ND1 HIS   204      49.891  42.891  46.405  1.00  0.00           N1+
ATOM   3203  CE1 HIS   204      50.208  43.661  47.436  1.00  0.00           C  
ATOM   3204  NE2 HIS   204      49.049  44.118  47.956  1.00  0.00           N  
ATOM   3205  CD2 HIS   204      48.024  43.468  47.292  1.00  0.00           C  
ATOM   3206  H   HIS   204      49.992  40.086  46.124  1.00  0.00           H  
ATOM   3207  HA  HIS   204      47.057  40.032  46.789  1.00  0.00           H  
ATOM   3208  HB2 HIS   204      48.395  41.748  44.512  1.00  0.00           H  
ATOM   3209  HB3 HIS   204      46.838  42.049  45.302  1.00  0.00           H  
ATOM   3210  HD1 HIS   204      50.569  42.469  45.786  1.00  0.00           H  
ATOM   3211  HE1 HIS   204      51.173  43.773  47.908  1.00  0.00           H  
ATOM   3212  HE2 HIS   204      49.009  44.681  48.794  1.00  0.00           H  
ATOM   3213  HD2 HIS   204      46.974  43.597  47.509  1.00  0.00           H  
ATOM   3214  N   ILE   205      45.919  39.308  44.688  1.00  0.00           N  
ATOM   3215  CA  ILE   205      45.240  38.671  43.581  1.00  0.00           C  
ATOM   3216  C   ILE   205      44.665  39.670  42.570  1.00  0.00           C  
ATOM   3217  O   ILE   205      44.128  40.611  43.030  1.00  0.00           O  
ATOM   3218  CB  ILE   205      44.132  37.710  44.131  1.00  0.00           C  
ATOM   3219  CG2 ILE   205      43.179  37.119  43.035  1.00  0.00           C  
ATOM   3220  CG1 ILE   205      44.641  36.561  45.107  1.00  0.00           C  
ATOM   3221  CD1 ILE   205      45.629  35.644  44.369  1.00  0.00           C  
ATOM   3222  H   ILE   205      45.445  40.024  45.220  1.00  0.00           H  
ATOM   3223  HA  ILE   205      45.949  38.101  42.982  1.00  0.00           H  
ATOM   3224  HB  ILE   205      43.511  38.313  44.794  1.00  0.00           H  
ATOM   3225 HG21 ILE   205      42.530  36.349  43.452  1.00  0.00           H  
ATOM   3226 HG22 ILE   205      42.529  37.880  42.605  1.00  0.00           H  
ATOM   3227 HG23 ILE   205      43.878  36.652  42.341  1.00  0.00           H  
ATOM   3228 HG12 ILE   205      45.229  36.983  45.922  1.00  0.00           H  
ATOM   3229 HG13 ILE   205      43.784  36.020  45.510  1.00  0.00           H  
ATOM   3230 HD11 ILE   205      46.547  36.208  44.207  1.00  0.00           H  
ATOM   3231 HD12 ILE   205      45.829  34.824  45.059  1.00  0.00           H  
ATOM   3232 HD13 ILE   205      45.242  35.245  43.431  1.00  0.00           H  
ATOM   3233  N   TYR   206      44.842  39.377  41.282  1.00  0.00           N  
ATOM   3234  CA  TYR   206      44.316  40.268  40.226  1.00  0.00           C  
ATOM   3235  C   TYR   206      43.105  39.625  39.556  1.00  0.00           C  
ATOM   3236  O   TYR   206      42.997  38.383  39.672  1.00  0.00           O  
ATOM   3237  CB  TYR   206      45.370  40.724  39.259  1.00  0.00           C  
ATOM   3238  CG  TYR   206      46.491  41.452  39.877  1.00  0.00           C  
ATOM   3239  CD1 TYR   206      47.508  40.762  40.520  1.00  0.00           C  
ATOM   3240  CE1 TYR   206      48.537  41.491  41.209  1.00  0.00           C  
ATOM   3241  CZ  TYR   206      48.485  42.917  41.239  1.00  0.00           C  
ATOM   3242  OH  TYR   206      49.534  43.537  41.859  1.00  0.00           O  
ATOM   3243  CE2 TYR   206      47.548  43.625  40.453  1.00  0.00           C  
ATOM   3244  CD2 TYR   206      46.498  42.859  39.809  1.00  0.00           C  
ATOM   3245  H   TYR   206      45.172  38.470  40.984  1.00  0.00           H  
ATOM   3246  HA  TYR   206      43.964  41.175  40.717  1.00  0.00           H  
ATOM   3247  HB2 TYR   206      45.776  39.797  38.854  1.00  0.00           H  
ATOM   3248  HB3 TYR   206      44.898  41.321  38.479  1.00  0.00           H  
ATOM   3249  HD1 TYR   206      47.408  39.691  40.618  1.00  0.00           H  
ATOM   3250  HE1 TYR   206      49.282  40.920  41.742  1.00  0.00           H  
ATOM   3251  HH  TYR   206      50.101  42.927  42.337  1.00  0.00           H  
ATOM   3252  HE2 TYR   206      47.566  44.688  40.262  1.00  0.00           H  
ATOM   3253  HD2 TYR   206      45.674  43.384  39.347  1.00  0.00           H  
ATOM   3254  N   VAL   207      42.302  40.344  38.783  1.00  0.00           N  
ATOM   3255  CA  VAL   207      41.171  39.813  37.967  1.00  0.00           C  
ATOM   3256  C   VAL   207      41.265  40.278  36.494  1.00  0.00           C  
ATOM   3257  O   VAL   207      41.341  41.439  36.136  1.00  0.00           O  
ATOM   3258  CB  VAL   207      39.814  40.282  38.479  1.00  0.00           C  
ATOM   3259  CG1 VAL   207      38.678  39.531  37.867  1.00  0.00           C  
ATOM   3260  CG2 VAL   207      39.537  40.178  40.009  1.00  0.00           C  
ATOM   3261  H   VAL   207      42.551  41.323  38.772  1.00  0.00           H  
ATOM   3262  HA  VAL   207      41.148  38.723  37.958  1.00  0.00           H  
ATOM   3263  HB  VAL   207      39.552  41.310  38.228  1.00  0.00           H  
ATOM   3264 HG11 VAL   207      38.616  38.492  38.191  1.00  0.00           H  
ATOM   3265 HG12 VAL   207      37.735  40.031  38.089  1.00  0.00           H  
ATOM   3266 HG13 VAL   207      38.698  39.431  36.782  1.00  0.00           H  
ATOM   3267 HG21 VAL   207      40.338  40.660  40.570  1.00  0.00           H  
ATOM   3268 HG22 VAL   207      38.578  40.620  40.276  1.00  0.00           H  
ATOM   3269 HG23 VAL   207      39.407  39.129  40.277  1.00  0.00           H  
ATOM   3270  N   TYR   208      41.084  39.297  35.581  1.00  0.00           N  
ATOM   3271  CA  TYR   208      41.165  39.483  34.111  1.00  0.00           C  
ATOM   3272  C   TYR   208      40.129  38.599  33.360  1.00  0.00           C  
ATOM   3273  O   TYR   208      39.617  37.580  33.913  1.00  0.00           O  
ATOM   3274  CB  TYR   208      42.581  39.173  33.647  1.00  0.00           C  
ATOM   3275  CG  TYR   208      43.776  39.969  34.198  1.00  0.00           C  
ATOM   3276  CD1 TYR   208      43.795  41.348  34.045  1.00  0.00           C  
ATOM   3277  CE1 TYR   208      44.908  42.112  34.588  1.00  0.00           C  
ATOM   3278  CZ  TYR   208      45.971  41.484  35.206  1.00  0.00           C  
ATOM   3279  OH  TYR   208      46.921  42.190  35.794  1.00  0.00           O  
ATOM   3280  CE2 TYR   208      45.965  40.073  35.357  1.00  0.00           C  
ATOM   3281  CD2 TYR   208      44.856  39.324  34.860  1.00  0.00           C  
ATOM   3282  H   TYR   208      41.011  38.342  35.903  1.00  0.00           H  
ATOM   3283  HA  TYR   208      40.870  40.504  33.869  1.00  0.00           H  
ATOM   3284  HB2 TYR   208      42.782  38.106  33.740  1.00  0.00           H  
ATOM   3285  HB3 TYR   208      42.530  39.366  32.575  1.00  0.00           H  
ATOM   3286  HD1 TYR   208      43.026  41.906  33.531  1.00  0.00           H  
ATOM   3287  HE1 TYR   208      44.925  43.175  34.398  1.00  0.00           H  
ATOM   3288  HH  TYR   208      47.141  43.020  35.366  1.00  0.00           H  
ATOM   3289  HE2 TYR   208      46.807  39.578  35.818  1.00  0.00           H  
ATOM   3290  HD2 TYR   208      44.866  38.245  34.883  1.00  0.00           H  
ATOM   3291  N   ASP   209      39.696  39.010  32.148  1.00  0.00           N  
ATOM   3292  CA  ASP   209      38.909  38.285  31.194  1.00  0.00           C  
ATOM   3293  C   ASP   209      39.894  37.493  30.299  1.00  0.00           C  
ATOM   3294  O   ASP   209      40.834  38.053  29.758  1.00  0.00           O  
ATOM   3295  CB  ASP   209      37.860  39.216  30.500  1.00  0.00           C  
ATOM   3296  CG  ASP   209      36.999  38.560  29.420  1.00  0.00           C  
ATOM   3297  OD1 ASP   209      36.124  39.223  28.828  1.00  0.00           O  
ATOM   3298  OD2 ASP   209      37.104  37.311  29.248  1.00  0.00           O1-
ATOM   3299  H   ASP   209      40.094  39.863  31.781  1.00  0.00           H  
ATOM   3300  HA  ASP   209      38.326  37.559  31.760  1.00  0.00           H  
ATOM   3301  HB2 ASP   209      37.292  39.709  31.289  1.00  0.00           H  
ATOM   3302  HB3 ASP   209      38.452  39.989  30.011  1.00  0.00           H  
ATOM   3303  N   LEU   210      39.642  36.169  30.044  1.00  0.00           N  
ATOM   3304  CA  LEU   210      40.606  35.370  29.322  1.00  0.00           C  
ATOM   3305  C   LEU   210      40.048  34.731  28.077  1.00  0.00           C  
ATOM   3306  O   LEU   210      40.794  34.283  27.207  1.00  0.00           O  
ATOM   3307  CB  LEU   210      41.088  34.295  30.257  1.00  0.00           C  
ATOM   3308  CG  LEU   210      41.758  34.855  31.573  1.00  0.00           C  
ATOM   3309  CD1 LEU   210      42.361  33.641  32.319  1.00  0.00           C  
ATOM   3310  CD2 LEU   210      42.903  35.816  31.358  1.00  0.00           C  
ATOM   3311  H   LEU   210      39.005  35.675  30.652  1.00  0.00           H  
ATOM   3312  HA  LEU   210      41.441  36.013  29.043  1.00  0.00           H  
ATOM   3313  HB2 LEU   210      40.181  33.781  30.575  1.00  0.00           H  
ATOM   3314  HB3 LEU   210      41.826  33.700  29.718  1.00  0.00           H  
ATOM   3315  HG  LEU   210      41.006  35.386  32.158  1.00  0.00           H  
ATOM   3316 HD11 LEU   210      43.109  33.152  31.696  1.00  0.00           H  
ATOM   3317 HD12 LEU   210      42.894  33.807  33.255  1.00  0.00           H  
ATOM   3318 HD13 LEU   210      41.618  32.862  32.489  1.00  0.00           H  
ATOM   3319 HD21 LEU   210      42.616  36.802  30.993  1.00  0.00           H  
ATOM   3320 HD22 LEU   210      43.419  35.911  32.313  1.00  0.00           H  
ATOM   3321 HD23 LEU   210      43.639  35.347  30.704  1.00  0.00           H  
ATOM   3322  N   VAL   211      38.720  34.764  27.832  1.00  0.00           N  
ATOM   3323  CA  VAL   211      38.127  34.046  26.783  1.00  0.00           C  
ATOM   3324  C   VAL   211      36.987  34.744  26.167  1.00  0.00           C  
ATOM   3325  O   VAL   211      36.491  35.696  26.815  1.00  0.00           O  
ATOM   3326  CB  VAL   211      37.933  32.563  27.264  1.00  0.00           C  
ATOM   3327  CG1 VAL   211      36.969  32.491  28.401  1.00  0.00           C  
ATOM   3328  CG2 VAL   211      37.392  31.645  26.181  1.00  0.00           C  
ATOM   3329  H   VAL   211      38.218  35.332  28.499  1.00  0.00           H  
ATOM   3330  HA  VAL   211      38.796  34.069  25.923  1.00  0.00           H  
ATOM   3331  HB  VAL   211      38.904  32.163  27.557  1.00  0.00           H  
ATOM   3332 HG11 VAL   211      36.777  31.493  28.796  1.00  0.00           H  
ATOM   3333 HG12 VAL   211      37.287  33.204  29.161  1.00  0.00           H  
ATOM   3334 HG13 VAL   211      35.995  32.681  27.949  1.00  0.00           H  
ATOM   3335 HG21 VAL   211      37.302  30.661  26.642  1.00  0.00           H  
ATOM   3336 HG22 VAL   211      36.423  31.930  25.771  1.00  0.00           H  
ATOM   3337 HG23 VAL   211      38.165  31.558  25.417  1.00  0.00           H  
ATOM   3338  N   LYS   212      36.444  34.342  25.067  1.00  0.00           N  
ATOM   3339  CA  LYS   212      35.094  34.674  24.599  1.00  0.00           C  
ATOM   3340  C   LYS   212      34.033  34.173  25.607  1.00  0.00           C  
ATOM   3341  O   LYS   212      33.957  33.014  26.066  1.00  0.00           O  
ATOM   3342  CB  LYS   212      34.919  33.975  23.212  1.00  0.00           C  
ATOM   3343  CG  LYS   212      33.650  34.394  22.533  1.00  0.00           C  
ATOM   3344  CD  LYS   212      33.839  33.942  21.103  1.00  0.00           C  
ATOM   3345  CE  LYS   212      34.969  34.688  20.277  1.00  0.00           C  
ATOM   3346  NZ  LYS   212      34.753  34.623  18.806  1.00  0.00           N1+
ATOM   3347  H   LYS   212      36.925  33.650  24.511  1.00  0.00           H  
ATOM   3348  HA  LYS   212      35.008  35.753  24.476  1.00  0.00           H  
ATOM   3349  HB2 LYS   212      35.797  34.186  22.601  1.00  0.00           H  
ATOM   3350  HB3 LYS   212      34.873  32.888  23.278  1.00  0.00           H  
ATOM   3351  HG2 LYS   212      32.724  34.001  22.953  1.00  0.00           H  
ATOM   3352  HG3 LYS   212      33.668  35.466  22.724  1.00  0.00           H  
ATOM   3353  HD2 LYS   212      34.068  32.876  21.124  1.00  0.00           H  
ATOM   3354  HD3 LYS   212      32.890  33.981  20.569  1.00  0.00           H  
ATOM   3355  HE2 LYS   212      35.003  35.734  20.581  1.00  0.00           H  
ATOM   3356  HE3 LYS   212      35.926  34.212  20.493  1.00  0.00           H  
ATOM   3357  HZ1 LYS   212      33.850  34.948  18.493  1.00  0.00           H  
ATOM   3358  HZ2 LYS   212      35.593  34.976  18.371  1.00  0.00           H  
ATOM   3359  HZ3 LYS   212      34.923  33.707  18.416  1.00  0.00           H  
ATOM   3360  N   NME   213      33.120  35.097  25.918  1.00  0.00           N  
ATOM   3361  C   NME   213      31.904  34.849  26.707  1.00  0.00           C  
ATOM   3362  H   NME   213      33.287  36.060  25.664  1.00  0.00           H  
ATOM   3363  H1  NME   213      31.359  35.793  26.697  1.00  0.00           H  
ATOM   3364  H2  NME   213      31.333  34.136  26.113  1.00  0.00           H  
ATOM   3365  H3  NME   213      32.157  34.570  27.730  1.00  0.00           H  
TER    3366      NME   213
CONECT 3361 3363 3364 3365
CONECT 3363 3361
CONECT 3364 3361
CONECT 3365 3361
END   
