# Supplementary material for: Exploring Aromatic Cage Flexibility Using Cosolvent Molecular Dynamics Simulations—An In-Silico Case Study of Tudor Domains
Source: J Chem Inf Model. 2024 May 21;64(11):4553–69. doi: 10.1021/acs.jcim.4c00298 (PMC11167732; doi:10.1021/acs.jcim.4c00298)
Supplement: Supplementary file 2 — ci4c00298_si_002.zip [file ci4c00298_si_002.zip › SPIN1/cluster_representatives/domain1/07_WAT_rep_c1.pdb]

TITLE     rep02.c1
REMARK   4      COMPLIES WITH FORMAT V. 3.0, 1-DEC-2006
REMARK 888
REMARK 888 WRITTEN BY MAESTRO (A PRODUCT OF SCHRODINGER, LLC)
ATOM      1  CH3 ACE     1      36.300  13.805  62.339  1.00  0.00           C  
ATOM      2  C   ACE     1      37.137  14.929  62.914  1.00  0.00           C  
ATOM      3  O   ACE     1      37.807  14.714  63.934  1.00  0.00           O  
ATOM      4  H1  ACE     1      35.239  14.032  62.234  1.00  0.00           H  
ATOM      5  H2  ACE     1      36.594  13.503  61.333  1.00  0.00           H  
ATOM      6  H3  ACE     1      36.278  12.922  62.978  1.00  0.00           H  
ATOM      7  N   ARG     2      37.183  16.007  62.173  1.00  0.00           N  
ATOM      8  CA  ARG     2      38.041  17.179  62.547  1.00  0.00           C  
ATOM      9  C   ARG     2      37.511  18.437  61.817  1.00  0.00           C  
ATOM     10  O   ARG     2      36.837  18.408  60.781  1.00  0.00           O  
ATOM     11  CB  ARG     2      39.492  17.017  62.131  1.00  0.00           C  
ATOM     12  CG  ARG     2      39.906  17.082  60.688  1.00  0.00           C  
ATOM     13  CD  ARG     2      41.395  16.972  60.439  1.00  0.00           C  
ATOM     14  NE  ARG     2      41.645  17.000  59.016  1.00  0.00           N  
ATOM     15  CZ  ARG     2      41.943  18.130  58.337  1.00  0.00           C  
ATOM     16  NH1 ARG     2      41.853  19.349  58.872  1.00  0.00           N  
ATOM     17  NH2 ARG     2      42.379  18.016  57.080  1.00  0.00           N1+
ATOM     18  H   ARG     2      36.668  16.004  61.305  1.00  0.00           H  
ATOM     19  HA  ARG     2      37.932  17.352  63.618  1.00  0.00           H  
ATOM     20  HB2 ARG     2      40.127  17.687  62.711  1.00  0.00           H  
ATOM     21  HB3 ARG     2      39.863  16.071  62.524  1.00  0.00           H  
ATOM     22  HG2 ARG     2      39.400  16.291  60.134  1.00  0.00           H  
ATOM     23  HG3 ARG     2      39.668  18.043  60.231  1.00  0.00           H  
ATOM     24  HD2 ARG     2      41.878  17.818  60.929  1.00  0.00           H  
ATOM     25  HD3 ARG     2      41.741  16.024  60.851  1.00  0.00           H  
ATOM     26  HE  ARG     2      41.820  16.075  58.651  1.00  0.00           H  
ATOM     27 HH11 ARG     2      41.492  19.521  59.800  1.00  0.00           H  
ATOM     28 HH12 ARG     2      42.365  20.082  58.403  1.00  0.00           H  
ATOM     29 HH21 ARG     2      42.347  17.101  56.654  1.00  0.00           H  
ATOM     30 HH22 ARG     2      42.541  18.901  56.619  1.00  0.00           H  
ATOM     31  N   ARG     3      37.768  19.641  62.339  1.00  0.00           N  
ATOM     32  CA  ARG     3      37.664  20.934  61.665  1.00  0.00           C  
ATOM     33  C   ARG     3      38.790  21.159  60.712  1.00  0.00           C  
ATOM     34  O   ARG     3      39.919  20.768  60.962  1.00  0.00           O  
ATOM     35  CB  ARG     3      37.644  22.029  62.784  1.00  0.00           C  
ATOM     36  CG  ARG     3      37.146  23.315  62.166  1.00  0.00           C  
ATOM     37  CD  ARG     3      37.298  24.433  63.180  1.00  0.00           C  
ATOM     38  NE  ARG     3      36.913  25.712  62.545  1.00  0.00           N  
ATOM     39  CZ  ARG     3      36.777  26.919  63.087  1.00  0.00           C  
ATOM     40  NH1 ARG     3      36.715  27.200  64.310  1.00  0.00           N  
ATOM     41  NH2 ARG     3      36.470  28.004  62.443  1.00  0.00           N1+
ATOM     42  H   ARG     3      38.087  19.632  63.297  1.00  0.00           H  
ATOM     43  HA  ARG     3      36.670  20.941  61.218  1.00  0.00           H  
ATOM     44  HB2 ARG     3      36.977  21.651  63.558  1.00  0.00           H  
ATOM     45  HB3 ARG     3      38.665  22.159  63.143  1.00  0.00           H  
ATOM     46  HG2 ARG     3      37.688  23.546  61.249  1.00  0.00           H  
ATOM     47  HG3 ARG     3      36.091  23.137  61.957  1.00  0.00           H  
ATOM     48  HD2 ARG     3      36.605  24.201  63.989  1.00  0.00           H  
ATOM     49  HD3 ARG     3      38.327  24.536  63.525  1.00  0.00           H  
ATOM     50  HE  ARG     3      36.840  25.684  61.538  1.00  0.00           H  
ATOM     51 HH11 ARG     3      36.777  26.508  65.043  1.00  0.00           H  
ATOM     52 HH12 ARG     3      36.384  28.114  64.584  1.00  0.00           H  
ATOM     53 HH21 ARG     3      36.234  27.863  61.472  1.00  0.00           H  
ATOM     54 HH22 ARG     3      36.085  28.799  62.933  1.00  0.00           H  
ATOM     55  N   ASN     4      38.526  21.926  59.607  1.00  0.00           N  
ATOM     56  CA  ASN     4      39.547  22.482  58.657  1.00  0.00           C  
ATOM     57  C   ASN     4      40.170  23.794  59.130  1.00  0.00           C  
ATOM     58  O   ASN     4      39.703  24.462  60.056  1.00  0.00           O  
ATOM     59  CB  ASN     4      38.772  22.580  57.317  1.00  0.00           C  
ATOM     60  CG  ASN     4      39.688  22.150  56.196  1.00  0.00           C  
ATOM     61  OD1 ASN     4      40.254  23.026  55.557  1.00  0.00           O  
ATOM     62  ND2 ASN     4      39.718  20.883  55.875  1.00  0.00           N  
ATOM     63  H   ASN     4      37.615  22.352  59.510  1.00  0.00           H  
ATOM     64  HA  ASN     4      40.353  21.748  58.692  1.00  0.00           H  
ATOM     65  HB2 ASN     4      37.929  21.890  57.272  1.00  0.00           H  
ATOM     66  HB3 ASN     4      38.429  23.602  57.157  1.00  0.00           H  
ATOM     67 HD21 ASN     4      38.941  20.260  56.043  1.00  0.00           H  
ATOM     68 HD22 ASN     4      40.375  20.511  55.205  1.00  0.00           H  
ATOM     69  N   ILE     5      41.118  24.272  58.363  1.00  0.00           N  
ATOM     70  CA  ILE     5      41.737  25.591  58.378  1.00  0.00           C  
ATOM     71  C   ILE     5      40.969  26.534  57.475  1.00  0.00           C  
ATOM     72  O   ILE     5      40.950  27.692  57.700  1.00  0.00           O  
ATOM     73  CB  ILE     5      43.220  25.481  58.007  1.00  0.00           C  
ATOM     74  CG2 ILE     5      43.442  25.293  56.498  1.00  0.00           C  
ATOM     75  CG1 ILE     5      43.940  26.801  58.403  1.00  0.00           C  
ATOM     76  CD1 ILE     5      45.450  26.846  58.519  1.00  0.00           C  
ATOM     77  H   ILE     5      41.598  23.583  57.802  1.00  0.00           H  
ATOM     78  HA  ILE     5      41.754  25.967  59.401  1.00  0.00           H  
ATOM     79  HB  ILE     5      43.655  24.605  58.489  1.00  0.00           H  
ATOM     80 HG21 ILE     5      42.978  26.106  55.939  1.00  0.00           H  
ATOM     81 HG22 ILE     5      44.507  25.100  56.372  1.00  0.00           H  
ATOM     82 HG23 ILE     5      43.039  24.305  56.276  1.00  0.00           H  
ATOM     83 HG12 ILE     5      43.639  27.624  57.755  1.00  0.00           H  
ATOM     84 HG13 ILE     5      43.471  26.992  59.368  1.00  0.00           H  
ATOM     85 HD11 ILE     5      45.793  26.984  57.493  1.00  0.00           H  
ATOM     86 HD12 ILE     5      45.816  27.679  59.119  1.00  0.00           H  
ATOM     87 HD13 ILE     5      45.750  25.877  58.919  1.00  0.00           H  
ATOM     88  N   VAL     6      40.164  26.068  56.544  1.00  0.00           N  
ATOM     89  CA  VAL     6      39.141  26.784  55.819  1.00  0.00           C  
ATOM     90  C   VAL     6      37.869  27.130  56.588  1.00  0.00           C  
ATOM     91  O   VAL     6      37.312  26.313  57.369  1.00  0.00           O  
ATOM     92  CB  VAL     6      38.688  26.002  54.535  1.00  0.00           C  
ATOM     93  CG1 VAL     6      37.666  26.743  53.644  1.00  0.00           C  
ATOM     94  CG2 VAL     6      39.983  25.813  53.616  1.00  0.00           C  
ATOM     95  H   VAL     6      40.286  25.101  56.282  1.00  0.00           H  
ATOM     96  HA  VAL     6      39.628  27.694  55.466  1.00  0.00           H  
ATOM     97  HB  VAL     6      38.293  25.013  54.763  1.00  0.00           H  
ATOM     98 HG11 VAL     6      37.952  27.780  53.463  1.00  0.00           H  
ATOM     99 HG12 VAL     6      37.699  26.349  52.629  1.00  0.00           H  
ATOM    100 HG13 VAL     6      36.672  26.615  54.072  1.00  0.00           H  
ATOM    101 HG21 VAL     6      40.604  26.709  53.570  1.00  0.00           H  
ATOM    102 HG22 VAL     6      40.587  25.019  54.053  1.00  0.00           H  
ATOM    103 HG23 VAL     6      39.604  25.463  52.655  1.00  0.00           H  
ATOM    104  N   GLY     7      37.470  28.402  56.494  1.00  0.00           N  
ATOM    105  CA  GLY     7      36.638  29.047  57.561  1.00  0.00           C  
ATOM    106  C   GLY     7      37.192  29.363  58.959  1.00  0.00           C  
ATOM    107  O   GLY     7      36.432  29.615  59.923  1.00  0.00           O  
ATOM    108  H   GLY     7      37.884  29.028  55.818  1.00  0.00           H  
ATOM    109  HA2 GLY     7      36.296  30.005  57.169  1.00  0.00           H  
ATOM    110  HA3 GLY     7      35.758  28.420  57.714  1.00  0.00           H  
ATOM    111  N   CYS     8      38.513  29.203  59.278  1.00  0.00           N  
ATOM    112  CA  CYS     8      39.207  29.878  60.378  1.00  0.00           C  
ATOM    113  C   CYS     8      39.621  31.358  60.254  1.00  0.00           C  
ATOM    114  O   CYS     8      39.776  31.888  59.146  1.00  0.00           O  
ATOM    115  CB  CYS     8      40.523  29.210  60.701  1.00  0.00           C  
ATOM    116  SG  CYS     8      40.364  27.541  61.524  1.00  0.00           S  
ATOM    117  H   CYS     8      39.084  29.024  58.464  1.00  0.00           H  
ATOM    118  HA  CYS     8      38.510  29.880  61.216  1.00  0.00           H  
ATOM    119  HB2 CYS     8      41.055  29.078  59.759  1.00  0.00           H  
ATOM    120  HB3 CYS     8      41.160  29.816  61.346  1.00  0.00           H  
ATOM    121  HG  CYS     8      39.945  26.926  60.414  1.00  0.00           H  
ATOM    122  N   ARG     9      39.705  32.049  61.394  1.00  0.00           N  
ATOM    123  CA  ARG     9      40.575  33.164  61.567  1.00  0.00           C  
ATOM    124  C   ARG     9      42.046  32.701  61.960  1.00  0.00           C  
ATOM    125  O   ARG     9      42.208  31.863  62.837  1.00  0.00           O  
ATOM    126  CB  ARG     9      40.042  33.858  62.829  1.00  0.00           C  
ATOM    127  CG  ARG     9      38.677  34.480  62.549  1.00  0.00           C  
ATOM    128  CD  ARG     9      38.906  35.731  61.682  1.00  0.00           C  
ATOM    129  NE  ARG     9      39.725  36.750  62.372  1.00  0.00           N  
ATOM    130  CZ  ARG     9      39.926  37.997  62.058  1.00  0.00           C  
ATOM    131  NH1 ARG     9      39.400  38.553  60.988  1.00  0.00           N  
ATOM    132  NH2 ARG     9      40.567  38.782  62.884  1.00  0.00           N1+
ATOM    133  H   ARG     9      39.284  31.649  62.220  1.00  0.00           H  
ATOM    134  HA  ARG     9      40.737  33.857  60.742  1.00  0.00           H  
ATOM    135  HB2 ARG     9      39.922  33.181  63.675  1.00  0.00           H  
ATOM    136  HB3 ARG     9      40.849  34.500  63.184  1.00  0.00           H  
ATOM    137  HG2 ARG     9      38.062  33.763  62.004  1.00  0.00           H  
ATOM    138  HG3 ARG     9      38.151  34.670  63.484  1.00  0.00           H  
ATOM    139  HD2 ARG     9      39.296  35.526  60.685  1.00  0.00           H  
ATOM    140  HD3 ARG     9      38.029  36.285  61.348  1.00  0.00           H  
ATOM    141  HE  ARG     9      40.189  36.496  63.232  1.00  0.00           H  
ATOM    142 HH11 ARG     9      39.082  38.032  60.183  1.00  0.00           H  
ATOM    143 HH12 ARG     9      39.501  39.548  60.844  1.00  0.00           H  
ATOM    144 HH21 ARG     9      40.865  38.430  63.783  1.00  0.00           H  
ATOM    145 HH22 ARG     9      40.547  39.780  62.730  1.00  0.00           H  
ATOM    146  N   ILE    10      43.020  33.341  61.322  1.00  0.00           N  
ATOM    147  CA  ILE    10      44.426  33.102  61.550  1.00  0.00           C  
ATOM    148  C   ILE    10      45.165  34.422  61.816  1.00  0.00           C  
ATOM    149  O   ILE    10      44.670  35.493  61.478  1.00  0.00           O  
ATOM    150  CB  ILE    10      45.009  32.418  60.281  1.00  0.00           C  
ATOM    151  CG2 ILE    10      44.747  30.925  60.252  1.00  0.00           C  
ATOM    152  CG1 ILE    10      44.736  33.144  58.959  1.00  0.00           C  
ATOM    153  CD1 ILE    10      45.697  32.722  57.829  1.00  0.00           C  
ATOM    154  H   ILE    10      42.709  34.008  60.631  1.00  0.00           H  
ATOM    155  HA  ILE    10      44.485  32.485  62.446  1.00  0.00           H  
ATOM    156  HB  ILE    10      46.087  32.437  60.443  1.00  0.00           H  
ATOM    157 HG21 ILE    10      43.742  30.674  59.913  1.00  0.00           H  
ATOM    158 HG22 ILE    10      45.375  30.425  59.514  1.00  0.00           H  
ATOM    159 HG23 ILE    10      44.965  30.596  61.268  1.00  0.00           H  
ATOM    160 HG12 ILE    10      43.702  32.976  58.655  1.00  0.00           H  
ATOM    161 HG13 ILE    10      44.931  34.199  59.149  1.00  0.00           H  
ATOM    162 HD11 ILE    10      46.740  32.896  58.092  1.00  0.00           H  
ATOM    163 HD12 ILE    10      45.520  31.672  57.594  1.00  0.00           H  
ATOM    164 HD13 ILE    10      45.476  33.267  56.912  1.00  0.00           H  
ATOM    165  N   GLN    11      46.313  34.310  62.391  1.00  0.00           N  
ATOM    166  CA  GLN    11      47.325  35.317  62.488  1.00  0.00           C  
ATOM    167  C   GLN    11      48.774  34.694  62.387  1.00  0.00           C  
ATOM    168  O   GLN    11      48.969  33.634  62.951  1.00  0.00           O  
ATOM    169  CB  GLN    11      47.160  36.090  63.778  1.00  0.00           C  
ATOM    170  CG  GLN    11      47.480  35.340  65.120  1.00  0.00           C  
ATOM    171  CD  GLN    11      47.441  36.235  66.452  1.00  0.00           C  
ATOM    172  OE1 GLN    11      47.228  37.412  66.367  1.00  0.00           O  
ATOM    173  NE2 GLN    11      47.726  35.725  67.642  1.00  0.00           N  
ATOM    174  H   GLN    11      46.468  33.343  62.641  1.00  0.00           H  
ATOM    175  HA  GLN    11      47.230  35.924  61.587  1.00  0.00           H  
ATOM    176  HB2 GLN    11      47.834  36.946  63.763  1.00  0.00           H  
ATOM    177  HB3 GLN    11      46.147  36.489  63.834  1.00  0.00           H  
ATOM    178  HG2 GLN    11      46.778  34.538  65.347  1.00  0.00           H  
ATOM    179  HG3 GLN    11      48.502  34.962  65.118  1.00  0.00           H  
ATOM    180 HE21 GLN    11      47.938  34.739  67.693  1.00  0.00           H  
ATOM    181 HE22 GLN    11      47.784  36.318  68.458  1.00  0.00           H  
ATOM    182  N   HIS    12      49.692  35.473  61.776  1.00  0.00           N  
ATOM    183  CA  HIS    12      51.081  35.060  61.439  1.00  0.00           C  
ATOM    184  C   HIS    12      51.922  36.353  61.102  1.00  0.00           C  
ATOM    185  O   HIS    12      51.432  37.302  60.447  1.00  0.00           O  
ATOM    186  CB  HIS    12      51.197  34.116  60.249  1.00  0.00           C  
ATOM    187  CG  HIS    12      50.821  34.609  58.883  1.00  0.00           C  
ATOM    188  ND1 HIS    12      51.637  35.341  58.008  1.00  0.00           N  
ATOM    189  CE1 HIS    12      50.863  35.532  56.888  1.00  0.00           C  
ATOM    190  NE2 HIS    12      49.670  34.903  57.001  1.00  0.00           N  
ATOM    191  CD2 HIS    12      49.680  34.229  58.246  1.00  0.00           C  
ATOM    192  H   HIS    12      49.398  36.380  61.445  1.00  0.00           H  
ATOM    193  HA  HIS    12      51.600  34.624  62.292  1.00  0.00           H  
ATOM    194  HB2 HIS    12      52.227  33.762  60.299  1.00  0.00           H  
ATOM    195  HB3 HIS    12      50.539  33.259  60.392  1.00  0.00           H  
ATOM    196  HD1 HIS    12      52.526  35.759  58.240  1.00  0.00           H  
ATOM    197  HE1 HIS    12      51.164  36.171  56.071  1.00  0.00           H  
ATOM    198  HD2 HIS    12      48.885  33.623  58.656  1.00  0.00           H  
ATOM    199  N   GLY    13      53.245  36.177  61.292  1.00  0.00           N  
ATOM    200  CA  GLY    13      54.219  37.098  60.704  1.00  0.00           C  
ATOM    201  C   GLY    13      54.504  36.717  59.275  1.00  0.00           C  
ATOM    202  O   GLY    13      54.377  35.600  58.844  1.00  0.00           O  
ATOM    203  H   GLY    13      53.605  35.366  61.776  1.00  0.00           H  
ATOM    204  HA2 GLY    13      53.854  38.124  60.757  1.00  0.00           H  
ATOM    205  HA3 GLY    13      55.119  37.074  61.319  1.00  0.00           H  
ATOM    206  N   TRP    14      54.837  37.704  58.407  1.00  0.00           N  
ATOM    207  CA  TRP    14      55.202  37.602  56.963  1.00  0.00           C  
ATOM    208  C   TRP    14      56.480  38.416  56.620  1.00  0.00           C  
ATOM    209  O   TRP    14      56.446  39.650  56.923  1.00  0.00           O  
ATOM    210  CB  TRP    14      54.057  38.124  56.148  1.00  0.00           C  
ATOM    211  CG  TRP    14      54.344  38.338  54.733  1.00  0.00           C  
ATOM    212  CD1 TRP    14      54.486  39.475  54.065  1.00  0.00           C  
ATOM    213  NE1 TRP    14      54.694  39.278  52.729  1.00  0.00           N  
ATOM    214  CE2 TRP    14      54.701  37.939  52.428  1.00  0.00           C  
ATOM    215  CZ2 TRP    14      54.712  37.246  51.243  1.00  0.00           C  
ATOM    216  CH2 TRP    14      54.478  35.850  51.194  1.00  0.00           C  
ATOM    217  CZ3 TRP    14      54.305  35.170  52.410  1.00  0.00           C  
ATOM    218  CE3 TRP    14      54.261  35.868  53.686  1.00  0.00           C  
ATOM    219  CD2 TRP    14      54.470  37.307  53.704  1.00  0.00           C  
ATOM    220  H   TRP    14      55.032  38.615  58.796  1.00  0.00           H  
ATOM    221  HA  TRP    14      55.444  36.571  56.702  1.00  0.00           H  
ATOM    222  HB2 TRP    14      53.151  37.530  56.270  1.00  0.00           H  
ATOM    223  HB3 TRP    14      53.770  39.093  56.557  1.00  0.00           H  
ATOM    224  HD1 TRP    14      54.567  40.379  54.651  1.00  0.00           H  
ATOM    225  HE1 TRP    14      55.009  40.072  52.189  1.00  0.00           H  
ATOM    226  HZ2 TRP    14      54.725  37.870  50.362  1.00  0.00           H  
ATOM    227  HH2 TRP    14      54.526  35.283  50.276  1.00  0.00           H  
ATOM    228  HZ3 TRP    14      54.369  34.092  52.381  1.00  0.00           H  
ATOM    229  HE3 TRP    14      54.230  35.373  54.645  1.00  0.00           H  
ATOM    230  N   LYS    15      57.436  37.788  55.854  1.00  0.00           N  
ATOM    231  CA  LYS    15      58.481  38.368  55.075  1.00  0.00           C  
ATOM    232  C   LYS    15      58.509  38.154  53.526  1.00  0.00           C  
ATOM    233  O   LYS    15      57.905  37.174  53.034  1.00  0.00           O  
ATOM    234  CB  LYS    15      59.841  38.073  55.804  1.00  0.00           C  
ATOM    235  CG  LYS    15      60.111  36.532  55.683  1.00  0.00           C  
ATOM    236  CD  LYS    15      61.450  36.235  56.425  1.00  0.00           C  
ATOM    237  CE  LYS    15      62.158  34.954  55.911  1.00  0.00           C  
ATOM    238  NZ  LYS    15      62.631  34.963  54.506  1.00  0.00           N1+
ATOM    239  H   LYS    15      57.302  36.790  55.779  1.00  0.00           H  
ATOM    240  HA  LYS    15      58.307  39.444  55.106  1.00  0.00           H  
ATOM    241  HB2 LYS    15      60.625  38.626  55.287  1.00  0.00           H  
ATOM    242  HB3 LYS    15      59.683  38.345  56.848  1.00  0.00           H  
ATOM    243  HG2 LYS    15      59.335  35.850  56.030  1.00  0.00           H  
ATOM    244  HG3 LYS    15      60.244  36.310  54.624  1.00  0.00           H  
ATOM    245  HD2 LYS    15      62.207  36.998  56.240  1.00  0.00           H  
ATOM    246  HD3 LYS    15      61.323  36.139  57.504  1.00  0.00           H  
ATOM    247  HE2 LYS    15      62.999  34.784  56.584  1.00  0.00           H  
ATOM    248  HE3 LYS    15      61.336  34.242  55.986  1.00  0.00           H  
ATOM    249  HZ1 LYS    15      63.513  35.453  54.541  1.00  0.00           H  
ATOM    250  HZ2 LYS    15      62.756  34.038  54.121  1.00  0.00           H  
ATOM    251  HZ3 LYS    15      62.036  35.507  53.897  1.00  0.00           H  
ATOM    252  N   GLU    16      59.208  38.958  52.720  1.00  0.00           N  
ATOM    253  CA  GLU    16      59.493  38.667  51.293  1.00  0.00           C  
ATOM    254  C   GLU    16      60.774  39.393  50.943  1.00  0.00           C  
ATOM    255  O   GLU    16      60.949  40.501  51.438  1.00  0.00           O  
ATOM    256  CB  GLU    16      58.306  39.166  50.448  1.00  0.00           C  
ATOM    257  CG  GLU    16      58.391  39.269  48.887  1.00  0.00           C  
ATOM    258  CD  GLU    16      59.008  37.976  48.180  1.00  0.00           C  
ATOM    259  OE1 GLU    16      59.509  38.075  47.030  1.00  0.00           O  
ATOM    260  OE2 GLU    16      59.291  36.987  48.864  1.00  0.00           O1-
ATOM    261  H   GLU    16      59.680  39.766  53.101  1.00  0.00           H  
ATOM    262  HA  GLU    16      59.562  37.583  51.204  1.00  0.00           H  
ATOM    263  HB2 GLU    16      57.483  38.466  50.593  1.00  0.00           H  
ATOM    264  HB3 GLU    16      58.047  40.162  50.808  1.00  0.00           H  
ATOM    265  HG2 GLU    16      57.375  39.499  48.569  1.00  0.00           H  
ATOM    266  HG3 GLU    16      59.035  40.144  48.793  1.00  0.00           H  
ATOM    267  N   GLY    17      61.589  38.878  50.025  1.00  0.00           N  
ATOM    268  CA  GLY    17      62.875  39.549  49.728  1.00  0.00           C  
ATOM    269  C   GLY    17      63.825  39.509  50.959  1.00  0.00           C  
ATOM    270  O   GLY    17      63.664  38.593  51.849  1.00  0.00           O  
ATOM    271  H   GLY    17      61.309  38.082  49.471  1.00  0.00           H  
ATOM    272  HA2 GLY    17      63.356  38.923  48.977  1.00  0.00           H  
ATOM    273  HA3 GLY    17      62.657  40.556  49.371  1.00  0.00           H  
ATOM    274  N   ASN    18      64.645  40.545  51.195  1.00  0.00           N  
ATOM    275  CA  ASN    18      65.257  40.728  52.482  1.00  0.00           C  
ATOM    276  C   ASN    18      64.492  41.623  53.514  1.00  0.00           C  
ATOM    277  O   ASN    18      65.129  42.283  54.415  1.00  0.00           O  
ATOM    278  CB  ASN    18      66.732  41.151  52.257  1.00  0.00           C  
ATOM    279  CG  ASN    18      67.594  39.980  51.971  1.00  0.00           C  
ATOM    280  OD1 ASN    18      67.172  38.822  52.055  1.00  0.00           O  
ATOM    281  ND2 ASN    18      68.760  40.236  51.546  1.00  0.00           N  
ATOM    282  H   ASN    18      64.911  41.150  50.431  1.00  0.00           H  
ATOM    283  HA  ASN    18      65.215  39.754  52.971  1.00  0.00           H  
ATOM    284  HB2 ASN    18      66.786  41.814  51.394  1.00  0.00           H  
ATOM    285  HB3 ASN    18      67.092  41.697  53.130  1.00  0.00           H  
ATOM    286 HD21 ASN    18      69.052  41.183  51.351  1.00  0.00           H  
ATOM    287 HD22 ASN    18      69.242  39.460  51.115  1.00  0.00           H  
ATOM    288  N   GLY    19      63.212  41.969  53.272  1.00  0.00           N  
ATOM    289  CA  GLY    19      62.586  43.024  54.021  1.00  0.00           C  
ATOM    290  C   GLY    19      62.294  42.776  55.483  1.00  0.00           C  
ATOM    291  O   GLY    19      62.349  41.621  55.937  1.00  0.00           O  
ATOM    292  H   GLY    19      62.791  41.468  52.502  1.00  0.00           H  
ATOM    293  HA2 GLY    19      63.115  43.967  53.886  1.00  0.00           H  
ATOM    294  HA3 GLY    19      61.592  43.168  53.596  1.00  0.00           H  
ATOM    295  N   PRO    20      62.066  43.863  56.246  1.00  0.00           N  
ATOM    296  CA  PRO    20      61.613  43.800  57.612  1.00  0.00           C  
ATOM    297  C   PRO    20      60.313  42.946  57.684  1.00  0.00           C  
ATOM    298  O   PRO    20      59.373  43.141  56.924  1.00  0.00           O  
ATOM    299  CD  PRO    20      61.986  45.197  55.730  1.00  0.00           C  
ATOM    300  CG  PRO    20      61.329  46.052  56.876  1.00  0.00           C  
ATOM    301  CB  PRO    20      61.594  45.211  58.085  1.00  0.00           C  
ATOM    302  HD2 PRO    20      61.371  45.295  54.836  1.00  0.00           H  
ATOM    303  HD3 PRO    20      63.021  45.527  55.639  1.00  0.00           H  
ATOM    304  HG2 PRO    20      60.280  46.246  56.653  1.00  0.00           H  
ATOM    305  HG3 PRO    20      61.938  46.956  56.875  1.00  0.00           H  
ATOM    306  HB2 PRO    20      60.905  45.490  58.882  1.00  0.00           H  
ATOM    307  HB3 PRO    20      62.629  45.383  58.381  1.00  0.00           H  
ATOM    308  HA  PRO    20      62.358  43.358  58.273  1.00  0.00           H  
ATOM    309  N   VAL    21      60.164  42.241  58.809  1.00  0.00           N  
ATOM    310  CA  VAL    21      59.030  41.432  59.026  1.00  0.00           C  
ATOM    311  C   VAL    21      57.824  42.246  59.456  1.00  0.00           C  
ATOM    312  O   VAL    21      57.909  43.220  60.190  1.00  0.00           O  
ATOM    313  CB  VAL    21      59.461  40.296  59.959  1.00  0.00           C  
ATOM    314  CG1 VAL    21      59.529  40.646  61.420  1.00  0.00           C  
ATOM    315  CG2 VAL    21      58.582  39.032  59.872  1.00  0.00           C  
ATOM    316  H   VAL    21      60.986  42.158  59.390  1.00  0.00           H  
ATOM    317  HA  VAL    21      58.757  40.979  58.073  1.00  0.00           H  
ATOM    318  HB  VAL    21      60.463  39.927  59.741  1.00  0.00           H  
ATOM    319 HG11 VAL    21      60.455  41.214  61.509  1.00  0.00           H  
ATOM    320 HG12 VAL    21      58.685  41.142  61.899  1.00  0.00           H  
ATOM    321 HG13 VAL    21      59.698  39.785  62.067  1.00  0.00           H  
ATOM    322 HG21 VAL    21      58.603  38.564  58.888  1.00  0.00           H  
ATOM    323 HG22 VAL    21      59.016  38.197  60.421  1.00  0.00           H  
ATOM    324 HG23 VAL    21      57.538  39.213  60.129  1.00  0.00           H  
ATOM    325  N   THR    22      56.625  41.751  59.023  1.00  0.00           N  
ATOM    326  CA  THR    22      55.284  42.444  59.348  1.00  0.00           C  
ATOM    327  C   THR    22      54.322  41.425  59.934  1.00  0.00           C  
ATOM    328  O   THR    22      54.405  40.223  59.652  1.00  0.00           O  
ATOM    329  CB  THR    22      54.659  43.120  58.119  1.00  0.00           C  
ATOM    330  CG2 THR    22      55.316  44.405  57.587  1.00  0.00           C  
ATOM    331  OG1 THR    22      54.498  42.236  56.945  1.00  0.00           O  
ATOM    332  H   THR    22      56.668  40.912  58.462  1.00  0.00           H  
ATOM    333  HA  THR    22      55.315  43.110  60.210  1.00  0.00           H  
ATOM    334  HB  THR    22      53.620  43.339  58.363  1.00  0.00           H  
ATOM    335 HG21 THR    22      54.688  44.713  56.752  1.00  0.00           H  
ATOM    336 HG22 THR    22      55.278  45.096  58.429  1.00  0.00           H  
ATOM    337 HG23 THR    22      56.369  44.263  57.345  1.00  0.00           H  
ATOM    338  HG1 THR    22      55.317  42.063  56.474  1.00  0.00           H  
ATOM    339  N   GLN    23      53.336  41.822  60.687  1.00  0.00           N  
ATOM    340  CA  GLN    23      52.392  41.023  61.411  1.00  0.00           C  
ATOM    341  C   GLN    23      51.103  41.031  60.779  1.00  0.00           C  
ATOM    342  O   GLN    23      50.628  42.124  60.479  1.00  0.00           O  
ATOM    343  CB  GLN    23      52.344  41.439  62.899  1.00  0.00           C  
ATOM    344  CG  GLN    23      51.359  40.475  63.757  1.00  0.00           C  
ATOM    345  CD  GLN    23      51.847  39.031  63.917  1.00  0.00           C  
ATOM    346  OE1 GLN    23      52.937  38.716  64.243  1.00  0.00           O  
ATOM    347  NE2 GLN    23      50.953  38.099  63.744  1.00  0.00           N  
ATOM    348  H   GLN    23      53.159  42.811  60.786  1.00  0.00           H  
ATOM    349  HA  GLN    23      52.844  40.031  61.386  1.00  0.00           H  
ATOM    350  HB2 GLN    23      53.314  41.356  63.390  1.00  0.00           H  
ATOM    351  HB3 GLN    23      52.042  42.475  63.055  1.00  0.00           H  
ATOM    352  HG2 GLN    23      51.115  40.967  64.698  1.00  0.00           H  
ATOM    353  HG3 GLN    23      50.351  40.545  63.350  1.00  0.00           H  
ATOM    354 HE21 GLN    23      50.002  38.220  63.425  1.00  0.00           H  
ATOM    355 HE22 GLN    23      51.339  37.167  63.783  1.00  0.00           H  
ATOM    356  N   TRP    24      50.364  39.971  60.554  1.00  0.00           N  
ATOM    357  CA  TRP    24      49.058  39.929  59.803  1.00  0.00           C  
ATOM    358  C   TRP    24      48.008  39.043  60.597  1.00  0.00           C  
ATOM    359  O   TRP    24      48.399  38.200  61.439  1.00  0.00           O  
ATOM    360  CB  TRP    24      49.329  39.338  58.464  1.00  0.00           C  
ATOM    361  CG  TRP    24      50.208  40.100  57.552  1.00  0.00           C  
ATOM    362  CD1 TRP    24      51.552  40.039  57.423  1.00  0.00           C  
ATOM    363  NE1 TRP    24      52.002  41.079  56.535  1.00  0.00           N  
ATOM    364  CE2 TRP    24      51.010  41.799  56.053  1.00  0.00           C  
ATOM    365  CZ2 TRP    24      50.942  42.888  55.187  1.00  0.00           C  
ATOM    366  CH2 TRP    24      49.722  43.550  54.987  1.00  0.00           C  
ATOM    367  CZ3 TRP    24      48.531  43.042  55.503  1.00  0.00           C  
ATOM    368  CE3 TRP    24      48.623  41.985  56.394  1.00  0.00           C  
ATOM    369  CD2 TRP    24      49.829  41.316  56.706  1.00  0.00           C  
ATOM    370  H   TRP    24      50.740  39.063  60.786  1.00  0.00           H  
ATOM    371  HA  TRP    24      48.726  40.957  59.660  1.00  0.00           H  
ATOM    372  HB2 TRP    24      49.709  38.316  58.461  1.00  0.00           H  
ATOM    373  HB3 TRP    24      48.394  39.287  57.906  1.00  0.00           H  
ATOM    374  HD1 TRP    24      52.289  39.442  57.940  1.00  0.00           H  
ATOM    375  HE1 TRP    24      52.934  41.465  56.493  1.00  0.00           H  
ATOM    376  HZ2 TRP    24      51.867  43.182  54.714  1.00  0.00           H  
ATOM    377  HH2 TRP    24      49.699  44.300  54.210  1.00  0.00           H  
ATOM    378  HZ3 TRP    24      47.635  43.605  55.288  1.00  0.00           H  
ATOM    379  HE3 TRP    24      47.728  41.578  56.841  1.00  0.00           H  
ATOM    380  N   LYS    25      46.699  39.268  60.357  1.00  0.00           N  
ATOM    381  CA  LYS    25      45.506  38.671  61.025  1.00  0.00           C  
ATOM    382  C   LYS    25      44.293  38.727  60.115  1.00  0.00           C  
ATOM    383  O   LYS    25      44.118  39.678  59.370  1.00  0.00           O  
ATOM    384  CB  LYS    25      45.330  39.418  62.402  1.00  0.00           C  
ATOM    385  CG  LYS    25      44.301  38.681  63.237  1.00  0.00           C  
ATOM    386  CD  LYS    25      44.347  39.179  64.670  1.00  0.00           C  
ATOM    387  CE  LYS    25      43.745  40.550  64.827  1.00  0.00           C  
ATOM    388  NZ  LYS    25      43.470  40.766  66.281  1.00  0.00           N1+
ATOM    389  H   LYS    25      46.508  40.130  59.865  1.00  0.00           H  
ATOM    390  HA  LYS    25      45.678  37.603  61.163  1.00  0.00           H  
ATOM    391  HB2 LYS    25      46.292  39.323  62.904  1.00  0.00           H  
ATOM    392  HB3 LYS    25      45.094  40.469  62.236  1.00  0.00           H  
ATOM    393  HG2 LYS    25      43.330  38.864  62.777  1.00  0.00           H  
ATOM    394  HG3 LYS    25      44.323  37.594  63.170  1.00  0.00           H  
ATOM    395  HD2 LYS    25      43.786  38.513  65.326  1.00  0.00           H  
ATOM    396  HD3 LYS    25      45.371  39.288  65.026  1.00  0.00           H  
ATOM    397  HE2 LYS    25      44.397  41.338  64.449  1.00  0.00           H  
ATOM    398  HE3 LYS    25      42.790  40.710  64.326  1.00  0.00           H  
ATOM    399  HZ1 LYS    25      42.498  40.660  66.532  1.00  0.00           H  
ATOM    400  HZ2 LYS    25      44.031  40.226  66.924  1.00  0.00           H  
ATOM    401  HZ3 LYS    25      43.534  41.755  66.473  1.00  0.00           H  
ATOM    402  N   GLY    26      43.437  37.648  60.101  1.00  0.00           N  
ATOM    403  CA  GLY    26      42.416  37.541  59.011  1.00  0.00           C  
ATOM    404  C   GLY    26      41.679  36.173  58.831  1.00  0.00           C  
ATOM    405  O   GLY    26      42.010  35.221  59.513  1.00  0.00           O  
ATOM    406  H   GLY    26      43.581  36.909  60.774  1.00  0.00           H  
ATOM    407  HA2 GLY    26      41.757  38.405  58.917  1.00  0.00           H  
ATOM    408  HA3 GLY    26      43.026  37.647  58.114  1.00  0.00           H  
ATOM    409  N   THR    27      40.760  36.155  57.901  1.00  0.00           N  
ATOM    410  CA  THR    27      39.864  35.005  57.648  1.00  0.00           C  
ATOM    411  C   THR    27      40.285  34.124  56.543  1.00  0.00           C  
ATOM    412  O   THR    27      40.511  34.752  55.534  1.00  0.00           O  
ATOM    413  CB  THR    27      38.417  35.531  57.406  1.00  0.00           C  
ATOM    414  CG2 THR    27      37.459  34.435  57.421  1.00  0.00           C  
ATOM    415  OG1 THR    27      38.208  36.323  58.562  1.00  0.00           O  
ATOM    416  H   THR    27      40.716  36.921  57.245  1.00  0.00           H  
ATOM    417  HA  THR    27      39.857  34.344  58.515  1.00  0.00           H  
ATOM    418  HB  THR    27      38.253  36.160  56.532  1.00  0.00           H  
ATOM    419 HG21 THR    27      36.426  34.759  57.551  1.00  0.00           H  
ATOM    420 HG22 THR    27      37.454  33.967  56.437  1.00  0.00           H  
ATOM    421 HG23 THR    27      37.675  33.745  58.237  1.00  0.00           H  
ATOM    422  HG1 THR    27      38.291  37.241  58.294  1.00  0.00           H  
ATOM    423  N   VAL    28      40.436  32.805  56.732  1.00  0.00           N  
ATOM    424  CA  VAL    28      40.663  31.896  55.648  1.00  0.00           C  
ATOM    425  C   VAL    28      39.393  31.654  54.840  1.00  0.00           C  
ATOM    426  O   VAL    28      38.364  31.175  55.401  1.00  0.00           O  
ATOM    427  CB  VAL    28      41.229  30.548  56.030  1.00  0.00           C  
ATOM    428  CG1 VAL    28      41.550  29.641  54.872  1.00  0.00           C  
ATOM    429  CG2 VAL    28      42.554  30.741  56.850  1.00  0.00           C  
ATOM    430  H   VAL    28      40.307  32.355  57.626  1.00  0.00           H  
ATOM    431  HA  VAL    28      41.370  32.410  54.997  1.00  0.00           H  
ATOM    432  HB  VAL    28      40.538  30.121  56.756  1.00  0.00           H  
ATOM    433 HG11 VAL    28      40.696  29.601  54.195  1.00  0.00           H  
ATOM    434 HG12 VAL    28      42.389  30.099  54.348  1.00  0.00           H  
ATOM    435 HG13 VAL    28      41.746  28.667  55.321  1.00  0.00           H  
ATOM    436 HG21 VAL    28      43.290  31.116  56.138  1.00  0.00           H  
ATOM    437 HG22 VAL    28      42.353  31.506  57.601  1.00  0.00           H  
ATOM    438 HG23 VAL    28      42.876  29.832  57.357  1.00  0.00           H  
ATOM    439  N   LEU    29      39.484  31.928  53.539  1.00  0.00           N  
ATOM    440  CA  LEU    29      38.286  32.005  52.667  1.00  0.00           C  
ATOM    441  C   LEU    29      38.125  30.643  52.039  1.00  0.00           C  
ATOM    442  O   LEU    29      37.152  29.917  52.356  1.00  0.00           O  
ATOM    443  CB  LEU    29      38.443  33.178  51.559  1.00  0.00           C  
ATOM    444  CG  LEU    29      38.819  34.540  52.105  1.00  0.00           C  
ATOM    445  CD1 LEU    29      38.896  35.521  50.904  1.00  0.00           C  
ATOM    446  CD2 LEU    29      37.679  35.032  53.103  1.00  0.00           C  
ATOM    447  H   LEU    29      40.351  32.253  53.136  1.00  0.00           H  
ATOM    448  HA  LEU    29      37.401  32.114  53.293  1.00  0.00           H  
ATOM    449  HB2 LEU    29      39.124  32.896  50.755  1.00  0.00           H  
ATOM    450  HB3 LEU    29      37.444  33.274  51.135  1.00  0.00           H  
ATOM    451  HG  LEU    29      39.829  34.562  52.513  1.00  0.00           H  
ATOM    452 HD11 LEU    29      37.996  35.423  50.297  1.00  0.00           H  
ATOM    453 HD12 LEU    29      39.007  36.448  51.466  1.00  0.00           H  
ATOM    454 HD13 LEU    29      39.784  35.366  50.292  1.00  0.00           H  
ATOM    455 HD21 LEU    29      37.586  34.475  54.035  1.00  0.00           H  
ATOM    456 HD22 LEU    29      37.870  36.046  53.453  1.00  0.00           H  
ATOM    457 HD23 LEU    29      36.699  35.080  52.628  1.00  0.00           H  
ATOM    458  N   ASP    30      39.046  30.233  51.183  1.00  0.00           N  
ATOM    459  CA  ASP    30      38.985  28.921  50.481  1.00  0.00           C  
ATOM    460  C   ASP    30      40.461  28.404  50.190  1.00  0.00           C  
ATOM    461  O   ASP    30      41.413  29.198  50.049  1.00  0.00           O  
ATOM    462  CB  ASP    30      38.311  29.153  49.092  1.00  0.00           C  
ATOM    463  CG  ASP    30      37.787  27.819  48.441  1.00  0.00           C  
ATOM    464  OD1 ASP    30      37.879  26.760  49.110  1.00  0.00           O  
ATOM    465  OD2 ASP    30      37.356  27.747  47.278  1.00  0.00           O1-
ATOM    466  H   ASP    30      39.782  30.894  50.979  1.00  0.00           H  
ATOM    467  HA  ASP    30      38.463  28.085  50.947  1.00  0.00           H  
ATOM    468  HB2 ASP    30      37.544  29.915  49.233  1.00  0.00           H  
ATOM    469  HB3 ASP    30      39.087  29.544  48.434  1.00  0.00           H  
ATOM    470  N   GLN    31      40.511  27.124  49.860  1.00  0.00           N  
ATOM    471  CA  GLN    31      41.688  26.422  49.391  1.00  0.00           C  
ATOM    472  C   GLN    31      41.771  26.504  47.851  1.00  0.00           C  
ATOM    473  O   GLN    31      40.751  26.637  47.119  1.00  0.00           O  
ATOM    474  CB  GLN    31      41.686  24.895  49.697  1.00  0.00           C  
ATOM    475  CG  GLN    31      43.095  24.209  49.724  1.00  0.00           C  
ATOM    476  CD  GLN    31      43.000  22.745  50.103  1.00  0.00           C  
ATOM    477  OE1 GLN    31      42.198  21.988  49.575  1.00  0.00           O  
ATOM    478  NE2 GLN    31      43.755  22.192  51.044  1.00  0.00           N  
ATOM    479  H   GLN    31      39.624  26.641  49.862  1.00  0.00           H  
ATOM    480  HA  GLN    31      42.552  26.991  49.732  1.00  0.00           H  
ATOM    481  HB2 GLN    31      41.247  24.743  50.683  1.00  0.00           H  
ATOM    482  HB3 GLN    31      41.122  24.330  48.955  1.00  0.00           H  
ATOM    483  HG2 GLN    31      43.532  24.296  48.729  1.00  0.00           H  
ATOM    484  HG3 GLN    31      43.691  24.677  50.507  1.00  0.00           H  
ATOM    485 HE21 GLN    31      44.438  22.675  51.610  1.00  0.00           H  
ATOM    486 HE22 GLN    31      43.663  21.207  51.251  1.00  0.00           H  
ATOM    487  N   VAL    32      42.961  26.400  47.215  1.00  0.00           N  
ATOM    488  CA  VAL    32      42.994  26.412  45.787  1.00  0.00           C  
ATOM    489  C   VAL    32      42.704  25.022  45.221  1.00  0.00           C  
ATOM    490  O   VAL    32      43.517  24.087  45.515  1.00  0.00           O  
ATOM    491  CB  VAL    32      44.362  27.019  45.257  1.00  0.00           C  
ATOM    492  CG1 VAL    32      44.597  26.705  43.797  1.00  0.00           C  
ATOM    493  CG2 VAL    32      44.196  28.510  45.303  1.00  0.00           C  
ATOM    494  H   VAL    32      43.715  26.532  47.874  1.00  0.00           H  
ATOM    495  HA  VAL    32      42.222  26.993  45.282  1.00  0.00           H  
ATOM    496  HB  VAL    32      45.227  26.651  45.810  1.00  0.00           H  
ATOM    497 HG11 VAL    32      44.601  25.616  43.754  1.00  0.00           H  
ATOM    498 HG12 VAL    32      43.693  26.864  43.208  1.00  0.00           H  
ATOM    499 HG13 VAL    32      45.464  27.168  43.326  1.00  0.00           H  
ATOM    500 HG21 VAL    32      44.104  28.815  46.346  1.00  0.00           H  
ATOM    501 HG22 VAL    32      45.000  28.996  44.752  1.00  0.00           H  
ATOM    502 HG23 VAL    32      43.234  28.752  44.850  1.00  0.00           H  
ATOM    503  N   PRO    33      41.632  24.793  44.393  1.00  0.00           N  
ATOM    504  CA  PRO    33      41.268  23.435  43.872  1.00  0.00           C  
ATOM    505  C   PRO    33      42.353  22.755  43.001  1.00  0.00           C  
ATOM    506  O   PRO    33      42.184  21.570  42.737  1.00  0.00           O  
ATOM    507  CD  PRO    33      40.863  25.829  43.656  1.00  0.00           C  
ATOM    508  CG  PRO    33      40.069  25.113  42.566  1.00  0.00           C  
ATOM    509  CB  PRO    33      39.949  23.637  43.070  1.00  0.00           C  
ATOM    510  HD2 PRO    33      41.535  26.584  43.248  1.00  0.00           H  
ATOM    511  HD3 PRO    33      40.277  26.292  44.450  1.00  0.00           H  
ATOM    512  HG2 PRO    33      40.571  25.156  41.600  1.00  0.00           H  
ATOM    513  HG3 PRO    33      39.090  25.565  42.407  1.00  0.00           H  
ATOM    514  HB2 PRO    33      39.805  22.928  42.254  1.00  0.00           H  
ATOM    515  HB3 PRO    33      39.085  23.565  43.730  1.00  0.00           H  
ATOM    516  HA  PRO    33      41.049  22.780  44.715  1.00  0.00           H  
ATOM    517  N   VAL    34      43.494  23.443  42.724  1.00  0.00           N  
ATOM    518  CA  VAL    34      44.675  22.982  41.901  1.00  0.00           C  
ATOM    519  C   VAL    34      45.990  23.081  42.735  1.00  0.00           C  
ATOM    520  O   VAL    34      47.053  22.776  42.198  1.00  0.00           O  
ATOM    521  CB  VAL    34      44.752  23.726  40.570  1.00  0.00           C  
ATOM    522  CG1 VAL    34      43.525  23.457  39.739  1.00  0.00           C  
ATOM    523  CG2 VAL    34      45.048  25.260  40.778  1.00  0.00           C  
ATOM    524  H   VAL    34      43.474  24.423  42.966  1.00  0.00           H  
ATOM    525  HA  VAL    34      44.553  21.960  41.541  1.00  0.00           H  
ATOM    526  HB  VAL    34      45.661  23.384  40.074  1.00  0.00           H  
ATOM    527 HG11 VAL    34      43.628  23.487  38.654  1.00  0.00           H  
ATOM    528 HG12 VAL    34      43.139  22.451  39.906  1.00  0.00           H  
ATOM    529 HG13 VAL    34      42.747  24.211  39.860  1.00  0.00           H  
ATOM    530 HG21 VAL    34      44.114  25.821  40.806  1.00  0.00           H  
ATOM    531 HG22 VAL    34      45.633  25.464  41.675  1.00  0.00           H  
ATOM    532 HG23 VAL    34      45.685  25.750  40.042  1.00  0.00           H  
ATOM    533  N   ASN    35      45.933  23.540  44.024  1.00  0.00           N  
ATOM    534  CA  ASN    35      47.087  23.560  44.982  1.00  0.00           C  
ATOM    535  C   ASN    35      46.649  23.378  46.484  1.00  0.00           C  
ATOM    536  O   ASN    35      46.226  24.385  47.124  1.00  0.00           O  
ATOM    537  CB  ASN    35      48.051  24.680  44.666  1.00  0.00           C  
ATOM    538  CG  ASN    35      49.327  24.415  45.289  1.00  0.00           C  
ATOM    539  OD1 ASN    35      49.528  23.485  46.079  1.00  0.00           O  
ATOM    540  ND2 ASN    35      50.342  25.091  44.804  1.00  0.00           N  
ATOM    541  H   ASN    35      45.038  23.808  44.409  1.00  0.00           H  
ATOM    542  HA  ASN    35      47.687  22.666  44.813  1.00  0.00           H  
ATOM    543  HB2 ASN    35      48.243  24.671  43.593  1.00  0.00           H  
ATOM    544  HB3 ASN    35      47.703  25.629  45.074  1.00  0.00           H  
ATOM    545 HD21 ASN    35      50.152  25.860  44.177  1.00  0.00           H  
ATOM    546 HD22 ASN    35      51.289  24.962  45.131  1.00  0.00           H  
ATOM    547  N   PRO    36      46.753  22.201  47.032  1.00  0.00           N  
ATOM    548  CA  PRO    36      46.458  21.986  48.465  1.00  0.00           C  
ATOM    549  C   PRO    36      47.379  22.608  49.527  1.00  0.00           C  
ATOM    550  O   PRO    36      46.932  22.827  50.615  1.00  0.00           O  
ATOM    551  CD  PRO    36      46.657  20.959  46.303  1.00  0.00           C  
ATOM    552  CG  PRO    36      45.832  20.073  47.226  1.00  0.00           C  
ATOM    553  CB  PRO    36      46.235  20.536  48.665  1.00  0.00           C  
ATOM    554  HD2 PRO    36      47.695  20.631  46.246  1.00  0.00           H  
ATOM    555  HD3 PRO    36      46.278  21.024  45.283  1.00  0.00           H  
ATOM    556  HG2 PRO    36      45.881  19.003  47.026  1.00  0.00           H  
ATOM    557  HG3 PRO    36      44.790  20.326  47.030  1.00  0.00           H  
ATOM    558  HB2 PRO    36      47.151  20.075  49.033  1.00  0.00           H  
ATOM    559  HB3 PRO    36      45.408  20.402  49.363  1.00  0.00           H  
ATOM    560  HA  PRO    36      45.490  22.482  48.537  1.00  0.00           H  
ATOM    561  N   SER    37      48.509  23.098  49.034  1.00  0.00           N  
ATOM    562  CA  SER    37      49.446  23.911  49.789  1.00  0.00           C  
ATOM    563  C   SER    37      49.070  25.379  49.985  1.00  0.00           C  
ATOM    564  O   SER    37      49.703  26.061  50.812  1.00  0.00           O  
ATOM    565  CB  SER    37      50.787  23.922  49.116  1.00  0.00           C  
ATOM    566  OG  SER    37      51.278  22.653  48.722  1.00  0.00           O  
ATOM    567  H   SER    37      48.760  22.861  48.085  1.00  0.00           H  
ATOM    568  HA  SER    37      49.499  23.421  50.761  1.00  0.00           H  
ATOM    569  HB2 SER    37      50.653  24.579  48.257  1.00  0.00           H  
ATOM    570  HB3 SER    37      51.428  24.397  49.859  1.00  0.00           H  
ATOM    571  HG  SER    37      51.286  22.694  47.763  1.00  0.00           H  
ATOM    572  N   LEU    38      48.007  25.888  49.295  1.00  0.00           N  
ATOM    573  CA  LEU    38      47.676  27.304  48.977  1.00  0.00           C  
ATOM    574  C   LEU    38      46.252  27.691  49.247  1.00  0.00           C  
ATOM    575  O   LEU    38      45.370  27.025  48.707  1.00  0.00           O  
ATOM    576  CB  LEU    38      48.088  27.546  47.516  1.00  0.00           C  
ATOM    577  CG  LEU    38      47.551  28.866  46.856  1.00  0.00           C  
ATOM    578  CD1 LEU    38      48.156  30.151  47.456  1.00  0.00           C  
ATOM    579  CD2 LEU    38      47.916  28.933  45.391  1.00  0.00           C  
ATOM    580  H   LEU    38      47.336  25.247  48.897  1.00  0.00           H  
ATOM    581  HA  LEU    38      48.365  27.885  49.589  1.00  0.00           H  
ATOM    582  HB2 LEU    38      49.167  27.521  47.367  1.00  0.00           H  
ATOM    583  HB3 LEU    38      47.648  26.699  46.989  1.00  0.00           H  
ATOM    584  HG  LEU    38      46.463  28.819  46.890  1.00  0.00           H  
ATOM    585 HD11 LEU    38      47.883  30.111  48.510  1.00  0.00           H  
ATOM    586 HD12 LEU    38      49.238  30.122  47.328  1.00  0.00           H  
ATOM    587 HD13 LEU    38      47.736  31.011  46.934  1.00  0.00           H  
ATOM    588 HD21 LEU    38      47.707  27.946  44.979  1.00  0.00           H  
ATOM    589 HD22 LEU    38      47.405  29.783  44.939  1.00  0.00           H  
ATOM    590 HD23 LEU    38      48.980  29.173  45.382  1.00  0.00           H  
ATOM    591  N   TYR    39      46.002  28.747  49.932  1.00  0.00           N  
ATOM    592  CA  TYR    39      44.759  29.331  50.522  1.00  0.00           C  
ATOM    593  C   TYR    39      44.674  30.780  50.273  1.00  0.00           C  
ATOM    594  O   TYR    39      45.681  31.491  50.340  1.00  0.00           O  
ATOM    595  CB  TYR    39      44.662  29.026  52.030  1.00  0.00           C  
ATOM    596  CG  TYR    39      44.785  27.508  52.395  1.00  0.00           C  
ATOM    597  CD1 TYR    39      46.034  26.956  52.475  1.00  0.00           C  
ATOM    598  CE1 TYR    39      46.182  25.656  52.900  1.00  0.00           C  
ATOM    599  CZ  TYR    39      45.074  24.795  53.095  1.00  0.00           C  
ATOM    600  OH  TYR    39      45.256  23.490  53.500  1.00  0.00           O  
ATOM    601  CE2 TYR    39      43.772  25.387  53.014  1.00  0.00           C  
ATOM    602  CD2 TYR    39      43.630  26.712  52.669  1.00  0.00           C  
ATOM    603  H   TYR    39      46.829  29.180  50.318  1.00  0.00           H  
ATOM    604  HA  TYR    39      43.982  28.882  49.903  1.00  0.00           H  
ATOM    605  HB2 TYR    39      45.468  29.563  52.530  1.00  0.00           H  
ATOM    606  HB3 TYR    39      43.708  29.388  52.412  1.00  0.00           H  
ATOM    607  HD1 TYR    39      46.874  27.585  52.222  1.00  0.00           H  
ATOM    608  HE1 TYR    39      47.171  25.258  53.073  1.00  0.00           H  
ATOM    609  HH  TYR    39      44.418  23.103  53.765  1.00  0.00           H  
ATOM    610  HE2 TYR    39      42.962  24.863  53.499  1.00  0.00           H  
ATOM    611  HD2 TYR    39      42.670  27.181  52.512  1.00  0.00           H  
ATOM    612  N   LEU    40      43.431  31.293  50.073  1.00  0.00           N  
ATOM    613  CA  LEU    40      43.032  32.681  50.046  1.00  0.00           C  
ATOM    614  C   LEU    40      42.508  33.189  51.463  1.00  0.00           C  
ATOM    615  O   LEU    40      41.942  32.420  52.325  1.00  0.00           O  
ATOM    616  CB  LEU    40      41.962  32.988  49.041  1.00  0.00           C  
ATOM    617  CG  LEU    40      42.322  33.060  47.549  1.00  0.00           C  
ATOM    618  CD1 LEU    40      42.901  31.733  46.967  1.00  0.00           C  
ATOM    619  CD2 LEU    40      41.103  33.466  46.576  1.00  0.00           C  
ATOM    620  H   LEU    40      42.653  30.701  50.331  1.00  0.00           H  
ATOM    621  HA  LEU    40      43.884  33.303  49.770  1.00  0.00           H  
ATOM    622  HB2 LEU    40      41.128  32.314  49.238  1.00  0.00           H  
ATOM    623  HB3 LEU    40      41.611  33.995  49.266  1.00  0.00           H  
ATOM    624  HG  LEU    40      43.087  33.830  47.452  1.00  0.00           H  
ATOM    625 HD11 LEU    40      42.177  30.928  47.091  1.00  0.00           H  
ATOM    626 HD12 LEU    40      42.841  31.841  45.884  1.00  0.00           H  
ATOM    627 HD13 LEU    40      43.877  31.417  47.335  1.00  0.00           H  
ATOM    628 HD21 LEU    40      40.546  34.286  47.029  1.00  0.00           H  
ATOM    629 HD22 LEU    40      41.579  33.795  45.653  1.00  0.00           H  
ATOM    630 HD23 LEU    40      40.369  32.676  46.411  1.00  0.00           H  
ATOM    631  N   ILE    41      42.832  34.423  51.716  1.00  0.00           N  
ATOM    632  CA  ILE    41      42.755  35.176  52.987  1.00  0.00           C  
ATOM    633  C   ILE    41      42.210  36.605  52.728  1.00  0.00           C  
ATOM    634  O   ILE    41      42.687  37.303  51.753  1.00  0.00           O  
ATOM    635  CB  ILE    41      44.109  35.152  53.803  1.00  0.00           C  
ATOM    636  CG2 ILE    41      44.004  36.137  54.998  1.00  0.00           C  
ATOM    637  CG1 ILE    41      44.523  33.647  54.122  1.00  0.00           C  
ATOM    638  CD1 ILE    41      46.064  33.702  54.326  1.00  0.00           C  
ATOM    639  H   ILE    41      43.149  34.934  50.905  1.00  0.00           H  
ATOM    640  HA  ILE    41      41.968  34.624  53.501  1.00  0.00           H  
ATOM    641  HB  ILE    41      44.896  35.534  53.152  1.00  0.00           H  
ATOM    642 HG21 ILE    41      44.745  35.919  55.767  1.00  0.00           H  
ATOM    643 HG22 ILE    41      44.102  37.178  54.689  1.00  0.00           H  
ATOM    644 HG23 ILE    41      43.069  36.047  55.552  1.00  0.00           H  
ATOM    645 HG12 ILE    41      43.991  33.348  55.025  1.00  0.00           H  
ATOM    646 HG13 ILE    41      44.339  32.968  53.289  1.00  0.00           H  
ATOM    647 HD11 ILE    41      46.400  32.809  54.851  1.00  0.00           H  
ATOM    648 HD12 ILE    41      46.550  33.608  53.355  1.00  0.00           H  
ATOM    649 HD13 ILE    41      46.322  34.585  54.910  1.00  0.00           H  
ATOM    650  N   LYS    42      41.418  37.125  53.661  1.00  0.00           N  
ATOM    651  CA  LYS    42      41.055  38.573  53.788  1.00  0.00           C  
ATOM    652  C   LYS    42      41.665  39.036  55.123  1.00  0.00           C  
ATOM    653  O   LYS    42      41.097  38.730  56.181  1.00  0.00           O  
ATOM    654  CB  LYS    42      39.534  38.745  53.723  1.00  0.00           C  
ATOM    655  CG  LYS    42      38.954  40.135  54.211  1.00  0.00           C  
ATOM    656  CD  LYS    42      39.412  41.279  53.229  1.00  0.00           C  
ATOM    657  CE  LYS    42      38.785  42.632  53.630  1.00  0.00           C  
ATOM    658  NZ  LYS    42      39.445  43.027  54.832  1.00  0.00           N1+
ATOM    659  H   LYS    42      41.017  36.587  54.417  1.00  0.00           H  
ATOM    660  HA  LYS    42      41.634  39.059  53.004  1.00  0.00           H  
ATOM    661  HB2 LYS    42      39.139  38.559  52.724  1.00  0.00           H  
ATOM    662  HB3 LYS    42      39.096  37.985  54.369  1.00  0.00           H  
ATOM    663  HG2 LYS    42      37.868  40.044  54.218  1.00  0.00           H  
ATOM    664  HG3 LYS    42      39.275  40.368  55.226  1.00  0.00           H  
ATOM    665  HD2 LYS    42      40.500  41.253  53.285  1.00  0.00           H  
ATOM    666  HD3 LYS    42      39.152  40.899  52.241  1.00  0.00           H  
ATOM    667  HE2 LYS    42      38.994  43.316  52.808  1.00  0.00           H  
ATOM    668  HE3 LYS    42      37.734  42.607  53.918  1.00  0.00           H  
ATOM    669  HZ1 LYS    42      39.330  44.029  54.882  1.00  0.00           H  
ATOM    670  HZ2 LYS    42      39.020  42.658  55.671  1.00  0.00           H  
ATOM    671  HZ3 LYS    42      40.450  42.926  54.815  1.00  0.00           H  
ATOM    672  N   TYR    43      42.761  39.795  55.102  1.00  0.00           N  
ATOM    673  CA  TYR    43      43.384  40.328  56.328  1.00  0.00           C  
ATOM    674  C   TYR    43      42.483  41.563  56.750  1.00  0.00           C  
ATOM    675  O   TYR    43      41.907  42.240  55.939  1.00  0.00           O  
ATOM    676  CB  TYR    43      44.804  40.800  56.033  1.00  0.00           C  
ATOM    677  CG  TYR    43      45.687  39.721  55.527  1.00  0.00           C  
ATOM    678  CD1 TYR    43      46.560  40.078  54.519  1.00  0.00           C  
ATOM    679  CE1 TYR    43      47.589  39.155  54.231  1.00  0.00           C  
ATOM    680  CZ  TYR    43      47.789  38.015  55.020  1.00  0.00           C  
ATOM    681  OH  TYR    43      48.791  37.169  54.716  1.00  0.00           O  
ATOM    682  CE2 TYR    43      46.908  37.724  56.094  1.00  0.00           C  
ATOM    683  CD2 TYR    43      45.841  38.607  56.317  1.00  0.00           C  
ATOM    684  H   TYR    43      43.189  40.035  54.219  1.00  0.00           H  
ATOM    685  HA  TYR    43      43.491  39.590  57.123  1.00  0.00           H  
ATOM    686  HB2 TYR    43      44.673  41.562  55.265  1.00  0.00           H  
ATOM    687  HB3 TYR    43      45.233  41.206  56.949  1.00  0.00           H  
ATOM    688  HD1 TYR    43      46.411  41.023  54.018  1.00  0.00           H  
ATOM    689  HE1 TYR    43      48.210  39.405  53.383  1.00  0.00           H  
ATOM    690  HH  TYR    43      48.759  36.444  55.344  1.00  0.00           H  
ATOM    691  HE2 TYR    43      47.060  36.846  56.703  1.00  0.00           H  
ATOM    692  HD2 TYR    43      45.192  38.353  57.142  1.00  0.00           H  
ATOM    693  N   ASP    44      42.494  41.729  58.013  1.00  0.00           N  
ATOM    694  CA  ASP    44      41.770  42.860  58.608  1.00  0.00           C  
ATOM    695  C   ASP    44      42.558  44.130  58.540  1.00  0.00           C  
ATOM    696  O   ASP    44      43.788  44.066  58.731  1.00  0.00           O  
ATOM    697  CB  ASP    44      41.526  42.710  60.166  1.00  0.00           C  
ATOM    698  CG  ASP    44      40.696  41.564  60.741  1.00  0.00           C  
ATOM    699  OD1 ASP    44      40.090  40.823  59.889  1.00  0.00           O  
ATOM    700  OD2 ASP    44      40.613  41.365  61.952  1.00  0.00           O1-
ATOM    701  H   ASP    44      42.893  40.980  58.559  1.00  0.00           H  
ATOM    702  HA  ASP    44      40.794  42.938  58.129  1.00  0.00           H  
ATOM    703  HB2 ASP    44      42.541  42.612  60.550  1.00  0.00           H  
ATOM    704  HB3 ASP    44      41.090  43.672  60.436  1.00  0.00           H  
ATOM    705  N   GLY    45      41.824  45.239  58.372  1.00  0.00           N  
ATOM    706  CA  GLY    45      42.400  46.537  58.249  1.00  0.00           C  
ATOM    707  C   GLY    45      42.925  46.913  56.827  1.00  0.00           C  
ATOM    708  O   GLY    45      43.368  48.066  56.664  1.00  0.00           O  
ATOM    709  H   GLY    45      40.840  45.174  58.153  1.00  0.00           H  
ATOM    710  HA2 GLY    45      41.690  47.273  58.626  1.00  0.00           H  
ATOM    711  HA3 GLY    45      43.368  46.550  58.750  1.00  0.00           H  
ATOM    712  N   PHE    46      42.806  46.042  55.864  1.00  0.00           N  
ATOM    713  CA  PHE    46      43.149  46.201  54.430  1.00  0.00           C  
ATOM    714  C   PHE    46      41.971  45.813  53.595  1.00  0.00           C  
ATOM    715  O   PHE    46      41.197  44.925  54.038  1.00  0.00           O  
ATOM    716  CB  PHE    46      44.410  45.451  54.088  1.00  0.00           C  
ATOM    717  CG  PHE    46      45.524  45.905  55.051  1.00  0.00           C  
ATOM    718  CD1 PHE    46      45.788  45.133  56.217  1.00  0.00           C  
ATOM    719  CE1 PHE    46      46.714  45.583  57.088  1.00  0.00           C  
ATOM    720  CZ  PHE    46      47.634  46.616  56.757  1.00  0.00           C  
ATOM    721  CE2 PHE    46      47.347  47.422  55.647  1.00  0.00           C  
ATOM    722  CD2 PHE    46      46.307  47.053  54.804  1.00  0.00           C  
ATOM    723  H   PHE    46      42.557  45.091  56.097  1.00  0.00           H  
ATOM    724  HA  PHE    46      43.278  47.281  54.347  1.00  0.00           H  
ATOM    725  HB2 PHE    46      44.230  44.380  54.179  1.00  0.00           H  
ATOM    726  HB3 PHE    46      44.759  45.575  53.063  1.00  0.00           H  
ATOM    727  HD1 PHE    46      45.160  44.300  56.497  1.00  0.00           H  
ATOM    728  HE1 PHE    46      46.810  44.993  57.987  1.00  0.00           H  
ATOM    729  HZ  PHE    46      48.474  46.829  57.402  1.00  0.00           H  
ATOM    730  HE2 PHE    46      47.930  48.299  55.411  1.00  0.00           H  
ATOM    731  HD2 PHE    46      46.118  47.518  53.848  1.00  0.00           H  
ATOM    732  N   ASP    47      41.849  46.316  52.412  1.00  0.00           N  
ATOM    733  CA  ASP    47      40.685  46.119  51.537  1.00  0.00           C  
ATOM    734  C   ASP    47      40.862  44.909  50.501  1.00  0.00           C  
ATOM    735  O   ASP    47      39.912  44.217  50.085  1.00  0.00           O  
ATOM    736  CB  ASP    47      40.405  47.494  50.771  1.00  0.00           C  
ATOM    737  CG  ASP    47      40.071  48.664  51.630  1.00  0.00           C  
ATOM    738  OD1 ASP    47      40.298  49.822  51.240  1.00  0.00           O  
ATOM    739  OD2 ASP    47      39.528  48.620  52.745  1.00  0.00           O1-
ATOM    740  H   ASP    47      42.437  47.111  52.207  1.00  0.00           H  
ATOM    741  HA  ASP    47      39.759  45.888  52.063  1.00  0.00           H  
ATOM    742  HB2 ASP    47      41.001  47.749  49.895  1.00  0.00           H  
ATOM    743  HB3 ASP    47      39.435  47.227  50.352  1.00  0.00           H  
ATOM    744  N   CYS    48      42.110  44.505  50.244  1.00  0.00           N  
ATOM    745  CA  CYS    48      42.570  43.487  49.237  1.00  0.00           C  
ATOM    746  C   CYS    48      42.316  42.006  49.786  1.00  0.00           C  
ATOM    747  O   CYS    48      42.161  41.804  50.963  1.00  0.00           O  
ATOM    748  CB  CYS    48      44.021  43.706  48.863  1.00  0.00           C  
ATOM    749  SG  CYS    48      44.656  45.341  49.369  1.00  0.00           S  
ATOM    750  H   CYS    48      42.864  44.871  50.807  1.00  0.00           H  
ATOM    751  HA  CYS    48      41.973  43.624  48.335  1.00  0.00           H  
ATOM    752  HB2 CYS    48      44.599  42.930  49.365  1.00  0.00           H  
ATOM    753  HB3 CYS    48      44.295  43.652  47.809  1.00  0.00           H  
ATOM    754  HG  CYS    48      44.637  45.341  50.705  1.00  0.00           H  
ATOM    755  N   VAL    49      42.361  41.126  48.811  1.00  0.00           N  
ATOM    756  CA  VAL    49      42.443  39.667  49.017  1.00  0.00           C  
ATOM    757  C   VAL    49      43.800  39.198  48.568  1.00  0.00           C  
ATOM    758  O   VAL    49      44.422  39.777  47.678  1.00  0.00           O  
ATOM    759  CB  VAL    49      41.227  38.963  48.450  1.00  0.00           C  
ATOM    760  CG1 VAL    49      41.280  37.437  48.646  1.00  0.00           C  
ATOM    761  CG2 VAL    49      40.015  39.402  49.270  1.00  0.00           C  
ATOM    762  H   VAL    49      42.677  41.571  47.962  1.00  0.00           H  
ATOM    763  HA  VAL    49      42.490  39.625  50.105  1.00  0.00           H  
ATOM    764  HB  VAL    49      41.165  39.292  47.412  1.00  0.00           H  
ATOM    765 HG11 VAL    49      41.371  37.242  49.715  1.00  0.00           H  
ATOM    766 HG12 VAL    49      40.384  36.972  48.236  1.00  0.00           H  
ATOM    767 HG13 VAL    49      42.110  37.064  48.045  1.00  0.00           H  
ATOM    768 HG21 VAL    49      40.110  39.106  50.315  1.00  0.00           H  
ATOM    769 HG22 VAL    49      39.973  40.490  49.239  1.00  0.00           H  
ATOM    770 HG23 VAL    49      39.129  39.044  48.746  1.00  0.00           H  
ATOM    771  N   TYR    50      44.354  38.235  49.320  1.00  0.00           N  
ATOM    772  CA  TYR    50      45.669  37.747  49.264  1.00  0.00           C  
ATOM    773  C   TYR    50      45.597  36.227  49.201  1.00  0.00           C  
ATOM    774  O   TYR    50      44.579  35.653  49.596  1.00  0.00           O  
ATOM    775  CB  TYR    50      46.382  38.234  50.545  1.00  0.00           C  
ATOM    776  CG  TYR    50      46.428  39.726  50.784  1.00  0.00           C  
ATOM    777  CD1 TYR    50      45.371  40.358  51.391  1.00  0.00           C  
ATOM    778  CE1 TYR    50      45.433  41.726  51.669  1.00  0.00           C  
ATOM    779  CZ  TYR    50      46.576  42.499  51.241  1.00  0.00           C  
ATOM    780  OH  TYR    50      46.686  43.822  51.544  1.00  0.00           O  
ATOM    781  CE2 TYR    50      47.676  41.827  50.523  1.00  0.00           C  
ATOM    782  CD2 TYR    50      47.563  40.432  50.267  1.00  0.00           C  
ATOM    783  H   TYR    50      43.703  37.713  49.889  1.00  0.00           H  
ATOM    784  HA  TYR    50      46.178  38.091  48.364  1.00  0.00           H  
ATOM    785  HB2 TYR    50      46.032  37.779  51.472  1.00  0.00           H  
ATOM    786  HB3 TYR    50      47.415  37.896  50.630  1.00  0.00           H  
ATOM    787  HD1 TYR    50      44.511  39.763  51.660  1.00  0.00           H  
ATOM    788  HE1 TYR    50      44.586  42.151  52.187  1.00  0.00           H  
ATOM    789  HH  TYR    50      47.265  44.357  50.996  1.00  0.00           H  
ATOM    790  HE2 TYR    50      48.516  42.392  50.148  1.00  0.00           H  
ATOM    791  HD2 TYR    50      48.392  39.899  49.826  1.00  0.00           H  
ATOM    792  N   GLY    51      46.661  35.559  48.735  1.00  0.00           N  
ATOM    793  CA  GLY    51      46.818  34.061  48.554  1.00  0.00           C  
ATOM    794  C   GLY    51      48.197  33.614  48.994  1.00  0.00           C  
ATOM    795  O   GLY    51      49.170  34.204  48.540  1.00  0.00           O  
ATOM    796  H   GLY    51      47.457  36.092  48.414  1.00  0.00           H  
ATOM    797  HA2 GLY    51      46.160  33.525  49.238  1.00  0.00           H  
ATOM    798  HA3 GLY    51      46.657  33.784  47.512  1.00  0.00           H  
ATOM    799  N   LEU    52      48.275  32.766  49.972  1.00  0.00           N  
ATOM    800  CA  LEU    52      49.545  32.316  50.619  1.00  0.00           C  
ATOM    801  C   LEU    52      49.628  30.756  50.710  1.00  0.00           C  
ATOM    802  O   LEU    52      48.650  30.012  50.899  1.00  0.00           O  
ATOM    803  CB  LEU    52      49.676  32.905  52.065  1.00  0.00           C  
ATOM    804  CG  LEU    52      50.035  34.381  51.979  1.00  0.00           C  
ATOM    805  CD1 LEU    52      48.815  35.313  52.081  1.00  0.00           C  
ATOM    806  CD2 LEU    52      50.830  34.769  53.217  1.00  0.00           C  
ATOM    807  H   LEU    52      47.388  32.421  50.311  1.00  0.00           H  
ATOM    808  HA  LEU    52      50.472  32.597  50.118  1.00  0.00           H  
ATOM    809  HB2 LEU    52      48.728  32.754  52.582  1.00  0.00           H  
ATOM    810  HB3 LEU    52      50.431  32.388  52.656  1.00  0.00           H  
ATOM    811  HG  LEU    52      50.611  34.515  51.064  1.00  0.00           H  
ATOM    812 HD11 LEU    52      47.976  35.135  51.409  1.00  0.00           H  
ATOM    813 HD12 LEU    52      48.314  35.020  53.004  1.00  0.00           H  
ATOM    814 HD13 LEU    52      48.998  36.387  52.110  1.00  0.00           H  
ATOM    815 HD21 LEU    52      50.908  35.852  53.122  1.00  0.00           H  
ATOM    816 HD22 LEU    52      50.338  34.448  54.135  1.00  0.00           H  
ATOM    817 HD23 LEU    52      51.840  34.390  53.060  1.00  0.00           H  
ATOM    818  N   GLU    53      50.853  30.266  50.455  1.00  0.00           N  
ATOM    819  CA  GLU    53      51.266  28.843  50.496  1.00  0.00           C  
ATOM    820  C   GLU    53      51.484  28.271  51.970  1.00  0.00           C  
ATOM    821  O   GLU    53      52.573  27.989  52.399  1.00  0.00           O  
ATOM    822  CB  GLU    53      52.457  28.623  49.499  1.00  0.00           C  
ATOM    823  CG  GLU    53      52.924  27.166  49.326  1.00  0.00           C  
ATOM    824  CD  GLU    53      54.117  26.962  48.327  1.00  0.00           C  
ATOM    825  OE1 GLU    53      54.654  27.920  47.790  1.00  0.00           O  
ATOM    826  OE2 GLU    53      54.425  25.786  48.129  1.00  0.00           O1-
ATOM    827  H   GLU    53      51.530  31.006  50.334  1.00  0.00           H  
ATOM    828  HA  GLU    53      50.456  28.207  50.139  1.00  0.00           H  
ATOM    829  HB2 GLU    53      52.248  29.028  48.509  1.00  0.00           H  
ATOM    830  HB3 GLU    53      53.303  29.221  49.840  1.00  0.00           H  
ATOM    831  HG2 GLU    53      53.182  26.690  50.272  1.00  0.00           H  
ATOM    832  HG3 GLU    53      52.028  26.606  49.055  1.00  0.00           H  
ATOM    833  N   LEU    54      50.388  28.269  52.707  1.00  0.00           N  
ATOM    834  CA  LEU    54      50.321  28.000  54.219  1.00  0.00           C  
ATOM    835  C   LEU    54      50.950  26.719  54.678  1.00  0.00           C  
ATOM    836  O   LEU    54      51.577  26.820  55.738  1.00  0.00           O  
ATOM    837  CB  LEU    54      48.842  28.075  54.708  1.00  0.00           C  
ATOM    838  CG  LEU    54      48.319  29.520  54.811  1.00  0.00           C  
ATOM    839  CD1 LEU    54      46.855  29.591  55.292  1.00  0.00           C  
ATOM    840  CD2 LEU    54      49.156  30.303  55.803  1.00  0.00           C  
ATOM    841  H   LEU    54      49.535  28.461  52.202  1.00  0.00           H  
ATOM    842  HA  LEU    54      50.947  28.813  54.587  1.00  0.00           H  
ATOM    843  HB2 LEU    54      48.242  27.514  53.991  1.00  0.00           H  
ATOM    844  HB3 LEU    54      48.732  27.543  55.653  1.00  0.00           H  
ATOM    845  HG  LEU    54      48.334  30.025  53.846  1.00  0.00           H  
ATOM    846 HD11 LEU    54      46.318  30.503  55.027  1.00  0.00           H  
ATOM    847 HD12 LEU    54      46.368  28.778  54.756  1.00  0.00           H  
ATOM    848 HD13 LEU    54      46.701  29.216  56.304  1.00  0.00           H  
ATOM    849 HD21 LEU    54      49.230  29.789  56.762  1.00  0.00           H  
ATOM    850 HD22 LEU    54      50.166  30.448  55.419  1.00  0.00           H  
ATOM    851 HD23 LEU    54      48.735  31.264  56.097  1.00  0.00           H  
ATOM    852  N   ASN    55      51.017  25.618  53.960  1.00  0.00           N  
ATOM    853  CA  ASN    55      51.572  24.387  54.420  1.00  0.00           C  
ATOM    854  C   ASN    55      53.117  24.243  54.279  1.00  0.00           C  
ATOM    855  O   ASN    55      53.664  23.186  54.594  1.00  0.00           O  
ATOM    856  CB  ASN    55      50.858  23.267  53.762  1.00  0.00           C  
ATOM    857  CG  ASN    55      49.395  23.367  54.031  1.00  0.00           C  
ATOM    858  OD1 ASN    55      48.951  23.827  55.085  1.00  0.00           O  
ATOM    859  ND2 ASN    55      48.545  22.842  53.152  1.00  0.00           N  
ATOM    860  H   ASN    55      50.486  25.646  53.101  1.00  0.00           H  
ATOM    861  HA  ASN    55      51.473  24.357  55.505  1.00  0.00           H  
ATOM    862  HB2 ASN    55      51.064  23.277  52.692  1.00  0.00           H  
ATOM    863  HB3 ASN    55      51.233  22.312  54.132  1.00  0.00           H  
ATOM    864 HD21 ASN    55      48.901  22.352  52.343  1.00  0.00           H  
ATOM    865 HD22 ASN    55      47.561  23.069  53.179  1.00  0.00           H  
ATOM    866  N   LYS    56      53.720  25.228  53.564  1.00  0.00           N  
ATOM    867  CA  LYS    56      55.081  25.043  52.968  1.00  0.00           C  
ATOM    868  C   LYS    56      55.978  26.336  52.904  1.00  0.00           C  
ATOM    869  O   LYS    56      57.148  26.104  52.950  1.00  0.00           O  
ATOM    870  CB  LYS    56      55.158  24.282  51.646  1.00  0.00           C  
ATOM    871  CG  LYS    56      54.570  22.913  51.679  1.00  0.00           C  
ATOM    872  CD  LYS    56      54.988  22.106  50.457  1.00  0.00           C  
ATOM    873  CE  LYS    56      54.516  22.604  49.135  1.00  0.00           C  
ATOM    874  NZ  LYS    56      54.871  21.650  48.062  1.00  0.00           N1+
ATOM    875  H   LYS    56      53.182  26.059  53.364  1.00  0.00           H  
ATOM    876  HA  LYS    56      55.600  24.327  53.606  1.00  0.00           H  
ATOM    877  HB2 LYS    56      54.651  24.886  50.895  1.00  0.00           H  
ATOM    878  HB3 LYS    56      56.224  24.195  51.433  1.00  0.00           H  
ATOM    879  HG2 LYS    56      54.970  22.412  52.561  1.00  0.00           H  
ATOM    880  HG3 LYS    56      53.488  22.829  51.783  1.00  0.00           H  
ATOM    881  HD2 LYS    56      56.072  22.018  50.524  1.00  0.00           H  
ATOM    882  HD3 LYS    56      54.524  21.124  50.553  1.00  0.00           H  
ATOM    883  HE2 LYS    56      53.443  22.796  49.118  1.00  0.00           H  
ATOM    884  HE3 LYS    56      55.029  23.523  48.851  1.00  0.00           H  
ATOM    885  HZ1 LYS    56      55.806  21.624  47.682  1.00  0.00           H  
ATOM    886  HZ2 LYS    56      54.653  20.695  48.307  1.00  0.00           H  
ATOM    887  HZ3 LYS    56      54.317  21.845  47.241  1.00  0.00           H  
ATOM    888  N   ASP    57      55.402  27.520  52.981  1.00  0.00           N  
ATOM    889  CA  ASP    57      56.160  28.764  52.756  1.00  0.00           C  
ATOM    890  C   ASP    57      57.011  29.093  53.945  1.00  0.00           C  
ATOM    891  O   ASP    57      56.526  29.174  55.090  1.00  0.00           O  
ATOM    892  CB  ASP    57      55.281  29.916  52.300  1.00  0.00           C  
ATOM    893  CG  ASP    57      55.995  30.864  51.334  1.00  0.00           C  
ATOM    894  OD1 ASP    57      57.138  31.306  51.659  1.00  0.00           O  
ATOM    895  OD2 ASP    57      55.522  31.090  50.204  1.00  0.00           O1-
ATOM    896  H   ASP    57      54.400  27.561  52.857  1.00  0.00           H  
ATOM    897  HA  ASP    57      56.826  28.572  51.915  1.00  0.00           H  
ATOM    898  HB2 ASP    57      54.481  29.437  51.735  1.00  0.00           H  
ATOM    899  HB3 ASP    57      54.941  30.492  53.161  1.00  0.00           H  
ATOM    900  N   GLU    58      58.295  29.342  53.698  1.00  0.00           N  
ATOM    901  CA  GLU    58      59.324  29.667  54.729  1.00  0.00           C  
ATOM    902  C   GLU    58      59.055  31.072  55.365  1.00  0.00           C  
ATOM    903  O   GLU    58      59.316  31.325  56.564  1.00  0.00           O  
ATOM    904  CB  GLU    58      60.764  29.746  54.102  1.00  0.00           C  
ATOM    905  CG  GLU    58      61.228  28.409  53.599  1.00  0.00           C  
ATOM    906  CD  GLU    58      60.679  27.929  52.285  1.00  0.00           C  
ATOM    907  OE1 GLU    58      59.877  28.591  51.565  1.00  0.00           O  
ATOM    908  OE2 GLU    58      61.064  26.838  51.850  1.00  0.00           O1-
ATOM    909  H   GLU    58      58.656  29.262  52.759  1.00  0.00           H  
ATOM    910  HA  GLU    58      59.311  28.936  55.538  1.00  0.00           H  
ATOM    911  HB2 GLU    58      60.806  30.544  53.361  1.00  0.00           H  
ATOM    912  HB3 GLU    58      61.563  30.076  54.766  1.00  0.00           H  
ATOM    913  HG2 GLU    58      62.306  28.538  53.494  1.00  0.00           H  
ATOM    914  HG3 GLU    58      61.081  27.643  54.360  1.00  0.00           H  
ATOM    915  N   ARG    59      58.495  31.935  54.524  1.00  0.00           N  
ATOM    916  CA  ARG    59      58.117  33.349  54.817  1.00  0.00           C  
ATOM    917  C   ARG    59      57.094  33.606  56.011  1.00  0.00           C  
ATOM    918  O   ARG    59      56.858  34.701  56.429  1.00  0.00           O  
ATOM    919  CB  ARG    59      57.500  33.939  53.580  1.00  0.00           C  
ATOM    920  CG  ARG    59      58.611  34.182  52.497  1.00  0.00           C  
ATOM    921  CD  ARG    59      58.073  34.720  51.156  1.00  0.00           C  
ATOM    922  NE  ARG    59      57.341  33.740  50.352  1.00  0.00           N  
ATOM    923  CZ  ARG    59      56.851  34.089  49.234  1.00  0.00           C  
ATOM    924  NH1 ARG    59      57.234  35.184  48.606  1.00  0.00           N  
ATOM    925  NH2 ARG    59      55.986  33.267  48.687  1.00  0.00           N1+
ATOM    926  H   ARG    59      58.198  31.571  53.630  1.00  0.00           H  
ATOM    927  HA  ARG    59      58.979  33.939  55.128  1.00  0.00           H  
ATOM    928  HB2 ARG    59      56.745  33.277  53.156  1.00  0.00           H  
ATOM    929  HB3 ARG    59      57.255  34.935  53.951  1.00  0.00           H  
ATOM    930  HG2 ARG    59      59.245  35.002  52.834  1.00  0.00           H  
ATOM    931  HG3 ARG    59      59.187  33.257  52.466  1.00  0.00           H  
ATOM    932  HD2 ARG    59      57.365  35.521  51.371  1.00  0.00           H  
ATOM    933  HD3 ARG    59      58.821  35.199  50.524  1.00  0.00           H  
ATOM    934  HE  ARG    59      57.264  32.811  50.739  1.00  0.00           H  
ATOM    935 HH11 ARG    59      57.946  35.766  49.025  1.00  0.00           H  
ATOM    936 HH12 ARG    59      56.943  35.207  47.639  1.00  0.00           H  
ATOM    937 HH21 ARG    59      55.893  32.379  49.158  1.00  0.00           H  
ATOM    938 HH22 ARG    59      55.706  33.306  47.718  1.00  0.00           H  
ATOM    939  N   VAL    60      56.314  32.596  56.341  1.00  0.00           N  
ATOM    940  CA  VAL    60      55.347  32.545  57.454  1.00  0.00           C  
ATOM    941  C   VAL    60      55.936  31.955  58.765  1.00  0.00           C  
ATOM    942  O   VAL    60      56.177  30.737  58.841  1.00  0.00           O  
ATOM    943  CB  VAL    60      54.071  31.855  56.973  1.00  0.00           C  
ATOM    944  CG1 VAL    60      52.991  31.729  57.948  1.00  0.00           C  
ATOM    945  CG2 VAL    60      53.401  32.492  55.748  1.00  0.00           C  
ATOM    946  H   VAL    60      56.548  31.681  55.982  1.00  0.00           H  
ATOM    947  HA  VAL    60      55.096  33.599  57.576  1.00  0.00           H  
ATOM    948  HB  VAL    60      54.359  30.858  56.640  1.00  0.00           H  
ATOM    949 HG11 VAL    60      53.319  31.357  58.918  1.00  0.00           H  
ATOM    950 HG12 VAL    60      52.601  32.738  58.082  1.00  0.00           H  
ATOM    951 HG13 VAL    60      52.192  31.065  57.615  1.00  0.00           H  
ATOM    952 HG21 VAL    60      54.052  32.514  54.874  1.00  0.00           H  
ATOM    953 HG22 VAL    60      52.526  31.901  55.474  1.00  0.00           H  
ATOM    954 HG23 VAL    60      53.104  33.491  56.063  1.00  0.00           H  
ATOM    955  N   SER    61      55.980  32.834  59.780  1.00  0.00           N  
ATOM    956  CA  SER    61      56.454  32.492  61.131  1.00  0.00           C  
ATOM    957  C   SER    61      55.399  32.860  62.185  1.00  0.00           C  
ATOM    958  O   SER    61      54.537  33.744  62.097  1.00  0.00           O  
ATOM    959  CB  SER    61      57.767  33.295  61.425  1.00  0.00           C  
ATOM    960  OG  SER    61      57.563  34.624  61.651  1.00  0.00           O  
ATOM    961  H   SER    61      55.806  33.809  59.579  1.00  0.00           H  
ATOM    962  HA  SER    61      56.647  31.421  61.187  1.00  0.00           H  
ATOM    963  HB2 SER    61      58.255  32.873  62.303  1.00  0.00           H  
ATOM    964  HB3 SER    61      58.380  33.170  60.533  1.00  0.00           H  
ATOM    965  HG  SER    61      58.019  35.063  60.929  1.00  0.00           H  
ATOM    966  N   ALA    62      55.455  32.067  63.302  1.00  0.00           N  
ATOM    967  CA  ALA    62      54.524  32.122  64.408  1.00  0.00           C  
ATOM    968  C   ALA    62      53.024  31.999  64.149  1.00  0.00           C  
ATOM    969  O   ALA    62      52.287  32.732  64.739  1.00  0.00           O  
ATOM    970  CB  ALA    62      54.886  33.396  65.314  1.00  0.00           C  
ATOM    971  H   ALA    62      56.092  31.292  63.194  1.00  0.00           H  
ATOM    972  HA  ALA    62      54.735  31.343  65.141  1.00  0.00           H  
ATOM    973  HB1 ALA    62      55.959  33.443  65.502  1.00  0.00           H  
ATOM    974  HB2 ALA    62      54.439  34.264  64.829  1.00  0.00           H  
ATOM    975  HB3 ALA    62      54.533  33.259  66.337  1.00  0.00           H  
ATOM    976  N   LEU    63      52.607  31.075  63.258  1.00  0.00           N  
ATOM    977  CA  LEU    63      51.241  30.887  62.742  1.00  0.00           C  
ATOM    978  C   LEU    63      50.373  30.265  63.827  1.00  0.00           C  
ATOM    979  O   LEU    63      50.714  29.211  64.396  1.00  0.00           O  
ATOM    980  CB  LEU    63      51.325  30.022  61.381  1.00  0.00           C  
ATOM    981  CG  LEU    63      50.020  29.503  60.886  1.00  0.00           C  
ATOM    982  CD1 LEU    63      49.142  30.733  60.459  1.00  0.00           C  
ATOM    983  CD2 LEU    63      50.084  28.671  59.572  1.00  0.00           C  
ATOM    984  H   LEU    63      53.303  30.631  62.676  1.00  0.00           H  
ATOM    985  HA  LEU    63      50.856  31.879  62.506  1.00  0.00           H  
ATOM    986  HB2 LEU    63      51.820  30.638  60.630  1.00  0.00           H  
ATOM    987  HB3 LEU    63      51.915  29.121  61.551  1.00  0.00           H  
ATOM    988  HG  LEU    63      49.491  28.922  61.640  1.00  0.00           H  
ATOM    989 HD11 LEU    63      49.004  31.393  61.316  1.00  0.00           H  
ATOM    990 HD12 LEU    63      49.685  31.294  59.698  1.00  0.00           H  
ATOM    991 HD13 LEU    63      48.207  30.370  60.032  1.00  0.00           H  
ATOM    992 HD21 LEU    63      50.558  27.751  59.914  1.00  0.00           H  
ATOM    993 HD22 LEU    63      49.158  28.313  59.122  1.00  0.00           H  
ATOM    994 HD23 LEU    63      50.625  29.198  58.786  1.00  0.00           H  
ATOM    995  N   GLU    64      49.157  30.847  63.986  1.00  0.00           N  
ATOM    996  CA  GLU    64      48.117  30.565  64.937  1.00  0.00           C  
ATOM    997  C   GLU    64      46.690  30.569  64.379  1.00  0.00           C  
ATOM    998  O   GLU    64      46.373  31.323  63.456  1.00  0.00           O  
ATOM    999  CB  GLU    64      48.260  31.572  66.046  1.00  0.00           C  
ATOM   1000  CG  GLU    64      47.318  31.316  67.243  1.00  0.00           C  
ATOM   1001  CD  GLU    64      47.440  32.231  68.495  1.00  0.00           C  
ATOM   1002  OE1 GLU    64      48.180  33.221  68.569  1.00  0.00           O  
ATOM   1003  OE2 GLU    64      46.705  31.965  69.409  1.00  0.00           O1-
ATOM   1004  H   GLU    64      48.973  31.691  63.462  1.00  0.00           H  
ATOM   1005  HA  GLU    64      48.304  29.562  65.320  1.00  0.00           H  
ATOM   1006  HB2 GLU    64      49.218  31.361  66.522  1.00  0.00           H  
ATOM   1007  HB3 GLU    64      48.290  32.598  65.680  1.00  0.00           H  
ATOM   1008  HG2 GLU    64      46.301  31.290  66.851  1.00  0.00           H  
ATOM   1009  HG3 GLU    64      47.661  30.346  67.601  1.00  0.00           H  
ATOM   1010  N   VAL    65      45.821  29.665  64.845  1.00  0.00           N  
ATOM   1011  CA  VAL    65      44.386  29.676  64.578  1.00  0.00           C  
ATOM   1012  C   VAL    65      43.690  30.432  65.806  1.00  0.00           C  
ATOM   1013  O   VAL    65      43.990  30.128  66.965  1.00  0.00           O  
ATOM   1014  CB  VAL    65      43.837  28.268  64.311  1.00  0.00           C  
ATOM   1015  CG1 VAL    65      42.306  28.074  64.253  1.00  0.00           C  
ATOM   1016  CG2 VAL    65      44.301  27.783  62.951  1.00  0.00           C  
ATOM   1017  H   VAL    65      46.168  28.945  65.462  1.00  0.00           H  
ATOM   1018  HA  VAL    65      44.177  30.376  63.769  1.00  0.00           H  
ATOM   1019  HB  VAL    65      44.141  27.642  65.151  1.00  0.00           H  
ATOM   1020 HG11 VAL    65      42.082  27.030  64.034  1.00  0.00           H  
ATOM   1021 HG12 VAL    65      41.846  28.560  65.113  1.00  0.00           H  
ATOM   1022 HG13 VAL    65      41.943  28.682  63.424  1.00  0.00           H  
ATOM   1023 HG21 VAL    65      44.079  26.746  62.699  1.00  0.00           H  
ATOM   1024 HG22 VAL    65      43.929  28.511  62.230  1.00  0.00           H  
ATOM   1025 HG23 VAL    65      45.384  27.898  62.909  1.00  0.00           H  
ATOM   1026  N   LEU    66      42.627  31.169  65.548  1.00  0.00           N  
ATOM   1027  CA  LEU    66      41.905  32.070  66.478  1.00  0.00           C  
ATOM   1028  C   LEU    66      40.398  31.774  66.389  1.00  0.00           C  
ATOM   1029  O   LEU    66      39.937  31.064  65.494  1.00  0.00           O  
ATOM   1030  CB  LEU    66      42.171  33.541  65.926  1.00  0.00           C  
ATOM   1031  CG  LEU    66      43.607  34.087  66.205  1.00  0.00           C  
ATOM   1032  CD1 LEU    66      43.758  35.356  65.373  1.00  0.00           C  
ATOM   1033  CD2 LEU    66      43.659  34.510  67.681  1.00  0.00           C  
ATOM   1034  H   LEU    66      42.354  31.303  64.585  1.00  0.00           H  
ATOM   1035  HA  LEU    66      42.295  31.903  67.483  1.00  0.00           H  
ATOM   1036  HB2 LEU    66      42.022  33.586  64.847  1.00  0.00           H  
ATOM   1037  HB3 LEU    66      41.434  34.237  66.326  1.00  0.00           H  
ATOM   1038  HG  LEU    66      44.392  33.437  65.821  1.00  0.00           H  
ATOM   1039 HD11 LEU    66      43.457  35.238  64.332  1.00  0.00           H  
ATOM   1040 HD12 LEU    66      43.068  36.148  65.663  1.00  0.00           H  
ATOM   1041 HD13 LEU    66      44.758  35.785  65.304  1.00  0.00           H  
ATOM   1042 HD21 LEU    66      43.480  33.642  68.314  1.00  0.00           H  
ATOM   1043 HD22 LEU    66      44.681  34.837  67.872  1.00  0.00           H  
ATOM   1044 HD23 LEU    66      43.023  35.349  67.962  1.00  0.00           H  
ATOM   1045  N   PRO    67      39.674  32.187  67.398  1.00  0.00           N  
ATOM   1046  CA  PRO    67      38.257  32.147  67.516  1.00  0.00           C  
ATOM   1047  C   PRO    67      37.405  32.758  66.421  1.00  0.00           C  
ATOM   1048  O   PRO    67      37.866  33.650  65.661  1.00  0.00           O  
ATOM   1049  CD  PRO    67      40.147  32.529  68.786  1.00  0.00           C  
ATOM   1050  CG  PRO    67      39.034  32.306  69.743  1.00  0.00           C  
ATOM   1051  CB  PRO    67      37.901  32.827  68.914  1.00  0.00           C  
ATOM   1052  HD2 PRO    67      40.677  33.474  68.899  1.00  0.00           H  
ATOM   1053  HD3 PRO    67      40.947  31.840  69.056  1.00  0.00           H  
ATOM   1054  HG2 PRO    67      39.122  32.815  70.702  1.00  0.00           H  
ATOM   1055  HG3 PRO    67      38.892  31.237  69.905  1.00  0.00           H  
ATOM   1056  HB2 PRO    67      37.861  33.917  68.923  1.00  0.00           H  
ATOM   1057  HB3 PRO    67      36.947  32.527  69.346  1.00  0.00           H  
ATOM   1058  HA  PRO    67      37.972  31.108  67.680  1.00  0.00           H  
ATOM   1059  N   ASP    68      36.186  32.262  66.238  1.00  0.00           N  
ATOM   1060  CA  ASP    68      35.360  32.630  65.063  1.00  0.00           C  
ATOM   1061  C   ASP    68      34.634  34.037  65.127  1.00  0.00           C  
ATOM   1062  O   ASP    68      34.738  34.703  66.152  1.00  0.00           O  
ATOM   1063  CB  ASP    68      34.400  31.463  64.886  1.00  0.00           C  
ATOM   1064  CG  ASP    68      34.898  30.001  64.968  1.00  0.00           C  
ATOM   1065  OD1 ASP    68      36.043  29.755  64.572  1.00  0.00           O  
ATOM   1066  OD2 ASP    68      34.178  29.055  65.359  1.00  0.00           O1-
ATOM   1067  H   ASP    68      35.888  31.521  66.856  1.00  0.00           H  
ATOM   1068  HA  ASP    68      36.076  32.618  64.240  1.00  0.00           H  
ATOM   1069  HB2 ASP    68      33.687  31.579  65.703  1.00  0.00           H  
ATOM   1070  HB3 ASP    68      33.834  31.628  63.969  1.00  0.00           H  
ATOM   1071  N   ARG    69      34.076  34.446  63.973  1.00  0.00           N  
ATOM   1072  CA  ARG    69      33.734  35.837  63.761  1.00  0.00           C  
ATOM   1073  C   ARG    69      32.390  36.215  64.368  1.00  0.00           C  
ATOM   1074  O   ARG    69      31.353  35.510  64.329  1.00  0.00           O  
ATOM   1075  CB  ARG    69      33.670  36.192  62.276  1.00  0.00           C  
ATOM   1076  CG  ARG    69      35.076  36.107  61.649  1.00  0.00           C  
ATOM   1077  CD  ARG    69      34.970  36.436  60.134  1.00  0.00           C  
ATOM   1078  NE  ARG    69      34.695  37.905  59.855  1.00  0.00           N  
ATOM   1079  CZ  ARG    69      33.662  38.499  59.325  1.00  0.00           C  
ATOM   1080  NH1 ARG    69      32.541  37.883  58.966  1.00  0.00           N  
ATOM   1081  NH2 ARG    69      33.729  39.825  59.273  1.00  0.00           N1+
ATOM   1082  H   ARG    69      33.919  33.696  63.314  1.00  0.00           H  
ATOM   1083  HA  ARG    69      34.457  36.447  64.302  1.00  0.00           H  
ATOM   1084  HB2 ARG    69      32.985  35.558  61.712  1.00  0.00           H  
ATOM   1085  HB3 ARG    69      33.244  37.192  62.198  1.00  0.00           H  
ATOM   1086  HG2 ARG    69      35.696  36.799  62.218  1.00  0.00           H  
ATOM   1087  HG3 ARG    69      35.327  35.047  61.663  1.00  0.00           H  
ATOM   1088  HD2 ARG    69      35.898  36.124  59.653  1.00  0.00           H  
ATOM   1089  HD3 ARG    69      34.143  35.862  59.717  1.00  0.00           H  
ATOM   1090  HE  ARG    69      35.452  38.531  60.089  1.00  0.00           H  
ATOM   1091 HH11 ARG    69      32.492  36.875  58.937  1.00  0.00           H  
ATOM   1092 HH12 ARG    69      31.732  38.380  58.621  1.00  0.00           H  
ATOM   1093 HH21 ARG    69      34.504  40.304  59.709  1.00  0.00           H  
ATOM   1094 HH22 ARG    69      32.936  40.349  58.931  1.00  0.00           H  
ATOM   1095  N   VAL    70      32.351  37.459  64.816  1.00  0.00           N  
ATOM   1096  CA  VAL    70      31.208  38.002  65.602  1.00  0.00           C  
ATOM   1097  C   VAL    70      30.133  38.623  64.741  1.00  0.00           C  
ATOM   1098  O   VAL    70      29.005  38.273  64.935  1.00  0.00           O  
ATOM   1099  CB  VAL    70      31.816  39.061  66.557  1.00  0.00           C  
ATOM   1100  CG1 VAL    70      30.767  39.603  67.529  1.00  0.00           C  
ATOM   1101  CG2 VAL    70      32.867  38.508  67.380  1.00  0.00           C  
ATOM   1102  H   VAL    70      33.219  37.967  64.916  1.00  0.00           H  
ATOM   1103  HA  VAL    70      30.702  37.230  66.181  1.00  0.00           H  
ATOM   1104  HB  VAL    70      32.093  39.922  65.949  1.00  0.00           H  
ATOM   1105 HG11 VAL    70      30.166  40.384  67.062  1.00  0.00           H  
ATOM   1106 HG12 VAL    70      30.007  38.879  67.823  1.00  0.00           H  
ATOM   1107 HG13 VAL    70      31.069  40.180  68.404  1.00  0.00           H  
ATOM   1108 HG21 VAL    70      33.760  38.295  66.792  1.00  0.00           H  
ATOM   1109 HG22 VAL    70      33.153  39.175  68.194  1.00  0.00           H  
ATOM   1110 HG23 VAL    70      32.591  37.556  67.831  1.00  0.00           H  
ATOM   1111  N   ALA    71      30.555  39.342  63.728  1.00  0.00           N  
ATOM   1112  CA  ALA    71      29.721  39.798  62.636  1.00  0.00           C  
ATOM   1113  C   ALA    71      29.123  38.562  61.840  1.00  0.00           C  
ATOM   1114  O   ALA    71      29.823  37.590  61.649  1.00  0.00           O  
ATOM   1115  CB  ALA    71      30.348  40.896  61.721  1.00  0.00           C  
ATOM   1116  H   ALA    71      31.559  39.338  63.621  1.00  0.00           H  
ATOM   1117  HA  ALA    71      28.827  40.248  63.068  1.00  0.00           H  
ATOM   1118  HB1 ALA    71      29.592  41.487  61.204  1.00  0.00           H  
ATOM   1119  HB2 ALA    71      31.055  41.506  62.283  1.00  0.00           H  
ATOM   1120  HB3 ALA    71      30.906  40.391  60.932  1.00  0.00           H  
ATOM   1121  N   THR    72      27.808  38.657  61.562  1.00  0.00           N  
ATOM   1122  CA  THR    72      27.049  37.578  60.866  1.00  0.00           C  
ATOM   1123  C   THR    72      27.657  37.147  59.477  1.00  0.00           C  
ATOM   1124  O   THR    72      28.146  38.023  58.790  1.00  0.00           O  
ATOM   1125  CB  THR    72      25.529  37.897  60.763  1.00  0.00           C  
ATOM   1126  CG2 THR    72      25.068  38.926  59.814  1.00  0.00           C  
ATOM   1127  OG1 THR    72      24.770  36.715  60.470  1.00  0.00           O  
ATOM   1128  H   THR    72      27.249  39.476  61.756  1.00  0.00           H  
ATOM   1129  HA  THR    72      27.092  36.681  61.485  1.00  0.00           H  
ATOM   1130  HB  THR    72      25.225  38.283  61.736  1.00  0.00           H  
ATOM   1131 HG21 THR    72      25.812  39.228  59.078  1.00  0.00           H  
ATOM   1132 HG22 THR    72      24.285  38.528  59.168  1.00  0.00           H  
ATOM   1133 HG23 THR    72      24.682  39.798  60.342  1.00  0.00           H  
ATOM   1134  HG1 THR    72      24.654  36.232  61.291  1.00  0.00           H  
ATOM   1135  N   SER    73      27.619  35.886  59.088  1.00  0.00           N  
ATOM   1136  CA  SER    73      28.125  35.443  57.753  1.00  0.00           C  
ATOM   1137  C   SER    73      27.069  35.702  56.648  1.00  0.00           C  
ATOM   1138  O   SER    73      27.384  36.073  55.490  1.00  0.00           O  
ATOM   1139  CB  SER    73      28.430  33.900  57.840  1.00  0.00           C  
ATOM   1140  OG  SER    73      28.832  33.320  56.617  1.00  0.00           O  
ATOM   1141  H   SER    73      27.095  35.242  59.664  1.00  0.00           H  
ATOM   1142  HA  SER    73      29.094  35.855  57.473  1.00  0.00           H  
ATOM   1143  HB2 SER    73      29.265  33.757  58.526  1.00  0.00           H  
ATOM   1144  HB3 SER    73      27.525  33.342  58.079  1.00  0.00           H  
ATOM   1145  HG  SER    73      29.790  33.264  56.606  1.00  0.00           H  
ATOM   1146  N   ARG    74      25.765  35.456  56.917  1.00  0.00           N  
ATOM   1147  CA  ARG    74      24.708  35.374  55.932  1.00  0.00           C  
ATOM   1148  C   ARG    74      23.629  36.363  56.358  1.00  0.00           C  
ATOM   1149  O   ARG    74      23.465  36.577  57.532  1.00  0.00           O  
ATOM   1150  CB  ARG    74      24.224  33.932  55.728  1.00  0.00           C  
ATOM   1151  CG  ARG    74      25.309  32.779  55.798  1.00  0.00           C  
ATOM   1152  CD  ARG    74      24.663  31.411  55.480  1.00  0.00           C  
ATOM   1153  NE  ARG    74      25.600  30.292  55.470  1.00  0.00           N  
ATOM   1154  CZ  ARG    74      25.484  29.164  54.808  1.00  0.00           C  
ATOM   1155  NH1 ARG    74      24.425  28.844  54.187  1.00  0.00           N  
ATOM   1156  NH2 ARG    74      26.418  28.239  54.903  1.00  0.00           N1+
ATOM   1157  H   ARG    74      25.565  34.998  57.795  1.00  0.00           H  
ATOM   1158  HA  ARG    74      25.097  35.810  55.012  1.00  0.00           H  
ATOM   1159  HB2 ARG    74      23.583  33.706  56.580  1.00  0.00           H  
ATOM   1160  HB3 ARG    74      23.635  33.946  54.810  1.00  0.00           H  
ATOM   1161  HG2 ARG    74      26.149  32.985  55.134  1.00  0.00           H  
ATOM   1162  HG3 ARG    74      25.921  32.734  56.699  1.00  0.00           H  
ATOM   1163  HD2 ARG    74      23.787  31.258  56.110  1.00  0.00           H  
ATOM   1164  HD3 ARG    74      24.201  31.506  54.498  1.00  0.00           H  
ATOM   1165  HE  ARG    74      26.449  30.409  56.004  1.00  0.00           H  
ATOM   1166 HH11 ARG    74      23.620  29.384  54.472  1.00  0.00           H  
ATOM   1167 HH12 ARG    74      24.397  27.913  53.798  1.00  0.00           H  
ATOM   1168 HH21 ARG    74      27.092  28.354  55.647  1.00  0.00           H  
ATOM   1169 HH22 ARG    74      26.303  27.376  54.391  1.00  0.00           H  
ATOM   1170  N   ILE    75      22.853  36.991  55.470  1.00  0.00           N  
ATOM   1171  CA  ILE    75      21.670  37.867  55.760  1.00  0.00           C  
ATOM   1172  C   ILE    75      20.526  37.578  54.837  1.00  0.00           C  
ATOM   1173  O   ILE    75      20.812  36.893  53.865  1.00  0.00           O  
ATOM   1174  CB  ILE    75      21.968  39.385  55.719  1.00  0.00           C  
ATOM   1175  CG2 ILE    75      22.869  39.855  56.859  1.00  0.00           C  
ATOM   1176  CG1 ILE    75      22.444  39.842  54.307  1.00  0.00           C  
ATOM   1177  CD1 ILE    75      22.263  41.358  54.095  1.00  0.00           C  
ATOM   1178  H   ILE    75      22.952  36.855  54.474  1.00  0.00           H  
ATOM   1179  HA  ILE    75      21.346  37.585  56.762  1.00  0.00           H  
ATOM   1180  HB  ILE    75      20.963  39.776  55.878  1.00  0.00           H  
ATOM   1181 HG21 ILE    75      23.786  39.287  57.016  1.00  0.00           H  
ATOM   1182 HG22 ILE    75      23.092  40.920  56.779  1.00  0.00           H  
ATOM   1183 HG23 ILE    75      22.287  39.697  57.766  1.00  0.00           H  
ATOM   1184 HG12 ILE    75      23.490  39.600  54.115  1.00  0.00           H  
ATOM   1185 HG13 ILE    75      21.841  39.344  53.548  1.00  0.00           H  
ATOM   1186 HD11 ILE    75      21.203  41.588  54.203  1.00  0.00           H  
ATOM   1187 HD12 ILE    75      22.799  41.973  54.818  1.00  0.00           H  
ATOM   1188 HD13 ILE    75      22.477  41.586  53.051  1.00  0.00           H  
ATOM   1189  N   SER    76      19.264  38.094  55.012  1.00  0.00           N  
ATOM   1190  CA  SER    76      18.108  37.647  54.187  1.00  0.00           C  
ATOM   1191  C   SER    76      18.208  37.974  52.705  1.00  0.00           C  
ATOM   1192  O   SER    76      18.911  38.901  52.290  1.00  0.00           O  
ATOM   1193  CB  SER    76      16.942  38.350  54.877  1.00  0.00           C  
ATOM   1194  OG  SER    76      16.774  37.551  56.017  1.00  0.00           O  
ATOM   1195  H   SER    76      19.151  38.723  55.794  1.00  0.00           H  
ATOM   1196  HA  SER    76      17.906  36.576  54.174  1.00  0.00           H  
ATOM   1197  HB2 SER    76      17.236  39.357  55.171  1.00  0.00           H  
ATOM   1198  HB3 SER    76      16.045  38.163  54.287  1.00  0.00           H  
ATOM   1199  HG  SER    76      17.469  37.827  56.619  1.00  0.00           H  
ATOM   1200  N   ASP    77      17.534  37.149  51.881  1.00  0.00           N  
ATOM   1201  CA  ASP    77      17.108  37.415  50.479  1.00  0.00           C  
ATOM   1202  C   ASP    77      18.186  37.364  49.436  1.00  0.00           C  
ATOM   1203  O   ASP    77      18.167  38.213  48.558  1.00  0.00           O  
ATOM   1204  CB  ASP    77      16.098  38.533  50.416  1.00  0.00           C  
ATOM   1205  CG  ASP    77      14.909  38.369  51.343  1.00  0.00           C  
ATOM   1206  OD1 ASP    77      14.411  37.234  51.471  1.00  0.00           O  
ATOM   1207  OD2 ASP    77      14.375  39.388  51.845  1.00  0.00           O1-
ATOM   1208  H   ASP    77      17.074  36.364  52.319  1.00  0.00           H  
ATOM   1209  HA  ASP    77      16.513  36.535  50.237  1.00  0.00           H  
ATOM   1210  HB2 ASP    77      16.644  39.398  50.791  1.00  0.00           H  
ATOM   1211  HB3 ASP    77      15.753  38.708  49.397  1.00  0.00           H  
ATOM   1212  N   ALA    78      19.104  36.408  49.494  1.00  0.00           N  
ATOM   1213  CA  ALA    78      20.339  36.219  48.642  1.00  0.00           C  
ATOM   1214  C   ALA    78      20.044  35.902  47.183  1.00  0.00           C  
ATOM   1215  O   ALA    78      20.895  36.188  46.329  1.00  0.00           O  
ATOM   1216  CB  ALA    78      21.160  35.027  49.199  1.00  0.00           C  
ATOM   1217  H   ALA    78      19.004  35.690  50.197  1.00  0.00           H  
ATOM   1218  HA  ALA    78      20.803  37.200  48.737  1.00  0.00           H  
ATOM   1219  HB1 ALA    78      20.468  34.187  49.183  1.00  0.00           H  
ATOM   1220  HB2 ALA    78      22.131  34.749  48.790  1.00  0.00           H  
ATOM   1221  HB3 ALA    78      21.291  35.206  50.266  1.00  0.00           H  
ATOM   1222  N   HIS    79      18.828  35.513  46.732  1.00  0.00           N  
ATOM   1223  CA  HIS    79      18.427  35.460  45.320  1.00  0.00           C  
ATOM   1224  C   HIS    79      18.252  36.875  44.694  1.00  0.00           C  
ATOM   1225  O   HIS    79      18.595  37.001  43.481  1.00  0.00           O  
ATOM   1226  CB  HIS    79      17.059  34.615  45.201  1.00  0.00           C  
ATOM   1227  CG  HIS    79      15.898  35.206  45.928  1.00  0.00           C  
ATOM   1228  ND1 HIS    79      15.960  35.545  47.280  1.00  0.00           N  
ATOM   1229  CE1 HIS    79      14.723  35.810  47.709  1.00  0.00           C  
ATOM   1230  NE2 HIS    79      13.882  35.674  46.640  1.00  0.00           N  
ATOM   1231  CD2 HIS    79      14.598  35.244  45.550  1.00  0.00           C  
ATOM   1232  H   HIS    79      18.250  35.139  47.471  1.00  0.00           H  
ATOM   1233  HA  HIS    79      19.203  34.998  44.709  1.00  0.00           H  
ATOM   1234  HB2 HIS    79      16.779  34.476  44.157  1.00  0.00           H  
ATOM   1235  HB3 HIS    79      17.173  33.617  45.625  1.00  0.00           H  
ATOM   1236  HE1 HIS    79      14.387  36.178  48.667  1.00  0.00           H  
ATOM   1237  HE2 HIS    79      12.887  35.506  46.699  1.00  0.00           H  
ATOM   1238  HD2 HIS    79      14.167  34.990  44.593  1.00  0.00           H  
ATOM   1239  N   LEU    80      17.913  37.844  45.505  1.00  0.00           N  
ATOM   1240  CA  LEU    80      17.953  39.269  45.034  1.00  0.00           C  
ATOM   1241  C   LEU    80      19.397  39.710  44.795  1.00  0.00           C  
ATOM   1242  O   LEU    80      19.661  40.804  44.213  1.00  0.00           O  
ATOM   1243  CB  LEU    80      17.354  40.279  46.004  1.00  0.00           C  
ATOM   1244  CG  LEU    80      15.953  39.870  46.556  1.00  0.00           C  
ATOM   1245  CD1 LEU    80      15.500  40.925  47.613  1.00  0.00           C  
ATOM   1246  CD2 LEU    80      14.898  39.752  45.469  1.00  0.00           C  
ATOM   1247  H   LEU    80      17.623  37.585  46.437  1.00  0.00           H  
ATOM   1248  HA  LEU    80      17.378  39.274  44.108  1.00  0.00           H  
ATOM   1249  HB2 LEU    80      18.010  40.222  46.872  1.00  0.00           H  
ATOM   1250  HB3 LEU    80      17.479  41.263  45.553  1.00  0.00           H  
ATOM   1251  HG  LEU    80      16.004  38.851  46.940  1.00  0.00           H  
ATOM   1252 HD11 LEU    80      16.180  40.683  48.429  1.00  0.00           H  
ATOM   1253 HD12 LEU    80      15.605  41.955  47.272  1.00  0.00           H  
ATOM   1254 HD13 LEU    80      14.525  40.633  48.004  1.00  0.00           H  
ATOM   1255 HD21 LEU    80      14.701  40.742  45.058  1.00  0.00           H  
ATOM   1256 HD22 LEU    80      15.290  39.207  44.610  1.00  0.00           H  
ATOM   1257 HD23 LEU    80      14.012  39.229  45.828  1.00  0.00           H  
ATOM   1258  N   ALA    81      20.411  39.001  45.231  1.00  0.00           N  
ATOM   1259  CA  ALA    81      21.826  39.419  45.055  1.00  0.00           C  
ATOM   1260  C   ALA    81      22.214  39.223  43.557  1.00  0.00           C  
ATOM   1261  O   ALA    81      23.026  39.890  43.065  1.00  0.00           O  
ATOM   1262  CB  ALA    81      22.735  38.702  46.054  1.00  0.00           C  
ATOM   1263  H   ALA    81      20.226  38.220  45.845  1.00  0.00           H  
ATOM   1264  HA  ALA    81      21.898  40.480  45.292  1.00  0.00           H  
ATOM   1265  HB1 ALA    81      23.759  39.074  46.013  1.00  0.00           H  
ATOM   1266  HB2 ALA    81      22.317  38.770  47.058  1.00  0.00           H  
ATOM   1267  HB3 ALA    81      22.861  37.638  45.854  1.00  0.00           H  
ATOM   1268  N   ASP    82      21.648  38.192  42.889  1.00  0.00           N  
ATOM   1269  CA  ASP    82      21.978  37.969  41.479  1.00  0.00           C  
ATOM   1270  C   ASP    82      21.819  39.197  40.614  1.00  0.00           C  
ATOM   1271  O   ASP    82      22.618  39.411  39.704  1.00  0.00           O  
ATOM   1272  CB  ASP    82      21.135  36.820  41.023  1.00  0.00           C  
ATOM   1273  CG  ASP    82      21.504  35.461  41.634  1.00  0.00           C  
ATOM   1274  OD1 ASP    82      20.699  34.556  41.361  1.00  0.00           O  
ATOM   1275  OD2 ASP    82      22.545  35.249  42.285  1.00  0.00           O1-
ATOM   1276  H   ASP    82      21.044  37.542  43.371  1.00  0.00           H  
ATOM   1277  HA  ASP    82      22.959  37.518  41.334  1.00  0.00           H  
ATOM   1278  HB2 ASP    82      20.079  36.995  41.225  1.00  0.00           H  
ATOM   1279  HB3 ASP    82      21.252  36.669  39.950  1.00  0.00           H  
ATOM   1280  N   THR    83      20.917  40.133  41.018  1.00  0.00           N  
ATOM   1281  CA  THR    83      20.856  41.480  40.385  1.00  0.00           C  
ATOM   1282  C   THR    83      22.106  42.348  40.287  1.00  0.00           C  
ATOM   1283  O   THR    83      22.190  43.112  39.325  1.00  0.00           O  
ATOM   1284  CB  THR    83      19.718  42.269  41.030  1.00  0.00           C  
ATOM   1285  CG2 THR    83      18.365  41.464  41.214  1.00  0.00           C  
ATOM   1286  OG1 THR    83      20.189  42.721  42.259  1.00  0.00           O  
ATOM   1287  H   THR    83      20.409  39.886  41.856  1.00  0.00           H  
ATOM   1288  HA  THR    83      20.623  41.349  39.328  1.00  0.00           H  
ATOM   1289  HB  THR    83      19.426  43.126  40.422  1.00  0.00           H  
ATOM   1290 HG21 THR    83      18.498  40.662  41.940  1.00  0.00           H  
ATOM   1291 HG22 THR    83      17.562  42.100  41.590  1.00  0.00           H  
ATOM   1292 HG23 THR    83      18.056  40.926  40.319  1.00  0.00           H  
ATOM   1293  HG1 THR    83      20.031  42.036  42.914  1.00  0.00           H  
ATOM   1294  N   MET    84      23.082  42.200  41.194  1.00  0.00           N  
ATOM   1295  CA  MET    84      24.374  42.930  41.181  1.00  0.00           C  
ATOM   1296  C   MET    84      25.551  41.942  41.028  1.00  0.00           C  
ATOM   1297  O   MET    84      26.625  42.391  40.653  1.00  0.00           O  
ATOM   1298  CB  MET    84      24.512  43.852  42.422  1.00  0.00           C  
ATOM   1299  CG  MET    84      24.449  43.233  43.814  1.00  0.00           C  
ATOM   1300  SD  MET    84      24.563  44.585  45.113  1.00  0.00           S  
ATOM   1301  CE  MET    84      26.348  44.743  45.093  1.00  0.00           C  
ATOM   1302  H   MET    84      22.924  41.515  41.919  1.00  0.00           H  
ATOM   1303  HA  MET    84      24.493  43.514  40.268  1.00  0.00           H  
ATOM   1304  HB2 MET    84      25.458  44.389  42.351  1.00  0.00           H  
ATOM   1305  HB3 MET    84      23.651  44.518  42.481  1.00  0.00           H  
ATOM   1306  HG2 MET    84      23.653  42.509  43.989  1.00  0.00           H  
ATOM   1307  HG3 MET    84      25.390  42.705  43.971  1.00  0.00           H  
ATOM   1308  HE1 MET    84      26.814  43.761  45.172  1.00  0.00           H  
ATOM   1309  HE2 MET    84      26.726  45.365  44.281  1.00  0.00           H  
ATOM   1310  HE3 MET    84      26.637  45.321  45.971  1.00  0.00           H  
ATOM   1311  N   ILE    85      25.376  40.619  41.183  1.00  0.00           N  
ATOM   1312  CA  ILE    85      26.427  39.570  40.960  1.00  0.00           C  
ATOM   1313  C   ILE    85      26.853  39.458  39.448  1.00  0.00           C  
ATOM   1314  O   ILE    85      26.019  39.141  38.629  1.00  0.00           O  
ATOM   1315  CB  ILE    85      25.971  38.318  41.626  1.00  0.00           C  
ATOM   1316  CG2 ILE    85      26.854  37.150  41.214  1.00  0.00           C  
ATOM   1317  CG1 ILE    85      26.038  38.566  43.128  1.00  0.00           C  
ATOM   1318  CD1 ILE    85      25.520  37.349  43.880  1.00  0.00           C  
ATOM   1319  H   ILE    85      24.444  40.244  41.286  1.00  0.00           H  
ATOM   1320  HA  ILE    85      27.308  39.846  41.541  1.00  0.00           H  
ATOM   1321  HB  ILE    85      24.940  38.090  41.359  1.00  0.00           H  
ATOM   1322 HG21 ILE    85      26.879  36.955  40.142  1.00  0.00           H  
ATOM   1323 HG22 ILE    85      27.881  37.235  41.570  1.00  0.00           H  
ATOM   1324 HG23 ILE    85      26.449  36.218  41.608  1.00  0.00           H  
ATOM   1325 HG12 ILE    85      27.065  38.841  43.366  1.00  0.00           H  
ATOM   1326 HG13 ILE    85      25.465  39.410  43.512  1.00  0.00           H  
ATOM   1327 HD11 ILE    85      24.666  36.890  43.383  1.00  0.00           H  
ATOM   1328 HD12 ILE    85      26.277  36.567  43.826  1.00  0.00           H  
ATOM   1329 HD13 ILE    85      25.295  37.595  44.918  1.00  0.00           H  
ATOM   1330  N   GLY    86      28.100  39.584  39.174  1.00  0.00           N  
ATOM   1331  CA  GLY    86      28.639  39.669  37.778  1.00  0.00           C  
ATOM   1332  C   GLY    86      28.242  40.906  36.924  1.00  0.00           C  
ATOM   1333  O   GLY    86      28.008  40.720  35.742  1.00  0.00           O  
ATOM   1334  H   GLY    86      28.685  39.866  39.948  1.00  0.00           H  
ATOM   1335  HA2 GLY    86      29.719  39.521  37.771  1.00  0.00           H  
ATOM   1336  HA3 GLY    86      28.135  38.841  37.278  1.00  0.00           H  
ATOM   1337  N   LYS    87      28.066  42.128  37.523  1.00  0.00           N  
ATOM   1338  CA  LYS    87      27.711  43.370  36.814  1.00  0.00           C  
ATOM   1339  C   LYS    87      28.822  44.388  36.854  1.00  0.00           C  
ATOM   1340  O   LYS    87      29.550  44.409  37.892  1.00  0.00           O  
ATOM   1341  CB  LYS    87      26.394  44.023  37.355  1.00  0.00           C  
ATOM   1342  CG  LYS    87      25.184  43.078  37.387  1.00  0.00           C  
ATOM   1343  CD  LYS    87      24.797  42.606  35.950  1.00  0.00           C  
ATOM   1344  CE  LYS    87      24.500  43.789  34.998  1.00  0.00           C  
ATOM   1345  NZ  LYS    87      23.936  43.375  33.753  1.00  0.00           N1+
ATOM   1346  H   LYS    87      28.391  42.279  38.467  1.00  0.00           H  
ATOM   1347  HA  LYS    87      27.572  43.050  35.781  1.00  0.00           H  
ATOM   1348  HB2 LYS    87      26.556  44.294  38.398  1.00  0.00           H  
ATOM   1349  HB3 LYS    87      26.051  44.919  36.837  1.00  0.00           H  
ATOM   1350  HG2 LYS    87      25.366  42.176  37.970  1.00  0.00           H  
ATOM   1351  HG3 LYS    87      24.305  43.556  37.819  1.00  0.00           H  
ATOM   1352  HD2 LYS    87      25.465  41.840  35.555  1.00  0.00           H  
ATOM   1353  HD3 LYS    87      23.956  41.931  36.106  1.00  0.00           H  
ATOM   1354  HE2 LYS    87      23.736  44.310  35.574  1.00  0.00           H  
ATOM   1355  HE3 LYS    87      25.455  44.292  34.845  1.00  0.00           H  
ATOM   1356  HZ1 LYS    87      24.079  44.074  33.038  1.00  0.00           H  
ATOM   1357  HZ2 LYS    87      24.270  42.479  33.428  1.00  0.00           H  
ATOM   1358  HZ3 LYS    87      22.930  43.289  33.774  1.00  0.00           H  
ATOM   1359  N   ALA    88      28.880  45.242  35.838  1.00  0.00           N  
ATOM   1360  CA  ALA    88      29.662  46.498  35.814  1.00  0.00           C  
ATOM   1361  C   ALA    88      28.935  47.608  36.641  1.00  0.00           C  
ATOM   1362  O   ALA    88      27.776  47.878  36.461  1.00  0.00           O  
ATOM   1363  CB  ALA    88      29.962  46.927  34.396  1.00  0.00           C  
ATOM   1364  H   ALA    88      28.243  45.135  35.062  1.00  0.00           H  
ATOM   1365  HA  ALA    88      30.641  46.300  36.252  1.00  0.00           H  
ATOM   1366  HB1 ALA    88      28.989  47.117  33.943  1.00  0.00           H  
ATOM   1367  HB2 ALA    88      30.467  47.887  34.499  1.00  0.00           H  
ATOM   1368  HB3 ALA    88      30.578  46.209  33.855  1.00  0.00           H  
ATOM   1369  N   VAL    89      29.798  48.315  37.426  1.00  0.00           N  
ATOM   1370  CA  VAL    89      29.520  49.318  38.482  1.00  0.00           C  
ATOM   1371  C   VAL    89      30.561  50.517  38.402  1.00  0.00           C  
ATOM   1372  O   VAL    89      31.665  50.347  37.899  1.00  0.00           O  
ATOM   1373  CB  VAL    89      29.521  48.680  39.873  1.00  0.00           C  
ATOM   1374  CG1 VAL    89      28.403  47.715  40.056  1.00  0.00           C  
ATOM   1375  CG2 VAL    89      30.915  48.078  40.224  1.00  0.00           C  
ATOM   1376  H   VAL    89      30.779  48.199  37.215  1.00  0.00           H  
ATOM   1377  HA  VAL    89      28.530  49.768  38.417  1.00  0.00           H  
ATOM   1378  HB  VAL    89      29.311  49.404  40.661  1.00  0.00           H  
ATOM   1379 HG11 VAL    89      28.500  47.194  41.008  1.00  0.00           H  
ATOM   1380 HG12 VAL    89      27.457  48.256  40.067  1.00  0.00           H  
ATOM   1381 HG13 VAL    89      28.328  46.991  39.245  1.00  0.00           H  
ATOM   1382 HG21 VAL    89      31.239  47.317  39.516  1.00  0.00           H  
ATOM   1383 HG22 VAL    89      31.581  48.931  40.353  1.00  0.00           H  
ATOM   1384 HG23 VAL    89      30.897  47.701  41.248  1.00  0.00           H  
ATOM   1385  N   GLU    90      30.157  51.700  38.908  1.00  0.00           N  
ATOM   1386  CA  GLU    90      31.024  52.690  39.449  1.00  0.00           C  
ATOM   1387  C   GLU    90      30.709  52.788  40.947  1.00  0.00           C  
ATOM   1388  O   GLU    90      29.546  52.659  41.369  1.00  0.00           O  
ATOM   1389  CB  GLU    90      30.826  54.067  38.717  1.00  0.00           C  
ATOM   1390  CG  GLU    90      30.784  53.973  37.159  1.00  0.00           C  
ATOM   1391  CD  GLU    90      30.082  55.238  36.610  1.00  0.00           C  
ATOM   1392  OE1 GLU    90      30.802  56.251  36.382  1.00  0.00           O  
ATOM   1393  OE2 GLU    90      28.916  55.135  36.161  1.00  0.00           O1-
ATOM   1394  H   GLU    90      29.190  51.807  39.180  1.00  0.00           H  
ATOM   1395  HA  GLU    90      32.059  52.374  39.317  1.00  0.00           H  
ATOM   1396  HB2 GLU    90      29.890  54.489  39.084  1.00  0.00           H  
ATOM   1397  HB3 GLU    90      31.551  54.819  39.025  1.00  0.00           H  
ATOM   1398  HG2 GLU    90      31.794  53.861  36.763  1.00  0.00           H  
ATOM   1399  HG3 GLU    90      30.220  53.110  36.806  1.00  0.00           H  
ATOM   1400  N   HIS    91      31.745  53.085  41.753  1.00  0.00           N  
ATOM   1401  CA  HIS    91      31.920  52.832  43.181  1.00  0.00           C  
ATOM   1402  C   HIS    91      32.939  53.767  43.853  1.00  0.00           C  
ATOM   1403  O   HIS    91      34.141  53.859  43.445  1.00  0.00           O  
ATOM   1404  CB  HIS    91      32.115  51.361  43.351  1.00  0.00           C  
ATOM   1405  CG  HIS    91      32.421  50.994  44.806  1.00  0.00           C  
ATOM   1406  ND1 HIS    91      33.722  50.640  45.322  1.00  0.00           N  
ATOM   1407  CE1 HIS    91      33.522  50.426  46.615  1.00  0.00           C  
ATOM   1408  NE2 HIS    91      32.246  50.736  47.012  1.00  0.00           N  
ATOM   1409  CD2 HIS    91      31.598  51.199  45.888  1.00  0.00           C  
ATOM   1410  H   HIS    91      32.539  53.485  41.274  1.00  0.00           H  
ATOM   1411  HA  HIS    91      30.999  53.061  43.718  1.00  0.00           H  
ATOM   1412  HB2 HIS    91      31.221  50.823  43.037  1.00  0.00           H  
ATOM   1413  HB3 HIS    91      32.915  50.995  42.709  1.00  0.00           H  
ATOM   1414  HE1 HIS    91      34.210  50.245  47.428  1.00  0.00           H  
ATOM   1415  HE2 HIS    91      31.957  50.711  47.979  1.00  0.00           H  
ATOM   1416  HD2 HIS    91      30.556  51.484  45.906  1.00  0.00           H  
ATOM   1417  N   MET    92      32.583  54.422  44.990  1.00  0.00           N  
ATOM   1418  CA  MET    92      33.410  55.315  45.889  1.00  0.00           C  
ATOM   1419  C   MET    92      34.511  54.497  46.630  1.00  0.00           C  
ATOM   1420  O   MET    92      34.497  54.195  47.775  1.00  0.00           O  
ATOM   1421  CB  MET    92      32.515  56.001  46.928  1.00  0.00           C  
ATOM   1422  CG  MET    92      31.566  57.059  46.265  1.00  0.00           C  
ATOM   1423  SD  MET    92      32.372  58.453  45.457  1.00  0.00           S  
ATOM   1424  CE  MET    92      33.365  59.105  46.847  1.00  0.00           C  
ATOM   1425  H   MET    92      31.607  54.278  45.203  1.00  0.00           H  
ATOM   1426  HA  MET    92      33.989  56.049  45.328  1.00  0.00           H  
ATOM   1427  HB2 MET    92      31.945  55.269  47.499  1.00  0.00           H  
ATOM   1428  HB3 MET    92      33.215  56.480  47.613  1.00  0.00           H  
ATOM   1429  HG2 MET    92      31.039  56.572  45.444  1.00  0.00           H  
ATOM   1430  HG3 MET    92      30.864  57.453  47.001  1.00  0.00           H  
ATOM   1431  HE1 MET    92      34.081  58.333  47.132  1.00  0.00           H  
ATOM   1432  HE2 MET    92      33.803  60.078  46.625  1.00  0.00           H  
ATOM   1433  HE3 MET    92      32.678  59.251  47.681  1.00  0.00           H  
ATOM   1434  N   PHE    93      35.518  54.030  45.904  1.00  0.00           N  
ATOM   1435  CA  PHE    93      36.646  53.262  46.342  1.00  0.00           C  
ATOM   1436  C   PHE    93      37.506  53.991  47.362  1.00  0.00           C  
ATOM   1437  O   PHE    93      37.967  55.099  47.160  1.00  0.00           O  
ATOM   1438  CB  PHE    93      37.445  52.714  45.145  1.00  0.00           C  
ATOM   1439  CG  PHE    93      38.734  51.971  45.500  1.00  0.00           C  
ATOM   1440  CD1 PHE    93      38.780  50.614  45.895  1.00  0.00           C  
ATOM   1441  CE1 PHE    93      40.019  50.014  46.231  1.00  0.00           C  
ATOM   1442  CZ  PHE    93      41.194  50.793  46.431  1.00  0.00           C  
ATOM   1443  CE2 PHE    93      41.139  52.106  46.169  1.00  0.00           C  
ATOM   1444  CD2 PHE    93      39.939  52.741  45.709  1.00  0.00           C  
ATOM   1445  H   PHE    93      35.552  54.492  45.007  1.00  0.00           H  
ATOM   1446  HA  PHE    93      36.225  52.395  46.852  1.00  0.00           H  
ATOM   1447  HB2 PHE    93      36.751  52.058  44.618  1.00  0.00           H  
ATOM   1448  HB3 PHE    93      37.823  53.553  44.562  1.00  0.00           H  
ATOM   1449  HD1 PHE    93      37.936  49.975  45.680  1.00  0.00           H  
ATOM   1450  HE1 PHE    93      40.148  48.961  46.429  1.00  0.00           H  
ATOM   1451  HZ  PHE    93      42.022  50.298  46.916  1.00  0.00           H  
ATOM   1452  HE2 PHE    93      42.021  52.713  46.306  1.00  0.00           H  
ATOM   1453  HD2 PHE    93      40.039  53.776  45.417  1.00  0.00           H  
ATOM   1454  N   GLU    94      37.846  53.365  48.455  1.00  0.00           N  
ATOM   1455  CA  GLU    94      38.632  53.937  49.607  1.00  0.00           C  
ATOM   1456  C   GLU    94      40.114  54.012  49.207  1.00  0.00           C  
ATOM   1457  O   GLU    94      40.956  53.177  49.380  1.00  0.00           O  
ATOM   1458  CB  GLU    94      38.545  53.141  50.886  1.00  0.00           C  
ATOM   1459  CG  GLU    94      37.093  53.145  51.271  1.00  0.00           C  
ATOM   1460  CD  GLU    94      36.582  54.509  51.733  1.00  0.00           C  
ATOM   1461  OE1 GLU    94      35.404  54.671  52.055  1.00  0.00           O  
ATOM   1462  OE2 GLU    94      37.406  55.465  51.816  1.00  0.00           O1-
ATOM   1463  H   GLU    94      37.341  52.529  48.715  1.00  0.00           H  
ATOM   1464  HA  GLU    94      38.257  54.912  49.917  1.00  0.00           H  
ATOM   1465  HB2 GLU    94      38.925  52.123  50.796  1.00  0.00           H  
ATOM   1466  HB3 GLU    94      39.099  53.540  51.736  1.00  0.00           H  
ATOM   1467  HG2 GLU    94      36.455  52.661  50.531  1.00  0.00           H  
ATOM   1468  HG3 GLU    94      37.094  52.559  52.189  1.00  0.00           H  
ATOM   1469  N   THR    95      40.495  55.100  48.618  1.00  0.00           N  
ATOM   1470  CA  THR    95      41.951  55.366  48.351  1.00  0.00           C  
ATOM   1471  C   THR    95      42.903  55.655  49.491  1.00  0.00           C  
ATOM   1472  O   THR    95      44.106  55.655  49.342  1.00  0.00           O  
ATOM   1473  CB  THR    95      42.118  56.519  47.268  1.00  0.00           C  
ATOM   1474  CG2 THR    95      41.557  56.193  45.924  1.00  0.00           C  
ATOM   1475  OG1 THR    95      41.520  57.727  47.721  1.00  0.00           O  
ATOM   1476  H   THR    95      39.786  55.741  48.293  1.00  0.00           H  
ATOM   1477  HA  THR    95      42.318  54.492  47.814  1.00  0.00           H  
ATOM   1478  HB  THR    95      43.154  56.846  47.170  1.00  0.00           H  
ATOM   1479 HG21 THR    95      41.922  55.210  45.625  1.00  0.00           H  
ATOM   1480 HG22 THR    95      40.485  56.068  46.074  1.00  0.00           H  
ATOM   1481 HG23 THR    95      41.674  56.967  45.166  1.00  0.00           H  
ATOM   1482  HG1 THR    95      41.942  58.434  47.228  1.00  0.00           H  
ATOM   1483  N   GLU    96      42.426  55.716  50.733  1.00  0.00           N  
ATOM   1484  CA  GLU    96      43.183  56.004  51.941  1.00  0.00           C  
ATOM   1485  C   GLU    96      43.829  57.446  51.924  1.00  0.00           C  
ATOM   1486  O   GLU    96      44.918  57.684  52.520  1.00  0.00           O  
ATOM   1487  CB  GLU    96      44.205  54.936  52.424  1.00  0.00           C  
ATOM   1488  CG  GLU    96      43.616  53.509  52.264  1.00  0.00           C  
ATOM   1489  CD  GLU    96      43.202  53.018  53.638  1.00  0.00           C  
ATOM   1490  OE1 GLU    96      41.980  52.778  53.834  1.00  0.00           O  
ATOM   1491  OE2 GLU    96      44.063  52.763  54.477  1.00  0.00           O1-
ATOM   1492  H   GLU    96      41.427  55.599  50.819  1.00  0.00           H  
ATOM   1493  HA  GLU    96      42.437  55.943  52.733  1.00  0.00           H  
ATOM   1494  HB2 GLU    96      45.130  54.975  51.849  1.00  0.00           H  
ATOM   1495  HB3 GLU    96      44.452  55.103  53.473  1.00  0.00           H  
ATOM   1496  HG2 GLU    96      42.800  53.382  51.553  1.00  0.00           H  
ATOM   1497  HG3 GLU    96      44.340  52.767  51.925  1.00  0.00           H  
ATOM   1498  N   ASP    97      43.078  58.398  51.353  1.00  0.00           N  
ATOM   1499  CA  ASP    97      43.411  59.790  51.225  1.00  0.00           C  
ATOM   1500  C   ASP    97      42.149  60.712  50.981  1.00  0.00           C  
ATOM   1501  O   ASP    97      41.049  60.203  51.057  1.00  0.00           O  
ATOM   1502  CB  ASP    97      44.263  59.763  49.888  1.00  0.00           C  
ATOM   1503  CG  ASP    97      44.697  61.165  49.323  1.00  0.00           C  
ATOM   1504  OD1 ASP    97      44.865  62.189  50.053  1.00  0.00           O  
ATOM   1505  OD2 ASP    97      44.935  61.175  48.093  1.00  0.00           O1-
ATOM   1506  H   ASP    97      42.185  58.082  51.004  1.00  0.00           H  
ATOM   1507  HA  ASP    97      43.959  60.121  52.107  1.00  0.00           H  
ATOM   1508  HB2 ASP    97      45.212  59.325  50.198  1.00  0.00           H  
ATOM   1509  HB3 ASP    97      43.725  59.208  49.120  1.00  0.00           H  
ATOM   1510  N   GLY    98      42.277  62.053  50.934  1.00  0.00           N  
ATOM   1511  CA  GLY    98      41.258  62.980  50.552  1.00  0.00           C  
ATOM   1512  C   GLY    98      40.732  62.686  49.085  1.00  0.00           C  
ATOM   1513  O   GLY    98      41.027  61.640  48.417  1.00  0.00           O  
ATOM   1514  H   GLY    98      43.228  62.390  50.891  1.00  0.00           H  
ATOM   1515  HA2 GLY    98      40.471  62.910  51.303  1.00  0.00           H  
ATOM   1516  HA3 GLY    98      41.749  63.953  50.574  1.00  0.00           H  
ATOM   1517  N   SER    99      40.073  63.715  48.540  1.00  0.00           N  
ATOM   1518  CA  SER    99      39.763  63.811  47.096  1.00  0.00           C  
ATOM   1519  C   SER    99      38.911  62.591  46.588  1.00  0.00           C  
ATOM   1520  O   SER    99      39.006  62.277  45.410  1.00  0.00           O  
ATOM   1521  CB  SER    99      41.002  64.084  46.255  1.00  0.00           C  
ATOM   1522  OG  SER    99      41.629  65.131  46.908  1.00  0.00           O  
ATOM   1523  H   SER    99      39.796  64.464  49.158  1.00  0.00           H  
ATOM   1524  HA  SER    99      39.105  64.652  46.878  1.00  0.00           H  
ATOM   1525  HB2 SER    99      41.712  63.266  46.131  1.00  0.00           H  
ATOM   1526  HB3 SER    99      40.721  64.464  45.273  1.00  0.00           H  
ATOM   1527  HG  SER    99      42.385  64.816  47.410  1.00  0.00           H  
ATOM   1528  N   LYS   100      38.103  61.984  47.507  1.00  0.00           N  
ATOM   1529  CA  LYS   100      37.460  60.688  47.167  1.00  0.00           C  
ATOM   1530  C   LYS   100      36.419  60.804  46.077  1.00  0.00           C  
ATOM   1531  O   LYS   100      35.548  61.682  46.148  1.00  0.00           O  
ATOM   1532  CB  LYS   100      36.854  60.071  48.428  1.00  0.00           C  
ATOM   1533  CG  LYS   100      36.634  58.538  48.251  1.00  0.00           C  
ATOM   1534  CD  LYS   100      35.801  57.947  49.430  1.00  0.00           C  
ATOM   1535  CE  LYS   100      36.418  58.345  50.785  1.00  0.00           C  
ATOM   1536  NZ  LYS   100      35.534  57.766  51.846  1.00  0.00           N1+
ATOM   1537  H   LYS   100      38.090  62.385  48.434  1.00  0.00           H  
ATOM   1538  HA  LYS   100      38.238  60.064  46.729  1.00  0.00           H  
ATOM   1539  HB2 LYS   100      37.566  60.225  49.239  1.00  0.00           H  
ATOM   1540  HB3 LYS   100      35.944  60.606  48.699  1.00  0.00           H  
ATOM   1541  HG2 LYS   100      36.117  58.292  47.324  1.00  0.00           H  
ATOM   1542  HG3 LYS   100      37.636  58.111  48.257  1.00  0.00           H  
ATOM   1543  HD2 LYS   100      34.776  58.292  49.293  1.00  0.00           H  
ATOM   1544  HD3 LYS   100      35.786  56.859  49.369  1.00  0.00           H  
ATOM   1545  HE2 LYS   100      37.430  57.943  50.841  1.00  0.00           H  
ATOM   1546  HE3 LYS   100      36.322  59.428  50.714  1.00  0.00           H  
ATOM   1547  HZ1 LYS   100      34.618  58.122  51.612  1.00  0.00           H  
ATOM   1548  HZ2 LYS   100      35.604  56.774  52.024  1.00  0.00           H  
ATOM   1549  HZ3 LYS   100      35.738  58.215  52.727  1.00  0.00           H  
ATOM   1550  N   ASP   101      36.419  59.845  45.136  1.00  0.00           N  
ATOM   1551  CA  ASP   101      35.477  59.724  44.035  1.00  0.00           C  
ATOM   1552  C   ASP   101      35.108  58.321  43.564  1.00  0.00           C  
ATOM   1553  O   ASP   101      35.853  57.380  43.862  1.00  0.00           O  
ATOM   1554  CB  ASP   101      35.903  60.611  42.852  1.00  0.00           C  
ATOM   1555  CG  ASP   101      37.176  60.206  42.175  1.00  0.00           C  
ATOM   1556  OD1 ASP   101      37.607  60.906  41.207  1.00  0.00           O  
ATOM   1557  OD2 ASP   101      37.727  59.114  42.488  1.00  0.00           O1-
ATOM   1558  H   ASP   101      37.161  59.160  45.105  1.00  0.00           H  
ATOM   1559  HA  ASP   101      34.547  60.085  44.474  1.00  0.00           H  
ATOM   1560  HB2 ASP   101      35.146  60.581  42.068  1.00  0.00           H  
ATOM   1561  HB3 ASP   101      35.961  61.674  43.086  1.00  0.00           H  
ATOM   1562  N   GLU   102      34.017  58.143  42.809  1.00  0.00           N  
ATOM   1563  CA  GLU   102      33.612  56.833  42.291  1.00  0.00           C  
ATOM   1564  C   GLU   102      34.544  56.345  41.178  1.00  0.00           C  
ATOM   1565  O   GLU   102      34.691  56.921  40.136  1.00  0.00           O  
ATOM   1566  CB  GLU   102      32.083  56.788  42.143  1.00  0.00           C  
ATOM   1567  CG  GLU   102      31.547  57.389  40.764  1.00  0.00           C  
ATOM   1568  CD  GLU   102      31.253  58.945  40.856  1.00  0.00           C  
ATOM   1569  OE1 GLU   102      30.296  59.392  40.157  1.00  0.00           O  
ATOM   1570  OE2 GLU   102      31.902  59.709  41.655  1.00  0.00           O1-
ATOM   1571  H   GLU   102      33.420  58.933  42.609  1.00  0.00           H  
ATOM   1572  HA  GLU   102      33.713  56.157  43.139  1.00  0.00           H  
ATOM   1573  HB2 GLU   102      31.811  55.737  42.043  1.00  0.00           H  
ATOM   1574  HB3 GLU   102      31.508  57.089  43.019  1.00  0.00           H  
ATOM   1575  HG2 GLU   102      32.277  57.248  39.966  1.00  0.00           H  
ATOM   1576  HG3 GLU   102      30.670  56.839  40.424  1.00  0.00           H  
ATOM   1577  N   TRP   103      35.316  55.323  41.491  1.00  0.00           N  
ATOM   1578  CA  TRP   103      36.052  54.588  40.450  1.00  0.00           C  
ATOM   1579  C   TRP   103      35.063  53.754  39.589  1.00  0.00           C  
ATOM   1580  O   TRP   103      33.929  53.449  40.020  1.00  0.00           O  
ATOM   1581  CB  TRP   103      37.188  53.694  40.994  1.00  0.00           C  
ATOM   1582  CG  TRP   103      38.434  54.381  41.572  1.00  0.00           C  
ATOM   1583  CD1 TRP   103      38.401  55.499  42.319  1.00  0.00           C  
ATOM   1584  NE1 TRP   103      39.661  55.824  42.730  1.00  0.00           N  
ATOM   1585  CE2 TRP   103      40.532  54.793  42.509  1.00  0.00           C  
ATOM   1586  CZ2 TRP   103      41.909  54.597  42.892  1.00  0.00           C  
ATOM   1587  CH2 TRP   103      42.507  53.355  42.499  1.00  0.00           C  
ATOM   1588  CZ3 TRP   103      41.783  52.398  41.752  1.00  0.00           C  
ATOM   1589  CE3 TRP   103      40.444  52.637  41.402  1.00  0.00           C  
ATOM   1590  CD2 TRP   103      39.766  53.843  41.792  1.00  0.00           C  
ATOM   1591  H   TRP   103      35.122  54.793  42.329  1.00  0.00           H  
ATOM   1592  HA  TRP   103      36.505  55.356  39.823  1.00  0.00           H  
ATOM   1593  HB2 TRP   103      36.855  53.051  41.808  1.00  0.00           H  
ATOM   1594  HB3 TRP   103      37.561  53.037  40.208  1.00  0.00           H  
ATOM   1595  HD1 TRP   103      37.570  56.170  42.476  1.00  0.00           H  
ATOM   1596  HE1 TRP   103      39.976  56.683  43.157  1.00  0.00           H  
ATOM   1597  HZ2 TRP   103      42.494  55.451  43.200  1.00  0.00           H  
ATOM   1598  HH2 TRP   103      43.559  53.303  42.739  1.00  0.00           H  
ATOM   1599  HZ3 TRP   103      42.192  51.455  41.423  1.00  0.00           H  
ATOM   1600  HE3 TRP   103      39.922  51.889  40.822  1.00  0.00           H  
ATOM   1601  N   ARG   104      35.598  53.364  38.427  1.00  0.00           N  
ATOM   1602  CA  ARG   104      35.100  52.319  37.535  1.00  0.00           C  
ATOM   1603  C   ARG   104      35.621  50.908  37.950  1.00  0.00           C  
ATOM   1604  O   ARG   104      36.799  50.630  38.139  1.00  0.00           O  
ATOM   1605  CB  ARG   104      35.420  52.643  36.091  1.00  0.00           C  
ATOM   1606  CG  ARG   104      34.784  51.678  35.040  1.00  0.00           C  
ATOM   1607  CD  ARG   104      35.083  52.224  33.667  1.00  0.00           C  
ATOM   1608  NE  ARG   104      34.563  51.259  32.650  1.00  0.00           N  
ATOM   1609  CZ  ARG   104      35.239  50.831  31.620  1.00  0.00           C  
ATOM   1610  NH1 ARG   104      36.360  51.249  31.293  1.00  0.00           N  
ATOM   1611  NH2 ARG   104      34.724  49.903  30.851  1.00  0.00           N1+
ATOM   1612  H   ARG   104      36.560  53.609  38.243  1.00  0.00           H  
ATOM   1613  HA  ARG   104      34.016  52.338  37.648  1.00  0.00           H  
ATOM   1614  HB2 ARG   104      35.086  53.678  36.016  1.00  0.00           H  
ATOM   1615  HB3 ARG   104      36.467  52.519  35.816  1.00  0.00           H  
ATOM   1616  HG2 ARG   104      35.152  50.674  35.251  1.00  0.00           H  
ATOM   1617  HG3 ARG   104      33.697  51.713  35.111  1.00  0.00           H  
ATOM   1618  HD2 ARG   104      34.533  53.152  33.514  1.00  0.00           H  
ATOM   1619  HD3 ARG   104      36.156  52.405  33.602  1.00  0.00           H  
ATOM   1620  HE  ARG   104      33.698  50.791  32.879  1.00  0.00           H  
ATOM   1621 HH11 ARG   104      36.602  52.143  31.696  1.00  0.00           H  
ATOM   1622 HH12 ARG   104      36.767  51.026  30.396  1.00  0.00           H  
ATOM   1623 HH21 ARG   104      33.799  49.622  31.143  1.00  0.00           H  
ATOM   1624 HH22 ARG   104      35.319  49.399  30.208  1.00  0.00           H  
ATOM   1625  N   GLY   105      34.716  49.918  38.001  1.00  0.00           N  
ATOM   1626  CA  GLY   105      35.068  48.512  38.295  1.00  0.00           C  
ATOM   1627  C   GLY   105      34.011  47.534  38.026  1.00  0.00           C  
ATOM   1628  O   GLY   105      33.204  47.746  37.099  1.00  0.00           O  
ATOM   1629  H   GLY   105      33.739  50.027  37.768  1.00  0.00           H  
ATOM   1630  HA2 GLY   105      36.040  48.228  37.893  1.00  0.00           H  
ATOM   1631  HA3 GLY   105      35.247  48.462  39.369  1.00  0.00           H  
ATOM   1632  N   MET   106      34.103  46.395  38.680  1.00  0.00           N  
ATOM   1633  CA  MET   106      33.146  45.218  38.488  1.00  0.00           C  
ATOM   1634  C   MET   106      32.926  44.390  39.779  1.00  0.00           C  
ATOM   1635  O   MET   106      33.952  43.992  40.397  1.00  0.00           O  
ATOM   1636  CB  MET   106      33.804  44.303  37.396  1.00  0.00           C  
ATOM   1637  CG  MET   106      32.963  43.036  37.147  1.00  0.00           C  
ATOM   1638  SD  MET   106      33.519  42.030  35.780  1.00  0.00           S  
ATOM   1639  CE  MET   106      32.201  40.852  35.693  1.00  0.00           C  
ATOM   1640  H   MET   106      34.952  46.346  39.224  1.00  0.00           H  
ATOM   1641  HA  MET   106      32.193  45.605  38.129  1.00  0.00           H  
ATOM   1642  HB2 MET   106      33.934  44.836  36.454  1.00  0.00           H  
ATOM   1643  HB3 MET   106      34.856  44.075  37.567  1.00  0.00           H  
ATOM   1644  HG2 MET   106      32.785  42.413  38.023  1.00  0.00           H  
ATOM   1645  HG3 MET   106      31.996  43.356  36.758  1.00  0.00           H  
ATOM   1646  HE1 MET   106      32.075  40.375  36.665  1.00  0.00           H  
ATOM   1647  HE2 MET   106      31.212  41.197  35.393  1.00  0.00           H  
ATOM   1648  HE3 MET   106      32.586  40.136  34.968  1.00  0.00           H  
ATOM   1649  N   VAL   107      31.646  43.924  40.072  1.00  0.00           N  
ATOM   1650  CA  VAL   107      31.295  42.894  41.071  1.00  0.00           C  
ATOM   1651  C   VAL   107      31.385  41.473  40.458  1.00  0.00           C  
ATOM   1652  O   VAL   107      30.847  41.149  39.433  1.00  0.00           O  
ATOM   1653  CB  VAL   107      29.854  43.126  41.674  1.00  0.00           C  
ATOM   1654  CG1 VAL   107      29.369  42.021  42.569  1.00  0.00           C  
ATOM   1655  CG2 VAL   107      29.785  44.443  42.478  1.00  0.00           C  
ATOM   1656  H   VAL   107      30.881  44.234  39.489  1.00  0.00           H  
ATOM   1657  HA  VAL   107      31.975  43.113  41.893  1.00  0.00           H  
ATOM   1658  HB  VAL   107      29.149  43.269  40.855  1.00  0.00           H  
ATOM   1659 HG11 VAL   107      28.485  42.377  43.096  1.00  0.00           H  
ATOM   1660 HG12 VAL   107      28.994  41.217  41.936  1.00  0.00           H  
ATOM   1661 HG13 VAL   107      30.162  41.715  43.252  1.00  0.00           H  
ATOM   1662 HG21 VAL   107      28.751  44.756  42.613  1.00  0.00           H  
ATOM   1663 HG22 VAL   107      30.261  44.240  43.437  1.00  0.00           H  
ATOM   1664 HG23 VAL   107      30.343  45.203  41.931  1.00  0.00           H  
ATOM   1665  N   LEU   108      32.042  40.649  41.242  1.00  0.00           N  
ATOM   1666  CA  LEU   108      32.454  39.288  40.800  1.00  0.00           C  
ATOM   1667  C   LEU   108      31.525  38.262  41.543  1.00  0.00           C  
ATOM   1668  O   LEU   108      30.891  37.486  40.882  1.00  0.00           O  
ATOM   1669  CB  LEU   108      33.960  39.005  41.014  1.00  0.00           C  
ATOM   1670  CG  LEU   108      34.858  40.110  40.340  1.00  0.00           C  
ATOM   1671  CD1 LEU   108      36.278  39.885  40.835  1.00  0.00           C  
ATOM   1672  CD2 LEU   108      34.796  40.021  38.780  1.00  0.00           C  
ATOM   1673  H   LEU   108      32.582  41.045  41.998  1.00  0.00           H  
ATOM   1674  HA  LEU   108      32.242  39.196  39.735  1.00  0.00           H  
ATOM   1675  HB2 LEU   108      34.207  38.971  42.075  1.00  0.00           H  
ATOM   1676  HB3 LEU   108      34.283  38.020  40.678  1.00  0.00           H  
ATOM   1677  HG  LEU   108      34.534  41.080  40.715  1.00  0.00           H  
ATOM   1678 HD11 LEU   108      36.683  40.883  40.665  1.00  0.00           H  
ATOM   1679 HD12 LEU   108      36.231  39.825  41.923  1.00  0.00           H  
ATOM   1680 HD13 LEU   108      36.794  39.009  40.444  1.00  0.00           H  
ATOM   1681 HD21 LEU   108      35.467  40.726  38.290  1.00  0.00           H  
ATOM   1682 HD22 LEU   108      34.947  38.995  38.444  1.00  0.00           H  
ATOM   1683 HD23 LEU   108      33.820  40.324  38.402  1.00  0.00           H  
ATOM   1684  N   ALA   109      31.539  38.357  42.873  1.00  0.00           N  
ATOM   1685  CA  ALA   109      30.697  37.470  43.722  1.00  0.00           C  
ATOM   1686  C   ALA   109      30.359  38.073  45.103  1.00  0.00           C  
ATOM   1687  O   ALA   109      31.023  39.052  45.414  1.00  0.00           O  
ATOM   1688  CB  ALA   109      31.436  36.154  43.924  1.00  0.00           C  
ATOM   1689  H   ALA   109      32.165  39.028  43.297  1.00  0.00           H  
ATOM   1690  HA  ALA   109      29.711  37.213  43.335  1.00  0.00           H  
ATOM   1691  HB1 ALA   109      31.433  35.826  42.885  1.00  0.00           H  
ATOM   1692  HB2 ALA   109      32.440  36.366  44.291  1.00  0.00           H  
ATOM   1693  HB3 ALA   109      30.819  35.430  44.456  1.00  0.00           H  
ATOM   1694  N   ARG   110      29.528  37.390  45.912  1.00  0.00           N  
ATOM   1695  CA  ARG   110      29.632  37.506  47.375  1.00  0.00           C  
ATOM   1696  C   ARG   110      30.879  36.637  47.809  1.00  0.00           C  
ATOM   1697  O   ARG   110      31.063  35.536  47.336  1.00  0.00           O  
ATOM   1698  CB  ARG   110      28.344  37.084  48.017  1.00  0.00           C  
ATOM   1699  CG  ARG   110      26.992  37.601  47.513  1.00  0.00           C  
ATOM   1700  CD  ARG   110      25.860  37.253  48.518  1.00  0.00           C  
ATOM   1701  NE  ARG   110      25.565  35.826  48.750  1.00  0.00           N  
ATOM   1702  CZ  ARG   110      24.895  35.320  49.725  1.00  0.00           C  
ATOM   1703  NH1 ARG   110      24.335  36.010  50.605  1.00  0.00           N  
ATOM   1704  NH2 ARG   110      24.882  34.065  49.944  1.00  0.00           N1+
ATOM   1705  H   ARG   110      29.174  36.511  45.563  1.00  0.00           H  
ATOM   1706  HA  ARG   110      29.813  38.533  47.693  1.00  0.00           H  
ATOM   1707  HB2 ARG   110      28.313  35.996  48.071  1.00  0.00           H  
ATOM   1708  HB3 ARG   110      28.338  37.387  49.064  1.00  0.00           H  
ATOM   1709  HG2 ARG   110      27.113  38.682  47.581  1.00  0.00           H  
ATOM   1710  HG3 ARG   110      26.839  37.201  46.510  1.00  0.00           H  
ATOM   1711  HD2 ARG   110      26.100  37.699  49.484  1.00  0.00           H  
ATOM   1712  HD3 ARG   110      25.060  37.884  48.130  1.00  0.00           H  
ATOM   1713  HE  ARG   110      26.061  35.140  48.201  1.00  0.00           H  
ATOM   1714 HH11 ARG   110      24.426  37.014  50.543  1.00  0.00           H  
ATOM   1715 HH12 ARG   110      23.866  35.665  51.430  1.00  0.00           H  
ATOM   1716 HH21 ARG   110      25.338  33.456  49.281  1.00  0.00           H  
ATOM   1717 HH22 ARG   110      24.543  33.704  50.824  1.00  0.00           H  
ATOM   1718  N   ALA   111      31.553  37.049  48.843  1.00  0.00           N  
ATOM   1719  CA  ALA   111      32.839  36.458  49.329  1.00  0.00           C  
ATOM   1720  C   ALA   111      32.572  35.191  50.097  1.00  0.00           C  
ATOM   1721  O   ALA   111      31.552  35.082  50.781  1.00  0.00           O  
ATOM   1722  CB  ALA   111      33.698  37.402  50.087  1.00  0.00           C  
ATOM   1723  H   ALA   111      31.112  37.776  49.388  1.00  0.00           H  
ATOM   1724  HA  ALA   111      33.331  36.137  48.411  1.00  0.00           H  
ATOM   1725  HB1 ALA   111      33.168  37.776  50.963  1.00  0.00           H  
ATOM   1726  HB2 ALA   111      34.647  36.999  50.443  1.00  0.00           H  
ATOM   1727  HB3 ALA   111      33.893  38.293  49.492  1.00  0.00           H  
ATOM   1728  N   PRO   112      33.500  34.210  50.120  1.00  0.00           N  
ATOM   1729  CA  PRO   112      33.387  33.003  51.013  1.00  0.00           C  
ATOM   1730  C   PRO   112      33.433  33.262  52.518  1.00  0.00           C  
ATOM   1731  O   PRO   112      34.081  34.263  52.868  1.00  0.00           O  
ATOM   1732  CD  PRO   112      34.775  34.118  49.400  1.00  0.00           C  
ATOM   1733  CG  PRO   112      35.121  32.673  49.211  1.00  0.00           C  
ATOM   1734  CB  PRO   112      34.548  32.124  50.529  1.00  0.00           C  
ATOM   1735  HD2 PRO   112      35.521  34.562  50.059  1.00  0.00           H  
ATOM   1736  HD3 PRO   112      34.610  34.656  48.466  1.00  0.00           H  
ATOM   1737  HG2 PRO   112      36.188  32.543  49.030  1.00  0.00           H  
ATOM   1738  HG3 PRO   112      34.538  32.273  48.381  1.00  0.00           H  
ATOM   1739  HB2 PRO   112      35.406  32.201  51.196  1.00  0.00           H  
ATOM   1740  HB3 PRO   112      34.171  31.103  50.469  1.00  0.00           H  
ATOM   1741  HA  PRO   112      32.427  32.546  50.772  1.00  0.00           H  
ATOM   1742  N   VAL   113      32.676  32.483  53.395  1.00  0.00           N  
ATOM   1743  CA  VAL   113      32.759  32.517  54.875  1.00  0.00           C  
ATOM   1744  C   VAL   113      32.142  33.781  55.532  1.00  0.00           C  
ATOM   1745  O   VAL   113      31.455  33.730  56.590  1.00  0.00           O  
ATOM   1746  CB  VAL   113      34.192  32.273  55.353  1.00  0.00           C  
ATOM   1747  CG1 VAL   113      34.425  32.321  56.852  1.00  0.00           C  
ATOM   1748  CG2 VAL   113      34.488  30.793  55.003  1.00  0.00           C  
ATOM   1749  H   VAL   113      32.192  31.689  53.001  1.00  0.00           H  
ATOM   1750  HA  VAL   113      32.176  31.647  55.178  1.00  0.00           H  
ATOM   1751  HB  VAL   113      34.882  33.013  54.948  1.00  0.00           H  
ATOM   1752 HG11 VAL   113      33.941  31.469  57.329  1.00  0.00           H  
ATOM   1753 HG12 VAL   113      35.488  32.248  57.085  1.00  0.00           H  
ATOM   1754 HG13 VAL   113      33.999  33.191  57.352  1.00  0.00           H  
ATOM   1755 HG21 VAL   113      35.554  30.570  55.051  1.00  0.00           H  
ATOM   1756 HG22 VAL   113      33.870  29.973  55.369  1.00  0.00           H  
ATOM   1757 HG23 VAL   113      34.292  30.682  53.936  1.00  0.00           H  
ATOM   1758  N   MET   114      32.386  34.951  54.888  1.00  0.00           N  
ATOM   1759  CA  MET   114      31.892  36.236  55.329  1.00  0.00           C  
ATOM   1760  C   MET   114      30.999  36.792  54.122  1.00  0.00           C  
ATOM   1761  O   MET   114      31.314  37.796  53.479  1.00  0.00           O  
ATOM   1762  CB  MET   114      33.036  37.100  55.782  1.00  0.00           C  
ATOM   1763  CG  MET   114      34.188  37.172  54.757  1.00  0.00           C  
ATOM   1764  SD  MET   114      35.683  37.768  55.541  1.00  0.00           S  
ATOM   1765  CE  MET   114      35.292  39.507  55.733  1.00  0.00           C  
ATOM   1766  H   MET   114      33.149  34.930  54.227  1.00  0.00           H  
ATOM   1767  HA  MET   114      31.230  35.995  56.160  1.00  0.00           H  
ATOM   1768  HB2 MET   114      32.638  38.111  55.873  1.00  0.00           H  
ATOM   1769  HB3 MET   114      33.502  36.685  56.676  1.00  0.00           H  
ATOM   1770  HG2 MET   114      34.397  36.212  54.285  1.00  0.00           H  
ATOM   1771  HG3 MET   114      33.904  37.847  53.950  1.00  0.00           H  
ATOM   1772  HE1 MET   114      34.375  39.774  56.257  1.00  0.00           H  
ATOM   1773  HE2 MET   114      36.080  40.121  56.170  1.00  0.00           H  
ATOM   1774  HE3 MET   114      35.137  40.003  54.775  1.00  0.00           H  
ATOM   1775  N   ASN   115      29.847  36.130  53.922  1.00  0.00           N  
ATOM   1776  CA  ASN   115      28.993  36.245  52.717  1.00  0.00           C  
ATOM   1777  C   ASN   115      28.178  37.569  52.618  1.00  0.00           C  
ATOM   1778  O   ASN   115      27.621  37.984  51.538  1.00  0.00           O  
ATOM   1779  CB  ASN   115      28.042  34.991  52.583  1.00  0.00           C  
ATOM   1780  CG  ASN   115      28.669  33.673  52.706  1.00  0.00           C  
ATOM   1781  OD1 ASN   115      28.108  32.721  53.211  1.00  0.00           O  
ATOM   1782  ND2 ASN   115      29.756  33.278  52.157  1.00  0.00           N  
ATOM   1783  H   ASN   115      29.522  35.407  54.549  1.00  0.00           H  
ATOM   1784  HA  ASN   115      29.577  36.369  51.805  1.00  0.00           H  
ATOM   1785  HB2 ASN   115      27.214  34.934  53.289  1.00  0.00           H  
ATOM   1786  HB3 ASN   115      27.762  34.896  51.534  1.00  0.00           H  
ATOM   1787 HD21 ASN   115      30.339  33.941  51.666  1.00  0.00           H  
ATOM   1788 HD22 ASN   115      29.789  32.277  52.028  1.00  0.00           H  
ATOM   1789  N   THR   116      28.354  38.416  53.678  1.00  0.00           N  
ATOM   1790  CA  THR   116      27.918  39.774  53.727  1.00  0.00           C  
ATOM   1791  C   THR   116      28.917  40.745  53.121  1.00  0.00           C  
ATOM   1792  O   THR   116      28.663  41.935  53.237  1.00  0.00           O  
ATOM   1793  CB  THR   116      27.701  40.190  55.192  1.00  0.00           C  
ATOM   1794  CG2 THR   116      26.739  39.384  56.035  1.00  0.00           C  
ATOM   1795  OG1 THR   116      28.906  40.302  55.922  1.00  0.00           O  
ATOM   1796  H   THR   116      28.501  37.937  54.555  1.00  0.00           H  
ATOM   1797  HA  THR   116      26.916  39.792  53.298  1.00  0.00           H  
ATOM   1798  HB  THR   116      27.278  41.185  55.048  1.00  0.00           H  
ATOM   1799 HG21 THR   116      26.454  40.064  56.838  1.00  0.00           H  
ATOM   1800 HG22 THR   116      25.880  39.046  55.456  1.00  0.00           H  
ATOM   1801 HG23 THR   116      27.190  38.480  56.446  1.00  0.00           H  
ATOM   1802  HG1 THR   116      28.747  40.665  56.796  1.00  0.00           H  
ATOM   1803  N   TRP   117      30.040  40.190  52.530  1.00  0.00           N  
ATOM   1804  CA  TRP   117      30.932  40.969  51.691  1.00  0.00           C  
ATOM   1805  C   TRP   117      30.841  40.589  50.199  1.00  0.00           C  
ATOM   1806  O   TRP   117      30.581  39.474  49.809  1.00  0.00           O  
ATOM   1807  CB  TRP   117      32.368  40.874  52.241  1.00  0.00           C  
ATOM   1808  CG  TRP   117      32.585  41.435  53.668  1.00  0.00           C  
ATOM   1809  CD1 TRP   117      32.177  40.841  54.872  1.00  0.00           C  
ATOM   1810  NE1 TRP   117      32.470  41.719  55.907  1.00  0.00           N  
ATOM   1811  CE2 TRP   117      33.182  42.838  55.503  1.00  0.00           C  
ATOM   1812  CZ2 TRP   117      33.729  43.882  56.255  1.00  0.00           C  
ATOM   1813  CH2 TRP   117      34.625  44.700  55.559  1.00  0.00           C  
ATOM   1814  CZ3 TRP   117      34.913  44.536  54.220  1.00  0.00           C  
ATOM   1815  CE3 TRP   117      34.265  43.550  53.432  1.00  0.00           C  
ATOM   1816  CD2 TRP   117      33.405  42.620  54.094  1.00  0.00           C  
ATOM   1817  H   TRP   117      30.235  39.227  52.765  1.00  0.00           H  
ATOM   1818  HA  TRP   117      30.517  41.975  51.736  1.00  0.00           H  
ATOM   1819  HB2 TRP   117      32.589  39.807  52.292  1.00  0.00           H  
ATOM   1820  HB3 TRP   117      33.009  41.386  51.524  1.00  0.00           H  
ATOM   1821  HD1 TRP   117      31.535  39.973  54.881  1.00  0.00           H  
ATOM   1822  HE1 TRP   117      32.061  41.544  56.814  1.00  0.00           H  
ATOM   1823  HZ2 TRP   117      33.553  43.951  57.319  1.00  0.00           H  
ATOM   1824  HH2 TRP   117      34.982  45.589  56.059  1.00  0.00           H  
ATOM   1825  HZ3 TRP   117      35.578  45.225  53.720  1.00  0.00           H  
ATOM   1826  HE3 TRP   117      34.433  43.414  52.374  1.00  0.00           H  
ATOM   1827  N   PHE   118      31.227  41.576  49.313  1.00  0.00           N  
ATOM   1828  CA  PHE   118      31.328  41.412  47.905  1.00  0.00           C  
ATOM   1829  C   PHE   118      32.820  41.509  47.458  1.00  0.00           C  
ATOM   1830  O   PHE   118      33.694  42.253  47.949  1.00  0.00           O  
ATOM   1831  CB  PHE   118      30.476  42.382  47.184  1.00  0.00           C  
ATOM   1832  CG  PHE   118      29.001  42.090  46.956  1.00  0.00           C  
ATOM   1833  CD1 PHE   118      28.032  42.659  47.773  1.00  0.00           C  
ATOM   1834  CE1 PHE   118      26.648  42.266  47.581  1.00  0.00           C  
ATOM   1835  CZ  PHE   118      26.260  41.435  46.544  1.00  0.00           C  
ATOM   1836  CE2 PHE   118      27.259  41.089  45.651  1.00  0.00           C  
ATOM   1837  CD2 PHE   118      28.597  41.388  45.850  1.00  0.00           C  
ATOM   1838  H   PHE   118      31.675  42.407  49.670  1.00  0.00           H  
ATOM   1839  HA  PHE   118      30.975  40.440  47.560  1.00  0.00           H  
ATOM   1840  HB2 PHE   118      30.623  43.341  47.680  1.00  0.00           H  
ATOM   1841  HB3 PHE   118      30.909  42.435  46.185  1.00  0.00           H  
ATOM   1842  HD1 PHE   118      28.204  43.301  48.624  1.00  0.00           H  
ATOM   1843  HE1 PHE   118      25.872  42.697  48.196  1.00  0.00           H  
ATOM   1844  HZ  PHE   118      25.219  41.210  46.362  1.00  0.00           H  
ATOM   1845  HE2 PHE   118      26.852  40.403  44.922  1.00  0.00           H  
ATOM   1846  HD2 PHE   118      29.287  40.895  45.182  1.00  0.00           H  
ATOM   1847  N   TYR   119      33.207  40.599  46.515  1.00  0.00           N  
ATOM   1848  CA  TYR   119      34.432  40.788  45.705  1.00  0.00           C  
ATOM   1849  C   TYR   119      34.228  41.816  44.594  1.00  0.00           C  
ATOM   1850  O   TYR   119      33.231  41.650  43.856  1.00  0.00           O  
ATOM   1851  CB  TYR   119      34.871  39.453  45.045  1.00  0.00           C  
ATOM   1852  CG  TYR   119      35.329  38.300  45.924  1.00  0.00           C  
ATOM   1853  CD1 TYR   119      35.133  36.973  45.513  1.00  0.00           C  
ATOM   1854  CE1 TYR   119      35.700  35.902  46.256  1.00  0.00           C  
ATOM   1855  CZ  TYR   119      36.618  36.179  47.332  1.00  0.00           C  
ATOM   1856  OH  TYR   119      37.207  35.106  47.898  1.00  0.00           O  
ATOM   1857  CE2 TYR   119      36.862  37.451  47.689  1.00  0.00           C  
ATOM   1858  CD2 TYR   119      36.088  38.523  47.041  1.00  0.00           C  
ATOM   1859  H   TYR   119      32.470  39.975  46.221  1.00  0.00           H  
ATOM   1860  HA  TYR   119      35.186  41.119  46.419  1.00  0.00           H  
ATOM   1861  HB2 TYR   119      34.102  38.988  44.428  1.00  0.00           H  
ATOM   1862  HB3 TYR   119      35.569  39.776  44.274  1.00  0.00           H  
ATOM   1863  HD1 TYR   119      34.563  36.804  44.612  1.00  0.00           H  
ATOM   1864  HE1 TYR   119      35.526  34.895  45.904  1.00  0.00           H  
ATOM   1865  HH  TYR   119      37.288  34.296  47.390  1.00  0.00           H  
ATOM   1866  HE2 TYR   119      37.575  37.616  48.483  1.00  0.00           H  
ATOM   1867  HD2 TYR   119      36.164  39.566  47.309  1.00  0.00           H  
ATOM   1868  N   ILE   120      35.232  42.729  44.521  1.00  0.00           N  
ATOM   1869  CA  ILE   120      35.291  43.778  43.461  1.00  0.00           C  
ATOM   1870  C   ILE   120      36.753  43.990  42.966  1.00  0.00           C  
ATOM   1871  O   ILE   120      37.742  43.680  43.608  1.00  0.00           O  
ATOM   1872  CB  ILE   120      34.614  45.020  44.007  1.00  0.00           C  
ATOM   1873  CG2 ILE   120      35.325  45.568  45.287  1.00  0.00           C  
ATOM   1874  CG1 ILE   120      34.561  46.181  42.943  1.00  0.00           C  
ATOM   1875  CD1 ILE   120      33.346  47.143  43.084  1.00  0.00           C  
ATOM   1876  H   ILE   120      35.971  42.666  45.208  1.00  0.00           H  
ATOM   1877  HA  ILE   120      34.657  43.445  42.639  1.00  0.00           H  
ATOM   1878  HB  ILE   120      33.610  44.786  44.359  1.00  0.00           H  
ATOM   1879 HG21 ILE   120      36.387  45.774  45.152  1.00  0.00           H  
ATOM   1880 HG22 ILE   120      34.864  46.493  45.632  1.00  0.00           H  
ATOM   1881 HG23 ILE   120      35.296  44.860  46.115  1.00  0.00           H  
ATOM   1882 HG12 ILE   120      35.457  46.800  42.969  1.00  0.00           H  
ATOM   1883 HG13 ILE   120      34.432  45.825  41.921  1.00  0.00           H  
ATOM   1884 HD11 ILE   120      33.568  48.054  42.529  1.00  0.00           H  
ATOM   1885 HD12 ILE   120      32.442  46.666  42.707  1.00  0.00           H  
ATOM   1886 HD13 ILE   120      33.139  47.439  44.113  1.00  0.00           H  
ATOM   1887  N   THR   121      36.865  44.626  41.801  1.00  0.00           N  
ATOM   1888  CA  THR   121      38.148  44.990  41.216  1.00  0.00           C  
ATOM   1889  C   THR   121      37.941  46.264  40.268  1.00  0.00           C  
ATOM   1890  O   THR   121      36.806  46.594  39.927  1.00  0.00           O  
ATOM   1891  CB  THR   121      38.753  43.829  40.425  1.00  0.00           C  
ATOM   1892  CG2 THR   121      37.836  43.338  39.342  1.00  0.00           C  
ATOM   1893  OG1 THR   121      40.035  44.115  39.922  1.00  0.00           O  
ATOM   1894  H   THR   121      36.042  44.868  41.269  1.00  0.00           H  
ATOM   1895  HA  THR   121      38.783  45.335  42.032  1.00  0.00           H  
ATOM   1896  HB  THR   121      38.851  42.982  41.105  1.00  0.00           H  
ATOM   1897 HG21 THR   121      36.804  43.241  39.679  1.00  0.00           H  
ATOM   1898 HG22 THR   121      37.848  44.005  38.480  1.00  0.00           H  
ATOM   1899 HG23 THR   121      38.069  42.293  39.142  1.00  0.00           H  
ATOM   1900  HG1 THR   121      40.645  44.216  40.656  1.00  0.00           H  
ATOM   1901  N   TYR   122      38.995  47.024  39.913  1.00  0.00           N  
ATOM   1902  CA  TYR   122      38.801  48.308  39.253  1.00  0.00           C  
ATOM   1903  C   TYR   122      39.497  48.503  37.935  1.00  0.00           C  
ATOM   1904  O   TYR   122      40.583  47.979  37.748  1.00  0.00           O  
ATOM   1905  CB  TYR   122      39.188  49.427  40.269  1.00  0.00           C  
ATOM   1906  CG  TYR   122      38.276  49.431  41.531  1.00  0.00           C  
ATOM   1907  CD1 TYR   122      38.787  48.602  42.599  1.00  0.00           C  
ATOM   1908  CE1 TYR   122      37.894  48.411  43.656  1.00  0.00           C  
ATOM   1909  CZ  TYR   122      36.630  49.045  43.746  1.00  0.00           C  
ATOM   1910  OH  TYR   122      35.890  48.820  44.783  1.00  0.00           O  
ATOM   1911  CE2 TYR   122      36.246  49.852  42.693  1.00  0.00           C  
ATOM   1912  CD2 TYR   122      37.013  50.041  41.565  1.00  0.00           C  
ATOM   1913  H   TYR   122      39.947  46.903  40.227  1.00  0.00           H  
ATOM   1914  HA  TYR   122      37.754  48.557  39.081  1.00  0.00           H  
ATOM   1915  HB2 TYR   122      40.227  49.431  40.598  1.00  0.00           H  
ATOM   1916  HB3 TYR   122      38.963  50.361  39.755  1.00  0.00           H  
ATOM   1917  HD1 TYR   122      39.828  48.333  42.695  1.00  0.00           H  
ATOM   1918  HE1 TYR   122      38.271  47.822  44.480  1.00  0.00           H  
ATOM   1919  HH  TYR   122      35.146  49.427  44.802  1.00  0.00           H  
ATOM   1920  HE2 TYR   122      35.230  50.209  42.764  1.00  0.00           H  
ATOM   1921  HD2 TYR   122      36.524  50.441  40.689  1.00  0.00           H  
ATOM   1922  N   GLU   123      38.938  49.290  36.960  1.00  0.00           N  
ATOM   1923  CA  GLU   123      39.667  49.532  35.669  1.00  0.00           C  
ATOM   1924  C   GLU   123      41.122  50.005  35.799  1.00  0.00           C  
ATOM   1925  O   GLU   123      41.998  49.719  34.997  1.00  0.00           O  
ATOM   1926  CB  GLU   123      38.826  50.592  34.989  1.00  0.00           C  
ATOM   1927  CG  GLU   123      39.105  50.768  33.524  1.00  0.00           C  
ATOM   1928  CD  GLU   123      39.047  49.532  32.691  1.00  0.00           C  
ATOM   1929  OE1 GLU   123      38.362  48.558  33.150  1.00  0.00           O  
ATOM   1930  OE2 GLU   123      39.733  49.358  31.673  1.00  0.00           O1-
ATOM   1931  H   GLU   123      37.964  49.541  37.057  1.00  0.00           H  
ATOM   1932  HA  GLU   123      39.685  48.575  35.147  1.00  0.00           H  
ATOM   1933  HB2 GLU   123      37.752  50.459  35.117  1.00  0.00           H  
ATOM   1934  HB3 GLU   123      39.052  51.577  35.397  1.00  0.00           H  
ATOM   1935  HG2 GLU   123      38.361  51.487  33.181  1.00  0.00           H  
ATOM   1936  HG3 GLU   123      40.097  51.193  33.370  1.00  0.00           H  
ATOM   1937  N   LYS   124      41.361  50.860  36.781  1.00  0.00           N  
ATOM   1938  CA  LYS   124      42.651  51.406  37.146  1.00  0.00           C  
ATOM   1939  C   LYS   124      43.616  50.400  37.718  1.00  0.00           C  
ATOM   1940  O   LYS   124      44.780  50.414  37.378  1.00  0.00           O  
ATOM   1941  CB  LYS   124      42.457  52.488  38.198  1.00  0.00           C  
ATOM   1942  CG  LYS   124      41.965  53.809  37.650  1.00  0.00           C  
ATOM   1943  CD  LYS   124      41.609  54.833  38.748  1.00  0.00           C  
ATOM   1944  CE  LYS   124      41.494  56.213  38.149  1.00  0.00           C  
ATOM   1945  NZ  LYS   124      40.907  57.149  39.134  1.00  0.00           N1+
ATOM   1946  H   LYS   124      40.536  51.166  37.278  1.00  0.00           H  
ATOM   1947  HA  LYS   124      43.189  51.879  36.324  1.00  0.00           H  
ATOM   1948  HB2 LYS   124      41.747  52.132  38.945  1.00  0.00           H  
ATOM   1949  HB3 LYS   124      43.452  52.626  38.621  1.00  0.00           H  
ATOM   1950  HG2 LYS   124      42.687  54.214  36.942  1.00  0.00           H  
ATOM   1951  HG3 LYS   124      40.999  53.566  37.206  1.00  0.00           H  
ATOM   1952  HD2 LYS   124      40.707  54.458  39.231  1.00  0.00           H  
ATOM   1953  HD3 LYS   124      42.445  54.842  39.448  1.00  0.00           H  
ATOM   1954  HE2 LYS   124      42.489  56.529  37.836  1.00  0.00           H  
ATOM   1955  HE3 LYS   124      40.861  56.077  37.272  1.00  0.00           H  
ATOM   1956  HZ1 LYS   124      41.321  57.092  40.053  1.00  0.00           H  
ATOM   1957  HZ2 LYS   124      41.170  58.082  38.850  1.00  0.00           H  
ATOM   1958  HZ3 LYS   124      39.910  56.994  39.186  1.00  0.00           H  
ATOM   1959  N   ASP   125      43.131  49.512  38.606  1.00  0.00           N  
ATOM   1960  CA  ASP   125      43.970  48.530  39.272  1.00  0.00           C  
ATOM   1961  C   ASP   125      43.260  47.115  39.332  1.00  0.00           C  
ATOM   1962  O   ASP   125      42.310  46.970  40.072  1.00  0.00           O  
ATOM   1963  CB  ASP   125      44.260  49.002  40.648  1.00  0.00           C  
ATOM   1964  CG  ASP   125      45.148  48.082  41.510  1.00  0.00           C  
ATOM   1965  OD1 ASP   125      45.603  46.978  41.078  1.00  0.00           O  
ATOM   1966  OD2 ASP   125      45.527  48.536  42.605  1.00  0.00           O1-
ATOM   1967  H   ASP   125      42.130  49.404  38.685  1.00  0.00           H  
ATOM   1968  HA  ASP   125      44.932  48.325  38.802  1.00  0.00           H  
ATOM   1969  HB2 ASP   125      44.891  49.890  40.624  1.00  0.00           H  
ATOM   1970  HB3 ASP   125      43.337  49.151  41.209  1.00  0.00           H  
ATOM   1971  N   PRO   126      43.792  46.061  38.593  1.00  0.00           N  
ATOM   1972  CA  PRO   126      43.387  44.688  38.612  1.00  0.00           C  
ATOM   1973  C   PRO   126      43.411  43.952  39.915  1.00  0.00           C  
ATOM   1974  O   PRO   126      42.981  42.805  39.891  1.00  0.00           O  
ATOM   1975  CD  PRO   126      44.809  46.155  37.568  1.00  0.00           C  
ATOM   1976  CG  PRO   126      44.910  44.916  36.684  1.00  0.00           C  
ATOM   1977  CB  PRO   126      44.295  43.877  37.599  1.00  0.00           C  
ATOM   1978  HD2 PRO   126      45.760  46.300  38.082  1.00  0.00           H  
ATOM   1979  HD3 PRO   126      44.780  47.021  36.906  1.00  0.00           H  
ATOM   1980  HG2 PRO   126      45.961  44.790  36.427  1.00  0.00           H  
ATOM   1981  HG3 PRO   126      44.283  45.112  35.815  1.00  0.00           H  
ATOM   1982  HB2 PRO   126      45.084  43.405  38.184  1.00  0.00           H  
ATOM   1983  HB3 PRO   126      43.765  43.195  36.934  1.00  0.00           H  
ATOM   1984  HA  PRO   126      42.337  44.577  38.344  1.00  0.00           H  
ATOM   1985  N   VAL   127      43.962  44.524  41.052  1.00  0.00           N  
ATOM   1986  CA  VAL   127      43.926  43.804  42.329  1.00  0.00           C  
ATOM   1987  C   VAL   127      42.510  43.493  42.763  1.00  0.00           C  
ATOM   1988  O   VAL   127      41.528  44.257  42.457  1.00  0.00           O  
ATOM   1989  CB  VAL   127      44.846  44.511  43.382  1.00  0.00           C  
ATOM   1990  CG1 VAL   127      44.726  43.945  44.825  1.00  0.00           C  
ATOM   1991  CG2 VAL   127      46.307  44.446  42.890  1.00  0.00           C  
ATOM   1992  H   VAL   127      44.329  45.464  41.107  1.00  0.00           H  
ATOM   1993  HA  VAL   127      44.404  42.834  42.192  1.00  0.00           H  
ATOM   1994  HB  VAL   127      44.677  45.584  43.468  1.00  0.00           H  
ATOM   1995 HG11 VAL   127      44.725  42.856  44.873  1.00  0.00           H  
ATOM   1996 HG12 VAL   127      45.559  44.320  45.419  1.00  0.00           H  
ATOM   1997 HG13 VAL   127      43.733  44.224  45.180  1.00  0.00           H  
ATOM   1998 HG21 VAL   127      46.586  43.403  42.741  1.00  0.00           H  
ATOM   1999 HG22 VAL   127      46.387  44.908  41.906  1.00  0.00           H  
ATOM   2000 HG23 VAL   127      47.029  44.916  43.558  1.00  0.00           H  
ATOM   2001  N   LEU   128      42.287  42.395  43.444  1.00  0.00           N  
ATOM   2002  CA  LEU   128      41.111  41.908  44.094  1.00  0.00           C  
ATOM   2003  C   LEU   128      40.857  42.656  45.359  1.00  0.00           C  
ATOM   2004  O   LEU   128      41.729  42.645  46.227  1.00  0.00           O  
ATOM   2005  CB  LEU   128      41.199  40.414  44.312  1.00  0.00           C  
ATOM   2006  CG  LEU   128      39.916  39.806  44.823  1.00  0.00           C  
ATOM   2007  CD1 LEU   128      38.648  40.123  44.000  1.00  0.00           C  
ATOM   2008  CD2 LEU   128      40.059  38.304  44.727  1.00  0.00           C  
ATOM   2009  H   LEU   128      43.108  41.856  43.680  1.00  0.00           H  
ATOM   2010  HA  LEU   128      40.283  42.106  43.413  1.00  0.00           H  
ATOM   2011  HB2 LEU   128      41.352  39.915  43.355  1.00  0.00           H  
ATOM   2012  HB3 LEU   128      42.007  40.184  45.006  1.00  0.00           H  
ATOM   2013  HG  LEU   128      39.830  40.054  45.881  1.00  0.00           H  
ATOM   2014 HD11 LEU   128      38.548  39.638  43.030  1.00  0.00           H  
ATOM   2015 HD12 LEU   128      37.789  39.662  44.487  1.00  0.00           H  
ATOM   2016 HD13 LEU   128      38.392  41.176  43.885  1.00  0.00           H  
ATOM   2017 HD21 LEU   128      40.888  37.949  45.340  1.00  0.00           H  
ATOM   2018 HD22 LEU   128      39.206  37.773  45.149  1.00  0.00           H  
ATOM   2019 HD23 LEU   128      40.132  38.052  43.669  1.00  0.00           H  
ATOM   2020  N   TYR   129      39.689  43.255  45.479  1.00  0.00           N  
ATOM   2021  CA  TYR   129      39.350  44.041  46.669  1.00  0.00           C  
ATOM   2022  C   TYR   129      38.001  43.641  47.266  1.00  0.00           C  
ATOM   2023  O   TYR   129      37.189  43.131  46.580  1.00  0.00           O  
ATOM   2024  CB  TYR   129      39.380  45.514  46.386  1.00  0.00           C  
ATOM   2025  CG  TYR   129      40.729  46.107  45.962  1.00  0.00           C  
ATOM   2026  CD1 TYR   129      41.111  46.248  44.590  1.00  0.00           C  
ATOM   2027  CE1 TYR   129      42.419  46.814  44.306  1.00  0.00           C  
ATOM   2028  CZ  TYR   129      43.196  47.293  45.404  1.00  0.00           C  
ATOM   2029  OH  TYR   129      44.470  47.785  45.125  1.00  0.00           O  
ATOM   2030  CE2 TYR   129      42.779  47.153  46.708  1.00  0.00           C  
ATOM   2031  CD2 TYR   129      41.569  46.492  46.984  1.00  0.00           C  
ATOM   2032  H   TYR   129      39.083  43.303  44.672  1.00  0.00           H  
ATOM   2033  HA  TYR   129      40.049  43.870  47.488  1.00  0.00           H  
ATOM   2034  HB2 TYR   129      38.631  45.640  45.604  1.00  0.00           H  
ATOM   2035  HB3 TYR   129      39.112  46.088  47.273  1.00  0.00           H  
ATOM   2036  HD1 TYR   129      40.480  45.823  43.823  1.00  0.00           H  
ATOM   2037  HE1 TYR   129      42.776  46.726  43.290  1.00  0.00           H  
ATOM   2038  HH  TYR   129      44.484  47.760  44.165  1.00  0.00           H  
ATOM   2039  HE2 TYR   129      43.438  47.507  47.486  1.00  0.00           H  
ATOM   2040  HD2 TYR   129      41.211  46.594  47.998  1.00  0.00           H  
ATOM   2041  N   MET   130      37.755  43.960  48.516  1.00  0.00           N  
ATOM   2042  CA  MET   130      36.504  43.508  49.238  1.00  0.00           C  
ATOM   2043  C   MET   130      35.760  44.598  50.006  1.00  0.00           C  
ATOM   2044  O   MET   130      36.425  45.323  50.798  1.00  0.00           O  
ATOM   2045  CB  MET   130      36.910  42.368  50.141  1.00  0.00           C  
ATOM   2046  CG  MET   130      35.663  41.537  50.518  1.00  0.00           C  
ATOM   2047  SD  MET   130      35.977  40.335  51.876  1.00  0.00           S  
ATOM   2048  CE  MET   130      36.845  39.026  50.985  1.00  0.00           C  
ATOM   2049  H   MET   130      38.569  44.205  49.061  1.00  0.00           H  
ATOM   2050  HA  MET   130      35.702  43.123  48.609  1.00  0.00           H  
ATOM   2051  HB2 MET   130      37.668  41.744  49.668  1.00  0.00           H  
ATOM   2052  HB3 MET   130      37.336  42.852  51.020  1.00  0.00           H  
ATOM   2053  HG2 MET   130      34.865  42.176  50.893  1.00  0.00           H  
ATOM   2054  HG3 MET   130      35.360  41.077  49.577  1.00  0.00           H  
ATOM   2055  HE1 MET   130      36.254  38.782  50.103  1.00  0.00           H  
ATOM   2056  HE2 MET   130      37.817  39.412  50.677  1.00  0.00           H  
ATOM   2057  HE3 MET   130      36.942  38.102  51.556  1.00  0.00           H  
ATOM   2058  N   TYR   131      34.449  44.797  49.801  1.00  0.00           N  
ATOM   2059  CA  TYR   131      33.649  45.860  50.446  1.00  0.00           C  
ATOM   2060  C   TYR   131      32.275  45.295  50.809  1.00  0.00           C  
ATOM   2061  O   TYR   131      31.771  44.338  50.175  1.00  0.00           O  
ATOM   2062  CB  TYR   131      33.597  47.128  49.555  1.00  0.00           C  
ATOM   2063  CG  TYR   131      34.908  47.971  49.432  1.00  0.00           C  
ATOM   2064  CD1 TYR   131      35.803  47.779  48.377  1.00  0.00           C  
ATOM   2065  CE1 TYR   131      37.027  48.456  48.397  1.00  0.00           C  
ATOM   2066  CZ  TYR   131      37.334  49.459  49.335  1.00  0.00           C  
ATOM   2067  OH  TYR   131      38.436  50.211  49.281  1.00  0.00           O  
ATOM   2068  CE2 TYR   131      36.356  49.749  50.302  1.00  0.00           C  
ATOM   2069  CD2 TYR   131      35.135  49.006  50.297  1.00  0.00           C  
ATOM   2070  H   TYR   131      34.074  44.158  49.115  1.00  0.00           H  
ATOM   2071  HA  TYR   131      34.065  46.126  51.418  1.00  0.00           H  
ATOM   2072  HB2 TYR   131      33.307  46.848  48.543  1.00  0.00           H  
ATOM   2073  HB3 TYR   131      32.792  47.790  49.872  1.00  0.00           H  
ATOM   2074  HD1 TYR   131      35.560  47.135  47.545  1.00  0.00           H  
ATOM   2075  HE1 TYR   131      37.722  48.216  47.606  1.00  0.00           H  
ATOM   2076  HH  TYR   131      38.960  50.154  50.083  1.00  0.00           H  
ATOM   2077  HE2 TYR   131      36.553  50.650  50.864  1.00  0.00           H  
ATOM   2078  HD2 TYR   131      34.403  49.298  51.035  1.00  0.00           H  
ATOM   2079  N   GLN   132      31.602  45.889  51.784  1.00  0.00           N  
ATOM   2080  CA  GLN   132      30.128  45.638  51.927  1.00  0.00           C  
ATOM   2081  C   GLN   132      29.314  46.526  50.978  1.00  0.00           C  
ATOM   2082  O   GLN   132      28.644  47.454  51.422  1.00  0.00           O  
ATOM   2083  CB  GLN   132      29.784  45.733  53.440  1.00  0.00           C  
ATOM   2084  CG  GLN   132      30.629  44.766  54.225  1.00  0.00           C  
ATOM   2085  CD  GLN   132      29.925  44.430  55.556  1.00  0.00           C  
ATOM   2086  OE1 GLN   132      30.105  45.043  56.622  1.00  0.00           O  
ATOM   2087  NE2 GLN   132      29.082  43.446  55.512  1.00  0.00           N  
ATOM   2088  H   GLN   132      32.068  46.627  52.291  1.00  0.00           H  
ATOM   2089  HA  GLN   132      29.882  44.642  51.559  1.00  0.00           H  
ATOM   2090  HB2 GLN   132      29.976  46.763  53.740  1.00  0.00           H  
ATOM   2091  HB3 GLN   132      28.730  45.467  53.513  1.00  0.00           H  
ATOM   2092  HG2 GLN   132      30.708  43.847  53.645  1.00  0.00           H  
ATOM   2093  HG3 GLN   132      31.572  45.290  54.387  1.00  0.00           H  
ATOM   2094 HE21 GLN   132      28.992  42.984  54.618  1.00  0.00           H  
ATOM   2095 HE22 GLN   132      28.456  43.205  56.266  1.00  0.00           H  
ATOM   2096  N   LEU   133      29.445  46.259  49.689  1.00  0.00           N  
ATOM   2097  CA  LEU   133      28.755  46.921  48.570  1.00  0.00           C  
ATOM   2098  C   LEU   133      27.263  47.121  48.576  1.00  0.00           C  
ATOM   2099  O   LEU   133      26.820  48.049  47.974  1.00  0.00           O  
ATOM   2100  CB  LEU   133      29.142  46.189  47.255  1.00  0.00           C  
ATOM   2101  CG  LEU   133      30.669  46.377  46.893  1.00  0.00           C  
ATOM   2102  CD1 LEU   133      31.057  45.626  45.558  1.00  0.00           C  
ATOM   2103  CD2 LEU   133      31.139  47.813  46.724  1.00  0.00           C  
ATOM   2104  H   LEU   133      30.028  45.468  49.455  1.00  0.00           H  
ATOM   2105  HA  LEU   133      29.235  47.899  48.524  1.00  0.00           H  
ATOM   2106  HB2 LEU   133      28.859  45.138  47.309  1.00  0.00           H  
ATOM   2107  HB3 LEU   133      28.551  46.540  46.410  1.00  0.00           H  
ATOM   2108  HG  LEU   133      31.358  45.950  47.621  1.00  0.00           H  
ATOM   2109 HD11 LEU   133      32.139  45.657  45.430  1.00  0.00           H  
ATOM   2110 HD12 LEU   133      30.610  44.633  45.605  1.00  0.00           H  
ATOM   2111 HD13 LEU   133      30.568  46.208  44.777  1.00  0.00           H  
ATOM   2112 HD21 LEU   133      30.344  48.216  46.095  1.00  0.00           H  
ATOM   2113 HD22 LEU   133      31.155  48.308  47.695  1.00  0.00           H  
ATOM   2114 HD23 LEU   133      32.050  48.003  46.156  1.00  0.00           H  
ATOM   2115  N   LEU   134      26.438  46.336  49.310  1.00  0.00           N  
ATOM   2116  CA  LEU   134      25.056  46.684  49.509  1.00  0.00           C  
ATOM   2117  C   LEU   134      24.872  47.987  50.299  1.00  0.00           C  
ATOM   2118  O   LEU   134      24.002  48.816  50.080  1.00  0.00           O  
ATOM   2119  CB  LEU   134      24.405  45.505  50.203  1.00  0.00           C  
ATOM   2120  CG  LEU   134      22.930  45.565  50.562  1.00  0.00           C  
ATOM   2121  CD1 LEU   134      22.098  46.211  49.431  1.00  0.00           C  
ATOM   2122  CD2 LEU   134      22.210  44.233  50.928  1.00  0.00           C  
ATOM   2123  H   LEU   134      26.927  45.620  49.828  1.00  0.00           H  
ATOM   2124  HA  LEU   134      24.524  46.882  48.578  1.00  0.00           H  
ATOM   2125  HB2 LEU   134      24.442  44.696  49.473  1.00  0.00           H  
ATOM   2126  HB3 LEU   134      24.994  45.233  51.079  1.00  0.00           H  
ATOM   2127  HG  LEU   134      22.775  46.232  51.410  1.00  0.00           H  
ATOM   2128 HD11 LEU   134      21.210  46.587  49.940  1.00  0.00           H  
ATOM   2129 HD12 LEU   134      22.574  47.074  48.966  1.00  0.00           H  
ATOM   2130 HD13 LEU   134      21.833  45.475  48.671  1.00  0.00           H  
ATOM   2131 HD21 LEU   134      21.131  44.386  50.942  1.00  0.00           H  
ATOM   2132 HD22 LEU   134      22.342  43.485  50.146  1.00  0.00           H  
ATOM   2133 HD23 LEU   134      22.494  43.916  51.931  1.00  0.00           H  
ATOM   2134  N   ASP   135      25.748  48.222  51.266  1.00  0.00           N  
ATOM   2135  CA  ASP   135      25.729  49.487  52.020  1.00  0.00           C  
ATOM   2136  C   ASP   135      26.075  50.739  51.198  1.00  0.00           C  
ATOM   2137  O   ASP   135      25.510  51.841  51.485  1.00  0.00           O  
ATOM   2138  CB  ASP   135      26.437  49.406  53.428  1.00  0.00           C  
ATOM   2139  CG  ASP   135      25.652  48.535  54.443  1.00  0.00           C  
ATOM   2140  OD1 ASP   135      26.072  48.365  55.577  1.00  0.00           O  
ATOM   2141  OD2 ASP   135      24.531  48.064  54.195  1.00  0.00           O1-
ATOM   2142  H   ASP   135      26.441  47.500  51.406  1.00  0.00           H  
ATOM   2143  HA  ASP   135      24.674  49.630  52.256  1.00  0.00           H  
ATOM   2144  HB2 ASP   135      27.460  49.031  53.408  1.00  0.00           H  
ATOM   2145  HB3 ASP   135      26.598  50.329  53.985  1.00  0.00           H  
ATOM   2146  N   ASP   136      26.917  50.568  50.186  1.00  0.00           N  
ATOM   2147  CA  ASP   136      27.246  51.613  49.230  1.00  0.00           C  
ATOM   2148  C   ASP   136      26.066  51.768  48.225  1.00  0.00           C  
ATOM   2149  O   ASP   136      25.661  52.908  47.903  1.00  0.00           O  
ATOM   2150  CB  ASP   136      28.529  51.292  48.572  1.00  0.00           C  
ATOM   2151  CG  ASP   136      29.691  51.300  49.592  1.00  0.00           C  
ATOM   2152  OD1 ASP   136      29.635  52.124  50.529  1.00  0.00           O  
ATOM   2153  OD2 ASP   136      30.600  50.489  49.404  1.00  0.00           O1-
ATOM   2154  H   ASP   136      27.373  49.672  50.090  1.00  0.00           H  
ATOM   2155  HA  ASP   136      27.400  52.584  49.702  1.00  0.00           H  
ATOM   2156  HB2 ASP   136      28.422  50.306  48.120  1.00  0.00           H  
ATOM   2157  HB3 ASP   136      28.732  52.048  47.813  1.00  0.00           H  
ATOM   2158  N   TYR   137      25.536  50.613  47.756  1.00  0.00           N  
ATOM   2159  CA  TYR   137      24.437  50.563  46.812  1.00  0.00           C  
ATOM   2160  C   TYR   137      23.141  51.303  47.270  1.00  0.00           C  
ATOM   2161  O   TYR   137      22.465  51.851  46.434  1.00  0.00           O  
ATOM   2162  CB  TYR   137      24.175  49.068  46.388  1.00  0.00           C  
ATOM   2163  CG  TYR   137      23.245  48.783  45.239  1.00  0.00           C  
ATOM   2164  CD1 TYR   137      22.900  49.730  44.233  1.00  0.00           C  
ATOM   2165  CE1 TYR   137      21.939  49.395  43.238  1.00  0.00           C  
ATOM   2166  CZ  TYR   137      21.382  48.117  43.171  1.00  0.00           C  
ATOM   2167  OH  TYR   137      20.473  47.849  42.131  1.00  0.00           O  
ATOM   2168  CE2 TYR   137      21.743  47.145  44.122  1.00  0.00           C  
ATOM   2169  CD2 TYR   137      22.680  47.477  45.109  1.00  0.00           C  
ATOM   2170  H   TYR   137      25.987  49.734  47.968  1.00  0.00           H  
ATOM   2171  HA  TYR   137      24.859  50.962  45.890  1.00  0.00           H  
ATOM   2172  HB2 TYR   137      25.127  48.592  46.153  1.00  0.00           H  
ATOM   2173  HB3 TYR   137      23.756  48.514  47.228  1.00  0.00           H  
ATOM   2174  HD1 TYR   137      23.321  50.713  44.388  1.00  0.00           H  
ATOM   2175  HE1 TYR   137      21.674  50.104  42.468  1.00  0.00           H  
ATOM   2176  HH  TYR   137      19.879  47.133  42.367  1.00  0.00           H  
ATOM   2177  HE2 TYR   137      21.296  46.173  44.271  1.00  0.00           H  
ATOM   2178  HD2 TYR   137      22.788  46.853  45.984  1.00  0.00           H  
ATOM   2179  N   LYS   138      22.771  51.240  48.504  1.00  0.00           N  
ATOM   2180  CA  LYS   138      21.561  51.957  48.949  1.00  0.00           C  
ATOM   2181  C   LYS   138      21.802  53.416  49.021  1.00  0.00           C  
ATOM   2182  O   LYS   138      20.936  54.196  48.708  1.00  0.00           O  
ATOM   2183  CB  LYS   138      21.203  51.342  50.299  1.00  0.00           C  
ATOM   2184  CG  LYS   138      20.845  49.857  50.290  1.00  0.00           C  
ATOM   2185  CD  LYS   138      20.558  49.349  51.743  1.00  0.00           C  
ATOM   2186  CE  LYS   138      21.933  49.073  52.438  1.00  0.00           C  
ATOM   2187  NZ  LYS   138      21.816  48.436  53.764  1.00  0.00           N1+
ATOM   2188  H   LYS   138      23.370  50.711  49.122  1.00  0.00           H  
ATOM   2189  HA  LYS   138      20.696  51.736  48.323  1.00  0.00           H  
ATOM   2190  HB2 LYS   138      21.991  51.459  51.044  1.00  0.00           H  
ATOM   2191  HB3 LYS   138      20.309  51.829  50.689  1.00  0.00           H  
ATOM   2192  HG2 LYS   138      19.960  49.743  49.665  1.00  0.00           H  
ATOM   2193  HG3 LYS   138      21.627  49.263  49.817  1.00  0.00           H  
ATOM   2194  HD2 LYS   138      19.972  50.081  52.298  1.00  0.00           H  
ATOM   2195  HD3 LYS   138      20.082  48.370  51.686  1.00  0.00           H  
ATOM   2196  HE2 LYS   138      22.530  48.453  51.770  1.00  0.00           H  
ATOM   2197  HE3 LYS   138      22.505  49.997  52.523  1.00  0.00           H  
ATOM   2198  HZ1 LYS   138      21.304  49.091  54.337  1.00  0.00           H  
ATOM   2199  HZ2 LYS   138      21.361  47.536  53.823  1.00  0.00           H  
ATOM   2200  HZ3 LYS   138      22.753  48.306  54.119  1.00  0.00           H  
ATOM   2201  N   GLU   139      22.934  53.750  49.583  1.00  0.00           N  
ATOM   2202  CA  GLU   139      23.321  55.147  49.847  1.00  0.00           C  
ATOM   2203  C   GLU   139      23.503  55.938  48.581  1.00  0.00           C  
ATOM   2204  O   GLU   139      23.369  57.142  48.594  1.00  0.00           O  
ATOM   2205  CB  GLU   139      24.566  55.159  50.710  1.00  0.00           C  
ATOM   2206  CG  GLU   139      25.295  56.522  51.123  1.00  0.00           C  
ATOM   2207  CD  GLU   139      24.336  57.444  51.874  1.00  0.00           C  
ATOM   2208  OE1 GLU   139      23.539  56.997  52.746  1.00  0.00           O  
ATOM   2209  OE2 GLU   139      24.262  58.602  51.510  1.00  0.00           O1-
ATOM   2210  H   GLU   139      23.663  53.079  49.779  1.00  0.00           H  
ATOM   2211  HA  GLU   139      22.519  55.628  50.407  1.00  0.00           H  
ATOM   2212  HB2 GLU   139      24.320  54.669  51.652  1.00  0.00           H  
ATOM   2213  HB3 GLU   139      25.364  54.579  50.246  1.00  0.00           H  
ATOM   2214  HG2 GLU   139      26.116  56.204  51.765  1.00  0.00           H  
ATOM   2215  HG3 GLU   139      25.680  56.919  50.184  1.00  0.00           H  
ATOM   2216  N   GLY   140      23.873  55.315  47.512  1.00  0.00           N  
ATOM   2217  CA  GLY   140      24.155  55.792  46.159  1.00  0.00           C  
ATOM   2218  C   GLY   140      25.670  55.967  45.921  1.00  0.00           C  
ATOM   2219  O   GLY   140      26.120  56.710  45.026  1.00  0.00           O  
ATOM   2220  H   GLY   140      23.901  54.307  47.464  1.00  0.00           H  
ATOM   2221  HA2 GLY   140      23.765  55.088  45.425  1.00  0.00           H  
ATOM   2222  HA3 GLY   140      23.754  56.802  46.082  1.00  0.00           H  
ATOM   2223  N   ASP   141      26.472  55.345  46.811  1.00  0.00           N  
ATOM   2224  CA  ASP   141      28.003  55.252  46.607  1.00  0.00           C  
ATOM   2225  C   ASP   141      28.418  54.075  45.820  1.00  0.00           C  
ATOM   2226  O   ASP   141      29.623  54.033  45.515  1.00  0.00           O  
ATOM   2227  CB  ASP   141      28.668  55.462  47.930  1.00  0.00           C  
ATOM   2228  CG  ASP   141      28.505  56.849  48.582  1.00  0.00           C  
ATOM   2229  OD1 ASP   141      28.164  57.788  47.833  1.00  0.00           O  
ATOM   2230  OD2 ASP   141      28.685  56.950  49.842  1.00  0.00           O1-
ATOM   2231  H   ASP   141      25.947  54.850  47.519  1.00  0.00           H  
ATOM   2232  HA  ASP   141      28.316  56.120  46.026  1.00  0.00           H  
ATOM   2233  HB2 ASP   141      28.321  54.668  48.592  1.00  0.00           H  
ATOM   2234  HB3 ASP   141      29.748  55.318  47.925  1.00  0.00           H  
ATOM   2235  N   LEU   142      27.465  53.213  45.430  1.00  0.00           N  
ATOM   2236  CA  LEU   142      27.710  52.329  44.218  1.00  0.00           C  
ATOM   2237  C   LEU   142      26.549  52.462  43.273  1.00  0.00           C  
ATOM   2238  O   LEU   142      25.461  52.651  43.822  1.00  0.00           O  
ATOM   2239  CB  LEU   142      27.854  50.828  44.601  1.00  0.00           C  
ATOM   2240  CG  LEU   142      27.853  49.945  43.365  1.00  0.00           C  
ATOM   2241  CD1 LEU   142      28.927  48.802  43.534  1.00  0.00           C  
ATOM   2242  CD2 LEU   142      26.451  49.243  43.095  1.00  0.00           C  
ATOM   2243  H   LEU   142      26.498  53.286  45.715  1.00  0.00           H  
ATOM   2244  HA  LEU   142      28.626  52.631  43.711  1.00  0.00           H  
ATOM   2245  HB2 LEU   142      28.748  50.589  45.177  1.00  0.00           H  
ATOM   2246  HB3 LEU   142      27.047  50.650  45.312  1.00  0.00           H  
ATOM   2247  HG  LEU   142      28.149  50.434  42.437  1.00  0.00           H  
ATOM   2248 HD11 LEU   142      28.842  48.356  44.525  1.00  0.00           H  
ATOM   2249 HD12 LEU   142      28.775  47.978  42.836  1.00  0.00           H  
ATOM   2250 HD13 LEU   142      29.889  49.311  43.489  1.00  0.00           H  
ATOM   2251 HD21 LEU   142      25.736  50.000  42.771  1.00  0.00           H  
ATOM   2252 HD22 LEU   142      26.670  48.509  42.320  1.00  0.00           H  
ATOM   2253 HD23 LEU   142      26.028  48.769  43.981  1.00  0.00           H  
ATOM   2254  N   ARG   143      26.760  52.586  41.952  1.00  0.00           N  
ATOM   2255  CA  ARG   143      25.733  52.623  40.873  1.00  0.00           C  
ATOM   2256  C   ARG   143      26.066  51.545  39.805  1.00  0.00           C  
ATOM   2257  O   ARG   143      27.200  51.417  39.417  1.00  0.00           O  
ATOM   2258  CB  ARG   143      25.385  53.950  40.263  1.00  0.00           C  
ATOM   2259  CG  ARG   143      26.511  54.491  39.395  1.00  0.00           C  
ATOM   2260  CD  ARG   143      26.137  55.793  38.673  1.00  0.00           C  
ATOM   2261  NE  ARG   143      27.288  56.463  38.104  1.00  0.00           N  
ATOM   2262  CZ  ARG   143      28.103  57.361  38.724  1.00  0.00           C  
ATOM   2263  NH1 ARG   143      27.911  57.817  39.925  1.00  0.00           N  
ATOM   2264  NH2 ARG   143      29.159  57.880  38.139  1.00  0.00           N1+
ATOM   2265  H   ARG   143      27.735  52.614  41.690  1.00  0.00           H  
ATOM   2266  HA  ARG   143      24.855  52.247  41.397  1.00  0.00           H  
ATOM   2267  HB2 ARG   143      24.521  53.836  39.608  1.00  0.00           H  
ATOM   2268  HB3 ARG   143      25.144  54.682  41.033  1.00  0.00           H  
ATOM   2269  HG2 ARG   143      27.318  54.830  40.044  1.00  0.00           H  
ATOM   2270  HG3 ARG   143      26.928  53.820  38.644  1.00  0.00           H  
ATOM   2271  HD2 ARG   143      25.415  55.664  37.867  1.00  0.00           H  
ATOM   2272  HD3 ARG   143      25.560  56.430  39.342  1.00  0.00           H  
ATOM   2273  HE  ARG   143      27.496  56.161  37.163  1.00  0.00           H  
ATOM   2274 HH11 ARG   143      27.148  57.620  40.556  1.00  0.00           H  
ATOM   2275 HH12 ARG   143      28.660  58.455  40.152  1.00  0.00           H  
ATOM   2276 HH21 ARG   143      29.547  57.481  37.296  1.00  0.00           H  
ATOM   2277 HH22 ARG   143      29.712  58.528  38.681  1.00  0.00           H  
ATOM   2278  N   ILE   144      25.021  50.844  39.222  1.00  0.00           N  
ATOM   2279  CA  ILE   144      25.187  49.741  38.202  1.00  0.00           C  
ATOM   2280  C   ILE   144      25.147  50.403  36.824  1.00  0.00           C  
ATOM   2281  O   ILE   144      24.348  51.293  36.537  1.00  0.00           O  
ATOM   2282  CB  ILE   144      24.247  48.530  38.483  1.00  0.00           C  
ATOM   2283  CG2 ILE   144      24.372  47.426  37.413  1.00  0.00           C  
ATOM   2284  CG1 ILE   144      24.358  47.887  39.886  1.00  0.00           C  
ATOM   2285  CD1 ILE   144      23.109  47.154  40.407  1.00  0.00           C  
ATOM   2286  H   ILE   144      24.071  51.117  39.430  1.00  0.00           H  
ATOM   2287  HA  ILE   144      26.206  49.389  38.362  1.00  0.00           H  
ATOM   2288  HB  ILE   144      23.247  48.932  38.320  1.00  0.00           H  
ATOM   2289 HG21 ILE   144      25.450  47.319  37.291  1.00  0.00           H  
ATOM   2290 HG22 ILE   144      23.944  46.466  37.701  1.00  0.00           H  
ATOM   2291 HG23 ILE   144      23.879  47.778  36.507  1.00  0.00           H  
ATOM   2292 HG12 ILE   144      25.244  47.253  39.895  1.00  0.00           H  
ATOM   2293 HG13 ILE   144      24.660  48.720  40.521  1.00  0.00           H  
ATOM   2294 HD11 ILE   144      22.245  47.636  39.950  1.00  0.00           H  
ATOM   2295 HD12 ILE   144      23.081  46.138  40.014  1.00  0.00           H  
ATOM   2296 HD13 ILE   144      23.094  47.073  41.494  1.00  0.00           H  
ATOM   2297  N   MET   145      26.055  49.962  35.867  1.00  0.00           N  
ATOM   2298  CA  MET   145      26.209  50.579  34.546  1.00  0.00           C  
ATOM   2299  C   MET   145      25.199  49.966  33.493  1.00  0.00           C  
ATOM   2300  O   MET   145      24.922  48.786  33.606  1.00  0.00           O  
ATOM   2301  CB  MET   145      27.640  50.387  34.018  1.00  0.00           C  
ATOM   2302  CG  MET   145      28.611  51.001  35.049  1.00  0.00           C  
ATOM   2303  SD  MET   145      30.324  50.922  34.403  1.00  0.00           S  
ATOM   2304  CE  MET   145      30.185  52.404  33.374  1.00  0.00           C  
ATOM   2305  H   MET   145      26.724  49.239  36.087  1.00  0.00           H  
ATOM   2306  HA  MET   145      25.981  51.627  34.739  1.00  0.00           H  
ATOM   2307  HB2 MET   145      27.869  49.325  33.929  1.00  0.00           H  
ATOM   2308  HB3 MET   145      27.633  50.929  33.072  1.00  0.00           H  
ATOM   2309  HG2 MET   145      28.365  52.043  35.253  1.00  0.00           H  
ATOM   2310  HG3 MET   145      28.587  50.459  35.994  1.00  0.00           H  
ATOM   2311  HE1 MET   145      29.982  53.253  34.028  1.00  0.00           H  
ATOM   2312  HE2 MET   145      31.063  52.555  32.747  1.00  0.00           H  
ATOM   2313  HE3 MET   145      29.385  52.259  32.648  1.00  0.00           H  
ATOM   2314  N   PRO   146      24.655  50.731  32.539  1.00  0.00           N  
ATOM   2315  CA  PRO   146      23.478  50.289  31.834  1.00  0.00           C  
ATOM   2316  C   PRO   146      23.746  49.164  30.728  1.00  0.00           C  
ATOM   2317  O   PRO   146      24.813  49.153  30.176  1.00  0.00           O  
ATOM   2318  CD  PRO   146      24.920  52.141  32.188  1.00  0.00           C  
ATOM   2319  CG  PRO   146      24.026  52.486  30.956  1.00  0.00           C  
ATOM   2320  CB  PRO   146      22.839  51.497  31.206  1.00  0.00           C  
ATOM   2321  HD2 PRO   146      25.941  52.247  31.821  1.00  0.00           H  
ATOM   2322  HD3 PRO   146      24.667  52.672  33.106  1.00  0.00           H  
ATOM   2323  HG2 PRO   146      24.546  52.353  30.007  1.00  0.00           H  
ATOM   2324  HG3 PRO   146      23.661  53.507  31.061  1.00  0.00           H  
ATOM   2325  HB2 PRO   146      22.419  51.270  30.226  1.00  0.00           H  
ATOM   2326  HB3 PRO   146      22.107  51.889  31.913  1.00  0.00           H  
ATOM   2327  HA  PRO   146      22.759  49.825  32.510  1.00  0.00           H  
ATOM   2328  N   ASP   147      22.864  48.199  30.538  1.00  0.00           N  
ATOM   2329  CA  ASP   147      23.026  47.084  29.547  1.00  0.00           C  
ATOM   2330  C   ASP   147      22.275  47.395  28.298  1.00  0.00           C  
ATOM   2331  O   ASP   147      21.209  47.941  28.356  1.00  0.00           O  
ATOM   2332  CB  ASP   147      22.453  45.806  30.076  1.00  0.00           C  
ATOM   2333  CG  ASP   147      22.988  45.458  31.391  1.00  0.00           C  
ATOM   2334  OD1 ASP   147      22.190  45.035  32.276  1.00  0.00           O  
ATOM   2335  OD2 ASP   147      24.252  45.453  31.570  1.00  0.00           O1-
ATOM   2336  H   ASP   147      22.002  48.216  31.065  1.00  0.00           H  
ATOM   2337  HA  ASP   147      24.088  46.880  29.409  1.00  0.00           H  
ATOM   2338  HB2 ASP   147      21.406  46.068  30.227  1.00  0.00           H  
ATOM   2339  HB3 ASP   147      22.581  45.098  29.258  1.00  0.00           H  
ATOM   2340  N   SER   148      22.787  46.990  27.149  1.00  0.00           N  
ATOM   2341  CA  SER   148      23.898  46.187  26.817  1.00  0.00           C  
ATOM   2342  C   SER   148      25.267  46.845  27.198  1.00  0.00           C  
ATOM   2343  O   SER   148      25.400  48.051  26.987  1.00  0.00           O  
ATOM   2344  CB  SER   148      23.799  45.799  25.391  1.00  0.00           C  
ATOM   2345  OG  SER   148      24.927  44.950  25.001  1.00  0.00           O  
ATOM   2346  H   SER   148      22.370  47.372  26.312  1.00  0.00           H  
ATOM   2347  HA  SER   148      23.808  45.196  27.260  1.00  0.00           H  
ATOM   2348  HB2 SER   148      22.875  45.227  25.302  1.00  0.00           H  
ATOM   2349  HB3 SER   148      23.733  46.649  24.712  1.00  0.00           H  
ATOM   2350  HG  SER   148      25.706  45.500  24.888  1.00  0.00           H  
ATOM   2351  N   ASN   149      26.167  46.195  27.844  1.00  0.00           N  
ATOM   2352  CA  ASN   149      27.552  46.625  28.281  1.00  0.00           C  
ATOM   2353  C   ASN   149      28.704  45.750  27.641  1.00  0.00           C  
ATOM   2354  O   ASN   149      29.786  46.287  27.395  1.00  0.00           O  
ATOM   2355  CB  ASN   149      27.516  46.619  29.821  1.00  0.00           C  
ATOM   2356  CG  ASN   149      28.836  46.904  30.447  1.00  0.00           C  
ATOM   2357  OD1 ASN   149      29.275  48.052  30.560  1.00  0.00           O  
ATOM   2358  ND2 ASN   149      29.701  45.942  30.699  1.00  0.00           N  
ATOM   2359  H   ASN   149      26.012  45.198  27.871  1.00  0.00           H  
ATOM   2360  HA  ASN   149      27.894  47.620  27.995  1.00  0.00           H  
ATOM   2361  HB2 ASN   149      26.906  47.463  30.144  1.00  0.00           H  
ATOM   2362  HB3 ASN   149      27.056  45.693  30.167  1.00  0.00           H  
ATOM   2363 HD21 ASN   149      29.499  44.953  30.733  1.00  0.00           H  
ATOM   2364 HD22 ASN   149      30.568  46.273  31.099  1.00  0.00           H  
ATOM   2365  N   ASP   150      28.455  44.452  27.402  1.00  0.00           N  
ATOM   2366  CA  ASP   150      29.430  43.558  26.873  1.00  0.00           C  
ATOM   2367  C   ASP   150      29.636  43.949  25.437  1.00  0.00           C  
ATOM   2368  O   ASP   150      28.825  43.755  24.567  1.00  0.00           O  
ATOM   2369  CB  ASP   150      28.893  42.138  26.888  1.00  0.00           C  
ATOM   2370  CG  ASP   150      29.071  41.343  28.217  1.00  0.00           C  
ATOM   2371  OD1 ASP   150      29.927  41.664  29.033  1.00  0.00           O  
ATOM   2372  OD2 ASP   150      28.272  40.386  28.503  1.00  0.00           O1-
ATOM   2373  H   ASP   150      27.642  43.997  27.791  1.00  0.00           H  
ATOM   2374  HA  ASP   150      30.411  43.610  27.345  1.00  0.00           H  
ATOM   2375  HB2 ASP   150      27.834  42.078  26.633  1.00  0.00           H  
ATOM   2376  HB3 ASP   150      29.477  41.441  26.286  1.00  0.00           H  
ATOM   2377  N   SER   151      30.864  44.475  25.145  1.00  0.00           N  
ATOM   2378  CA  SER   151      31.178  44.805  23.759  1.00  0.00           C  
ATOM   2379  C   SER   151      31.138  43.495  22.916  1.00  0.00           C  
ATOM   2380  O   SER   151      31.331  42.350  23.377  1.00  0.00           O  
ATOM   2381  CB  SER   151      32.530  45.562  23.559  1.00  0.00           C  
ATOM   2382  OG  SER   151      33.518  44.897  24.299  1.00  0.00           O  
ATOM   2383  H   SER   151      31.496  44.681  25.905  1.00  0.00           H  
ATOM   2384  HA  SER   151      30.335  45.391  23.394  1.00  0.00           H  
ATOM   2385  HB2 SER   151      32.895  45.697  22.541  1.00  0.00           H  
ATOM   2386  HB3 SER   151      32.530  46.509  24.098  1.00  0.00           H  
ATOM   2387  HG  SER   151      33.399  45.200  25.202  1.00  0.00           H  
ATOM   2388  N   PRO   152      30.969  43.691  21.542  1.00  0.00           N  
ATOM   2389  CA  PRO   152      30.910  42.495  20.620  1.00  0.00           C  
ATOM   2390  C   PRO   152      32.086  41.487  20.719  1.00  0.00           C  
ATOM   2391  O   PRO   152      31.821  40.285  20.825  1.00  0.00           O  
ATOM   2392  CD  PRO   152      30.907  44.909  20.768  1.00  0.00           C  
ATOM   2393  CG  PRO   152      30.221  44.539  19.445  1.00  0.00           C  
ATOM   2394  CB  PRO   152      30.737  43.074  19.261  1.00  0.00           C  
ATOM   2395  HD2 PRO   152      31.953  45.093  20.521  1.00  0.00           H  
ATOM   2396  HD3 PRO   152      30.367  45.781  21.135  1.00  0.00           H  
ATOM   2397  HG2 PRO   152      30.640  45.227  18.711  1.00  0.00           H  
ATOM   2398  HG3 PRO   152      29.134  44.535  19.531  1.00  0.00           H  
ATOM   2399  HB2 PRO   152      31.715  43.123  18.782  1.00  0.00           H  
ATOM   2400  HB3 PRO   152      30.081  42.468  18.636  1.00  0.00           H  
ATOM   2401  HA  PRO   152      29.972  41.965  20.784  1.00  0.00           H  
ATOM   2402  N   PRO   153      33.358  41.875  20.561  1.00  0.00           N  
ATOM   2403  CA  PRO   153      34.489  40.932  20.602  1.00  0.00           C  
ATOM   2404  C   PRO   153      34.704  40.224  21.951  1.00  0.00           C  
ATOM   2405  O   PRO   153      35.295  39.131  22.062  1.00  0.00           O  
ATOM   2406  CD  PRO   153      33.853  43.217  20.810  1.00  0.00           C  
ATOM   2407  CG  PRO   153      35.356  43.142  20.816  1.00  0.00           C  
ATOM   2408  CB  PRO   153      35.574  41.808  20.102  1.00  0.00           C  
ATOM   2409  HD2 PRO   153      33.589  43.655  21.772  1.00  0.00           H  
ATOM   2410  HD3 PRO   153      33.516  43.865  20.000  1.00  0.00           H  
ATOM   2411  HG2 PRO   153      35.814  43.038  21.800  1.00  0.00           H  
ATOM   2412  HG3 PRO   153      35.813  44.021  20.362  1.00  0.00           H  
ATOM   2413  HB2 PRO   153      36.543  41.444  20.445  1.00  0.00           H  
ATOM   2414  HB3 PRO   153      35.541  42.010  19.031  1.00  0.00           H  
ATOM   2415  HA  PRO   153      34.320  40.132  19.881  1.00  0.00           H  
ATOM   2416  N   ALA   154      34.125  40.764  23.070  1.00  0.00           N  
ATOM   2417  CA  ALA   154      34.417  40.448  24.446  1.00  0.00           C  
ATOM   2418  C   ALA   154      34.040  39.020  24.818  1.00  0.00           C  
ATOM   2419  O   ALA   154      34.647  38.404  25.654  1.00  0.00           O  
ATOM   2420  CB  ALA   154      33.648  41.328  25.374  1.00  0.00           C  
ATOM   2421  H   ALA   154      33.647  41.640  22.909  1.00  0.00           H  
ATOM   2422  HA  ALA   154      35.485  40.529  24.644  1.00  0.00           H  
ATOM   2423  HB1 ALA   154      33.917  42.375  25.231  1.00  0.00           H  
ATOM   2424  HB2 ALA   154      32.585  41.262  25.142  1.00  0.00           H  
ATOM   2425  HB3 ALA   154      33.877  41.121  26.419  1.00  0.00           H  
ATOM   2426  N   GLU   155      32.992  38.416  24.235  1.00  0.00           N  
ATOM   2427  CA  GLU   155      32.465  37.088  24.676  1.00  0.00           C  
ATOM   2428  C   GLU   155      32.098  36.130  23.457  1.00  0.00           C  
ATOM   2429  O   GLU   155      31.775  36.513  22.362  1.00  0.00           O  
ATOM   2430  CB  GLU   155      31.285  37.203  25.657  1.00  0.00           C  
ATOM   2431  CG  GLU   155      31.511  38.093  26.862  1.00  0.00           C  
ATOM   2432  CD  GLU   155      32.663  37.703  27.726  1.00  0.00           C  
ATOM   2433  OE1 GLU   155      33.136  38.576  28.472  1.00  0.00           O  
ATOM   2434  OE2 GLU   155      33.041  36.517  27.718  1.00  0.00           O1-
ATOM   2435  H   GLU   155      32.375  38.923  23.616  1.00  0.00           H  
ATOM   2436  HA  GLU   155      33.304  36.541  25.106  1.00  0.00           H  
ATOM   2437  HB2 GLU   155      30.494  37.560  24.998  1.00  0.00           H  
ATOM   2438  HB3 GLU   155      30.908  36.246  26.019  1.00  0.00           H  
ATOM   2439  HG2 GLU   155      31.558  39.140  26.562  1.00  0.00           H  
ATOM   2440  HG3 GLU   155      30.624  38.074  27.496  1.00  0.00           H  
ATOM   2441  N   ARG   156      32.242  34.809  23.790  1.00  0.00           N  
ATOM   2442  CA  ARG   156      31.997  33.586  22.951  1.00  0.00           C  
ATOM   2443  C   ARG   156      30.439  33.350  22.795  1.00  0.00           C  
ATOM   2444  O   ARG   156      29.628  34.016  23.432  1.00  0.00           O  
ATOM   2445  CB  ARG   156      32.551  32.337  23.658  1.00  0.00           C  
ATOM   2446  CG  ARG   156      34.055  32.108  23.631  1.00  0.00           C  
ATOM   2447  CD  ARG   156      34.547  31.897  22.228  1.00  0.00           C  
ATOM   2448  NE  ARG   156      34.074  30.625  21.672  1.00  0.00           N  
ATOM   2449  CZ  ARG   156      34.745  29.465  21.640  1.00  0.00           C  
ATOM   2450  NH1 ARG   156      35.986  29.378  22.023  1.00  0.00           N  
ATOM   2451  NH2 ARG   156      34.255  28.310  21.307  1.00  0.00           N1+
ATOM   2452  H   ARG   156      32.559  34.591  24.724  1.00  0.00           H  
ATOM   2453  HA  ARG   156      32.403  33.651  21.941  1.00  0.00           H  
ATOM   2454  HB2 ARG   156      32.280  32.396  24.712  1.00  0.00           H  
ATOM   2455  HB3 ARG   156      32.030  31.431  23.348  1.00  0.00           H  
ATOM   2456  HG2 ARG   156      34.456  33.031  24.050  1.00  0.00           H  
ATOM   2457  HG3 ARG   156      34.392  31.321  24.306  1.00  0.00           H  
ATOM   2458  HD2 ARG   156      34.177  32.682  21.569  1.00  0.00           H  
ATOM   2459  HD3 ARG   156      35.635  31.930  22.183  1.00  0.00           H  
ATOM   2460  HE  ARG   156      33.147  30.620  21.272  1.00  0.00           H  
ATOM   2461 HH11 ARG   156      36.536  30.191  22.260  1.00  0.00           H  
ATOM   2462 HH12 ARG   156      36.457  28.487  21.957  1.00  0.00           H  
ATOM   2463 HH21 ARG   156      33.262  28.177  21.173  1.00  0.00           H  
ATOM   2464 HH22 ARG   156      34.854  27.498  21.323  1.00  0.00           H  
ATOM   2465  N   GLU   157      29.998  32.353  22.006  1.00  0.00           N  
ATOM   2466  CA  GLU   157      28.641  31.993  21.707  1.00  0.00           C  
ATOM   2467  C   GLU   157      27.772  31.720  22.966  1.00  0.00           C  
ATOM   2468  O   GLU   157      28.231  31.195  24.021  1.00  0.00           O  
ATOM   2469  CB  GLU   157      28.647  30.798  20.737  1.00  0.00           C  
ATOM   2470  CG  GLU   157      29.418  29.594  21.216  1.00  0.00           C  
ATOM   2471  CD  GLU   157      30.855  29.639  20.941  1.00  0.00           C  
ATOM   2472  OE1 GLU   157      31.468  28.553  21.191  1.00  0.00           O  
ATOM   2473  OE2 GLU   157      31.505  30.704  20.540  1.00  0.00           O1-
ATOM   2474  H   GLU   157      30.782  31.940  21.521  1.00  0.00           H  
ATOM   2475  HA  GLU   157      28.090  32.658  21.043  1.00  0.00           H  
ATOM   2476  HB2 GLU   157      27.608  30.599  20.474  1.00  0.00           H  
ATOM   2477  HB3 GLU   157      28.922  31.141  19.739  1.00  0.00           H  
ATOM   2478  HG2 GLU   157      29.272  29.500  22.292  1.00  0.00           H  
ATOM   2479  HG3 GLU   157      28.978  28.728  20.722  1.00  0.00           H  
ATOM   2480  N   PRO   158      26.456  32.007  22.953  1.00  0.00           N  
ATOM   2481  CA  PRO   158      25.521  31.737  24.016  1.00  0.00           C  
ATOM   2482  C   PRO   158      25.475  30.224  24.321  1.00  0.00           C  
ATOM   2483  O   PRO   158      25.706  29.317  23.569  1.00  0.00           O  
ATOM   2484  CD  PRO   158      25.772  32.736  21.897  1.00  0.00           C  
ATOM   2485  CG  PRO   158      24.363  33.198  22.391  1.00  0.00           C  
ATOM   2486  CB  PRO   158      24.151  32.173  23.507  1.00  0.00           C  
ATOM   2487  HD2 PRO   158      25.931  32.124  21.009  1.00  0.00           H  
ATOM   2488  HD3 PRO   158      26.283  33.683  21.719  1.00  0.00           H  
ATOM   2489  HG2 PRO   158      23.562  33.061  21.666  1.00  0.00           H  
ATOM   2490  HG3 PRO   158      24.441  34.195  22.824  1.00  0.00           H  
ATOM   2491  HB2 PRO   158      23.685  31.357  22.955  1.00  0.00           H  
ATOM   2492  HB3 PRO   158      23.537  32.531  24.333  1.00  0.00           H  
ATOM   2493  HA  PRO   158      25.716  32.346  24.899  1.00  0.00           H  
ATOM   2494  N   GLY   159      24.981  29.889  25.502  1.00  0.00           N  
ATOM   2495  CA  GLY   159      25.059  28.545  26.080  1.00  0.00           C  
ATOM   2496  C   GLY   159      26.422  28.241  26.542  1.00  0.00           C  
ATOM   2497  O   GLY   159      27.270  29.097  26.792  1.00  0.00           O  
ATOM   2498  H   GLY   159      24.616  30.644  26.065  1.00  0.00           H  
ATOM   2499  HA2 GLY   159      24.404  28.555  26.951  1.00  0.00           H  
ATOM   2500  HA3 GLY   159      24.772  27.739  25.405  1.00  0.00           H  
ATOM   2501  N   GLU   160      26.626  26.914  26.732  1.00  0.00           N  
ATOM   2502  CA  GLU   160      27.706  26.329  27.493  1.00  0.00           C  
ATOM   2503  C   GLU   160      29.165  26.797  27.090  1.00  0.00           C  
ATOM   2504  O   GLU   160      29.500  26.938  25.924  1.00  0.00           O  
ATOM   2505  CB  GLU   160      27.608  24.783  27.390  1.00  0.00           C  
ATOM   2506  CG  GLU   160      28.654  23.946  28.099  1.00  0.00           C  
ATOM   2507  CD  GLU   160      28.645  24.116  29.605  1.00  0.00           C  
ATOM   2508  OE1 GLU   160      28.372  23.091  30.255  1.00  0.00           O  
ATOM   2509  OE2 GLU   160      28.765  25.234  30.138  1.00  0.00           O1-
ATOM   2510  H   GLU   160      25.905  26.251  26.485  1.00  0.00           H  
ATOM   2511  HA  GLU   160      27.536  26.781  28.470  1.00  0.00           H  
ATOM   2512  HB2 GLU   160      26.678  24.357  27.765  1.00  0.00           H  
ATOM   2513  HB3 GLU   160      27.621  24.413  26.365  1.00  0.00           H  
ATOM   2514  HG2 GLU   160      28.392  22.921  27.835  1.00  0.00           H  
ATOM   2515  HG3 GLU   160      29.648  24.165  27.708  1.00  0.00           H  
ATOM   2516  N   VAL   161      29.979  26.977  28.138  1.00  0.00           N  
ATOM   2517  CA  VAL   161      31.323  27.526  28.041  1.00  0.00           C  
ATOM   2518  C   VAL   161      32.343  26.564  27.367  1.00  0.00           C  
ATOM   2519  O   VAL   161      32.127  25.349  27.303  1.00  0.00           O  
ATOM   2520  CB  VAL   161      31.851  28.064  29.373  1.00  0.00           C  
ATOM   2521  CG1 VAL   161      31.021  29.326  29.729  1.00  0.00           C  
ATOM   2522  CG2 VAL   161      31.903  26.970  30.489  1.00  0.00           C  
ATOM   2523  H   VAL   161      29.592  26.849  29.062  1.00  0.00           H  
ATOM   2524  HA  VAL   161      31.261  28.425  27.427  1.00  0.00           H  
ATOM   2525  HB  VAL   161      32.868  28.423  29.219  1.00  0.00           H  
ATOM   2526 HG11 VAL   161      31.247  29.457  30.787  1.00  0.00           H  
ATOM   2527 HG12 VAL   161      31.265  30.192  29.115  1.00  0.00           H  
ATOM   2528 HG13 VAL   161      29.946  29.155  29.667  1.00  0.00           H  
ATOM   2529 HG21 VAL   161      32.423  27.399  31.345  1.00  0.00           H  
ATOM   2530 HG22 VAL   161      30.947  26.525  30.766  1.00  0.00           H  
ATOM   2531 HG23 VAL   161      32.489  26.116  30.150  1.00  0.00           H  
ATOM   2532  N   VAL   162      33.471  27.145  26.971  1.00  0.00           N  
ATOM   2533  CA  VAL   162      34.755  26.448  26.704  1.00  0.00           C  
ATOM   2534  C   VAL   162      35.206  25.601  27.902  1.00  0.00           C  
ATOM   2535  O   VAL   162      34.716  25.760  29.006  1.00  0.00           O  
ATOM   2536  CB  VAL   162      35.869  27.451  26.436  1.00  0.00           C  
ATOM   2537  CG1 VAL   162      35.689  28.209  25.101  1.00  0.00           C  
ATOM   2538  CG2 VAL   162      36.079  28.378  27.596  1.00  0.00           C  
ATOM   2539  H   VAL   162      33.543  28.147  26.869  1.00  0.00           H  
ATOM   2540  HA  VAL   162      34.663  25.766  25.858  1.00  0.00           H  
ATOM   2541  HB  VAL   162      36.774  26.872  26.256  1.00  0.00           H  
ATOM   2542 HG11 VAL   162      36.575  28.793  24.854  1.00  0.00           H  
ATOM   2543 HG12 VAL   162      35.682  27.402  24.368  1.00  0.00           H  
ATOM   2544 HG13 VAL   162      34.826  28.875  25.078  1.00  0.00           H  
ATOM   2545 HG21 VAL   162      36.606  27.874  28.406  1.00  0.00           H  
ATOM   2546 HG22 VAL   162      36.646  29.259  27.295  1.00  0.00           H  
ATOM   2547 HG23 VAL   162      35.109  28.760  27.916  1.00  0.00           H  
ATOM   2548  N   ASP   163      36.241  24.757  27.771  1.00  0.00           N  
ATOM   2549  CA  ASP   163      37.095  24.164  28.863  1.00  0.00           C  
ATOM   2550  C   ASP   163      37.785  25.233  29.783  1.00  0.00           C  
ATOM   2551  O   ASP   163      38.251  26.280  29.255  1.00  0.00           O  
ATOM   2552  CB  ASP   163      38.174  23.206  28.234  1.00  0.00           C  
ATOM   2553  CG  ASP   163      37.513  22.140  27.324  1.00  0.00           C  
ATOM   2554  OD1 ASP   163      38.037  21.899  26.209  1.00  0.00           O  
ATOM   2555  OD2 ASP   163      36.512  21.531  27.741  1.00  0.00           O1-
ATOM   2556  H   ASP   163      36.480  24.354  26.876  1.00  0.00           H  
ATOM   2557  HA  ASP   163      36.531  23.511  29.529  1.00  0.00           H  
ATOM   2558  HB2 ASP   163      38.808  23.880  27.658  1.00  0.00           H  
ATOM   2559  HB3 ASP   163      38.805  22.780  29.013  1.00  0.00           H  
ATOM   2560  N   SER   164      37.827  25.021  31.061  1.00  0.00           N  
ATOM   2561  CA  SER   164      38.396  25.888  32.043  1.00  0.00           C  
ATOM   2562  C   SER   164      39.968  26.006  31.957  1.00  0.00           C  
ATOM   2563  O   SER   164      40.640  25.027  31.666  1.00  0.00           O  
ATOM   2564  CB  SER   164      37.910  25.526  33.453  1.00  0.00           C  
ATOM   2565  OG  SER   164      38.353  26.487  34.341  1.00  0.00           O  
ATOM   2566  H   SER   164      37.291  24.236  31.401  1.00  0.00           H  
ATOM   2567  HA  SER   164      37.992  26.883  31.853  1.00  0.00           H  
ATOM   2568  HB2 SER   164      36.835  25.355  33.516  1.00  0.00           H  
ATOM   2569  HB3 SER   164      38.342  24.581  33.780  1.00  0.00           H  
ATOM   2570  HG  SER   164      37.607  27.017  34.631  1.00  0.00           H  
ATOM   2571  N   LEU   165      40.475  27.168  32.141  1.00  0.00           N  
ATOM   2572  CA  LEU   165      41.918  27.438  31.966  1.00  0.00           C  
ATOM   2573  C   LEU   165      42.607  27.243  33.380  1.00  0.00           C  
ATOM   2574  O   LEU   165      43.839  27.320  33.428  1.00  0.00           O  
ATOM   2575  CB  LEU   165      42.264  28.828  31.352  1.00  0.00           C  
ATOM   2576  CG  LEU   165      41.715  29.150  29.902  1.00  0.00           C  
ATOM   2577  CD1 LEU   165      42.110  30.571  29.588  1.00  0.00           C  
ATOM   2578  CD2 LEU   165      42.278  28.146  28.874  1.00  0.00           C  
ATOM   2579  H   LEU   165      39.828  27.889  32.426  1.00  0.00           H  
ATOM   2580  HA  LEU   165      42.302  26.707  31.254  1.00  0.00           H  
ATOM   2581  HB2 LEU   165      41.851  29.555  32.052  1.00  0.00           H  
ATOM   2582  HB3 LEU   165      43.344  28.975  31.330  1.00  0.00           H  
ATOM   2583  HG  LEU   165      40.653  28.907  29.888  1.00  0.00           H  
ATOM   2584 HD11 LEU   165      43.199  30.577  29.533  1.00  0.00           H  
ATOM   2585 HD12 LEU   165      41.669  30.946  28.665  1.00  0.00           H  
ATOM   2586 HD13 LEU   165      41.967  31.267  30.415  1.00  0.00           H  
ATOM   2587 HD21 LEU   165      41.858  28.397  27.900  1.00  0.00           H  
ATOM   2588 HD22 LEU   165      43.366  28.093  28.823  1.00  0.00           H  
ATOM   2589 HD23 LEU   165      41.889  27.155  29.105  1.00  0.00           H  
ATOM   2590  N   VAL   166      41.740  27.133  34.435  1.00  0.00           N  
ATOM   2591  CA  VAL   166      42.280  27.013  35.795  1.00  0.00           C  
ATOM   2592  C   VAL   166      43.353  25.957  35.911  1.00  0.00           C  
ATOM   2593  O   VAL   166      43.101  24.860  35.476  1.00  0.00           O  
ATOM   2594  CB  VAL   166      41.138  26.777  36.832  1.00  0.00           C  
ATOM   2595  CG1 VAL   166      41.606  26.261  38.158  1.00  0.00           C  
ATOM   2596  CG2 VAL   166      40.370  28.132  37.035  1.00  0.00           C  
ATOM   2597  H   VAL   166      40.731  27.138  34.479  1.00  0.00           H  
ATOM   2598  HA  VAL   166      42.731  27.967  36.065  1.00  0.00           H  
ATOM   2599  HB  VAL   166      40.451  26.037  36.421  1.00  0.00           H  
ATOM   2600 HG11 VAL   166      42.146  25.316  38.097  1.00  0.00           H  
ATOM   2601 HG12 VAL   166      42.290  26.968  38.627  1.00  0.00           H  
ATOM   2602 HG13 VAL   166      40.762  25.983  38.790  1.00  0.00           H  
ATOM   2603 HG21 VAL   166      40.963  29.039  37.153  1.00  0.00           H  
ATOM   2604 HG22 VAL   166      39.753  28.315  36.155  1.00  0.00           H  
ATOM   2605 HG23 VAL   166      39.660  28.037  37.857  1.00  0.00           H  
ATOM   2606  N   GLY   167      44.522  26.348  36.398  1.00  0.00           N  
ATOM   2607  CA  GLY   167      45.804  25.639  36.416  1.00  0.00           C  
ATOM   2608  C   GLY   167      46.851  26.027  35.420  1.00  0.00           C  
ATOM   2609  O   GLY   167      47.964  25.518  35.528  1.00  0.00           O  
ATOM   2610  H   GLY   167      44.607  27.275  36.791  1.00  0.00           H  
ATOM   2611  HA2 GLY   167      46.374  25.826  37.326  1.00  0.00           H  
ATOM   2612  HA3 GLY   167      45.626  24.564  36.365  1.00  0.00           H  
ATOM   2613  N   LYS   168      46.607  26.925  34.506  1.00  0.00           N  
ATOM   2614  CA  LYS   168      47.604  27.332  33.549  1.00  0.00           C  
ATOM   2615  C   LYS   168      48.470  28.471  34.155  1.00  0.00           C  
ATOM   2616  O   LYS   168      48.073  29.378  34.951  1.00  0.00           O  
ATOM   2617  CB  LYS   168      46.938  27.680  32.237  1.00  0.00           C  
ATOM   2618  CG  LYS   168      46.503  26.429  31.560  1.00  0.00           C  
ATOM   2619  CD  LYS   168      46.002  26.522  30.157  1.00  0.00           C  
ATOM   2620  CE  LYS   168      45.869  25.090  29.718  1.00  0.00           C  
ATOM   2621  NZ  LYS   168      44.928  24.844  28.565  1.00  0.00           N1+
ATOM   2622  H   LYS   168      45.668  27.264  34.356  1.00  0.00           H  
ATOM   2623  HA  LYS   168      48.319  26.530  33.367  1.00  0.00           H  
ATOM   2624  HB2 LYS   168      46.193  28.475  32.243  1.00  0.00           H  
ATOM   2625  HB3 LYS   168      47.728  28.077  31.599  1.00  0.00           H  
ATOM   2626  HG2 LYS   168      47.330  25.720  31.583  1.00  0.00           H  
ATOM   2627  HG3 LYS   168      45.729  25.912  32.128  1.00  0.00           H  
ATOM   2628  HD2 LYS   168      45.002  26.936  30.288  1.00  0.00           H  
ATOM   2629  HD3 LYS   168      46.657  27.077  29.485  1.00  0.00           H  
ATOM   2630  HE2 LYS   168      46.830  24.754  29.329  1.00  0.00           H  
ATOM   2631  HE3 LYS   168      45.569  24.555  30.619  1.00  0.00           H  
ATOM   2632  HZ1 LYS   168      43.965  25.083  28.759  1.00  0.00           H  
ATOM   2633  HZ2 LYS   168      45.133  25.405  27.751  1.00  0.00           H  
ATOM   2634  HZ3 LYS   168      45.080  23.863  28.381  1.00  0.00           H  
ATOM   2635  N   GLN   169      49.769  28.410  33.767  1.00  0.00           N  
ATOM   2636  CA  GLN   169      50.697  29.532  33.902  1.00  0.00           C  
ATOM   2637  C   GLN   169      50.511  30.561  32.813  1.00  0.00           C  
ATOM   2638  O   GLN   169      50.402  30.125  31.697  1.00  0.00           O  
ATOM   2639  CB  GLN   169      52.144  29.038  34.089  1.00  0.00           C  
ATOM   2640  CG  GLN   169      52.295  28.124  35.374  1.00  0.00           C  
ATOM   2641  CD  GLN   169      52.390  26.626  35.129  1.00  0.00           C  
ATOM   2642  OE1 GLN   169      51.499  25.848  35.427  1.00  0.00           O  
ATOM   2643  NE2 GLN   169      53.428  26.225  34.416  1.00  0.00           N  
ATOM   2644  H   GLN   169      50.028  27.776  33.025  1.00  0.00           H  
ATOM   2645  HA  GLN   169      50.488  30.143  34.780  1.00  0.00           H  
ATOM   2646  HB2 GLN   169      52.515  28.544  33.191  1.00  0.00           H  
ATOM   2647  HB3 GLN   169      52.779  29.899  34.295  1.00  0.00           H  
ATOM   2648  HG2 GLN   169      53.186  28.385  35.945  1.00  0.00           H  
ATOM   2649  HG3 GLN   169      51.442  28.238  36.043  1.00  0.00           H  
ATOM   2650 HE21 GLN   169      54.085  26.977  34.260  1.00  0.00           H  
ATOM   2651 HE22 GLN   169      53.348  25.293  34.036  1.00  0.00           H  
ATOM   2652  N   VAL   170      50.471  31.860  33.175  1.00  0.00           N  
ATOM   2653  CA  VAL   170      50.380  33.028  32.333  1.00  0.00           C  
ATOM   2654  C   VAL   170      51.389  34.096  32.733  1.00  0.00           C  
ATOM   2655  O   VAL   170      51.935  34.037  33.790  1.00  0.00           O  
ATOM   2656  CB  VAL   170      48.959  33.546  32.358  1.00  0.00           C  
ATOM   2657  CG1 VAL   170      47.942  32.437  31.931  1.00  0.00           C  
ATOM   2658  CG2 VAL   170      48.547  34.145  33.697  1.00  0.00           C  
ATOM   2659  H   VAL   170      50.687  32.044  34.144  1.00  0.00           H  
ATOM   2660  HA  VAL   170      50.699  32.818  31.312  1.00  0.00           H  
ATOM   2661  HB  VAL   170      49.016  34.382  31.661  1.00  0.00           H  
ATOM   2662 HG11 VAL   170      46.943  32.847  31.784  1.00  0.00           H  
ATOM   2663 HG12 VAL   170      48.289  32.073  30.964  1.00  0.00           H  
ATOM   2664 HG13 VAL   170      47.849  31.609  32.634  1.00  0.00           H  
ATOM   2665 HG21 VAL   170      47.553  34.571  33.837  1.00  0.00           H  
ATOM   2666 HG22 VAL   170      48.673  33.367  34.450  1.00  0.00           H  
ATOM   2667 HG23 VAL   170      49.240  34.960  33.907  1.00  0.00           H  
ATOM   2668  N   GLU   171      51.597  35.051  31.865  1.00  0.00           N  
ATOM   2669  CA  GLU   171      52.470  36.189  32.126  1.00  0.00           C  
ATOM   2670  C   GLU   171      51.985  37.513  31.595  1.00  0.00           C  
ATOM   2671  O   GLU   171      51.510  37.615  30.475  1.00  0.00           O  
ATOM   2672  CB  GLU   171      53.877  35.767  31.581  1.00  0.00           C  
ATOM   2673  CG  GLU   171      54.932  36.854  31.836  1.00  0.00           C  
ATOM   2674  CD  GLU   171      56.035  36.632  30.776  1.00  0.00           C  
ATOM   2675  OE1 GLU   171      56.601  35.501  30.729  1.00  0.00           O  
ATOM   2676  OE2 GLU   171      56.243  37.493  29.923  1.00  0.00           O1-
ATOM   2677  H   GLU   171      51.049  35.063  31.016  1.00  0.00           H  
ATOM   2678  HA  GLU   171      52.563  36.304  33.206  1.00  0.00           H  
ATOM   2679  HB2 GLU   171      54.185  34.890  32.150  1.00  0.00           H  
ATOM   2680  HB3 GLU   171      53.774  35.515  30.525  1.00  0.00           H  
ATOM   2681  HG2 GLU   171      54.564  37.868  31.678  1.00  0.00           H  
ATOM   2682  HG3 GLU   171      55.186  36.881  32.895  1.00  0.00           H  
ATOM   2683  N   TYR   172      52.161  38.633  32.335  1.00  0.00           N  
ATOM   2684  CA  TYR   172      51.830  39.997  31.943  1.00  0.00           C  
ATOM   2685  C   TYR   172      53.085  40.929  32.074  1.00  0.00           C  
ATOM   2686  O   TYR   172      54.170  40.567  32.549  1.00  0.00           O  
ATOM   2687  CB  TYR   172      50.566  40.386  32.720  1.00  0.00           C  
ATOM   2688  CG  TYR   172      49.231  39.736  32.397  1.00  0.00           C  
ATOM   2689  CD1 TYR   172      48.270  40.507  31.745  1.00  0.00           C  
ATOM   2690  CE1 TYR   172      46.903  40.096  31.653  1.00  0.00           C  
ATOM   2691  CZ  TYR   172      46.554  38.796  32.038  1.00  0.00           C  
ATOM   2692  OH  TYR   172      45.411  38.266  31.628  1.00  0.00           O  
ATOM   2693  CE2 TYR   172      47.527  37.910  32.595  1.00  0.00           C  
ATOM   2694  CD2 TYR   172      48.899  38.422  32.819  1.00  0.00           C  
ATOM   2695  H   TYR   172      52.656  38.641  33.215  1.00  0.00           H  
ATOM   2696  HA  TYR   172      51.465  39.979  30.917  1.00  0.00           H  
ATOM   2697  HB2 TYR   172      50.782  40.127  33.757  1.00  0.00           H  
ATOM   2698  HB3 TYR   172      50.407  41.464  32.707  1.00  0.00           H  
ATOM   2699  HD1 TYR   172      48.573  41.500  31.449  1.00  0.00           H  
ATOM   2700  HE1 TYR   172      46.199  40.825  31.281  1.00  0.00           H  
ATOM   2701  HH  TYR   172      44.831  38.787  31.069  1.00  0.00           H  
ATOM   2702  HE2 TYR   172      47.272  36.884  32.818  1.00  0.00           H  
ATOM   2703  HD2 TYR   172      49.671  37.850  33.313  1.00  0.00           H  
ATOM   2704  N   ALA   173      53.019  42.183  31.509  1.00  0.00           N  
ATOM   2705  CA  ALA   173      53.889  43.246  31.895  1.00  0.00           C  
ATOM   2706  C   ALA   173      53.472  43.947  33.203  1.00  0.00           C  
ATOM   2707  O   ALA   173      52.327  44.382  33.263  1.00  0.00           O  
ATOM   2708  CB  ALA   173      54.235  44.264  30.758  1.00  0.00           C  
ATOM   2709  H   ALA   173      52.150  42.538  31.136  1.00  0.00           H  
ATOM   2710  HA  ALA   173      54.767  42.699  32.236  1.00  0.00           H  
ATOM   2711  HB1 ALA   173      55.246  44.600  30.989  1.00  0.00           H  
ATOM   2712  HB2 ALA   173      54.294  43.737  29.805  1.00  0.00           H  
ATOM   2713  HB3 ALA   173      53.552  45.112  30.750  1.00  0.00           H  
ATOM   2714  N   LYS   174      54.401  44.289  34.124  1.00  0.00           N  
ATOM   2715  CA  LYS   174      54.266  45.339  35.084  1.00  0.00           C  
ATOM   2716  C   LYS   174      54.324  46.712  34.353  1.00  0.00           C  
ATOM   2717  O   LYS   174      54.794  46.826  33.211  1.00  0.00           O  
ATOM   2718  CB  LYS   174      55.437  45.298  36.083  1.00  0.00           C  
ATOM   2719  CG  LYS   174      55.228  45.900  37.463  1.00  0.00           C  
ATOM   2720  CD  LYS   174      56.520  45.699  38.292  1.00  0.00           C  
ATOM   2721  CE  LYS   174      56.329  46.105  39.717  1.00  0.00           C  
ATOM   2722  NZ  LYS   174      57.599  45.888  40.398  1.00  0.00           N1+
ATOM   2723  H   LYS   174      55.304  43.890  33.911  1.00  0.00           H  
ATOM   2724  HA  LYS   174      53.282  45.249  35.545  1.00  0.00           H  
ATOM   2725  HB2 LYS   174      55.560  44.224  36.223  1.00  0.00           H  
ATOM   2726  HB3 LYS   174      56.315  45.766  35.636  1.00  0.00           H  
ATOM   2727  HG2 LYS   174      54.947  46.948  37.357  1.00  0.00           H  
ATOM   2728  HG3 LYS   174      54.389  45.416  37.964  1.00  0.00           H  
ATOM   2729  HD2 LYS   174      56.830  44.668  38.120  1.00  0.00           H  
ATOM   2730  HD3 LYS   174      57.297  46.370  37.925  1.00  0.00           H  
ATOM   2731  HE2 LYS   174      56.032  47.153  39.692  1.00  0.00           H  
ATOM   2732  HE3 LYS   174      55.483  45.723  40.289  1.00  0.00           H  
ATOM   2733  HZ1 LYS   174      58.310  46.193  39.748  1.00  0.00           H  
ATOM   2734  HZ2 LYS   174      57.569  46.476  41.219  1.00  0.00           H  
ATOM   2735  HZ3 LYS   174      57.804  44.913  40.562  1.00  0.00           H  
ATOM   2736  N   GLU   175      53.810  47.757  35.011  1.00  0.00           N  
ATOM   2737  CA  GLU   175      53.619  49.126  34.358  1.00  0.00           C  
ATOM   2738  C   GLU   175      54.815  49.823  33.860  1.00  0.00           C  
ATOM   2739  O   GLU   175      54.726  50.511  32.910  1.00  0.00           O  
ATOM   2740  CB  GLU   175      52.811  50.127  35.143  1.00  0.00           C  
ATOM   2741  CG  GLU   175      51.356  49.657  35.357  1.00  0.00           C  
ATOM   2742  CD  GLU   175      51.146  48.566  36.399  1.00  0.00           C  
ATOM   2743  OE1 GLU   175      50.030  48.050  36.439  1.00  0.00           O  
ATOM   2744  OE2 GLU   175      51.959  48.068  37.209  1.00  0.00           O1-
ATOM   2745  H   GLU   175      53.364  47.536  35.890  1.00  0.00           H  
ATOM   2746  HA  GLU   175      52.993  49.039  33.471  1.00  0.00           H  
ATOM   2747  HB2 GLU   175      53.261  50.412  36.094  1.00  0.00           H  
ATOM   2748  HB3 GLU   175      52.702  51.000  34.499  1.00  0.00           H  
ATOM   2749  HG2 GLU   175      50.749  50.532  35.586  1.00  0.00           H  
ATOM   2750  HG3 GLU   175      50.962  49.324  34.397  1.00  0.00           H  
ATOM   2751  N   ASP   176      55.964  49.449  34.428  1.00  0.00           N  
ATOM   2752  CA  ASP   176      57.309  49.894  34.031  1.00  0.00           C  
ATOM   2753  C   ASP   176      57.854  49.070  32.783  1.00  0.00           C  
ATOM   2754  O   ASP   176      58.978  49.346  32.290  1.00  0.00           O  
ATOM   2755  CB  ASP   176      58.318  49.941  35.172  1.00  0.00           C  
ATOM   2756  CG  ASP   176      58.241  48.712  36.008  1.00  0.00           C  
ATOM   2757  OD1 ASP   176      57.927  48.854  37.225  1.00  0.00           O  
ATOM   2758  OD2 ASP   176      58.618  47.590  35.545  1.00  0.00           O1-
ATOM   2759  H   ASP   176      55.876  49.102  35.372  1.00  0.00           H  
ATOM   2760  HA  ASP   176      57.246  50.930  33.697  1.00  0.00           H  
ATOM   2761  HB2 ASP   176      59.309  50.073  34.736  1.00  0.00           H  
ATOM   2762  HB3 ASP   176      58.062  50.800  35.792  1.00  0.00           H  
ATOM   2763  N   GLY   177      57.051  48.116  32.262  1.00  0.00           N  
ATOM   2764  CA  GLY   177      57.353  47.173  31.218  1.00  0.00           C  
ATOM   2765  C   GLY   177      58.065  45.918  31.607  1.00  0.00           C  
ATOM   2766  O   GLY   177      58.243  45.070  30.796  1.00  0.00           O  
ATOM   2767  H   GLY   177      56.141  47.928  32.657  1.00  0.00           H  
ATOM   2768  HA2 GLY   177      56.478  46.854  30.653  1.00  0.00           H  
ATOM   2769  HA3 GLY   177      58.004  47.657  30.489  1.00  0.00           H  
ATOM   2770  N   SER   178      58.435  45.674  32.870  1.00  0.00           N  
ATOM   2771  CA  SER   178      59.070  44.372  33.290  1.00  0.00           C  
ATOM   2772  C   SER   178      58.187  43.182  33.329  1.00  0.00           C  
ATOM   2773  O   SER   178      57.025  43.367  33.715  1.00  0.00           O  
ATOM   2774  CB  SER   178      59.780  44.649  34.653  1.00  0.00           C  
ATOM   2775  OG  SER   178      58.977  45.001  35.759  1.00  0.00           O  
ATOM   2776  H   SER   178      58.350  46.360  33.606  1.00  0.00           H  
ATOM   2777  HA  SER   178      59.908  44.086  32.655  1.00  0.00           H  
ATOM   2778  HB2 SER   178      60.251  43.708  34.935  1.00  0.00           H  
ATOM   2779  HB3 SER   178      60.520  45.427  34.465  1.00  0.00           H  
ATOM   2780  HG  SER   178      58.664  45.906  35.694  1.00  0.00           H  
ATOM   2781  N   LYS   179      58.578  42.012  32.817  1.00  0.00           N  
ATOM   2782  CA  LYS   179      57.611  40.830  32.744  1.00  0.00           C  
ATOM   2783  C   LYS   179      57.388  40.090  34.135  1.00  0.00           C  
ATOM   2784  O   LYS   179      58.376  39.980  34.904  1.00  0.00           O  
ATOM   2785  CB  LYS   179      58.019  39.900  31.576  1.00  0.00           C  
ATOM   2786  CG  LYS   179      57.830  40.545  30.187  1.00  0.00           C  
ATOM   2787  CD  LYS   179      56.685  41.463  29.775  1.00  0.00           C  
ATOM   2788  CE  LYS   179      55.286  40.849  29.466  1.00  0.00           C  
ATOM   2789  NZ  LYS   179      55.477  39.833  28.424  1.00  0.00           N1+
ATOM   2790  H   LYS   179      59.467  41.933  32.345  1.00  0.00           H  
ATOM   2791  HA  LYS   179      56.620  41.136  32.408  1.00  0.00           H  
ATOM   2792  HB2 LYS   179      59.025  39.480  31.599  1.00  0.00           H  
ATOM   2793  HB3 LYS   179      57.429  38.986  31.514  1.00  0.00           H  
ATOM   2794  HG2 LYS   179      58.721  41.156  30.041  1.00  0.00           H  
ATOM   2795  HG3 LYS   179      57.777  39.708  29.490  1.00  0.00           H  
ATOM   2796  HD2 LYS   179      56.629  42.232  30.546  1.00  0.00           H  
ATOM   2797  HD3 LYS   179      56.916  42.088  28.912  1.00  0.00           H  
ATOM   2798  HE2 LYS   179      55.086  40.390  30.434  1.00  0.00           H  
ATOM   2799  HE3 LYS   179      54.549  41.593  29.163  1.00  0.00           H  
ATOM   2800  HZ1 LYS   179      54.634  39.300  28.266  1.00  0.00           H  
ATOM   2801  HZ2 LYS   179      55.772  40.165  27.517  1.00  0.00           H  
ATOM   2802  HZ3 LYS   179      56.104  39.067  28.626  1.00  0.00           H  
ATOM   2803  N   ARG   180      56.173  39.610  34.392  1.00  0.00           N  
ATOM   2804  CA  ARG   180      55.798  38.845  35.646  1.00  0.00           C  
ATOM   2805  C   ARG   180      54.895  37.590  35.405  1.00  0.00           C  
ATOM   2806  O   ARG   180      53.865  37.659  34.734  1.00  0.00           O  
ATOM   2807  CB  ARG   180      55.230  39.822  36.726  1.00  0.00           C  
ATOM   2808  CG  ARG   180      53.754  40.189  36.332  1.00  0.00           C  
ATOM   2809  CD  ARG   180      53.195  41.470  36.924  1.00  0.00           C  
ATOM   2810  NE  ARG   180      53.353  41.529  38.427  1.00  0.00           N  
ATOM   2811  CZ  ARG   180      52.371  41.849  39.258  1.00  0.00           C  
ATOM   2812  NH1 ARG   180      51.378  42.671  38.996  1.00  0.00           N  
ATOM   2813  NH2 ARG   180      52.526  41.514  40.480  1.00  0.00           N1+
ATOM   2814  H   ARG   180      55.398  39.848  33.791  1.00  0.00           H  
ATOM   2815  HA  ARG   180      56.697  38.484  36.145  1.00  0.00           H  
ATOM   2816  HB2 ARG   180      55.249  39.241  37.648  1.00  0.00           H  
ATOM   2817  HB3 ARG   180      55.861  40.710  36.723  1.00  0.00           H  
ATOM   2818  HG2 ARG   180      53.702  40.306  35.249  1.00  0.00           H  
ATOM   2819  HG3 ARG   180      53.116  39.322  36.507  1.00  0.00           H  
ATOM   2820  HD2 ARG   180      53.807  42.287  36.543  1.00  0.00           H  
ATOM   2821  HD3 ARG   180      52.170  41.527  36.557  1.00  0.00           H  
ATOM   2822  HE  ARG   180      54.195  41.083  38.762  1.00  0.00           H  
ATOM   2823 HH11 ARG   180      51.324  43.140  38.103  1.00  0.00           H  
ATOM   2824 HH12 ARG   180      50.848  42.854  39.836  1.00  0.00           H  
ATOM   2825 HH21 ARG   180      53.117  40.698  40.548  1.00  0.00           H  
ATOM   2826 HH22 ARG   180      51.763  41.672  41.123  1.00  0.00           H  
ATOM   2827  N   THR   181      55.364  36.362  35.739  1.00  0.00           N  
ATOM   2828  CA  THR   181      54.712  35.016  35.718  1.00  0.00           C  
ATOM   2829  C   THR   181      53.690  34.902  36.863  1.00  0.00           C  
ATOM   2830  O   THR   181      53.756  35.654  37.844  1.00  0.00           O  
ATOM   2831  CB  THR   181      55.818  33.968  35.812  1.00  0.00           C  
ATOM   2832  CG2 THR   181      56.646  34.003  34.500  1.00  0.00           C  
ATOM   2833  OG1 THR   181      56.697  34.091  36.881  1.00  0.00           O  
ATOM   2834  H   THR   181      56.353  36.341  35.941  1.00  0.00           H  
ATOM   2835  HA  THR   181      54.263  34.998  34.725  1.00  0.00           H  
ATOM   2836  HB  THR   181      55.226  33.062  35.941  1.00  0.00           H  
ATOM   2837 HG21 THR   181      55.975  34.211  33.667  1.00  0.00           H  
ATOM   2838 HG22 THR   181      57.394  34.784  34.634  1.00  0.00           H  
ATOM   2839 HG23 THR   181      57.235  33.103  34.321  1.00  0.00           H  
ATOM   2840  HG1 THR   181      56.277  33.545  37.550  1.00  0.00           H  
ATOM   2841  N   GLY   182      52.666  34.011  36.666  1.00  0.00           N  
ATOM   2842  CA  GLY   182      51.868  33.541  37.844  1.00  0.00           C  
ATOM   2843  C   GLY   182      50.994  32.308  37.561  1.00  0.00           C  
ATOM   2844  O   GLY   182      51.359  31.583  36.568  1.00  0.00           O  
ATOM   2845  H   GLY   182      52.499  33.608  35.755  1.00  0.00           H  
ATOM   2846  HA2 GLY   182      52.515  33.279  38.681  1.00  0.00           H  
ATOM   2847  HA3 GLY   182      51.235  34.358  38.192  1.00  0.00           H  
ATOM   2848  N   MET   183      49.953  32.003  38.382  1.00  0.00           N  
ATOM   2849  CA  MET   183      48.949  30.912  38.068  1.00  0.00           C  
ATOM   2850  C   MET   183      47.553  31.428  38.113  1.00  0.00           C  
ATOM   2851  O   MET   183      47.279  32.294  38.924  1.00  0.00           O  
ATOM   2852  CB  MET   183      49.141  29.758  39.040  1.00  0.00           C  
ATOM   2853  CG  MET   183      48.379  28.472  38.639  1.00  0.00           C  
ATOM   2854  SD  MET   183      48.504  27.016  39.703  1.00  0.00           S  
ATOM   2855  CE  MET   183      50.069  26.319  39.095  1.00  0.00           C  
ATOM   2856  H   MET   183      49.955  32.417  39.303  1.00  0.00           H  
ATOM   2857  HA  MET   183      49.075  30.562  37.043  1.00  0.00           H  
ATOM   2858  HB2 MET   183      50.165  29.449  39.250  1.00  0.00           H  
ATOM   2859  HB3 MET   183      48.756  29.944  40.043  1.00  0.00           H  
ATOM   2860  HG2 MET   183      47.339  28.741  38.828  1.00  0.00           H  
ATOM   2861  HG3 MET   183      48.525  28.202  37.593  1.00  0.00           H  
ATOM   2862  HE1 MET   183      50.015  25.943  38.074  1.00  0.00           H  
ATOM   2863  HE2 MET   183      50.889  27.036  39.052  1.00  0.00           H  
ATOM   2864  HE3 MET   183      50.405  25.578  39.820  1.00  0.00           H  
ATOM   2865  N   VAL   184      46.837  30.962  37.160  1.00  0.00           N  
ATOM   2866  CA  VAL   184      45.341  31.074  37.064  1.00  0.00           C  
ATOM   2867  C   VAL   184      44.619  30.071  37.890  1.00  0.00           C  
ATOM   2868  O   VAL   184      44.456  28.921  37.505  1.00  0.00           O  
ATOM   2869  CB  VAL   184      44.985  30.810  35.614  1.00  0.00           C  
ATOM   2870  CG1 VAL   184      43.449  30.965  35.406  1.00  0.00           C  
ATOM   2871  CG2 VAL   184      45.666  31.808  34.630  1.00  0.00           C  
ATOM   2872  H   VAL   184      47.292  30.310  36.537  1.00  0.00           H  
ATOM   2873  HA  VAL   184      45.049  32.099  37.292  1.00  0.00           H  
ATOM   2874  HB  VAL   184      45.251  29.796  35.316  1.00  0.00           H  
ATOM   2875 HG11 VAL   184      42.854  30.176  35.865  1.00  0.00           H  
ATOM   2876 HG12 VAL   184      43.035  31.837  35.912  1.00  0.00           H  
ATOM   2877 HG13 VAL   184      43.113  30.814  34.380  1.00  0.00           H  
ATOM   2878 HG21 VAL   184      45.232  32.791  34.813  1.00  0.00           H  
ATOM   2879 HG22 VAL   184      46.728  31.768  34.874  1.00  0.00           H  
ATOM   2880 HG23 VAL   184      45.439  31.487  33.613  1.00  0.00           H  
ATOM   2881  N   ILE   185      44.268  30.500  39.151  1.00  0.00           N  
ATOM   2882  CA  ILE   185      43.944  29.598  40.280  1.00  0.00           C  
ATOM   2883  C   ILE   185      42.465  29.231  40.464  1.00  0.00           C  
ATOM   2884  O   ILE   185      42.182  28.220  41.080  1.00  0.00           O  
ATOM   2885  CB  ILE   185      44.551  30.229  41.546  1.00  0.00           C  
ATOM   2886  CG2 ILE   185      46.094  30.259  41.623  1.00  0.00           C  
ATOM   2887  CG1 ILE   185      44.043  31.697  41.836  1.00  0.00           C  
ATOM   2888  CD1 ILE   185      44.122  32.117  43.346  1.00  0.00           C  
ATOM   2889  H   ILE   185      44.450  31.473  39.351  1.00  0.00           H  
ATOM   2890  HA  ILE   185      44.438  28.639  40.129  1.00  0.00           H  
ATOM   2891  HB  ILE   185      44.190  29.612  42.369  1.00  0.00           H  
ATOM   2892 HG21 ILE   185      46.451  30.593  40.649  1.00  0.00           H  
ATOM   2893 HG22 ILE   185      46.566  30.873  42.390  1.00  0.00           H  
ATOM   2894 HG23 ILE   185      46.298  29.203  41.805  1.00  0.00           H  
ATOM   2895 HG12 ILE   185      44.525  32.451  41.213  1.00  0.00           H  
ATOM   2896 HG13 ILE   185      42.970  31.822  41.692  1.00  0.00           H  
ATOM   2897 HD11 ILE   185      45.082  32.507  43.685  1.00  0.00           H  
ATOM   2898 HD12 ILE   185      43.377  32.861  43.631  1.00  0.00           H  
ATOM   2899 HD13 ILE   185      43.921  31.256  43.982  1.00  0.00           H  
ATOM   2900  N   HIS   186      41.555  30.104  40.015  1.00  0.00           N  
ATOM   2901  CA  HIS   186      40.167  29.996  40.320  1.00  0.00           C  
ATOM   2902  C   HIS   186      39.372  30.856  39.326  1.00  0.00           C  
ATOM   2903  O   HIS   186      39.935  31.788  38.611  1.00  0.00           O  
ATOM   2904  CB  HIS   186      40.022  30.522  41.755  1.00  0.00           C  
ATOM   2905  CG  HIS   186      38.570  30.650  42.123  1.00  0.00           C  
ATOM   2906  ND1 HIS   186      37.802  29.654  42.700  1.00  0.00           N  
ATOM   2907  CE1 HIS   186      36.652  30.312  42.912  1.00  0.00           C  
ATOM   2908  NE2 HIS   186      36.664  31.594  42.567  1.00  0.00           N  
ATOM   2909  CD2 HIS   186      37.913  31.787  42.020  1.00  0.00           C  
ATOM   2910  H   HIS   186      41.870  30.795  39.349  1.00  0.00           H  
ATOM   2911  HA  HIS   186      39.844  28.955  40.335  1.00  0.00           H  
ATOM   2912  HB2 HIS   186      40.577  29.886  42.445  1.00  0.00           H  
ATOM   2913  HB3 HIS   186      40.458  31.514  41.878  1.00  0.00           H  
ATOM   2914  HE1 HIS   186      35.821  29.831  43.406  1.00  0.00           H  
ATOM   2915  HE2 HIS   186      35.873  32.212  42.455  1.00  0.00           H  
ATOM   2916  HD2 HIS   186      38.186  32.625  41.395  1.00  0.00           H  
ATOM   2917  N   GLN   187      38.138  30.513  38.989  1.00  0.00           N  
ATOM   2918  CA  GLN   187      37.282  31.005  37.885  1.00  0.00           C  
ATOM   2919  C   GLN   187      35.976  31.661  38.489  1.00  0.00           C  
ATOM   2920  O   GLN   187      35.393  31.204  39.412  1.00  0.00           O  
ATOM   2921  CB  GLN   187      36.816  29.785  37.115  1.00  0.00           C  
ATOM   2922  CG  GLN   187      35.925  30.030  35.871  1.00  0.00           C  
ATOM   2923  CD  GLN   187      35.810  28.868  34.940  1.00  0.00           C  
ATOM   2924  OE1 GLN   187      36.262  27.767  35.194  1.00  0.00           O  
ATOM   2925  NE2 GLN   187      35.299  29.058  33.787  1.00  0.00           N  
ATOM   2926  H   GLN   187      37.639  29.843  39.556  1.00  0.00           H  
ATOM   2927  HA  GLN   187      37.751  31.705  37.194  1.00  0.00           H  
ATOM   2928  HB2 GLN   187      37.764  29.340  36.812  1.00  0.00           H  
ATOM   2929  HB3 GLN   187      36.308  29.227  37.902  1.00  0.00           H  
ATOM   2930  HG2 GLN   187      34.907  30.305  36.145  1.00  0.00           H  
ATOM   2931  HG3 GLN   187      36.306  30.903  35.340  1.00  0.00           H  
ATOM   2932 HE21 GLN   187      35.262  29.988  33.396  1.00  0.00           H  
ATOM   2933 HE22 GLN   187      35.300  28.305  33.114  1.00  0.00           H  
ATOM   2934  N   VAL   188      35.557  32.845  38.108  1.00  0.00           N  
ATOM   2935  CA  VAL   188      34.306  33.491  38.630  1.00  0.00           C  
ATOM   2936  C   VAL   188      33.020  32.823  38.079  1.00  0.00           C  
ATOM   2937  O   VAL   188      32.633  33.016  36.874  1.00  0.00           O  
ATOM   2938  CB  VAL   188      34.442  34.980  38.324  1.00  0.00           C  
ATOM   2939  CG1 VAL   188      33.254  35.926  38.577  1.00  0.00           C  
ATOM   2940  CG2 VAL   188      35.675  35.618  39.008  1.00  0.00           C  
ATOM   2941  H   VAL   188      36.068  33.239  37.332  1.00  0.00           H  
ATOM   2942  HA  VAL   188      34.318  33.526  39.719  1.00  0.00           H  
ATOM   2943  HB  VAL   188      34.570  34.991  37.242  1.00  0.00           H  
ATOM   2944 HG11 VAL   188      32.386  35.572  38.022  1.00  0.00           H  
ATOM   2945 HG12 VAL   188      33.094  35.937  39.655  1.00  0.00           H  
ATOM   2946 HG13 VAL   188      33.382  36.983  38.344  1.00  0.00           H  
ATOM   2947 HG21 VAL   188      35.619  35.429  40.080  1.00  0.00           H  
ATOM   2948 HG22 VAL   188      36.648  35.208  38.735  1.00  0.00           H  
ATOM   2949 HG23 VAL   188      35.652  36.701  38.894  1.00  0.00           H  
ATOM   2950  N   GLU   189      32.242  31.968  38.826  1.00  0.00           N  
ATOM   2951  CA  GLU   189      31.157  31.180  38.286  1.00  0.00           C  
ATOM   2952  C   GLU   189      29.853  32.005  37.858  1.00  0.00           C  
ATOM   2953  O   GLU   189      28.966  31.466  37.258  1.00  0.00           O  
ATOM   2954  CB  GLU   189      30.769  30.084  39.261  1.00  0.00           C  
ATOM   2955  CG  GLU   189      30.409  30.276  40.708  1.00  0.00           C  
ATOM   2956  CD  GLU   189      29.186  31.213  40.800  1.00  0.00           C  
ATOM   2957  OE1 GLU   189      29.333  32.272  41.394  1.00  0.00           O  
ATOM   2958  OE2 GLU   189      28.100  30.820  40.249  1.00  0.00           O1-
ATOM   2959  H   GLU   189      32.483  31.871  39.802  1.00  0.00           H  
ATOM   2960  HA  GLU   189      31.553  30.786  37.350  1.00  0.00           H  
ATOM   2961  HB2 GLU   189      29.961  29.478  38.852  1.00  0.00           H  
ATOM   2962  HB3 GLU   189      31.616  29.408  39.374  1.00  0.00           H  
ATOM   2963  HG2 GLU   189      30.103  29.286  41.046  1.00  0.00           H  
ATOM   2964  HG3 GLU   189      31.318  30.661  41.171  1.00  0.00           H  
ATOM   2965  N   ALA   190      29.827  33.361  38.011  1.00  0.00           N  
ATOM   2966  CA  ALA   190      28.836  34.309  37.476  1.00  0.00           C  
ATOM   2967  C   ALA   190      29.083  34.794  36.075  1.00  0.00           C  
ATOM   2968  O   ALA   190      28.155  35.199  35.390  1.00  0.00           O  
ATOM   2969  CB  ALA   190      28.773  35.416  38.516  1.00  0.00           C  
ATOM   2970  H   ALA   190      30.605  33.727  38.542  1.00  0.00           H  
ATOM   2971  HA  ALA   190      27.923  33.717  37.539  1.00  0.00           H  
ATOM   2972  HB1 ALA   190      29.771  35.698  38.852  1.00  0.00           H  
ATOM   2973  HB2 ALA   190      28.117  36.208  38.155  1.00  0.00           H  
ATOM   2974  HB3 ALA   190      28.422  34.952  39.438  1.00  0.00           H  
ATOM   2975  N   LYS   191      30.351  34.648  35.587  1.00  0.00           N  
ATOM   2976  CA  LYS   191      30.862  35.130  34.260  1.00  0.00           C  
ATOM   2977  C   LYS   191      32.060  34.325  33.706  1.00  0.00           C  
ATOM   2978  O   LYS   191      33.165  34.928  33.952  1.00  0.00           O  
ATOM   2979  CB  LYS   191      31.025  36.659  34.404  1.00  0.00           C  
ATOM   2980  CG  LYS   191      31.146  37.393  33.075  1.00  0.00           C  
ATOM   2981  CD  LYS   191      29.825  37.411  32.250  1.00  0.00           C  
ATOM   2982  CE  LYS   191      29.954  38.402  31.119  1.00  0.00           C  
ATOM   2983  NZ  LYS   191      28.714  39.234  30.950  1.00  0.00           N1+
ATOM   2984  H   LYS   191      31.035  34.226  36.198  1.00  0.00           H  
ATOM   2985  HA  LYS   191      30.038  34.938  33.573  1.00  0.00           H  
ATOM   2986  HB2 LYS   191      30.213  37.129  34.960  1.00  0.00           H  
ATOM   2987  HB3 LYS   191      31.908  36.924  34.985  1.00  0.00           H  
ATOM   2988  HG2 LYS   191      31.467  38.407  33.312  1.00  0.00           H  
ATOM   2989  HG3 LYS   191      32.019  37.008  32.548  1.00  0.00           H  
ATOM   2990  HD2 LYS   191      29.686  36.435  31.784  1.00  0.00           H  
ATOM   2991  HD3 LYS   191      28.908  37.604  32.807  1.00  0.00           H  
ATOM   2992  HE2 LYS   191      30.720  39.143  31.351  1.00  0.00           H  
ATOM   2993  HE3 LYS   191      30.195  37.846  30.213  1.00  0.00           H  
ATOM   2994  HZ1 LYS   191      28.699  39.892  30.184  1.00  0.00           H  
ATOM   2995  HZ2 LYS   191      27.848  38.720  30.869  1.00  0.00           H  
ATOM   2996  HZ3 LYS   191      28.689  39.855  31.746  1.00  0.00           H  
ATOM   2997  N   PRO   192      31.928  33.150  33.136  1.00  0.00           N  
ATOM   2998  CA  PRO   192      33.007  32.140  33.284  1.00  0.00           C  
ATOM   2999  C   PRO   192      34.328  32.406  32.542  1.00  0.00           C  
ATOM   3000  O   PRO   192      35.376  31.784  32.840  1.00  0.00           O  
ATOM   3001  CD  PRO   192      30.659  32.380  33.036  1.00  0.00           C  
ATOM   3002  CG  PRO   192      31.008  30.846  33.313  1.00  0.00           C  
ATOM   3003  CB  PRO   192      32.426  30.813  32.795  1.00  0.00           C  
ATOM   3004  HD2 PRO   192      30.429  32.477  31.975  1.00  0.00           H  
ATOM   3005  HD3 PRO   192      29.879  32.687  33.733  1.00  0.00           H  
ATOM   3006  HG2 PRO   192      30.319  30.129  32.866  1.00  0.00           H  
ATOM   3007  HG3 PRO   192      30.970  30.613  34.377  1.00  0.00           H  
ATOM   3008  HB2 PRO   192      32.398  30.733  31.708  1.00  0.00           H  
ATOM   3009  HB3 PRO   192      32.935  29.956  33.237  1.00  0.00           H  
ATOM   3010  HA  PRO   192      33.208  31.999  34.346  1.00  0.00           H  
ATOM   3011  N   SER   193      34.336  33.434  31.647  1.00  0.00           N  
ATOM   3012  CA  SER   193      35.510  33.999  31.016  1.00  0.00           C  
ATOM   3013  C   SER   193      36.413  34.875  31.832  1.00  0.00           C  
ATOM   3014  O   SER   193      37.587  35.022  31.441  1.00  0.00           O  
ATOM   3015  CB  SER   193      35.077  34.890  29.845  1.00  0.00           C  
ATOM   3016  OG  SER   193      34.310  35.977  30.400  1.00  0.00           O  
ATOM   3017  H   SER   193      33.420  33.771  31.389  1.00  0.00           H  
ATOM   3018  HA  SER   193      36.130  33.169  30.677  1.00  0.00           H  
ATOM   3019  HB2 SER   193      35.997  35.255  29.388  1.00  0.00           H  
ATOM   3020  HB3 SER   193      34.480  34.376  29.091  1.00  0.00           H  
ATOM   3021  HG  SER   193      34.914  36.724  30.387  1.00  0.00           H  
ATOM   3022  N   VAL   194      36.055  35.185  33.063  1.00  0.00           N  
ATOM   3023  CA  VAL   194      36.827  36.019  33.982  1.00  0.00           C  
ATOM   3024  C   VAL   194      37.445  35.127  35.068  1.00  0.00           C  
ATOM   3025  O   VAL   194      36.766  34.299  35.684  1.00  0.00           O  
ATOM   3026  CB  VAL   194      35.902  37.025  34.668  1.00  0.00           C  
ATOM   3027  CG1 VAL   194      36.524  37.824  35.791  1.00  0.00           C  
ATOM   3028  CG2 VAL   194      35.479  38.083  33.668  1.00  0.00           C  
ATOM   3029  H   VAL   194      35.092  35.062  33.343  1.00  0.00           H  
ATOM   3030  HA  VAL   194      37.680  36.448  33.457  1.00  0.00           H  
ATOM   3031  HB  VAL   194      35.059  36.482  35.096  1.00  0.00           H  
ATOM   3032 HG11 VAL   194      36.517  37.207  36.690  1.00  0.00           H  
ATOM   3033 HG12 VAL   194      37.543  38.159  35.598  1.00  0.00           H  
ATOM   3034 HG13 VAL   194      35.847  38.651  36.004  1.00  0.00           H  
ATOM   3035 HG21 VAL   194      35.034  37.486  32.871  1.00  0.00           H  
ATOM   3036 HG22 VAL   194      34.695  38.631  34.190  1.00  0.00           H  
ATOM   3037 HG23 VAL   194      36.345  38.684  33.392  1.00  0.00           H  
ATOM   3038  N   TYR   195      38.748  35.263  35.345  1.00  0.00           N  
ATOM   3039  CA  TYR   195      39.493  34.366  36.214  1.00  0.00           C  
ATOM   3040  C   TYR   195      40.382  35.134  37.239  1.00  0.00           C  
ATOM   3041  O   TYR   195      40.732  36.290  37.009  1.00  0.00           O  
ATOM   3042  CB  TYR   195      40.423  33.536  35.379  1.00  0.00           C  
ATOM   3043  CG  TYR   195      39.772  32.446  34.516  1.00  0.00           C  
ATOM   3044  CD1 TYR   195      39.349  32.772  33.247  1.00  0.00           C  
ATOM   3045  CE1 TYR   195      38.857  31.801  32.351  1.00  0.00           C  
ATOM   3046  CZ  TYR   195      38.819  30.447  32.828  1.00  0.00           C  
ATOM   3047  OH  TYR   195      38.404  29.485  32.025  1.00  0.00           O  
ATOM   3048  CE2 TYR   195      39.249  30.146  34.098  1.00  0.00           C  
ATOM   3049  CD2 TYR   195      39.708  31.147  34.949  1.00  0.00           C  
ATOM   3050  H   TYR   195      39.258  36.077  35.033  1.00  0.00           H  
ATOM   3051  HA  TYR   195      38.746  33.798  36.768  1.00  0.00           H  
ATOM   3052  HB2 TYR   195      40.944  34.197  34.687  1.00  0.00           H  
ATOM   3053  HB3 TYR   195      41.123  33.060  36.066  1.00  0.00           H  
ATOM   3054  HD1 TYR   195      39.566  33.771  32.896  1.00  0.00           H  
ATOM   3055  HE1 TYR   195      38.566  32.014  31.333  1.00  0.00           H  
ATOM   3056  HH  TYR   195      37.693  29.822  31.475  1.00  0.00           H  
ATOM   3057  HE2 TYR   195      39.216  29.103  34.377  1.00  0.00           H  
ATOM   3058  HD2 TYR   195      40.075  30.894  35.933  1.00  0.00           H  
ATOM   3059  N   PHE   196      40.639  34.492  38.367  1.00  0.00           N  
ATOM   3060  CA  PHE   196      41.555  35.008  39.481  1.00  0.00           C  
ATOM   3061  C   PHE   196      42.983  34.545  39.163  1.00  0.00           C  
ATOM   3062  O   PHE   196      43.155  33.425  38.691  1.00  0.00           O  
ATOM   3063  CB  PHE   196      41.069  34.444  40.817  1.00  0.00           C  
ATOM   3064  CG  PHE   196      39.765  34.978  41.535  1.00  0.00           C  
ATOM   3065  CD1 PHE   196      38.921  35.939  40.926  1.00  0.00           C  
ATOM   3066  CE1 PHE   196      37.718  36.308  41.555  1.00  0.00           C  
ATOM   3067  CZ  PHE   196      37.438  35.807  42.805  1.00  0.00           C  
ATOM   3068  CE2 PHE   196      38.360  35.039  43.473  1.00  0.00           C  
ATOM   3069  CD2 PHE   196      39.510  34.571  42.851  1.00  0.00           C  
ATOM   3070  H   PHE   196      40.360  33.525  38.449  1.00  0.00           H  
ATOM   3071  HA  PHE   196      41.647  36.094  39.506  1.00  0.00           H  
ATOM   3072  HB2 PHE   196      40.935  33.388  40.582  1.00  0.00           H  
ATOM   3073  HB3 PHE   196      41.831  34.562  41.587  1.00  0.00           H  
ATOM   3074  HD1 PHE   196      39.104  36.271  39.915  1.00  0.00           H  
ATOM   3075  HE1 PHE   196      37.043  37.004  41.080  1.00  0.00           H  
ATOM   3076  HZ  PHE   196      36.567  36.064  43.389  1.00  0.00           H  
ATOM   3077  HE2 PHE   196      38.154  34.746  44.492  1.00  0.00           H  
ATOM   3078  HD2 PHE   196      40.246  34.045  43.441  1.00  0.00           H  
ATOM   3079  N   ILE   197      44.025  35.348  39.427  1.00  0.00           N  
ATOM   3080  CA  ILE   197      45.441  35.032  39.019  1.00  0.00           C  
ATOM   3081  C   ILE   197      46.337  35.315  40.279  1.00  0.00           C  
ATOM   3082  O   ILE   197      46.031  36.269  41.035  1.00  0.00           O  
ATOM   3083  CB  ILE   197      45.877  35.996  37.863  1.00  0.00           C  
ATOM   3084  CG2 ILE   197      47.375  35.755  37.710  1.00  0.00           C  
ATOM   3085  CG1 ILE   197      45.248  35.714  36.452  1.00  0.00           C  
ATOM   3086  CD1 ILE   197      43.731  36.051  36.297  1.00  0.00           C  
ATOM   3087  H   ILE   197      43.847  36.242  39.861  1.00  0.00           H  
ATOM   3088  HA  ILE   197      45.560  33.995  38.705  1.00  0.00           H  
ATOM   3089  HB  ILE   197      45.641  37.026  38.130  1.00  0.00           H  
ATOM   3090 HG21 ILE   197      47.801  36.367  36.915  1.00  0.00           H  
ATOM   3091 HG22 ILE   197      47.893  35.996  38.639  1.00  0.00           H  
ATOM   3092 HG23 ILE   197      47.647  34.712  37.545  1.00  0.00           H  
ATOM   3093 HG12 ILE   197      45.744  36.312  35.687  1.00  0.00           H  
ATOM   3094 HG13 ILE   197      45.397  34.672  36.167  1.00  0.00           H  
ATOM   3095 HD11 ILE   197      43.344  35.037  36.204  1.00  0.00           H  
ATOM   3096 HD12 ILE   197      43.231  36.558  37.122  1.00  0.00           H  
ATOM   3097 HD13 ILE   197      43.495  36.589  35.379  1.00  0.00           H  
ATOM   3098  N   LYS   198      47.257  34.431  40.655  1.00  0.00           N  
ATOM   3099  CA  LYS   198      48.307  34.579  41.673  1.00  0.00           C  
ATOM   3100  C   LYS   198      49.693  34.750  41.119  1.00  0.00           C  
ATOM   3101  O   LYS   198      50.367  33.754  40.852  1.00  0.00           O  
ATOM   3102  CB  LYS   198      48.223  33.394  42.736  1.00  0.00           C  
ATOM   3103  CG  LYS   198      49.258  33.518  43.913  1.00  0.00           C  
ATOM   3104  CD  LYS   198      49.176  34.763  44.800  1.00  0.00           C  
ATOM   3105  CE  LYS   198      50.393  35.061  45.785  1.00  0.00           C  
ATOM   3106  NZ  LYS   198      51.629  35.279  45.048  1.00  0.00           N1+
ATOM   3107  H   LYS   198      47.292  33.620  40.054  1.00  0.00           H  
ATOM   3108  HA  LYS   198      48.002  35.509  42.152  1.00  0.00           H  
ATOM   3109  HB2 LYS   198      47.237  33.476  43.193  1.00  0.00           H  
ATOM   3110  HB3 LYS   198      48.266  32.404  42.281  1.00  0.00           H  
ATOM   3111  HG2 LYS   198      49.202  32.630  44.542  1.00  0.00           H  
ATOM   3112  HG3 LYS   198      50.229  33.585  43.422  1.00  0.00           H  
ATOM   3113  HD2 LYS   198      49.188  35.572  44.070  1.00  0.00           H  
ATOM   3114  HD3 LYS   198      48.270  34.691  45.402  1.00  0.00           H  
ATOM   3115  HE2 LYS   198      50.003  35.946  46.287  1.00  0.00           H  
ATOM   3116  HE3 LYS   198      50.644  34.212  46.421  1.00  0.00           H  
ATOM   3117  HZ1 LYS   198      51.524  36.080  44.442  1.00  0.00           H  
ATOM   3118  HZ2 LYS   198      52.417  35.575  45.607  1.00  0.00           H  
ATOM   3119  HZ3 LYS   198      51.931  34.465  44.531  1.00  0.00           H  
ATOM   3120  N   PHE   199      50.106  35.952  40.741  1.00  0.00           N  
ATOM   3121  CA  PHE   199      51.428  36.412  40.291  1.00  0.00           C  
ATOM   3122  C   PHE   199      52.486  35.978  41.285  1.00  0.00           C  
ATOM   3123  O   PHE   199      52.299  36.117  42.489  1.00  0.00           O  
ATOM   3124  CB  PHE   199      51.488  37.932  39.890  1.00  0.00           C  
ATOM   3125  CG  PHE   199      50.727  38.322  38.594  1.00  0.00           C  
ATOM   3126  CD1 PHE   199      50.794  37.660  37.367  1.00  0.00           C  
ATOM   3127  CE1 PHE   199      50.205  38.269  36.240  1.00  0.00           C  
ATOM   3128  CZ  PHE   199      49.443  39.469  36.345  1.00  0.00           C  
ATOM   3129  CE2 PHE   199      49.386  40.097  37.604  1.00  0.00           C  
ATOM   3130  CD2 PHE   199      50.027  39.502  38.709  1.00  0.00           C  
ATOM   3131  H   PHE   199      49.369  36.636  40.651  1.00  0.00           H  
ATOM   3132  HA  PHE   199      51.632  35.893  39.355  1.00  0.00           H  
ATOM   3133  HB2 PHE   199      51.247  38.603  40.714  1.00  0.00           H  
ATOM   3134  HB3 PHE   199      52.548  38.165  39.786  1.00  0.00           H  
ATOM   3135  HD1 PHE   199      51.465  36.841  37.154  1.00  0.00           H  
ATOM   3136  HE1 PHE   199      50.284  37.774  35.284  1.00  0.00           H  
ATOM   3137  HZ  PHE   199      48.788  39.815  35.558  1.00  0.00           H  
ATOM   3138  HE2 PHE   199      48.735  40.931  37.818  1.00  0.00           H  
ATOM   3139  HD2 PHE   199      49.999  40.078  39.622  1.00  0.00           H  
ATOM   3140  N   ASP   200      53.611  35.529  40.761  1.00  0.00           N  
ATOM   3141  CA  ASP   200      54.805  34.989  41.498  1.00  0.00           C  
ATOM   3142  C   ASP   200      55.680  36.067  42.268  1.00  0.00           C  
ATOM   3143  O   ASP   200      56.500  35.708  43.131  1.00  0.00           O  
ATOM   3144  CB  ASP   200      55.663  34.313  40.317  1.00  0.00           C  
ATOM   3145  CG  ASP   200      55.035  33.064  39.751  1.00  0.00           C  
ATOM   3146  OD1 ASP   200      55.320  32.767  38.544  1.00  0.00           O  
ATOM   3147  OD2 ASP   200      54.516  32.155  40.465  1.00  0.00           O1-
ATOM   3148  H   ASP   200      53.732  35.570  39.759  1.00  0.00           H  
ATOM   3149  HA  ASP   200      54.493  34.217  42.201  1.00  0.00           H  
ATOM   3150  HB2 ASP   200      56.079  35.079  39.661  1.00  0.00           H  
ATOM   3151  HB3 ASP   200      56.623  34.046  40.758  1.00  0.00           H  
ATOM   3152  N   ASP   201      55.452  37.382  42.210  1.00  0.00           N  
ATOM   3153  CA  ASP   201      56.237  38.421  42.812  1.00  0.00           C  
ATOM   3154  C   ASP   201      55.502  38.946  44.048  1.00  0.00           C  
ATOM   3155  O   ASP   201      56.154  39.549  44.865  1.00  0.00           O  
ATOM   3156  CB  ASP   201      56.470  39.548  41.744  1.00  0.00           C  
ATOM   3157  CG  ASP   201      55.231  39.900  40.980  1.00  0.00           C  
ATOM   3158  OD1 ASP   201      54.131  39.467  41.273  1.00  0.00           O  
ATOM   3159  OD2 ASP   201      55.379  40.689  39.998  1.00  0.00           O1-
ATOM   3160  H   ASP   201      54.772  37.746  41.558  1.00  0.00           H  
ATOM   3161  HA  ASP   201      57.226  38.095  43.133  1.00  0.00           H  
ATOM   3162  HB2 ASP   201      56.878  40.485  42.123  1.00  0.00           H  
ATOM   3163  HB3 ASP   201      57.234  39.168  41.065  1.00  0.00           H  
ATOM   3164  N   ASP   202      54.225  38.765  44.172  1.00  0.00           N  
ATOM   3165  CA  ASP   202      53.336  39.582  45.049  1.00  0.00           C  
ATOM   3166  C   ASP   202      52.231  38.793  45.663  1.00  0.00           C  
ATOM   3167  O   ASP   202      51.516  38.049  44.969  1.00  0.00           O  
ATOM   3168  CB  ASP   202      52.782  40.691  44.238  1.00  0.00           C  
ATOM   3169  CG  ASP   202      51.905  41.639  44.932  1.00  0.00           C  
ATOM   3170  OD1 ASP   202      50.997  42.291  44.315  1.00  0.00           O  
ATOM   3171  OD2 ASP   202      51.826  41.695  46.181  1.00  0.00           O1-
ATOM   3172  H   ASP   202      53.815  38.097  43.534  1.00  0.00           H  
ATOM   3173  HA  ASP   202      53.935  40.069  45.819  1.00  0.00           H  
ATOM   3174  HB2 ASP   202      53.567  41.324  43.825  1.00  0.00           H  
ATOM   3175  HB3 ASP   202      52.266  40.339  43.345  1.00  0.00           H  
ATOM   3176  N   PHE   203      52.047  38.957  46.994  1.00  0.00           N  
ATOM   3177  CA  PHE   203      51.107  38.169  47.774  1.00  0.00           C  
ATOM   3178  C   PHE   203      49.524  38.520  47.591  1.00  0.00           C  
ATOM   3179  O   PHE   203      48.691  37.760  48.148  1.00  0.00           O  
ATOM   3180  CB  PHE   203      51.380  38.122  49.249  1.00  0.00           C  
ATOM   3181  CG  PHE   203      51.205  39.344  50.217  1.00  0.00           C  
ATOM   3182  CD1 PHE   203      51.028  40.622  49.636  1.00  0.00           C  
ATOM   3183  CE1 PHE   203      50.950  41.712  50.543  1.00  0.00           C  
ATOM   3184  CZ  PHE   203      51.086  41.492  51.922  1.00  0.00           C  
ATOM   3185  CE2 PHE   203      51.150  40.186  52.421  1.00  0.00           C  
ATOM   3186  CD2 PHE   203      51.211  39.059  51.574  1.00  0.00           C  
ATOM   3187  H   PHE   203      52.599  39.630  47.506  1.00  0.00           H  
ATOM   3188  HA  PHE   203      51.159  37.204  47.268  1.00  0.00           H  
ATOM   3189  HB2 PHE   203      50.713  37.323  49.572  1.00  0.00           H  
ATOM   3190  HB3 PHE   203      52.438  37.864  49.292  1.00  0.00           H  
ATOM   3191  HD1 PHE   203      51.029  40.863  48.584  1.00  0.00           H  
ATOM   3192  HE1 PHE   203      50.819  42.734  50.220  1.00  0.00           H  
ATOM   3193  HZ  PHE   203      51.056  42.336  52.596  1.00  0.00           H  
ATOM   3194  HE2 PHE   203      51.071  39.989  53.480  1.00  0.00           H  
ATOM   3195  HD2 PHE   203      51.270  38.023  51.873  1.00  0.00           H  
ATOM   3196  N   HIS   204      49.173  39.567  46.835  1.00  0.00           N  
ATOM   3197  CA  HIS   204      47.792  39.817  46.446  1.00  0.00           C  
ATOM   3198  C   HIS   204      47.205  38.702  45.543  1.00  0.00           C  
ATOM   3199  O   HIS   204      47.914  37.902  44.963  1.00  0.00           O  
ATOM   3200  CB  HIS   204      47.785  41.174  45.639  1.00  0.00           C  
ATOM   3201  CG  HIS   204      48.244  42.343  46.484  1.00  0.00           C  
ATOM   3202  ND1 HIS   204      49.371  43.085  46.385  1.00  0.00           N1+
ATOM   3203  CE1 HIS   204      49.364  44.059  47.264  1.00  0.00           C  
ATOM   3204  NE2 HIS   204      48.138  44.090  47.873  1.00  0.00           N  
ATOM   3205  CD2 HIS   204      47.454  42.976  47.404  1.00  0.00           C  
ATOM   3206  H   HIS   204      49.906  40.092  46.379  1.00  0.00           H  
ATOM   3207  HA  HIS   204      47.150  39.939  47.318  1.00  0.00           H  
ATOM   3208  HB2 HIS   204      48.213  41.106  44.638  1.00  0.00           H  
ATOM   3209  HB3 HIS   204      46.740  41.369  45.400  1.00  0.00           H  
ATOM   3210  HD1 HIS   204      50.200  42.750  45.915  1.00  0.00           H  
ATOM   3211  HE1 HIS   204      50.064  44.880  47.319  1.00  0.00           H  
ATOM   3212  HE2 HIS   204      47.867  44.787  48.552  1.00  0.00           H  
ATOM   3213  HD2 HIS   204      46.443  42.660  47.615  1.00  0.00           H  
ATOM   3214  N   ILE   205      45.882  38.650  45.303  1.00  0.00           N  
ATOM   3215  CA  ILE   205      45.183  38.122  44.107  1.00  0.00           C  
ATOM   3216  C   ILE   205      44.807  39.215  43.153  1.00  0.00           C  
ATOM   3217  O   ILE   205      44.416  40.335  43.551  1.00  0.00           O  
ATOM   3218  CB  ILE   205      43.913  37.353  44.551  1.00  0.00           C  
ATOM   3219  CG2 ILE   205      43.018  36.793  43.460  1.00  0.00           C  
ATOM   3220  CG1 ILE   205      43.995  36.290  45.634  1.00  0.00           C  
ATOM   3221  CD1 ILE   205      45.232  35.317  45.390  1.00  0.00           C  
ATOM   3222  H   ILE   205      45.393  39.157  46.027  1.00  0.00           H  
ATOM   3223  HA  ILE   205      45.850  37.432  43.590  1.00  0.00           H  
ATOM   3224  HB  ILE   205      43.308  38.082  45.090  1.00  0.00           H  
ATOM   3225 HG21 ILE   205      42.462  37.577  42.945  1.00  0.00           H  
ATOM   3226 HG22 ILE   205      43.635  36.119  42.866  1.00  0.00           H  
ATOM   3227 HG23 ILE   205      42.179  36.228  43.868  1.00  0.00           H  
ATOM   3228 HG12 ILE   205      44.211  36.769  46.588  1.00  0.00           H  
ATOM   3229 HG13 ILE   205      43.038  35.770  45.684  1.00  0.00           H  
ATOM   3230 HD11 ILE   205      45.255  34.610  46.219  1.00  0.00           H  
ATOM   3231 HD12 ILE   205      45.156  34.684  44.506  1.00  0.00           H  
ATOM   3232 HD13 ILE   205      46.163  35.883  45.388  1.00  0.00           H  
ATOM   3233  N   TYR   206      44.826  38.915  41.896  1.00  0.00           N  
ATOM   3234  CA  TYR   206      44.398  39.810  40.810  1.00  0.00           C  
ATOM   3235  C   TYR   206      43.259  39.175  39.946  1.00  0.00           C  
ATOM   3236  O   TYR   206      43.029  38.002  40.120  1.00  0.00           O  
ATOM   3237  CB  TYR   206      45.600  40.084  39.849  1.00  0.00           C  
ATOM   3238  CG  TYR   206      46.854  40.638  40.480  1.00  0.00           C  
ATOM   3239  CD1 TYR   206      47.754  39.857  41.245  1.00  0.00           C  
ATOM   3240  CE1 TYR   206      48.943  40.480  41.845  1.00  0.00           C  
ATOM   3241  CZ  TYR   206      49.207  41.805  41.504  1.00  0.00           C  
ATOM   3242  OH  TYR   206      50.371  42.429  41.895  1.00  0.00           O  
ATOM   3243  CE2 TYR   206      48.401  42.501  40.589  1.00  0.00           C  
ATOM   3244  CD2 TYR   206      47.187  41.954  40.223  1.00  0.00           C  
ATOM   3245  H   TYR   206      45.217  38.008  41.682  1.00  0.00           H  
ATOM   3246  HA  TYR   206      44.096  40.783  41.197  1.00  0.00           H  
ATOM   3247  HB2 TYR   206      45.849  39.162  39.323  1.00  0.00           H  
ATOM   3248  HB3 TYR   206      45.215  40.657  39.005  1.00  0.00           H  
ATOM   3249  HD1 TYR   206      47.528  38.812  41.397  1.00  0.00           H  
ATOM   3250  HE1 TYR   206      49.568  39.858  42.470  1.00  0.00           H  
ATOM   3251  HH  TYR   206      50.441  42.410  42.852  1.00  0.00           H  
ATOM   3252  HE2 TYR   206      48.697  43.478  40.233  1.00  0.00           H  
ATOM   3253  HD2 TYR   206      46.527  42.512  39.575  1.00  0.00           H  
ATOM   3254  N   VAL   207      42.745  39.993  39.009  1.00  0.00           N  
ATOM   3255  CA  VAL   207      41.764  39.446  38.087  1.00  0.00           C  
ATOM   3256  C   VAL   207      41.905  39.983  36.692  1.00  0.00           C  
ATOM   3257  O   VAL   207      41.959  41.207  36.492  1.00  0.00           O  
ATOM   3258  CB  VAL   207      40.366  39.767  38.660  1.00  0.00           C  
ATOM   3259  CG1 VAL   207      39.185  39.226  37.872  1.00  0.00           C  
ATOM   3260  CG2 VAL   207      40.081  39.561  40.148  1.00  0.00           C  
ATOM   3261  H   VAL   207      43.051  40.953  39.053  1.00  0.00           H  
ATOM   3262  HA  VAL   207      41.867  38.371  37.943  1.00  0.00           H  
ATOM   3263  HB  VAL   207      40.191  40.843  38.640  1.00  0.00           H  
ATOM   3264 HG11 VAL   207      39.362  38.859  36.862  1.00  0.00           H  
ATOM   3265 HG12 VAL   207      38.877  38.354  38.449  1.00  0.00           H  
ATOM   3266 HG13 VAL   207      38.410  39.991  37.816  1.00  0.00           H  
ATOM   3267 HG21 VAL   207      40.626  40.263  40.780  1.00  0.00           H  
ATOM   3268 HG22 VAL   207      39.072  39.902  40.376  1.00  0.00           H  
ATOM   3269 HG23 VAL   207      40.233  38.541  40.502  1.00  0.00           H  
ATOM   3270  N   TYR   208      41.806  39.081  35.655  1.00  0.00           N  
ATOM   3271  CA  TYR   208      41.600  39.428  34.264  1.00  0.00           C  
ATOM   3272  C   TYR   208      40.458  38.561  33.602  1.00  0.00           C  
ATOM   3273  O   TYR   208      40.248  37.390  34.019  1.00  0.00           O  
ATOM   3274  CB  TYR   208      42.926  39.480  33.432  1.00  0.00           C  
ATOM   3275  CG  TYR   208      44.092  40.229  34.100  1.00  0.00           C  
ATOM   3276  CD1 TYR   208      44.744  39.639  35.227  1.00  0.00           C  
ATOM   3277  CE1 TYR   208      45.760  40.313  35.906  1.00  0.00           C  
ATOM   3278  CZ  TYR   208      46.116  41.630  35.470  1.00  0.00           C  
ATOM   3279  OH  TYR   208      47.044  42.383  36.215  1.00  0.00           O  
ATOM   3280  CE2 TYR   208      45.423  42.190  34.369  1.00  0.00           C  
ATOM   3281  CD2 TYR   208      44.411  41.471  33.663  1.00  0.00           C  
ATOM   3282  H   TYR   208      41.855  38.110  35.930  1.00  0.00           H  
ATOM   3283  HA  TYR   208      41.323  40.482  34.248  1.00  0.00           H  
ATOM   3284  HB2 TYR   208      43.332  38.505  33.162  1.00  0.00           H  
ATOM   3285  HB3 TYR   208      42.707  39.951  32.474  1.00  0.00           H  
ATOM   3286  HD1 TYR   208      44.585  38.636  35.594  1.00  0.00           H  
ATOM   3287  HE1 TYR   208      46.258  39.867  36.755  1.00  0.00           H  
ATOM   3288  HH  TYR   208      47.652  42.923  35.705  1.00  0.00           H  
ATOM   3289  HE2 TYR   208      45.666  43.188  34.037  1.00  0.00           H  
ATOM   3290  HD2 TYR   208      43.922  41.916  32.809  1.00  0.00           H  
ATOM   3291  N   ASP   209      39.786  39.021  32.596  1.00  0.00           N  
ATOM   3292  CA  ASP   209      39.065  38.207  31.587  1.00  0.00           C  
ATOM   3293  C   ASP   209      40.207  37.538  30.625  1.00  0.00           C  
ATOM   3294  O   ASP   209      40.994  38.208  29.934  1.00  0.00           O  
ATOM   3295  CB  ASP   209      38.069  38.966  30.765  1.00  0.00           C  
ATOM   3296  CG  ASP   209      37.300  38.148  29.632  1.00  0.00           C  
ATOM   3297  OD1 ASP   209      37.916  37.712  28.600  1.00  0.00           O  
ATOM   3298  OD2 ASP   209      36.152  37.817  29.866  1.00  0.00           O1-
ATOM   3299  H   ASP   209      39.890  39.997  32.358  1.00  0.00           H  
ATOM   3300  HA  ASP   209      38.524  37.379  32.044  1.00  0.00           H  
ATOM   3301  HB2 ASP   209      37.377  39.442  31.460  1.00  0.00           H  
ATOM   3302  HB3 ASP   209      38.673  39.773  30.350  1.00  0.00           H  
ATOM   3303  N   LEU   210      40.055  36.188  30.523  1.00  0.00           N  
ATOM   3304  CA  LEU   210      40.873  35.284  29.739  1.00  0.00           C  
ATOM   3305  C   LEU   210      40.082  34.593  28.586  1.00  0.00           C  
ATOM   3306  O   LEU   210      40.675  33.800  27.885  1.00  0.00           O  
ATOM   3307  CB  LEU   210      41.566  34.321  30.638  1.00  0.00           C  
ATOM   3308  CG  LEU   210      42.332  34.915  31.862  1.00  0.00           C  
ATOM   3309  CD1 LEU   210      43.072  33.875  32.713  1.00  0.00           C  
ATOM   3310  CD2 LEU   210      43.490  35.868  31.482  1.00  0.00           C  
ATOM   3311  H   LEU   210      39.272  35.808  31.035  1.00  0.00           H  
ATOM   3312  HA  LEU   210      41.588  35.892  29.185  1.00  0.00           H  
ATOM   3313  HB2 LEU   210      40.850  33.655  31.118  1.00  0.00           H  
ATOM   3314  HB3 LEU   210      42.134  33.690  29.954  1.00  0.00           H  
ATOM   3315  HG  LEU   210      41.612  35.383  32.534  1.00  0.00           H  
ATOM   3316 HD11 LEU   210      42.424  33.016  32.890  1.00  0.00           H  
ATOM   3317 HD12 LEU   210      43.895  33.430  32.154  1.00  0.00           H  
ATOM   3318 HD13 LEU   210      43.400  34.289  33.666  1.00  0.00           H  
ATOM   3319 HD21 LEU   210      44.112  36.084  32.351  1.00  0.00           H  
ATOM   3320 HD22 LEU   210      44.136  35.462  30.704  1.00  0.00           H  
ATOM   3321 HD23 LEU   210      43.084  36.827  31.162  1.00  0.00           H  
ATOM   3322  N   VAL   211      38.802  34.816  28.337  1.00  0.00           N  
ATOM   3323  CA  VAL   211      38.048  34.150  27.209  1.00  0.00           C  
ATOM   3324  C   VAL   211      37.225  35.131  26.442  1.00  0.00           C  
ATOM   3325  O   VAL   211      36.218  35.619  26.864  1.00  0.00           O  
ATOM   3326  CB  VAL   211      37.307  32.821  27.601  1.00  0.00           C  
ATOM   3327  CG1 VAL   211      36.601  32.175  26.431  1.00  0.00           C  
ATOM   3328  CG2 VAL   211      38.203  31.828  28.271  1.00  0.00           C  
ATOM   3329  H   VAL   211      38.376  35.594  28.820  1.00  0.00           H  
ATOM   3330  HA  VAL   211      38.838  33.836  26.526  1.00  0.00           H  
ATOM   3331  HB  VAL   211      36.489  33.116  28.259  1.00  0.00           H  
ATOM   3332 HG11 VAL   211      36.167  32.968  25.821  1.00  0.00           H  
ATOM   3333 HG12 VAL   211      37.345  31.640  25.840  1.00  0.00           H  
ATOM   3334 HG13 VAL   211      35.838  31.504  26.825  1.00  0.00           H  
ATOM   3335 HG21 VAL   211      38.520  32.149  29.263  1.00  0.00           H  
ATOM   3336 HG22 VAL   211      37.606  30.942  28.485  1.00  0.00           H  
ATOM   3337 HG23 VAL   211      39.035  31.537  27.631  1.00  0.00           H  
ATOM   3338  N   LYS   212      37.630  35.421  25.177  1.00  0.00           N  
ATOM   3339  CA  LYS   212      37.001  36.389  24.342  1.00  0.00           C  
ATOM   3340  C   LYS   212      36.224  35.694  23.240  1.00  0.00           C  
ATOM   3341  O   LYS   212      36.473  34.546  23.007  1.00  0.00           O  
ATOM   3342  CB  LYS   212      38.130  37.299  23.696  1.00  0.00           C  
ATOM   3343  CG  LYS   212      39.163  38.003  24.548  1.00  0.00           C  
ATOM   3344  CD  LYS   212      38.512  39.034  25.461  1.00  0.00           C  
ATOM   3345  CE  LYS   212      39.568  39.759  26.326  1.00  0.00           C  
ATOM   3346  NZ  LYS   212      40.085  38.945  27.375  1.00  0.00           N1+
ATOM   3347  H   LYS   212      38.443  34.975  24.779  1.00  0.00           H  
ATOM   3348  HA  LYS   212      36.280  36.975  24.911  1.00  0.00           H  
ATOM   3349  HB2 LYS   212      38.702  36.678  23.007  1.00  0.00           H  
ATOM   3350  HB3 LYS   212      37.648  38.093  23.124  1.00  0.00           H  
ATOM   3351  HG2 LYS   212      39.782  37.312  25.121  1.00  0.00           H  
ATOM   3352  HG3 LYS   212      39.885  38.511  23.909  1.00  0.00           H  
ATOM   3353  HD2 LYS   212      37.989  39.717  24.792  1.00  0.00           H  
ATOM   3354  HD3 LYS   212      37.784  38.527  26.094  1.00  0.00           H  
ATOM   3355  HE2 LYS   212      40.430  40.194  25.820  1.00  0.00           H  
ATOM   3356  HE3 LYS   212      39.015  40.609  26.727  1.00  0.00           H  
ATOM   3357  HZ1 LYS   212      40.431  38.098  26.945  1.00  0.00           H  
ATOM   3358  HZ2 LYS   212      40.740  39.400  27.994  1.00  0.00           H  
ATOM   3359  HZ3 LYS   212      39.454  38.616  28.092  1.00  0.00           H  
ATOM   3360  N   NME   213      35.300  36.402  22.530  1.00  0.00           N  
ATOM   3361  C   NME   213      34.568  35.841  21.376  1.00  0.00           C  
ATOM   3362  H   NME   213      35.347  37.394  22.715  1.00  0.00           H  
ATOM   3363  H1  NME   213      33.904  36.591  20.944  1.00  0.00           H  
ATOM   3364  H2  NME   213      35.294  35.652  20.586  1.00  0.00           H  
ATOM   3365  H3  NME   213      34.155  34.891  21.716  1.00  0.00           H  
TER    3366      NME   213
CONECT 3361 3363 3364 3365
CONECT 3363 3361
CONECT 3364 3361
CONECT 3365 3361
END   
