# Supplementary material for: Exploring Aromatic Cage Flexibility Using Cosolvent Molecular Dynamics Simulations—An In-Silico Case Study of Tudor Domains
Source: J Chem Inf Model. 2024 May 21;64(11):4553–69. doi: 10.1021/acs.jcim.4c00298 (PMC11167732; doi:10.1021/acs.jcim.4c00298)
Supplement: Supplementary file 2 — ci4c00298_si_002.zip [file ci4c00298_si_002.zip › SPIN1/cluster_representatives/domain1/07_WAT_rep_c0.pdb]

TITLE     rep02.c0
REMARK   4      COMPLIES WITH FORMAT V. 3.0, 1-DEC-2006
REMARK 888
REMARK 888 WRITTEN BY MAESTRO (A PRODUCT OF SCHRODINGER, LLC)
ATOM      1  CH3 ACE     1      47.205  19.227  66.315  1.00  0.00           C  
ATOM      2  C   ACE     1      46.212  20.275  66.109  1.00  0.00           C  
ATOM      3  O   ACE     1      45.889  20.940  67.064  1.00  0.00           O  
ATOM      4  H1  ACE     1      46.613  18.320  66.436  1.00  0.00           H  
ATOM      5  H2  ACE     1      47.763  18.963  65.416  1.00  0.00           H  
ATOM      6  H3  ACE     1      47.790  19.329  67.228  1.00  0.00           H  
ATOM      7  N   ARG     2      45.776  20.481  64.869  1.00  0.00           N  
ATOM      8  CA  ARG     2      44.847  21.493  64.433  1.00  0.00           C  
ATOM      9  C   ARG     2      43.746  20.995  63.429  1.00  0.00           C  
ATOM     10  O   ARG     2      43.926  19.936  62.830  1.00  0.00           O  
ATOM     11  CB  ARG     2      45.598  22.685  63.748  1.00  0.00           C  
ATOM     12  CG  ARG     2      46.466  23.336  64.779  1.00  0.00           C  
ATOM     13  CD  ARG     2      45.714  24.167  65.691  1.00  0.00           C  
ATOM     14  NE  ARG     2      46.590  25.002  66.596  1.00  0.00           N  
ATOM     15  CZ  ARG     2      47.024  24.622  67.802  1.00  0.00           C  
ATOM     16  NH1 ARG     2      47.147  23.411  68.242  1.00  0.00           N  
ATOM     17  NH2 ARG     2      47.369  25.557  68.599  1.00  0.00           N1+
ATOM     18  H   ARG     2      46.116  19.848  64.159  1.00  0.00           H  
ATOM     19  HA  ARG     2      44.256  21.836  65.281  1.00  0.00           H  
ATOM     20  HB2 ARG     2      46.304  22.254  63.039  1.00  0.00           H  
ATOM     21  HB3 ARG     2      45.051  23.373  63.103  1.00  0.00           H  
ATOM     22  HG2 ARG     2      47.088  22.684  65.392  1.00  0.00           H  
ATOM     23  HG3 ARG     2      47.205  24.011  64.347  1.00  0.00           H  
ATOM     24  HD2 ARG     2      45.202  24.894  65.060  1.00  0.00           H  
ATOM     25  HD3 ARG     2      44.944  23.637  66.251  1.00  0.00           H  
ATOM     26  HE  ARG     2      46.708  25.995  66.452  1.00  0.00           H  
ATOM     27 HH11 ARG     2      46.882  22.580  67.733  1.00  0.00           H  
ATOM     28 HH12 ARG     2      47.735  23.331  69.059  1.00  0.00           H  
ATOM     29 HH21 ARG     2      47.261  26.498  68.249  1.00  0.00           H  
ATOM     30 HH22 ARG     2      47.718  25.340  69.522  1.00  0.00           H  
ATOM     31  N   ARG     3      42.658  21.700  63.286  1.00  0.00           N  
ATOM     32  CA  ARG     3      41.664  21.579  62.218  1.00  0.00           C  
ATOM     33  C   ARG     3      42.222  22.103  60.865  1.00  0.00           C  
ATOM     34  O   ARG     3      43.134  22.910  60.904  1.00  0.00           O  
ATOM     35  CB  ARG     3      40.342  22.254  62.618  1.00  0.00           C  
ATOM     36  CG  ARG     3      40.420  23.774  62.916  1.00  0.00           C  
ATOM     37  CD  ARG     3      38.960  24.375  63.113  1.00  0.00           C  
ATOM     38  NE  ARG     3      38.922  25.887  63.352  1.00  0.00           N  
ATOM     39  CZ  ARG     3      38.184  26.831  62.792  1.00  0.00           C  
ATOM     40  NH1 ARG     3      37.276  26.488  61.917  1.00  0.00           N  
ATOM     41  NH2 ARG     3      38.227  28.120  63.119  1.00  0.00           N1+
ATOM     42  H   ARG     3      42.666  22.528  63.865  1.00  0.00           H  
ATOM     43  HA  ARG     3      41.507  20.509  62.081  1.00  0.00           H  
ATOM     44  HB2 ARG     3      39.603  22.183  61.819  1.00  0.00           H  
ATOM     45  HB3 ARG     3      39.885  21.737  63.461  1.00  0.00           H  
ATOM     46  HG2 ARG     3      40.993  23.977  63.820  1.00  0.00           H  
ATOM     47  HG3 ARG     3      40.787  24.358  62.072  1.00  0.00           H  
ATOM     48  HD2 ARG     3      38.395  24.139  62.211  1.00  0.00           H  
ATOM     49  HD3 ARG     3      38.402  23.821  63.868  1.00  0.00           H  
ATOM     50  HE  ARG     3      39.490  26.297  64.079  1.00  0.00           H  
ATOM     51 HH11 ARG     3      37.056  25.513  61.769  1.00  0.00           H  
ATOM     52 HH12 ARG     3      36.670  27.252  61.656  1.00  0.00           H  
ATOM     53 HH21 ARG     3      38.914  28.408  63.801  1.00  0.00           H  
ATOM     54 HH22 ARG     3      37.712  28.826  62.613  1.00  0.00           H  
ATOM     55  N   ASN     4      41.551  21.709  59.861  1.00  0.00           N  
ATOM     56  CA  ASN     4      41.885  22.186  58.532  1.00  0.00           C  
ATOM     57  C   ASN     4      41.768  23.703  58.390  1.00  0.00           C  
ATOM     58  O   ASN     4      40.668  24.238  58.590  1.00  0.00           O  
ATOM     59  CB  ASN     4      40.899  21.455  57.534  1.00  0.00           C  
ATOM     60  CG  ASN     4      41.372  21.452  56.081  1.00  0.00           C  
ATOM     61  OD1 ASN     4      41.983  22.407  55.603  1.00  0.00           O  
ATOM     62  ND2 ASN     4      41.096  20.432  55.348  1.00  0.00           N  
ATOM     63  H   ASN     4      40.944  20.902  59.884  1.00  0.00           H  
ATOM     64  HA  ASN     4      42.915  21.900  58.320  1.00  0.00           H  
ATOM     65  HB2 ASN     4      40.760  20.405  57.794  1.00  0.00           H  
ATOM     66  HB3 ASN     4      39.912  21.916  57.533  1.00  0.00           H  
ATOM     67 HD21 ASN     4      40.567  19.637  55.677  1.00  0.00           H  
ATOM     68 HD22 ASN     4      41.176  20.613  54.358  1.00  0.00           H  
ATOM     69  N   ILE     5      42.792  24.321  57.827  1.00  0.00           N  
ATOM     70  CA  ILE     5      42.854  25.809  57.604  1.00  0.00           C  
ATOM     71  C   ILE     5      41.843  26.547  56.663  1.00  0.00           C  
ATOM     72  O   ILE     5      41.521  27.800  56.897  1.00  0.00           O  
ATOM     73  CB  ILE     5      44.358  26.044  57.130  1.00  0.00           C  
ATOM     74  CG2 ILE     5      44.608  25.568  55.661  1.00  0.00           C  
ATOM     75  CG1 ILE     5      44.765  27.478  57.336  1.00  0.00           C  
ATOM     76  CD1 ILE     5      46.311  27.615  57.476  1.00  0.00           C  
ATOM     77  H   ILE     5      43.637  23.780  57.713  1.00  0.00           H  
ATOM     78  HA  ILE     5      42.743  26.259  58.590  1.00  0.00           H  
ATOM     79  HB  ILE     5      44.998  25.453  57.785  1.00  0.00           H  
ATOM     80 HG21 ILE     5      44.109  26.236  54.959  1.00  0.00           H  
ATOM     81 HG22 ILE     5      45.674  25.587  55.436  1.00  0.00           H  
ATOM     82 HG23 ILE     5      44.178  24.568  55.599  1.00  0.00           H  
ATOM     83 HG12 ILE     5      44.454  28.037  56.453  1.00  0.00           H  
ATOM     84 HG13 ILE     5      44.340  27.759  58.300  1.00  0.00           H  
ATOM     85 HD11 ILE     5      46.909  27.525  56.570  1.00  0.00           H  
ATOM     86 HD12 ILE     5      46.573  28.584  57.901  1.00  0.00           H  
ATOM     87 HD13 ILE     5      46.646  26.884  58.212  1.00  0.00           H  
ATOM     88  N   VAL     6      41.212  25.782  55.784  1.00  0.00           N  
ATOM     89  CA  VAL     6      40.176  26.322  54.930  1.00  0.00           C  
ATOM     90  C   VAL     6      38.972  26.821  55.824  1.00  0.00           C  
ATOM     91  O   VAL     6      38.490  26.075  56.679  1.00  0.00           O  
ATOM     92  CB  VAL     6      39.632  25.322  53.895  1.00  0.00           C  
ATOM     93  CG1 VAL     6      38.354  25.770  53.201  1.00  0.00           C  
ATOM     94  CG2 VAL     6      40.731  25.140  52.838  1.00  0.00           C  
ATOM     95  H   VAL     6      41.431  24.797  55.767  1.00  0.00           H  
ATOM     96  HA  VAL     6      40.478  27.231  54.410  1.00  0.00           H  
ATOM     97  HB  VAL     6      39.480  24.394  54.445  1.00  0.00           H  
ATOM     98 HG11 VAL     6      38.028  25.017  52.484  1.00  0.00           H  
ATOM     99 HG12 VAL     6      37.643  25.790  54.027  1.00  0.00           H  
ATOM    100 HG13 VAL     6      38.559  26.708  52.685  1.00  0.00           H  
ATOM    101 HG21 VAL     6      41.539  24.605  53.337  1.00  0.00           H  
ATOM    102 HG22 VAL     6      40.358  24.454  52.077  1.00  0.00           H  
ATOM    103 HG23 VAL     6      41.093  26.061  52.382  1.00  0.00           H  
ATOM    104  N   GLY     7      38.463  28.076  55.566  1.00  0.00           N  
ATOM    105  CA  GLY     7      37.400  28.704  56.279  1.00  0.00           C  
ATOM    106  C   GLY     7      37.771  29.250  57.745  1.00  0.00           C  
ATOM    107  O   GLY     7      36.831  29.665  58.412  1.00  0.00           O  
ATOM    108  H   GLY     7      38.966  28.612  54.873  1.00  0.00           H  
ATOM    109  HA2 GLY     7      37.033  29.635  55.846  1.00  0.00           H  
ATOM    110  HA3 GLY     7      36.584  28.001  56.447  1.00  0.00           H  
ATOM    111  N   CYS     8      39.019  29.157  58.214  1.00  0.00           N  
ATOM    112  CA  CYS     8      39.390  29.546  59.561  1.00  0.00           C  
ATOM    113  C   CYS     8      39.809  31.028  59.645  1.00  0.00           C  
ATOM    114  O   CYS     8      40.014  31.762  58.647  1.00  0.00           O  
ATOM    115  CB  CYS     8      40.589  28.724  60.004  1.00  0.00           C  
ATOM    116  SG  CYS     8      40.004  27.004  59.931  1.00  0.00           S  
ATOM    117  H   CYS     8      39.717  28.773  57.593  1.00  0.00           H  
ATOM    118  HA  CYS     8      38.587  29.322  60.264  1.00  0.00           H  
ATOM    119  HB2 CYS     8      41.469  28.903  59.385  1.00  0.00           H  
ATOM    120  HB3 CYS     8      40.816  28.927  61.051  1.00  0.00           H  
ATOM    121  HG  CYS     8      40.344  26.808  58.654  1.00  0.00           H  
ATOM    122  N   ARG     9      39.768  31.543  60.872  1.00  0.00           N  
ATOM    123  CA  ARG     9      40.554  32.740  61.231  1.00  0.00           C  
ATOM    124  C   ARG     9      41.992  32.269  61.284  1.00  0.00           C  
ATOM    125  O   ARG     9      42.261  31.162  61.761  1.00  0.00           O  
ATOM    126  CB  ARG     9      40.065  33.216  62.602  1.00  0.00           C  
ATOM    127  CG  ARG     9      38.787  34.053  62.490  1.00  0.00           C  
ATOM    128  CD  ARG     9      38.860  35.369  61.701  1.00  0.00           C  
ATOM    129  NE  ARG     9      39.943  36.201  62.281  1.00  0.00           N  
ATOM    130  CZ  ARG     9      40.348  37.428  61.832  1.00  0.00           C  
ATOM    131  NH1 ARG     9      39.912  37.974  60.670  1.00  0.00           N  
ATOM    132  NH2 ARG     9      41.226  38.077  62.600  1.00  0.00           N1+
ATOM    133  H   ARG     9      39.706  30.857  61.610  1.00  0.00           H  
ATOM    134  HA  ARG     9      40.501  33.514  60.466  1.00  0.00           H  
ATOM    135  HB2 ARG     9      39.740  32.349  63.175  1.00  0.00           H  
ATOM    136  HB3 ARG     9      40.838  33.856  63.027  1.00  0.00           H  
ATOM    137  HG2 ARG     9      37.980  33.425  62.111  1.00  0.00           H  
ATOM    138  HG3 ARG     9      38.476  34.193  63.525  1.00  0.00           H  
ATOM    139  HD2 ARG     9      39.207  35.118  60.698  1.00  0.00           H  
ATOM    140  HD3 ARG     9      37.955  35.975  61.752  1.00  0.00           H  
ATOM    141  HE  ARG     9      40.294  35.899  63.178  1.00  0.00           H  
ATOM    142 HH11 ARG     9      39.232  37.514  60.081  1.00  0.00           H  
ATOM    143 HH12 ARG     9      40.206  38.848  60.257  1.00  0.00           H  
ATOM    144 HH21 ARG     9      41.420  37.743  63.533  1.00  0.00           H  
ATOM    145 HH22 ARG     9      41.469  39.045  62.446  1.00  0.00           H  
ATOM    146  N   ILE    10      42.949  33.027  60.881  1.00  0.00           N  
ATOM    147  CA  ILE    10      44.459  32.645  61.025  1.00  0.00           C  
ATOM    148  C   ILE    10      45.344  33.844  61.571  1.00  0.00           C  
ATOM    149  O   ILE    10      44.962  34.984  61.478  1.00  0.00           O  
ATOM    150  CB  ILE    10      45.094  32.265  59.629  1.00  0.00           C  
ATOM    151  CG2 ILE    10      44.607  30.856  59.245  1.00  0.00           C  
ATOM    152  CG1 ILE    10      44.845  33.304  58.547  1.00  0.00           C  
ATOM    153  CD1 ILE    10      45.863  33.104  57.431  1.00  0.00           C  
ATOM    154  H   ILE    10      42.664  33.888  60.436  1.00  0.00           H  
ATOM    155  HA  ILE    10      44.606  31.854  61.760  1.00  0.00           H  
ATOM    156  HB  ILE    10      46.169  32.224  59.806  1.00  0.00           H  
ATOM    157 HG21 ILE    10      43.525  30.981  59.268  1.00  0.00           H  
ATOM    158 HG22 ILE    10      44.925  30.559  58.245  1.00  0.00           H  
ATOM    159 HG23 ILE    10      44.774  30.113  60.024  1.00  0.00           H  
ATOM    160 HG12 ILE    10      43.847  33.134  58.144  1.00  0.00           H  
ATOM    161 HG13 ILE    10      45.055  34.296  58.947  1.00  0.00           H  
ATOM    162 HD11 ILE    10      45.695  33.794  56.604  1.00  0.00           H  
ATOM    163 HD12 ILE    10      46.826  33.240  57.924  1.00  0.00           H  
ATOM    164 HD13 ILE    10      45.847  32.090  57.031  1.00  0.00           H  
ATOM    165  N   GLN    11      46.595  33.551  62.051  1.00  0.00           N  
ATOM    166  CA  GLN    11      47.606  34.530  62.233  1.00  0.00           C  
ATOM    167  C   GLN    11      49.010  34.031  61.954  1.00  0.00           C  
ATOM    168  O   GLN    11      49.320  32.816  62.054  1.00  0.00           O  
ATOM    169  CB  GLN    11      47.366  35.141  63.681  1.00  0.00           C  
ATOM    170  CG  GLN    11      47.605  34.195  64.867  1.00  0.00           C  
ATOM    171  CD  GLN    11      48.041  34.935  66.143  1.00  0.00           C  
ATOM    172  OE1 GLN    11      47.328  35.696  66.787  1.00  0.00           O  
ATOM    173  NE2 GLN    11      49.245  34.801  66.583  1.00  0.00           N  
ATOM    174  H   GLN    11      46.771  32.558  62.097  1.00  0.00           H  
ATOM    175  HA  GLN    11      47.391  35.301  61.493  1.00  0.00           H  
ATOM    176  HB2 GLN    11      47.982  36.025  63.848  1.00  0.00           H  
ATOM    177  HB3 GLN    11      46.368  35.572  63.760  1.00  0.00           H  
ATOM    178  HG2 GLN    11      46.689  33.662  65.125  1.00  0.00           H  
ATOM    179  HG3 GLN    11      48.439  33.520  64.673  1.00  0.00           H  
ATOM    180 HE21 GLN    11      49.925  34.313  66.018  1.00  0.00           H  
ATOM    181 HE22 GLN    11      49.407  35.227  67.485  1.00  0.00           H  
ATOM    182  N   HIS    12      49.983  34.976  61.637  1.00  0.00           N  
ATOM    183  CA  HIS    12      51.371  34.717  61.560  1.00  0.00           C  
ATOM    184  C   HIS    12      52.294  35.978  61.533  1.00  0.00           C  
ATOM    185  O   HIS    12      51.911  37.076  61.221  1.00  0.00           O  
ATOM    186  CB  HIS    12      51.690  33.925  60.267  1.00  0.00           C  
ATOM    187  CG  HIS    12      51.054  34.492  59.076  1.00  0.00           C  
ATOM    188  ND1 HIS    12      51.646  35.333  58.181  1.00  0.00           N  
ATOM    189  CE1 HIS    12      50.841  35.592  57.184  1.00  0.00           C  
ATOM    190  NE2 HIS    12      49.654  35.040  57.426  1.00  0.00           N  
ATOM    191  CD2 HIS    12      49.729  34.341  58.603  1.00  0.00           C  
ATOM    192  H   HIS    12      49.667  35.935  61.611  1.00  0.00           H  
ATOM    193  HA  HIS    12      51.577  34.144  62.464  1.00  0.00           H  
ATOM    194  HB2 HIS    12      52.756  33.783  60.090  1.00  0.00           H  
ATOM    195  HB3 HIS    12      51.331  32.915  60.464  1.00  0.00           H  
ATOM    196  HD1 HIS    12      52.614  35.620  58.188  1.00  0.00           H  
ATOM    197  HE1 HIS    12      51.071  36.268  56.374  1.00  0.00           H  
ATOM    198  HD2 HIS    12      48.934  33.806  59.100  1.00  0.00           H  
ATOM    199  N   GLY    13      53.561  35.676  61.749  1.00  0.00           N  
ATOM    200  CA  GLY    13      54.628  36.546  61.302  1.00  0.00           C  
ATOM    201  C   GLY    13      54.821  36.620  59.793  1.00  0.00           C  
ATOM    202  O   GLY    13      54.363  35.687  59.072  1.00  0.00           O  
ATOM    203  H   GLY    13      53.752  34.713  61.987  1.00  0.00           H  
ATOM    204  HA2 GLY    13      54.368  37.544  61.657  1.00  0.00           H  
ATOM    205  HA3 GLY    13      55.580  36.185  61.689  1.00  0.00           H  
ATOM    206  N   TRP    14      55.219  37.742  59.228  1.00  0.00           N  
ATOM    207  CA  TRP    14      55.401  37.963  57.793  1.00  0.00           C  
ATOM    208  C   TRP    14      56.674  38.749  57.489  1.00  0.00           C  
ATOM    209  O   TRP    14      57.045  39.631  58.270  1.00  0.00           O  
ATOM    210  CB  TRP    14      54.166  38.577  57.220  1.00  0.00           C  
ATOM    211  CG  TRP    14      54.392  38.950  55.838  1.00  0.00           C  
ATOM    212  CD1 TRP    14      54.617  40.199  55.421  1.00  0.00           C  
ATOM    213  NE1 TRP    14      54.936  40.138  54.071  1.00  0.00           N  
ATOM    214  CE2 TRP    14      54.654  38.879  53.525  1.00  0.00           C  
ATOM    215  CZ2 TRP    14      54.561  38.488  52.169  1.00  0.00           C  
ATOM    216  CH2 TRP    14      53.919  37.258  51.799  1.00  0.00           C  
ATOM    217  CZ3 TRP    14      53.595  36.343  52.872  1.00  0.00           C  
ATOM    218  CE3 TRP    14      53.845  36.758  54.197  1.00  0.00           C  
ATOM    219  CD2 TRP    14      54.263  38.108  54.634  1.00  0.00           C  
ATOM    220  H   TRP    14      55.321  38.528  59.854  1.00  0.00           H  
ATOM    221  HA  TRP    14      55.414  36.968  57.350  1.00  0.00           H  
ATOM    222  HB2 TRP    14      53.335  37.875  57.285  1.00  0.00           H  
ATOM    223  HB3 TRP    14      53.878  39.517  57.690  1.00  0.00           H  
ATOM    224  HD1 TRP    14      54.662  41.000  56.144  1.00  0.00           H  
ATOM    225  HE1 TRP    14      55.190  40.945  53.519  1.00  0.00           H  
ATOM    226  HZ2 TRP    14      54.969  39.084  51.366  1.00  0.00           H  
ATOM    227  HH2 TRP    14      53.609  37.119  50.774  1.00  0.00           H  
ATOM    228  HZ3 TRP    14      53.014  35.450  52.696  1.00  0.00           H  
ATOM    229  HE3 TRP    14      53.638  36.042  54.978  1.00  0.00           H  
ATOM    230  N   LYS    15      57.356  38.265  56.429  1.00  0.00           N  
ATOM    231  CA  LYS    15      58.772  38.421  56.113  1.00  0.00           C  
ATOM    232  C   LYS    15      59.044  38.420  54.640  1.00  0.00           C  
ATOM    233  O   LYS    15      59.515  37.421  54.111  1.00  0.00           O  
ATOM    234  CB  LYS    15      59.528  37.379  56.896  1.00  0.00           C  
ATOM    235  CG  LYS    15      60.994  37.627  56.783  1.00  0.00           C  
ATOM    236  CD  LYS    15      61.960  36.365  56.963  1.00  0.00           C  
ATOM    237  CE  LYS    15      61.829  35.875  58.464  1.00  0.00           C  
ATOM    238  NZ  LYS    15      62.638  34.600  58.611  1.00  0.00           N1+
ATOM    239  H   LYS    15      56.983  37.433  55.993  1.00  0.00           H  
ATOM    240  HA  LYS    15      59.106  39.350  56.576  1.00  0.00           H  
ATOM    241  HB2 LYS    15      59.279  37.396  57.958  1.00  0.00           H  
ATOM    242  HB3 LYS    15      59.325  36.338  56.644  1.00  0.00           H  
ATOM    243  HG2 LYS    15      61.197  38.132  55.839  1.00  0.00           H  
ATOM    244  HG3 LYS    15      61.289  38.432  57.456  1.00  0.00           H  
ATOM    245  HD2 LYS    15      61.694  35.541  56.302  1.00  0.00           H  
ATOM    246  HD3 LYS    15      63.010  36.625  56.825  1.00  0.00           H  
ATOM    247  HE2 LYS    15      62.217  36.595  59.184  1.00  0.00           H  
ATOM    248  HE3 LYS    15      60.786  35.655  58.691  1.00  0.00           H  
ATOM    249  HZ1 LYS    15      63.584  34.819  58.336  1.00  0.00           H  
ATOM    250  HZ2 LYS    15      62.656  34.372  59.595  1.00  0.00           H  
ATOM    251  HZ3 LYS    15      62.151  33.877  58.099  1.00  0.00           H  
ATOM    252  N   GLU    16      58.896  39.574  53.942  1.00  0.00           N  
ATOM    253  CA  GLU    16      59.389  39.710  52.580  1.00  0.00           C  
ATOM    254  C   GLU    16      60.605  40.593  52.457  1.00  0.00           C  
ATOM    255  O   GLU    16      60.485  41.775  52.137  1.00  0.00           O  
ATOM    256  CB  GLU    16      58.124  40.207  51.827  1.00  0.00           C  
ATOM    257  CG  GLU    16      58.366  40.567  50.345  1.00  0.00           C  
ATOM    258  CD  GLU    16      58.416  39.406  49.335  1.00  0.00           C  
ATOM    259  OE1 GLU    16      57.483  39.225  48.484  1.00  0.00           O  
ATOM    260  OE2 GLU    16      59.427  38.681  49.269  1.00  0.00           O1-
ATOM    261  H   GLU    16      58.633  40.362  54.516  1.00  0.00           H  
ATOM    262  HA  GLU    16      59.626  38.760  52.101  1.00  0.00           H  
ATOM    263  HB2 GLU    16      57.437  39.361  51.843  1.00  0.00           H  
ATOM    264  HB3 GLU    16      57.595  41.073  52.226  1.00  0.00           H  
ATOM    265  HG2 GLU    16      57.668  41.334  50.010  1.00  0.00           H  
ATOM    266  HG3 GLU    16      59.293  41.133  50.248  1.00  0.00           H  
ATOM    267  N   GLY    17      61.809  40.024  52.568  1.00  0.00           N  
ATOM    268  CA  GLY    17      63.084  40.793  52.536  1.00  0.00           C  
ATOM    269  C   GLY    17      63.719  40.974  53.918  1.00  0.00           C  
ATOM    270  O   GLY    17      63.148  40.669  54.975  1.00  0.00           O  
ATOM    271  H   GLY    17      61.913  39.069  52.879  1.00  0.00           H  
ATOM    272  HA2 GLY    17      63.887  40.359  51.940  1.00  0.00           H  
ATOM    273  HA3 GLY    17      62.841  41.728  52.031  1.00  0.00           H  
ATOM    274  N   ASN    18      65.045  41.371  53.843  1.00  0.00           N  
ATOM    275  CA  ASN    18      65.930  41.404  55.033  1.00  0.00           C  
ATOM    276  C   ASN    18      65.527  42.334  56.183  1.00  0.00           C  
ATOM    277  O   ASN    18      66.188  42.253  57.227  1.00  0.00           O  
ATOM    278  CB  ASN    18      67.469  41.601  54.562  1.00  0.00           C  
ATOM    279  CG  ASN    18      67.950  40.670  53.448  1.00  0.00           C  
ATOM    280  OD1 ASN    18      67.413  40.694  52.343  1.00  0.00           O  
ATOM    281  ND2 ASN    18      68.799  39.662  53.716  1.00  0.00           N  
ATOM    282  H   ASN    18      65.464  41.307  52.927  1.00  0.00           H  
ATOM    283  HA  ASN    18      65.809  40.415  55.476  1.00  0.00           H  
ATOM    284  HB2 ASN    18      67.573  42.622  54.196  1.00  0.00           H  
ATOM    285  HB3 ASN    18      68.076  41.450  55.455  1.00  0.00           H  
ATOM    286 HD21 ASN    18      69.086  39.459  54.663  1.00  0.00           H  
ATOM    287 HD22 ASN    18      68.993  39.017  52.964  1.00  0.00           H  
ATOM    288  N   GLY    19      64.447  43.191  56.021  1.00  0.00           N  
ATOM    289  CA  GLY    19      63.863  44.022  57.094  1.00  0.00           C  
ATOM    290  C   GLY    19      63.211  43.259  58.253  1.00  0.00           C  
ATOM    291  O   GLY    19      63.096  42.050  58.213  1.00  0.00           O  
ATOM    292  H   GLY    19      64.153  43.272  55.059  1.00  0.00           H  
ATOM    293  HA2 GLY    19      64.650  44.610  57.568  1.00  0.00           H  
ATOM    294  HA3 GLY    19      63.174  44.774  56.709  1.00  0.00           H  
ATOM    295  N   PRO    20      62.799  43.959  59.353  1.00  0.00           N  
ATOM    296  CA  PRO    20      62.086  43.359  60.538  1.00  0.00           C  
ATOM    297  C   PRO    20      60.765  42.613  60.169  1.00  0.00           C  
ATOM    298  O   PRO    20      60.296  42.606  59.056  1.00  0.00           O  
ATOM    299  CD  PRO    20      63.126  45.399  59.607  1.00  0.00           C  
ATOM    300  CG  PRO    20      62.239  45.769  60.732  1.00  0.00           C  
ATOM    301  CB  PRO    20      61.910  44.570  61.531  1.00  0.00           C  
ATOM    302  HD2 PRO    20      63.112  46.051  58.733  1.00  0.00           H  
ATOM    303  HD3 PRO    20      64.144  45.490  59.985  1.00  0.00           H  
ATOM    304  HG2 PRO    20      61.311  46.142  60.297  1.00  0.00           H  
ATOM    305  HG3 PRO    20      62.761  46.471  61.382  1.00  0.00           H  
ATOM    306  HB2 PRO    20      60.927  44.629  61.998  1.00  0.00           H  
ATOM    307  HB3 PRO    20      62.675  44.500  62.305  1.00  0.00           H  
ATOM    308  HA  PRO    20      62.746  42.709  61.111  1.00  0.00           H  
ATOM    309  N   VAL    21      60.154  41.961  61.126  1.00  0.00           N  
ATOM    310  CA  VAL    21      59.093  40.935  60.938  1.00  0.00           C  
ATOM    311  C   VAL    21      57.804  41.463  61.546  1.00  0.00           C  
ATOM    312  O   VAL    21      57.609  41.531  62.755  1.00  0.00           O  
ATOM    313  CB  VAL    21      59.520  39.596  61.599  1.00  0.00           C  
ATOM    314  CG1 VAL    21      58.650  38.497  61.123  1.00  0.00           C  
ATOM    315  CG2 VAL    21      60.946  39.199  61.394  1.00  0.00           C  
ATOM    316  H   VAL    21      60.486  42.179  62.054  1.00  0.00           H  
ATOM    317  HA  VAL    21      59.000  40.678  59.883  1.00  0.00           H  
ATOM    318  HB  VAL    21      59.396  39.660  62.680  1.00  0.00           H  
ATOM    319 HG11 VAL    21      59.044  38.068  60.202  1.00  0.00           H  
ATOM    320 HG12 VAL    21      58.620  37.724  61.891  1.00  0.00           H  
ATOM    321 HG13 VAL    21      57.672  38.892  60.848  1.00  0.00           H  
ATOM    322 HG21 VAL    21      61.131  38.963  60.346  1.00  0.00           H  
ATOM    323 HG22 VAL    21      61.699  39.933  61.680  1.00  0.00           H  
ATOM    324 HG23 VAL    21      61.285  38.336  61.967  1.00  0.00           H  
ATOM    325  N   THR    22      56.831  41.831  60.679  1.00  0.00           N  
ATOM    326  CA  THR    22      55.515  42.305  61.025  1.00  0.00           C  
ATOM    327  C   THR    22      54.566  41.187  61.294  1.00  0.00           C  
ATOM    328  O   THR    22      54.722  40.041  60.884  1.00  0.00           O  
ATOM    329  CB  THR    22      55.034  43.373  60.045  1.00  0.00           C  
ATOM    330  CG2 THR    22      54.517  42.830  58.722  1.00  0.00           C  
ATOM    331  OG1 THR    22      53.862  44.010  60.603  1.00  0.00           O  
ATOM    332  H   THR    22      56.934  41.486  59.735  1.00  0.00           H  
ATOM    333  HA  THR    22      55.624  42.913  61.924  1.00  0.00           H  
ATOM    334  HB  THR    22      55.907  43.991  59.835  1.00  0.00           H  
ATOM    335 HG21 THR    22      53.813  42.009  58.853  1.00  0.00           H  
ATOM    336 HG22 THR    22      54.063  43.603  58.102  1.00  0.00           H  
ATOM    337 HG23 THR    22      55.333  42.334  58.196  1.00  0.00           H  
ATOM    338  HG1 THR    22      54.079  44.199  61.519  1.00  0.00           H  
ATOM    339  N   GLN    23      53.354  41.494  61.870  1.00  0.00           N  
ATOM    340  CA  GLN    23      52.464  40.465  62.439  1.00  0.00           C  
ATOM    341  C   GLN    23      51.065  40.547  61.706  1.00  0.00           C  
ATOM    342  O   GLN    23      50.404  41.581  61.780  1.00  0.00           O  
ATOM    343  CB  GLN    23      52.259  40.606  63.964  1.00  0.00           C  
ATOM    344  CG  GLN    23      53.566  40.759  64.746  1.00  0.00           C  
ATOM    345  CD  GLN    23      53.397  40.435  66.237  1.00  0.00           C  
ATOM    346  OE1 GLN    23      52.454  39.789  66.636  1.00  0.00           O  
ATOM    347  NE2 GLN    23      54.305  40.892  67.088  1.00  0.00           N  
ATOM    348  H   GLN    23      53.016  42.441  61.776  1.00  0.00           H  
ATOM    349  HA  GLN    23      52.921  39.497  62.239  1.00  0.00           H  
ATOM    350  HB2 GLN    23      51.576  41.420  64.208  1.00  0.00           H  
ATOM    351  HB3 GLN    23      51.793  39.660  64.240  1.00  0.00           H  
ATOM    352  HG2 GLN    23      54.288  39.982  64.493  1.00  0.00           H  
ATOM    353  HG3 GLN    23      53.963  41.748  64.515  1.00  0.00           H  
ATOM    354 HE21 GLN    23      55.197  41.158  66.695  1.00  0.00           H  
ATOM    355 HE22 GLN    23      54.190  40.806  68.088  1.00  0.00           H  
ATOM    356  N   TRP    24      50.635  39.485  60.964  1.00  0.00           N  
ATOM    357  CA  TRP    24      49.392  39.514  60.187  1.00  0.00           C  
ATOM    358  C   TRP    24      48.293  38.618  60.817  1.00  0.00           C  
ATOM    359  O   TRP    24      48.548  37.655  61.489  1.00  0.00           O  
ATOM    360  CB  TRP    24      49.639  39.147  58.726  1.00  0.00           C  
ATOM    361  CG  TRP    24      50.316  40.202  57.934  1.00  0.00           C  
ATOM    362  CD1 TRP    24      50.710  41.500  58.305  1.00  0.00           C  
ATOM    363  NE1 TRP    24      51.114  42.205  57.185  1.00  0.00           N  
ATOM    364  CE2 TRP    24      51.149  41.404  56.077  1.00  0.00           C  
ATOM    365  CZ2 TRP    24      51.571  41.577  54.733  1.00  0.00           C  
ATOM    366  CH2 TRP    24      51.580  40.473  53.867  1.00  0.00           C  
ATOM    367  CZ3 TRP    24      50.987  39.274  54.264  1.00  0.00           C  
ATOM    368  CE3 TRP    24      50.437  39.129  55.551  1.00  0.00           C  
ATOM    369  CD2 TRP    24      50.659  40.138  56.489  1.00  0.00           C  
ATOM    370  H   TRP    24      51.189  38.645  61.045  1.00  0.00           H  
ATOM    371  HA  TRP    24      48.959  40.510  60.100  1.00  0.00           H  
ATOM    372  HB2 TRP    24      50.296  38.284  58.830  1.00  0.00           H  
ATOM    373  HB3 TRP    24      48.729  38.811  58.228  1.00  0.00           H  
ATOM    374  HD1 TRP    24      50.633  41.903  59.304  1.00  0.00           H  
ATOM    375  HE1 TRP    24      51.172  43.213  57.140  1.00  0.00           H  
ATOM    376  HZ2 TRP    24      52.131  42.435  54.391  1.00  0.00           H  
ATOM    377  HH2 TRP    24      51.967  40.615  52.869  1.00  0.00           H  
ATOM    378  HZ3 TRP    24      50.913  38.488  53.527  1.00  0.00           H  
ATOM    379  HE3 TRP    24      49.938  38.215  55.833  1.00  0.00           H  
ATOM    380  N   LYS    25      46.974  38.994  60.449  1.00  0.00           N  
ATOM    381  CA  LYS    25      45.769  38.386  61.055  1.00  0.00           C  
ATOM    382  C   LYS    25      44.592  38.598  60.078  1.00  0.00           C  
ATOM    383  O   LYS    25      44.381  39.731  59.676  1.00  0.00           O  
ATOM    384  CB  LYS    25      45.479  39.031  62.484  1.00  0.00           C  
ATOM    385  CG  LYS    25      45.437  40.519  62.803  1.00  0.00           C  
ATOM    386  CD  LYS    25      46.846  41.202  62.681  1.00  0.00           C  
ATOM    387  CE  LYS    25      47.006  42.472  63.462  1.00  0.00           C  
ATOM    388  NZ  LYS    25      48.395  42.995  63.421  1.00  0.00           N1+
ATOM    389  H   LYS    25      46.789  39.714  59.764  1.00  0.00           H  
ATOM    390  HA  LYS    25      46.074  37.342  61.139  1.00  0.00           H  
ATOM    391  HB2 LYS    25      44.576  38.582  62.898  1.00  0.00           H  
ATOM    392  HB3 LYS    25      46.260  38.622  63.125  1.00  0.00           H  
ATOM    393  HG2 LYS    25      44.698  41.040  62.194  1.00  0.00           H  
ATOM    394  HG3 LYS    25      45.109  40.612  63.838  1.00  0.00           H  
ATOM    395  HD2 LYS    25      47.624  40.540  63.062  1.00  0.00           H  
ATOM    396  HD3 LYS    25      47.010  41.437  61.630  1.00  0.00           H  
ATOM    397  HE2 LYS    25      46.414  43.282  63.037  1.00  0.00           H  
ATOM    398  HE3 LYS    25      46.730  42.353  64.510  1.00  0.00           H  
ATOM    399  HZ1 LYS    25      48.676  43.279  62.493  1.00  0.00           H  
ATOM    400  HZ2 LYS    25      48.558  43.724  64.100  1.00  0.00           H  
ATOM    401  HZ3 LYS    25      49.053  42.292  63.724  1.00  0.00           H  
ATOM    402  N   GLY    26      43.779  37.566  59.788  1.00  0.00           N  
ATOM    403  CA  GLY    26      42.917  37.461  58.673  1.00  0.00           C  
ATOM    404  C   GLY    26      41.985  36.202  58.693  1.00  0.00           C  
ATOM    405  O   GLY    26      42.073  35.372  59.589  1.00  0.00           O  
ATOM    406  H   GLY    26      43.927  36.699  60.284  1.00  0.00           H  
ATOM    407  HA2 GLY    26      42.181  38.254  58.538  1.00  0.00           H  
ATOM    408  HA3 GLY    26      43.594  37.400  57.821  1.00  0.00           H  
ATOM    409  N   THR    27      41.155  36.148  57.683  1.00  0.00           N  
ATOM    410  CA  THR    27      40.226  35.035  57.380  1.00  0.00           C  
ATOM    411  C   THR    27      40.385  34.236  56.051  1.00  0.00           C  
ATOM    412  O   THR    27      40.426  34.815  54.946  1.00  0.00           O  
ATOM    413  CB  THR    27      38.805  35.486  57.490  1.00  0.00           C  
ATOM    414  CG2 THR    27      37.832  34.318  57.663  1.00  0.00           C  
ATOM    415  OG1 THR    27      38.644  36.300  58.634  1.00  0.00           O  
ATOM    416  H   THR    27      41.190  36.850  56.957  1.00  0.00           H  
ATOM    417  HA  THR    27      40.395  34.235  58.102  1.00  0.00           H  
ATOM    418  HB  THR    27      38.577  36.033  56.575  1.00  0.00           H  
ATOM    419 HG21 THR    27      37.844  33.609  56.835  1.00  0.00           H  
ATOM    420 HG22 THR    27      38.034  33.825  58.614  1.00  0.00           H  
ATOM    421 HG23 THR    27      36.785  34.619  57.672  1.00  0.00           H  
ATOM    422  HG1 THR    27      38.653  37.214  58.339  1.00  0.00           H  
ATOM    423  N   VAL    28      40.577  32.934  56.080  1.00  0.00           N  
ATOM    424  CA  VAL    28      40.915  32.112  54.920  1.00  0.00           C  
ATOM    425  C   VAL    28      39.680  31.711  54.087  1.00  0.00           C  
ATOM    426  O   VAL    28      38.829  31.046  54.598  1.00  0.00           O  
ATOM    427  CB  VAL    28      41.686  30.892  55.350  1.00  0.00           C  
ATOM    428  CG1 VAL    28      42.289  30.133  54.135  1.00  0.00           C  
ATOM    429  CG2 VAL    28      42.811  31.192  56.331  1.00  0.00           C  
ATOM    430  H   VAL    28      40.547  32.481  56.981  1.00  0.00           H  
ATOM    431  HA  VAL    28      41.562  32.632  54.214  1.00  0.00           H  
ATOM    432  HB  VAL    28      41.057  30.173  55.876  1.00  0.00           H  
ATOM    433 HG11 VAL    28      42.635  29.215  54.610  1.00  0.00           H  
ATOM    434 HG12 VAL    28      41.491  29.880  53.436  1.00  0.00           H  
ATOM    435 HG13 VAL    28      43.003  30.757  53.598  1.00  0.00           H  
ATOM    436 HG21 VAL    28      43.367  32.057  55.971  1.00  0.00           H  
ATOM    437 HG22 VAL    28      42.420  31.452  57.315  1.00  0.00           H  
ATOM    438 HG23 VAL    28      43.491  30.353  56.484  1.00  0.00           H  
ATOM    439  N   LEU    29      39.505  32.156  52.845  1.00  0.00           N  
ATOM    440  CA  LEU    29      38.263  32.095  52.034  1.00  0.00           C  
ATOM    441  C   LEU    29      38.014  30.878  51.234  1.00  0.00           C  
ATOM    442  O   LEU    29      36.936  30.316  51.009  1.00  0.00           O  
ATOM    443  CB  LEU    29      38.203  33.431  51.203  1.00  0.00           C  
ATOM    444  CG  LEU    29      38.481  34.778  51.888  1.00  0.00           C  
ATOM    445  CD1 LEU    29      38.746  35.854  50.851  1.00  0.00           C  
ATOM    446  CD2 LEU    29      37.277  35.162  52.786  1.00  0.00           C  
ATOM    447  H   LEU    29      40.296  32.433  52.281  1.00  0.00           H  
ATOM    448  HA  LEU    29      37.343  32.115  52.617  1.00  0.00           H  
ATOM    449  HB2 LEU    29      38.993  33.145  50.509  1.00  0.00           H  
ATOM    450  HB3 LEU    29      37.215  33.373  50.746  1.00  0.00           H  
ATOM    451  HG  LEU    29      39.301  34.778  52.606  1.00  0.00           H  
ATOM    452 HD11 LEU    29      38.894  36.778  51.409  1.00  0.00           H  
ATOM    453 HD12 LEU    29      39.643  35.694  50.253  1.00  0.00           H  
ATOM    454 HD13 LEU    29      37.946  35.951  50.117  1.00  0.00           H  
ATOM    455 HD21 LEU    29      36.422  35.270  52.119  1.00  0.00           H  
ATOM    456 HD22 LEU    29      37.049  34.320  53.438  1.00  0.00           H  
ATOM    457 HD23 LEU    29      37.450  36.087  53.337  1.00  0.00           H  
ATOM    458  N   ASP    30      39.109  30.504  50.614  1.00  0.00           N  
ATOM    459  CA  ASP    30      38.984  29.570  49.464  1.00  0.00           C  
ATOM    460  C   ASP    30      40.300  28.960  49.031  1.00  0.00           C  
ATOM    461  O   ASP    30      41.358  29.443  49.340  1.00  0.00           O  
ATOM    462  CB  ASP    30      38.322  30.250  48.245  1.00  0.00           C  
ATOM    463  CG  ASP    30      37.549  29.251  47.387  1.00  0.00           C  
ATOM    464  OD1 ASP    30      37.450  28.042  47.745  1.00  0.00           O  
ATOM    465  OD2 ASP    30      36.838  29.743  46.522  1.00  0.00           O1-
ATOM    466  H   ASP    30      39.854  31.185  50.593  1.00  0.00           H  
ATOM    467  HA  ASP    30      38.332  28.810  49.895  1.00  0.00           H  
ATOM    468  HB2 ASP    30      37.623  31.022  48.567  1.00  0.00           H  
ATOM    469  HB3 ASP    30      38.978  30.796  47.568  1.00  0.00           H  
ATOM    470  N   GLN    31      40.225  27.824  48.314  1.00  0.00           N  
ATOM    471  CA  GLN    31      41.308  27.094  47.654  1.00  0.00           C  
ATOM    472  C   GLN    31      41.503  27.588  46.246  1.00  0.00           C  
ATOM    473  O   GLN    31      40.595  28.106  45.636  1.00  0.00           O  
ATOM    474  CB  GLN    31      41.003  25.592  47.771  1.00  0.00           C  
ATOM    475  CG  GLN    31      40.970  25.069  49.216  1.00  0.00           C  
ATOM    476  CD  GLN    31      41.089  23.603  49.115  1.00  0.00           C  
ATOM    477  OE1 GLN    31      42.072  23.101  48.555  1.00  0.00           O  
ATOM    478  NE2 GLN    31      40.166  22.848  49.614  1.00  0.00           N  
ATOM    479  H   GLN    31      39.278  27.507  48.160  1.00  0.00           H  
ATOM    480  HA  GLN    31      42.177  27.217  48.300  1.00  0.00           H  
ATOM    481  HB2 GLN    31      40.045  25.382  47.296  1.00  0.00           H  
ATOM    482  HB3 GLN    31      41.762  25.120  47.147  1.00  0.00           H  
ATOM    483  HG2 GLN    31      41.786  25.410  49.852  1.00  0.00           H  
ATOM    484  HG3 GLN    31      40.105  25.420  49.779  1.00  0.00           H  
ATOM    485 HE21 GLN    31      39.304  23.193  50.009  1.00  0.00           H  
ATOM    486 HE22 GLN    31      40.382  21.862  49.664  1.00  0.00           H  
ATOM    487  N   VAL    32      42.647  27.321  45.673  1.00  0.00           N  
ATOM    488  CA  VAL    32      42.896  27.530  44.244  1.00  0.00           C  
ATOM    489  C   VAL    32      43.491  26.314  43.529  1.00  0.00           C  
ATOM    490  O   VAL    32      44.702  26.145  43.453  1.00  0.00           O  
ATOM    491  CB  VAL    32      43.720  28.879  43.952  1.00  0.00           C  
ATOM    492  CG1 VAL    32      43.960  29.162  42.417  1.00  0.00           C  
ATOM    493  CG2 VAL    32      43.152  30.165  44.601  1.00  0.00           C  
ATOM    494  H   VAL    32      43.488  27.178  46.214  1.00  0.00           H  
ATOM    495  HA  VAL    32      41.931  27.753  43.790  1.00  0.00           H  
ATOM    496  HB  VAL    32      44.689  28.757  44.437  1.00  0.00           H  
ATOM    497 HG11 VAL    32      42.999  29.346  41.936  1.00  0.00           H  
ATOM    498 HG12 VAL    32      44.628  30.016  42.299  1.00  0.00           H  
ATOM    499 HG13 VAL    32      44.479  28.253  42.114  1.00  0.00           H  
ATOM    500 HG21 VAL    32      43.123  30.003  45.678  1.00  0.00           H  
ATOM    501 HG22 VAL    32      43.947  30.876  44.370  1.00  0.00           H  
ATOM    502 HG23 VAL    32      42.239  30.469  44.088  1.00  0.00           H  
ATOM    503  N   PRO    33      42.681  25.406  42.931  1.00  0.00           N  
ATOM    504  CA  PRO    33      43.068  24.064  42.487  1.00  0.00           C  
ATOM    505  C   PRO    33      44.090  23.882  41.323  1.00  0.00           C  
ATOM    506  O   PRO    33      44.618  22.808  41.282  1.00  0.00           O  
ATOM    507  CD  PRO    33      41.265  25.585  42.857  1.00  0.00           C  
ATOM    508  CG  PRO    33      40.711  24.175  42.777  1.00  0.00           C  
ATOM    509  CB  PRO    33      41.800  23.301  42.101  1.00  0.00           C  
ATOM    510  HD2 PRO    33      41.011  26.213  42.003  1.00  0.00           H  
ATOM    511  HD3 PRO    33      40.938  26.050  43.788  1.00  0.00           H  
ATOM    512  HG2 PRO    33      39.736  24.095  42.296  1.00  0.00           H  
ATOM    513  HG3 PRO    33      40.517  23.808  43.785  1.00  0.00           H  
ATOM    514  HB2 PRO    33      41.576  23.392  41.038  1.00  0.00           H  
ATOM    515  HB3 PRO    33      41.857  22.271  42.455  1.00  0.00           H  
ATOM    516  HA  PRO    33      43.534  23.557  43.332  1.00  0.00           H  
ATOM    517  N   VAL    34      44.547  24.947  40.655  1.00  0.00           N  
ATOM    518  CA  VAL    34      45.665  24.933  39.747  1.00  0.00           C  
ATOM    519  C   VAL    34      47.025  24.735  40.459  1.00  0.00           C  
ATOM    520  O   VAL    34      47.982  24.227  39.830  1.00  0.00           O  
ATOM    521  CB  VAL    34      45.609  26.168  38.839  1.00  0.00           C  
ATOM    522  CG1 VAL    34      46.053  27.546  39.380  1.00  0.00           C  
ATOM    523  CG2 VAL    34      46.307  25.823  37.529  1.00  0.00           C  
ATOM    524  H   VAL    34      43.928  25.746  40.661  1.00  0.00           H  
ATOM    525  HA  VAL    34      45.538  24.018  39.169  1.00  0.00           H  
ATOM    526  HB  VAL    34      44.555  26.300  38.594  1.00  0.00           H  
ATOM    527 HG11 VAL    34      45.901  27.517  40.459  1.00  0.00           H  
ATOM    528 HG12 VAL    34      47.133  27.668  39.301  1.00  0.00           H  
ATOM    529 HG13 VAL    34      45.546  28.399  38.929  1.00  0.00           H  
ATOM    530 HG21 VAL    34      47.366  25.785  37.785  1.00  0.00           H  
ATOM    531 HG22 VAL    34      45.971  24.927  37.007  1.00  0.00           H  
ATOM    532 HG23 VAL    34      46.123  26.551  36.738  1.00  0.00           H  
ATOM    533  N   ASN    35      47.083  25.138  41.739  1.00  0.00           N  
ATOM    534  CA  ASN    35      48.163  24.944  42.623  1.00  0.00           C  
ATOM    535  C   ASN    35      47.605  24.515  43.996  1.00  0.00           C  
ATOM    536  O   ASN    35      47.228  25.375  44.799  1.00  0.00           O  
ATOM    537  CB  ASN    35      49.105  26.175  42.696  1.00  0.00           C  
ATOM    538  CG  ASN    35      50.273  25.827  43.623  1.00  0.00           C  
ATOM    539  OD1 ASN    35      50.595  24.703  43.932  1.00  0.00           O  
ATOM    540  ND2 ASN    35      50.988  26.814  44.187  1.00  0.00           N  
ATOM    541  H   ASN    35      46.305  25.621  42.165  1.00  0.00           H  
ATOM    542  HA  ASN    35      48.824  24.138  42.303  1.00  0.00           H  
ATOM    543  HB2 ASN    35      49.466  26.371  41.686  1.00  0.00           H  
ATOM    544  HB3 ASN    35      48.674  27.109  43.058  1.00  0.00           H  
ATOM    545 HD21 ASN    35      50.904  27.758  43.836  1.00  0.00           H  
ATOM    546 HD22 ASN    35      51.777  26.639  44.794  1.00  0.00           H  
ATOM    547  N   PRO    36      47.479  23.171  44.297  1.00  0.00           N  
ATOM    548  CA  PRO    36      46.876  22.636  45.536  1.00  0.00           C  
ATOM    549  C   PRO    36      47.485  23.069  46.859  1.00  0.00           C  
ATOM    550  O   PRO    36      46.916  22.651  47.875  1.00  0.00           O  
ATOM    551  CD  PRO    36      47.846  22.124  43.355  1.00  0.00           C  
ATOM    552  CG  PRO    36      47.085  20.877  43.842  1.00  0.00           C  
ATOM    553  CB  PRO    36      46.933  21.106  45.363  1.00  0.00           C  
ATOM    554  HD2 PRO    36      48.935  22.169  43.375  1.00  0.00           H  
ATOM    555  HD3 PRO    36      47.491  22.400  42.362  1.00  0.00           H  
ATOM    556  HG2 PRO    36      47.754  20.027  43.702  1.00  0.00           H  
ATOM    557  HG3 PRO    36      46.185  20.848  43.227  1.00  0.00           H  
ATOM    558  HB2 PRO    36      47.845  20.727  45.824  1.00  0.00           H  
ATOM    559  HB3 PRO    36      46.007  20.618  45.664  1.00  0.00           H  
ATOM    560  HA  PRO    36      45.835  22.955  45.481  1.00  0.00           H  
ATOM    561  N   SER    37      48.533  23.902  46.996  1.00  0.00           N  
ATOM    562  CA  SER    37      49.017  24.521  48.254  1.00  0.00           C  
ATOM    563  C   SER    37      48.431  25.867  48.431  1.00  0.00           C  
ATOM    564  O   SER    37      48.522  26.437  49.576  1.00  0.00           O  
ATOM    565  CB  SER    37      50.535  24.642  48.186  1.00  0.00           C  
ATOM    566  OG  SER    37      51.306  23.458  48.285  1.00  0.00           O  
ATOM    567  H   SER    37      48.934  24.256  46.139  1.00  0.00           H  
ATOM    568  HA  SER    37      48.710  23.908  49.102  1.00  0.00           H  
ATOM    569  HB2 SER    37      50.774  25.043  47.202  1.00  0.00           H  
ATOM    570  HB3 SER    37      50.903  25.323  48.953  1.00  0.00           H  
ATOM    571  HG  SER    37      52.222  23.725  48.179  1.00  0.00           H  
ATOM    572  N   LEU    38      47.928  26.560  47.364  1.00  0.00           N  
ATOM    573  CA  LEU    38      47.431  27.925  47.361  1.00  0.00           C  
ATOM    574  C   LEU    38      46.009  28.102  47.812  1.00  0.00           C  
ATOM    575  O   LEU    38      45.079  27.396  47.441  1.00  0.00           O  
ATOM    576  CB  LEU    38      47.655  28.501  45.971  1.00  0.00           C  
ATOM    577  CG  LEU    38      47.266  29.992  45.808  1.00  0.00           C  
ATOM    578  CD1 LEU    38      48.052  30.888  46.796  1.00  0.00           C  
ATOM    579  CD2 LEU    38      47.468  30.368  44.345  1.00  0.00           C  
ATOM    580  H   LEU    38      47.818  26.100  46.472  1.00  0.00           H  
ATOM    581  HA  LEU    38      47.998  28.520  48.077  1.00  0.00           H  
ATOM    582  HB2 LEU    38      48.730  28.438  45.802  1.00  0.00           H  
ATOM    583  HB3 LEU    38      47.133  27.798  45.322  1.00  0.00           H  
ATOM    584  HG  LEU    38      46.231  30.178  46.094  1.00  0.00           H  
ATOM    585 HD11 LEU    38      47.608  31.036  47.780  1.00  0.00           H  
ATOM    586 HD12 LEU    38      49.018  30.401  46.935  1.00  0.00           H  
ATOM    587 HD13 LEU    38      48.311  31.830  46.314  1.00  0.00           H  
ATOM    588 HD21 LEU    38      47.022  29.605  43.706  1.00  0.00           H  
ATOM    589 HD22 LEU    38      46.949  31.307  44.157  1.00  0.00           H  
ATOM    590 HD23 LEU    38      48.515  30.576  44.127  1.00  0.00           H  
ATOM    591  N   TYR    39      45.824  29.101  48.638  1.00  0.00           N  
ATOM    592  CA  TYR    39      44.573  29.513  49.255  1.00  0.00           C  
ATOM    593  C   TYR    39      44.365  31.087  49.162  1.00  0.00           C  
ATOM    594  O   TYR    39      45.374  31.860  49.322  1.00  0.00           O  
ATOM    595  CB  TYR    39      44.572  29.355  50.778  1.00  0.00           C  
ATOM    596  CG  TYR    39      44.968  27.972  51.143  1.00  0.00           C  
ATOM    597  CD1 TYR    39      46.277  27.617  51.530  1.00  0.00           C  
ATOM    598  CE1 TYR    39      46.619  26.297  51.904  1.00  0.00           C  
ATOM    599  CZ  TYR    39      45.644  25.282  51.663  1.00  0.00           C  
ATOM    600  OH  TYR    39      45.865  23.958  52.054  1.00  0.00           O  
ATOM    601  CE2 TYR    39      44.303  25.644  51.385  1.00  0.00           C  
ATOM    602  CD2 TYR    39      43.964  27.014  51.088  1.00  0.00           C  
ATOM    603  H   TYR    39      46.624  29.649  48.921  1.00  0.00           H  
ATOM    604  HA  TYR    39      43.691  28.985  48.892  1.00  0.00           H  
ATOM    605  HB2 TYR    39      45.333  30.006  51.209  1.00  0.00           H  
ATOM    606  HB3 TYR    39      43.584  29.685  51.100  1.00  0.00           H  
ATOM    607  HD1 TYR    39      47.017  28.404  51.516  1.00  0.00           H  
ATOM    608  HE1 TYR    39      47.634  25.951  52.033  1.00  0.00           H  
ATOM    609  HH  TYR    39      45.032  23.495  52.175  1.00  0.00           H  
ATOM    610  HE2 TYR    39      43.618  24.809  51.365  1.00  0.00           H  
ATOM    611  HD2 TYR    39      42.956  27.302  50.827  1.00  0.00           H  
ATOM    612  N   LEU    40      43.109  31.590  48.970  1.00  0.00           N  
ATOM    613  CA  LEU    40      42.785  32.992  49.080  1.00  0.00           C  
ATOM    614  C   LEU    40      42.456  33.360  50.574  1.00  0.00           C  
ATOM    615  O   LEU    40      41.803  32.581  51.247  1.00  0.00           O  
ATOM    616  CB  LEU    40      41.621  33.380  48.125  1.00  0.00           C  
ATOM    617  CG  LEU    40      41.643  32.819  46.703  1.00  0.00           C  
ATOM    618  CD1 LEU    40      40.483  33.290  45.762  1.00  0.00           C  
ATOM    619  CD2 LEU    40      42.879  33.557  46.096  1.00  0.00           C  
ATOM    620  H   LEU    40      42.364  30.919  49.095  1.00  0.00           H  
ATOM    621  HA  LEU    40      43.649  33.616  48.854  1.00  0.00           H  
ATOM    622  HB2 LEU    40      40.691  33.088  48.613  1.00  0.00           H  
ATOM    623  HB3 LEU    40      41.524  34.465  48.085  1.00  0.00           H  
ATOM    624  HG  LEU    40      41.721  31.733  46.640  1.00  0.00           H  
ATOM    625 HD11 LEU    40      39.520  32.809  45.934  1.00  0.00           H  
ATOM    626 HD12 LEU    40      40.445  34.377  45.835  1.00  0.00           H  
ATOM    627 HD13 LEU    40      40.702  33.024  44.728  1.00  0.00           H  
ATOM    628 HD21 LEU    40      43.818  33.369  46.616  1.00  0.00           H  
ATOM    629 HD22 LEU    40      43.050  33.232  45.070  1.00  0.00           H  
ATOM    630 HD23 LEU    40      42.775  34.626  46.284  1.00  0.00           H  
ATOM    631  N   ILE    41      42.803  34.602  51.072  1.00  0.00           N  
ATOM    632  CA  ILE    41      42.614  34.975  52.514  1.00  0.00           C  
ATOM    633  C   ILE    41      42.344  36.503  52.503  1.00  0.00           C  
ATOM    634  O   ILE    41      42.995  37.249  51.780  1.00  0.00           O  
ATOM    635  CB  ILE    41      43.920  34.667  53.332  1.00  0.00           C  
ATOM    636  CG2 ILE    41      43.695  35.004  54.752  1.00  0.00           C  
ATOM    637  CG1 ILE    41      44.555  33.290  53.176  1.00  0.00           C  
ATOM    638  CD1 ILE    41      45.618  33.274  52.028  1.00  0.00           C  
ATOM    639  H   ILE    41      43.298  35.253  50.480  1.00  0.00           H  
ATOM    640  HA  ILE    41      41.737  34.520  52.975  1.00  0.00           H  
ATOM    641  HB  ILE    41      44.747  35.291  52.992  1.00  0.00           H  
ATOM    642 HG21 ILE    41      42.979  34.320  55.208  1.00  0.00           H  
ATOM    643 HG22 ILE    41      44.648  34.876  55.266  1.00  0.00           H  
ATOM    644 HG23 ILE    41      43.398  36.051  54.808  1.00  0.00           H  
ATOM    645 HG12 ILE    41      45.027  32.967  54.104  1.00  0.00           H  
ATOM    646 HG13 ILE    41      43.746  32.594  52.955  1.00  0.00           H  
ATOM    647 HD11 ILE    41      45.846  32.264  51.688  1.00  0.00           H  
ATOM    648 HD12 ILE    41      45.153  33.747  51.163  1.00  0.00           H  
ATOM    649 HD13 ILE    41      46.530  33.749  52.389  1.00  0.00           H  
ATOM    650  N   LYS    42      41.503  37.036  53.354  1.00  0.00           N  
ATOM    651  CA  LYS    42      41.076  38.456  53.628  1.00  0.00           C  
ATOM    652  C   LYS    42      41.693  38.941  54.968  1.00  0.00           C  
ATOM    653  O   LYS    42      41.164  38.541  56.001  1.00  0.00           O  
ATOM    654  CB  LYS    42      39.559  38.656  53.608  1.00  0.00           C  
ATOM    655  CG  LYS    42      38.861  40.051  53.862  1.00  0.00           C  
ATOM    656  CD  LYS    42      39.319  41.186  52.935  1.00  0.00           C  
ATOM    657  CE  LYS    42      38.467  42.449  53.273  1.00  0.00           C  
ATOM    658  NZ  LYS    42      38.819  43.088  54.587  1.00  0.00           N1+
ATOM    659  H   LYS    42      41.161  36.465  54.114  1.00  0.00           H  
ATOM    660  HA  LYS    42      41.476  39.006  52.776  1.00  0.00           H  
ATOM    661  HB2 LYS    42      39.294  38.443  52.572  1.00  0.00           H  
ATOM    662  HB3 LYS    42      39.135  37.936  54.308  1.00  0.00           H  
ATOM    663  HG2 LYS    42      37.773  40.015  53.914  1.00  0.00           H  
ATOM    664  HG3 LYS    42      39.162  40.316  54.876  1.00  0.00           H  
ATOM    665  HD2 LYS    42      40.397  41.345  52.967  1.00  0.00           H  
ATOM    666  HD3 LYS    42      39.266  40.993  51.863  1.00  0.00           H  
ATOM    667  HE2 LYS    42      38.488  43.193  52.477  1.00  0.00           H  
ATOM    668  HE3 LYS    42      37.430  42.126  53.370  1.00  0.00           H  
ATOM    669  HZ1 LYS    42      38.397  42.565  55.341  1.00  0.00           H  
ATOM    670  HZ2 LYS    42      39.809  43.259  54.682  1.00  0.00           H  
ATOM    671  HZ3 LYS    42      38.361  43.988  54.589  1.00  0.00           H  
ATOM    672  N   TYR    43      42.707  39.797  54.900  1.00  0.00           N  
ATOM    673  CA  TYR    43      43.368  40.387  56.092  1.00  0.00           C  
ATOM    674  C   TYR    43      42.638  41.471  56.720  1.00  0.00           C  
ATOM    675  O   TYR    43      41.930  42.215  56.094  1.00  0.00           O  
ATOM    676  CB  TYR    43      44.900  40.627  55.813  1.00  0.00           C  
ATOM    677  CG  TYR    43      45.721  39.269  55.642  1.00  0.00           C  
ATOM    678  CD1 TYR    43      45.842  38.644  54.406  1.00  0.00           C  
ATOM    679  CE1 TYR    43      46.505  37.423  54.322  1.00  0.00           C  
ATOM    680  CZ  TYR    43      47.117  36.879  55.484  1.00  0.00           C  
ATOM    681  OH  TYR    43      47.639  35.615  55.374  1.00  0.00           O  
ATOM    682  CE2 TYR    43      47.014  37.515  56.690  1.00  0.00           C  
ATOM    683  CD2 TYR    43      46.338  38.720  56.757  1.00  0.00           C  
ATOM    684  H   TYR    43      42.932  40.146  53.979  1.00  0.00           H  
ATOM    685  HA  TYR    43      43.469  39.661  56.898  1.00  0.00           H  
ATOM    686  HB2 TYR    43      45.013  41.335  54.992  1.00  0.00           H  
ATOM    687  HB3 TYR    43      45.309  41.213  56.636  1.00  0.00           H  
ATOM    688  HD1 TYR    43      45.492  39.003  53.449  1.00  0.00           H  
ATOM    689  HE1 TYR    43      46.569  36.873  53.395  1.00  0.00           H  
ATOM    690  HH  TYR    43      48.329  35.360  55.991  1.00  0.00           H  
ATOM    691  HE2 TYR    43      47.645  37.105  57.465  1.00  0.00           H  
ATOM    692  HD2 TYR    43      46.233  39.266  57.684  1.00  0.00           H  
ATOM    693  N   ASP    44      42.771  41.589  58.045  1.00  0.00           N  
ATOM    694  CA  ASP    44      42.257  42.636  58.923  1.00  0.00           C  
ATOM    695  C   ASP    44      42.990  43.934  58.736  1.00  0.00           C  
ATOM    696  O   ASP    44      44.240  43.932  58.741  1.00  0.00           O  
ATOM    697  CB  ASP    44      42.428  42.303  60.451  1.00  0.00           C  
ATOM    698  CG  ASP    44      41.544  41.114  60.928  1.00  0.00           C  
ATOM    699  OD1 ASP    44      41.644  40.900  62.145  1.00  0.00           O  
ATOM    700  OD2 ASP    44      40.714  40.536  60.199  1.00  0.00           O1-
ATOM    701  H   ASP    44      43.370  40.922  58.511  1.00  0.00           H  
ATOM    702  HA  ASP    44      41.206  42.809  58.690  1.00  0.00           H  
ATOM    703  HB2 ASP    44      43.492  42.159  60.635  1.00  0.00           H  
ATOM    704  HB3 ASP    44      42.054  43.143  61.037  1.00  0.00           H  
ATOM    705  N   GLY    45      42.304  45.032  58.647  1.00  0.00           N  
ATOM    706  CA  GLY    45      42.880  46.383  58.370  1.00  0.00           C  
ATOM    707  C   GLY    45      43.374  46.699  56.972  1.00  0.00           C  
ATOM    708  O   GLY    45      43.871  47.835  56.755  1.00  0.00           O  
ATOM    709  H   GLY    45      41.316  44.949  58.453  1.00  0.00           H  
ATOM    710  HA2 GLY    45      42.179  47.128  58.744  1.00  0.00           H  
ATOM    711  HA3 GLY    45      43.672  46.471  59.114  1.00  0.00           H  
ATOM    712  N   PHE    46      43.387  45.676  56.063  1.00  0.00           N  
ATOM    713  CA  PHE    46      43.497  45.728  54.596  1.00  0.00           C  
ATOM    714  C   PHE    46      42.183  45.276  53.908  1.00  0.00           C  
ATOM    715  O   PHE    46      41.361  44.601  54.493  1.00  0.00           O  
ATOM    716  CB  PHE    46      44.596  44.743  54.127  1.00  0.00           C  
ATOM    717  CG  PHE    46      45.983  45.059  54.701  1.00  0.00           C  
ATOM    718  CD1 PHE    46      46.464  44.228  55.751  1.00  0.00           C  
ATOM    719  CE1 PHE    46      47.581  44.560  56.555  1.00  0.00           C  
ATOM    720  CZ  PHE    46      48.285  45.705  56.311  1.00  0.00           C  
ATOM    721  CE2 PHE    46      47.861  46.533  55.268  1.00  0.00           C  
ATOM    722  CD2 PHE    46      46.708  46.218  54.489  1.00  0.00           C  
ATOM    723  H   PHE    46      43.044  44.788  56.401  1.00  0.00           H  
ATOM    724  HA  PHE    46      43.675  46.756  54.280  1.00  0.00           H  
ATOM    725  HB2 PHE    46      44.437  43.732  54.502  1.00  0.00           H  
ATOM    726  HB3 PHE    46      44.644  44.645  53.042  1.00  0.00           H  
ATOM    727  HD1 PHE    46      46.026  43.258  55.933  1.00  0.00           H  
ATOM    728  HE1 PHE    46      47.859  43.953  57.404  1.00  0.00           H  
ATOM    729  HZ  PHE    46      49.108  45.954  56.965  1.00  0.00           H  
ATOM    730  HE2 PHE    46      48.445  47.392  54.971  1.00  0.00           H  
ATOM    731  HD2 PHE    46      46.443  46.839  53.646  1.00  0.00           H  
ATOM    732  N   ASP    47      41.888  45.778  52.705  1.00  0.00           N  
ATOM    733  CA  ASP    47      40.561  45.551  52.058  1.00  0.00           C  
ATOM    734  C   ASP    47      40.796  44.676  50.777  1.00  0.00           C  
ATOM    735  O   ASP    47      39.816  44.073  50.305  1.00  0.00           O  
ATOM    736  CB  ASP    47      39.890  46.897  51.544  1.00  0.00           C  
ATOM    737  CG  ASP    47      39.448  47.786  52.714  1.00  0.00           C  
ATOM    738  OD1 ASP    47      39.585  49.000  52.558  1.00  0.00           O  
ATOM    739  OD2 ASP    47      38.869  47.329  53.749  1.00  0.00           O1-
ATOM    740  H   ASP    47      42.533  46.444  52.303  1.00  0.00           H  
ATOM    741  HA  ASP    47      39.805  45.066  52.674  1.00  0.00           H  
ATOM    742  HB2 ASP    47      40.609  47.408  50.904  1.00  0.00           H  
ATOM    743  HB3 ASP    47      39.063  46.544  50.929  1.00  0.00           H  
ATOM    744  N   CYS    48      42.042  44.562  50.323  1.00  0.00           N  
ATOM    745  CA  CYS    48      42.572  43.739  49.247  1.00  0.00           C  
ATOM    746  C   CYS    48      42.528  42.262  49.737  1.00  0.00           C  
ATOM    747  O   CYS    48      43.037  41.976  50.820  1.00  0.00           O  
ATOM    748  CB  CYS    48      43.956  44.190  48.816  1.00  0.00           C  
ATOM    749  SG  CYS    48      44.869  43.074  47.711  1.00  0.00           S  
ATOM    750  H   CYS    48      42.661  45.124  50.891  1.00  0.00           H  
ATOM    751  HA  CYS    48      42.005  43.723  48.316  1.00  0.00           H  
ATOM    752  HB2 CYS    48      43.984  45.209  48.432  1.00  0.00           H  
ATOM    753  HB3 CYS    48      44.465  44.285  49.775  1.00  0.00           H  
ATOM    754  HG  CYS    48      44.754  41.928  48.388  1.00  0.00           H  
ATOM    755  N   VAL    49      42.059  41.395  48.864  1.00  0.00           N  
ATOM    756  CA  VAL    49      42.168  39.981  48.950  1.00  0.00           C  
ATOM    757  C   VAL    49      43.560  39.508  48.471  1.00  0.00           C  
ATOM    758  O   VAL    49      44.029  40.045  47.492  1.00  0.00           O  
ATOM    759  CB  VAL    49      40.963  39.244  48.237  1.00  0.00           C  
ATOM    760  CG1 VAL    49      41.240  37.696  48.168  1.00  0.00           C  
ATOM    761  CG2 VAL    49      39.646  39.509  48.950  1.00  0.00           C  
ATOM    762  H   VAL    49      41.681  41.762  48.002  1.00  0.00           H  
ATOM    763  HA  VAL    49      42.091  39.638  49.982  1.00  0.00           H  
ATOM    764  HB  VAL    49      40.932  39.626  47.216  1.00  0.00           H  
ATOM    765 HG11 VAL    49      41.561  37.454  49.182  1.00  0.00           H  
ATOM    766 HG12 VAL    49      40.324  37.218  47.820  1.00  0.00           H  
ATOM    767 HG13 VAL    49      42.057  37.423  47.500  1.00  0.00           H  
ATOM    768 HG21 VAL    49      39.561  39.022  49.922  1.00  0.00           H  
ATOM    769 HG22 VAL    49      39.534  40.588  49.054  1.00  0.00           H  
ATOM    770 HG23 VAL    49      38.802  39.219  48.324  1.00  0.00           H  
ATOM    771  N   TYR    50      44.328  38.675  49.239  1.00  0.00           N  
ATOM    772  CA  TYR    50      45.650  38.065  48.921  1.00  0.00           C  
ATOM    773  C   TYR    50      45.388  36.587  48.641  1.00  0.00           C  
ATOM    774  O   TYR    50      44.279  36.047  48.870  1.00  0.00           O  
ATOM    775  CB  TYR    50      46.472  38.277  50.231  1.00  0.00           C  
ATOM    776  CG  TYR    50      46.898  39.691  50.603  1.00  0.00           C  
ATOM    777  CD1 TYR    50      46.554  40.853  49.820  1.00  0.00           C  
ATOM    778  CE1 TYR    50      46.899  42.114  50.311  1.00  0.00           C  
ATOM    779  CZ  TYR    50      47.669  42.242  51.520  1.00  0.00           C  
ATOM    780  OH  TYR    50      48.037  43.531  51.852  1.00  0.00           O  
ATOM    781  CE2 TYR    50      48.071  41.074  52.235  1.00  0.00           C  
ATOM    782  CD2 TYR    50      47.748  39.812  51.756  1.00  0.00           C  
ATOM    783  H   TYR    50      43.823  38.139  49.931  1.00  0.00           H  
ATOM    784  HA  TYR    50      46.107  38.547  48.057  1.00  0.00           H  
ATOM    785  HB2 TYR    50      45.925  37.784  51.035  1.00  0.00           H  
ATOM    786  HB3 TYR    50      47.384  37.683  50.176  1.00  0.00           H  
ATOM    787  HD1 TYR    50      46.191  40.839  48.803  1.00  0.00           H  
ATOM    788  HE1 TYR    50      46.669  42.992  49.726  1.00  0.00           H  
ATOM    789  HH  TYR    50      48.520  43.582  52.680  1.00  0.00           H  
ATOM    790  HE2 TYR    50      48.734  41.180  53.081  1.00  0.00           H  
ATOM    791  HD2 TYR    50      48.044  38.939  52.319  1.00  0.00           H  
ATOM    792  N   GLY    51      46.421  35.905  48.167  1.00  0.00           N  
ATOM    793  CA  GLY    51      46.468  34.468  48.364  1.00  0.00           C  
ATOM    794  C   GLY    51      47.865  34.010  48.693  1.00  0.00           C  
ATOM    795  O   GLY    51      48.847  34.492  48.059  1.00  0.00           O  
ATOM    796  H   GLY    51      47.190  36.427  47.773  1.00  0.00           H  
ATOM    797  HA2 GLY    51      45.874  34.164  49.226  1.00  0.00           H  
ATOM    798  HA3 GLY    51      46.130  34.062  47.411  1.00  0.00           H  
ATOM    799  N   LEU    52      48.027  33.093  49.685  1.00  0.00           N  
ATOM    800  CA  LEU    52      49.320  32.457  50.032  1.00  0.00           C  
ATOM    801  C   LEU    52      49.233  30.965  49.900  1.00  0.00           C  
ATOM    802  O   LEU    52      48.181  30.360  50.221  1.00  0.00           O  
ATOM    803  CB  LEU    52      49.687  32.925  51.493  1.00  0.00           C  
ATOM    804  CG  LEU    52      50.010  34.375  51.684  1.00  0.00           C  
ATOM    805  CD1 LEU    52      50.118  34.777  53.166  1.00  0.00           C  
ATOM    806  CD2 LEU    52      51.091  34.911  50.806  1.00  0.00           C  
ATOM    807  H   LEU    52      47.173  32.700  50.054  1.00  0.00           H  
ATOM    808  HA  LEU    52      50.089  32.776  49.328  1.00  0.00           H  
ATOM    809  HB2 LEU    52      48.822  32.645  52.094  1.00  0.00           H  
ATOM    810  HB3 LEU    52      50.559  32.321  51.743  1.00  0.00           H  
ATOM    811  HG  LEU    52      49.093  34.952  51.563  1.00  0.00           H  
ATOM    812 HD11 LEU    52      49.171  34.497  53.628  1.00  0.00           H  
ATOM    813 HD12 LEU    52      50.951  34.248  53.629  1.00  0.00           H  
ATOM    814 HD13 LEU    52      50.319  35.848  53.210  1.00  0.00           H  
ATOM    815 HD21 LEU    52      50.848  34.910  49.744  1.00  0.00           H  
ATOM    816 HD22 LEU    52      51.262  35.964  51.031  1.00  0.00           H  
ATOM    817 HD23 LEU    52      52.009  34.354  50.993  1.00  0.00           H  
ATOM    818  N   GLU    53      50.369  30.390  49.571  1.00  0.00           N  
ATOM    819  CA  GLU    53      50.621  28.913  49.728  1.00  0.00           C  
ATOM    820  C   GLU    53      50.990  28.665  51.260  1.00  0.00           C  
ATOM    821  O   GLU    53      52.128  28.291  51.547  1.00  0.00           O  
ATOM    822  CB  GLU    53      51.782  28.427  48.839  1.00  0.00           C  
ATOM    823  CG  GLU    53      51.562  28.307  47.414  1.00  0.00           C  
ATOM    824  CD  GLU    53      52.858  28.026  46.574  1.00  0.00           C  
ATOM    825  OE1 GLU    53      52.935  26.868  46.097  1.00  0.00           O  
ATOM    826  OE2 GLU    53      53.662  28.935  46.161  1.00  0.00           O1-
ATOM    827  H   GLU    53      51.149  30.957  49.269  1.00  0.00           H  
ATOM    828  HA  GLU    53      49.765  28.281  49.488  1.00  0.00           H  
ATOM    829  HB2 GLU    53      52.523  29.227  48.886  1.00  0.00           H  
ATOM    830  HB3 GLU    53      52.186  27.470  49.168  1.00  0.00           H  
ATOM    831  HG2 GLU    53      50.936  27.459  47.136  1.00  0.00           H  
ATOM    832  HG3 GLU    53      51.079  29.216  47.054  1.00  0.00           H  
ATOM    833  N   LEU    54      50.078  28.946  52.207  1.00  0.00           N  
ATOM    834  CA  LEU    54      50.385  29.277  53.609  1.00  0.00           C  
ATOM    835  C   LEU    54      51.324  28.361  54.276  1.00  0.00           C  
ATOM    836  O   LEU    54      52.217  28.828  55.046  1.00  0.00           O  
ATOM    837  CB  LEU    54      49.104  29.337  54.459  1.00  0.00           C  
ATOM    838  CG  LEU    54      48.172  30.552  54.136  1.00  0.00           C  
ATOM    839  CD1 LEU    54      46.783  30.295  54.726  1.00  0.00           C  
ATOM    840  CD2 LEU    54      48.694  31.798  54.915  1.00  0.00           C  
ATOM    841  H   LEU    54      49.119  29.138  51.953  1.00  0.00           H  
ATOM    842  HA  LEU    54      50.918  30.227  53.625  1.00  0.00           H  
ATOM    843  HB2 LEU    54      48.509  28.534  54.024  1.00  0.00           H  
ATOM    844  HB3 LEU    54      49.393  29.172  55.497  1.00  0.00           H  
ATOM    845  HG  LEU    54      48.130  30.775  53.070  1.00  0.00           H  
ATOM    846 HD11 LEU    54      46.207  31.193  54.503  1.00  0.00           H  
ATOM    847 HD12 LEU    54      46.247  29.416  54.367  1.00  0.00           H  
ATOM    848 HD13 LEU    54      46.866  30.068  55.789  1.00  0.00           H  
ATOM    849 HD21 LEU    54      48.021  32.653  54.854  1.00  0.00           H  
ATOM    850 HD22 LEU    54      48.850  31.547  55.964  1.00  0.00           H  
ATOM    851 HD23 LEU    54      49.654  32.148  54.533  1.00  0.00           H  
ATOM    852  N   ASN    55      51.197  27.012  54.160  1.00  0.00           N  
ATOM    853  CA  ASN    55      52.081  25.958  54.760  1.00  0.00           C  
ATOM    854  C   ASN    55      53.526  25.813  54.163  1.00  0.00           C  
ATOM    855  O   ASN    55      54.285  25.128  54.835  1.00  0.00           O  
ATOM    856  CB  ASN    55      51.231  24.750  54.793  1.00  0.00           C  
ATOM    857  CG  ASN    55      49.951  24.896  55.568  1.00  0.00           C  
ATOM    858  OD1 ASN    55      49.861  25.534  56.607  1.00  0.00           O  
ATOM    859  ND2 ASN    55      48.835  24.301  55.138  1.00  0.00           N  
ATOM    860  H   ASN    55      50.560  26.655  53.462  1.00  0.00           H  
ATOM    861  HA  ASN    55      52.096  26.228  55.816  1.00  0.00           H  
ATOM    862  HB2 ASN    55      51.106  24.319  53.800  1.00  0.00           H  
ATOM    863  HB3 ASN    55      51.816  23.924  55.198  1.00  0.00           H  
ATOM    864 HD21 ASN    55      48.876  23.939  54.196  1.00  0.00           H  
ATOM    865 HD22 ASN    55      48.016  24.181  55.717  1.00  0.00           H  
ATOM    866  N   LYS    56      53.796  26.402  52.986  1.00  0.00           N  
ATOM    867  CA  LYS    56      55.064  26.222  52.311  1.00  0.00           C  
ATOM    868  C   LYS    56      55.783  27.512  52.103  1.00  0.00           C  
ATOM    869  O   LYS    56      57.015  27.408  52.194  1.00  0.00           O  
ATOM    870  CB  LYS    56      54.909  25.526  50.916  1.00  0.00           C  
ATOM    871  CG  LYS    56      54.296  24.122  50.904  1.00  0.00           C  
ATOM    872  CD  LYS    56      54.998  23.227  51.945  1.00  0.00           C  
ATOM    873  CE  LYS    56      54.653  21.764  51.858  1.00  0.00           C  
ATOM    874  NZ  LYS    56      55.299  21.038  52.892  1.00  0.00           N1+
ATOM    875  H   LYS    56      53.058  26.956  52.577  1.00  0.00           H  
ATOM    876  HA  LYS    56      55.738  25.620  52.921  1.00  0.00           H  
ATOM    877  HB2 LYS    56      54.315  26.142  50.242  1.00  0.00           H  
ATOM    878  HB3 LYS    56      55.865  25.434  50.400  1.00  0.00           H  
ATOM    879  HG2 LYS    56      53.254  24.139  51.223  1.00  0.00           H  
ATOM    880  HG3 LYS    56      54.407  23.721  49.896  1.00  0.00           H  
ATOM    881  HD2 LYS    56      56.073  23.313  51.787  1.00  0.00           H  
ATOM    882  HD3 LYS    56      54.775  23.536  52.967  1.00  0.00           H  
ATOM    883  HE2 LYS    56      53.578  21.590  51.903  1.00  0.00           H  
ATOM    884  HE3 LYS    56      55.121  21.451  50.925  1.00  0.00           H  
ATOM    885  HZ1 LYS    56      54.956  20.096  53.014  1.00  0.00           H  
ATOM    886  HZ2 LYS    56      56.237  21.081  52.520  1.00  0.00           H  
ATOM    887  HZ3 LYS    56      55.276  21.565  53.754  1.00  0.00           H  
ATOM    888  N   ASP    57      55.124  28.687  51.947  1.00  0.00           N  
ATOM    889  CA  ASP    57      55.682  29.951  51.601  1.00  0.00           C  
ATOM    890  C   ASP    57      56.694  30.405  52.680  1.00  0.00           C  
ATOM    891  O   ASP    57      56.328  30.643  53.784  1.00  0.00           O  
ATOM    892  CB  ASP    57      54.684  31.000  51.135  1.00  0.00           C  
ATOM    893  CG  ASP    57      55.300  32.156  50.510  1.00  0.00           C  
ATOM    894  OD1 ASP    57      56.291  32.682  51.037  1.00  0.00           O  
ATOM    895  OD2 ASP    57      54.748  32.719  49.538  1.00  0.00           O1-
ATOM    896  H   ASP    57      54.116  28.648  51.898  1.00  0.00           H  
ATOM    897  HA  ASP    57      56.297  29.708  50.734  1.00  0.00           H  
ATOM    898  HB2 ASP    57      53.939  30.527  50.496  1.00  0.00           H  
ATOM    899  HB3 ASP    57      54.095  31.396  51.962  1.00  0.00           H  
ATOM    900  N   GLU    58      57.973  30.577  52.347  1.00  0.00           N  
ATOM    901  CA  GLU    58      59.001  30.971  53.338  1.00  0.00           C  
ATOM    902  C   GLU    58      58.952  32.422  53.827  1.00  0.00           C  
ATOM    903  O   GLU    58      59.734  32.850  54.711  1.00  0.00           O  
ATOM    904  CB  GLU    58      60.355  30.795  52.702  1.00  0.00           C  
ATOM    905  CG  GLU    58      60.665  29.283  52.517  1.00  0.00           C  
ATOM    906  CD  GLU    58      62.057  29.146  51.862  1.00  0.00           C  
ATOM    907  OE1 GLU    58      62.282  28.467  50.846  1.00  0.00           O  
ATOM    908  OE2 GLU    58      63.008  29.758  52.341  1.00  0.00           O1-
ATOM    909  H   GLU    58      58.281  30.237  51.447  1.00  0.00           H  
ATOM    910  HA  GLU    58      58.893  30.258  54.155  1.00  0.00           H  
ATOM    911  HB2 GLU    58      60.318  31.283  51.728  1.00  0.00           H  
ATOM    912  HB3 GLU    58      61.158  31.278  53.259  1.00  0.00           H  
ATOM    913  HG2 GLU    58      60.651  28.764  53.475  1.00  0.00           H  
ATOM    914  HG3 GLU    58      59.936  28.832  51.845  1.00  0.00           H  
ATOM    915  N   ARG    59      57.968  33.195  53.372  1.00  0.00           N  
ATOM    916  CA  ARG    59      57.686  34.539  53.922  1.00  0.00           C  
ATOM    917  C   ARG    59      56.772  34.472  55.192  1.00  0.00           C  
ATOM    918  O   ARG    59      56.731  35.416  55.955  1.00  0.00           O  
ATOM    919  CB  ARG    59      57.111  35.453  52.817  1.00  0.00           C  
ATOM    920  CG  ARG    59      57.951  35.597  51.634  1.00  0.00           C  
ATOM    921  CD  ARG    59      57.263  36.427  50.561  1.00  0.00           C  
ATOM    922  NE  ARG    59      56.157  35.680  49.912  1.00  0.00           N  
ATOM    923  CZ  ARG    59      55.666  35.911  48.707  1.00  0.00           C  
ATOM    924  NH1 ARG    59      56.046  36.856  47.931  1.00  0.00           N  
ATOM    925  NH2 ARG    59      54.811  35.178  48.209  1.00  0.00           N1+
ATOM    926  H   ARG    59      57.309  32.679  52.808  1.00  0.00           H  
ATOM    927  HA  ARG    59      58.574  34.977  54.379  1.00  0.00           H  
ATOM    928  HB2 ARG    59      56.242  34.878  52.498  1.00  0.00           H  
ATOM    929  HB3 ARG    59      56.825  36.395  53.285  1.00  0.00           H  
ATOM    930  HG2 ARG    59      58.849  36.149  51.910  1.00  0.00           H  
ATOM    931  HG3 ARG    59      58.436  34.710  51.227  1.00  0.00           H  
ATOM    932  HD2 ARG    59      56.941  37.361  51.023  1.00  0.00           H  
ATOM    933  HD3 ARG    59      57.950  36.659  49.748  1.00  0.00           H  
ATOM    934  HE  ARG    59      56.015  34.783  50.352  1.00  0.00           H  
ATOM    935 HH11 ARG    59      56.839  37.430  48.180  1.00  0.00           H  
ATOM    936 HH12 ARG    59      55.754  36.874  46.965  1.00  0.00           H  
ATOM    937 HH21 ARG    59      54.652  34.303  48.687  1.00  0.00           H  
ATOM    938 HH22 ARG    59      54.413  35.406  47.309  1.00  0.00           H  
ATOM    939  N   VAL    60      56.051  33.310  55.378  1.00  0.00           N  
ATOM    940  CA  VAL    60      55.111  33.120  56.507  1.00  0.00           C  
ATOM    941  C   VAL    60      55.804  32.394  57.719  1.00  0.00           C  
ATOM    942  O   VAL    60      56.337  31.337  57.489  1.00  0.00           O  
ATOM    943  CB  VAL    60      53.864  32.147  56.132  1.00  0.00           C  
ATOM    944  CG1 VAL    60      52.878  31.791  57.272  1.00  0.00           C  
ATOM    945  CG2 VAL    60      53.100  32.818  55.021  1.00  0.00           C  
ATOM    946  H   VAL    60      56.202  32.523  54.764  1.00  0.00           H  
ATOM    947  HA  VAL    60      54.778  34.100  56.849  1.00  0.00           H  
ATOM    948  HB  VAL    60      54.285  31.234  55.710  1.00  0.00           H  
ATOM    949 HG11 VAL    60      52.452  32.721  57.649  1.00  0.00           H  
ATOM    950 HG12 VAL    60      52.128  31.072  56.941  1.00  0.00           H  
ATOM    951 HG13 VAL    60      53.415  31.293  58.080  1.00  0.00           H  
ATOM    952 HG21 VAL    60      52.910  33.873  55.221  1.00  0.00           H  
ATOM    953 HG22 VAL    60      53.727  32.845  54.130  1.00  0.00           H  
ATOM    954 HG23 VAL    60      52.256  32.227  54.666  1.00  0.00           H  
ATOM    955  N   SER    61      55.810  32.957  58.946  1.00  0.00           N  
ATOM    956  CA  SER    61      56.392  32.282  60.118  1.00  0.00           C  
ATOM    957  C   SER    61      55.509  32.296  61.390  1.00  0.00           C  
ATOM    958  O   SER    61      54.835  33.297  61.638  1.00  0.00           O  
ATOM    959  CB  SER    61      57.810  32.698  60.408  1.00  0.00           C  
ATOM    960  OG  SER    61      57.861  34.005  60.913  1.00  0.00           O  
ATOM    961  H   SER    61      55.587  33.927  59.118  1.00  0.00           H  
ATOM    962  HA  SER    61      56.414  31.231  59.828  1.00  0.00           H  
ATOM    963  HB2 SER    61      58.242  31.942  61.064  1.00  0.00           H  
ATOM    964  HB3 SER    61      58.315  32.674  59.442  1.00  0.00           H  
ATOM    965  HG  SER    61      57.780  34.644  60.201  1.00  0.00           H  
ATOM    966  N   ALA    62      55.470  31.196  62.137  1.00  0.00           N  
ATOM    967  CA  ALA    62      54.585  30.929  63.201  1.00  0.00           C  
ATOM    968  C   ALA    62      53.080  30.904  62.893  1.00  0.00           C  
ATOM    969  O   ALA    62      52.281  31.652  63.440  1.00  0.00           O  
ATOM    970  CB  ALA    62      54.818  31.754  64.488  1.00  0.00           C  
ATOM    971  H   ALA    62      56.195  30.511  61.974  1.00  0.00           H  
ATOM    972  HA  ALA    62      54.733  29.923  63.594  1.00  0.00           H  
ATOM    973  HB1 ALA    62      54.155  31.392  65.274  1.00  0.00           H  
ATOM    974  HB2 ALA    62      55.837  31.452  64.730  1.00  0.00           H  
ATOM    975  HB3 ALA    62      54.881  32.832  64.341  1.00  0.00           H  
ATOM    976  N   LEU    63      52.727  30.093  61.886  1.00  0.00           N  
ATOM    977  CA  LEU    63      51.294  30.032  61.490  1.00  0.00           C  
ATOM    978  C   LEU    63      50.357  29.412  62.600  1.00  0.00           C  
ATOM    979  O   LEU    63      50.725  28.442  63.317  1.00  0.00           O  
ATOM    980  CB  LEU    63      51.134  29.290  60.172  1.00  0.00           C  
ATOM    981  CG  LEU    63      49.770  29.514  59.534  1.00  0.00           C  
ATOM    982  CD1 LEU    63      49.326  30.899  59.104  1.00  0.00           C  
ATOM    983  CD2 LEU    63      49.689  28.624  58.259  1.00  0.00           C  
ATOM    984  H   LEU    63      53.378  29.588  61.303  1.00  0.00           H  
ATOM    985  HA  LEU    63      50.899  31.028  61.291  1.00  0.00           H  
ATOM    986  HB2 LEU    63      51.926  29.569  59.476  1.00  0.00           H  
ATOM    987  HB3 LEU    63      51.229  28.209  60.273  1.00  0.00           H  
ATOM    988  HG  LEU    63      49.047  29.089  60.229  1.00  0.00           H  
ATOM    989 HD11 LEU    63      50.153  31.374  58.576  1.00  0.00           H  
ATOM    990 HD12 LEU    63      48.416  30.762  58.521  1.00  0.00           H  
ATOM    991 HD13 LEU    63      49.172  31.411  60.054  1.00  0.00           H  
ATOM    992 HD21 LEU    63      49.846  27.552  58.377  1.00  0.00           H  
ATOM    993 HD22 LEU    63      48.686  28.818  57.879  1.00  0.00           H  
ATOM    994 HD23 LEU    63      50.444  28.962  57.550  1.00  0.00           H  
ATOM    995  N   GLU    64      49.110  29.823  62.664  1.00  0.00           N  
ATOM    996  CA  GLU    64      48.160  29.303  63.668  1.00  0.00           C  
ATOM    997  C   GLU    64      46.745  29.526  63.261  1.00  0.00           C  
ATOM    998  O   GLU    64      46.445  30.627  62.801  1.00  0.00           O  
ATOM    999  CB  GLU    64      48.416  30.070  65.057  1.00  0.00           C  
ATOM   1000  CG  GLU    64      47.472  29.905  66.275  1.00  0.00           C  
ATOM   1001  CD  GLU    64      47.390  28.484  66.809  1.00  0.00           C  
ATOM   1002  OE1 GLU    64      47.510  27.560  65.982  1.00  0.00           O  
ATOM   1003  OE2 GLU    64      47.045  28.300  68.003  1.00  0.00           O1-
ATOM   1004  H   GLU    64      48.857  30.637  62.124  1.00  0.00           H  
ATOM   1005  HA  GLU    64      48.357  28.234  63.751  1.00  0.00           H  
ATOM   1006  HB2 GLU    64      49.403  29.792  65.429  1.00  0.00           H  
ATOM   1007  HB3 GLU    64      48.575  31.139  64.920  1.00  0.00           H  
ATOM   1008  HG2 GLU    64      47.718  30.742  66.929  1.00  0.00           H  
ATOM   1009  HG3 GLU    64      46.482  30.086  65.858  1.00  0.00           H  
ATOM   1010  N   VAL    65      45.857  28.551  63.497  1.00  0.00           N  
ATOM   1011  CA  VAL    65      44.432  28.795  63.453  1.00  0.00           C  
ATOM   1012  C   VAL    65      43.787  29.371  64.689  1.00  0.00           C  
ATOM   1013  O   VAL    65      44.068  29.006  65.791  1.00  0.00           O  
ATOM   1014  CB  VAL    65      43.725  27.454  63.060  1.00  0.00           C  
ATOM   1015  CG1 VAL    65      42.198  27.426  63.207  1.00  0.00           C  
ATOM   1016  CG2 VAL    65      44.066  27.103  61.559  1.00  0.00           C  
ATOM   1017  H   VAL    65      46.134  27.697  63.961  1.00  0.00           H  
ATOM   1018  HA  VAL    65      44.267  29.565  62.699  1.00  0.00           H  
ATOM   1019  HB  VAL    65      44.114  26.644  63.678  1.00  0.00           H  
ATOM   1020 HG11 VAL    65      41.886  26.538  62.656  1.00  0.00           H  
ATOM   1021 HG12 VAL    65      41.944  27.271  64.255  1.00  0.00           H  
ATOM   1022 HG13 VAL    65      41.717  28.314  62.798  1.00  0.00           H  
ATOM   1023 HG21 VAL    65      45.114  26.804  61.580  1.00  0.00           H  
ATOM   1024 HG22 VAL    65      43.536  26.235  61.166  1.00  0.00           H  
ATOM   1025 HG23 VAL    65      43.985  27.985  60.923  1.00  0.00           H  
ATOM   1026  N   LEU    66      42.778  30.208  64.449  1.00  0.00           N  
ATOM   1027  CA  LEU    66      41.937  30.755  65.519  1.00  0.00           C  
ATOM   1028  C   LEU    66      40.478  30.336  65.393  1.00  0.00           C  
ATOM   1029  O   LEU    66      40.102  30.023  64.298  1.00  0.00           O  
ATOM   1030  CB  LEU    66      42.146  32.311  65.596  1.00  0.00           C  
ATOM   1031  CG  LEU    66      43.620  32.733  65.895  1.00  0.00           C  
ATOM   1032  CD1 LEU    66      43.522  34.288  66.009  1.00  0.00           C  
ATOM   1033  CD2 LEU    66      44.126  32.280  67.211  1.00  0.00           C  
ATOM   1034  H   LEU    66      42.613  30.392  63.470  1.00  0.00           H  
ATOM   1035  HA  LEU    66      42.278  30.310  66.454  1.00  0.00           H  
ATOM   1036  HB2 LEU    66      41.784  32.800  64.691  1.00  0.00           H  
ATOM   1037  HB3 LEU    66      41.593  32.706  66.449  1.00  0.00           H  
ATOM   1038  HG  LEU    66      44.282  32.371  65.108  1.00  0.00           H  
ATOM   1039 HD11 LEU    66      42.873  34.571  66.838  1.00  0.00           H  
ATOM   1040 HD12 LEU    66      44.528  34.705  66.059  1.00  0.00           H  
ATOM   1041 HD13 LEU    66      43.066  34.708  65.113  1.00  0.00           H  
ATOM   1042 HD21 LEU    66      43.720  32.790  68.085  1.00  0.00           H  
ATOM   1043 HD22 LEU    66      44.070  31.212  67.419  1.00  0.00           H  
ATOM   1044 HD23 LEU    66      45.178  32.562  67.251  1.00  0.00           H  
ATOM   1045  N   PRO    67      39.681  30.289  66.491  1.00  0.00           N  
ATOM   1046  CA  PRO    67      38.303  29.897  66.323  1.00  0.00           C  
ATOM   1047  C   PRO    67      37.501  30.883  65.483  1.00  0.00           C  
ATOM   1048  O   PRO    67      37.760  32.082  65.447  1.00  0.00           O  
ATOM   1049  CD  PRO    67      40.006  30.633  67.892  1.00  0.00           C  
ATOM   1050  CG  PRO    67      38.643  30.698  68.674  1.00  0.00           C  
ATOM   1051  CB  PRO    67      37.771  29.871  67.742  1.00  0.00           C  
ATOM   1052  HD2 PRO    67      40.546  31.565  68.056  1.00  0.00           H  
ATOM   1053  HD3 PRO    67      40.686  29.914  68.349  1.00  0.00           H  
ATOM   1054  HG2 PRO    67      38.284  31.720  68.788  1.00  0.00           H  
ATOM   1055  HG3 PRO    67      38.622  30.216  69.651  1.00  0.00           H  
ATOM   1056  HB2 PRO    67      36.818  30.396  67.681  1.00  0.00           H  
ATOM   1057  HB3 PRO    67      37.724  28.855  68.135  1.00  0.00           H  
ATOM   1058  HA  PRO    67      38.214  28.858  66.006  1.00  0.00           H  
ATOM   1059  N   ASP    68      36.341  30.490  64.941  1.00  0.00           N  
ATOM   1060  CA  ASP    68      35.486  31.262  63.999  1.00  0.00           C  
ATOM   1061  C   ASP    68      34.518  32.185  64.628  1.00  0.00           C  
ATOM   1062  O   ASP    68      33.649  31.941  65.466  1.00  0.00           O  
ATOM   1063  CB  ASP    68      34.756  30.223  63.093  1.00  0.00           C  
ATOM   1064  CG  ASP    68      35.623  29.530  62.073  1.00  0.00           C  
ATOM   1065  OD1 ASP    68      35.290  28.446  61.614  1.00  0.00           O  
ATOM   1066  OD2 ASP    68      36.734  30.027  61.700  1.00  0.00           O1-
ATOM   1067  H   ASP    68      36.101  29.512  65.015  1.00  0.00           H  
ATOM   1068  HA  ASP    68      36.096  31.874  63.334  1.00  0.00           H  
ATOM   1069  HB2 ASP    68      34.227  29.531  63.749  1.00  0.00           H  
ATOM   1070  HB3 ASP    68      33.986  30.755  62.533  1.00  0.00           H  
ATOM   1071  N   ARG    69      34.637  33.495  64.251  1.00  0.00           N  
ATOM   1072  CA  ARG    69      33.755  34.519  64.776  1.00  0.00           C  
ATOM   1073  C   ARG    69      32.304  34.295  64.463  1.00  0.00           C  
ATOM   1074  O   ARG    69      32.020  33.890  63.342  1.00  0.00           O  
ATOM   1075  CB  ARG    69      34.150  35.912  64.217  1.00  0.00           C  
ATOM   1076  CG  ARG    69      35.459  36.267  64.997  1.00  0.00           C  
ATOM   1077  CD  ARG    69      36.176  37.333  64.210  1.00  0.00           C  
ATOM   1078  NE  ARG    69      37.231  37.996  65.028  1.00  0.00           N  
ATOM   1079  CZ  ARG    69      38.088  38.948  64.682  1.00  0.00           C  
ATOM   1080  NH1 ARG    69      38.004  39.616  63.578  1.00  0.00           N  
ATOM   1081  NH2 ARG    69      39.081  39.261  65.435  1.00  0.00           N1+
ATOM   1082  H   ARG    69      35.321  33.761  63.557  1.00  0.00           H  
ATOM   1083  HA  ARG    69      33.826  34.520  65.864  1.00  0.00           H  
ATOM   1084  HB2 ARG    69      34.269  35.904  63.133  1.00  0.00           H  
ATOM   1085  HB3 ARG    69      33.339  36.609  64.428  1.00  0.00           H  
ATOM   1086  HG2 ARG    69      35.136  36.672  65.956  1.00  0.00           H  
ATOM   1087  HG3 ARG    69      36.062  35.381  65.192  1.00  0.00           H  
ATOM   1088  HD2 ARG    69      36.569  36.792  63.349  1.00  0.00           H  
ATOM   1089  HD3 ARG    69      35.430  38.005  63.787  1.00  0.00           H  
ATOM   1090  HE  ARG    69      37.512  37.522  65.875  1.00  0.00           H  
ATOM   1091 HH11 ARG    69      37.435  39.279  62.814  1.00  0.00           H  
ATOM   1092 HH12 ARG    69      38.537  40.465  63.462  1.00  0.00           H  
ATOM   1093 HH21 ARG    69      39.110  38.901  66.378  1.00  0.00           H  
ATOM   1094 HH22 ARG    69      39.584  40.117  65.248  1.00  0.00           H  
ATOM   1095  N   VAL    70      31.436  34.528  65.458  1.00  0.00           N  
ATOM   1096  CA  VAL    70      29.936  34.479  65.429  1.00  0.00           C  
ATOM   1097  C   VAL    70      29.335  35.602  64.589  1.00  0.00           C  
ATOM   1098  O   VAL    70      29.561  36.767  64.878  1.00  0.00           O  
ATOM   1099  CB  VAL    70      29.337  34.638  66.837  1.00  0.00           C  
ATOM   1100  CG1 VAL    70      27.797  34.538  66.840  1.00  0.00           C  
ATOM   1101  CG2 VAL    70      29.941  33.592  67.808  1.00  0.00           C  
ATOM   1102  H   VAL    70      31.873  34.525  66.368  1.00  0.00           H  
ATOM   1103  HA  VAL    70      29.584  33.540  65.005  1.00  0.00           H  
ATOM   1104  HB  VAL    70      29.669  35.585  67.262  1.00  0.00           H  
ATOM   1105 HG11 VAL    70      27.283  35.233  66.176  1.00  0.00           H  
ATOM   1106 HG12 VAL    70      27.603  33.479  66.668  1.00  0.00           H  
ATOM   1107 HG13 VAL    70      27.408  34.753  67.836  1.00  0.00           H  
ATOM   1108 HG21 VAL    70      31.015  33.712  67.948  1.00  0.00           H  
ATOM   1109 HG22 VAL    70      29.363  33.685  68.727  1.00  0.00           H  
ATOM   1110 HG23 VAL    70      29.810  32.567  67.460  1.00  0.00           H  
ATOM   1111  N   ALA    71      28.613  35.314  63.470  1.00  0.00           N  
ATOM   1112  CA  ALA    71      28.192  36.215  62.417  1.00  0.00           C  
ATOM   1113  C   ALA    71      26.903  35.632  61.813  1.00  0.00           C  
ATOM   1114  O   ALA    71      26.556  34.425  61.766  1.00  0.00           O  
ATOM   1115  CB  ALA    71      29.371  36.401  61.401  1.00  0.00           C  
ATOM   1116  H   ALA    71      28.364  34.360  63.253  1.00  0.00           H  
ATOM   1117  HA  ALA    71      27.918  37.139  62.926  1.00  0.00           H  
ATOM   1118  HB1 ALA    71      28.907  36.625  60.440  1.00  0.00           H  
ATOM   1119  HB2 ALA    71      29.889  37.342  61.584  1.00  0.00           H  
ATOM   1120  HB3 ALA    71      30.046  35.549  61.315  1.00  0.00           H  
ATOM   1121  N   THR    72      26.300  36.526  61.079  1.00  0.00           N  
ATOM   1122  CA  THR    72      25.330  36.122  60.011  1.00  0.00           C  
ATOM   1123  C   THR    72      26.026  35.444  58.818  1.00  0.00           C  
ATOM   1124  O   THR    72      26.980  36.056  58.237  1.00  0.00           O  
ATOM   1125  CB  THR    72      24.385  37.292  59.594  1.00  0.00           C  
ATOM   1126  CG2 THR    72      23.155  36.772  58.906  1.00  0.00           C  
ATOM   1127  OG1 THR    72      23.998  38.007  60.730  1.00  0.00           O  
ATOM   1128  H   THR    72      26.479  37.515  61.184  1.00  0.00           H  
ATOM   1129  HA  THR    72      24.710  35.395  60.535  1.00  0.00           H  
ATOM   1130  HB  THR    72      24.756  38.064  58.920  1.00  0.00           H  
ATOM   1131 HG21 THR    72      22.984  35.746  59.233  1.00  0.00           H  
ATOM   1132 HG22 THR    72      22.278  37.408  59.029  1.00  0.00           H  
ATOM   1133 HG23 THR    72      23.326  36.762  57.830  1.00  0.00           H  
ATOM   1134  HG1 THR    72      23.708  38.883  60.464  1.00  0.00           H  
ATOM   1135  N   SER    73      25.443  34.304  58.452  1.00  0.00           N  
ATOM   1136  CA  SER    73      25.784  33.665  57.198  1.00  0.00           C  
ATOM   1137  C   SER    73      24.576  33.491  56.217  1.00  0.00           C  
ATOM   1138  O   SER    73      24.715  33.247  55.031  1.00  0.00           O  
ATOM   1139  CB  SER    73      26.477  32.373  57.471  1.00  0.00           C  
ATOM   1140  OG  SER    73      25.567  31.433  58.037  1.00  0.00           O  
ATOM   1141  H   SER    73      24.699  33.824  58.939  1.00  0.00           H  
ATOM   1142  HA  SER    73      26.518  34.360  56.790  1.00  0.00           H  
ATOM   1143  HB2 SER    73      26.943  32.032  56.546  1.00  0.00           H  
ATOM   1144  HB3 SER    73      27.277  32.481  58.203  1.00  0.00           H  
ATOM   1145  HG  SER    73      25.402  31.595  58.968  1.00  0.00           H  
ATOM   1146  N   ARG    74      23.410  33.643  56.774  1.00  0.00           N  
ATOM   1147  CA  ARG    74      22.204  33.747  55.925  1.00  0.00           C  
ATOM   1148  C   ARG    74      22.211  34.973  55.076  1.00  0.00           C  
ATOM   1149  O   ARG    74      22.445  36.068  55.558  1.00  0.00           O  
ATOM   1150  CB  ARG    74      20.968  33.712  56.889  1.00  0.00           C  
ATOM   1151  CG  ARG    74      19.698  33.497  56.084  1.00  0.00           C  
ATOM   1152  CD  ARG    74      18.598  32.795  56.988  1.00  0.00           C  
ATOM   1153  NE  ARG    74      17.554  32.090  56.218  1.00  0.00           N  
ATOM   1154  CZ  ARG    74      16.933  31.021  56.627  1.00  0.00           C  
ATOM   1155  NH1 ARG    74      16.966  30.489  57.837  1.00  0.00           N  
ATOM   1156  NH2 ARG    74      16.177  30.538  55.728  1.00  0.00           N1+
ATOM   1157  H   ARG    74      23.282  33.384  57.742  1.00  0.00           H  
ATOM   1158  HA  ARG    74      22.181  32.853  55.302  1.00  0.00           H  
ATOM   1159  HB2 ARG    74      21.100  32.769  57.419  1.00  0.00           H  
ATOM   1160  HB3 ARG    74      20.979  34.624  57.486  1.00  0.00           H  
ATOM   1161  HG2 ARG    74      19.338  34.416  55.621  1.00  0.00           H  
ATOM   1162  HG3 ARG    74      19.996  32.786  55.314  1.00  0.00           H  
ATOM   1163  HD2 ARG    74      19.092  31.991  57.533  1.00  0.00           H  
ATOM   1164  HD3 ARG    74      18.159  33.557  57.631  1.00  0.00           H  
ATOM   1165  HE  ARG    74      17.434  32.337  55.246  1.00  0.00           H  
ATOM   1166 HH11 ARG    74      17.447  30.980  58.577  1.00  0.00           H  
ATOM   1167 HH12 ARG    74      16.397  29.680  58.043  1.00  0.00           H  
ATOM   1168 HH21 ARG    74      16.365  30.903  54.805  1.00  0.00           H  
ATOM   1169 HH22 ARG    74      15.593  29.723  55.847  1.00  0.00           H  
ATOM   1170  N   ILE    75      22.026  34.814  53.813  1.00  0.00           N  
ATOM   1171  CA  ILE    75      21.973  35.922  52.858  1.00  0.00           C  
ATOM   1172  C   ILE    75      20.658  36.648  52.910  1.00  0.00           C  
ATOM   1173  O   ILE    75      19.685  36.236  52.411  1.00  0.00           O  
ATOM   1174  CB  ILE    75      22.122  35.294  51.404  1.00  0.00           C  
ATOM   1175  CG2 ILE    75      22.308  36.329  50.308  1.00  0.00           C  
ATOM   1176  CG1 ILE    75      23.400  34.402  51.220  1.00  0.00           C  
ATOM   1177  CD1 ILE    75      23.477  33.486  49.959  1.00  0.00           C  
ATOM   1178  H   ILE    75      21.823  33.885  53.472  1.00  0.00           H  
ATOM   1179  HA  ILE    75      22.855  36.553  52.971  1.00  0.00           H  
ATOM   1180  HB  ILE    75      21.325  34.559  51.291  1.00  0.00           H  
ATOM   1181 HG21 ILE    75      22.126  36.016  49.280  1.00  0.00           H  
ATOM   1182 HG22 ILE    75      21.588  37.138  50.424  1.00  0.00           H  
ATOM   1183 HG23 ILE    75      23.280  36.809  50.427  1.00  0.00           H  
ATOM   1184 HG12 ILE    75      24.277  35.034  51.357  1.00  0.00           H  
ATOM   1185 HG13 ILE    75      23.498  33.690  52.040  1.00  0.00           H  
ATOM   1186 HD11 ILE    75      24.370  32.881  49.802  1.00  0.00           H  
ATOM   1187 HD12 ILE    75      22.805  32.630  50.020  1.00  0.00           H  
ATOM   1188 HD13 ILE    75      23.248  34.046  49.052  1.00  0.00           H  
ATOM   1189  N   SER    76      20.711  37.834  53.411  1.00  0.00           N  
ATOM   1190  CA  SER    76      19.743  38.893  53.313  1.00  0.00           C  
ATOM   1191  C   SER    76      19.966  39.669  52.032  1.00  0.00           C  
ATOM   1192  O   SER    76      21.080  39.999  51.683  1.00  0.00           O  
ATOM   1193  CB  SER    76      19.700  39.880  54.442  1.00  0.00           C  
ATOM   1194  OG  SER    76      18.618  40.764  54.195  1.00  0.00           O  
ATOM   1195  H   SER    76      21.584  38.167  53.792  1.00  0.00           H  
ATOM   1196  HA  SER    76      18.741  38.475  53.213  1.00  0.00           H  
ATOM   1197  HB2 SER    76      19.314  39.323  55.295  1.00  0.00           H  
ATOM   1198  HB3 SER    76      20.660  40.368  54.611  1.00  0.00           H  
ATOM   1199  HG  SER    76      18.784  41.425  53.519  1.00  0.00           H  
ATOM   1200  N   ASP    77      18.826  39.942  51.338  1.00  0.00           N  
ATOM   1201  CA  ASP    77      18.637  40.606  50.034  1.00  0.00           C  
ATOM   1202  C   ASP    77      19.409  39.900  48.888  1.00  0.00           C  
ATOM   1203  O   ASP    77      20.157  40.599  48.145  1.00  0.00           O  
ATOM   1204  CB  ASP    77      19.005  42.078  50.255  1.00  0.00           C  
ATOM   1205  CG  ASP    77      18.461  42.854  51.524  1.00  0.00           C  
ATOM   1206  OD1 ASP    77      19.063  42.901  52.596  1.00  0.00           O  
ATOM   1207  OD2 ASP    77      17.385  43.520  51.451  1.00  0.00           O1-
ATOM   1208  H   ASP    77      18.007  39.725  51.889  1.00  0.00           H  
ATOM   1209  HA  ASP    77      17.629  40.490  49.636  1.00  0.00           H  
ATOM   1210  HB2 ASP    77      20.094  42.037  50.281  1.00  0.00           H  
ATOM   1211  HB3 ASP    77      18.645  42.647  49.397  1.00  0.00           H  
ATOM   1212  N   ALA    78      19.177  38.612  48.724  1.00  0.00           N  
ATOM   1213  CA  ALA    78      19.744  37.895  47.611  1.00  0.00           C  
ATOM   1214  C   ALA    78      19.163  38.270  46.248  1.00  0.00           C  
ATOM   1215  O   ALA    78      19.984  38.253  45.323  1.00  0.00           O  
ATOM   1216  CB  ALA    78      19.533  36.418  47.964  1.00  0.00           C  
ATOM   1217  H   ALA    78      18.679  38.060  49.407  1.00  0.00           H  
ATOM   1218  HA  ALA    78      20.805  38.143  47.555  1.00  0.00           H  
ATOM   1219  HB1 ALA    78      19.680  36.171  49.016  1.00  0.00           H  
ATOM   1220  HB2 ALA    78      18.529  36.170  47.619  1.00  0.00           H  
ATOM   1221  HB3 ALA    78      20.144  35.890  47.232  1.00  0.00           H  
ATOM   1222  N   HIS    79      17.921  38.590  46.086  1.00  0.00           N  
ATOM   1223  CA  HIS    79      17.277  39.217  44.886  1.00  0.00           C  
ATOM   1224  C   HIS    79      17.752  40.668  44.632  1.00  0.00           C  
ATOM   1225  O   HIS    79      17.919  41.062  43.492  1.00  0.00           O  
ATOM   1226  CB  HIS    79      15.748  39.190  45.160  1.00  0.00           C  
ATOM   1227  CG  HIS    79      15.410  40.154  46.245  1.00  0.00           C  
ATOM   1228  ND1 HIS    79      15.872  40.128  47.573  1.00  0.00           N  
ATOM   1229  CE1 HIS    79      15.468  41.293  48.149  1.00  0.00           C  
ATOM   1230  NE2 HIS    79      14.687  41.992  47.286  1.00  0.00           N  
ATOM   1231  CD2 HIS    79      14.703  41.346  46.079  1.00  0.00           C  
ATOM   1232  H   HIS    79      17.270  38.522  46.855  1.00  0.00           H  
ATOM   1233  HA  HIS    79      17.515  38.639  43.993  1.00  0.00           H  
ATOM   1234  HB2 HIS    79      15.219  39.381  44.227  1.00  0.00           H  
ATOM   1235  HB3 HIS    79      15.585  38.160  45.477  1.00  0.00           H  
ATOM   1236  HE1 HIS    79      15.762  41.600  49.142  1.00  0.00           H  
ATOM   1237  HE2 HIS    79      14.208  42.846  47.535  1.00  0.00           H  
ATOM   1238  HD2 HIS    79      14.320  41.671  45.123  1.00  0.00           H  
ATOM   1239  N   LEU    80      18.110  41.397  45.699  1.00  0.00           N  
ATOM   1240  CA  LEU    80      18.794  42.677  45.617  1.00  0.00           C  
ATOM   1241  C   LEU    80      20.221  42.635  45.132  1.00  0.00           C  
ATOM   1242  O   LEU    80      20.595  43.314  44.127  1.00  0.00           O  
ATOM   1243  CB  LEU    80      18.785  43.463  46.952  1.00  0.00           C  
ATOM   1244  CG  LEU    80      19.193  44.976  46.817  1.00  0.00           C  
ATOM   1245  CD1 LEU    80      18.284  45.715  45.839  1.00  0.00           C  
ATOM   1246  CD2 LEU    80      18.977  45.733  48.132  1.00  0.00           C  
ATOM   1247  H   LEU    80      17.840  40.943  46.560  1.00  0.00           H  
ATOM   1248  HA  LEU    80      18.293  43.212  44.810  1.00  0.00           H  
ATOM   1249  HB2 LEU    80      17.784  43.465  47.383  1.00  0.00           H  
ATOM   1250  HB3 LEU    80      19.478  43.026  47.671  1.00  0.00           H  
ATOM   1251  HG  LEU    80      20.195  45.126  46.414  1.00  0.00           H  
ATOM   1252 HD11 LEU    80      18.610  46.748  45.715  1.00  0.00           H  
ATOM   1253 HD12 LEU    80      18.406  45.264  44.854  1.00  0.00           H  
ATOM   1254 HD13 LEU    80      17.281  45.568  46.241  1.00  0.00           H  
ATOM   1255 HD21 LEU    80      19.762  45.548  48.865  1.00  0.00           H  
ATOM   1256 HD22 LEU    80      18.908  46.815  48.018  1.00  0.00           H  
ATOM   1257 HD23 LEU    80      18.090  45.328  48.619  1.00  0.00           H  
ATOM   1258  N   ALA    81      21.092  41.740  45.614  1.00  0.00           N  
ATOM   1259  CA  ALA    81      22.474  41.584  45.047  1.00  0.00           C  
ATOM   1260  C   ALA    81      22.454  41.067  43.578  1.00  0.00           C  
ATOM   1261  O   ALA    81      23.341  41.428  42.824  1.00  0.00           O  
ATOM   1262  CB  ALA    81      23.377  40.728  45.910  1.00  0.00           C  
ATOM   1263  H   ALA    81      20.718  41.175  46.363  1.00  0.00           H  
ATOM   1264  HA  ALA    81      22.942  42.567  44.997  1.00  0.00           H  
ATOM   1265  HB1 ALA    81      24.314  40.671  45.356  1.00  0.00           H  
ATOM   1266  HB2 ALA    81      23.524  41.303  46.824  1.00  0.00           H  
ATOM   1267  HB3 ALA    81      22.854  39.785  46.071  1.00  0.00           H  
ATOM   1268  N   ASP    82      21.590  40.147  43.269  1.00  0.00           N  
ATOM   1269  CA  ASP    82      21.491  39.544  41.928  1.00  0.00           C  
ATOM   1270  C   ASP    82      21.328  40.577  40.821  1.00  0.00           C  
ATOM   1271  O   ASP    82      21.735  40.314  39.695  1.00  0.00           O  
ATOM   1272  CB  ASP    82      20.434  38.417  41.902  1.00  0.00           C  
ATOM   1273  CG  ASP    82      20.476  37.615  40.620  1.00  0.00           C  
ATOM   1274  OD1 ASP    82      19.548  37.672  39.832  1.00  0.00           O  
ATOM   1275  OD2 ASP    82      21.551  37.043  40.458  1.00  0.00           O1-
ATOM   1276  H   ASP    82      20.963  39.757  43.958  1.00  0.00           H  
ATOM   1277  HA  ASP    82      22.446  39.076  41.692  1.00  0.00           H  
ATOM   1278  HB2 ASP    82      20.682  37.768  42.742  1.00  0.00           H  
ATOM   1279  HB3 ASP    82      19.427  38.779  42.109  1.00  0.00           H  
ATOM   1280  N   THR    83      20.809  41.790  41.138  1.00  0.00           N  
ATOM   1281  CA  THR    83      20.701  42.918  40.231  1.00  0.00           C  
ATOM   1282  C   THR    83      22.017  43.496  39.828  1.00  0.00           C  
ATOM   1283  O   THR    83      22.085  44.133  38.765  1.00  0.00           O  
ATOM   1284  CB  THR    83      19.867  44.047  40.705  1.00  0.00           C  
ATOM   1285  CG2 THR    83      18.472  43.681  41.178  1.00  0.00           C  
ATOM   1286  OG1 THR    83      20.477  44.832  41.652  1.00  0.00           O  
ATOM   1287  H   THR    83      20.470  41.934  42.079  1.00  0.00           H  
ATOM   1288  HA  THR    83      20.201  42.453  39.381  1.00  0.00           H  
ATOM   1289  HB  THR    83      19.744  44.685  39.831  1.00  0.00           H  
ATOM   1290 HG21 THR    83      18.559  43.135  42.117  1.00  0.00           H  
ATOM   1291 HG22 THR    83      17.896  44.584  41.381  1.00  0.00           H  
ATOM   1292 HG23 THR    83      17.897  43.098  40.459  1.00  0.00           H  
ATOM   1293  HG1 THR    83      20.679  44.364  42.465  1.00  0.00           H  
ATOM   1294  N   MET    84      23.146  43.382  40.653  1.00  0.00           N  
ATOM   1295  CA  MET    84      24.437  44.005  40.461  1.00  0.00           C  
ATOM   1296  C   MET    84      25.616  43.008  40.155  1.00  0.00           C  
ATOM   1297  O   MET    84      26.636  43.411  39.709  1.00  0.00           O  
ATOM   1298  CB  MET    84      24.759  44.776  41.749  1.00  0.00           C  
ATOM   1299  CG  MET    84      24.820  43.967  43.014  1.00  0.00           C  
ATOM   1300  SD  MET    84      25.740  44.764  44.421  1.00  0.00           S  
ATOM   1301  CE  MET    84      25.796  43.266  45.458  1.00  0.00           C  
ATOM   1302  H   MET    84      23.125  42.715  41.412  1.00  0.00           H  
ATOM   1303  HA  MET    84      24.471  44.738  39.654  1.00  0.00           H  
ATOM   1304  HB2 MET    84      25.668  45.359  41.599  1.00  0.00           H  
ATOM   1305  HB3 MET    84      23.973  45.522  41.868  1.00  0.00           H  
ATOM   1306  HG2 MET    84      23.825  43.702  43.374  1.00  0.00           H  
ATOM   1307  HG3 MET    84      25.349  43.075  42.678  1.00  0.00           H  
ATOM   1308  HE1 MET    84      25.058  43.427  46.244  1.00  0.00           H  
ATOM   1309  HE2 MET    84      25.819  42.391  44.809  1.00  0.00           H  
ATOM   1310  HE3 MET    84      26.830  43.229  45.799  1.00  0.00           H  
ATOM   1311  N   ILE    85      25.553  41.728  40.602  1.00  0.00           N  
ATOM   1312  CA  ILE    85      26.697  40.837  40.355  1.00  0.00           C  
ATOM   1313  C   ILE    85      26.979  40.672  38.877  1.00  0.00           C  
ATOM   1314  O   ILE    85      26.035  40.272  38.147  1.00  0.00           O  
ATOM   1315  CB  ILE    85      26.463  39.535  41.023  1.00  0.00           C  
ATOM   1316  CG2 ILE    85      27.484  38.472  40.663  1.00  0.00           C  
ATOM   1317  CG1 ILE    85      26.361  39.634  42.497  1.00  0.00           C  
ATOM   1318  CD1 ILE    85      26.451  38.501  43.413  1.00  0.00           C  
ATOM   1319  H   ILE    85      24.703  41.366  41.011  1.00  0.00           H  
ATOM   1320  HA  ILE    85      27.591  41.341  40.722  1.00  0.00           H  
ATOM   1321  HB  ILE    85      25.509  39.180  40.633  1.00  0.00           H  
ATOM   1322 HG21 ILE    85      27.206  37.467  40.980  1.00  0.00           H  
ATOM   1323 HG22 ILE    85      27.412  38.337  39.584  1.00  0.00           H  
ATOM   1324 HG23 ILE    85      28.442  38.806  41.061  1.00  0.00           H  
ATOM   1325 HG12 ILE    85      27.083  40.276  43.000  1.00  0.00           H  
ATOM   1326 HG13 ILE    85      25.475  40.233  42.704  1.00  0.00           H  
ATOM   1327 HD11 ILE    85      26.127  38.720  44.430  1.00  0.00           H  
ATOM   1328 HD12 ILE    85      25.983  37.618  42.977  1.00  0.00           H  
ATOM   1329 HD13 ILE    85      27.509  38.271  43.538  1.00  0.00           H  
ATOM   1330  N   GLY    86      28.220  40.825  38.408  1.00  0.00           N  
ATOM   1331  CA  GLY    86      28.563  40.643  36.974  1.00  0.00           C  
ATOM   1332  C   GLY    86      28.239  41.827  36.121  1.00  0.00           C  
ATOM   1333  O   GLY    86      28.441  41.700  34.905  1.00  0.00           O  
ATOM   1334  H   GLY    86      28.890  41.213  39.057  1.00  0.00           H  
ATOM   1335  HA2 GLY    86      29.632  40.463  36.857  1.00  0.00           H  
ATOM   1336  HA3 GLY    86      28.067  39.781  36.529  1.00  0.00           H  
ATOM   1337  N   LYS    87      27.632  42.866  36.658  1.00  0.00           N  
ATOM   1338  CA  LYS    87      27.281  44.147  36.013  1.00  0.00           C  
ATOM   1339  C   LYS    87      28.443  45.155  36.302  1.00  0.00           C  
ATOM   1340  O   LYS    87      29.031  44.965  37.376  1.00  0.00           O  
ATOM   1341  CB  LYS    87      25.947  44.699  36.684  1.00  0.00           C  
ATOM   1342  CG  LYS    87      24.665  43.828  36.574  1.00  0.00           C  
ATOM   1343  CD  LYS    87      24.230  43.422  35.115  1.00  0.00           C  
ATOM   1344  CE  LYS    87      23.882  44.555  34.131  1.00  0.00           C  
ATOM   1345  NZ  LYS    87      23.378  44.125  32.851  1.00  0.00           N1+
ATOM   1346  H   LYS    87      27.594  42.867  37.667  1.00  0.00           H  
ATOM   1347  HA  LYS    87      27.035  44.007  34.960  1.00  0.00           H  
ATOM   1348  HB2 LYS    87      26.187  44.921  37.724  1.00  0.00           H  
ATOM   1349  HB3 LYS    87      25.824  45.693  36.254  1.00  0.00           H  
ATOM   1350  HG2 LYS    87      24.842  42.891  37.102  1.00  0.00           H  
ATOM   1351  HG3 LYS    87      23.852  44.299  37.125  1.00  0.00           H  
ATOM   1352  HD2 LYS    87      24.919  42.710  34.661  1.00  0.00           H  
ATOM   1353  HD3 LYS    87      23.341  42.802  35.240  1.00  0.00           H  
ATOM   1354  HE2 LYS    87      23.177  45.199  34.657  1.00  0.00           H  
ATOM   1355  HE3 LYS    87      24.810  45.084  33.915  1.00  0.00           H  
ATOM   1356  HZ1 LYS    87      23.532  44.900  32.222  1.00  0.00           H  
ATOM   1357  HZ2 LYS    87      23.929  43.335  32.545  1.00  0.00           H  
ATOM   1358  HZ3 LYS    87      22.401  43.877  32.787  1.00  0.00           H  
ATOM   1359  N   ALA    88      28.734  46.101  35.437  1.00  0.00           N  
ATOM   1360  CA  ALA    88      29.441  47.302  35.695  1.00  0.00           C  
ATOM   1361  C   ALA    88      28.684  48.237  36.645  1.00  0.00           C  
ATOM   1362  O   ALA    88      27.463  48.355  36.587  1.00  0.00           O  
ATOM   1363  CB  ALA    88      29.707  47.935  34.336  1.00  0.00           C  
ATOM   1364  H   ALA    88      28.242  46.029  34.557  1.00  0.00           H  
ATOM   1365  HA  ALA    88      30.412  47.011  36.095  1.00  0.00           H  
ATOM   1366  HB1 ALA    88      30.247  48.876  34.443  1.00  0.00           H  
ATOM   1367  HB2 ALA    88      30.097  47.191  33.641  1.00  0.00           H  
ATOM   1368  HB3 ALA    88      28.775  48.152  33.814  1.00  0.00           H  
ATOM   1369  N   VAL    89      29.316  48.775  37.658  1.00  0.00           N  
ATOM   1370  CA  VAL    89      28.732  49.625  38.689  1.00  0.00           C  
ATOM   1371  C   VAL    89      29.681  50.765  38.944  1.00  0.00           C  
ATOM   1372  O   VAL    89      30.715  50.851  38.353  1.00  0.00           O  
ATOM   1373  CB  VAL    89      28.357  48.796  40.029  1.00  0.00           C  
ATOM   1374  CG1 VAL    89      27.628  47.437  39.647  1.00  0.00           C  
ATOM   1375  CG2 VAL    89      29.656  48.541  40.891  1.00  0.00           C  
ATOM   1376  H   VAL    89      30.324  48.712  37.617  1.00  0.00           H  
ATOM   1377  HA  VAL    89      27.808  50.150  38.444  1.00  0.00           H  
ATOM   1378  HB  VAL    89      27.596  49.310  40.616  1.00  0.00           H  
ATOM   1379 HG11 VAL    89      27.548  46.896  40.590  1.00  0.00           H  
ATOM   1380 HG12 VAL    89      26.653  47.663  39.216  1.00  0.00           H  
ATOM   1381 HG13 VAL    89      28.291  46.822  39.039  1.00  0.00           H  
ATOM   1382 HG21 VAL    89      29.337  48.058  41.815  1.00  0.00           H  
ATOM   1383 HG22 VAL    89      30.340  47.890  40.347  1.00  0.00           H  
ATOM   1384 HG23 VAL    89      30.139  49.503  41.061  1.00  0.00           H  
ATOM   1385  N   GLU    90      29.255  51.657  39.845  1.00  0.00           N  
ATOM   1386  CA  GLU    90      29.945  52.777  40.467  1.00  0.00           C  
ATOM   1387  C   GLU    90      29.531  52.860  41.938  1.00  0.00           C  
ATOM   1388  O   GLU    90      28.394  52.862  42.350  1.00  0.00           O  
ATOM   1389  CB  GLU    90      29.785  54.089  39.650  1.00  0.00           C  
ATOM   1390  CG  GLU    90      30.370  55.343  40.274  1.00  0.00           C  
ATOM   1391  CD  GLU    90      29.893  56.646  39.645  1.00  0.00           C  
ATOM   1392  OE1 GLU    90      30.422  57.125  38.593  1.00  0.00           O  
ATOM   1393  OE2 GLU    90      28.909  57.258  40.160  1.00  0.00           O1-
ATOM   1394  H   GLU    90      28.256  51.597  39.985  1.00  0.00           H  
ATOM   1395  HA  GLU    90      30.989  52.474  40.387  1.00  0.00           H  
ATOM   1396  HB2 GLU    90      30.146  53.888  38.641  1.00  0.00           H  
ATOM   1397  HB3 GLU    90      28.729  54.351  39.706  1.00  0.00           H  
ATOM   1398  HG2 GLU    90      30.309  55.406  41.361  1.00  0.00           H  
ATOM   1399  HG3 GLU    90      31.443  55.318  40.087  1.00  0.00           H  
ATOM   1400  N   HIS    91      30.622  52.781  42.721  1.00  0.00           N  
ATOM   1401  CA  HIS    91      30.715  52.582  44.172  1.00  0.00           C  
ATOM   1402  C   HIS    91      31.585  53.684  44.840  1.00  0.00           C  
ATOM   1403  O   HIS    91      32.662  54.106  44.337  1.00  0.00           O  
ATOM   1404  CB  HIS    91      31.026  51.104  44.424  1.00  0.00           C  
ATOM   1405  CG  HIS    91      31.263  50.777  45.816  1.00  0.00           C  
ATOM   1406  ND1 HIS    91      32.449  50.330  46.354  1.00  0.00           N  
ATOM   1407  CE1 HIS    91      32.300  50.411  47.666  1.00  0.00           C  
ATOM   1408  NE2 HIS    91      31.064  50.884  47.957  1.00  0.00           N  
ATOM   1409  CD2 HIS    91      30.368  51.127  46.827  1.00  0.00           C  
ATOM   1410  H   HIS    91      31.510  52.924  42.262  1.00  0.00           H  
ATOM   1411  HA  HIS    91      29.717  52.725  44.586  1.00  0.00           H  
ATOM   1412  HB2 HIS    91      30.230  50.569  43.905  1.00  0.00           H  
ATOM   1413  HB3 HIS    91      32.016  50.994  43.983  1.00  0.00           H  
ATOM   1414  HE1 HIS    91      33.019  50.135  48.424  1.00  0.00           H  
ATOM   1415  HE2 HIS    91      30.675  51.097  48.865  1.00  0.00           H  
ATOM   1416  HD2 HIS    91      29.409  51.595  46.659  1.00  0.00           H  
ATOM   1417  N   MET    92      31.110  54.218  45.966  1.00  0.00           N  
ATOM   1418  CA  MET    92      31.879  55.191  46.729  1.00  0.00           C  
ATOM   1419  C   MET    92      33.045  54.564  47.467  1.00  0.00           C  
ATOM   1420  O   MET    92      32.838  54.084  48.615  1.00  0.00           O  
ATOM   1421  CB  MET    92      30.958  56.054  47.645  1.00  0.00           C  
ATOM   1422  CG  MET    92      29.938  56.847  46.903  1.00  0.00           C  
ATOM   1423  SD  MET    92      30.394  58.175  45.660  1.00  0.00           S  
ATOM   1424  CE  MET    92      31.088  59.358  46.938  1.00  0.00           C  
ATOM   1425  H   MET    92      30.202  53.901  46.274  1.00  0.00           H  
ATOM   1426  HA  MET    92      32.239  55.832  45.924  1.00  0.00           H  
ATOM   1427  HB2 MET    92      30.319  55.488  48.323  1.00  0.00           H  
ATOM   1428  HB3 MET    92      31.561  56.782  48.187  1.00  0.00           H  
ATOM   1429  HG2 MET    92      29.273  56.205  46.325  1.00  0.00           H  
ATOM   1430  HG3 MET    92      29.365  57.196  47.762  1.00  0.00           H  
ATOM   1431  HE1 MET    92      31.676  58.799  47.666  1.00  0.00           H  
ATOM   1432  HE2 MET    92      31.599  60.114  46.343  1.00  0.00           H  
ATOM   1433  HE3 MET    92      30.232  59.830  47.421  1.00  0.00           H  
ATOM   1434  N   PHE    93      34.245  54.539  46.968  1.00  0.00           N  
ATOM   1435  CA  PHE    93      35.506  54.097  47.608  1.00  0.00           C  
ATOM   1436  C   PHE    93      35.958  55.114  48.601  1.00  0.00           C  
ATOM   1437  O   PHE    93      35.845  56.311  48.339  1.00  0.00           O  
ATOM   1438  CB  PHE    93      36.549  53.960  46.423  1.00  0.00           C  
ATOM   1439  CG  PHE    93      37.829  53.308  46.763  1.00  0.00           C  
ATOM   1440  CD1 PHE    93      37.925  51.964  47.068  1.00  0.00           C  
ATOM   1441  CE1 PHE    93      39.178  51.347  47.381  1.00  0.00           C  
ATOM   1442  CZ  PHE    93      40.344  52.205  47.360  1.00  0.00           C  
ATOM   1443  CE2 PHE    93      40.244  53.617  47.044  1.00  0.00           C  
ATOM   1444  CD2 PHE    93      38.979  54.070  46.681  1.00  0.00           C  
ATOM   1445  H   PHE    93      34.312  54.805  45.996  1.00  0.00           H  
ATOM   1446  HA  PHE    93      35.300  53.147  48.100  1.00  0.00           H  
ATOM   1447  HB2 PHE    93      36.234  53.267  45.643  1.00  0.00           H  
ATOM   1448  HB3 PHE    93      36.647  54.874  45.836  1.00  0.00           H  
ATOM   1449  HD1 PHE    93      37.034  51.382  46.883  1.00  0.00           H  
ATOM   1450  HE1 PHE    93      39.033  50.323  47.691  1.00  0.00           H  
ATOM   1451  HZ  PHE    93      41.282  51.766  47.666  1.00  0.00           H  
ATOM   1452  HE2 PHE    93      41.116  54.256  47.046  1.00  0.00           H  
ATOM   1453  HD2 PHE    93      38.776  55.082  46.364  1.00  0.00           H  
ATOM   1454  N   GLU    94      36.558  54.733  49.738  1.00  0.00           N  
ATOM   1455  CA  GLU    94      37.340  55.618  50.571  1.00  0.00           C  
ATOM   1456  C   GLU    94      38.788  55.793  50.082  1.00  0.00           C  
ATOM   1457  O   GLU    94      39.556  54.837  50.067  1.00  0.00           O  
ATOM   1458  CB  GLU    94      37.247  55.280  52.132  1.00  0.00           C  
ATOM   1459  CG  GLU    94      38.085  56.287  52.978  1.00  0.00           C  
ATOM   1460  CD  GLU    94      37.870  56.131  54.467  1.00  0.00           C  
ATOM   1461  OE1 GLU    94      36.913  55.500  54.925  1.00  0.00           O  
ATOM   1462  OE2 GLU    94      38.824  56.573  55.104  1.00  0.00           O1-
ATOM   1463  H   GLU    94      36.499  53.742  49.924  1.00  0.00           H  
ATOM   1464  HA  GLU    94      36.934  56.619  50.420  1.00  0.00           H  
ATOM   1465  HB2 GLU    94      36.227  55.312  52.515  1.00  0.00           H  
ATOM   1466  HB3 GLU    94      37.649  54.288  52.340  1.00  0.00           H  
ATOM   1467  HG2 GLU    94      39.147  56.234  52.736  1.00  0.00           H  
ATOM   1468  HG3 GLU    94      37.769  57.314  52.795  1.00  0.00           H  
ATOM   1469  N   THR    95      39.076  56.980  49.540  1.00  0.00           N  
ATOM   1470  CA  THR    95      40.448  57.296  48.884  1.00  0.00           C  
ATOM   1471  C   THR    95      41.470  57.459  50.033  1.00  0.00           C  
ATOM   1472  O   THR    95      41.143  57.499  51.207  1.00  0.00           O  
ATOM   1473  CB  THR    95      40.379  58.552  48.001  1.00  0.00           C  
ATOM   1474  CG2 THR    95      39.414  58.289  46.830  1.00  0.00           C  
ATOM   1475  OG1 THR    95      39.965  59.696  48.627  1.00  0.00           O  
ATOM   1476  H   THR    95      38.416  57.743  49.585  1.00  0.00           H  
ATOM   1477  HA  THR    95      40.783  56.468  48.260  1.00  0.00           H  
ATOM   1478  HB  THR    95      41.315  58.717  47.466  1.00  0.00           H  
ATOM   1479 HG21 THR    95      38.330  58.222  46.932  1.00  0.00           H  
ATOM   1480 HG22 THR    95      39.598  59.054  46.076  1.00  0.00           H  
ATOM   1481 HG23 THR    95      39.860  57.405  46.375  1.00  0.00           H  
ATOM   1482  HG1 THR    95      39.015  59.638  48.754  1.00  0.00           H  
ATOM   1483  N   GLU    96      42.779  57.479  49.786  1.00  0.00           N  
ATOM   1484  CA  GLU    96      43.891  57.564  50.783  1.00  0.00           C  
ATOM   1485  C   GLU    96      43.886  58.943  51.467  1.00  0.00           C  
ATOM   1486  O   GLU    96      44.266  59.085  52.648  1.00  0.00           O  
ATOM   1487  CB  GLU    96      45.108  57.302  49.892  1.00  0.00           C  
ATOM   1488  CG  GLU    96      46.434  57.652  50.621  1.00  0.00           C  
ATOM   1489  CD  GLU    96      47.053  56.322  51.116  1.00  0.00           C  
ATOM   1490  OE1 GLU    96      48.296  56.266  50.811  1.00  0.00           O  
ATOM   1491  OE2 GLU    96      46.302  55.486  51.627  1.00  0.00           O1-
ATOM   1492  H   GLU    96      42.959  57.377  48.797  1.00  0.00           H  
ATOM   1493  HA  GLU    96      43.722  56.839  51.579  1.00  0.00           H  
ATOM   1494  HB2 GLU    96      45.183  56.304  49.459  1.00  0.00           H  
ATOM   1495  HB3 GLU    96      45.161  58.054  49.105  1.00  0.00           H  
ATOM   1496  HG2 GLU    96      47.058  58.207  49.921  1.00  0.00           H  
ATOM   1497  HG3 GLU    96      46.351  58.269  51.516  1.00  0.00           H  
ATOM   1498  N   ASP    97      43.441  59.957  50.736  1.00  0.00           N  
ATOM   1499  CA  ASP    97      43.122  61.285  51.309  1.00  0.00           C  
ATOM   1500  C   ASP    97      42.101  61.299  52.445  1.00  0.00           C  
ATOM   1501  O   ASP    97      41.891  62.305  53.118  1.00  0.00           O  
ATOM   1502  CB  ASP    97      42.681  62.220  50.141  1.00  0.00           C  
ATOM   1503  CG  ASP    97      43.515  62.295  48.854  1.00  0.00           C  
ATOM   1504  OD1 ASP    97      44.552  63.089  48.929  1.00  0.00           O  
ATOM   1505  OD2 ASP    97      43.296  61.607  47.802  1.00  0.00           O1-
ATOM   1506  H   ASP    97      43.098  59.704  49.820  1.00  0.00           H  
ATOM   1507  HA  ASP    97      44.036  61.734  51.699  1.00  0.00           H  
ATOM   1508  HB2 ASP    97      41.616  62.184  49.914  1.00  0.00           H  
ATOM   1509  HB3 ASP    97      42.801  63.211  50.579  1.00  0.00           H  
ATOM   1510  N   GLY    98      41.385  60.140  52.613  1.00  0.00           N  
ATOM   1511  CA  GLY    98      40.285  59.895  53.624  1.00  0.00           C  
ATOM   1512  C   GLY    98      38.918  60.435  53.257  1.00  0.00           C  
ATOM   1513  O   GLY    98      38.176  60.755  54.157  1.00  0.00           O  
ATOM   1514  H   GLY    98      41.546  59.424  51.919  1.00  0.00           H  
ATOM   1515  HA2 GLY    98      40.081  58.842  53.817  1.00  0.00           H  
ATOM   1516  HA3 GLY    98      40.525  60.113  54.665  1.00  0.00           H  
ATOM   1517  N   SER    99      38.689  60.749  51.948  1.00  0.00           N  
ATOM   1518  CA  SER    99      37.384  61.219  51.400  1.00  0.00           C  
ATOM   1519  C   SER    99      36.862  60.222  50.345  1.00  0.00           C  
ATOM   1520  O   SER    99      37.584  59.533  49.653  1.00  0.00           O  
ATOM   1521  CB  SER    99      37.554  62.628  50.839  1.00  0.00           C  
ATOM   1522  OG  SER    99      36.270  63.244  50.798  1.00  0.00           O  
ATOM   1523  H   SER    99      39.425  60.649  51.264  1.00  0.00           H  
ATOM   1524  HA  SER    99      36.648  61.177  52.203  1.00  0.00           H  
ATOM   1525  HB2 SER    99      38.272  63.164  51.460  1.00  0.00           H  
ATOM   1526  HB3 SER    99      37.990  62.777  49.851  1.00  0.00           H  
ATOM   1527  HG  SER    99      36.063  63.597  49.929  1.00  0.00           H  
ATOM   1528  N   LYS   100      35.531  60.089  50.414  1.00  0.00           N  
ATOM   1529  CA  LYS   100      34.725  59.269  49.510  1.00  0.00           C  
ATOM   1530  C   LYS   100      34.608  59.953  48.109  1.00  0.00           C  
ATOM   1531  O   LYS   100      34.495  61.155  47.983  1.00  0.00           O  
ATOM   1532  CB  LYS   100      33.391  59.259  50.201  1.00  0.00           C  
ATOM   1533  CG  LYS   100      33.413  58.109  51.219  1.00  0.00           C  
ATOM   1534  CD  LYS   100      32.907  56.806  50.763  1.00  0.00           C  
ATOM   1535  CE  LYS   100      33.035  55.681  51.790  1.00  0.00           C  
ATOM   1536  NZ  LYS   100      32.156  54.632  51.406  1.00  0.00           N1+
ATOM   1537  H   LYS   100      35.088  60.576  51.180  1.00  0.00           H  
ATOM   1538  HA  LYS   100      35.110  58.272  49.296  1.00  0.00           H  
ATOM   1539  HB2 LYS   100      33.107  60.210  50.650  1.00  0.00           H  
ATOM   1540  HB3 LYS   100      32.590  59.167  49.467  1.00  0.00           H  
ATOM   1541  HG2 LYS   100      34.467  57.936  51.440  1.00  0.00           H  
ATOM   1542  HG3 LYS   100      32.835  58.397  52.097  1.00  0.00           H  
ATOM   1543  HD2 LYS   100      31.865  56.964  50.483  1.00  0.00           H  
ATOM   1544  HD3 LYS   100      33.458  56.460  49.888  1.00  0.00           H  
ATOM   1545  HE2 LYS   100      34.101  55.456  51.826  1.00  0.00           H  
ATOM   1546  HE3 LYS   100      32.780  56.084  52.770  1.00  0.00           H  
ATOM   1547  HZ1 LYS   100      32.547  54.343  50.521  1.00  0.00           H  
ATOM   1548  HZ2 LYS   100      32.190  53.833  52.024  1.00  0.00           H  
ATOM   1549  HZ3 LYS   100      31.179  54.877  51.333  1.00  0.00           H  
ATOM   1550  N   ASP   101      34.739  59.048  47.116  1.00  0.00           N  
ATOM   1551  CA  ASP   101      34.729  59.506  45.731  1.00  0.00           C  
ATOM   1552  C   ASP   101      34.206  58.326  44.858  1.00  0.00           C  
ATOM   1553  O   ASP   101      34.372  57.239  45.279  1.00  0.00           O  
ATOM   1554  CB  ASP   101      36.122  60.044  45.280  1.00  0.00           C  
ATOM   1555  CG  ASP   101      36.163  60.762  43.885  1.00  0.00           C  
ATOM   1556  OD1 ASP   101      37.251  60.962  43.283  1.00  0.00           O  
ATOM   1557  OD2 ASP   101      35.078  61.176  43.498  1.00  0.00           O1-
ATOM   1558  H   ASP   101      34.966  58.077  47.276  1.00  0.00           H  
ATOM   1559  HA  ASP   101      34.044  60.350  45.647  1.00  0.00           H  
ATOM   1560  HB2 ASP   101      36.572  60.674  46.046  1.00  0.00           H  
ATOM   1561  HB3 ASP   101      36.843  59.226  45.306  1.00  0.00           H  
ATOM   1562  N   GLU   102      33.506  58.673  43.798  1.00  0.00           N  
ATOM   1563  CA  GLU   102      32.697  57.822  43.012  1.00  0.00           C  
ATOM   1564  C   GLU   102      33.608  57.021  42.110  1.00  0.00           C  
ATOM   1565  O   GLU   102      34.033  57.628  41.111  1.00  0.00           O  
ATOM   1566  CB  GLU   102      31.577  58.572  42.308  1.00  0.00           C  
ATOM   1567  CG  GLU   102      32.032  59.605  41.267  1.00  0.00           C  
ATOM   1568  CD  GLU   102      31.160  60.867  41.273  1.00  0.00           C  
ATOM   1569  OE1 GLU   102      30.727  61.313  40.214  1.00  0.00           O  
ATOM   1570  OE2 GLU   102      30.993  61.552  42.309  1.00  0.00           O1-
ATOM   1571  H   GLU   102      33.404  59.626  43.478  1.00  0.00           H  
ATOM   1572  HA  GLU   102      32.145  57.234  43.745  1.00  0.00           H  
ATOM   1573  HB2 GLU   102      30.814  57.910  41.897  1.00  0.00           H  
ATOM   1574  HB3 GLU   102      31.139  59.169  43.108  1.00  0.00           H  
ATOM   1575  HG2 GLU   102      33.090  59.859  41.201  1.00  0.00           H  
ATOM   1576  HG3 GLU   102      31.799  59.145  40.307  1.00  0.00           H  
ATOM   1577  N   TRP   103      33.920  55.794  42.354  1.00  0.00           N  
ATOM   1578  CA  TRP   103      34.882  54.974  41.563  1.00  0.00           C  
ATOM   1579  C   TRP   103      34.155  53.866  40.685  1.00  0.00           C  
ATOM   1580  O   TRP   103      33.361  53.034  41.217  1.00  0.00           O  
ATOM   1581  CB  TRP   103      35.920  54.374  42.451  1.00  0.00           C  
ATOM   1582  CG  TRP   103      36.959  55.367  42.969  1.00  0.00           C  
ATOM   1583  CD1 TRP   103      36.869  56.651  43.381  1.00  0.00           C  
ATOM   1584  NE1 TRP   103      38.091  57.142  43.720  1.00  0.00           N  
ATOM   1585  CE2 TRP   103      39.104  56.254  43.517  1.00  0.00           C  
ATOM   1586  CZ2 TRP   103      40.482  56.355  43.750  1.00  0.00           C  
ATOM   1587  CH2 TRP   103      41.273  55.299  43.438  1.00  0.00           C  
ATOM   1588  CZ3 TRP   103      40.687  54.112  43.042  1.00  0.00           C  
ATOM   1589  CE3 TRP   103      39.286  53.985  42.843  1.00  0.00           C  
ATOM   1590  CD2 TRP   103      38.421  55.101  43.022  1.00  0.00           C  
ATOM   1591  H   TRP   103      33.495  55.333  43.146  1.00  0.00           H  
ATOM   1592  HA  TRP   103      35.421  55.658  40.908  1.00  0.00           H  
ATOM   1593  HB2 TRP   103      35.436  53.787  43.231  1.00  0.00           H  
ATOM   1594  HB3 TRP   103      36.463  53.653  41.840  1.00  0.00           H  
ATOM   1595  HD1 TRP   103      35.918  57.151  43.495  1.00  0.00           H  
ATOM   1596  HE1 TRP   103      38.365  58.115  43.726  1.00  0.00           H  
ATOM   1597  HZ2 TRP   103      40.969  57.283  44.012  1.00  0.00           H  
ATOM   1598  HH2 TRP   103      42.305  55.308  43.756  1.00  0.00           H  
ATOM   1599  HZ3 TRP   103      41.275  53.221  42.879  1.00  0.00           H  
ATOM   1600  HE3 TRP   103      38.951  53.043  42.434  1.00  0.00           H  
ATOM   1601  N   ARG   104      34.337  53.802  39.367  1.00  0.00           N  
ATOM   1602  CA  ARG   104      33.678  52.823  38.478  1.00  0.00           C  
ATOM   1603  C   ARG   104      34.348  51.455  38.699  1.00  0.00           C  
ATOM   1604  O   ARG   104      35.462  51.372  39.002  1.00  0.00           O  
ATOM   1605  CB  ARG   104      33.830  53.220  37.058  1.00  0.00           C  
ATOM   1606  CG  ARG   104      32.843  54.317  36.685  1.00  0.00           C  
ATOM   1607  CD  ARG   104      32.997  54.681  35.171  1.00  0.00           C  
ATOM   1608  NE  ARG   104      33.011  53.566  34.232  1.00  0.00           N  
ATOM   1609  CZ  ARG   104      32.019  52.834  33.830  1.00  0.00           C  
ATOM   1610  NH1 ARG   104      30.764  53.272  33.753  1.00  0.00           N  
ATOM   1611  NH2 ARG   104      32.181  51.653  33.376  1.00  0.00           N1+
ATOM   1612  H   ARG   104      34.699  54.614  38.889  1.00  0.00           H  
ATOM   1613  HA  ARG   104      32.645  52.757  38.818  1.00  0.00           H  
ATOM   1614  HB2 ARG   104      34.888  53.436  36.916  1.00  0.00           H  
ATOM   1615  HB3 ARG   104      33.679  52.311  36.475  1.00  0.00           H  
ATOM   1616  HG2 ARG   104      31.838  53.928  36.850  1.00  0.00           H  
ATOM   1617  HG3 ARG   104      33.028  55.260  37.199  1.00  0.00           H  
ATOM   1618  HD2 ARG   104      32.233  55.366  34.803  1.00  0.00           H  
ATOM   1619  HD3 ARG   104      33.993  55.113  35.069  1.00  0.00           H  
ATOM   1620  HE  ARG   104      33.903  53.102  34.135  1.00  0.00           H  
ATOM   1621 HH11 ARG   104      30.624  54.271  33.780  1.00  0.00           H  
ATOM   1622 HH12 ARG   104      30.174  52.714  33.152  1.00  0.00           H  
ATOM   1623 HH21 ARG   104      33.086  51.206  33.382  1.00  0.00           H  
ATOM   1624 HH22 ARG   104      31.315  51.250  33.048  1.00  0.00           H  
ATOM   1625  N   GLY   105      33.522  50.384  38.577  1.00  0.00           N  
ATOM   1626  CA  GLY   105      34.057  49.044  38.907  1.00  0.00           C  
ATOM   1627  C   GLY   105      32.979  47.979  38.540  1.00  0.00           C  
ATOM   1628  O   GLY   105      32.112  48.152  37.683  1.00  0.00           O  
ATOM   1629  H   GLY   105      32.523  50.406  38.428  1.00  0.00           H  
ATOM   1630  HA2 GLY   105      34.962  48.892  38.317  1.00  0.00           H  
ATOM   1631  HA3 GLY   105      34.306  48.956  39.964  1.00  0.00           H  
ATOM   1632  N   MET   106      33.069  46.857  39.208  1.00  0.00           N  
ATOM   1633  CA  MET   106      32.124  45.750  38.986  1.00  0.00           C  
ATOM   1634  C   MET   106      32.113  44.835  40.250  1.00  0.00           C  
ATOM   1635  O   MET   106      33.187  44.537  40.760  1.00  0.00           O  
ATOM   1636  CB  MET   106      32.631  44.951  37.782  1.00  0.00           C  
ATOM   1637  CG  MET   106      32.127  43.597  37.533  1.00  0.00           C  
ATOM   1638  SD  MET   106      32.933  42.978  36.008  1.00  0.00           S  
ATOM   1639  CE  MET   106      31.905  43.830  34.784  1.00  0.00           C  
ATOM   1640  H   MET   106      33.800  46.756  39.898  1.00  0.00           H  
ATOM   1641  HA  MET   106      31.119  46.116  38.776  1.00  0.00           H  
ATOM   1642  HB2 MET   106      32.341  45.640  36.988  1.00  0.00           H  
ATOM   1643  HB3 MET   106      33.701  44.889  37.981  1.00  0.00           H  
ATOM   1644  HG2 MET   106      32.257  42.924  38.381  1.00  0.00           H  
ATOM   1645  HG3 MET   106      31.064  43.715  37.324  1.00  0.00           H  
ATOM   1646  HE1 MET   106      31.599  44.834  35.079  1.00  0.00           H  
ATOM   1647  HE2 MET   106      32.497  44.042  33.894  1.00  0.00           H  
ATOM   1648  HE3 MET   106      31.047  43.205  34.536  1.00  0.00           H  
ATOM   1649  N   VAL   107      30.985  44.367  40.734  1.00  0.00           N  
ATOM   1650  CA  VAL   107      30.811  43.333  41.779  1.00  0.00           C  
ATOM   1651  C   VAL   107      30.962  42.040  41.086  1.00  0.00           C  
ATOM   1652  O   VAL   107      30.357  41.805  40.064  1.00  0.00           O  
ATOM   1653  CB  VAL   107      29.401  43.579  42.464  1.00  0.00           C  
ATOM   1654  CG1 VAL   107      28.901  42.412  43.261  1.00  0.00           C  
ATOM   1655  CG2 VAL   107      29.495  44.849  43.315  1.00  0.00           C  
ATOM   1656  H   VAL   107      30.130  44.600  40.250  1.00  0.00           H  
ATOM   1657  HA  VAL   107      31.500  43.366  42.623  1.00  0.00           H  
ATOM   1658  HB  VAL   107      28.608  43.760  41.738  1.00  0.00           H  
ATOM   1659 HG11 VAL   107      27.903  42.688  43.601  1.00  0.00           H  
ATOM   1660 HG12 VAL   107      28.787  41.613  42.528  1.00  0.00           H  
ATOM   1661 HG13 VAL   107      29.651  41.998  43.935  1.00  0.00           H  
ATOM   1662 HG21 VAL   107      30.072  45.664  42.879  1.00  0.00           H  
ATOM   1663 HG22 VAL   107      28.482  45.212  43.493  1.00  0.00           H  
ATOM   1664 HG23 VAL   107      30.141  44.601  44.157  1.00  0.00           H  
ATOM   1665  N   LEU   108      31.860  41.177  41.652  1.00  0.00           N  
ATOM   1666  CA  LEU   108      32.390  40.000  40.881  1.00  0.00           C  
ATOM   1667  C   LEU   108      31.742  38.757  41.349  1.00  0.00           C  
ATOM   1668  O   LEU   108      31.454  37.850  40.583  1.00  0.00           O  
ATOM   1669  CB  LEU   108      33.945  39.986  41.066  1.00  0.00           C  
ATOM   1670  CG  LEU   108      34.604  41.200  40.464  1.00  0.00           C  
ATOM   1671  CD1 LEU   108      36.056  41.265  41.019  1.00  0.00           C  
ATOM   1672  CD2 LEU   108      34.630  41.175  38.926  1.00  0.00           C  
ATOM   1673  H   LEU   108      32.241  41.468  42.542  1.00  0.00           H  
ATOM   1674  HA  LEU   108      32.046  40.176  39.862  1.00  0.00           H  
ATOM   1675  HB2 LEU   108      34.191  39.826  42.116  1.00  0.00           H  
ATOM   1676  HB3 LEU   108      34.318  39.122  40.516  1.00  0.00           H  
ATOM   1677  HG  LEU   108      34.211  42.143  40.845  1.00  0.00           H  
ATOM   1678 HD11 LEU   108      36.429  42.272  40.831  1.00  0.00           H  
ATOM   1679 HD12 LEU   108      36.015  41.206  42.106  1.00  0.00           H  
ATOM   1680 HD13 LEU   108      36.682  40.444  40.668  1.00  0.00           H  
ATOM   1681 HD21 LEU   108      35.287  40.379  38.577  1.00  0.00           H  
ATOM   1682 HD22 LEU   108      33.654  41.119  38.442  1.00  0.00           H  
ATOM   1683 HD23 LEU   108      35.140  42.111  38.695  1.00  0.00           H  
ATOM   1684  N   ALA   109      31.566  38.630  42.648  1.00  0.00           N  
ATOM   1685  CA  ALA   109      30.788  37.540  43.311  1.00  0.00           C  
ATOM   1686  C   ALA   109      30.274  37.899  44.713  1.00  0.00           C  
ATOM   1687  O   ALA   109      30.768  38.824  45.432  1.00  0.00           O  
ATOM   1688  CB  ALA   109      31.644  36.275  43.460  1.00  0.00           C  
ATOM   1689  H   ALA   109      31.864  39.377  43.259  1.00  0.00           H  
ATOM   1690  HA  ALA   109      29.987  37.302  42.610  1.00  0.00           H  
ATOM   1691  HB1 ALA   109      30.993  35.417  43.633  1.00  0.00           H  
ATOM   1692  HB2 ALA   109      32.252  36.116  42.569  1.00  0.00           H  
ATOM   1693  HB3 ALA   109      32.313  36.408  44.310  1.00  0.00           H  
ATOM   1694  N   ARG   110      29.427  37.045  45.327  1.00  0.00           N  
ATOM   1695  CA  ARG   110      29.263  36.892  46.741  1.00  0.00           C  
ATOM   1696  C   ARG   110      30.460  36.121  47.228  1.00  0.00           C  
ATOM   1697  O   ARG   110      30.773  35.084  46.640  1.00  0.00           O  
ATOM   1698  CB  ARG   110      27.900  36.163  46.970  1.00  0.00           C  
ATOM   1699  CG  ARG   110      27.786  35.989  48.455  1.00  0.00           C  
ATOM   1700  CD  ARG   110      26.445  35.383  48.740  1.00  0.00           C  
ATOM   1701  NE  ARG   110      25.306  36.308  48.472  1.00  0.00           N  
ATOM   1702  CZ  ARG   110      24.448  36.400  47.495  1.00  0.00           C  
ATOM   1703  NH1 ARG   110      24.441  35.466  46.559  1.00  0.00           N  
ATOM   1704  NH2 ARG   110      23.464  37.265  47.412  1.00  0.00           N1+
ATOM   1705  H   ARG   110      29.104  36.260  44.780  1.00  0.00           H  
ATOM   1706  HA  ARG   110      29.183  37.825  47.297  1.00  0.00           H  
ATOM   1707  HB2 ARG   110      27.107  36.808  46.592  1.00  0.00           H  
ATOM   1708  HB3 ARG   110      27.890  35.207  46.446  1.00  0.00           H  
ATOM   1709  HG2 ARG   110      28.576  35.313  48.780  1.00  0.00           H  
ATOM   1710  HG3 ARG   110      27.991  36.930  48.965  1.00  0.00           H  
ATOM   1711  HD2 ARG   110      26.280  34.456  48.191  1.00  0.00           H  
ATOM   1712  HD3 ARG   110      26.431  34.953  49.741  1.00  0.00           H  
ATOM   1713  HE  ARG   110      25.119  37.043  49.138  1.00  0.00           H  
ATOM   1714 HH11 ARG   110      25.043  34.676  46.743  1.00  0.00           H  
ATOM   1715 HH12 ARG   110      23.741  35.508  45.832  1.00  0.00           H  
ATOM   1716 HH21 ARG   110      23.289  37.933  48.150  1.00  0.00           H  
ATOM   1717 HH22 ARG   110      22.887  37.372  46.591  1.00  0.00           H  
ATOM   1718  N   ALA   111      31.152  36.616  48.299  1.00  0.00           N  
ATOM   1719  CA  ALA   111      32.326  35.968  48.943  1.00  0.00           C  
ATOM   1720  C   ALA   111      31.899  34.661  49.640  1.00  0.00           C  
ATOM   1721  O   ALA   111      30.825  34.571  50.246  1.00  0.00           O  
ATOM   1722  CB  ALA   111      33.096  36.975  49.950  1.00  0.00           C  
ATOM   1723  H   ALA   111      30.778  37.341  48.894  1.00  0.00           H  
ATOM   1724  HA  ALA   111      32.965  35.747  48.088  1.00  0.00           H  
ATOM   1725  HB1 ALA   111      34.108  36.582  50.052  1.00  0.00           H  
ATOM   1726  HB2 ALA   111      33.075  37.993  49.561  1.00  0.00           H  
ATOM   1727  HB3 ALA   111      32.585  37.021  50.911  1.00  0.00           H  
ATOM   1728  N   PRO   112      32.812  33.630  49.604  1.00  0.00           N  
ATOM   1729  CA  PRO   112      32.608  32.419  50.362  1.00  0.00           C  
ATOM   1730  C   PRO   112      32.993  32.620  51.797  1.00  0.00           C  
ATOM   1731  O   PRO   112      33.757  33.505  52.190  1.00  0.00           O  
ATOM   1732  CD  PRO   112      34.099  33.568  48.969  1.00  0.00           C  
ATOM   1733  CG  PRO   112      34.718  32.250  49.353  1.00  0.00           C  
ATOM   1734  CB  PRO   112      33.611  31.376  49.858  1.00  0.00           C  
ATOM   1735  HD2 PRO   112      34.698  34.355  49.428  1.00  0.00           H  
ATOM   1736  HD3 PRO   112      34.128  33.616  47.881  1.00  0.00           H  
ATOM   1737  HG2 PRO   112      35.346  32.550  50.191  1.00  0.00           H  
ATOM   1738  HG3 PRO   112      35.363  31.784  48.607  1.00  0.00           H  
ATOM   1739  HB2 PRO   112      33.975  30.670  50.605  1.00  0.00           H  
ATOM   1740  HB3 PRO   112      33.162  30.745  49.091  1.00  0.00           H  
ATOM   1741  HA  PRO   112      31.568  32.093  50.335  1.00  0.00           H  
ATOM   1742  N   VAL   113      32.473  31.752  52.662  1.00  0.00           N  
ATOM   1743  CA  VAL   113      32.567  31.616  54.132  1.00  0.00           C  
ATOM   1744  C   VAL   113      32.021  32.770  54.982  1.00  0.00           C  
ATOM   1745  O   VAL   113      31.051  32.625  55.835  1.00  0.00           O  
ATOM   1746  CB  VAL   113      34.021  31.330  54.623  1.00  0.00           C  
ATOM   1747  CG1 VAL   113      34.004  30.858  56.071  1.00  0.00           C  
ATOM   1748  CG2 VAL   113      34.699  30.162  53.850  1.00  0.00           C  
ATOM   1749  H   VAL   113      31.943  31.013  52.223  1.00  0.00           H  
ATOM   1750  HA  VAL   113      31.965  30.773  54.468  1.00  0.00           H  
ATOM   1751  HB  VAL   113      34.717  32.158  54.486  1.00  0.00           H  
ATOM   1752 HG11 VAL   113      33.238  30.091  56.178  1.00  0.00           H  
ATOM   1753 HG12 VAL   113      35.036  30.607  56.318  1.00  0.00           H  
ATOM   1754 HG13 VAL   113      33.730  31.739  56.653  1.00  0.00           H  
ATOM   1755 HG21 VAL   113      35.747  30.196  54.147  1.00  0.00           H  
ATOM   1756 HG22 VAL   113      34.166  29.248  54.110  1.00  0.00           H  
ATOM   1757 HG23 VAL   113      34.615  30.374  52.784  1.00  0.00           H  
ATOM   1758  N   MET   114      32.442  33.945  54.530  1.00  0.00           N  
ATOM   1759  CA  MET   114      32.096  35.292  54.954  1.00  0.00           C  
ATOM   1760  C   MET   114      30.886  35.645  54.065  1.00  0.00           C  
ATOM   1761  O   MET   114      30.895  36.702  53.408  1.00  0.00           O  
ATOM   1762  CB  MET   114      33.239  36.237  54.985  1.00  0.00           C  
ATOM   1763  CG  MET   114      34.430  35.698  55.789  1.00  0.00           C  
ATOM   1764  SD  MET   114      35.835  36.935  55.973  1.00  0.00           S  
ATOM   1765  CE  MET   114      35.071  38.369  56.697  1.00  0.00           C  
ATOM   1766  H   MET   114      33.193  33.909  53.855  1.00  0.00           H  
ATOM   1767  HA  MET   114      31.602  35.217  55.923  1.00  0.00           H  
ATOM   1768  HB2 MET   114      33.447  36.361  53.922  1.00  0.00           H  
ATOM   1769  HB3 MET   114      32.934  37.187  55.424  1.00  0.00           H  
ATOM   1770  HG2 MET   114      34.202  35.227  56.745  1.00  0.00           H  
ATOM   1771  HG3 MET   114      34.976  34.955  55.208  1.00  0.00           H  
ATOM   1772  HE1 MET   114      35.714  39.241  56.585  1.00  0.00           H  
ATOM   1773  HE2 MET   114      34.153  38.528  56.132  1.00  0.00           H  
ATOM   1774  HE3 MET   114      34.886  38.180  57.754  1.00  0.00           H  
ATOM   1775  N   ASN   115      29.771  34.909  54.206  1.00  0.00           N  
ATOM   1776  CA  ASN   115      28.725  34.918  53.133  1.00  0.00           C  
ATOM   1777  C   ASN   115      28.090  36.252  52.757  1.00  0.00           C  
ATOM   1778  O   ASN   115      27.536  36.473  51.673  1.00  0.00           O  
ATOM   1779  CB  ASN   115      27.683  33.794  53.440  1.00  0.00           C  
ATOM   1780  CG  ASN   115      28.306  32.471  53.037  1.00  0.00           C  
ATOM   1781  OD1 ASN   115      29.471  32.304  52.732  1.00  0.00           O  
ATOM   1782  ND2 ASN   115      27.466  31.469  52.769  1.00  0.00           N  
ATOM   1783  H   ASN   115      29.704  34.156  54.877  1.00  0.00           H  
ATOM   1784  HA  ASN   115      29.258  34.674  52.214  1.00  0.00           H  
ATOM   1785  HB2 ASN   115      27.365  33.689  54.477  1.00  0.00           H  
ATOM   1786  HB3 ASN   115      26.781  33.932  52.843  1.00  0.00           H  
ATOM   1787 HD21 ASN   115      26.474  31.550  52.942  1.00  0.00           H  
ATOM   1788 HD22 ASN   115      27.746  30.645  52.257  1.00  0.00           H  
ATOM   1789  N   THR   116      28.024  37.072  53.759  1.00  0.00           N  
ATOM   1790  CA  THR   116      27.304  38.417  53.691  1.00  0.00           C  
ATOM   1791  C   THR   116      28.223  39.531  53.156  1.00  0.00           C  
ATOM   1792  O   THR   116      27.760  40.636  53.138  1.00  0.00           O  
ATOM   1793  CB  THR   116      26.711  38.839  55.041  1.00  0.00           C  
ATOM   1794  CG2 THR   116      25.718  37.797  55.549  1.00  0.00           C  
ATOM   1795  OG1 THR   116      27.672  39.193  55.903  1.00  0.00           O  
ATOM   1796  H   THR   116      28.643  36.901  54.539  1.00  0.00           H  
ATOM   1797  HA  THR   116      26.507  38.302  52.956  1.00  0.00           H  
ATOM   1798  HB  THR   116      26.095  39.729  54.916  1.00  0.00           H  
ATOM   1799 HG21 THR   116      26.289  36.931  55.884  1.00  0.00           H  
ATOM   1800 HG22 THR   116      25.038  38.150  56.324  1.00  0.00           H  
ATOM   1801 HG23 THR   116      25.023  37.488  54.768  1.00  0.00           H  
ATOM   1802  HG1 THR   116      27.384  39.181  56.818  1.00  0.00           H  
ATOM   1803  N   TRP   117      29.402  39.174  52.608  1.00  0.00           N  
ATOM   1804  CA  TRP   117      30.303  40.105  51.891  1.00  0.00           C  
ATOM   1805  C   TRP   117      30.368  39.840  50.411  1.00  0.00           C  
ATOM   1806  O   TRP   117      30.112  38.707  50.023  1.00  0.00           O  
ATOM   1807  CB  TRP   117      31.705  40.175  52.578  1.00  0.00           C  
ATOM   1808  CG  TRP   117      31.817  40.381  54.155  1.00  0.00           C  
ATOM   1809  CD1 TRP   117      31.210  39.655  55.076  1.00  0.00           C  
ATOM   1810  NE1 TRP   117      31.490  40.088  56.354  1.00  0.00           N  
ATOM   1811  CE2 TRP   117      32.389  41.149  56.268  1.00  0.00           C  
ATOM   1812  CZ2 TRP   117      32.962  41.898  57.312  1.00  0.00           C  
ATOM   1813  CH2 TRP   117      33.824  42.976  56.895  1.00  0.00           C  
ATOM   1814  CZ3 TRP   117      33.946  43.265  55.575  1.00  0.00           C  
ATOM   1815  CE3 TRP   117      33.271  42.569  54.582  1.00  0.00           C  
ATOM   1816  CD2 TRP   117      32.546  41.433  54.920  1.00  0.00           C  
ATOM   1817  H   TRP   117      29.686  38.208  52.688  1.00  0.00           H  
ATOM   1818  HA  TRP   117      29.985  41.138  52.034  1.00  0.00           H  
ATOM   1819  HB2 TRP   117      32.243  39.249  52.373  1.00  0.00           H  
ATOM   1820  HB3 TRP   117      32.312  40.976  52.157  1.00  0.00           H  
ATOM   1821  HD1 TRP   117      30.541  38.842  54.835  1.00  0.00           H  
ATOM   1822  HE1 TRP   117      31.004  39.722  57.160  1.00  0.00           H  
ATOM   1823  HZ2 TRP   117      32.953  41.467  58.302  1.00  0.00           H  
ATOM   1824  HH2 TRP   117      34.344  43.528  57.664  1.00  0.00           H  
ATOM   1825  HZ3 TRP   117      34.450  44.194  55.350  1.00  0.00           H  
ATOM   1826  HE3 TRP   117      33.335  42.795  53.528  1.00  0.00           H  
ATOM   1827  N   PHE   118      30.988  40.741  49.604  1.00  0.00           N  
ATOM   1828  CA  PHE   118      31.171  40.508  48.201  1.00  0.00           C  
ATOM   1829  C   PHE   118      32.545  40.840  47.616  1.00  0.00           C  
ATOM   1830  O   PHE   118      33.229  41.605  48.220  1.00  0.00           O  
ATOM   1831  CB  PHE   118      30.137  41.390  47.447  1.00  0.00           C  
ATOM   1832  CG  PHE   118      28.700  41.163  47.812  1.00  0.00           C  
ATOM   1833  CD1 PHE   118      28.139  41.769  49.033  1.00  0.00           C  
ATOM   1834  CE1 PHE   118      26.794  41.685  49.312  1.00  0.00           C  
ATOM   1835  CZ  PHE   118      25.971  40.855  48.557  1.00  0.00           C  
ATOM   1836  CE2 PHE   118      26.494  40.246  47.434  1.00  0.00           C  
ATOM   1837  CD2 PHE   118      27.853  40.421  47.031  1.00  0.00           C  
ATOM   1838  H   PHE   118      31.416  41.543  50.045  1.00  0.00           H  
ATOM   1839  HA  PHE   118      30.931  39.473  47.960  1.00  0.00           H  
ATOM   1840  HB2 PHE   118      30.451  42.429  47.547  1.00  0.00           H  
ATOM   1841  HB3 PHE   118      30.181  41.293  46.363  1.00  0.00           H  
ATOM   1842  HD1 PHE   118      28.801  42.357  49.651  1.00  0.00           H  
ATOM   1843  HE1 PHE   118      26.405  42.229  50.160  1.00  0.00           H  
ATOM   1844  HZ  PHE   118      24.927  40.863  48.835  1.00  0.00           H  
ATOM   1845  HE2 PHE   118      25.764  39.691  46.863  1.00  0.00           H  
ATOM   1846  HD2 PHE   118      28.143  39.948  46.105  1.00  0.00           H  
ATOM   1847  N   TYR   119      32.954  40.156  46.502  1.00  0.00           N  
ATOM   1848  CA  TYR   119      34.135  40.475  45.651  1.00  0.00           C  
ATOM   1849  C   TYR   119      33.764  41.631  44.766  1.00  0.00           C  
ATOM   1850  O   TYR   119      32.671  41.650  44.238  1.00  0.00           O  
ATOM   1851  CB  TYR   119      34.490  39.164  44.869  1.00  0.00           C  
ATOM   1852  CG  TYR   119      35.220  38.048  45.683  1.00  0.00           C  
ATOM   1853  CD1 TYR   119      35.296  36.810  45.093  1.00  0.00           C  
ATOM   1854  CE1 TYR   119      36.022  35.777  45.699  1.00  0.00           C  
ATOM   1855  CZ  TYR   119      36.752  36.047  46.858  1.00  0.00           C  
ATOM   1856  OH  TYR   119      37.486  35.044  47.480  1.00  0.00           O  
ATOM   1857  CE2 TYR   119      36.639  37.329  47.460  1.00  0.00           C  
ATOM   1858  CD2 TYR   119      35.888  38.361  46.872  1.00  0.00           C  
ATOM   1859  H   TYR   119      32.221  39.669  46.006  1.00  0.00           H  
ATOM   1860  HA  TYR   119      34.958  40.813  46.280  1.00  0.00           H  
ATOM   1861  HB2 TYR   119      33.679  38.756  44.265  1.00  0.00           H  
ATOM   1862  HB3 TYR   119      35.146  39.458  44.050  1.00  0.00           H  
ATOM   1863  HD1 TYR   119      34.786  36.589  44.167  1.00  0.00           H  
ATOM   1864  HE1 TYR   119      35.894  34.792  45.277  1.00  0.00           H  
ATOM   1865  HH  TYR   119      37.332  34.152  47.161  1.00  0.00           H  
ATOM   1866  HE2 TYR   119      37.299  37.496  48.298  1.00  0.00           H  
ATOM   1867  HD2 TYR   119      35.994  39.355  47.281  1.00  0.00           H  
ATOM   1868  N   ILE   120      34.766  42.522  44.587  1.00  0.00           N  
ATOM   1869  CA  ILE   120      34.640  43.726  43.685  1.00  0.00           C  
ATOM   1870  C   ILE   120      36.001  44.257  43.212  1.00  0.00           C  
ATOM   1871  O   ILE   120      36.973  44.009  43.905  1.00  0.00           O  
ATOM   1872  CB  ILE   120      33.816  44.845  44.389  1.00  0.00           C  
ATOM   1873  CG2 ILE   120      34.292  45.058  45.830  1.00  0.00           C  
ATOM   1874  CG1 ILE   120      33.814  46.207  43.663  1.00  0.00           C  
ATOM   1875  CD1 ILE   120      32.612  47.094  44.186  1.00  0.00           C  
ATOM   1876  H   ILE   120      35.637  42.379  45.079  1.00  0.00           H  
ATOM   1877  HA  ILE   120      34.068  43.411  42.812  1.00  0.00           H  
ATOM   1878  HB  ILE   120      32.789  44.483  44.353  1.00  0.00           H  
ATOM   1879 HG21 ILE   120      33.688  45.776  46.384  1.00  0.00           H  
ATOM   1880 HG22 ILE   120      34.402  44.113  46.362  1.00  0.00           H  
ATOM   1881 HG23 ILE   120      35.306  45.458  45.821  1.00  0.00           H  
ATOM   1882 HG12 ILE   120      34.748  46.702  43.930  1.00  0.00           H  
ATOM   1883 HG13 ILE   120      33.615  46.104  42.597  1.00  0.00           H  
ATOM   1884 HD11 ILE   120      32.624  47.951  43.513  1.00  0.00           H  
ATOM   1885 HD12 ILE   120      31.631  46.621  44.151  1.00  0.00           H  
ATOM   1886 HD13 ILE   120      32.918  47.398  45.187  1.00  0.00           H  
ATOM   1887  N   THR   121      36.140  44.902  42.086  1.00  0.00           N  
ATOM   1888  CA  THR   121      37.365  45.434  41.479  1.00  0.00           C  
ATOM   1889  C   THR   121      37.140  46.808  40.713  1.00  0.00           C  
ATOM   1890  O   THR   121      36.063  46.891  40.166  1.00  0.00           O  
ATOM   1891  CB  THR   121      38.023  44.545  40.394  1.00  0.00           C  
ATOM   1892  CG2 THR   121      37.135  44.297  39.197  1.00  0.00           C  
ATOM   1893  OG1 THR   121      39.245  45.060  39.909  1.00  0.00           O  
ATOM   1894  H   THR   121      35.290  44.999  41.549  1.00  0.00           H  
ATOM   1895  HA  THR   121      38.132  45.635  42.227  1.00  0.00           H  
ATOM   1896  HB  THR   121      38.085  43.604  40.940  1.00  0.00           H  
ATOM   1897 HG21 THR   121      37.374  43.434  38.575  1.00  0.00           H  
ATOM   1898 HG22 THR   121      36.072  44.232  39.427  1.00  0.00           H  
ATOM   1899 HG23 THR   121      37.396  45.170  38.599  1.00  0.00           H  
ATOM   1900  HG1 THR   121      39.746  45.207  40.714  1.00  0.00           H  
ATOM   1901  N   TYR   122      38.075  47.714  40.596  1.00  0.00           N  
ATOM   1902  CA  TYR   122      37.769  49.073  39.992  1.00  0.00           C  
ATOM   1903  C   TYR   122      38.536  49.383  38.671  1.00  0.00           C  
ATOM   1904  O   TYR   122      39.671  48.993  38.518  1.00  0.00           O  
ATOM   1905  CB  TYR   122      37.891  50.170  41.059  1.00  0.00           C  
ATOM   1906  CG  TYR   122      37.135  49.824  42.320  1.00  0.00           C  
ATOM   1907  CD1 TYR   122      37.755  49.132  43.381  1.00  0.00           C  
ATOM   1908  CE1 TYR   122      37.047  48.946  44.560  1.00  0.00           C  
ATOM   1909  CZ  TYR   122      35.671  49.298  44.650  1.00  0.00           C  
ATOM   1910  OH  TYR   122      34.978  49.211  45.794  1.00  0.00           O  
ATOM   1911  CE2 TYR   122      35.033  49.867  43.547  1.00  0.00           C  
ATOM   1912  CD2 TYR   122      35.754  50.151  42.370  1.00  0.00           C  
ATOM   1913  H   TYR   122      38.900  47.581  41.164  1.00  0.00           H  
ATOM   1914  HA  TYR   122      36.713  49.108  39.725  1.00  0.00           H  
ATOM   1915  HB2 TYR   122      38.970  50.130  41.210  1.00  0.00           H  
ATOM   1916  HB3 TYR   122      37.622  51.123  40.603  1.00  0.00           H  
ATOM   1917  HD1 TYR   122      38.768  48.759  43.341  1.00  0.00           H  
ATOM   1918  HE1 TYR   122      37.612  48.681  45.442  1.00  0.00           H  
ATOM   1919  HH  TYR   122      34.154  49.691  45.906  1.00  0.00           H  
ATOM   1920  HE2 TYR   122      34.000  50.181  43.561  1.00  0.00           H  
ATOM   1921  HD2 TYR   122      35.175  50.554  41.552  1.00  0.00           H  
ATOM   1922  N   GLU   123      37.977  50.169  37.776  1.00  0.00           N  
ATOM   1923  CA  GLU   123      38.667  50.583  36.557  1.00  0.00           C  
ATOM   1924  C   GLU   123      39.917  51.370  36.905  1.00  0.00           C  
ATOM   1925  O   GLU   123      40.955  51.243  36.303  1.00  0.00           O  
ATOM   1926  CB  GLU   123      37.641  51.359  35.678  1.00  0.00           C  
ATOM   1927  CG  GLU   123      36.360  50.720  35.257  1.00  0.00           C  
ATOM   1928  CD  GLU   123      35.634  51.492  34.148  1.00  0.00           C  
ATOM   1929  OE1 GLU   123      35.029  50.898  33.285  1.00  0.00           O  
ATOM   1930  OE2 GLU   123      35.716  52.736  34.163  1.00  0.00           O1-
ATOM   1931  H   GLU   123      37.079  50.516  38.082  1.00  0.00           H  
ATOM   1932  HA  GLU   123      38.922  49.620  36.116  1.00  0.00           H  
ATOM   1933  HB2 GLU   123      37.352  52.192  36.319  1.00  0.00           H  
ATOM   1934  HB3 GLU   123      38.162  51.758  34.807  1.00  0.00           H  
ATOM   1935  HG2 GLU   123      36.662  49.717  34.954  1.00  0.00           H  
ATOM   1936  HG3 GLU   123      35.668  50.646  36.096  1.00  0.00           H  
ATOM   1937  N   LYS   124      39.908  52.042  38.066  1.00  0.00           N  
ATOM   1938  CA  LYS   124      41.139  52.651  38.620  1.00  0.00           C  
ATOM   1939  C   LYS   124      42.088  51.801  39.494  1.00  0.00           C  
ATOM   1940  O   LYS   124      43.112  52.350  39.920  1.00  0.00           O  
ATOM   1941  CB  LYS   124      40.586  53.788  39.476  1.00  0.00           C  
ATOM   1942  CG  LYS   124      40.342  55.054  38.633  1.00  0.00           C  
ATOM   1943  CD  LYS   124      39.886  56.203  39.485  1.00  0.00           C  
ATOM   1944  CE  LYS   124      41.023  56.739  40.392  1.00  0.00           C  
ATOM   1945  NZ  LYS   124      40.649  58.108  40.853  1.00  0.00           N1+
ATOM   1946  H   LYS   124      38.996  52.049  38.502  1.00  0.00           H  
ATOM   1947  HA  LYS   124      41.707  52.977  37.749  1.00  0.00           H  
ATOM   1948  HB2 LYS   124      39.651  53.504  39.959  1.00  0.00           H  
ATOM   1949  HB3 LYS   124      41.297  54.054  40.259  1.00  0.00           H  
ATOM   1950  HG2 LYS   124      41.290  55.358  38.188  1.00  0.00           H  
ATOM   1951  HG3 LYS   124      39.626  54.744  37.872  1.00  0.00           H  
ATOM   1952  HD2 LYS   124      39.578  56.940  38.742  1.00  0.00           H  
ATOM   1953  HD3 LYS   124      39.038  55.816  40.050  1.00  0.00           H  
ATOM   1954  HE2 LYS   124      41.064  56.117  41.286  1.00  0.00           H  
ATOM   1955  HE3 LYS   124      41.958  56.706  39.833  1.00  0.00           H  
ATOM   1956  HZ1 LYS   124      41.177  58.453  41.643  1.00  0.00           H  
ATOM   1957  HZ2 LYS   124      40.725  58.816  40.137  1.00  0.00           H  
ATOM   1958  HZ3 LYS   124      39.704  58.280  41.166  1.00  0.00           H  
ATOM   1959  N   ASP   125      41.698  50.594  39.855  1.00  0.00           N  
ATOM   1960  CA  ASP   125      42.384  49.726  40.786  1.00  0.00           C  
ATOM   1961  C   ASP   125      42.078  48.261  40.484  1.00  0.00           C  
ATOM   1962  O   ASP   125      41.000  47.801  40.854  1.00  0.00           O  
ATOM   1963  CB  ASP   125      42.021  50.072  42.235  1.00  0.00           C  
ATOM   1964  CG  ASP   125      43.145  49.681  43.200  1.00  0.00           C  
ATOM   1965  OD1 ASP   125      43.106  50.189  44.362  1.00  0.00           O  
ATOM   1966  OD2 ASP   125      44.083  48.944  42.818  1.00  0.00           O1-
ATOM   1967  H   ASP   125      40.922  50.191  39.350  1.00  0.00           H  
ATOM   1968  HA  ASP   125      43.443  49.934  40.631  1.00  0.00           H  
ATOM   1969  HB2 ASP   125      41.865  51.144  42.354  1.00  0.00           H  
ATOM   1970  HB3 ASP   125      41.045  49.690  42.538  1.00  0.00           H  
ATOM   1971  N   PRO   126      43.044  47.578  39.819  1.00  0.00           N  
ATOM   1972  CA  PRO   126      42.833  46.238  39.354  1.00  0.00           C  
ATOM   1973  C   PRO   126      42.767  45.194  40.495  1.00  0.00           C  
ATOM   1974  O   PRO   126      42.626  43.987  40.241  1.00  0.00           O  
ATOM   1975  CD  PRO   126      44.318  48.095  39.237  1.00  0.00           C  
ATOM   1976  CG  PRO   126      45.067  46.870  38.711  1.00  0.00           C  
ATOM   1977  CB  PRO   126      43.921  46.001  38.347  1.00  0.00           C  
ATOM   1978  HD2 PRO   126      44.891  48.704  39.936  1.00  0.00           H  
ATOM   1979  HD3 PRO   126      44.032  48.782  38.442  1.00  0.00           H  
ATOM   1980  HG2 PRO   126      45.589  46.351  39.515  1.00  0.00           H  
ATOM   1981  HG3 PRO   126      45.703  47.181  37.882  1.00  0.00           H  
ATOM   1982  HB2 PRO   126      44.238  44.961  38.285  1.00  0.00           H  
ATOM   1983  HB3 PRO   126      43.500  46.287  37.383  1.00  0.00           H  
ATOM   1984  HA  PRO   126      41.818  46.113  38.976  1.00  0.00           H  
ATOM   1985  N   VAL   127      43.030  45.538  41.717  1.00  0.00           N  
ATOM   1986  CA  VAL   127      42.863  44.733  42.904  1.00  0.00           C  
ATOM   1987  C   VAL   127      41.437  44.091  43.104  1.00  0.00           C  
ATOM   1988  O   VAL   127      40.439  44.659  42.746  1.00  0.00           O  
ATOM   1989  CB  VAL   127      43.295  45.516  44.145  1.00  0.00           C  
ATOM   1990  CG1 VAL   127      42.983  44.710  45.394  1.00  0.00           C  
ATOM   1991  CG2 VAL   127      44.787  45.816  44.174  1.00  0.00           C  
ATOM   1992  H   VAL   127      43.006  46.546  41.784  1.00  0.00           H  
ATOM   1993  HA  VAL   127      43.510  43.867  42.764  1.00  0.00           H  
ATOM   1994  HB  VAL   127      42.731  46.449  44.161  1.00  0.00           H  
ATOM   1995 HG11 VAL   127      41.911  44.578  45.541  1.00  0.00           H  
ATOM   1996 HG12 VAL   127      43.609  43.823  45.291  1.00  0.00           H  
ATOM   1997 HG13 VAL   127      43.304  45.273  46.269  1.00  0.00           H  
ATOM   1998 HG21 VAL   127      45.060  46.504  43.374  1.00  0.00           H  
ATOM   1999 HG22 VAL   127      45.113  46.184  45.146  1.00  0.00           H  
ATOM   2000 HG23 VAL   127      45.321  44.867  44.119  1.00  0.00           H  
ATOM   2001  N   LEU   128      41.478  42.848  43.632  1.00  0.00           N  
ATOM   2002  CA  LEU   128      40.346  42.104  44.195  1.00  0.00           C  
ATOM   2003  C   LEU   128      40.096  42.681  45.634  1.00  0.00           C  
ATOM   2004  O   LEU   128      40.778  42.341  46.588  1.00  0.00           O  
ATOM   2005  CB  LEU   128      40.749  40.648  44.119  1.00  0.00           C  
ATOM   2006  CG  LEU   128      39.610  39.670  44.630  1.00  0.00           C  
ATOM   2007  CD1 LEU   128      38.403  39.789  43.711  1.00  0.00           C  
ATOM   2008  CD2 LEU   128      40.204  38.233  44.632  1.00  0.00           C  
ATOM   2009  H   LEU   128      42.435  42.528  43.677  1.00  0.00           H  
ATOM   2010  HA  LEU   128      39.523  42.328  43.517  1.00  0.00           H  
ATOM   2011  HB2 LEU   128      40.995  40.442  43.077  1.00  0.00           H  
ATOM   2012  HB3 LEU   128      41.619  40.588  44.773  1.00  0.00           H  
ATOM   2013  HG  LEU   128      39.217  39.974  45.600  1.00  0.00           H  
ATOM   2014 HD11 LEU   128      38.799  39.544  42.726  1.00  0.00           H  
ATOM   2015 HD12 LEU   128      37.614  39.137  44.087  1.00  0.00           H  
ATOM   2016 HD13 LEU   128      37.970  40.780  43.578  1.00  0.00           H  
ATOM   2017 HD21 LEU   128      40.294  37.808  43.632  1.00  0.00           H  
ATOM   2018 HD22 LEU   128      41.191  38.126  45.083  1.00  0.00           H  
ATOM   2019 HD23 LEU   128      39.469  37.681  45.217  1.00  0.00           H  
ATOM   2020  N   TYR   129      39.153  43.525  45.704  1.00  0.00           N  
ATOM   2021  CA  TYR   129      38.598  44.010  46.994  1.00  0.00           C  
ATOM   2022  C   TYR   129      37.495  43.144  47.588  1.00  0.00           C  
ATOM   2023  O   TYR   129      36.759  42.454  46.883  1.00  0.00           O  
ATOM   2024  CB  TYR   129      38.090  45.478  46.847  1.00  0.00           C  
ATOM   2025  CG  TYR   129      39.265  46.413  46.828  1.00  0.00           C  
ATOM   2026  CD1 TYR   129      39.823  46.828  45.564  1.00  0.00           C  
ATOM   2027  CE1 TYR   129      40.800  47.828  45.447  1.00  0.00           C  
ATOM   2028  CZ  TYR   129      41.311  48.339  46.667  1.00  0.00           C  
ATOM   2029  OH  TYR   129      42.174  49.431  46.694  1.00  0.00           O  
ATOM   2030  CE2 TYR   129      40.767  47.926  47.925  1.00  0.00           C  
ATOM   2031  CD2 TYR   129      39.676  47.033  48.035  1.00  0.00           C  
ATOM   2032  H   TYR   129      38.763  43.793  44.812  1.00  0.00           H  
ATOM   2033  HA  TYR   129      39.404  44.090  47.724  1.00  0.00           H  
ATOM   2034  HB2 TYR   129      37.590  45.652  45.894  1.00  0.00           H  
ATOM   2035  HB3 TYR   129      37.400  45.708  47.658  1.00  0.00           H  
ATOM   2036  HD1 TYR   129      39.432  46.294  44.710  1.00  0.00           H  
ATOM   2037  HE1 TYR   129      41.190  48.099  44.478  1.00  0.00           H  
ATOM   2038  HH  TYR   129      42.449  49.698  45.814  1.00  0.00           H  
ATOM   2039  HE2 TYR   129      41.178  48.389  48.811  1.00  0.00           H  
ATOM   2040  HD2 TYR   129      39.264  46.680  48.969  1.00  0.00           H  
ATOM   2041  N   MET   130      37.360  43.153  48.934  1.00  0.00           N  
ATOM   2042  CA  MET   130      36.233  42.532  49.617  1.00  0.00           C  
ATOM   2043  C   MET   130      35.567  43.469  50.675  1.00  0.00           C  
ATOM   2044  O   MET   130      36.149  43.912  51.693  1.00  0.00           O  
ATOM   2045  CB  MET   130      36.518  41.108  50.204  1.00  0.00           C  
ATOM   2046  CG  MET   130      35.303  40.443  50.701  1.00  0.00           C  
ATOM   2047  SD  MET   130      35.228  40.467  52.522  1.00  0.00           S  
ATOM   2048  CE  MET   130      35.372  38.678  52.879  1.00  0.00           C  
ATOM   2049  H   MET   130      38.078  43.656  49.435  1.00  0.00           H  
ATOM   2050  HA  MET   130      35.470  42.400  48.849  1.00  0.00           H  
ATOM   2051  HB2 MET   130      37.082  40.566  49.444  1.00  0.00           H  
ATOM   2052  HB3 MET   130      37.159  41.384  51.041  1.00  0.00           H  
ATOM   2053  HG2 MET   130      34.423  40.811  50.172  1.00  0.00           H  
ATOM   2054  HG3 MET   130      35.382  39.399  50.398  1.00  0.00           H  
ATOM   2055  HE1 MET   130      35.814  38.114  52.058  1.00  0.00           H  
ATOM   2056  HE2 MET   130      35.986  38.584  53.775  1.00  0.00           H  
ATOM   2057  HE3 MET   130      34.411  38.323  53.249  1.00  0.00           H  
ATOM   2058  N   TYR   131      34.293  43.784  50.424  1.00  0.00           N  
ATOM   2059  CA  TYR   131      33.447  44.654  51.257  1.00  0.00           C  
ATOM   2060  C   TYR   131      32.043  44.216  51.306  1.00  0.00           C  
ATOM   2061  O   TYR   131      31.622  43.489  50.455  1.00  0.00           O  
ATOM   2062  CB  TYR   131      33.393  46.109  50.626  1.00  0.00           C  
ATOM   2063  CG  TYR   131      34.637  47.012  50.485  1.00  0.00           C  
ATOM   2064  CD1 TYR   131      35.133  47.331  49.207  1.00  0.00           C  
ATOM   2065  CE1 TYR   131      36.300  48.157  49.061  1.00  0.00           C  
ATOM   2066  CZ  TYR   131      36.968  48.611  50.191  1.00  0.00           C  
ATOM   2067  OH  TYR   131      38.031  49.457  50.007  1.00  0.00           O  
ATOM   2068  CE2 TYR   131      36.467  48.281  51.491  1.00  0.00           C  
ATOM   2069  CD2 TYR   131      35.392  47.371  51.615  1.00  0.00           C  
ATOM   2070  H   TYR   131      33.867  43.369  49.607  1.00  0.00           H  
ATOM   2071  HA  TYR   131      33.875  44.896  52.230  1.00  0.00           H  
ATOM   2072  HB2 TYR   131      32.953  45.907  49.650  1.00  0.00           H  
ATOM   2073  HB3 TYR   131      32.684  46.676  51.230  1.00  0.00           H  
ATOM   2074  HD1 TYR   131      34.576  47.049  48.325  1.00  0.00           H  
ATOM   2075  HE1 TYR   131      36.652  48.432  48.078  1.00  0.00           H  
ATOM   2076  HH  TYR   131      38.584  49.546  50.787  1.00  0.00           H  
ATOM   2077  HE2 TYR   131      36.894  48.725  52.378  1.00  0.00           H  
ATOM   2078  HD2 TYR   131      34.921  47.135  52.557  1.00  0.00           H  
ATOM   2079  N   GLN   132      31.357  44.547  52.394  1.00  0.00           N  
ATOM   2080  CA  GLN   132      29.836  44.584  52.428  1.00  0.00           C  
ATOM   2081  C   GLN   132      29.393  45.832  51.590  1.00  0.00           C  
ATOM   2082  O   GLN   132      30.059  46.882  51.629  1.00  0.00           O  
ATOM   2083  CB  GLN   132      29.250  44.699  53.852  1.00  0.00           C  
ATOM   2084  CG  GLN   132      29.438  43.445  54.688  1.00  0.00           C  
ATOM   2085  CD  GLN   132      28.501  43.401  55.909  1.00  0.00           C  
ATOM   2086  OE1 GLN   132      28.297  44.397  56.659  1.00  0.00           O  
ATOM   2087  NE2 GLN   132      27.863  42.284  56.198  1.00  0.00           N  
ATOM   2088  H   GLN   132      31.846  45.194  52.995  1.00  0.00           H  
ATOM   2089  HA  GLN   132      29.536  43.637  51.979  1.00  0.00           H  
ATOM   2090  HB2 GLN   132      29.801  45.505  54.338  1.00  0.00           H  
ATOM   2091  HB3 GLN   132      28.192  44.840  53.634  1.00  0.00           H  
ATOM   2092  HG2 GLN   132      29.300  42.558  54.069  1.00  0.00           H  
ATOM   2093  HG3 GLN   132      30.466  43.435  55.050  1.00  0.00           H  
ATOM   2094 HE21 GLN   132      27.692  41.591  55.484  1.00  0.00           H  
ATOM   2095 HE22 GLN   132      27.220  42.279  56.977  1.00  0.00           H  
ATOM   2096  N   LEU   133      28.180  45.707  50.966  1.00  0.00           N  
ATOM   2097  CA  LEU   133      27.845  46.757  49.955  1.00  0.00           C  
ATOM   2098  C   LEU   133      26.345  47.062  49.810  1.00  0.00           C  
ATOM   2099  O   LEU   133      26.012  47.948  49.009  1.00  0.00           O  
ATOM   2100  CB  LEU   133      28.386  46.404  48.499  1.00  0.00           C  
ATOM   2101  CG  LEU   133      29.849  45.924  48.227  1.00  0.00           C  
ATOM   2102  CD1 LEU   133      29.916  45.166  46.880  1.00  0.00           C  
ATOM   2103  CD2 LEU   133      30.790  47.155  48.090  1.00  0.00           C  
ATOM   2104  H   LEU   133      27.512  45.025  51.293  1.00  0.00           H  
ATOM   2105  HA  LEU   133      28.285  47.701  50.274  1.00  0.00           H  
ATOM   2106  HB2 LEU   133      27.808  45.544  48.160  1.00  0.00           H  
ATOM   2107  HB3 LEU   133      28.230  47.286  47.878  1.00  0.00           H  
ATOM   2108  HG  LEU   133      30.270  45.289  49.006  1.00  0.00           H  
ATOM   2109 HD11 LEU   133      29.648  45.856  46.080  1.00  0.00           H  
ATOM   2110 HD12 LEU   133      30.889  44.697  46.738  1.00  0.00           H  
ATOM   2111 HD13 LEU   133      29.113  44.430  46.915  1.00  0.00           H  
ATOM   2112 HD21 LEU   133      30.724  47.687  49.040  1.00  0.00           H  
ATOM   2113 HD22 LEU   133      31.836  46.911  47.907  1.00  0.00           H  
ATOM   2114 HD23 LEU   133      30.414  47.692  47.219  1.00  0.00           H  
ATOM   2115  N   LEU   134      25.468  46.326  50.520  1.00  0.00           N  
ATOM   2116  CA  LEU   134      24.018  46.516  50.523  1.00  0.00           C  
ATOM   2117  C   LEU   134      23.725  47.806  51.269  1.00  0.00           C  
ATOM   2118  O   LEU   134      22.987  48.558  50.572  1.00  0.00           O  
ATOM   2119  CB  LEU   134      23.296  45.266  50.990  1.00  0.00           C  
ATOM   2120  CG  LEU   134      23.360  44.018  50.089  1.00  0.00           C  
ATOM   2121  CD1 LEU   134      23.020  42.849  50.969  1.00  0.00           C  
ATOM   2122  CD2 LEU   134      22.748  44.004  48.723  1.00  0.00           C  
ATOM   2123  H   LEU   134      25.849  45.571  51.072  1.00  0.00           H  
ATOM   2124  HA  LEU   134      23.650  46.738  49.521  1.00  0.00           H  
ATOM   2125  HB2 LEU   134      23.791  44.954  51.909  1.00  0.00           H  
ATOM   2126  HB3 LEU   134      22.276  45.547  51.252  1.00  0.00           H  
ATOM   2127  HG  LEU   134      24.429  43.864  49.945  1.00  0.00           H  
ATOM   2128 HD11 LEU   134      22.085  42.943  51.522  1.00  0.00           H  
ATOM   2129 HD12 LEU   134      23.014  41.941  50.365  1.00  0.00           H  
ATOM   2130 HD13 LEU   134      23.808  42.640  51.693  1.00  0.00           H  
ATOM   2131 HD21 LEU   134      22.887  42.997  48.330  1.00  0.00           H  
ATOM   2132 HD22 LEU   134      21.701  44.306  48.769  1.00  0.00           H  
ATOM   2133 HD23 LEU   134      23.280  44.669  48.044  1.00  0.00           H  
ATOM   2134  N   ASP   135      24.281  48.201  52.435  1.00  0.00           N  
ATOM   2135  CA  ASP   135      23.951  49.496  53.026  1.00  0.00           C  
ATOM   2136  C   ASP   135      24.328  50.685  52.049  1.00  0.00           C  
ATOM   2137  O   ASP   135      23.688  51.715  52.078  1.00  0.00           O  
ATOM   2138  CB  ASP   135      24.680  49.581  54.355  1.00  0.00           C  
ATOM   2139  CG  ASP   135      24.158  48.552  55.441  1.00  0.00           C  
ATOM   2140  OD1 ASP   135      23.007  48.136  55.289  1.00  0.00           O  
ATOM   2141  OD2 ASP   135      24.932  48.270  56.397  1.00  0.00           O1-
ATOM   2142  H   ASP   135      24.758  47.515  53.003  1.00  0.00           H  
ATOM   2143  HA  ASP   135      22.950  49.753  53.370  1.00  0.00           H  
ATOM   2144  HB2 ASP   135      25.753  49.438  54.228  1.00  0.00           H  
ATOM   2145  HB3 ASP   135      24.365  50.535  54.777  1.00  0.00           H  
ATOM   2146  N   ASP   136      25.361  50.540  51.172  1.00  0.00           N  
ATOM   2147  CA  ASP   136      25.668  51.541  50.104  1.00  0.00           C  
ATOM   2148  C   ASP   136      24.624  51.534  48.909  1.00  0.00           C  
ATOM   2149  O   ASP   136      24.096  52.588  48.573  1.00  0.00           O  
ATOM   2150  CB  ASP   136      27.062  51.340  49.535  1.00  0.00           C  
ATOM   2151  CG  ASP   136      28.100  51.767  50.592  1.00  0.00           C  
ATOM   2152  OD1 ASP   136      27.735  52.142  51.735  1.00  0.00           O  
ATOM   2153  OD2 ASP   136      29.308  51.727  50.390  1.00  0.00           O1-
ATOM   2154  H   ASP   136      25.833  49.659  51.317  1.00  0.00           H  
ATOM   2155  HA  ASP   136      25.673  52.592  50.393  1.00  0.00           H  
ATOM   2156  HB2 ASP   136      27.270  50.307  49.252  1.00  0.00           H  
ATOM   2157  HB3 ASP   136      27.269  51.949  48.656  1.00  0.00           H  
ATOM   2158  N   TYR   137      24.204  50.394  48.439  1.00  0.00           N  
ATOM   2159  CA  TYR   137      23.222  50.208  47.357  1.00  0.00           C  
ATOM   2160  C   TYR   137      21.862  50.790  47.744  1.00  0.00           C  
ATOM   2161  O   TYR   137      21.205  51.285  46.887  1.00  0.00           O  
ATOM   2162  CB  TYR   137      23.148  48.721  46.866  1.00  0.00           C  
ATOM   2163  CG  TYR   137      22.325  48.355  45.604  1.00  0.00           C  
ATOM   2164  CD1 TYR   137      22.052  47.006  45.326  1.00  0.00           C  
ATOM   2165  CE1 TYR   137      21.371  46.661  44.092  1.00  0.00           C  
ATOM   2166  CZ  TYR   137      21.002  47.744  43.256  1.00  0.00           C  
ATOM   2167  OH  TYR   137      20.362  47.444  42.121  1.00  0.00           O  
ATOM   2168  CE2 TYR   137      21.360  49.105  43.480  1.00  0.00           C  
ATOM   2169  CD2 TYR   137      22.023  49.347  44.690  1.00  0.00           C  
ATOM   2170  H   TYR   137      24.639  49.527  48.721  1.00  0.00           H  
ATOM   2171  HA  TYR   137      23.544  50.897  46.575  1.00  0.00           H  
ATOM   2172  HB2 TYR   137      24.107  48.207  46.800  1.00  0.00           H  
ATOM   2173  HB3 TYR   137      22.626  48.130  47.618  1.00  0.00           H  
ATOM   2174  HD1 TYR   137      22.272  46.243  46.058  1.00  0.00           H  
ATOM   2175  HE1 TYR   137      21.077  45.632  43.947  1.00  0.00           H  
ATOM   2176  HH  TYR   137      20.560  46.557  41.809  1.00  0.00           H  
ATOM   2177  HE2 TYR   137      20.994  49.851  42.790  1.00  0.00           H  
ATOM   2178  HD2 TYR   137      22.209  50.390  44.897  1.00  0.00           H  
ATOM   2179  N   LYS   138      21.413  50.603  48.977  1.00  0.00           N  
ATOM   2180  CA  LYS   138      20.026  50.986  49.432  1.00  0.00           C  
ATOM   2181  C   LYS   138      20.015  52.514  49.653  1.00  0.00           C  
ATOM   2182  O   LYS   138      18.952  53.209  49.490  1.00  0.00           O  
ATOM   2183  CB  LYS   138      19.548  50.318  50.727  1.00  0.00           C  
ATOM   2184  CG  LYS   138      19.369  48.801  50.556  1.00  0.00           C  
ATOM   2185  CD  LYS   138      18.985  48.155  51.837  1.00  0.00           C  
ATOM   2186  CE  LYS   138      18.839  46.607  51.600  1.00  0.00           C  
ATOM   2187  NZ  LYS   138      18.490  45.969  52.866  1.00  0.00           N1+
ATOM   2188  H   LYS   138      21.971  50.026  49.590  1.00  0.00           H  
ATOM   2189  HA  LYS   138      19.349  50.802  48.598  1.00  0.00           H  
ATOM   2190  HB2 LYS   138      20.327  50.464  51.476  1.00  0.00           H  
ATOM   2191  HB3 LYS   138      18.608  50.702  51.124  1.00  0.00           H  
ATOM   2192  HG2 LYS   138      18.720  48.480  49.741  1.00  0.00           H  
ATOM   2193  HG3 LYS   138      20.355  48.447  50.257  1.00  0.00           H  
ATOM   2194  HD2 LYS   138      19.716  48.461  52.586  1.00  0.00           H  
ATOM   2195  HD3 LYS   138      18.030  48.615  52.090  1.00  0.00           H  
ATOM   2196  HE2 LYS   138      18.041  46.473  50.869  1.00  0.00           H  
ATOM   2197  HE3 LYS   138      19.723  46.037  51.317  1.00  0.00           H  
ATOM   2198  HZ1 LYS   138      18.354  44.987  52.674  1.00  0.00           H  
ATOM   2199  HZ2 LYS   138      19.190  46.133  53.576  1.00  0.00           H  
ATOM   2200  HZ3 LYS   138      17.627  46.247  53.310  1.00  0.00           H  
ATOM   2201  N   GLU   139      21.152  53.145  49.945  1.00  0.00           N  
ATOM   2202  CA  GLU   139      21.307  54.604  50.106  1.00  0.00           C  
ATOM   2203  C   GLU   139      21.372  55.190  48.662  1.00  0.00           C  
ATOM   2204  O   GLU   139      20.520  55.998  48.267  1.00  0.00           O  
ATOM   2205  CB  GLU   139      22.658  54.943  50.854  1.00  0.00           C  
ATOM   2206  CG  GLU   139      22.982  56.401  51.089  1.00  0.00           C  
ATOM   2207  CD  GLU   139      21.810  57.407  50.911  1.00  0.00           C  
ATOM   2208  OE1 GLU   139      20.906  57.378  51.804  1.00  0.00           O  
ATOM   2209  OE2 GLU   139      21.844  58.260  50.002  1.00  0.00           O1-
ATOM   2210  H   GLU   139      21.985  52.582  50.027  1.00  0.00           H  
ATOM   2211  HA  GLU   139      20.522  55.097  50.680  1.00  0.00           H  
ATOM   2212  HB2 GLU   139      22.760  54.512  51.850  1.00  0.00           H  
ATOM   2213  HB3 GLU   139      23.515  54.491  50.355  1.00  0.00           H  
ATOM   2214  HG2 GLU   139      23.332  56.510  52.116  1.00  0.00           H  
ATOM   2215  HG3 GLU   139      23.703  56.770  50.360  1.00  0.00           H  
ATOM   2216  N   GLY   140      22.277  54.709  47.840  1.00  0.00           N  
ATOM   2217  CA  GLY   140      22.599  55.324  46.518  1.00  0.00           C  
ATOM   2218  C   GLY   140      24.100  55.482  46.289  1.00  0.00           C  
ATOM   2219  O   GLY   140      24.578  55.650  45.138  1.00  0.00           O  
ATOM   2220  H   GLY   140      22.835  53.953  48.210  1.00  0.00           H  
ATOM   2221  HA2 GLY   140      22.085  54.672  45.810  1.00  0.00           H  
ATOM   2222  HA3 GLY   140      22.209  56.340  46.578  1.00  0.00           H  
ATOM   2223  N   ASP   141      24.970  55.336  47.349  1.00  0.00           N  
ATOM   2224  CA  ASP   141      26.400  55.131  47.251  1.00  0.00           C  
ATOM   2225  C   ASP   141      26.941  53.910  46.547  1.00  0.00           C  
ATOM   2226  O   ASP   141      28.173  53.821  46.351  1.00  0.00           O  
ATOM   2227  CB  ASP   141      26.963  55.141  48.724  1.00  0.00           C  
ATOM   2228  CG  ASP   141      26.831  56.525  49.453  1.00  0.00           C  
ATOM   2229  OD1 ASP   141      25.986  57.419  49.183  1.00  0.00           O  
ATOM   2230  OD2 ASP   141      27.648  56.778  50.432  1.00  0.00           O1-
ATOM   2231  H   ASP   141      24.539  55.203  48.253  1.00  0.00           H  
ATOM   2232  HA  ASP   141      26.803  55.992  46.718  1.00  0.00           H  
ATOM   2233  HB2 ASP   141      26.521  54.336  49.310  1.00  0.00           H  
ATOM   2234  HB3 ASP   141      28.034  54.943  48.672  1.00  0.00           H  
ATOM   2235  N   LEU   142      26.045  53.008  46.051  1.00  0.00           N  
ATOM   2236  CA  LEU   142      26.308  52.106  44.982  1.00  0.00           C  
ATOM   2237  C   LEU   142      25.165  52.207  43.916  1.00  0.00           C  
ATOM   2238  O   LEU   142      24.011  52.327  44.264  1.00  0.00           O  
ATOM   2239  CB  LEU   142      26.574  50.704  45.526  1.00  0.00           C  
ATOM   2240  CG  LEU   142      27.008  49.650  44.410  1.00  0.00           C  
ATOM   2241  CD1 LEU   142      28.076  48.721  45.089  1.00  0.00           C  
ATOM   2242  CD2 LEU   142      25.850  48.685  43.916  1.00  0.00           C  
ATOM   2243  H   LEU   142      25.067  53.175  46.237  1.00  0.00           H  
ATOM   2244  HA  LEU   142      27.220  52.476  44.514  1.00  0.00           H  
ATOM   2245  HB2 LEU   142      27.384  50.831  46.244  1.00  0.00           H  
ATOM   2246  HB3 LEU   142      25.764  50.347  46.162  1.00  0.00           H  
ATOM   2247  HG  LEU   142      27.479  50.120  43.547  1.00  0.00           H  
ATOM   2248 HD11 LEU   142      29.067  49.133  44.898  1.00  0.00           H  
ATOM   2249 HD12 LEU   142      27.834  48.727  46.152  1.00  0.00           H  
ATOM   2250 HD13 LEU   142      27.907  47.697  44.756  1.00  0.00           H  
ATOM   2251 HD21 LEU   142      25.080  49.351  43.527  1.00  0.00           H  
ATOM   2252 HD22 LEU   142      26.197  47.924  43.218  1.00  0.00           H  
ATOM   2253 HD23 LEU   142      25.473  48.185  44.808  1.00  0.00           H  
ATOM   2254  N   ARG   143      25.506  52.137  42.671  1.00  0.00           N  
ATOM   2255  CA  ARG   143      24.575  52.260  41.500  1.00  0.00           C  
ATOM   2256  C   ARG   143      25.172  51.575  40.274  1.00  0.00           C  
ATOM   2257  O   ARG   143      26.359  51.499  40.199  1.00  0.00           O  
ATOM   2258  CB  ARG   143      24.199  53.728  41.102  1.00  0.00           C  
ATOM   2259  CG  ARG   143      25.410  54.648  40.899  1.00  0.00           C  
ATOM   2260  CD  ARG   143      25.660  55.459  42.151  1.00  0.00           C  
ATOM   2261  NE  ARG   143      26.722  56.506  42.061  1.00  0.00           N  
ATOM   2262  CZ  ARG   143      26.962  57.459  42.982  1.00  0.00           C  
ATOM   2263  NH1 ARG   143      26.368  57.530  44.062  1.00  0.00           N  
ATOM   2264  NH2 ARG   143      27.946  58.317  42.702  1.00  0.00           N1+
ATOM   2265  H   ARG   143      26.490  52.288  42.500  1.00  0.00           H  
ATOM   2266  HA  ARG   143      23.631  51.778  41.754  1.00  0.00           H  
ATOM   2267  HB2 ARG   143      23.616  53.718  40.181  1.00  0.00           H  
ATOM   2268  HB3 ARG   143      23.414  54.117  41.750  1.00  0.00           H  
ATOM   2269  HG2 ARG   143      26.277  54.048  40.623  1.00  0.00           H  
ATOM   2270  HG3 ARG   143      25.259  55.278  40.023  1.00  0.00           H  
ATOM   2271  HD2 ARG   143      24.719  55.943  42.412  1.00  0.00           H  
ATOM   2272  HD3 ARG   143      25.979  54.740  42.906  1.00  0.00           H  
ATOM   2273  HE  ARG   143      27.254  56.550  41.204  1.00  0.00           H  
ATOM   2274 HH11 ARG   143      25.566  56.957  44.280  1.00  0.00           H  
ATOM   2275 HH12 ARG   143      26.497  58.241  44.767  1.00  0.00           H  
ATOM   2276 HH21 ARG   143      28.485  58.297  41.848  1.00  0.00           H  
ATOM   2277 HH22 ARG   143      28.086  59.109  43.313  1.00  0.00           H  
ATOM   2278  N   ILE   144      24.290  51.107  39.434  1.00  0.00           N  
ATOM   2279  CA  ILE   144      24.657  50.235  38.282  1.00  0.00           C  
ATOM   2280  C   ILE   144      24.859  51.079  37.000  1.00  0.00           C  
ATOM   2281  O   ILE   144      24.290  52.180  36.867  1.00  0.00           O  
ATOM   2282  CB  ILE   144      23.621  49.053  38.098  1.00  0.00           C  
ATOM   2283  CG2 ILE   144      24.267  47.936  37.325  1.00  0.00           C  
ATOM   2284  CG1 ILE   144      23.096  48.525  39.493  1.00  0.00           C  
ATOM   2285  CD1 ILE   144      24.099  47.995  40.486  1.00  0.00           C  
ATOM   2286  H   ILE   144      23.380  51.544  39.406  1.00  0.00           H  
ATOM   2287  HA  ILE   144      25.643  49.814  38.479  1.00  0.00           H  
ATOM   2288  HB  ILE   144      22.782  49.374  37.482  1.00  0.00           H  
ATOM   2289 HG21 ILE   144      25.181  47.605  37.819  1.00  0.00           H  
ATOM   2290 HG22 ILE   144      23.583  47.088  37.316  1.00  0.00           H  
ATOM   2291 HG23 ILE   144      24.367  48.210  36.275  1.00  0.00           H  
ATOM   2292 HG12 ILE   144      22.487  49.333  39.901  1.00  0.00           H  
ATOM   2293 HG13 ILE   144      22.353  47.745  39.327  1.00  0.00           H  
ATOM   2294 HD11 ILE   144      24.783  47.247  40.084  1.00  0.00           H  
ATOM   2295 HD12 ILE   144      24.754  48.796  40.827  1.00  0.00           H  
ATOM   2296 HD13 ILE   144      23.517  47.615  41.326  1.00  0.00           H  
ATOM   2297  N   MET   145      25.741  50.600  36.103  1.00  0.00           N  
ATOM   2298  CA  MET   145      26.185  51.261  34.907  1.00  0.00           C  
ATOM   2299  C   MET   145      25.769  50.429  33.671  1.00  0.00           C  
ATOM   2300  O   MET   145      25.526  49.235  33.720  1.00  0.00           O  
ATOM   2301  CB  MET   145      27.726  51.478  34.994  1.00  0.00           C  
ATOM   2302  CG  MET   145      28.289  52.189  36.283  1.00  0.00           C  
ATOM   2303  SD  MET   145      27.404  53.647  36.841  1.00  0.00           S  
ATOM   2304  CE  MET   145      27.976  54.801  35.613  1.00  0.00           C  
ATOM   2305  H   MET   145      26.185  49.732  36.368  1.00  0.00           H  
ATOM   2306  HA  MET   145      25.768  52.267  34.938  1.00  0.00           H  
ATOM   2307  HB2 MET   145      28.181  50.508  34.796  1.00  0.00           H  
ATOM   2308  HB3 MET   145      27.934  52.203  34.206  1.00  0.00           H  
ATOM   2309  HG2 MET   145      28.114  51.441  37.056  1.00  0.00           H  
ATOM   2310  HG3 MET   145      29.375  52.215  36.367  1.00  0.00           H  
ATOM   2311  HE1 MET   145      29.005  55.104  35.807  1.00  0.00           H  
ATOM   2312  HE2 MET   145      27.750  54.416  34.619  1.00  0.00           H  
ATOM   2313  HE3 MET   145      27.390  55.715  35.706  1.00  0.00           H  
ATOM   2314  N   PRO   146      25.669  51.078  32.515  1.00  0.00           N  
ATOM   2315  CA  PRO   146      25.471  50.371  31.252  1.00  0.00           C  
ATOM   2316  C   PRO   146      26.537  49.341  30.978  1.00  0.00           C  
ATOM   2317  O   PRO   146      27.734  49.497  31.301  1.00  0.00           O  
ATOM   2318  CD  PRO   146      25.853  52.495  32.196  1.00  0.00           C  
ATOM   2319  CG  PRO   146      25.181  52.778  30.838  1.00  0.00           C  
ATOM   2320  CB  PRO   146      25.521  51.473  30.175  1.00  0.00           C  
ATOM   2321  HD2 PRO   146      26.924  52.548  32.000  1.00  0.00           H  
ATOM   2322  HD3 PRO   146      25.549  53.180  32.988  1.00  0.00           H  
ATOM   2323  HG2 PRO   146      25.644  53.576  30.257  1.00  0.00           H  
ATOM   2324  HG3 PRO   146      24.132  52.993  31.041  1.00  0.00           H  
ATOM   2325  HB2 PRO   146      26.567  51.531  29.874  1.00  0.00           H  
ATOM   2326  HB3 PRO   146      24.840  51.286  29.345  1.00  0.00           H  
ATOM   2327  HA  PRO   146      24.514  49.852  31.310  1.00  0.00           H  
ATOM   2328  N   ASP   147      26.065  48.282  30.360  1.00  0.00           N  
ATOM   2329  CA  ASP   147      26.930  47.152  30.094  1.00  0.00           C  
ATOM   2330  C   ASP   147      28.136  47.387  29.114  1.00  0.00           C  
ATOM   2331  O   ASP   147      29.259  47.066  29.471  1.00  0.00           O  
ATOM   2332  CB  ASP   147      26.082  45.923  29.648  1.00  0.00           C  
ATOM   2333  CG  ASP   147      24.879  45.561  30.439  1.00  0.00           C  
ATOM   2334  OD1 ASP   147      24.111  44.598  30.018  1.00  0.00           O  
ATOM   2335  OD2 ASP   147      24.669  46.245  31.469  1.00  0.00           O1-
ATOM   2336  H   ASP   147      25.083  48.204  30.138  1.00  0.00           H  
ATOM   2337  HA  ASP   147      27.348  46.797  31.036  1.00  0.00           H  
ATOM   2338  HB2 ASP   147      25.857  46.054  28.590  1.00  0.00           H  
ATOM   2339  HB3 ASP   147      26.755  45.077  29.792  1.00  0.00           H  
ATOM   2340  N   SER   148      27.955  47.896  27.926  1.00  0.00           N  
ATOM   2341  CA  SER   148      26.692  48.406  27.299  1.00  0.00           C  
ATOM   2342  C   SER   148      26.061  47.414  26.367  1.00  0.00           C  
ATOM   2343  O   SER   148      26.610  46.347  26.072  1.00  0.00           O  
ATOM   2344  CB  SER   148      27.006  49.731  26.618  1.00  0.00           C  
ATOM   2345  OG  SER   148      28.090  49.512  25.813  1.00  0.00           O  
ATOM   2346  H   SER   148      28.828  48.069  27.448  1.00  0.00           H  
ATOM   2347  HA  SER   148      25.910  48.717  27.993  1.00  0.00           H  
ATOM   2348  HB2 SER   148      26.157  50.038  26.007  1.00  0.00           H  
ATOM   2349  HB3 SER   148      27.296  50.484  27.350  1.00  0.00           H  
ATOM   2350  HG  SER   148      28.891  49.468  26.341  1.00  0.00           H  
ATOM   2351  N   ASN   149      24.929  47.719  25.751  1.00  0.00           N  
ATOM   2352  CA  ASN   149      24.439  46.771  24.677  1.00  0.00           C  
ATOM   2353  C   ASN   149      25.169  47.033  23.404  1.00  0.00           C  
ATOM   2354  O   ASN   149      25.023  46.294  22.437  1.00  0.00           O  
ATOM   2355  CB  ASN   149      22.934  46.941  24.501  1.00  0.00           C  
ATOM   2356  CG  ASN   149      22.113  47.058  25.774  1.00  0.00           C  
ATOM   2357  OD1 ASN   149      22.463  46.453  26.741  1.00  0.00           O  
ATOM   2358  ND2 ASN   149      21.058  47.826  25.730  1.00  0.00           N  
ATOM   2359  H   ASN   149      24.370  48.555  25.844  1.00  0.00           H  
ATOM   2360  HA  ASN   149      24.635  45.789  25.108  1.00  0.00           H  
ATOM   2361  HB2 ASN   149      22.723  47.884  23.997  1.00  0.00           H  
ATOM   2362  HB3 ASN   149      22.541  46.107  23.920  1.00  0.00           H  
ATOM   2363 HD21 ASN   149      20.675  48.208  24.877  1.00  0.00           H  
ATOM   2364 HD22 ASN   149      20.573  47.873  26.614  1.00  0.00           H  
ATOM   2365  N   ASP   150      25.932  48.134  23.295  1.00  0.00           N  
ATOM   2366  CA  ASP   150      26.974  48.493  22.303  1.00  0.00           C  
ATOM   2367  C   ASP   150      28.283  47.702  22.486  1.00  0.00           C  
ATOM   2368  O   ASP   150      29.079  47.623  21.587  1.00  0.00           O  
ATOM   2369  CB  ASP   150      27.227  49.993  22.258  1.00  0.00           C  
ATOM   2370  CG  ASP   150      26.054  50.826  21.732  1.00  0.00           C  
ATOM   2371  OD1 ASP   150      25.975  52.029  22.014  1.00  0.00           O  
ATOM   2372  OD2 ASP   150      25.143  50.237  21.085  1.00  0.00           O1-
ATOM   2373  H   ASP   150      25.749  48.818  24.015  1.00  0.00           H  
ATOM   2374  HA  ASP   150      26.620  48.099  21.350  1.00  0.00           H  
ATOM   2375  HB2 ASP   150      27.485  50.442  23.217  1.00  0.00           H  
ATOM   2376  HB3 ASP   150      28.010  50.203  21.530  1.00  0.00           H  
ATOM   2377  N   SER   151      28.543  47.138  23.685  1.00  0.00           N  
ATOM   2378  CA  SER   151      29.786  46.490  24.106  1.00  0.00           C  
ATOM   2379  C   SER   151      30.198  45.199  23.282  1.00  0.00           C  
ATOM   2380  O   SER   151      31.414  45.092  23.102  1.00  0.00           O  
ATOM   2381  CB  SER   151      30.015  46.243  25.650  1.00  0.00           C  
ATOM   2382  OG  SER   151      29.024  45.295  26.107  1.00  0.00           O  
ATOM   2383  H   SER   151      27.893  47.338  24.431  1.00  0.00           H  
ATOM   2384  HA  SER   151      30.559  47.214  23.849  1.00  0.00           H  
ATOM   2385  HB2 SER   151      31.009  45.824  25.815  1.00  0.00           H  
ATOM   2386  HB3 SER   151      29.864  47.217  26.114  1.00  0.00           H  
ATOM   2387  HG  SER   151      28.178  45.689  26.330  1.00  0.00           H  
ATOM   2388  N   PRO   152      29.324  44.191  22.912  1.00  0.00           N  
ATOM   2389  CA  PRO   152      29.792  42.829  22.430  1.00  0.00           C  
ATOM   2390  C   PRO   152      30.836  42.806  21.298  1.00  0.00           C  
ATOM   2391  O   PRO   152      31.795  42.045  21.389  1.00  0.00           O  
ATOM   2392  CD  PRO   152      27.898  44.168  23.214  1.00  0.00           C  
ATOM   2393  CG  PRO   152      27.460  42.733  23.128  1.00  0.00           C  
ATOM   2394  CB  PRO   152      28.478  42.102  22.207  1.00  0.00           C  
ATOM   2395  HD2 PRO   152      27.451  44.710  22.382  1.00  0.00           H  
ATOM   2396  HD3 PRO   152      27.733  44.509  24.236  1.00  0.00           H  
ATOM   2397  HG2 PRO   152      26.464  42.512  22.744  1.00  0.00           H  
ATOM   2398  HG3 PRO   152      27.496  42.160  24.054  1.00  0.00           H  
ATOM   2399  HB2 PRO   152      28.149  42.186  21.171  1.00  0.00           H  
ATOM   2400  HB3 PRO   152      28.558  41.025  22.357  1.00  0.00           H  
ATOM   2401  HA  PRO   152      30.259  42.247  23.224  1.00  0.00           H  
ATOM   2402  N   PRO   153      30.731  43.658  20.235  1.00  0.00           N  
ATOM   2403  CA  PRO   153      31.760  43.683  19.257  1.00  0.00           C  
ATOM   2404  C   PRO   153      33.086  44.201  19.745  1.00  0.00           C  
ATOM   2405  O   PRO   153      34.159  43.851  19.194  1.00  0.00           O  
ATOM   2406  CD  PRO   153      29.605  44.491  19.822  1.00  0.00           C  
ATOM   2407  CG  PRO   153      29.810  44.671  18.325  1.00  0.00           C  
ATOM   2408  CB  PRO   153      31.295  44.540  18.140  1.00  0.00           C  
ATOM   2409  HD2 PRO   153      29.726  45.469  20.289  1.00  0.00           H  
ATOM   2410  HD3 PRO   153      28.623  44.041  19.970  1.00  0.00           H  
ATOM   2411  HG2 PRO   153      29.629  45.691  17.987  1.00  0.00           H  
ATOM   2412  HG3 PRO   153      29.413  43.844  17.735  1.00  0.00           H  
ATOM   2413  HB2 PRO   153      31.563  45.572  18.363  1.00  0.00           H  
ATOM   2414  HB3 PRO   153      31.599  44.380  17.106  1.00  0.00           H  
ATOM   2415  HA  PRO   153      31.859  42.644  18.940  1.00  0.00           H  
ATOM   2416  N   ALA   154      33.100  45.104  20.718  1.00  0.00           N  
ATOM   2417  CA  ALA   154      34.318  45.636  21.308  1.00  0.00           C  
ATOM   2418  C   ALA   154      35.268  44.570  21.962  1.00  0.00           C  
ATOM   2419  O   ALA   154      36.469  44.689  21.829  1.00  0.00           O  
ATOM   2420  CB  ALA   154      33.880  46.670  22.401  1.00  0.00           C  
ATOM   2421  H   ALA   154      32.210  45.360  21.120  1.00  0.00           H  
ATOM   2422  HA  ALA   154      34.943  46.094  20.541  1.00  0.00           H  
ATOM   2423  HB1 ALA   154      33.079  47.372  22.171  1.00  0.00           H  
ATOM   2424  HB2 ALA   154      33.513  46.222  23.324  1.00  0.00           H  
ATOM   2425  HB3 ALA   154      34.789  47.247  22.571  1.00  0.00           H  
ATOM   2426  N   GLU   155      34.746  43.625  22.774  1.00  0.00           N  
ATOM   2427  CA  GLU   155      35.386  42.566  23.424  1.00  0.00           C  
ATOM   2428  C   GLU   155      35.913  41.533  22.434  1.00  0.00           C  
ATOM   2429  O   GLU   155      35.316  41.212  21.333  1.00  0.00           O  
ATOM   2430  CB  GLU   155      34.485  41.809  24.392  1.00  0.00           C  
ATOM   2431  CG  GLU   155      33.794  42.628  25.466  1.00  0.00           C  
ATOM   2432  CD  GLU   155      33.358  41.907  26.725  1.00  0.00           C  
ATOM   2433  OE1 GLU   155      32.472  42.336  27.525  1.00  0.00           O  
ATOM   2434  OE2 GLU   155      33.877  40.803  27.011  1.00  0.00           O1-
ATOM   2435  H   GLU   155      33.744  43.719  22.863  1.00  0.00           H  
ATOM   2436  HA  GLU   155      36.260  42.927  23.966  1.00  0.00           H  
ATOM   2437  HB2 GLU   155      33.718  41.356  23.763  1.00  0.00           H  
ATOM   2438  HB3 GLU   155      35.116  41.079  24.899  1.00  0.00           H  
ATOM   2439  HG2 GLU   155      34.446  43.472  25.689  1.00  0.00           H  
ATOM   2440  HG3 GLU   155      32.846  42.964  25.046  1.00  0.00           H  
ATOM   2441  N   ARG   156      37.011  40.874  22.799  1.00  0.00           N  
ATOM   2442  CA  ARG   156      37.844  39.922  21.935  1.00  0.00           C  
ATOM   2443  C   ARG   156      37.186  38.555  21.876  1.00  0.00           C  
ATOM   2444  O   ARG   156      36.930  37.970  22.960  1.00  0.00           O  
ATOM   2445  CB  ARG   156      39.337  39.661  22.456  1.00  0.00           C  
ATOM   2446  CG  ARG   156      40.353  39.077  21.406  1.00  0.00           C  
ATOM   2447  CD  ARG   156      41.682  38.853  22.034  1.00  0.00           C  
ATOM   2448  NE  ARG   156      42.839  38.853  21.062  1.00  0.00           N  
ATOM   2449  CZ  ARG   156      43.692  39.861  20.862  1.00  0.00           C  
ATOM   2450  NH1 ARG   156      43.494  41.102  21.257  1.00  0.00           N  
ATOM   2451  NH2 ARG   156      44.661  39.718  20.031  1.00  0.00           N1+
ATOM   2452  H   ARG   156      37.462  41.137  23.664  1.00  0.00           H  
ATOM   2453  HA  ARG   156      37.791  40.377  20.946  1.00  0.00           H  
ATOM   2454  HB2 ARG   156      39.727  40.659  22.657  1.00  0.00           H  
ATOM   2455  HB3 ARG   156      39.358  39.032  23.346  1.00  0.00           H  
ATOM   2456  HG2 ARG   156      39.851  38.170  21.072  1.00  0.00           H  
ATOM   2457  HG3 ARG   156      40.313  39.809  20.599  1.00  0.00           H  
ATOM   2458  HD2 ARG   156      41.977  39.642  22.726  1.00  0.00           H  
ATOM   2459  HD3 ARG   156      41.630  37.980  22.684  1.00  0.00           H  
ATOM   2460  HE  ARG   156      42.945  38.086  20.413  1.00  0.00           H  
ATOM   2461 HH11 ARG   156      42.720  41.413  21.825  1.00  0.00           H  
ATOM   2462 HH12 ARG   156      44.149  41.817  20.974  1.00  0.00           H  
ATOM   2463 HH21 ARG   156      44.809  38.799  19.641  1.00  0.00           H  
ATOM   2464 HH22 ARG   156      44.974  40.598  19.647  1.00  0.00           H  
ATOM   2465  N   GLU   157      37.161  37.962  20.693  1.00  0.00           N  
ATOM   2466  CA  GLU   157      36.704  36.626  20.407  1.00  0.00           C  
ATOM   2467  C   GLU   157      37.950  35.678  20.626  1.00  0.00           C  
ATOM   2468  O   GLU   157      39.099  35.888  20.306  1.00  0.00           O  
ATOM   2469  CB  GLU   157      36.204  36.574  18.922  1.00  0.00           C  
ATOM   2470  CG  GLU   157      35.667  35.229  18.453  1.00  0.00           C  
ATOM   2471  CD  GLU   157      34.457  34.725  19.092  1.00  0.00           C  
ATOM   2472  OE1 GLU   157      34.093  33.551  18.931  1.00  0.00           O  
ATOM   2473  OE2 GLU   157      33.813  35.624  19.759  1.00  0.00           O1-
ATOM   2474  H   GLU   157      37.550  38.487  19.923  1.00  0.00           H  
ATOM   2475  HA  GLU   157      35.894  36.232  21.022  1.00  0.00           H  
ATOM   2476  HB2 GLU   157      35.425  37.331  18.837  1.00  0.00           H  
ATOM   2477  HB3 GLU   157      37.046  36.867  18.295  1.00  0.00           H  
ATOM   2478  HG2 GLU   157      35.564  35.343  17.374  1.00  0.00           H  
ATOM   2479  HG3 GLU   157      36.471  34.499  18.554  1.00  0.00           H  
ATOM   2480  N   PRO   158      37.721  34.468  21.164  1.00  0.00           N  
ATOM   2481  CA  PRO   158      38.775  33.541  21.411  1.00  0.00           C  
ATOM   2482  C   PRO   158      39.288  32.954  20.093  1.00  0.00           C  
ATOM   2483  O   PRO   158      38.521  32.803  19.105  1.00  0.00           O  
ATOM   2484  CD  PRO   158      36.499  33.919  21.831  1.00  0.00           C  
ATOM   2485  CG  PRO   158      37.026  32.965  22.924  1.00  0.00           C  
ATOM   2486  CB  PRO   158      38.167  32.340  22.193  1.00  0.00           C  
ATOM   2487  HD2 PRO   158      35.954  33.380  21.056  1.00  0.00           H  
ATOM   2488  HD3 PRO   158      35.959  34.750  22.283  1.00  0.00           H  
ATOM   2489  HG2 PRO   158      36.345  32.138  23.128  1.00  0.00           H  
ATOM   2490  HG3 PRO   158      37.216  33.498  23.856  1.00  0.00           H  
ATOM   2491  HB2 PRO   158      37.924  31.477  21.572  1.00  0.00           H  
ATOM   2492  HB3 PRO   158      38.945  31.940  22.844  1.00  0.00           H  
ATOM   2493  HA  PRO   158      39.542  34.096  21.951  1.00  0.00           H  
ATOM   2494  N   GLY   159      40.481  32.347  20.142  1.00  0.00           N  
ATOM   2495  CA  GLY   159      41.105  31.764  19.025  1.00  0.00           C  
ATOM   2496  C   GLY   159      42.162  30.817  19.485  1.00  0.00           C  
ATOM   2497  O   GLY   159      42.857  31.067  20.464  1.00  0.00           O  
ATOM   2498  H   GLY   159      41.069  32.302  20.962  1.00  0.00           H  
ATOM   2499  HA2 GLY   159      40.361  31.300  18.377  1.00  0.00           H  
ATOM   2500  HA3 GLY   159      41.504  32.565  18.403  1.00  0.00           H  
ATOM   2501  N   GLU   160      42.270  29.598  18.851  1.00  0.00           N  
ATOM   2502  CA  GLU   160      43.057  28.496  19.179  1.00  0.00           C  
ATOM   2503  C   GLU   160      42.687  27.765  20.552  1.00  0.00           C  
ATOM   2504  O   GLU   160      42.928  26.570  20.650  1.00  0.00           O  
ATOM   2505  CB  GLU   160      44.529  28.774  19.221  1.00  0.00           C  
ATOM   2506  CG  GLU   160      45.182  29.384  17.956  1.00  0.00           C  
ATOM   2507  CD  GLU   160      44.907  28.484  16.728  1.00  0.00           C  
ATOM   2508  OE1 GLU   160      45.256  27.302  16.745  1.00  0.00           O  
ATOM   2509  OE2 GLU   160      44.257  28.969  15.843  1.00  0.00           O1-
ATOM   2510  H   GLU   160      41.742  29.369  18.021  1.00  0.00           H  
ATOM   2511  HA  GLU   160      42.918  27.755  18.393  1.00  0.00           H  
ATOM   2512  HB2 GLU   160      44.795  29.331  20.119  1.00  0.00           H  
ATOM   2513  HB3 GLU   160      45.070  27.843  19.388  1.00  0.00           H  
ATOM   2514  HG2 GLU   160      44.782  30.396  17.893  1.00  0.00           H  
ATOM   2515  HG3 GLU   160      46.264  29.441  18.071  1.00  0.00           H  
ATOM   2516  N   VAL   161      41.987  28.490  21.416  1.00  0.00           N  
ATOM   2517  CA  VAL   161      41.626  27.976  22.713  1.00  0.00           C  
ATOM   2518  C   VAL   161      40.030  27.759  22.788  1.00  0.00           C  
ATOM   2519  O   VAL   161      39.254  28.557  22.245  1.00  0.00           O  
ATOM   2520  CB  VAL   161      42.088  28.755  23.894  1.00  0.00           C  
ATOM   2521  CG1 VAL   161      41.655  30.250  23.811  1.00  0.00           C  
ATOM   2522  CG2 VAL   161      41.745  28.264  25.280  1.00  0.00           C  
ATOM   2523  H   VAL   161      41.699  29.422  21.153  1.00  0.00           H  
ATOM   2524  HA  VAL   161      42.036  26.982  22.893  1.00  0.00           H  
ATOM   2525  HB  VAL   161      43.178  28.738  23.884  1.00  0.00           H  
ATOM   2526 HG11 VAL   161      41.721  30.747  24.779  1.00  0.00           H  
ATOM   2527 HG12 VAL   161      42.284  30.756  23.079  1.00  0.00           H  
ATOM   2528 HG13 VAL   161      40.627  30.197  23.451  1.00  0.00           H  
ATOM   2529 HG21 VAL   161      41.952  27.202  25.419  1.00  0.00           H  
ATOM   2530 HG22 VAL   161      42.395  28.573  26.098  1.00  0.00           H  
ATOM   2531 HG23 VAL   161      40.697  28.473  25.494  1.00  0.00           H  
ATOM   2532  N   VAL   162      39.691  26.679  23.453  1.00  0.00           N  
ATOM   2533  CA  VAL   162      38.307  26.310  23.798  1.00  0.00           C  
ATOM   2534  C   VAL   162      38.110  26.321  25.344  1.00  0.00           C  
ATOM   2535  O   VAL   162      37.165  26.951  25.747  1.00  0.00           O  
ATOM   2536  CB  VAL   162      37.834  24.902  23.331  1.00  0.00           C  
ATOM   2537  CG1 VAL   162      36.349  24.712  23.435  1.00  0.00           C  
ATOM   2538  CG2 VAL   162      38.289  24.548  21.897  1.00  0.00           C  
ATOM   2539  H   VAL   162      40.341  25.912  23.547  1.00  0.00           H  
ATOM   2540  HA  VAL   162      37.671  27.037  23.293  1.00  0.00           H  
ATOM   2541  HB  VAL   162      38.373  24.168  23.930  1.00  0.00           H  
ATOM   2542 HG11 VAL   162      36.133  24.607  24.499  1.00  0.00           H  
ATOM   2543 HG12 VAL   162      35.764  25.562  23.082  1.00  0.00           H  
ATOM   2544 HG13 VAL   162      35.989  23.830  22.906  1.00  0.00           H  
ATOM   2545 HG21 VAL   162      39.352  24.497  21.658  1.00  0.00           H  
ATOM   2546 HG22 VAL   162      37.981  23.541  21.614  1.00  0.00           H  
ATOM   2547 HG23 VAL   162      37.650  25.046  21.169  1.00  0.00           H  
ATOM   2548  N   ASP   163      38.993  25.714  26.105  1.00  0.00           N  
ATOM   2549  CA  ASP   163      38.898  25.522  27.569  1.00  0.00           C  
ATOM   2550  C   ASP   163      39.294  26.721  28.457  1.00  0.00           C  
ATOM   2551  O   ASP   163      39.991  27.646  27.973  1.00  0.00           O  
ATOM   2552  CB  ASP   163      39.804  24.328  28.020  1.00  0.00           C  
ATOM   2553  CG  ASP   163      39.459  23.070  27.213  1.00  0.00           C  
ATOM   2554  OD1 ASP   163      40.305  22.182  26.961  1.00  0.00           O  
ATOM   2555  OD2 ASP   163      38.283  22.817  26.914  1.00  0.00           O1-
ATOM   2556  H   ASP   163      39.607  25.073  25.623  1.00  0.00           H  
ATOM   2557  HA  ASP   163      37.908  25.119  27.782  1.00  0.00           H  
ATOM   2558  HB2 ASP   163      40.835  24.651  27.879  1.00  0.00           H  
ATOM   2559  HB3 ASP   163      39.674  24.149  29.087  1.00  0.00           H  
ATOM   2560  N   SER   164      38.712  26.696  29.652  1.00  0.00           N  
ATOM   2561  CA  SER   164      38.933  27.862  30.637  1.00  0.00           C  
ATOM   2562  C   SER   164      40.467  28.154  30.746  1.00  0.00           C  
ATOM   2563  O   SER   164      41.261  27.221  30.992  1.00  0.00           O  
ATOM   2564  CB  SER   164      38.237  27.593  31.943  1.00  0.00           C  
ATOM   2565  OG  SER   164      38.681  28.549  32.888  1.00  0.00           O  
ATOM   2566  H   SER   164      38.317  25.807  29.925  1.00  0.00           H  
ATOM   2567  HA  SER   164      38.541  28.774  30.187  1.00  0.00           H  
ATOM   2568  HB2 SER   164      37.151  27.600  31.843  1.00  0.00           H  
ATOM   2569  HB3 SER   164      38.547  26.604  32.281  1.00  0.00           H  
ATOM   2570  HG  SER   164      38.303  28.331  33.743  1.00  0.00           H  
ATOM   2571  N   LEU   165      40.873  29.471  30.770  1.00  0.00           N  
ATOM   2572  CA  LEU   165      42.253  30.027  30.750  1.00  0.00           C  
ATOM   2573  C   LEU   165      42.916  29.935  32.081  1.00  0.00           C  
ATOM   2574  O   LEU   165      44.140  30.186  32.204  1.00  0.00           O  
ATOM   2575  CB  LEU   165      42.176  31.505  30.309  1.00  0.00           C  
ATOM   2576  CG  LEU   165      41.757  31.643  28.821  1.00  0.00           C  
ATOM   2577  CD1 LEU   165      41.901  33.102  28.450  1.00  0.00           C  
ATOM   2578  CD2 LEU   165      42.612  30.836  27.845  1.00  0.00           C  
ATOM   2579  H   LEU   165      40.123  30.147  30.761  1.00  0.00           H  
ATOM   2580  HA  LEU   165      42.887  29.388  30.136  1.00  0.00           H  
ATOM   2581  HB2 LEU   165      41.491  31.941  31.036  1.00  0.00           H  
ATOM   2582  HB3 LEU   165      43.059  32.122  30.473  1.00  0.00           H  
ATOM   2583  HG  LEU   165      40.719  31.337  28.688  1.00  0.00           H  
ATOM   2584 HD11 LEU   165      41.077  33.605  28.955  1.00  0.00           H  
ATOM   2585 HD12 LEU   165      42.849  33.548  28.752  1.00  0.00           H  
ATOM   2586 HD13 LEU   165      41.888  33.332  27.385  1.00  0.00           H  
ATOM   2587 HD21 LEU   165      42.422  31.143  26.816  1.00  0.00           H  
ATOM   2588 HD22 LEU   165      43.686  30.962  27.984  1.00  0.00           H  
ATOM   2589 HD23 LEU   165      42.326  29.790  27.951  1.00  0.00           H  
ATOM   2590  N   VAL   166      42.264  29.368  33.057  1.00  0.00           N  
ATOM   2591  CA  VAL   166      42.897  29.040  34.357  1.00  0.00           C  
ATOM   2592  C   VAL   166      44.195  28.217  34.214  1.00  0.00           C  
ATOM   2593  O   VAL   166      44.196  27.093  33.724  1.00  0.00           O  
ATOM   2594  CB  VAL   166      41.926  28.246  35.286  1.00  0.00           C  
ATOM   2595  CG1 VAL   166      42.589  27.750  36.568  1.00  0.00           C  
ATOM   2596  CG2 VAL   166      40.803  29.184  35.762  1.00  0.00           C  
ATOM   2597  H   VAL   166      41.366  28.967  32.826  1.00  0.00           H  
ATOM   2598  HA  VAL   166      43.073  30.029  34.780  1.00  0.00           H  
ATOM   2599  HB  VAL   166      41.593  27.367  34.734  1.00  0.00           H  
ATOM   2600 HG11 VAL   166      43.141  28.489  37.148  1.00  0.00           H  
ATOM   2601 HG12 VAL   166      41.790  27.468  37.255  1.00  0.00           H  
ATOM   2602 HG13 VAL   166      43.185  26.860  36.368  1.00  0.00           H  
ATOM   2603 HG21 VAL   166      41.192  29.972  36.408  1.00  0.00           H  
ATOM   2604 HG22 VAL   166      40.483  29.789  34.915  1.00  0.00           H  
ATOM   2605 HG23 VAL   166      39.979  28.624  36.203  1.00  0.00           H  
ATOM   2606  N   GLY   167      45.346  28.763  34.556  1.00  0.00           N  
ATOM   2607  CA  GLY   167      46.711  28.344  34.165  1.00  0.00           C  
ATOM   2608  C   GLY   167      47.472  29.025  33.053  1.00  0.00           C  
ATOM   2609  O   GLY   167      48.738  28.910  32.985  1.00  0.00           O  
ATOM   2610  H   GLY   167      45.239  29.518  35.219  1.00  0.00           H  
ATOM   2611  HA2 GLY   167      47.259  28.291  35.106  1.00  0.00           H  
ATOM   2612  HA3 GLY   167      46.643  27.282  33.927  1.00  0.00           H  
ATOM   2613  N   LYS   168      46.819  29.784  32.185  1.00  0.00           N  
ATOM   2614  CA  LYS   168      47.555  30.571  31.159  1.00  0.00           C  
ATOM   2615  C   LYS   168      48.555  31.463  31.857  1.00  0.00           C  
ATOM   2616  O   LYS   168      48.233  32.185  32.783  1.00  0.00           O  
ATOM   2617  CB  LYS   168      46.538  31.258  30.204  1.00  0.00           C  
ATOM   2618  CG  LYS   168      47.261  32.136  29.163  1.00  0.00           C  
ATOM   2619  CD  LYS   168      46.339  32.911  28.241  1.00  0.00           C  
ATOM   2620  CE  LYS   168      47.258  33.616  27.255  1.00  0.00           C  
ATOM   2621  NZ  LYS   168      46.436  34.543  26.430  1.00  0.00           N1+
ATOM   2622  H   LYS   168      45.811  29.762  32.114  1.00  0.00           H  
ATOM   2623  HA  LYS   168      48.114  29.821  30.599  1.00  0.00           H  
ATOM   2624  HB2 LYS   168      45.910  30.560  29.652  1.00  0.00           H  
ATOM   2625  HB3 LYS   168      45.781  31.795  30.776  1.00  0.00           H  
ATOM   2626  HG2 LYS   168      47.869  32.865  29.700  1.00  0.00           H  
ATOM   2627  HG3 LYS   168      47.798  31.448  28.511  1.00  0.00           H  
ATOM   2628  HD2 LYS   168      45.791  32.148  27.688  1.00  0.00           H  
ATOM   2629  HD3 LYS   168      45.812  33.665  28.826  1.00  0.00           H  
ATOM   2630  HE2 LYS   168      48.047  34.060  27.862  1.00  0.00           H  
ATOM   2631  HE3 LYS   168      47.856  32.916  26.672  1.00  0.00           H  
ATOM   2632  HZ1 LYS   168      45.551  34.172  26.116  1.00  0.00           H  
ATOM   2633  HZ2 LYS   168      46.133  35.341  26.969  1.00  0.00           H  
ATOM   2634  HZ3 LYS   168      46.823  34.778  25.527  1.00  0.00           H  
ATOM   2635  N   GLN   169      49.766  31.417  31.354  1.00  0.00           N  
ATOM   2636  CA  GLN   169      50.873  32.346  31.705  1.00  0.00           C  
ATOM   2637  C   GLN   169      50.709  33.736  31.062  1.00  0.00           C  
ATOM   2638  O   GLN   169      50.483  33.902  29.867  1.00  0.00           O  
ATOM   2639  CB  GLN   169      52.331  31.774  31.401  1.00  0.00           C  
ATOM   2640  CG  GLN   169      52.447  30.503  32.254  1.00  0.00           C  
ATOM   2641  CD  GLN   169      53.770  29.930  32.343  1.00  0.00           C  
ATOM   2642  OE1 GLN   169      54.774  30.466  31.941  1.00  0.00           O  
ATOM   2643  NE2 GLN   169      53.815  28.738  32.977  1.00  0.00           N  
ATOM   2644  H   GLN   169      49.784  30.740  30.605  1.00  0.00           H  
ATOM   2645  HA  GLN   169      50.697  32.499  32.770  1.00  0.00           H  
ATOM   2646  HB2 GLN   169      52.419  31.475  30.357  1.00  0.00           H  
ATOM   2647  HB3 GLN   169      53.157  32.476  31.519  1.00  0.00           H  
ATOM   2648  HG2 GLN   169      52.022  30.713  33.236  1.00  0.00           H  
ATOM   2649  HG3 GLN   169      51.815  29.721  31.831  1.00  0.00           H  
ATOM   2650 HE21 GLN   169      53.029  28.463  33.549  1.00  0.00           H  
ATOM   2651 HE22 GLN   169      54.677  28.212  32.986  1.00  0.00           H  
ATOM   2652  N   VAL   170      51.011  34.726  31.896  1.00  0.00           N  
ATOM   2653  CA  VAL   170      50.996  36.132  31.572  1.00  0.00           C  
ATOM   2654  C   VAL   170      52.322  36.858  31.938  1.00  0.00           C  
ATOM   2655  O   VAL   170      53.063  36.345  32.795  1.00  0.00           O  
ATOM   2656  CB  VAL   170      49.767  36.836  32.135  1.00  0.00           C  
ATOM   2657  CG1 VAL   170      48.586  36.611  31.244  1.00  0.00           C  
ATOM   2658  CG2 VAL   170      49.209  36.464  33.547  1.00  0.00           C  
ATOM   2659  H   VAL   170      51.377  34.489  32.807  1.00  0.00           H  
ATOM   2660  HA  VAL   170      50.994  36.262  30.490  1.00  0.00           H  
ATOM   2661  HB  VAL   170      49.943  37.911  32.089  1.00  0.00           H  
ATOM   2662 HG11 VAL   170      48.768  36.956  30.226  1.00  0.00           H  
ATOM   2663 HG12 VAL   170      48.249  35.594  31.039  1.00  0.00           H  
ATOM   2664 HG13 VAL   170      47.714  37.172  31.582  1.00  0.00           H  
ATOM   2665 HG21 VAL   170      49.909  36.762  34.328  1.00  0.00           H  
ATOM   2666 HG22 VAL   170      48.288  37.046  33.583  1.00  0.00           H  
ATOM   2667 HG23 VAL   170      48.980  35.401  33.469  1.00  0.00           H  
ATOM   2668  N   GLU   171      52.649  37.943  31.202  1.00  0.00           N  
ATOM   2669  CA  GLU   171      53.910  38.635  31.338  1.00  0.00           C  
ATOM   2670  C   GLU   171      53.694  40.159  31.122  1.00  0.00           C  
ATOM   2671  O   GLU   171      53.106  40.565  30.129  1.00  0.00           O  
ATOM   2672  CB  GLU   171      54.915  38.187  30.266  1.00  0.00           C  
ATOM   2673  CG  GLU   171      55.457  36.832  30.557  1.00  0.00           C  
ATOM   2674  CD  GLU   171      56.492  36.317  29.520  1.00  0.00           C  
ATOM   2675  OE1 GLU   171      56.360  36.407  28.255  1.00  0.00           O  
ATOM   2676  OE2 GLU   171      57.495  35.708  30.014  1.00  0.00           O1-
ATOM   2677  H   GLU   171      51.943  38.204  30.528  1.00  0.00           H  
ATOM   2678  HA  GLU   171      54.383  38.572  32.318  1.00  0.00           H  
ATOM   2679  HB2 GLU   171      54.464  38.212  29.274  1.00  0.00           H  
ATOM   2680  HB3 GLU   171      55.810  38.806  30.323  1.00  0.00           H  
ATOM   2681  HG2 GLU   171      55.911  36.849  31.547  1.00  0.00           H  
ATOM   2682  HG3 GLU   171      54.760  35.995  30.503  1.00  0.00           H  
ATOM   2683  N   TYR   172      54.203  41.068  31.974  1.00  0.00           N  
ATOM   2684  CA  TYR   172      53.814  42.528  31.906  1.00  0.00           C  
ATOM   2685  C   TYR   172      55.091  43.370  31.868  1.00  0.00           C  
ATOM   2686  O   TYR   172      56.003  43.186  32.704  1.00  0.00           O  
ATOM   2687  CB  TYR   172      53.028  42.877  33.080  1.00  0.00           C  
ATOM   2688  CG  TYR   172      51.603  42.388  33.081  1.00  0.00           C  
ATOM   2689  CD1 TYR   172      51.196  41.200  33.619  1.00  0.00           C  
ATOM   2690  CE1 TYR   172      49.816  40.792  33.737  1.00  0.00           C  
ATOM   2691  CZ  TYR   172      48.847  41.529  33.102  1.00  0.00           C  
ATOM   2692  OH  TYR   172      47.585  41.032  33.124  1.00  0.00           O  
ATOM   2693  CE2 TYR   172      49.197  42.789  32.548  1.00  0.00           C  
ATOM   2694  CD2 TYR   172      50.525  43.216  32.477  1.00  0.00           C  
ATOM   2695  H   TYR   172      54.708  40.716  32.775  1.00  0.00           H  
ATOM   2696  HA  TYR   172      53.236  42.840  31.037  1.00  0.00           H  
ATOM   2697  HB2 TYR   172      53.479  42.419  33.960  1.00  0.00           H  
ATOM   2698  HB3 TYR   172      52.956  43.965  33.068  1.00  0.00           H  
ATOM   2699  HD1 TYR   172      51.922  40.522  34.043  1.00  0.00           H  
ATOM   2700  HE1 TYR   172      49.569  39.849  34.202  1.00  0.00           H  
ATOM   2701  HH  TYR   172      46.871  41.598  32.822  1.00  0.00           H  
ATOM   2702  HE2 TYR   172      48.423  43.342  32.036  1.00  0.00           H  
ATOM   2703  HD2 TYR   172      50.720  44.183  32.036  1.00  0.00           H  
ATOM   2704  N   ALA   173      55.147  44.290  30.838  1.00  0.00           N  
ATOM   2705  CA  ALA   173      56.360  45.072  30.655  1.00  0.00           C  
ATOM   2706  C   ALA   173      56.597  46.061  31.783  1.00  0.00           C  
ATOM   2707  O   ALA   173      55.671  46.619  32.449  1.00  0.00           O  
ATOM   2708  CB  ALA   173      56.194  45.856  29.357  1.00  0.00           C  
ATOM   2709  H   ALA   173      54.333  44.603  30.329  1.00  0.00           H  
ATOM   2710  HA  ALA   173      57.170  44.344  30.629  1.00  0.00           H  
ATOM   2711  HB1 ALA   173      56.394  45.151  28.551  1.00  0.00           H  
ATOM   2712  HB2 ALA   173      55.173  46.230  29.439  1.00  0.00           H  
ATOM   2713  HB3 ALA   173      56.856  46.721  29.302  1.00  0.00           H  
ATOM   2714  N   LYS   174      57.882  46.256  32.013  1.00  0.00           N  
ATOM   2715  CA  LYS   174      58.422  47.326  32.964  1.00  0.00           C  
ATOM   2716  C   LYS   174      59.407  48.195  32.133  1.00  0.00           C  
ATOM   2717  O   LYS   174      60.078  47.723  31.206  1.00  0.00           O  
ATOM   2718  CB  LYS   174      59.264  46.782  34.124  1.00  0.00           C  
ATOM   2719  CG  LYS   174      58.516  45.619  34.988  1.00  0.00           C  
ATOM   2720  CD  LYS   174      57.200  46.235  35.674  1.00  0.00           C  
ATOM   2721  CE  LYS   174      57.464  47.252  36.858  1.00  0.00           C  
ATOM   2722  NZ  LYS   174      56.270  48.077  37.331  1.00  0.00           N1+
ATOM   2723  H   LYS   174      58.526  45.677  31.495  1.00  0.00           H  
ATOM   2724  HA  LYS   174      57.632  47.949  33.381  1.00  0.00           H  
ATOM   2725  HB2 LYS   174      60.090  46.225  33.682  1.00  0.00           H  
ATOM   2726  HB3 LYS   174      59.571  47.648  34.710  1.00  0.00           H  
ATOM   2727  HG2 LYS   174      58.162  44.837  34.315  1.00  0.00           H  
ATOM   2728  HG3 LYS   174      59.297  45.201  35.622  1.00  0.00           H  
ATOM   2729  HD2 LYS   174      56.468  46.767  35.067  1.00  0.00           H  
ATOM   2730  HD3 LYS   174      56.664  45.333  35.969  1.00  0.00           H  
ATOM   2731  HE2 LYS   174      57.846  46.634  37.670  1.00  0.00           H  
ATOM   2732  HE3 LYS   174      58.196  47.962  36.473  1.00  0.00           H  
ATOM   2733  HZ1 LYS   174      55.883  48.638  36.586  1.00  0.00           H  
ATOM   2734  HZ2 LYS   174      55.605  47.449  37.758  1.00  0.00           H  
ATOM   2735  HZ3 LYS   174      56.627  48.741  38.002  1.00  0.00           H  
ATOM   2736  N   GLU   175      59.527  49.393  32.707  1.00  0.00           N  
ATOM   2737  CA  GLU   175      60.386  50.394  32.113  1.00  0.00           C  
ATOM   2738  C   GLU   175      61.903  50.016  32.165  1.00  0.00           C  
ATOM   2739  O   GLU   175      62.703  50.384  31.297  1.00  0.00           O  
ATOM   2740  CB  GLU   175      60.177  51.706  32.765  1.00  0.00           C  
ATOM   2741  CG  GLU   175      58.776  52.343  32.808  1.00  0.00           C  
ATOM   2742  CD  GLU   175      58.129  52.578  31.405  1.00  0.00           C  
ATOM   2743  OE1 GLU   175      58.532  53.619  30.802  1.00  0.00           O  
ATOM   2744  OE2 GLU   175      57.394  51.739  30.887  1.00  0.00           O1-
ATOM   2745  H   GLU   175      58.936  49.637  33.489  1.00  0.00           H  
ATOM   2746  HA  GLU   175      60.200  50.546  31.050  1.00  0.00           H  
ATOM   2747  HB2 GLU   175      60.564  51.540  33.771  1.00  0.00           H  
ATOM   2748  HB3 GLU   175      60.806  52.459  32.289  1.00  0.00           H  
ATOM   2749  HG2 GLU   175      58.046  51.766  33.376  1.00  0.00           H  
ATOM   2750  HG3 GLU   175      58.773  53.307  33.317  1.00  0.00           H  
ATOM   2751  N   ASP   176      62.282  49.301  33.260  1.00  0.00           N  
ATOM   2752  CA  ASP   176      63.612  48.696  33.225  1.00  0.00           C  
ATOM   2753  C   ASP   176      63.914  47.632  32.174  1.00  0.00           C  
ATOM   2754  O   ASP   176      65.003  47.150  32.083  1.00  0.00           O  
ATOM   2755  CB  ASP   176      64.034  48.175  34.699  1.00  0.00           C  
ATOM   2756  CG  ASP   176      63.373  46.869  35.184  1.00  0.00           C  
ATOM   2757  OD1 ASP   176      63.120  46.038  34.308  1.00  0.00           O  
ATOM   2758  OD2 ASP   176      63.454  46.538  36.369  1.00  0.00           O1-
ATOM   2759  H   ASP   176      61.635  49.066  33.998  1.00  0.00           H  
ATOM   2760  HA  ASP   176      64.300  49.499  32.960  1.00  0.00           H  
ATOM   2761  HB2 ASP   176      65.111  48.004  34.720  1.00  0.00           H  
ATOM   2762  HB3 ASP   176      63.648  48.962  35.347  1.00  0.00           H  
ATOM   2763  N   GLY   177      62.853  47.241  31.412  1.00  0.00           N  
ATOM   2764  CA  GLY   177      62.859  46.239  30.311  1.00  0.00           C  
ATOM   2765  C   GLY   177      62.557  44.803  30.594  1.00  0.00           C  
ATOM   2766  O   GLY   177      62.452  43.992  29.677  1.00  0.00           O  
ATOM   2767  H   GLY   177      61.980  47.746  31.461  1.00  0.00           H  
ATOM   2768  HA2 GLY   177      62.005  46.550  29.708  1.00  0.00           H  
ATOM   2769  HA3 GLY   177      63.843  46.223  29.842  1.00  0.00           H  
ATOM   2770  N   SER   178      62.398  44.413  31.886  1.00  0.00           N  
ATOM   2771  CA  SER   178      62.032  43.081  32.373  1.00  0.00           C  
ATOM   2772  C   SER   178      60.523  42.852  32.243  1.00  0.00           C  
ATOM   2773  O   SER   178      59.661  43.840  32.159  1.00  0.00           O  
ATOM   2774  CB  SER   178      62.531  42.854  33.756  1.00  0.00           C  
ATOM   2775  OG  SER   178      61.953  43.722  34.765  1.00  0.00           O  
ATOM   2776  H   SER   178      62.577  45.122  32.583  1.00  0.00           H  
ATOM   2777  HA  SER   178      62.587  42.360  31.773  1.00  0.00           H  
ATOM   2778  HB2 SER   178      62.299  41.806  33.943  1.00  0.00           H  
ATOM   2779  HB3 SER   178      63.620  42.881  33.773  1.00  0.00           H  
ATOM   2780  HG  SER   178      62.353  44.591  34.688  1.00  0.00           H  
ATOM   2781  N   LYS   179      60.148  41.577  32.066  1.00  0.00           N  
ATOM   2782  CA  LYS   179      58.780  41.098  31.631  1.00  0.00           C  
ATOM   2783  C   LYS   179      58.238  40.323  32.793  1.00  0.00           C  
ATOM   2784  O   LYS   179      58.150  39.095  32.846  1.00  0.00           O  
ATOM   2785  CB  LYS   179      58.854  40.340  30.330  1.00  0.00           C  
ATOM   2786  CG  LYS   179      58.846  41.212  29.090  1.00  0.00           C  
ATOM   2787  CD  LYS   179      60.199  41.940  28.870  1.00  0.00           C  
ATOM   2788  CE  LYS   179      61.370  41.001  28.572  1.00  0.00           C  
ATOM   2789  NZ  LYS   179      62.574  41.681  27.984  1.00  0.00           N1+
ATOM   2790  H   LYS   179      60.836  40.840  32.128  1.00  0.00           H  
ATOM   2791  HA  LYS   179      58.099  41.925  31.431  1.00  0.00           H  
ATOM   2792  HB2 LYS   179      59.692  39.642  30.284  1.00  0.00           H  
ATOM   2793  HB3 LYS   179      58.002  39.661  30.311  1.00  0.00           H  
ATOM   2794  HG2 LYS   179      58.631  40.463  28.328  1.00  0.00           H  
ATOM   2795  HG3 LYS   179      57.923  41.785  29.185  1.00  0.00           H  
ATOM   2796  HD2 LYS   179      60.095  42.444  27.909  1.00  0.00           H  
ATOM   2797  HD3 LYS   179      60.354  42.631  29.699  1.00  0.00           H  
ATOM   2798  HE2 LYS   179      61.598  40.450  29.484  1.00  0.00           H  
ATOM   2799  HE3 LYS   179      61.061  40.185  27.918  1.00  0.00           H  
ATOM   2800  HZ1 LYS   179      62.481  41.849  26.992  1.00  0.00           H  
ATOM   2801  HZ2 LYS   179      62.903  42.518  28.444  1.00  0.00           H  
ATOM   2802  HZ3 LYS   179      63.355  41.047  28.073  1.00  0.00           H  
ATOM   2803  N   ARG   180      57.723  41.134  33.808  1.00  0.00           N  
ATOM   2804  CA  ARG   180      57.062  40.608  35.073  1.00  0.00           C  
ATOM   2805  C   ARG   180      56.092  39.444  34.803  1.00  0.00           C  
ATOM   2806  O   ARG   180      55.041  39.641  34.268  1.00  0.00           O  
ATOM   2807  CB  ARG   180      56.335  41.761  35.860  1.00  0.00           C  
ATOM   2808  CG  ARG   180      55.992  41.351  37.298  1.00  0.00           C  
ATOM   2809  CD  ARG   180      55.130  42.493  37.796  1.00  0.00           C  
ATOM   2810  NE  ARG   180      54.551  42.100  39.148  1.00  0.00           N  
ATOM   2811  CZ  ARG   180      53.484  42.671  39.800  1.00  0.00           C  
ATOM   2812  NH1 ARG   180      52.699  43.496  39.191  1.00  0.00           N  
ATOM   2813  NH2 ARG   180      53.287  42.372  41.063  1.00  0.00           N1+
ATOM   2814  H   ARG   180      57.855  42.132  33.729  1.00  0.00           H  
ATOM   2815  HA  ARG   180      57.921  40.205  35.610  1.00  0.00           H  
ATOM   2816  HB2 ARG   180      57.023  42.605  35.808  1.00  0.00           H  
ATOM   2817  HB3 ARG   180      55.456  42.130  35.333  1.00  0.00           H  
ATOM   2818  HG2 ARG   180      55.503  40.384  37.415  1.00  0.00           H  
ATOM   2819  HG3 ARG   180      56.982  41.167  37.716  1.00  0.00           H  
ATOM   2820  HD2 ARG   180      55.522  43.498  37.642  1.00  0.00           H  
ATOM   2821  HD3 ARG   180      54.211  42.443  37.211  1.00  0.00           H  
ATOM   2822  HE  ARG   180      55.040  41.334  39.587  1.00  0.00           H  
ATOM   2823 HH11 ARG   180      52.909  43.751  38.237  1.00  0.00           H  
ATOM   2824 HH12 ARG   180      51.813  43.798  39.571  1.00  0.00           H  
ATOM   2825 HH21 ARG   180      54.039  41.869  41.512  1.00  0.00           H  
ATOM   2826 HH22 ARG   180      52.675  42.884  41.683  1.00  0.00           H  
ATOM   2827  N   THR   181      56.447  38.279  35.366  1.00  0.00           N  
ATOM   2828  CA  THR   181      55.700  36.977  35.223  1.00  0.00           C  
ATOM   2829  C   THR   181      54.627  36.893  36.353  1.00  0.00           C  
ATOM   2830  O   THR   181      54.730  37.474  37.422  1.00  0.00           O  
ATOM   2831  CB  THR   181      56.638  35.819  35.374  1.00  0.00           C  
ATOM   2832  CG2 THR   181      57.680  35.950  34.263  1.00  0.00           C  
ATOM   2833  OG1 THR   181      57.450  35.923  36.571  1.00  0.00           O  
ATOM   2834  H   THR   181      57.304  38.240  35.900  1.00  0.00           H  
ATOM   2835  HA  THR   181      55.256  36.978  34.228  1.00  0.00           H  
ATOM   2836  HB  THR   181      56.098  34.875  35.299  1.00  0.00           H  
ATOM   2837 HG21 THR   181      57.301  36.047  33.246  1.00  0.00           H  
ATOM   2838 HG22 THR   181      58.279  36.846  34.428  1.00  0.00           H  
ATOM   2839 HG23 THR   181      58.267  35.031  34.282  1.00  0.00           H  
ATOM   2840  HG1 THR   181      57.238  35.194  37.158  1.00  0.00           H  
ATOM   2841  N   GLY   182      53.476  36.293  35.911  1.00  0.00           N  
ATOM   2842  CA  GLY   182      52.294  35.885  36.732  1.00  0.00           C  
ATOM   2843  C   GLY   182      51.511  34.862  35.929  1.00  0.00           C  
ATOM   2844  O   GLY   182      51.872  34.450  34.841  1.00  0.00           O  
ATOM   2845  H   GLY   182      53.406  36.009  34.944  1.00  0.00           H  
ATOM   2846  HA2 GLY   182      52.503  35.411  37.692  1.00  0.00           H  
ATOM   2847  HA3 GLY   182      51.794  36.833  36.929  1.00  0.00           H  
ATOM   2848  N   MET   183      50.414  34.362  36.522  1.00  0.00           N  
ATOM   2849  CA  MET   183      49.405  33.460  35.890  1.00  0.00           C  
ATOM   2850  C   MET   183      47.966  33.792  36.180  1.00  0.00           C  
ATOM   2851  O   MET   183      47.672  34.452  37.158  1.00  0.00           O  
ATOM   2852  CB  MET   183      49.835  32.044  36.232  1.00  0.00           C  
ATOM   2853  CG  MET   183      49.688  31.686  37.689  1.00  0.00           C  
ATOM   2854  SD  MET   183      50.181  29.971  38.191  1.00  0.00           S  
ATOM   2855  CE  MET   183      49.011  28.944  37.189  1.00  0.00           C  
ATOM   2856  H   MET   183      50.179  34.769  37.415  1.00  0.00           H  
ATOM   2857  HA  MET   183      49.537  33.636  34.822  1.00  0.00           H  
ATOM   2858  HB2 MET   183      49.134  31.414  35.685  1.00  0.00           H  
ATOM   2859  HB3 MET   183      50.856  31.808  35.932  1.00  0.00           H  
ATOM   2860  HG2 MET   183      50.221  32.402  38.315  1.00  0.00           H  
ATOM   2861  HG3 MET   183      48.642  31.789  37.980  1.00  0.00           H  
ATOM   2862  HE1 MET   183      49.091  27.890  37.453  1.00  0.00           H  
ATOM   2863  HE2 MET   183      47.964  29.181  37.383  1.00  0.00           H  
ATOM   2864  HE3 MET   183      49.249  29.020  36.128  1.00  0.00           H  
ATOM   2865  N   VAL   184      47.110  33.303  35.319  1.00  0.00           N  
ATOM   2866  CA  VAL   184      45.632  33.435  35.386  1.00  0.00           C  
ATOM   2867  C   VAL   184      45.046  32.297  36.231  1.00  0.00           C  
ATOM   2868  O   VAL   184      45.425  31.166  35.964  1.00  0.00           O  
ATOM   2869  CB  VAL   184      45.089  33.388  33.884  1.00  0.00           C  
ATOM   2870  CG1 VAL   184      43.595  33.800  33.949  1.00  0.00           C  
ATOM   2871  CG2 VAL   184      45.740  34.503  33.060  1.00  0.00           C  
ATOM   2872  H   VAL   184      47.377  32.609  34.635  1.00  0.00           H  
ATOM   2873  HA  VAL   184      45.322  34.330  35.926  1.00  0.00           H  
ATOM   2874  HB  VAL   184      45.308  32.433  33.406  1.00  0.00           H  
ATOM   2875 HG11 VAL   184      43.227  33.718  32.926  1.00  0.00           H  
ATOM   2876 HG12 VAL   184      42.966  33.157  34.565  1.00  0.00           H  
ATOM   2877 HG13 VAL   184      43.400  34.824  34.268  1.00  0.00           H  
ATOM   2878 HG21 VAL   184      45.144  34.699  32.168  1.00  0.00           H  
ATOM   2879 HG22 VAL   184      45.712  35.339  33.759  1.00  0.00           H  
ATOM   2880 HG23 VAL   184      46.715  34.099  32.790  1.00  0.00           H  
ATOM   2881  N   ILE   185      44.151  32.512  37.213  1.00  0.00           N  
ATOM   2882  CA  ILE   185      43.956  31.612  38.361  1.00  0.00           C  
ATOM   2883  C   ILE   185      42.480  31.219  38.727  1.00  0.00           C  
ATOM   2884  O   ILE   185      42.142  30.133  39.187  1.00  0.00           O  
ATOM   2885  CB  ILE   185      44.661  32.274  39.560  1.00  0.00           C  
ATOM   2886  CG2 ILE   185      46.191  32.301  39.281  1.00  0.00           C  
ATOM   2887  CG1 ILE   185      44.169  33.688  39.882  1.00  0.00           C  
ATOM   2888  CD1 ILE   185      44.657  34.112  41.297  1.00  0.00           C  
ATOM   2889  H   ILE   185      43.893  33.476  37.371  1.00  0.00           H  
ATOM   2890  HA  ILE   185      44.374  30.657  38.043  1.00  0.00           H  
ATOM   2891  HB  ILE   185      44.487  31.650  40.436  1.00  0.00           H  
ATOM   2892 HG21 ILE   185      46.712  32.700  40.152  1.00  0.00           H  
ATOM   2893 HG22 ILE   185      46.587  31.302  39.100  1.00  0.00           H  
ATOM   2894 HG23 ILE   185      46.451  32.882  38.396  1.00  0.00           H  
ATOM   2895 HG12 ILE   185      44.444  34.443  39.146  1.00  0.00           H  
ATOM   2896 HG13 ILE   185      43.088  33.650  40.015  1.00  0.00           H  
ATOM   2897 HD11 ILE   185      45.747  34.145  41.282  1.00  0.00           H  
ATOM   2898 HD12 ILE   185      44.221  35.095  41.471  1.00  0.00           H  
ATOM   2899 HD13 ILE   185      44.212  33.475  42.061  1.00  0.00           H  
ATOM   2900  N   HIS   186      41.435  32.005  38.404  1.00  0.00           N  
ATOM   2901  CA  HIS   186      39.981  31.545  38.542  1.00  0.00           C  
ATOM   2902  C   HIS   186      39.100  32.271  37.427  1.00  0.00           C  
ATOM   2903  O   HIS   186      39.293  33.465  37.186  1.00  0.00           O  
ATOM   2904  CB  HIS   186      39.444  31.885  39.949  1.00  0.00           C  
ATOM   2905  CG  HIS   186      38.000  31.788  40.270  1.00  0.00           C  
ATOM   2906  ND1 HIS   186      37.310  30.580  40.549  1.00  0.00           N  
ATOM   2907  CE1 HIS   186      35.999  30.939  40.642  1.00  0.00           C  
ATOM   2908  NE2 HIS   186      35.857  32.244  40.392  1.00  0.00           N  
ATOM   2909  CD2 HIS   186      37.048  32.724  40.149  1.00  0.00           C  
ATOM   2910  H   HIS   186      41.685  32.925  38.069  1.00  0.00           H  
ATOM   2911  HA  HIS   186      39.940  30.457  38.477  1.00  0.00           H  
ATOM   2912  HB2 HIS   186      40.052  31.420  40.726  1.00  0.00           H  
ATOM   2913  HB3 HIS   186      39.707  32.942  39.994  1.00  0.00           H  
ATOM   2914  HE1 HIS   186      35.164  30.267  40.771  1.00  0.00           H  
ATOM   2915  HE2 HIS   186      35.028  32.820  40.412  1.00  0.00           H  
ATOM   2916  HD2 HIS   186      37.246  33.742  39.847  1.00  0.00           H  
ATOM   2917  N   GLN   187      38.075  31.555  36.919  1.00  0.00           N  
ATOM   2918  CA  GLN   187      37.056  32.142  36.018  1.00  0.00           C  
ATOM   2919  C   GLN   187      35.939  32.731  36.876  1.00  0.00           C  
ATOM   2920  O   GLN   187      35.251  31.998  37.588  1.00  0.00           O  
ATOM   2921  CB  GLN   187      36.510  31.095  35.021  1.00  0.00           C  
ATOM   2922  CG  GLN   187      35.384  31.662  34.085  1.00  0.00           C  
ATOM   2923  CD  GLN   187      34.859  30.503  33.215  1.00  0.00           C  
ATOM   2924  OE1 GLN   187      34.263  29.582  33.790  1.00  0.00           O  
ATOM   2925  NE2 GLN   187      35.121  30.463  31.917  1.00  0.00           N  
ATOM   2926  H   GLN   187      37.949  30.620  37.280  1.00  0.00           H  
ATOM   2927  HA  GLN   187      37.517  32.930  35.421  1.00  0.00           H  
ATOM   2928  HB2 GLN   187      37.328  30.682  34.430  1.00  0.00           H  
ATOM   2929  HB3 GLN   187      36.043  30.302  35.605  1.00  0.00           H  
ATOM   2930  HG2 GLN   187      34.554  31.946  34.733  1.00  0.00           H  
ATOM   2931  HG3 GLN   187      35.766  32.550  33.582  1.00  0.00           H  
ATOM   2932 HE21 GLN   187      35.869  31.031  31.547  1.00  0.00           H  
ATOM   2933 HE22 GLN   187      34.825  29.643  31.408  1.00  0.00           H  
ATOM   2934  N   VAL   188      35.598  33.985  36.653  1.00  0.00           N  
ATOM   2935  CA  VAL   188      34.463  34.616  37.258  1.00  0.00           C  
ATOM   2936  C   VAL   188      33.259  34.256  36.497  1.00  0.00           C  
ATOM   2937  O   VAL   188      33.025  34.717  35.392  1.00  0.00           O  
ATOM   2938  CB  VAL   188      34.678  36.157  37.337  1.00  0.00           C  
ATOM   2939  CG1 VAL   188      33.381  36.810  37.823  1.00  0.00           C  
ATOM   2940  CG2 VAL   188      35.974  36.675  38.044  1.00  0.00           C  
ATOM   2941  H   VAL   188      36.193  34.460  35.990  1.00  0.00           H  
ATOM   2942  HA  VAL   188      34.338  34.269  38.284  1.00  0.00           H  
ATOM   2943  HB  VAL   188      34.810  36.495  36.309  1.00  0.00           H  
ATOM   2944 HG11 VAL   188      33.223  36.560  38.872  1.00  0.00           H  
ATOM   2945 HG12 VAL   188      33.514  37.883  37.679  1.00  0.00           H  
ATOM   2946 HG13 VAL   188      32.612  36.562  37.092  1.00  0.00           H  
ATOM   2947 HG21 VAL   188      36.822  36.501  37.381  1.00  0.00           H  
ATOM   2948 HG22 VAL   188      35.869  37.747  38.211  1.00  0.00           H  
ATOM   2949 HG23 VAL   188      36.238  36.083  38.921  1.00  0.00           H  
ATOM   2950  N   GLU   189      32.360  33.377  37.035  1.00  0.00           N  
ATOM   2951  CA  GLU   189      31.167  32.883  36.341  1.00  0.00           C  
ATOM   2952  C   GLU   189      30.097  34.005  36.049  1.00  0.00           C  
ATOM   2953  O   GLU   189      29.390  33.889  35.022  1.00  0.00           O  
ATOM   2954  CB  GLU   189      30.535  31.588  36.996  1.00  0.00           C  
ATOM   2955  CG  GLU   189      31.351  30.303  36.800  1.00  0.00           C  
ATOM   2956  CD  GLU   189      30.555  29.097  37.265  1.00  0.00           C  
ATOM   2957  OE1 GLU   189      29.470  28.758  36.802  1.00  0.00           O  
ATOM   2958  OE2 GLU   189      31.020  28.469  38.238  1.00  0.00           O1-
ATOM   2959  H   GLU   189      32.670  33.076  37.948  1.00  0.00           H  
ATOM   2960  HA  GLU   189      31.568  32.578  35.375  1.00  0.00           H  
ATOM   2961  HB2 GLU   189      30.497  31.799  38.065  1.00  0.00           H  
ATOM   2962  HB3 GLU   189      29.571  31.478  36.501  1.00  0.00           H  
ATOM   2963  HG2 GLU   189      31.437  30.228  35.716  1.00  0.00           H  
ATOM   2964  HG3 GLU   189      32.359  30.476  37.175  1.00  0.00           H  
ATOM   2965  N   ALA   190      30.048  35.069  36.867  1.00  0.00           N  
ATOM   2966  CA  ALA   190      29.181  36.305  36.725  1.00  0.00           C  
ATOM   2967  C   ALA   190      29.490  37.010  35.346  1.00  0.00           C  
ATOM   2968  O   ALA   190      28.645  37.687  34.774  1.00  0.00           O  
ATOM   2969  CB  ALA   190      29.509  37.193  37.868  1.00  0.00           C  
ATOM   2970  H   ALA   190      30.764  35.050  37.579  1.00  0.00           H  
ATOM   2971  HA  ALA   190      28.132  36.019  36.802  1.00  0.00           H  
ATOM   2972  HB1 ALA   190      29.162  38.207  37.664  1.00  0.00           H  
ATOM   2973  HB2 ALA   190      29.162  36.841  38.839  1.00  0.00           H  
ATOM   2974  HB3 ALA   190      30.597  37.211  37.918  1.00  0.00           H  
ATOM   2975  N   LYS   191      30.675  36.833  34.765  1.00  0.00           N  
ATOM   2976  CA  LYS   191      31.028  37.257  33.352  1.00  0.00           C  
ATOM   2977  C   LYS   191      32.180  36.400  32.844  1.00  0.00           C  
ATOM   2978  O   LYS   191      33.275  36.924  32.921  1.00  0.00           O  
ATOM   2979  CB  LYS   191      31.350  38.725  33.334  1.00  0.00           C  
ATOM   2980  CG  LYS   191      31.418  39.292  31.920  1.00  0.00           C  
ATOM   2981  CD  LYS   191      31.600  40.852  31.961  1.00  0.00           C  
ATOM   2982  CE  LYS   191      31.792  41.561  30.606  1.00  0.00           C  
ATOM   2983  NZ  LYS   191      33.025  41.118  29.925  1.00  0.00           N1+
ATOM   2984  H   LYS   191      31.311  36.255  35.296  1.00  0.00           H  
ATOM   2985  HA  LYS   191      30.188  37.022  32.698  1.00  0.00           H  
ATOM   2986  HB2 LYS   191      30.660  39.262  33.986  1.00  0.00           H  
ATOM   2987  HB3 LYS   191      32.342  38.954  33.723  1.00  0.00           H  
ATOM   2988  HG2 LYS   191      32.282  38.828  31.444  1.00  0.00           H  
ATOM   2989  HG3 LYS   191      30.548  39.055  31.309  1.00  0.00           H  
ATOM   2990  HD2 LYS   191      30.724  41.328  32.401  1.00  0.00           H  
ATOM   2991  HD3 LYS   191      32.519  41.117  32.484  1.00  0.00           H  
ATOM   2992  HE2 LYS   191      30.924  41.325  29.990  1.00  0.00           H  
ATOM   2993  HE3 LYS   191      31.891  42.619  30.847  1.00  0.00           H  
ATOM   2994  HZ1 LYS   191      33.015  40.121  29.763  1.00  0.00           H  
ATOM   2995  HZ2 LYS   191      33.075  41.511  28.996  1.00  0.00           H  
ATOM   2996  HZ3 LYS   191      33.838  41.310  30.494  1.00  0.00           H  
ATOM   2997  N   PRO   192      32.085  35.175  32.250  1.00  0.00           N  
ATOM   2998  CA  PRO   192      33.143  34.192  32.134  1.00  0.00           C  
ATOM   2999  C   PRO   192      34.379  34.547  31.323  1.00  0.00           C  
ATOM   3000  O   PRO   192      35.369  33.787  31.290  1.00  0.00           O  
ATOM   3001  CD  PRO   192      30.820  34.466  31.972  1.00  0.00           C  
ATOM   3002  CG  PRO   192      31.033  32.970  32.074  1.00  0.00           C  
ATOM   3003  CB  PRO   192      32.476  33.012  31.501  1.00  0.00           C  
ATOM   3004  HD2 PRO   192      30.640  34.624  30.909  1.00  0.00           H  
ATOM   3005  HD3 PRO   192      30.075  34.868  32.659  1.00  0.00           H  
ATOM   3006  HG2 PRO   192      30.346  32.401  31.448  1.00  0.00           H  
ATOM   3007  HG3 PRO   192      30.880  32.637  33.101  1.00  0.00           H  
ATOM   3008  HB2 PRO   192      32.399  33.178  30.427  1.00  0.00           H  
ATOM   3009  HB3 PRO   192      32.927  32.051  31.751  1.00  0.00           H  
ATOM   3010  HA  PRO   192      33.426  33.964  33.161  1.00  0.00           H  
ATOM   3011  N   SER   193      34.386  35.688  30.648  1.00  0.00           N  
ATOM   3012  CA  SER   193      35.554  36.239  30.036  1.00  0.00           C  
ATOM   3013  C   SER   193      36.437  36.940  31.055  1.00  0.00           C  
ATOM   3014  O   SER   193      37.660  37.154  30.730  1.00  0.00           O  
ATOM   3015  CB  SER   193      35.144  37.254  28.917  1.00  0.00           C  
ATOM   3016  OG  SER   193      34.631  38.443  29.613  1.00  0.00           O  
ATOM   3017  H   SER   193      33.555  36.256  30.567  1.00  0.00           H  
ATOM   3018  HA  SER   193      36.139  35.403  29.653  1.00  0.00           H  
ATOM   3019  HB2 SER   193      35.965  37.538  28.259  1.00  0.00           H  
ATOM   3020  HB3 SER   193      34.430  36.817  28.218  1.00  0.00           H  
ATOM   3021  HG  SER   193      35.361  39.012  29.869  1.00  0.00           H  
ATOM   3022  N   VAL   194      35.866  37.393  32.199  1.00  0.00           N  
ATOM   3023  CA  VAL   194      36.610  37.916  33.338  1.00  0.00           C  
ATOM   3024  C   VAL   194      37.294  36.802  34.096  1.00  0.00           C  
ATOM   3025  O   VAL   194      36.648  35.942  34.609  1.00  0.00           O  
ATOM   3026  CB  VAL   194      35.804  38.817  34.199  1.00  0.00           C  
ATOM   3027  CG1 VAL   194      36.642  39.472  35.295  1.00  0.00           C  
ATOM   3028  CG2 VAL   194      35.008  39.958  33.555  1.00  0.00           C  
ATOM   3029  H   VAL   194      34.908  37.121  32.368  1.00  0.00           H  
ATOM   3030  HA  VAL   194      37.431  38.516  32.947  1.00  0.00           H  
ATOM   3031  HB  VAL   194      34.983  38.237  34.619  1.00  0.00           H  
ATOM   3032 HG11 VAL   194      35.968  40.038  35.938  1.00  0.00           H  
ATOM   3033 HG12 VAL   194      37.352  38.899  35.891  1.00  0.00           H  
ATOM   3034 HG13 VAL   194      37.246  40.161  34.705  1.00  0.00           H  
ATOM   3035 HG21 VAL   194      34.434  39.592  32.704  1.00  0.00           H  
ATOM   3036 HG22 VAL   194      34.336  40.329  34.329  1.00  0.00           H  
ATOM   3037 HG23 VAL   194      35.634  40.716  33.084  1.00  0.00           H  
ATOM   3038  N   TYR   195      38.607  36.983  34.344  1.00  0.00           N  
ATOM   3039  CA  TYR   195      39.425  36.103  35.179  1.00  0.00           C  
ATOM   3040  C   TYR   195      40.109  36.876  36.317  1.00  0.00           C  
ATOM   3041  O   TYR   195      40.390  38.063  36.158  1.00  0.00           O  
ATOM   3042  CB  TYR   195      40.498  35.324  34.341  1.00  0.00           C  
ATOM   3043  CG  TYR   195      40.007  34.310  33.252  1.00  0.00           C  
ATOM   3044  CD1 TYR   195      39.570  34.632  31.963  1.00  0.00           C  
ATOM   3045  CE1 TYR   195      39.036  33.665  31.094  1.00  0.00           C  
ATOM   3046  CZ  TYR   195      38.995  32.292  31.521  1.00  0.00           C  
ATOM   3047  OH  TYR   195      38.552  31.343  30.599  1.00  0.00           O  
ATOM   3048  CE2 TYR   195      39.379  32.005  32.833  1.00  0.00           C  
ATOM   3049  CD2 TYR   195      39.910  32.959  33.658  1.00  0.00           C  
ATOM   3050  H   TYR   195      39.077  37.813  34.011  1.00  0.00           H  
ATOM   3051  HA  TYR   195      38.867  35.289  35.639  1.00  0.00           H  
ATOM   3052  HB2 TYR   195      41.104  36.058  33.810  1.00  0.00           H  
ATOM   3053  HB3 TYR   195      41.108  34.705  34.998  1.00  0.00           H  
ATOM   3054  HD1 TYR   195      39.575  35.661  31.635  1.00  0.00           H  
ATOM   3055  HE1 TYR   195      38.789  33.913  30.072  1.00  0.00           H  
ATOM   3056  HH  TYR   195      38.345  31.823  29.794  1.00  0.00           H  
ATOM   3057  HE2 TYR   195      39.285  30.982  33.165  1.00  0.00           H  
ATOM   3058  HD2 TYR   195      40.081  32.704  34.693  1.00  0.00           H  
ATOM   3059  N   PHE   196      40.443  36.185  37.418  1.00  0.00           N  
ATOM   3060  CA  PHE   196      41.462  36.661  38.412  1.00  0.00           C  
ATOM   3061  C   PHE   196      42.894  36.243  37.966  1.00  0.00           C  
ATOM   3062  O   PHE   196      43.138  35.183  37.287  1.00  0.00           O  
ATOM   3063  CB  PHE   196      41.124  36.003  39.810  1.00  0.00           C  
ATOM   3064  CG  PHE   196      39.955  36.427  40.694  1.00  0.00           C  
ATOM   3065  CD1 PHE   196      39.760  35.811  41.943  1.00  0.00           C  
ATOM   3066  CE1 PHE   196      38.588  36.041  42.683  1.00  0.00           C  
ATOM   3067  CZ  PHE   196      37.570  36.887  42.212  1.00  0.00           C  
ATOM   3068  CE2 PHE   196      37.671  37.533  41.024  1.00  0.00           C  
ATOM   3069  CD2 PHE   196      38.858  37.217  40.207  1.00  0.00           C  
ATOM   3070  H   PHE   196      40.079  35.272  37.650  1.00  0.00           H  
ATOM   3071  HA  PHE   196      41.358  37.731  38.590  1.00  0.00           H  
ATOM   3072  HB2 PHE   196      41.001  34.930  39.661  1.00  0.00           H  
ATOM   3073  HB3 PHE   196      42.020  36.072  40.428  1.00  0.00           H  
ATOM   3074  HD1 PHE   196      40.562  35.213  42.350  1.00  0.00           H  
ATOM   3075  HE1 PHE   196      38.547  35.637  43.684  1.00  0.00           H  
ATOM   3076  HZ  PHE   196      36.722  37.069  42.855  1.00  0.00           H  
ATOM   3077  HE2 PHE   196      36.819  38.070  40.633  1.00  0.00           H  
ATOM   3078  HD2 PHE   196      38.902  37.583  39.192  1.00  0.00           H  
ATOM   3079  N   ILE   197      43.912  37.019  38.433  1.00  0.00           N  
ATOM   3080  CA  ILE   197      45.306  36.897  38.178  1.00  0.00           C  
ATOM   3081  C   ILE   197      46.030  37.069  39.552  1.00  0.00           C  
ATOM   3082  O   ILE   197      45.661  37.877  40.394  1.00  0.00           O  
ATOM   3083  CB  ILE   197      45.711  37.962  37.170  1.00  0.00           C  
ATOM   3084  CG2 ILE   197      47.275  38.122  37.103  1.00  0.00           C  
ATOM   3085  CG1 ILE   197      45.180  37.515  35.743  1.00  0.00           C  
ATOM   3086  CD1 ILE   197      45.609  38.315  34.486  1.00  0.00           C  
ATOM   3087  H   ILE   197      43.594  37.667  39.140  1.00  0.00           H  
ATOM   3088  HA  ILE   197      45.539  35.928  37.736  1.00  0.00           H  
ATOM   3089  HB  ILE   197      45.301  38.914  37.508  1.00  0.00           H  
ATOM   3090 HG21 ILE   197      47.557  38.878  36.371  1.00  0.00           H  
ATOM   3091 HG22 ILE   197      47.592  38.497  38.076  1.00  0.00           H  
ATOM   3092 HG23 ILE   197      47.827  37.212  36.867  1.00  0.00           H  
ATOM   3093 HG12 ILE   197      45.529  36.486  35.657  1.00  0.00           H  
ATOM   3094 HG13 ILE   197      44.112  37.660  35.907  1.00  0.00           H  
ATOM   3095 HD11 ILE   197      45.069  39.248  34.319  1.00  0.00           H  
ATOM   3096 HD12 ILE   197      46.686  38.484  34.503  1.00  0.00           H  
ATOM   3097 HD13 ILE   197      45.533  37.656  33.621  1.00  0.00           H  
ATOM   3098  N   LYS   198      47.169  36.332  39.734  1.00  0.00           N  
ATOM   3099  CA  LYS   198      48.065  36.608  40.830  1.00  0.00           C  
ATOM   3100  C   LYS   198      49.453  36.632  40.098  1.00  0.00           C  
ATOM   3101  O   LYS   198      49.782  35.730  39.316  1.00  0.00           O  
ATOM   3102  CB  LYS   198      47.962  35.639  41.983  1.00  0.00           C  
ATOM   3103  CG  LYS   198      48.940  36.093  43.135  1.00  0.00           C  
ATOM   3104  CD  LYS   198      49.401  34.869  43.959  1.00  0.00           C  
ATOM   3105  CE  LYS   198      50.529  34.098  43.287  1.00  0.00           C  
ATOM   3106  NZ  LYS   198      51.838  34.263  43.924  1.00  0.00           N1+
ATOM   3107  H   LYS   198      47.455  35.749  38.960  1.00  0.00           H  
ATOM   3108  HA  LYS   198      47.926  37.611  41.236  1.00  0.00           H  
ATOM   3109  HB2 LYS   198      46.922  35.568  42.304  1.00  0.00           H  
ATOM   3110  HB3 LYS   198      48.276  34.644  41.667  1.00  0.00           H  
ATOM   3111  HG2 LYS   198      49.794  36.620  42.708  1.00  0.00           H  
ATOM   3112  HG3 LYS   198      48.335  36.707  43.801  1.00  0.00           H  
ATOM   3113  HD2 LYS   198      49.691  35.229  44.946  1.00  0.00           H  
ATOM   3114  HD3 LYS   198      48.597  34.153  44.131  1.00  0.00           H  
ATOM   3115  HE2 LYS   198      50.286  33.039  43.206  1.00  0.00           H  
ATOM   3116  HE3 LYS   198      50.561  34.389  42.237  1.00  0.00           H  
ATOM   3117  HZ1 LYS   198      52.553  33.781  43.399  1.00  0.00           H  
ATOM   3118  HZ2 LYS   198      52.086  35.238  43.836  1.00  0.00           H  
ATOM   3119  HZ3 LYS   198      51.816  33.983  44.894  1.00  0.00           H  
ATOM   3120  N   PHE   199      50.341  37.640  40.401  1.00  0.00           N  
ATOM   3121  CA  PHE   199      51.724  37.704  39.974  1.00  0.00           C  
ATOM   3122  C   PHE   199      52.623  36.717  40.759  1.00  0.00           C  
ATOM   3123  O   PHE   199      52.210  36.153  41.796  1.00  0.00           O  
ATOM   3124  CB  PHE   199      52.069  39.248  40.055  1.00  0.00           C  
ATOM   3125  CG  PHE   199      51.472  40.081  38.959  1.00  0.00           C  
ATOM   3126  CD1 PHE   199      50.205  40.592  39.001  1.00  0.00           C  
ATOM   3127  CE1 PHE   199      49.689  41.299  37.981  1.00  0.00           C  
ATOM   3128  CZ  PHE   199      50.481  41.683  36.856  1.00  0.00           C  
ATOM   3129  CE2 PHE   199      51.759  41.098  36.741  1.00  0.00           C  
ATOM   3130  CD2 PHE   199      52.249  40.307  37.824  1.00  0.00           C  
ATOM   3131  H   PHE   199      50.045  38.268  41.134  1.00  0.00           H  
ATOM   3132  HA  PHE   199      51.719  37.340  38.946  1.00  0.00           H  
ATOM   3133  HB2 PHE   199      51.709  39.594  41.023  1.00  0.00           H  
ATOM   3134  HB3 PHE   199      53.149  39.392  40.096  1.00  0.00           H  
ATOM   3135  HD1 PHE   199      49.616  40.516  39.903  1.00  0.00           H  
ATOM   3136  HE1 PHE   199      48.650  41.586  37.925  1.00  0.00           H  
ATOM   3137  HZ  PHE   199      50.027  42.327  36.118  1.00  0.00           H  
ATOM   3138  HE2 PHE   199      52.455  41.351  35.955  1.00  0.00           H  
ATOM   3139  HD2 PHE   199      53.233  39.861  37.852  1.00  0.00           H  
ATOM   3140  N   ASP   200      53.794  36.364  40.167  1.00  0.00           N  
ATOM   3141  CA  ASP   200      54.708  35.436  40.852  1.00  0.00           C  
ATOM   3142  C   ASP   200      55.430  36.099  42.031  1.00  0.00           C  
ATOM   3143  O   ASP   200      55.557  35.576  43.112  1.00  0.00           O  
ATOM   3144  CB  ASP   200      55.587  34.750  39.861  1.00  0.00           C  
ATOM   3145  CG  ASP   200      54.944  34.058  38.702  1.00  0.00           C  
ATOM   3146  OD1 ASP   200      53.765  33.636  38.777  1.00  0.00           O  
ATOM   3147  OD2 ASP   200      55.651  33.890  37.707  1.00  0.00           O1-
ATOM   3148  H   ASP   200      54.179  36.893  39.398  1.00  0.00           H  
ATOM   3149  HA  ASP   200      54.192  34.595  41.317  1.00  0.00           H  
ATOM   3150  HB2 ASP   200      56.284  35.499  39.487  1.00  0.00           H  
ATOM   3151  HB3 ASP   200      56.177  34.010  40.401  1.00  0.00           H  
ATOM   3152  N   ASP   201      55.773  37.368  41.810  1.00  0.00           N  
ATOM   3153  CA  ASP   201      56.394  38.115  42.913  1.00  0.00           C  
ATOM   3154  C   ASP   201      55.395  38.632  43.974  1.00  0.00           C  
ATOM   3155  O   ASP   201      55.739  38.950  45.039  1.00  0.00           O  
ATOM   3156  CB  ASP   201      57.057  39.338  42.285  1.00  0.00           C  
ATOM   3157  CG  ASP   201      56.111  40.243  41.447  1.00  0.00           C  
ATOM   3158  OD1 ASP   201      55.914  39.926  40.257  1.00  0.00           O  
ATOM   3159  OD2 ASP   201      55.623  41.255  41.988  1.00  0.00           O1-
ATOM   3160  H   ASP   201      55.672  37.758  40.884  1.00  0.00           H  
ATOM   3161  HA  ASP   201      57.168  37.586  43.469  1.00  0.00           H  
ATOM   3162  HB2 ASP   201      57.550  39.857  43.107  1.00  0.00           H  
ATOM   3163  HB3 ASP   201      57.962  39.168  41.701  1.00  0.00           H  
ATOM   3164  N   ASP   202      54.138  38.629  43.603  1.00  0.00           N  
ATOM   3165  CA  ASP   202      53.051  39.196  44.552  1.00  0.00           C  
ATOM   3166  C   ASP   202      52.253  38.112  45.202  1.00  0.00           C  
ATOM   3167  O   ASP   202      52.010  37.063  44.610  1.00  0.00           O  
ATOM   3168  CB  ASP   202      52.133  40.236  43.873  1.00  0.00           C  
ATOM   3169  CG  ASP   202      51.580  41.327  44.822  1.00  0.00           C  
ATOM   3170  OD1 ASP   202      51.581  41.095  46.051  1.00  0.00           O  
ATOM   3171  OD2 ASP   202      51.220  42.401  44.245  1.00  0.00           O1-
ATOM   3172  H   ASP   202      53.990  38.375  42.637  1.00  0.00           H  
ATOM   3173  HA  ASP   202      53.549  39.704  45.378  1.00  0.00           H  
ATOM   3174  HB2 ASP   202      52.626  40.667  43.001  1.00  0.00           H  
ATOM   3175  HB3 ASP   202      51.269  39.725  43.447  1.00  0.00           H  
ATOM   3176  N   PHE   203      51.660  38.487  46.339  1.00  0.00           N  
ATOM   3177  CA  PHE   203      50.609  37.847  47.139  1.00  0.00           C  
ATOM   3178  C   PHE   203      49.206  38.543  47.000  1.00  0.00           C  
ATOM   3179  O   PHE   203      48.201  37.855  47.197  1.00  0.00           O  
ATOM   3180  CB  PHE   203      51.179  38.022  48.508  1.00  0.00           C  
ATOM   3181  CG  PHE   203      51.548  39.458  49.013  1.00  0.00           C  
ATOM   3182  CD1 PHE   203      50.558  40.378  49.500  1.00  0.00           C  
ATOM   3183  CE1 PHE   203      50.919  41.578  50.123  1.00  0.00           C  
ATOM   3184  CZ  PHE   203      52.258  41.891  50.278  1.00  0.00           C  
ATOM   3185  CE2 PHE   203      53.302  40.955  49.827  1.00  0.00           C  
ATOM   3186  CD2 PHE   203      52.931  39.766  49.222  1.00  0.00           C  
ATOM   3187  H   PHE   203      51.859  39.410  46.698  1.00  0.00           H  
ATOM   3188  HA  PHE   203      50.699  36.819  46.787  1.00  0.00           H  
ATOM   3189  HB2 PHE   203      50.523  37.553  49.241  1.00  0.00           H  
ATOM   3190  HB3 PHE   203      52.003  37.309  48.555  1.00  0.00           H  
ATOM   3191  HD1 PHE   203      49.523  40.158  49.283  1.00  0.00           H  
ATOM   3192  HE1 PHE   203      50.223  42.280  50.558  1.00  0.00           H  
ATOM   3193  HZ  PHE   203      52.581  42.826  50.711  1.00  0.00           H  
ATOM   3194  HE2 PHE   203      54.352  41.201  49.881  1.00  0.00           H  
ATOM   3195  HD2 PHE   203      53.646  39.082  48.788  1.00  0.00           H  
ATOM   3196  N   HIS   204      49.177  39.828  46.590  1.00  0.00           N  
ATOM   3197  CA  HIS   204      47.918  40.452  46.238  1.00  0.00           C  
ATOM   3198  C   HIS   204      47.162  39.805  45.078  1.00  0.00           C  
ATOM   3199  O   HIS   204      47.819  39.299  44.163  1.00  0.00           O  
ATOM   3200  CB  HIS   204      48.185  41.952  45.945  1.00  0.00           C  
ATOM   3201  CG  HIS   204      48.808  42.852  46.943  1.00  0.00           C  
ATOM   3202  ND1 HIS   204      50.085  42.840  47.490  1.00  0.00           N1+
ATOM   3203  CE1 HIS   204      50.194  43.841  48.373  1.00  0.00           C  
ATOM   3204  NE2 HIS   204      49.018  44.423  48.518  1.00  0.00           N  
ATOM   3205  CD2 HIS   204      48.155  43.834  47.687  1.00  0.00           C  
ATOM   3206  H   HIS   204      50.009  40.349  46.355  1.00  0.00           H  
ATOM   3207  HA  HIS   204      47.253  40.490  47.101  1.00  0.00           H  
ATOM   3208  HB2 HIS   204      48.775  42.028  45.031  1.00  0.00           H  
ATOM   3209  HB3 HIS   204      47.242  42.389  45.617  1.00  0.00           H  
ATOM   3210  HD1 HIS   204      50.800  42.299  47.025  1.00  0.00           H  
ATOM   3211  HE1 HIS   204      51.102  44.263  48.780  1.00  0.00           H  
ATOM   3212  HE2 HIS   204      48.850  45.379  48.797  1.00  0.00           H  
ATOM   3213  HD2 HIS   204      47.169  44.212  47.457  1.00  0.00           H  
ATOM   3214  N   ILE   205      45.795  39.852  44.968  1.00  0.00           N  
ATOM   3215  CA  ILE   205      45.091  39.408  43.743  1.00  0.00           C  
ATOM   3216  C   ILE   205      44.591  40.489  42.796  1.00  0.00           C  
ATOM   3217  O   ILE   205      44.166  41.587  43.194  1.00  0.00           O  
ATOM   3218  CB  ILE   205      43.852  38.476  44.207  1.00  0.00           C  
ATOM   3219  CG2 ILE   205      43.107  37.999  42.951  1.00  0.00           C  
ATOM   3220  CG1 ILE   205      44.266  37.349  45.148  1.00  0.00           C  
ATOM   3221  CD1 ILE   205      45.140  36.216  44.549  1.00  0.00           C  
ATOM   3222  H   ILE   205      45.230  40.079  45.774  1.00  0.00           H  
ATOM   3223  HA  ILE   205      45.747  38.774  43.147  1.00  0.00           H  
ATOM   3224  HB  ILE   205      43.126  39.056  44.776  1.00  0.00           H  
ATOM   3225 HG21 ILE   205      42.413  38.734  42.544  1.00  0.00           H  
ATOM   3226 HG22 ILE   205      43.894  37.609  42.306  1.00  0.00           H  
ATOM   3227 HG23 ILE   205      42.571  37.075  43.171  1.00  0.00           H  
ATOM   3228 HG12 ILE   205      44.739  37.825  46.006  1.00  0.00           H  
ATOM   3229 HG13 ILE   205      43.292  36.943  45.422  1.00  0.00           H  
ATOM   3230 HD11 ILE   205      45.413  35.521  45.343  1.00  0.00           H  
ATOM   3231 HD12 ILE   205      44.556  35.748  43.756  1.00  0.00           H  
ATOM   3232 HD13 ILE   205      46.049  36.597  44.083  1.00  0.00           H  
ATOM   3233  N   TYR   206      44.678  40.329  41.450  1.00  0.00           N  
ATOM   3234  CA  TYR   206      44.127  41.318  40.536  1.00  0.00           C  
ATOM   3235  C   TYR   206      43.121  40.725  39.490  1.00  0.00           C  
ATOM   3236  O   TYR   206      43.004  39.520  39.410  1.00  0.00           O  
ATOM   3237  CB  TYR   206      45.368  41.893  39.828  1.00  0.00           C  
ATOM   3238  CG  TYR   206      46.435  42.447  40.806  1.00  0.00           C  
ATOM   3239  CD1 TYR   206      47.511  41.651  41.300  1.00  0.00           C  
ATOM   3240  CE1 TYR   206      48.507  42.255  42.158  1.00  0.00           C  
ATOM   3241  CZ  TYR   206      48.350  43.579  42.574  1.00  0.00           C  
ATOM   3242  OH  TYR   206      49.136  44.105  43.576  1.00  0.00           O  
ATOM   3243  CE2 TYR   206      47.204  44.347  42.156  1.00  0.00           C  
ATOM   3244  CD2 TYR   206      46.170  43.734  41.349  1.00  0.00           C  
ATOM   3245  H   TYR   206      45.181  39.564  41.021  1.00  0.00           H  
ATOM   3246  HA  TYR   206      43.632  42.083  41.136  1.00  0.00           H  
ATOM   3247  HB2 TYR   206      45.877  41.146  39.219  1.00  0.00           H  
ATOM   3248  HB3 TYR   206      45.139  42.659  39.087  1.00  0.00           H  
ATOM   3249  HD1 TYR   206      47.556  40.593  41.088  1.00  0.00           H  
ATOM   3250  HE1 TYR   206      49.266  41.723  42.713  1.00  0.00           H  
ATOM   3251  HH  TYR   206      49.928  43.564  43.611  1.00  0.00           H  
ATOM   3252  HE2 TYR   206      47.048  45.325  42.587  1.00  0.00           H  
ATOM   3253  HD2 TYR   206      45.356  44.332  40.967  1.00  0.00           H  
ATOM   3254  N   VAL   207      42.458  41.552  38.634  1.00  0.00           N  
ATOM   3255  CA  VAL   207      41.294  41.123  37.776  1.00  0.00           C  
ATOM   3256  C   VAL   207      41.306  41.885  36.474  1.00  0.00           C  
ATOM   3257  O   VAL   207      41.403  43.087  36.433  1.00  0.00           O  
ATOM   3258  CB  VAL   207      39.972  41.400  38.486  1.00  0.00           C  
ATOM   3259  CG1 VAL   207      38.742  40.946  37.710  1.00  0.00           C  
ATOM   3260  CG2 VAL   207      39.900  40.911  39.927  1.00  0.00           C  
ATOM   3261  H   VAL   207      42.605  42.536  38.811  1.00  0.00           H  
ATOM   3262  HA  VAL   207      41.321  40.049  37.586  1.00  0.00           H  
ATOM   3263  HB  VAL   207      39.934  42.489  38.482  1.00  0.00           H  
ATOM   3264 HG11 VAL   207      38.613  41.494  36.776  1.00  0.00           H  
ATOM   3265 HG12 VAL   207      38.800  39.875  37.515  1.00  0.00           H  
ATOM   3266 HG13 VAL   207      37.857  41.058  38.336  1.00  0.00           H  
ATOM   3267 HG21 VAL   207      40.599  41.469  40.550  1.00  0.00           H  
ATOM   3268 HG22 VAL   207      38.933  41.181  40.350  1.00  0.00           H  
ATOM   3269 HG23 VAL   207      39.945  39.826  40.022  1.00  0.00           H  
ATOM   3270  N   TYR   208      41.226  41.077  35.367  1.00  0.00           N  
ATOM   3271  CA  TYR   208      41.345  41.583  33.963  1.00  0.00           C  
ATOM   3272  C   TYR   208      40.244  40.850  33.102  1.00  0.00           C  
ATOM   3273  O   TYR   208      39.880  39.686  33.206  1.00  0.00           O  
ATOM   3274  CB  TYR   208      42.745  41.251  33.363  1.00  0.00           C  
ATOM   3275  CG  TYR   208      43.842  42.178  33.869  1.00  0.00           C  
ATOM   3276  CD1 TYR   208      44.138  43.361  33.122  1.00  0.00           C  
ATOM   3277  CE1 TYR   208      45.291  44.133  33.419  1.00  0.00           C  
ATOM   3278  CZ  TYR   208      46.142  43.710  34.451  1.00  0.00           C  
ATOM   3279  OH  TYR   208      47.272  44.456  34.724  1.00  0.00           O  
ATOM   3280  CE2 TYR   208      45.775  42.640  35.316  1.00  0.00           C  
ATOM   3281  CD2 TYR   208      44.646  41.835  34.981  1.00  0.00           C  
ATOM   3282  H   TYR   208      41.085  40.086  35.500  1.00  0.00           H  
ATOM   3283  HA  TYR   208      41.217  42.665  33.919  1.00  0.00           H  
ATOM   3284  HB2 TYR   208      42.940  40.215  33.642  1.00  0.00           H  
ATOM   3285  HB3 TYR   208      42.589  41.256  32.284  1.00  0.00           H  
ATOM   3286  HD1 TYR   208      43.591  43.675  32.245  1.00  0.00           H  
ATOM   3287  HE1 TYR   208      45.559  44.996  32.827  1.00  0.00           H  
ATOM   3288  HH  TYR   208      47.455  45.030  33.977  1.00  0.00           H  
ATOM   3289  HE2 TYR   208      46.451  42.435  36.133  1.00  0.00           H  
ATOM   3290  HD2 TYR   208      44.405  41.008  35.632  1.00  0.00           H  
ATOM   3291  N   ASP   209      39.524  41.589  32.272  1.00  0.00           N  
ATOM   3292  CA  ASP   209      38.558  41.046  31.338  1.00  0.00           C  
ATOM   3293  C   ASP   209      39.254  40.671  29.995  1.00  0.00           C  
ATOM   3294  O   ASP   209      39.834  41.476  29.238  1.00  0.00           O  
ATOM   3295  CB  ASP   209      37.518  42.126  31.281  1.00  0.00           C  
ATOM   3296  CG  ASP   209      36.169  41.666  30.675  1.00  0.00           C  
ATOM   3297  OD1 ASP   209      36.059  40.563  30.081  1.00  0.00           O  
ATOM   3298  OD2 ASP   209      35.204  42.386  30.839  1.00  0.00           O1-
ATOM   3299  H   ASP   209      39.661  42.584  32.379  1.00  0.00           H  
ATOM   3300  HA  ASP   209      38.024  40.153  31.662  1.00  0.00           H  
ATOM   3301  HB2 ASP   209      37.317  42.707  32.181  1.00  0.00           H  
ATOM   3302  HB3 ASP   209      38.017  42.867  30.656  1.00  0.00           H  
ATOM   3303  N   LEU   210      39.467  39.372  29.765  1.00  0.00           N  
ATOM   3304  CA  LEU   210      40.510  38.852  28.821  1.00  0.00           C  
ATOM   3305  C   LEU   210      39.868  38.606  27.394  1.00  0.00           C  
ATOM   3306  O   LEU   210      40.165  39.333  26.433  1.00  0.00           O  
ATOM   3307  CB  LEU   210      41.194  37.600  29.276  1.00  0.00           C  
ATOM   3308  CG  LEU   210      41.897  37.637  30.686  1.00  0.00           C  
ATOM   3309  CD1 LEU   210      42.426  36.221  30.986  1.00  0.00           C  
ATOM   3310  CD2 LEU   210      42.962  38.742  30.713  1.00  0.00           C  
ATOM   3311  H   LEU   210      39.117  38.716  30.448  1.00  0.00           H  
ATOM   3312  HA  LEU   210      41.255  39.605  28.566  1.00  0.00           H  
ATOM   3313  HB2 LEU   210      40.417  36.836  29.314  1.00  0.00           H  
ATOM   3314  HB3 LEU   210      41.838  37.238  28.476  1.00  0.00           H  
ATOM   3315  HG  LEU   210      41.137  37.847  31.439  1.00  0.00           H  
ATOM   3316 HD11 LEU   210      43.325  35.872  30.478  1.00  0.00           H  
ATOM   3317 HD12 LEU   210      42.800  36.200  32.010  1.00  0.00           H  
ATOM   3318 HD13 LEU   210      41.617  35.530  30.751  1.00  0.00           H  
ATOM   3319 HD21 LEU   210      43.296  38.645  31.746  1.00  0.00           H  
ATOM   3320 HD22 LEU   210      43.781  38.554  30.019  1.00  0.00           H  
ATOM   3321 HD23 LEU   210      42.627  39.758  30.505  1.00  0.00           H  
ATOM   3322  N   VAL   211      39.027  37.589  27.245  1.00  0.00           N  
ATOM   3323  CA  VAL   211      38.467  37.073  25.988  1.00  0.00           C  
ATOM   3324  C   VAL   211      37.104  36.396  26.139  1.00  0.00           C  
ATOM   3325  O   VAL   211      36.948  35.497  26.993  1.00  0.00           O  
ATOM   3326  CB  VAL   211      39.621  36.236  25.354  1.00  0.00           C  
ATOM   3327  CG1 VAL   211      39.844  34.982  26.151  1.00  0.00           C  
ATOM   3328  CG2 VAL   211      39.307  35.865  23.862  1.00  0.00           C  
ATOM   3329  H   VAL   211      38.605  37.117  28.032  1.00  0.00           H  
ATOM   3330  HA  VAL   211      38.368  37.951  25.350  1.00  0.00           H  
ATOM   3331  HB  VAL   211      40.513  36.861  25.319  1.00  0.00           H  
ATOM   3332 HG11 VAL   211      40.806  34.523  25.921  1.00  0.00           H  
ATOM   3333 HG12 VAL   211      39.759  34.968  27.237  1.00  0.00           H  
ATOM   3334 HG13 VAL   211      39.201  34.173  25.806  1.00  0.00           H  
ATOM   3335 HG21 VAL   211      38.337  35.370  23.817  1.00  0.00           H  
ATOM   3336 HG22 VAL   211      39.312  36.756  23.234  1.00  0.00           H  
ATOM   3337 HG23 VAL   211      40.145  35.349  23.392  1.00  0.00           H  
ATOM   3338  N   LYS   212      36.119  36.706  25.286  1.00  0.00           N  
ATOM   3339  CA  LYS   212      34.685  36.356  25.287  1.00  0.00           C  
ATOM   3340  C   LYS   212      34.432  34.926  25.700  1.00  0.00           C  
ATOM   3341  O   LYS   212      35.073  34.004  25.212  1.00  0.00           O  
ATOM   3342  CB  LYS   212      33.919  36.690  24.000  1.00  0.00           C  
ATOM   3343  CG  LYS   212      33.437  38.099  24.184  1.00  0.00           C  
ATOM   3344  CD  LYS   212      32.642  38.577  23.012  1.00  0.00           C  
ATOM   3345  CE  LYS   212      33.512  38.721  21.748  1.00  0.00           C  
ATOM   3346  NZ  LYS   212      32.845  39.581  20.726  1.00  0.00           N1+
ATOM   3347  H   LYS   212      36.401  37.157  24.428  1.00  0.00           H  
ATOM   3348  HA  LYS   212      34.250  37.026  26.028  1.00  0.00           H  
ATOM   3349  HB2 LYS   212      34.593  36.697  23.143  1.00  0.00           H  
ATOM   3350  HB3 LYS   212      33.006  36.106  23.882  1.00  0.00           H  
ATOM   3351  HG2 LYS   212      32.753  38.158  25.030  1.00  0.00           H  
ATOM   3352  HG3 LYS   212      34.280  38.770  24.348  1.00  0.00           H  
ATOM   3353  HD2 LYS   212      31.801  37.897  22.872  1.00  0.00           H  
ATOM   3354  HD3 LYS   212      32.295  39.560  23.330  1.00  0.00           H  
ATOM   3355  HE2 LYS   212      34.499  39.136  21.951  1.00  0.00           H  
ATOM   3356  HE3 LYS   212      33.723  37.704  21.417  1.00  0.00           H  
ATOM   3357  HZ1 LYS   212      31.875  39.350  20.568  1.00  0.00           H  
ATOM   3358  HZ2 LYS   212      32.876  40.559  20.978  1.00  0.00           H  
ATOM   3359  HZ3 LYS   212      33.281  39.481  19.821  1.00  0.00           H  
ATOM   3360  N   NME   213      33.346  34.811  26.454  1.00  0.00           N  
ATOM   3361  C   NME   213      32.917  33.617  27.078  1.00  0.00           C  
ATOM   3362  H   NME   213      32.992  35.712  26.744  1.00  0.00           H  
ATOM   3363  H1  NME   213      31.938  33.747  27.539  1.00  0.00           H  
ATOM   3364  H2  NME   213      32.958  32.776  26.386  1.00  0.00           H  
ATOM   3365  H3  NME   213      33.651  33.368  27.845  1.00  0.00           H  
TER    3366      NME   213
CONECT 3361 3363 3364 3365
CONECT 3363 3361
CONECT 3364 3361
CONECT 3365 3361
END   
