# Supplementary material for: Exploring Aromatic Cage Flexibility Using Cosolvent Molecular Dynamics Simulations—An In-Silico Case Study of Tudor Domains
Source: J Chem Inf Model. 2024 May 21;64(11):4553–69. doi: 10.1021/acs.jcim.4c00298 (PMC11167732; doi:10.1021/acs.jcim.4c00298)
Supplement: Supplementary file 2 — ci4c00298_si_002.zip [file ci4c00298_si_002.zip › SPIN1/cluster_representatives/domain1/06_PYM_rep_c6.pdb]

TITLE     rep07.c6
REMARK   4      COMPLIES WITH FORMAT V. 3.0, 1-DEC-2006
REMARK 888
REMARK 888 WRITTEN BY MAESTRO (A PRODUCT OF SCHRODINGER, LLC)
ATOM      1  CH3 ACE     1      48.952  15.831  59.200  1.00  0.00           C  
ATOM      2  C   ACE     1      47.873  16.669  59.732  1.00  0.00           C  
ATOM      3  O   ACE     1      46.874  16.137  60.178  1.00  0.00           O  
ATOM      4  H1  ACE     1      49.034  15.945  58.119  1.00  0.00           H  
ATOM      5  H2  ACE     1      49.905  15.990  59.705  1.00  0.00           H  
ATOM      6  H3  ACE     1      48.670  14.798  59.401  1.00  0.00           H  
ATOM      7  N   ARG     2      48.061  17.947  59.531  1.00  0.00           N  
ATOM      8  CA  ARG     2      47.196  19.031  60.062  1.00  0.00           C  
ATOM      9  C   ARG     2      45.857  19.006  59.301  1.00  0.00           C  
ATOM     10  O   ARG     2      45.664  18.782  58.090  1.00  0.00           O  
ATOM     11  CB  ARG     2      47.921  20.404  60.091  1.00  0.00           C  
ATOM     12  CG  ARG     2      49.333  20.312  60.689  1.00  0.00           C  
ATOM     13  CD  ARG     2      50.032  21.603  60.964  1.00  0.00           C  
ATOM     14  NE  ARG     2      50.353  22.194  59.651  1.00  0.00           N  
ATOM     15  CZ  ARG     2      51.485  22.595  59.202  1.00  0.00           C  
ATOM     16  NH1 ARG     2      52.460  22.611  60.027  1.00  0.00           N  
ATOM     17  NH2 ARG     2      51.618  23.165  58.030  1.00  0.00           N1+
ATOM     18  H   ARG     2      48.853  18.190  58.954  1.00  0.00           H  
ATOM     19  HA  ARG     2      46.867  18.884  61.091  1.00  0.00           H  
ATOM     20  HB2 ARG     2      47.927  20.690  59.040  1.00  0.00           H  
ATOM     21  HB3 ARG     2      47.260  21.034  60.685  1.00  0.00           H  
ATOM     22  HG2 ARG     2      49.183  19.839  61.659  1.00  0.00           H  
ATOM     23  HG3 ARG     2      49.913  19.627  60.071  1.00  0.00           H  
ATOM     24  HD2 ARG     2      49.474  22.230  61.659  1.00  0.00           H  
ATOM     25  HD3 ARG     2      50.995  21.298  61.373  1.00  0.00           H  
ATOM     26  HE  ARG     2      49.608  22.392  58.999  1.00  0.00           H  
ATOM     27 HH11 ARG     2      52.385  21.969  60.803  1.00  0.00           H  
ATOM     28 HH12 ARG     2      53.278  23.032  59.610  1.00  0.00           H  
ATOM     29 HH21 ARG     2      50.952  22.979  57.294  1.00  0.00           H  
ATOM     30 HH22 ARG     2      52.518  23.552  57.787  1.00  0.00           H  
ATOM     31  N   ARG     3      44.818  19.359  60.042  1.00  0.00           N  
ATOM     32  CA  ARG     3      43.500  19.762  59.564  1.00  0.00           C  
ATOM     33  C   ARG     3      43.601  20.840  58.479  1.00  0.00           C  
ATOM     34  O   ARG     3      44.444  21.780  58.477  1.00  0.00           O  
ATOM     35  CB  ARG     3      42.685  20.192  60.810  1.00  0.00           C  
ATOM     36  CG  ARG     3      41.232  20.405  60.436  1.00  0.00           C  
ATOM     37  CD  ARG     3      40.449  20.586  61.708  1.00  0.00           C  
ATOM     38  NE  ARG     3      39.034  20.817  61.303  1.00  0.00           N  
ATOM     39  CZ  ARG     3      38.417  21.937  61.208  1.00  0.00           C  
ATOM     40  NH1 ARG     3      39.092  23.050  61.059  1.00  0.00           N  
ATOM     41  NH2 ARG     3      37.167  22.026  61.089  1.00  0.00           N1+
ATOM     42  H   ARG     3      44.861  19.280  61.048  1.00  0.00           H  
ATOM     43  HA  ARG     3      43.032  18.851  59.191  1.00  0.00           H  
ATOM     44  HB2 ARG     3      42.836  19.511  61.647  1.00  0.00           H  
ATOM     45  HB3 ARG     3      42.987  21.151  61.232  1.00  0.00           H  
ATOM     46  HG2 ARG     3      41.084  21.264  59.783  1.00  0.00           H  
ATOM     47  HG3 ARG     3      40.828  19.508  59.968  1.00  0.00           H  
ATOM     48  HD2 ARG     3      40.448  19.749  62.407  1.00  0.00           H  
ATOM     49  HD3 ARG     3      40.839  21.444  62.256  1.00  0.00           H  
ATOM     50  HE  ARG     3      38.470  19.979  61.317  1.00  0.00           H  
ATOM     51 HH11 ARG     3      40.101  23.078  61.077  1.00  0.00           H  
ATOM     52 HH12 ARG     3      38.593  23.830  60.656  1.00  0.00           H  
ATOM     53 HH21 ARG     3      36.620  21.183  61.189  1.00  0.00           H  
ATOM     54 HH22 ARG     3      36.742  22.904  60.828  1.00  0.00           H  
ATOM     55  N   ASN     4      42.799  20.645  57.463  1.00  0.00           N  
ATOM     56  CA  ASN     4      42.800  21.551  56.324  1.00  0.00           C  
ATOM     57  C   ASN     4      41.953  22.849  56.663  1.00  0.00           C  
ATOM     58  O   ASN     4      40.973  22.753  57.400  1.00  0.00           O  
ATOM     59  CB  ASN     4      42.402  20.870  55.013  1.00  0.00           C  
ATOM     60  CG  ASN     4      42.521  21.818  53.806  1.00  0.00           C  
ATOM     61  OD1 ASN     4      43.198  22.858  53.762  1.00  0.00           O  
ATOM     62  ND2 ASN     4      41.867  21.442  52.698  1.00  0.00           N  
ATOM     63  H   ASN     4      42.256  19.798  57.369  1.00  0.00           H  
ATOM     64  HA  ASN     4      43.818  21.886  56.125  1.00  0.00           H  
ATOM     65  HB2 ASN     4      43.137  20.081  54.853  1.00  0.00           H  
ATOM     66  HB3 ASN     4      41.377  20.531  55.165  1.00  0.00           H  
ATOM     67 HD21 ASN     4      41.419  20.538  52.663  1.00  0.00           H  
ATOM     68 HD22 ASN     4      41.972  22.001  51.864  1.00  0.00           H  
ATOM     69  N   ILE     5      42.317  24.036  56.124  1.00  0.00           N  
ATOM     70  CA  ILE     5      42.023  25.329  56.735  1.00  0.00           C  
ATOM     71  C   ILE     5      41.074  26.271  55.995  1.00  0.00           C  
ATOM     72  O   ILE     5      41.090  27.489  56.214  1.00  0.00           O  
ATOM     73  CB  ILE     5      43.416  26.037  57.026  1.00  0.00           C  
ATOM     74  CG2 ILE     5      44.171  25.066  57.904  1.00  0.00           C  
ATOM     75  CG1 ILE     5      44.198  26.396  55.724  1.00  0.00           C  
ATOM     76  CD1 ILE     5      45.635  26.924  55.861  1.00  0.00           C  
ATOM     77  H   ILE     5      43.001  24.025  55.381  1.00  0.00           H  
ATOM     78  HA  ILE     5      41.654  25.198  57.752  1.00  0.00           H  
ATOM     79  HB  ILE     5      43.293  26.876  57.711  1.00  0.00           H  
ATOM     80 HG21 ILE     5      43.630  24.875  58.831  1.00  0.00           H  
ATOM     81 HG22 ILE     5      44.502  24.195  57.339  1.00  0.00           H  
ATOM     82 HG23 ILE     5      45.147  25.448  58.202  1.00  0.00           H  
ATOM     83 HG12 ILE     5      44.171  25.563  55.020  1.00  0.00           H  
ATOM     84 HG13 ILE     5      43.613  27.244  55.368  1.00  0.00           H  
ATOM     85 HD11 ILE     5      45.700  27.800  56.507  1.00  0.00           H  
ATOM     86 HD12 ILE     5      46.239  26.121  56.285  1.00  0.00           H  
ATOM     87 HD13 ILE     5      46.088  27.168  54.900  1.00  0.00           H  
ATOM     88  N   VAL     6      40.241  25.689  55.109  1.00  0.00           N  
ATOM     89  CA  VAL     6      39.263  26.479  54.297  1.00  0.00           C  
ATOM     90  C   VAL     6      38.239  27.104  55.248  1.00  0.00           C  
ATOM     91  O   VAL     6      37.703  26.378  56.063  1.00  0.00           O  
ATOM     92  CB  VAL     6      38.620  25.688  53.189  1.00  0.00           C  
ATOM     93  CG1 VAL     6      37.570  26.466  52.406  1.00  0.00           C  
ATOM     94  CG2 VAL     6      39.624  25.175  52.125  1.00  0.00           C  
ATOM     95  H   VAL     6      40.212  24.681  55.051  1.00  0.00           H  
ATOM     96  HA  VAL     6      39.927  27.195  53.814  1.00  0.00           H  
ATOM     97  HB  VAL     6      38.022  24.917  53.675  1.00  0.00           H  
ATOM     98 HG11 VAL     6      36.999  27.046  53.132  1.00  0.00           H  
ATOM     99 HG12 VAL     6      38.086  27.161  51.743  1.00  0.00           H  
ATOM    100 HG13 VAL     6      36.979  25.867  51.714  1.00  0.00           H  
ATOM    101 HG21 VAL     6      39.221  24.393  51.481  1.00  0.00           H  
ATOM    102 HG22 VAL     6      39.983  26.048  51.580  1.00  0.00           H  
ATOM    103 HG23 VAL     6      40.480  24.685  52.589  1.00  0.00           H  
ATOM    104  N   GLY     7      38.039  28.426  55.195  1.00  0.00           N  
ATOM    105  CA  GLY     7      37.115  29.074  56.129  1.00  0.00           C  
ATOM    106  C   GLY     7      37.636  29.384  57.505  1.00  0.00           C  
ATOM    107  O   GLY     7      36.960  30.058  58.330  1.00  0.00           O  
ATOM    108  H   GLY     7      38.581  28.999  54.563  1.00  0.00           H  
ATOM    109  HA2 GLY     7      36.760  30.037  55.763  1.00  0.00           H  
ATOM    110  HA3 GLY     7      36.241  28.439  56.270  1.00  0.00           H  
ATOM    111  N   CYS     8      38.857  28.973  57.865  1.00  0.00           N  
ATOM    112  CA  CYS     8      39.429  29.298  59.122  1.00  0.00           C  
ATOM    113  C   CYS     8      39.865  30.764  59.246  1.00  0.00           C  
ATOM    114  O   CYS     8      40.497  31.382  58.407  1.00  0.00           O  
ATOM    115  CB  CYS     8      40.717  28.499  59.379  1.00  0.00           C  
ATOM    116  SG  CYS     8      40.322  26.741  59.416  1.00  0.00           S  
ATOM    117  H   CYS     8      39.452  28.492  57.205  1.00  0.00           H  
ATOM    118  HA  CYS     8      38.719  29.117  59.929  1.00  0.00           H  
ATOM    119  HB2 CYS     8      41.490  28.696  58.636  1.00  0.00           H  
ATOM    120  HB3 CYS     8      41.252  28.780  60.286  1.00  0.00           H  
ATOM    121  HG  CYS     8      39.492  26.704  60.463  1.00  0.00           H  
ATOM    122  N   ARG     9      39.776  31.234  60.561  1.00  0.00           N  
ATOM    123  CA  ARG     9      40.646  32.407  60.996  1.00  0.00           C  
ATOM    124  C   ARG     9      42.064  32.041  61.233  1.00  0.00           C  
ATOM    125  O   ARG     9      42.280  30.998  61.857  1.00  0.00           O  
ATOM    126  CB  ARG     9      40.040  33.101  62.234  1.00  0.00           C  
ATOM    127  CG  ARG     9      38.763  33.923  61.868  1.00  0.00           C  
ATOM    128  CD  ARG     9      38.946  35.178  61.022  1.00  0.00           C  
ATOM    129  NE  ARG     9      39.590  36.242  61.697  1.00  0.00           N  
ATOM    130  CZ  ARG     9      39.827  37.447  61.258  1.00  0.00           C  
ATOM    131  NH1 ARG     9      39.431  37.799  60.082  1.00  0.00           N  
ATOM    132  NH2 ARG     9      40.386  38.309  62.005  1.00  0.00           N1+
ATOM    133  H   ARG     9      39.129  30.724  61.145  1.00  0.00           H  
ATOM    134  HA  ARG     9      40.646  33.050  60.116  1.00  0.00           H  
ATOM    135  HB2 ARG     9      39.712  32.358  62.960  1.00  0.00           H  
ATOM    136  HB3 ARG     9      40.839  33.710  62.658  1.00  0.00           H  
ATOM    137  HG2 ARG     9      38.082  33.200  61.417  1.00  0.00           H  
ATOM    138  HG3 ARG     9      38.396  34.149  62.868  1.00  0.00           H  
ATOM    139  HD2 ARG     9      39.513  34.899  60.134  1.00  0.00           H  
ATOM    140  HD3 ARG     9      37.989  35.539  60.646  1.00  0.00           H  
ATOM    141  HE  ARG     9      40.031  36.076  62.590  1.00  0.00           H  
ATOM    142 HH11 ARG     9      39.156  37.092  59.416  1.00  0.00           H  
ATOM    143 HH12 ARG     9      39.530  38.765  59.805  1.00  0.00           H  
ATOM    144 HH21 ARG     9      40.682  38.032  62.930  1.00  0.00           H  
ATOM    145 HH22 ARG     9      40.815  39.143  61.629  1.00  0.00           H  
ATOM    146  N   ILE    10      43.087  32.861  60.824  1.00  0.00           N  
ATOM    147  CA  ILE    10      44.523  32.525  60.852  1.00  0.00           C  
ATOM    148  C   ILE    10      45.238  33.858  61.143  1.00  0.00           C  
ATOM    149  O   ILE    10      44.734  34.951  60.811  1.00  0.00           O  
ATOM    150  CB  ILE    10      44.971  31.761  59.522  1.00  0.00           C  
ATOM    151  CG2 ILE    10      44.256  30.410  59.470  1.00  0.00           C  
ATOM    152  CG1 ILE    10      44.853  32.564  58.274  1.00  0.00           C  
ATOM    153  CD1 ILE    10      46.180  33.282  57.912  1.00  0.00           C  
ATOM    154  H   ILE    10      42.854  33.740  60.386  1.00  0.00           H  
ATOM    155  HA  ILE    10      44.632  31.869  61.716  1.00  0.00           H  
ATOM    156  HB  ILE    10      46.025  31.561  59.716  1.00  0.00           H  
ATOM    157 HG21 ILE    10      44.247  29.912  60.439  1.00  0.00           H  
ATOM    158 HG22 ILE    10      43.223  30.467  59.126  1.00  0.00           H  
ATOM    159 HG23 ILE    10      44.795  29.680  58.865  1.00  0.00           H  
ATOM    160 HG12 ILE    10      44.648  31.818  57.506  1.00  0.00           H  
ATOM    161 HG13 ILE    10      43.940  33.149  58.372  1.00  0.00           H  
ATOM    162 HD11 ILE    10      46.497  33.943  58.719  1.00  0.00           H  
ATOM    163 HD12 ILE    10      47.001  32.567  57.928  1.00  0.00           H  
ATOM    164 HD13 ILE    10      46.158  33.735  56.921  1.00  0.00           H  
ATOM    165  N   GLN    11      46.389  33.820  61.848  1.00  0.00           N  
ATOM    166  CA  GLN    11      47.289  34.939  62.044  1.00  0.00           C  
ATOM    167  C   GLN    11      48.714  34.525  61.872  1.00  0.00           C  
ATOM    168  O   GLN    11      49.057  33.455  62.397  1.00  0.00           O  
ATOM    169  CB  GLN    11      47.038  35.638  63.344  1.00  0.00           C  
ATOM    170  CG  GLN    11      47.141  34.789  64.575  1.00  0.00           C  
ATOM    171  CD  GLN    11      46.918  35.667  65.833  1.00  0.00           C  
ATOM    172  OE1 GLN    11      46.493  36.838  65.795  1.00  0.00           O  
ATOM    173  NE2 GLN    11      46.892  35.120  67.052  1.00  0.00           N  
ATOM    174  H   GLN    11      46.660  32.909  62.189  1.00  0.00           H  
ATOM    175  HA  GLN    11      47.117  35.735  61.319  1.00  0.00           H  
ATOM    176  HB2 GLN    11      47.800  36.411  63.446  1.00  0.00           H  
ATOM    177  HB3 GLN    11      46.079  36.144  63.235  1.00  0.00           H  
ATOM    178  HG2 GLN    11      46.491  33.914  64.536  1.00  0.00           H  
ATOM    179  HG3 GLN    11      48.161  34.417  64.669  1.00  0.00           H  
ATOM    180 HE21 GLN    11      47.133  34.147  67.175  1.00  0.00           H  
ATOM    181 HE22 GLN    11      46.623  35.651  67.868  1.00  0.00           H  
ATOM    182  N   HIS    12      49.494  35.431  61.344  1.00  0.00           N  
ATOM    183  CA  HIS    12      50.880  35.179  61.032  1.00  0.00           C  
ATOM    184  C   HIS    12      51.772  36.396  60.931  1.00  0.00           C  
ATOM    185  O   HIS    12      51.305  37.496  60.591  1.00  0.00           O  
ATOM    186  CB  HIS    12      50.918  34.310  59.790  1.00  0.00           C  
ATOM    187  CG  HIS    12      50.730  35.038  58.482  1.00  0.00           C  
ATOM    188  ND1 HIS    12      51.734  35.730  57.835  1.00  0.00           N  
ATOM    189  CE1 HIS    12      51.205  36.443  56.836  1.00  0.00           C  
ATOM    190  NE2 HIS    12      49.895  36.186  56.767  1.00  0.00           N  
ATOM    191  CD2 HIS    12      49.573  35.238  57.689  1.00  0.00           C  
ATOM    192  H   HIS    12      49.137  36.286  60.940  1.00  0.00           H  
ATOM    193  HA  HIS    12      51.375  34.529  61.753  1.00  0.00           H  
ATOM    194  HB2 HIS    12      51.875  33.790  59.774  1.00  0.00           H  
ATOM    195  HB3 HIS    12      50.161  33.528  59.845  1.00  0.00           H  
ATOM    196  HD1 HIS    12      52.731  35.660  57.986  1.00  0.00           H  
ATOM    197  HE1 HIS    12      51.708  37.132  56.174  1.00  0.00           H  
ATOM    198  HD2 HIS    12      48.614  34.786  57.891  1.00  0.00           H  
ATOM    199  N   GLY    13      53.066  36.187  61.150  1.00  0.00           N  
ATOM    200  CA  GLY    13      54.136  37.149  60.787  1.00  0.00           C  
ATOM    201  C   GLY    13      54.775  36.865  59.370  1.00  0.00           C  
ATOM    202  O   GLY    13      54.401  35.925  58.742  1.00  0.00           O  
ATOM    203  H   GLY    13      53.283  35.231  61.393  1.00  0.00           H  
ATOM    204  HA2 GLY    13      53.823  38.192  60.819  1.00  0.00           H  
ATOM    205  HA3 GLY    13      54.977  37.014  61.467  1.00  0.00           H  
ATOM    206  N   TRP    14      55.807  37.631  59.048  1.00  0.00           N  
ATOM    207  CA  TRP    14      56.679  37.413  57.855  1.00  0.00           C  
ATOM    208  C   TRP    14      58.167  37.653  58.170  1.00  0.00           C  
ATOM    209  O   TRP    14      58.558  38.737  58.710  1.00  0.00           O  
ATOM    210  CB  TRP    14      56.182  38.430  56.771  1.00  0.00           C  
ATOM    211  CG  TRP    14      56.710  38.179  55.356  1.00  0.00           C  
ATOM    212  CD1 TRP    14      57.752  38.789  54.772  1.00  0.00           C  
ATOM    213  NE1 TRP    14      57.926  38.286  53.512  1.00  0.00           N  
ATOM    214  CE2 TRP    14      56.921  37.353  53.257  1.00  0.00           C  
ATOM    215  CZ2 TRP    14      56.573  36.673  52.079  1.00  0.00           C  
ATOM    216  CH2 TRP    14      55.527  35.747  52.113  1.00  0.00           C  
ATOM    217  CZ3 TRP    14      54.896  35.372  53.329  1.00  0.00           C  
ATOM    218  CE3 TRP    14      55.187  36.137  54.480  1.00  0.00           C  
ATOM    219  CD2 TRP    14      56.175  37.158  54.467  1.00  0.00           C  
ATOM    220  H   TRP    14      55.872  38.439  59.651  1.00  0.00           H  
ATOM    221  HA  TRP    14      56.566  36.377  57.534  1.00  0.00           H  
ATOM    222  HB2 TRP    14      55.093  38.490  56.779  1.00  0.00           H  
ATOM    223  HB3 TRP    14      56.537  39.412  57.085  1.00  0.00           H  
ATOM    224  HD1 TRP    14      58.301  39.531  55.333  1.00  0.00           H  
ATOM    225  HE1 TRP    14      58.546  38.636  52.796  1.00  0.00           H  
ATOM    226  HZ2 TRP    14      57.140  36.825  51.172  1.00  0.00           H  
ATOM    227  HH2 TRP    14      55.347  35.150  51.232  1.00  0.00           H  
ATOM    228  HZ3 TRP    14      54.205  34.543  53.371  1.00  0.00           H  
ATOM    229  HE3 TRP    14      54.584  35.887  55.341  1.00  0.00           H  
ATOM    230  N   LYS    15      59.073  36.653  57.812  1.00  0.00           N  
ATOM    231  CA  LYS    15      60.505  36.641  58.134  1.00  0.00           C  
ATOM    232  C   LYS    15      61.316  37.753  57.392  1.00  0.00           C  
ATOM    233  O   LYS    15      62.343  38.145  57.960  1.00  0.00           O  
ATOM    234  CB  LYS    15      61.092  35.259  57.846  1.00  0.00           C  
ATOM    235  CG  LYS    15      60.394  34.166  58.709  1.00  0.00           C  
ATOM    236  CD  LYS    15      61.176  32.864  58.451  1.00  0.00           C  
ATOM    237  CE  LYS    15      60.558  31.656  59.126  1.00  0.00           C  
ATOM    238  NZ  LYS    15      60.920  30.377  58.584  1.00  0.00           N1+
ATOM    239  H   LYS    15      58.773  35.813  57.338  1.00  0.00           H  
ATOM    240  HA  LYS    15      60.667  36.792  59.201  1.00  0.00           H  
ATOM    241  HB2 LYS    15      60.902  35.098  56.785  1.00  0.00           H  
ATOM    242  HB3 LYS    15      62.174  35.179  57.950  1.00  0.00           H  
ATOM    243  HG2 LYS    15      60.532  34.466  59.747  1.00  0.00           H  
ATOM    244  HG3 LYS    15      59.357  34.031  58.400  1.00  0.00           H  
ATOM    245  HD2 LYS    15      61.196  32.676  57.378  1.00  0.00           H  
ATOM    246  HD3 LYS    15      62.217  33.045  58.716  1.00  0.00           H  
ATOM    247  HE2 LYS    15      60.746  31.805  60.189  1.00  0.00           H  
ATOM    248  HE3 LYS    15      59.484  31.748  58.965  1.00  0.00           H  
ATOM    249  HZ1 LYS    15      61.924  30.280  58.536  1.00  0.00           H  
ATOM    250  HZ2 LYS    15      60.566  29.627  59.162  1.00  0.00           H  
ATOM    251  HZ3 LYS    15      60.544  30.319  57.649  1.00  0.00           H  
ATOM    252  N   GLU    16      61.090  38.052  56.129  1.00  0.00           N  
ATOM    253  CA  GLU    16      61.847  38.864  55.220  1.00  0.00           C  
ATOM    254  C   GLU    16      61.562  40.354  55.413  1.00  0.00           C  
ATOM    255  O   GLU    16      60.481  40.732  55.947  1.00  0.00           O  
ATOM    256  CB  GLU    16      61.597  38.433  53.741  1.00  0.00           C  
ATOM    257  CG  GLU    16      61.473  36.937  53.445  1.00  0.00           C  
ATOM    258  CD  GLU    16      62.804  36.205  53.662  1.00  0.00           C  
ATOM    259  OE1 GLU    16      62.994  35.153  52.913  1.00  0.00           O  
ATOM    260  OE2 GLU    16      63.764  36.625  54.337  1.00  0.00           O1-
ATOM    261  H   GLU    16      60.349  37.543  55.669  1.00  0.00           H  
ATOM    262  HA  GLU    16      62.899  38.658  55.417  1.00  0.00           H  
ATOM    263  HB2 GLU    16      60.647  38.901  53.484  1.00  0.00           H  
ATOM    264  HB3 GLU    16      62.364  38.853  53.090  1.00  0.00           H  
ATOM    265  HG2 GLU    16      60.642  36.450  53.955  1.00  0.00           H  
ATOM    266  HG3 GLU    16      61.240  36.876  52.382  1.00  0.00           H  
ATOM    267  N   GLY    17      62.588  41.078  55.010  1.00  0.00           N  
ATOM    268  CA  GLY    17      62.644  42.486  54.846  1.00  0.00           C  
ATOM    269  C   GLY    17      63.181  43.269  56.054  1.00  0.00           C  
ATOM    270  O   GLY    17      63.196  42.644  57.128  1.00  0.00           O  
ATOM    271  H   GLY    17      63.455  40.581  54.860  1.00  0.00           H  
ATOM    272  HA2 GLY    17      63.274  42.733  53.992  1.00  0.00           H  
ATOM    273  HA3 GLY    17      61.686  42.912  54.548  1.00  0.00           H  
ATOM    274  N   ASN    18      63.426  44.555  55.811  1.00  0.00           N  
ATOM    275  CA  ASN    18      63.905  45.488  56.909  1.00  0.00           C  
ATOM    276  C   ASN    18      62.768  46.267  57.536  1.00  0.00           C  
ATOM    277  O   ASN    18      63.075  46.965  58.515  1.00  0.00           O  
ATOM    278  CB  ASN    18      64.892  46.468  56.145  1.00  0.00           C  
ATOM    279  CG  ASN    18      66.163  45.679  55.569  1.00  0.00           C  
ATOM    280  OD1 ASN    18      66.676  44.750  56.160  1.00  0.00           O  
ATOM    281  ND2 ASN    18      66.543  45.929  54.326  1.00  0.00           N  
ATOM    282  H   ASN    18      63.240  44.889  54.876  1.00  0.00           H  
ATOM    283  HA  ASN    18      64.408  44.848  57.634  1.00  0.00           H  
ATOM    284  HB2 ASN    18      64.387  47.002  55.339  1.00  0.00           H  
ATOM    285  HB3 ASN    18      65.184  47.214  56.884  1.00  0.00           H  
ATOM    286 HD21 ASN    18      66.102  46.658  53.783  1.00  0.00           H  
ATOM    287 HD22 ASN    18      67.351  45.412  54.010  1.00  0.00           H  
ATOM    288  N   GLY    19      61.512  46.241  57.077  1.00  0.00           N  
ATOM    289  CA  GLY    19      60.391  47.140  57.467  1.00  0.00           C  
ATOM    290  C   GLY    19      59.824  46.937  58.888  1.00  0.00           C  
ATOM    291  O   GLY    19      60.228  45.920  59.557  1.00  0.00           O  
ATOM    292  H   GLY    19      61.423  45.583  56.317  1.00  0.00           H  
ATOM    293  HA2 GLY    19      60.541  48.191  57.223  1.00  0.00           H  
ATOM    294  HA3 GLY    19      59.513  46.961  56.847  1.00  0.00           H  
ATOM    295  N   PRO    20      58.833  47.718  59.313  1.00  0.00           N  
ATOM    296  CA  PRO    20      58.068  47.617  60.559  1.00  0.00           C  
ATOM    297  C   PRO    20      57.600  46.141  60.704  1.00  0.00           C  
ATOM    298  O   PRO    20      56.761  45.658  59.971  1.00  0.00           O  
ATOM    299  CD  PRO    20      58.296  48.878  58.630  1.00  0.00           C  
ATOM    300  CG  PRO    20      57.361  49.662  59.623  1.00  0.00           C  
ATOM    301  CB  PRO    20      56.953  48.602  60.574  1.00  0.00           C  
ATOM    302  HD2 PRO    20      57.712  48.488  57.797  1.00  0.00           H  
ATOM    303  HD3 PRO    20      59.075  49.519  58.216  1.00  0.00           H  
ATOM    304  HG2 PRO    20      56.525  50.107  59.083  1.00  0.00           H  
ATOM    305  HG3 PRO    20      58.010  50.331  60.187  1.00  0.00           H  
ATOM    306  HB2 PRO    20      55.994  48.146  60.326  1.00  0.00           H  
ATOM    307  HB3 PRO    20      56.900  48.946  61.606  1.00  0.00           H  
ATOM    308  HA  PRO    20      58.770  47.927  61.334  1.00  0.00           H  
ATOM    309  N   VAL    21      58.021  45.383  61.705  1.00  0.00           N  
ATOM    310  CA  VAL    21      57.491  44.045  62.107  1.00  0.00           C  
ATOM    311  C   VAL    21      56.016  44.032  62.521  1.00  0.00           C  
ATOM    312  O   VAL    21      55.457  45.091  62.917  1.00  0.00           O  
ATOM    313  CB  VAL    21      58.281  43.393  63.240  1.00  0.00           C  
ATOM    314  CG1 VAL    21      59.778  43.153  62.876  1.00  0.00           C  
ATOM    315  CG2 VAL    21      58.211  44.210  64.535  1.00  0.00           C  
ATOM    316  H   VAL    21      58.700  45.885  62.259  1.00  0.00           H  
ATOM    317  HA  VAL    21      57.599  43.363  61.264  1.00  0.00           H  
ATOM    318  HB  VAL    21      57.825  42.410  63.366  1.00  0.00           H  
ATOM    319 HG11 VAL    21      60.255  42.690  63.740  1.00  0.00           H  
ATOM    320 HG12 VAL    21      59.717  42.348  62.144  1.00  0.00           H  
ATOM    321 HG13 VAL    21      60.226  44.023  62.396  1.00  0.00           H  
ATOM    322 HG21 VAL    21      57.222  44.641  64.692  1.00  0.00           H  
ATOM    323 HG22 VAL    21      58.630  43.716  65.412  1.00  0.00           H  
ATOM    324 HG23 VAL    21      58.751  45.157  64.540  1.00  0.00           H  
ATOM    325  N   THR    22      55.317  43.011  62.031  1.00  0.00           N  
ATOM    326  CA  THR    22      53.834  42.991  61.967  1.00  0.00           C  
ATOM    327  C   THR    22      53.208  41.632  62.301  1.00  0.00           C  
ATOM    328  O   THR    22      53.778  40.573  62.035  1.00  0.00           O  
ATOM    329  CB  THR    22      53.357  43.378  60.557  1.00  0.00           C  
ATOM    330  CG2 THR    22      51.883  43.495  60.409  1.00  0.00           C  
ATOM    331  OG1 THR    22      53.830  44.590  60.208  1.00  0.00           O  
ATOM    332  H   THR    22      55.829  42.217  61.674  1.00  0.00           H  
ATOM    333  HA  THR    22      53.376  43.730  62.625  1.00  0.00           H  
ATOM    334  HB  THR    22      53.706  42.593  59.886  1.00  0.00           H  
ATOM    335 HG21 THR    22      51.423  44.195  61.107  1.00  0.00           H  
ATOM    336 HG22 THR    22      51.597  43.711  59.380  1.00  0.00           H  
ATOM    337 HG23 THR    22      51.451  42.500  60.520  1.00  0.00           H  
ATOM    338  HG1 THR    22      54.789  44.632  60.172  1.00  0.00           H  
ATOM    339  N   GLN    23      51.958  41.629  62.831  1.00  0.00           N  
ATOM    340  CA  GLN    23      51.146  40.383  62.815  1.00  0.00           C  
ATOM    341  C   GLN    23      49.903  40.650  61.959  1.00  0.00           C  
ATOM    342  O   GLN    23      48.967  41.384  62.338  1.00  0.00           O  
ATOM    343  CB  GLN    23      50.784  39.970  64.291  1.00  0.00           C  
ATOM    344  CG  GLN    23      50.284  38.592  64.485  1.00  0.00           C  
ATOM    345  CD  GLN    23      49.749  38.276  65.886  1.00  0.00           C  
ATOM    346  OE1 GLN    23      49.070  39.159  66.412  1.00  0.00           O  
ATOM    347  NE2 GLN    23      50.060  37.130  66.479  1.00  0.00           N  
ATOM    348  H   GLN    23      51.720  42.446  63.375  1.00  0.00           H  
ATOM    349  HA  GLN    23      51.648  39.513  62.390  1.00  0.00           H  
ATOM    350  HB2 GLN    23      51.662  40.085  64.927  1.00  0.00           H  
ATOM    351  HB3 GLN    23      50.166  40.748  64.737  1.00  0.00           H  
ATOM    352  HG2 GLN    23      49.525  38.335  63.747  1.00  0.00           H  
ATOM    353  HG3 GLN    23      51.111  37.914  64.276  1.00  0.00           H  
ATOM    354 HE21 GLN    23      50.670  36.540  65.931  1.00  0.00           H  
ATOM    355 HE22 GLN    23      49.634  36.746  67.310  1.00  0.00           H  
ATOM    356  N   TRP    24      49.834  40.023  60.774  1.00  0.00           N  
ATOM    357  CA  TRP    24      48.722  40.034  59.879  1.00  0.00           C  
ATOM    358  C   TRP    24      47.576  39.091  60.385  1.00  0.00           C  
ATOM    359  O   TRP    24      47.799  37.983  60.968  1.00  0.00           O  
ATOM    360  CB  TRP    24      49.026  39.388  58.535  1.00  0.00           C  
ATOM    361  CG  TRP    24      49.739  40.402  57.646  1.00  0.00           C  
ATOM    362  CD1 TRP    24      49.217  41.205  56.703  1.00  0.00           C  
ATOM    363  NE1 TRP    24      50.273  41.895  56.125  1.00  0.00           N  
ATOM    364  CE2 TRP    24      51.486  41.792  56.754  1.00  0.00           C  
ATOM    365  CZ2 TRP    24      52.830  42.260  56.478  1.00  0.00           C  
ATOM    366  CH2 TRP    24      53.849  41.661  57.226  1.00  0.00           C  
ATOM    367  CZ3 TRP    24      53.625  40.653  58.160  1.00  0.00           C  
ATOM    368  CE3 TRP    24      52.347  40.227  58.420  1.00  0.00           C  
ATOM    369  CD2 TRP    24      51.228  40.727  57.668  1.00  0.00           C  
ATOM    370  H   TRP    24      50.605  39.407  60.560  1.00  0.00           H  
ATOM    371  HA  TRP    24      48.361  41.062  59.905  1.00  0.00           H  
ATOM    372  HB2 TRP    24      49.680  38.517  58.568  1.00  0.00           H  
ATOM    373  HB3 TRP    24      48.053  39.235  58.067  1.00  0.00           H  
ATOM    374  HD1 TRP    24      48.227  41.210  56.271  1.00  0.00           H  
ATOM    375  HE1 TRP    24      50.123  42.608  55.426  1.00  0.00           H  
ATOM    376  HZ2 TRP    24      53.035  42.975  55.695  1.00  0.00           H  
ATOM    377  HH2 TRP    24      54.883  41.923  57.052  1.00  0.00           H  
ATOM    378  HZ3 TRP    24      54.460  40.183  58.658  1.00  0.00           H  
ATOM    379  HE3 TRP    24      52.195  39.327  58.997  1.00  0.00           H  
ATOM    380  N   LYS    25      46.353  39.563  60.181  1.00  0.00           N  
ATOM    381  CA  LYS    25      45.179  38.954  60.805  1.00  0.00           C  
ATOM    382  C   LYS    25      44.028  38.829  59.726  1.00  0.00           C  
ATOM    383  O   LYS    25      43.567  39.815  59.205  1.00  0.00           O  
ATOM    384  CB  LYS    25      44.752  39.859  62.027  1.00  0.00           C  
ATOM    385  CG  LYS    25      45.636  39.851  63.218  1.00  0.00           C  
ATOM    386  CD  LYS    25      44.909  40.454  64.502  1.00  0.00           C  
ATOM    387  CE  LYS    25      45.937  40.670  65.647  1.00  0.00           C  
ATOM    388  NZ  LYS    25      46.413  39.432  66.309  1.00  0.00           N1+
ATOM    389  H   LYS    25      46.338  40.541  59.931  1.00  0.00           H  
ATOM    390  HA  LYS    25      45.275  37.936  61.181  1.00  0.00           H  
ATOM    391  HB2 LYS    25      44.480  40.866  61.713  1.00  0.00           H  
ATOM    392  HB3 LYS    25      43.752  39.560  62.343  1.00  0.00           H  
ATOM    393  HG2 LYS    25      45.774  38.802  63.479  1.00  0.00           H  
ATOM    394  HG3 LYS    25      46.552  40.418  63.053  1.00  0.00           H  
ATOM    395  HD2 LYS    25      44.533  41.428  64.187  1.00  0.00           H  
ATOM    396  HD3 LYS    25      44.084  39.796  64.774  1.00  0.00           H  
ATOM    397  HE2 LYS    25      46.821  41.240  65.363  1.00  0.00           H  
ATOM    398  HE3 LYS    25      45.479  41.272  66.433  1.00  0.00           H  
ATOM    399  HZ1 LYS    25      45.707  39.159  66.977  1.00  0.00           H  
ATOM    400  HZ2 LYS    25      46.648  38.666  65.694  1.00  0.00           H  
ATOM    401  HZ3 LYS    25      47.189  39.662  66.913  1.00  0.00           H  
ATOM    402  N   GLY    26      43.705  37.569  59.393  1.00  0.00           N  
ATOM    403  CA  GLY    26      42.791  37.308  58.254  1.00  0.00           C  
ATOM    404  C   GLY    26      42.165  35.914  58.298  1.00  0.00           C  
ATOM    405  O   GLY    26      42.359  35.075  59.183  1.00  0.00           O  
ATOM    406  H   GLY    26      43.833  36.820  60.057  1.00  0.00           H  
ATOM    407  HA2 GLY    26      41.966  38.016  58.175  1.00  0.00           H  
ATOM    408  HA3 GLY    26      43.328  37.283  57.306  1.00  0.00           H  
ATOM    409  N   THR    27      41.374  35.701  57.265  1.00  0.00           N  
ATOM    410  CA  THR    27      40.494  34.550  57.008  1.00  0.00           C  
ATOM    411  C   THR    27      40.933  33.869  55.728  1.00  0.00           C  
ATOM    412  O   THR    27      41.084  34.519  54.733  1.00  0.00           O  
ATOM    413  CB  THR    27      39.021  35.039  56.915  1.00  0.00           C  
ATOM    414  CG2 THR    27      38.053  33.889  57.259  1.00  0.00           C  
ATOM    415  OG1 THR    27      38.719  35.935  57.939  1.00  0.00           O  
ATOM    416  H   THR    27      41.392  36.405  56.541  1.00  0.00           H  
ATOM    417  HA  THR    27      40.601  33.826  57.816  1.00  0.00           H  
ATOM    418  HB  THR    27      38.813  35.489  55.944  1.00  0.00           H  
ATOM    419 HG21 THR    27      38.085  33.602  58.310  1.00  0.00           H  
ATOM    420 HG22 THR    27      37.032  34.195  57.030  1.00  0.00           H  
ATOM    421 HG23 THR    27      38.335  33.065  56.604  1.00  0.00           H  
ATOM    422  HG1 THR    27      37.802  36.163  57.767  1.00  0.00           H  
ATOM    423  N   VAL    28      41.035  32.563  55.614  1.00  0.00           N  
ATOM    424  CA  VAL    28      41.312  31.768  54.348  1.00  0.00           C  
ATOM    425  C   VAL    28      39.955  31.450  53.679  1.00  0.00           C  
ATOM    426  O   VAL    28      39.072  30.894  54.349  1.00  0.00           O  
ATOM    427  CB  VAL    28      41.966  30.426  54.700  1.00  0.00           C  
ATOM    428  CG1 VAL    28      42.342  29.565  53.486  1.00  0.00           C  
ATOM    429  CG2 VAL    28      43.227  30.730  55.611  1.00  0.00           C  
ATOM    430  H   VAL    28      40.910  32.085  56.495  1.00  0.00           H  
ATOM    431  HA  VAL    28      41.989  32.280  53.664  1.00  0.00           H  
ATOM    432  HB  VAL    28      41.260  29.904  55.345  1.00  0.00           H  
ATOM    433 HG11 VAL    28      41.402  29.302  53.000  1.00  0.00           H  
ATOM    434 HG12 VAL    28      43.055  30.183  52.941  1.00  0.00           H  
ATOM    435 HG13 VAL    28      42.856  28.648  53.775  1.00  0.00           H  
ATOM    436 HG21 VAL    28      42.880  31.179  56.542  1.00  0.00           H  
ATOM    437 HG22 VAL    28      43.667  29.761  55.850  1.00  0.00           H  
ATOM    438 HG23 VAL    28      43.909  31.321  55.001  1.00  0.00           H  
ATOM    439  N   LEU    29      39.803  31.829  52.421  1.00  0.00           N  
ATOM    440  CA  LEU    29      38.557  31.667  51.734  1.00  0.00           C  
ATOM    441  C   LEU    29      38.396  30.401  50.959  1.00  0.00           C  
ATOM    442  O   LEU    29      37.348  29.735  50.970  1.00  0.00           O  
ATOM    443  CB  LEU    29      38.310  32.909  50.857  1.00  0.00           C  
ATOM    444  CG  LEU    29      38.391  34.312  51.501  1.00  0.00           C  
ATOM    445  CD1 LEU    29      37.725  35.244  50.613  1.00  0.00           C  
ATOM    446  CD2 LEU    29      37.740  34.401  52.894  1.00  0.00           C  
ATOM    447  H   LEU    29      40.605  32.272  51.996  1.00  0.00           H  
ATOM    448  HA  LEU    29      37.720  31.612  52.431  1.00  0.00           H  
ATOM    449  HB2 LEU    29      38.926  32.806  49.964  1.00  0.00           H  
ATOM    450  HB3 LEU    29      37.274  32.719  50.575  1.00  0.00           H  
ATOM    451  HG  LEU    29      39.454  34.533  51.595  1.00  0.00           H  
ATOM    452 HD11 LEU    29      38.043  35.106  49.580  1.00  0.00           H  
ATOM    453 HD12 LEU    29      36.667  35.034  50.775  1.00  0.00           H  
ATOM    454 HD13 LEU    29      37.948  36.242  50.990  1.00  0.00           H  
ATOM    455 HD21 LEU    29      38.159  33.602  53.505  1.00  0.00           H  
ATOM    456 HD22 LEU    29      37.929  35.378  53.339  1.00  0.00           H  
ATOM    457 HD23 LEU    29      36.696  34.106  52.793  1.00  0.00           H  
ATOM    458  N   ASP    30      39.509  29.899  50.413  1.00  0.00           N  
ATOM    459  CA  ASP    30      39.536  28.893  49.412  1.00  0.00           C  
ATOM    460  C   ASP    30      40.999  28.338  49.280  1.00  0.00           C  
ATOM    461  O   ASP    30      41.972  28.781  49.844  1.00  0.00           O  
ATOM    462  CB  ASP    30      39.199  29.615  48.104  1.00  0.00           C  
ATOM    463  CG  ASP    30      38.648  28.709  46.966  1.00  0.00           C  
ATOM    464  OD1 ASP    30      38.605  29.174  45.836  1.00  0.00           O  
ATOM    465  OD2 ASP    30      38.273  27.574  47.238  1.00  0.00           O1-
ATOM    466  H   ASP    30      40.394  30.274  50.723  1.00  0.00           H  
ATOM    467  HA  ASP    30      38.835  28.074  49.567  1.00  0.00           H  
ATOM    468  HB2 ASP    30      38.517  30.442  48.299  1.00  0.00           H  
ATOM    469  HB3 ASP    30      40.049  30.215  47.781  1.00  0.00           H  
ATOM    470  N   GLN    31      41.073  27.148  48.638  1.00  0.00           N  
ATOM    471  CA  GLN    31      42.300  26.479  48.200  1.00  0.00           C  
ATOM    472  C   GLN    31      42.147  26.054  46.685  1.00  0.00           C  
ATOM    473  O   GLN    31      41.191  25.433  46.272  1.00  0.00           O  
ATOM    474  CB  GLN    31      42.539  25.283  49.142  1.00  0.00           C  
ATOM    475  CG  GLN    31      43.760  24.349  48.883  1.00  0.00           C  
ATOM    476  CD  GLN    31      43.668  22.994  49.579  1.00  0.00           C  
ATOM    477  OE1 GLN    31      42.607  22.384  49.931  1.00  0.00           O  
ATOM    478  NE2 GLN    31      44.798  22.279  49.798  1.00  0.00           N  
ATOM    479  H   GLN    31      40.186  26.739  48.382  1.00  0.00           H  
ATOM    480  HA  GLN    31      43.133  27.180  48.265  1.00  0.00           H  
ATOM    481  HB2 GLN    31      42.483  25.461  50.215  1.00  0.00           H  
ATOM    482  HB3 GLN    31      41.590  24.747  49.110  1.00  0.00           H  
ATOM    483  HG2 GLN    31      43.828  24.143  47.815  1.00  0.00           H  
ATOM    484  HG3 GLN    31      44.692  24.865  49.113  1.00  0.00           H  
ATOM    485 HE21 GLN    31      45.597  22.719  49.364  1.00  0.00           H  
ATOM    486 HE22 GLN    31      44.744  21.359  50.212  1.00  0.00           H  
ATOM    487  N   VAL    32      43.064  26.525  45.779  1.00  0.00           N  
ATOM    488  CA  VAL    32      43.067  26.485  44.278  1.00  0.00           C  
ATOM    489  C   VAL    32      43.163  25.150  43.550  1.00  0.00           C  
ATOM    490  O   VAL    32      44.211  24.577  43.764  1.00  0.00           O  
ATOM    491  CB  VAL    32      44.231  27.380  43.735  1.00  0.00           C  
ATOM    492  CG1 VAL    32      44.517  27.505  42.203  1.00  0.00           C  
ATOM    493  CG2 VAL    32      43.951  28.900  44.122  1.00  0.00           C  
ATOM    494  H   VAL    32      43.743  27.138  46.207  1.00  0.00           H  
ATOM    495  HA  VAL    32      42.054  26.784  44.006  1.00  0.00           H  
ATOM    496  HB  VAL    32      45.159  27.013  44.173  1.00  0.00           H  
ATOM    497 HG11 VAL    32      45.397  28.102  41.964  1.00  0.00           H  
ATOM    498 HG12 VAL    32      44.410  26.546  41.695  1.00  0.00           H  
ATOM    499 HG13 VAL    32      43.709  28.044  41.707  1.00  0.00           H  
ATOM    500 HG21 VAL    32      43.830  28.988  45.201  1.00  0.00           H  
ATOM    501 HG22 VAL    32      44.791  29.545  43.862  1.00  0.00           H  
ATOM    502 HG23 VAL    32      43.027  29.211  43.634  1.00  0.00           H  
ATOM    503  N   PRO    33      42.245  24.741  42.639  1.00  0.00           N  
ATOM    504  CA  PRO    33      42.264  23.494  41.948  1.00  0.00           C  
ATOM    505  C   PRO    33      43.664  23.142  41.197  1.00  0.00           C  
ATOM    506  O   PRO    33      44.078  21.999  41.347  1.00  0.00           O  
ATOM    507  CD  PRO    33      40.875  25.291  42.417  1.00  0.00           C  
ATOM    508  CG  PRO    33      40.115  24.207  41.712  1.00  0.00           C  
ATOM    509  CB  PRO    33      41.093  23.381  40.941  1.00  0.00           C  
ATOM    510  HD2 PRO    33      40.899  26.158  41.756  1.00  0.00           H  
ATOM    511  HD3 PRO    33      40.383  25.527  43.360  1.00  0.00           H  
ATOM    512  HG2 PRO    33      39.343  24.672  41.099  1.00  0.00           H  
ATOM    513  HG3 PRO    33      39.731  23.520  42.467  1.00  0.00           H  
ATOM    514  HB2 PRO    33      41.377  23.870  40.009  1.00  0.00           H  
ATOM    515  HB3 PRO    33      40.792  22.349  40.763  1.00  0.00           H  
ATOM    516  HA  PRO    33      42.062  22.735  42.705  1.00  0.00           H  
ATOM    517  N   VAL    34      44.348  24.102  40.497  1.00  0.00           N  
ATOM    518  CA  VAL    34      45.585  23.868  39.724  1.00  0.00           C  
ATOM    519  C   VAL    34      46.787  23.719  40.624  1.00  0.00           C  
ATOM    520  O   VAL    34      47.793  23.059  40.289  1.00  0.00           O  
ATOM    521  CB  VAL    34      45.864  24.895  38.603  1.00  0.00           C  
ATOM    522  CG1 VAL    34      46.511  26.191  39.181  1.00  0.00           C  
ATOM    523  CG2 VAL    34      46.742  24.460  37.535  1.00  0.00           C  
ATOM    524  H   VAL    34      43.909  25.006  40.402  1.00  0.00           H  
ATOM    525  HA  VAL    34      45.406  22.890  39.277  1.00  0.00           H  
ATOM    526  HB  VAL    34      44.879  25.114  38.189  1.00  0.00           H  
ATOM    527 HG11 VAL    34      47.588  26.069  39.297  1.00  0.00           H  
ATOM    528 HG12 VAL    34      46.242  27.030  38.539  1.00  0.00           H  
ATOM    529 HG13 VAL    34      46.051  26.481  40.125  1.00  0.00           H  
ATOM    530 HG21 VAL    34      46.215  23.549  37.249  1.00  0.00           H  
ATOM    531 HG22 VAL    34      46.774  25.009  36.594  1.00  0.00           H  
ATOM    532 HG23 VAL    34      47.756  24.208  37.847  1.00  0.00           H  
ATOM    533  N   ASN    35      46.757  24.215  41.838  1.00  0.00           N  
ATOM    534  CA  ASN    35      47.890  24.235  42.751  1.00  0.00           C  
ATOM    535  C   ASN    35      47.282  24.353  44.199  1.00  0.00           C  
ATOM    536  O   ASN    35      47.192  25.443  44.713  1.00  0.00           O  
ATOM    537  CB  ASN    35      48.838  25.429  42.389  1.00  0.00           C  
ATOM    538  CG  ASN    35      50.040  25.662  43.350  1.00  0.00           C  
ATOM    539  OD1 ASN    35      50.444  24.783  44.075  1.00  0.00           O  
ATOM    540  ND2 ASN    35      50.540  26.831  43.364  1.00  0.00           N  
ATOM    541  H   ASN    35      45.832  24.441  42.172  1.00  0.00           H  
ATOM    542  HA  ASN    35      48.492  23.343  42.580  1.00  0.00           H  
ATOM    543  HB2 ASN    35      49.192  25.278  41.369  1.00  0.00           H  
ATOM    544  HB3 ASN    35      48.190  26.302  42.465  1.00  0.00           H  
ATOM    545 HD21 ASN    35      50.064  27.564  42.857  1.00  0.00           H  
ATOM    546 HD22 ASN    35      51.115  27.034  44.169  1.00  0.00           H  
ATOM    547  N   PRO    36      47.042  23.211  44.825  1.00  0.00           N  
ATOM    548  CA  PRO    36      46.472  23.244  46.265  1.00  0.00           C  
ATOM    549  C   PRO    36      47.407  23.635  47.475  1.00  0.00           C  
ATOM    550  O   PRO    36      47.014  23.759  48.651  1.00  0.00           O  
ATOM    551  CD  PRO    36      46.742  21.953  44.188  1.00  0.00           C  
ATOM    552  CG  PRO    36      46.373  21.001  45.310  1.00  0.00           C  
ATOM    553  CB  PRO    36      45.730  21.887  46.429  1.00  0.00           C  
ATOM    554  HD2 PRO    36      47.547  21.521  43.594  1.00  0.00           H  
ATOM    555  HD3 PRO    36      45.888  22.047  43.517  1.00  0.00           H  
ATOM    556  HG2 PRO    36      47.288  20.561  45.705  1.00  0.00           H  
ATOM    557  HG3 PRO    36      45.696  20.225  44.951  1.00  0.00           H  
ATOM    558  HB2 PRO    36      45.765  21.498  47.447  1.00  0.00           H  
ATOM    559  HB3 PRO    36      44.689  22.077  46.169  1.00  0.00           H  
ATOM    560  HA  PRO    36      45.637  23.946  46.254  1.00  0.00           H  
ATOM    561  N   SER    37      48.664  23.935  47.126  1.00  0.00           N  
ATOM    562  CA  SER    37      49.663  24.637  47.998  1.00  0.00           C  
ATOM    563  C   SER    37      48.993  26.033  48.197  1.00  0.00           C  
ATOM    564  O   SER    37      49.156  26.639  49.205  1.00  0.00           O  
ATOM    565  CB  SER    37      51.120  24.820  47.523  1.00  0.00           C  
ATOM    566  OG  SER    37      51.564  23.620  46.916  1.00  0.00           O  
ATOM    567  H   SER    37      48.884  23.841  46.144  1.00  0.00           H  
ATOM    568  HA  SER    37      49.657  24.109  48.952  1.00  0.00           H  
ATOM    569  HB2 SER    37      51.165  25.687  46.864  1.00  0.00           H  
ATOM    570  HB3 SER    37      51.881  25.059  48.265  1.00  0.00           H  
ATOM    571  HG  SER    37      52.208  23.961  46.291  1.00  0.00           H  
ATOM    572  N   LEU    38      48.388  26.597  47.187  1.00  0.00           N  
ATOM    573  CA  LEU    38      47.840  27.905  47.165  1.00  0.00           C  
ATOM    574  C   LEU    38      46.467  28.052  47.855  1.00  0.00           C  
ATOM    575  O   LEU    38      45.454  27.499  47.413  1.00  0.00           O  
ATOM    576  CB  LEU    38      47.850  28.370  45.717  1.00  0.00           C  
ATOM    577  CG  LEU    38      47.311  29.860  45.554  1.00  0.00           C  
ATOM    578  CD1 LEU    38      48.085  30.930  46.329  1.00  0.00           C  
ATOM    579  CD2 LEU    38      47.424  30.153  44.051  1.00  0.00           C  
ATOM    580  H   LEU    38      48.170  26.043  46.371  1.00  0.00           H  
ATOM    581  HA  LEU    38      48.570  28.507  47.706  1.00  0.00           H  
ATOM    582  HB2 LEU    38      48.833  28.209  45.275  1.00  0.00           H  
ATOM    583  HB3 LEU    38      47.182  27.720  45.153  1.00  0.00           H  
ATOM    584  HG  LEU    38      46.290  29.899  45.933  1.00  0.00           H  
ATOM    585 HD11 LEU    38      47.459  31.817  46.234  1.00  0.00           H  
ATOM    586 HD12 LEU    38      48.097  30.628  47.376  1.00  0.00           H  
ATOM    587 HD13 LEU    38      49.066  30.928  45.854  1.00  0.00           H  
ATOM    588 HD21 LEU    38      48.472  30.116  43.753  1.00  0.00           H  
ATOM    589 HD22 LEU    38      46.969  29.333  43.495  1.00  0.00           H  
ATOM    590 HD23 LEU    38      47.053  31.108  43.680  1.00  0.00           H  
ATOM    591  N   TYR    39      46.441  28.863  48.865  1.00  0.00           N  
ATOM    592  CA  TYR    39      45.289  29.261  49.619  1.00  0.00           C  
ATOM    593  C   TYR    39      45.071  30.747  49.414  1.00  0.00           C  
ATOM    594  O   TYR    39      45.965  31.566  49.524  1.00  0.00           O  
ATOM    595  CB  TYR    39      45.470  28.962  51.097  1.00  0.00           C  
ATOM    596  CG  TYR    39      45.623  27.504  51.615  1.00  0.00           C  
ATOM    597  CD1 TYR    39      46.871  26.892  51.828  1.00  0.00           C  
ATOM    598  CE1 TYR    39      46.956  25.533  52.254  1.00  0.00           C  
ATOM    599  CZ  TYR    39      45.782  24.832  52.468  1.00  0.00           C  
ATOM    600  OH  TYR    39      45.825  23.573  52.954  1.00  0.00           O  
ATOM    601  CE2 TYR    39      44.507  25.409  52.187  1.00  0.00           C  
ATOM    602  CD2 TYR    39      44.445  26.775  51.848  1.00  0.00           C  
ATOM    603  H   TYR    39      47.307  29.237  49.225  1.00  0.00           H  
ATOM    604  HA  TYR    39      44.372  28.855  49.190  1.00  0.00           H  
ATOM    605  HB2 TYR    39      46.299  29.524  51.528  1.00  0.00           H  
ATOM    606  HB3 TYR    39      44.657  29.479  51.606  1.00  0.00           H  
ATOM    607  HD1 TYR    39      47.756  27.453  51.565  1.00  0.00           H  
ATOM    608  HE1 TYR    39      47.897  25.004  52.295  1.00  0.00           H  
ATOM    609  HH  TYR    39      44.948  23.321  53.250  1.00  0.00           H  
ATOM    610  HE2 TYR    39      43.696  24.700  52.271  1.00  0.00           H  
ATOM    611  HD2 TYR    39      43.508  27.302  51.742  1.00  0.00           H  
ATOM    612  N   LEU    40      43.820  31.172  49.085  1.00  0.00           N  
ATOM    613  CA  LEU    40      43.363  32.528  48.980  1.00  0.00           C  
ATOM    614  C   LEU    40      42.790  33.079  50.344  1.00  0.00           C  
ATOM    615  O   LEU    40      42.151  32.314  51.049  1.00  0.00           O  
ATOM    616  CB  LEU    40      42.253  32.551  47.880  1.00  0.00           C  
ATOM    617  CG  LEU    40      42.553  33.395  46.626  1.00  0.00           C  
ATOM    618  CD1 LEU    40      43.721  32.703  45.916  1.00  0.00           C  
ATOM    619  CD2 LEU    40      41.376  33.501  45.723  1.00  0.00           C  
ATOM    620  H   LEU    40      43.088  30.479  49.155  1.00  0.00           H  
ATOM    621  HA  LEU    40      44.195  33.157  48.664  1.00  0.00           H  
ATOM    622  HB2 LEU    40      42.005  31.542  47.550  1.00  0.00           H  
ATOM    623  HB3 LEU    40      41.321  32.867  48.348  1.00  0.00           H  
ATOM    624  HG  LEU    40      42.863  34.378  46.981  1.00  0.00           H  
ATOM    625 HD11 LEU    40      44.644  32.844  46.479  1.00  0.00           H  
ATOM    626 HD12 LEU    40      43.537  31.664  45.643  1.00  0.00           H  
ATOM    627 HD13 LEU    40      43.890  33.243  44.985  1.00  0.00           H  
ATOM    628 HD21 LEU    40      40.526  33.783  46.344  1.00  0.00           H  
ATOM    629 HD22 LEU    40      41.622  34.161  44.891  1.00  0.00           H  
ATOM    630 HD23 LEU    40      41.147  32.530  45.286  1.00  0.00           H  
ATOM    631  N   ILE    41      42.955  34.376  50.666  1.00  0.00           N  
ATOM    632  CA  ILE    41      43.081  34.895  52.072  1.00  0.00           C  
ATOM    633  C   ILE    41      42.680  36.417  52.125  1.00  0.00           C  
ATOM    634  O   ILE    41      42.980  37.178  51.250  1.00  0.00           O  
ATOM    635  CB  ILE    41      44.518  34.715  52.638  1.00  0.00           C  
ATOM    636  CG2 ILE    41      44.475  35.031  54.208  1.00  0.00           C  
ATOM    637  CG1 ILE    41      45.172  33.270  52.354  1.00  0.00           C  
ATOM    638  CD1 ILE    41      46.707  33.327  52.113  1.00  0.00           C  
ATOM    639  H   ILE    41      43.388  34.946  49.953  1.00  0.00           H  
ATOM    640  HA  ILE    41      42.398  34.282  52.660  1.00  0.00           H  
ATOM    641  HB  ILE    41      45.163  35.470  52.186  1.00  0.00           H  
ATOM    642 HG21 ILE    41      43.951  35.930  54.531  1.00  0.00           H  
ATOM    643 HG22 ILE    41      43.951  34.197  54.674  1.00  0.00           H  
ATOM    644 HG23 ILE    41      45.397  35.059  54.789  1.00  0.00           H  
ATOM    645 HG12 ILE    41      45.096  32.504  53.126  1.00  0.00           H  
ATOM    646 HG13 ILE    41      44.827  32.792  51.437  1.00  0.00           H  
ATOM    647 HD11 ILE    41      47.290  33.450  53.026  1.00  0.00           H  
ATOM    648 HD12 ILE    41      47.052  32.460  51.548  1.00  0.00           H  
ATOM    649 HD13 ILE    41      46.910  34.182  51.468  1.00  0.00           H  
ATOM    650  N   LYS    42      42.005  36.811  53.216  1.00  0.00           N  
ATOM    651  CA  LYS    42      41.383  38.105  53.357  1.00  0.00           C  
ATOM    652  C   LYS    42      41.793  38.703  54.729  1.00  0.00           C  
ATOM    653  O   LYS    42      41.131  38.472  55.767  1.00  0.00           O  
ATOM    654  CB  LYS    42      39.896  37.864  53.251  1.00  0.00           C  
ATOM    655  CG  LYS    42      39.070  39.159  53.344  1.00  0.00           C  
ATOM    656  CD  LYS    42      39.593  40.121  52.267  1.00  0.00           C  
ATOM    657  CE  LYS    42      38.524  41.192  52.222  1.00  0.00           C  
ATOM    658  NZ  LYS    42      38.698  42.242  53.283  1.00  0.00           N1+
ATOM    659  H   LYS    42      41.757  36.090  53.878  1.00  0.00           H  
ATOM    660  HA  LYS    42      41.859  38.699  52.577  1.00  0.00           H  
ATOM    661  HB2 LYS    42      39.716  37.438  52.264  1.00  0.00           H  
ATOM    662  HB3 LYS    42      39.606  37.107  53.979  1.00  0.00           H  
ATOM    663  HG2 LYS    42      38.057  38.808  53.149  1.00  0.00           H  
ATOM    664  HG3 LYS    42      39.200  39.610  54.328  1.00  0.00           H  
ATOM    665  HD2 LYS    42      40.588  40.494  52.506  1.00  0.00           H  
ATOM    666  HD3 LYS    42      39.766  39.669  51.290  1.00  0.00           H  
ATOM    667  HE2 LYS    42      38.688  41.618  51.232  1.00  0.00           H  
ATOM    668  HE3 LYS    42      37.519  40.784  52.112  1.00  0.00           H  
ATOM    669  HZ1 LYS    42      38.275  41.857  54.116  1.00  0.00           H  
ATOM    670  HZ2 LYS    42      39.684  42.448  53.354  1.00  0.00           H  
ATOM    671  HZ3 LYS    42      38.129  43.065  53.142  1.00  0.00           H  
ATOM    672  N   TYR    43      42.837  39.511  54.704  1.00  0.00           N  
ATOM    673  CA  TYR    43      43.141  40.300  55.911  1.00  0.00           C  
ATOM    674  C   TYR    43      42.142  41.319  56.362  1.00  0.00           C  
ATOM    675  O   TYR    43      41.484  41.902  55.520  1.00  0.00           O  
ATOM    676  CB  TYR    43      44.565  40.879  55.703  1.00  0.00           C  
ATOM    677  CG  TYR    43      45.657  39.853  55.324  1.00  0.00           C  
ATOM    678  CD1 TYR    43      46.438  39.848  54.104  1.00  0.00           C  
ATOM    679  CE1 TYR    43      47.320  38.749  53.879  1.00  0.00           C  
ATOM    680  CZ  TYR    43      47.409  37.734  54.851  1.00  0.00           C  
ATOM    681  OH  TYR    43      48.238  36.676  54.493  1.00  0.00           O  
ATOM    682  CE2 TYR    43      46.720  37.833  56.118  1.00  0.00           C  
ATOM    683  CD2 TYR    43      45.911  38.955  56.330  1.00  0.00           C  
ATOM    684  H   TYR    43      43.319  39.837  53.878  1.00  0.00           H  
ATOM    685  HA  TYR    43      43.278  39.527  56.667  1.00  0.00           H  
ATOM    686  HB2 TYR    43      44.362  41.602  54.913  1.00  0.00           H  
ATOM    687  HB3 TYR    43      44.837  41.470  56.577  1.00  0.00           H  
ATOM    688  HD1 TYR    43      46.297  40.537  53.284  1.00  0.00           H  
ATOM    689  HE1 TYR    43      47.811  38.581  52.932  1.00  0.00           H  
ATOM    690  HH  TYR    43      48.789  36.419  55.236  1.00  0.00           H  
ATOM    691  HE2 TYR    43      46.905  37.112  56.901  1.00  0.00           H  
ATOM    692  HD2 TYR    43      45.380  38.999  57.269  1.00  0.00           H  
ATOM    693  N   ASP    44      42.226  41.705  57.630  1.00  0.00           N  
ATOM    694  CA  ASP    44      41.525  42.785  58.339  1.00  0.00           C  
ATOM    695  C   ASP    44      42.093  44.113  57.842  1.00  0.00           C  
ATOM    696  O   ASP    44      43.295  44.210  57.599  1.00  0.00           O  
ATOM    697  CB  ASP    44      41.408  42.524  59.853  1.00  0.00           C  
ATOM    698  CG  ASP    44      40.783  41.207  60.250  1.00  0.00           C  
ATOM    699  OD1 ASP    44      40.839  40.893  61.455  1.00  0.00           O  
ATOM    700  OD2 ASP    44      40.189  40.487  59.447  1.00  0.00           O1-
ATOM    701  H   ASP    44      42.868  41.196  58.222  1.00  0.00           H  
ATOM    702  HA  ASP    44      40.473  42.754  58.059  1.00  0.00           H  
ATOM    703  HB2 ASP    44      42.387  42.509  60.332  1.00  0.00           H  
ATOM    704  HB3 ASP    44      40.910  43.307  60.425  1.00  0.00           H  
ATOM    705  N   GLY    45      41.246  45.137  57.759  1.00  0.00           N  
ATOM    706  CA  GLY    45      41.523  46.497  57.222  1.00  0.00           C  
ATOM    707  C   GLY    45      41.708  46.460  55.673  1.00  0.00           C  
ATOM    708  O   GLY    45      41.079  47.201  54.987  1.00  0.00           O  
ATOM    709  H   GLY    45      40.380  45.048  58.271  1.00  0.00           H  
ATOM    710  HA2 GLY    45      40.651  47.105  57.465  1.00  0.00           H  
ATOM    711  HA3 GLY    45      42.387  47.052  57.585  1.00  0.00           H  
ATOM    712  N   PHE    46      42.548  45.623  55.223  1.00  0.00           N  
ATOM    713  CA  PHE    46      42.783  45.448  53.750  1.00  0.00           C  
ATOM    714  C   PHE    46      41.552  44.899  53.019  1.00  0.00           C  
ATOM    715  O   PHE    46      41.197  43.695  53.224  1.00  0.00           O  
ATOM    716  CB  PHE    46      44.052  44.584  53.564  1.00  0.00           C  
ATOM    717  CG  PHE    46      45.343  45.215  54.112  1.00  0.00           C  
ATOM    718  CD1 PHE    46      45.889  44.532  55.209  1.00  0.00           C  
ATOM    719  CE1 PHE    46      47.073  45.065  55.724  1.00  0.00           C  
ATOM    720  CZ  PHE    46      47.631  46.233  55.140  1.00  0.00           C  
ATOM    721  CE2 PHE    46      47.157  46.813  53.982  1.00  0.00           C  
ATOM    722  CD2 PHE    46      45.983  46.254  53.435  1.00  0.00           C  
ATOM    723  H   PHE    46      43.036  45.097  55.932  1.00  0.00           H  
ATOM    724  HA  PHE    46      42.986  46.423  53.308  1.00  0.00           H  
ATOM    725  HB2 PHE    46      43.905  43.625  54.062  1.00  0.00           H  
ATOM    726  HB3 PHE    46      44.143  44.382  52.497  1.00  0.00           H  
ATOM    727  HD1 PHE    46      45.322  43.754  55.697  1.00  0.00           H  
ATOM    728  HE1 PHE    46      47.566  44.527  56.521  1.00  0.00           H  
ATOM    729  HZ  PHE    46      48.470  46.766  55.563  1.00  0.00           H  
ATOM    730  HE2 PHE    46      47.710  47.591  53.477  1.00  0.00           H  
ATOM    731  HD2 PHE    46      45.654  46.571  52.456  1.00  0.00           H  
ATOM    732  N   ASP    47      40.858  45.694  52.186  1.00  0.00           N  
ATOM    733  CA  ASP    47      39.621  45.199  51.394  1.00  0.00           C  
ATOM    734  C   ASP    47      39.971  44.355  50.126  1.00  0.00           C  
ATOM    735  O   ASP    47      39.070  43.887  49.438  1.00  0.00           O  
ATOM    736  CB  ASP    47      38.682  46.357  50.924  1.00  0.00           C  
ATOM    737  CG  ASP    47      38.100  47.086  52.137  1.00  0.00           C  
ATOM    738  OD1 ASP    47      38.378  48.307  52.288  1.00  0.00           O  
ATOM    739  OD2 ASP    47      37.450  46.453  53.013  1.00  0.00           O1-
ATOM    740  H   ASP    47      41.106  46.670  52.112  1.00  0.00           H  
ATOM    741  HA  ASP    47      39.035  44.510  52.003  1.00  0.00           H  
ATOM    742  HB2 ASP    47      39.309  47.090  50.417  1.00  0.00           H  
ATOM    743  HB3 ASP    47      37.888  45.917  50.321  1.00  0.00           H  
ATOM    744  N   CYS    48      41.273  44.204  49.788  1.00  0.00           N  
ATOM    745  CA  CYS    48      41.768  43.322  48.725  1.00  0.00           C  
ATOM    746  C   CYS    48      41.522  41.841  49.169  1.00  0.00           C  
ATOM    747  O   CYS    48      41.090  41.555  50.305  1.00  0.00           O  
ATOM    748  CB  CYS    48      43.203  43.609  48.555  1.00  0.00           C  
ATOM    749  SG  CYS    48      43.519  45.309  48.167  1.00  0.00           S  
ATOM    750  H   CYS    48      41.910  44.500  50.513  1.00  0.00           H  
ATOM    751  HA  CYS    48      41.246  43.566  47.800  1.00  0.00           H  
ATOM    752  HB2 CYS    48      43.686  43.341  49.495  1.00  0.00           H  
ATOM    753  HB3 CYS    48      43.555  43.121  47.645  1.00  0.00           H  
ATOM    754  HG  CYS    48      42.876  45.750  49.252  1.00  0.00           H  
ATOM    755  N   VAL    49      41.783  40.923  48.208  1.00  0.00           N  
ATOM    756  CA  VAL    49      41.951  39.478  48.410  1.00  0.00           C  
ATOM    757  C   VAL    49      43.368  39.098  48.035  1.00  0.00           C  
ATOM    758  O   VAL    49      44.022  39.599  47.110  1.00  0.00           O  
ATOM    759  CB  VAL    49      40.971  38.717  47.568  1.00  0.00           C  
ATOM    760  CG1 VAL    49      40.838  37.278  48.055  1.00  0.00           C  
ATOM    761  CG2 VAL    49      39.537  39.313  47.547  1.00  0.00           C  
ATOM    762  H   VAL    49      41.907  41.285  47.274  1.00  0.00           H  
ATOM    763  HA  VAL    49      41.765  39.222  49.453  1.00  0.00           H  
ATOM    764  HB  VAL    49      41.406  38.625  46.573  1.00  0.00           H  
ATOM    765 HG11 VAL    49      40.422  37.255  49.063  1.00  0.00           H  
ATOM    766 HG12 VAL    49      40.273  36.539  47.487  1.00  0.00           H  
ATOM    767 HG13 VAL    49      41.816  36.800  48.101  1.00  0.00           H  
ATOM    768 HG21 VAL    49      38.945  38.535  47.065  1.00  0.00           H  
ATOM    769 HG22 VAL    49      39.178  39.431  48.569  1.00  0.00           H  
ATOM    770 HG23 VAL    49      39.436  40.280  47.055  1.00  0.00           H  
ATOM    771  N   TYR    50      43.968  38.278  48.833  1.00  0.00           N  
ATOM    772  CA  TYR    50      45.348  37.806  48.703  1.00  0.00           C  
ATOM    773  C   TYR    50      45.426  36.308  48.300  1.00  0.00           C  
ATOM    774  O   TYR    50      44.454  35.564  48.312  1.00  0.00           O  
ATOM    775  CB  TYR    50      46.022  38.104  50.038  1.00  0.00           C  
ATOM    776  CG  TYR    50      46.028  39.537  50.424  1.00  0.00           C  
ATOM    777  CD1 TYR    50      44.855  40.172  50.847  1.00  0.00           C  
ATOM    778  CE1 TYR    50      44.869  41.562  51.073  1.00  0.00           C  
ATOM    779  CZ  TYR    50      46.055  42.330  50.769  1.00  0.00           C  
ATOM    780  OH  TYR    50      45.968  43.658  51.009  1.00  0.00           O  
ATOM    781  CE2 TYR    50      47.211  41.680  50.370  1.00  0.00           C  
ATOM    782  CD2 TYR    50      47.207  40.279  50.240  1.00  0.00           C  
ATOM    783  H   TYR    50      43.453  37.833  49.579  1.00  0.00           H  
ATOM    784  HA  TYR    50      45.911  38.301  47.911  1.00  0.00           H  
ATOM    785  HB2 TYR    50      45.587  37.510  50.841  1.00  0.00           H  
ATOM    786  HB3 TYR    50      47.018  37.664  50.023  1.00  0.00           H  
ATOM    787  HD1 TYR    50      43.939  39.606  50.926  1.00  0.00           H  
ATOM    788  HE1 TYR    50      43.991  42.128  51.349  1.00  0.00           H  
ATOM    789  HH  TYR    50      46.850  44.036  51.047  1.00  0.00           H  
ATOM    790  HE2 TYR    50      48.131  42.198  50.147  1.00  0.00           H  
ATOM    791  HD2 TYR    50      48.090  39.819  49.823  1.00  0.00           H  
ATOM    792  N   GLY    51      46.700  35.817  48.231  1.00  0.00           N  
ATOM    793  CA  GLY    51      47.013  34.385  48.301  1.00  0.00           C  
ATOM    794  C   GLY    51      48.471  33.941  48.578  1.00  0.00           C  
ATOM    795  O   GLY    51      49.308  34.652  48.044  1.00  0.00           O  
ATOM    796  H   GLY    51      47.417  36.512  48.081  1.00  0.00           H  
ATOM    797  HA2 GLY    51      46.369  33.896  49.032  1.00  0.00           H  
ATOM    798  HA3 GLY    51      46.709  33.904  47.372  1.00  0.00           H  
ATOM    799  N   LEU    52      48.750  32.879  49.368  1.00  0.00           N  
ATOM    800  CA  LEU    52      50.136  32.411  49.638  1.00  0.00           C  
ATOM    801  C   LEU    52      50.009  30.865  49.923  1.00  0.00           C  
ATOM    802  O   LEU    52      48.958  30.298  50.359  1.00  0.00           O  
ATOM    803  CB  LEU    52      50.617  33.013  50.960  1.00  0.00           C  
ATOM    804  CG  LEU    52      51.062  34.516  51.001  1.00  0.00           C  
ATOM    805  CD1 LEU    52      50.887  35.033  52.428  1.00  0.00           C  
ATOM    806  CD2 LEU    52      52.464  34.683  50.347  1.00  0.00           C  
ATOM    807  H   LEU    52      47.997  32.319  49.742  1.00  0.00           H  
ATOM    808  HA  LEU    52      50.890  32.660  48.890  1.00  0.00           H  
ATOM    809  HB2 LEU    52      49.825  32.827  51.685  1.00  0.00           H  
ATOM    810  HB3 LEU    52      51.365  32.281  51.263  1.00  0.00           H  
ATOM    811  HG  LEU    52      50.480  35.137  50.320  1.00  0.00           H  
ATOM    812 HD11 LEU    52      51.355  34.318  53.104  1.00  0.00           H  
ATOM    813 HD12 LEU    52      51.544  35.902  52.466  1.00  0.00           H  
ATOM    814 HD13 LEU    52      49.801  35.063  52.520  1.00  0.00           H  
ATOM    815 HD21 LEU    52      52.886  35.647  50.630  1.00  0.00           H  
ATOM    816 HD22 LEU    52      53.155  33.965  50.788  1.00  0.00           H  
ATOM    817 HD23 LEU    52      52.429  34.593  49.261  1.00  0.00           H  
ATOM    818  N   GLU    53      51.200  30.190  49.774  1.00  0.00           N  
ATOM    819  CA  GLU    53      51.298  28.768  50.019  1.00  0.00           C  
ATOM    820  C   GLU    53      51.584  28.438  51.524  1.00  0.00           C  
ATOM    821  O   GLU    53      52.635  27.848  51.838  1.00  0.00           O  
ATOM    822  CB  GLU    53      52.287  28.130  48.999  1.00  0.00           C  
ATOM    823  CG  GLU    53      51.952  28.646  47.590  1.00  0.00           C  
ATOM    824  CD  GLU    53      52.521  27.874  46.404  1.00  0.00           C  
ATOM    825  OE1 GLU    53      52.025  28.080  45.304  1.00  0.00           O  
ATOM    826  OE2 GLU    53      53.449  27.020  46.553  1.00  0.00           O1-
ATOM    827  H   GLU    53      51.989  30.684  49.383  1.00  0.00           H  
ATOM    828  HA  GLU    53      50.288  28.393  49.852  1.00  0.00           H  
ATOM    829  HB2 GLU    53      53.325  28.370  49.230  1.00  0.00           H  
ATOM    830  HB3 GLU    53      52.174  27.050  49.093  1.00  0.00           H  
ATOM    831  HG2 GLU    53      50.878  28.533  47.440  1.00  0.00           H  
ATOM    832  HG3 GLU    53      52.168  29.707  47.469  1.00  0.00           H  
ATOM    833  N   LEU    54      50.629  28.704  52.438  1.00  0.00           N  
ATOM    834  CA  LEU    54      50.632  28.512  53.953  1.00  0.00           C  
ATOM    835  C   LEU    54      51.009  27.139  54.501  1.00  0.00           C  
ATOM    836  O   LEU    54      51.358  26.999  55.646  1.00  0.00           O  
ATOM    837  CB  LEU    54      49.234  28.887  54.581  1.00  0.00           C  
ATOM    838  CG  LEU    54      48.782  30.325  54.211  1.00  0.00           C  
ATOM    839  CD1 LEU    54      47.388  30.566  54.898  1.00  0.00           C  
ATOM    840  CD2 LEU    54      49.766  31.390  54.774  1.00  0.00           C  
ATOM    841  H   LEU    54      49.773  29.069  52.045  1.00  0.00           H  
ATOM    842  HA  LEU    54      51.397  29.154  54.389  1.00  0.00           H  
ATOM    843  HB2 LEU    54      48.524  28.203  54.115  1.00  0.00           H  
ATOM    844  HB3 LEU    54      49.273  28.755  55.662  1.00  0.00           H  
ATOM    845  HG  LEU    54      48.586  30.408  53.142  1.00  0.00           H  
ATOM    846 HD11 LEU    54      46.584  29.967  54.471  1.00  0.00           H  
ATOM    847 HD12 LEU    54      47.579  30.273  55.931  1.00  0.00           H  
ATOM    848 HD13 LEU    54      46.978  31.563  54.742  1.00  0.00           H  
ATOM    849 HD21 LEU    54      49.959  31.160  55.822  1.00  0.00           H  
ATOM    850 HD22 LEU    54      50.733  31.401  54.272  1.00  0.00           H  
ATOM    851 HD23 LEU    54      49.202  32.320  54.702  1.00  0.00           H  
ATOM    852  N   ASN    55      51.178  26.178  53.617  1.00  0.00           N  
ATOM    853  CA  ASN    55      51.648  24.771  53.870  1.00  0.00           C  
ATOM    854  C   ASN    55      53.071  24.590  53.456  1.00  0.00           C  
ATOM    855  O   ASN    55      53.546  23.450  53.696  1.00  0.00           O  
ATOM    856  CB  ASN    55      50.722  23.741  53.197  1.00  0.00           C  
ATOM    857  CG  ASN    55      50.924  22.280  53.669  1.00  0.00           C  
ATOM    858  OD1 ASN    55      51.265  21.983  54.796  1.00  0.00           O  
ATOM    859  ND2 ASN    55      50.902  21.368  52.790  1.00  0.00           N  
ATOM    860  H   ASN    55      50.872  26.361  52.671  1.00  0.00           H  
ATOM    861  HA  ASN    55      51.704  24.663  54.953  1.00  0.00           H  
ATOM    862  HB2 ASN    55      49.672  23.994  53.346  1.00  0.00           H  
ATOM    863  HB3 ASN    55      50.888  23.684  52.122  1.00  0.00           H  
ATOM    864 HD21 ASN    55      50.802  21.672  51.832  1.00  0.00           H  
ATOM    865 HD22 ASN    55      51.197  20.423  52.991  1.00  0.00           H  
ATOM    866  N   LYS    56      53.786  25.556  52.839  1.00  0.00           N  
ATOM    867  CA  LYS    56      54.990  25.237  51.975  1.00  0.00           C  
ATOM    868  C   LYS    56      55.929  26.385  51.848  1.00  0.00           C  
ATOM    869  O   LYS    56      57.087  26.102  51.623  1.00  0.00           O  
ATOM    870  CB  LYS    56      54.490  24.881  50.598  1.00  0.00           C  
ATOM    871  CG  LYS    56      55.447  24.538  49.518  1.00  0.00           C  
ATOM    872  CD  LYS    56      54.910  23.712  48.331  1.00  0.00           C  
ATOM    873  CE  LYS    56      56.062  23.344  47.388  1.00  0.00           C  
ATOM    874  NZ  LYS    56      55.613  23.212  46.014  1.00  0.00           N1+
ATOM    875  H   LYS    56      53.518  26.522  52.965  1.00  0.00           H  
ATOM    876  HA  LYS    56      55.593  24.410  52.352  1.00  0.00           H  
ATOM    877  HB2 LYS    56      53.789  24.052  50.698  1.00  0.00           H  
ATOM    878  HB3 LYS    56      53.946  25.731  50.184  1.00  0.00           H  
ATOM    879  HG2 LYS    56      55.979  25.450  49.247  1.00  0.00           H  
ATOM    880  HG3 LYS    56      56.217  23.871  49.904  1.00  0.00           H  
ATOM    881  HD2 LYS    56      54.527  22.755  48.684  1.00  0.00           H  
ATOM    882  HD3 LYS    56      54.181  24.399  47.901  1.00  0.00           H  
ATOM    883  HE2 LYS    56      56.737  24.199  47.396  1.00  0.00           H  
ATOM    884  HE3 LYS    56      56.711  22.514  47.669  1.00  0.00           H  
ATOM    885  HZ1 LYS    56      54.984  23.987  45.860  1.00  0.00           H  
ATOM    886  HZ2 LYS    56      56.377  23.330  45.364  1.00  0.00           H  
ATOM    887  HZ3 LYS    56      55.253  22.282  45.851  1.00  0.00           H  
ATOM    888  N   ASP    57      55.489  27.660  52.049  1.00  0.00           N  
ATOM    889  CA  ASP    57      56.354  28.870  52.040  1.00  0.00           C  
ATOM    890  C   ASP    57      57.335  28.949  53.321  1.00  0.00           C  
ATOM    891  O   ASP    57      56.940  28.854  54.516  1.00  0.00           O  
ATOM    892  CB  ASP    57      55.480  30.127  51.871  1.00  0.00           C  
ATOM    893  CG  ASP    57      56.275  31.346  51.351  1.00  0.00           C  
ATOM    894  OD1 ASP    57      57.506  31.391  51.677  1.00  0.00           O  
ATOM    895  OD2 ASP    57      55.732  32.241  50.691  1.00  0.00           O1-
ATOM    896  H   ASP    57      54.512  27.750  52.288  1.00  0.00           H  
ATOM    897  HA  ASP    57      57.085  28.783  51.236  1.00  0.00           H  
ATOM    898  HB2 ASP    57      54.733  29.912  51.107  1.00  0.00           H  
ATOM    899  HB3 ASP    57      55.004  30.367  52.822  1.00  0.00           H  
ATOM    900  N   GLU    58      58.606  29.312  53.035  1.00  0.00           N  
ATOM    901  CA  GLU    58      59.587  29.481  54.102  1.00  0.00           C  
ATOM    902  C   GLU    58      59.538  30.827  54.815  1.00  0.00           C  
ATOM    903  O   GLU    58      59.991  30.998  55.938  1.00  0.00           O  
ATOM    904  CB  GLU    58      61.004  29.238  53.573  1.00  0.00           C  
ATOM    905  CG  GLU    58      62.251  29.230  54.483  1.00  0.00           C  
ATOM    906  CD  GLU    58      62.238  28.527  55.839  1.00  0.00           C  
ATOM    907  OE1 GLU    58      61.113  28.278  56.421  1.00  0.00           O  
ATOM    908  OE2 GLU    58      63.355  28.426  56.406  1.00  0.00           O1-
ATOM    909  H   GLU    58      58.921  29.482  52.091  1.00  0.00           H  
ATOM    910  HA  GLU    58      59.378  28.737  54.871  1.00  0.00           H  
ATOM    911  HB2 GLU    58      60.926  28.314  53.000  1.00  0.00           H  
ATOM    912  HB3 GLU    58      61.178  29.991  52.804  1.00  0.00           H  
ATOM    913  HG2 GLU    58      63.006  28.722  53.882  1.00  0.00           H  
ATOM    914  HG3 GLU    58      62.495  30.249  54.781  1.00  0.00           H  
ATOM    915  N   ARG    59      58.975  31.873  54.208  1.00  0.00           N  
ATOM    916  CA  ARG    59      58.837  33.260  54.675  1.00  0.00           C  
ATOM    917  C   ARG    59      57.779  33.564  55.743  1.00  0.00           C  
ATOM    918  O   ARG    59      57.799  34.571  56.478  1.00  0.00           O  
ATOM    919  CB  ARG    59      58.514  34.151  53.486  1.00  0.00           C  
ATOM    920  CG  ARG    59      59.662  33.983  52.421  1.00  0.00           C  
ATOM    921  CD  ARG    59      59.369  34.682  51.111  1.00  0.00           C  
ATOM    922  NE  ARG    59      58.268  33.936  50.474  1.00  0.00           N  
ATOM    923  CZ  ARG    59      58.193  33.849  49.142  1.00  0.00           C  
ATOM    924  NH1 ARG    59      59.068  34.478  48.452  1.00  0.00           N  
ATOM    925  NH2 ARG    59      57.364  33.033  48.591  1.00  0.00           N1+
ATOM    926  H   ARG    59      58.485  31.623  53.361  1.00  0.00           H  
ATOM    927  HA  ARG    59      59.827  33.616  54.959  1.00  0.00           H  
ATOM    928  HB2 ARG    59      57.538  33.928  53.054  1.00  0.00           H  
ATOM    929  HB3 ARG    59      58.442  35.194  53.794  1.00  0.00           H  
ATOM    930  HG2 ARG    59      60.604  34.274  52.886  1.00  0.00           H  
ATOM    931  HG3 ARG    59      59.754  32.925  52.177  1.00  0.00           H  
ATOM    932  HD2 ARG    59      59.127  35.720  51.337  1.00  0.00           H  
ATOM    933  HD3 ARG    59      60.259  34.615  50.485  1.00  0.00           H  
ATOM    934  HE  ARG    59      57.781  33.182  50.936  1.00  0.00           H  
ATOM    935 HH11 ARG    59      59.811  34.931  48.966  1.00  0.00           H  
ATOM    936 HH12 ARG    59      59.152  34.212  47.482  1.00  0.00           H  
ATOM    937 HH21 ARG    59      56.742  32.547  49.222  1.00  0.00           H  
ATOM    938 HH22 ARG    59      57.147  32.931  47.610  1.00  0.00           H  
ATOM    939  N   VAL    60      56.806  32.699  55.863  1.00  0.00           N  
ATOM    940  CA  VAL    60      55.849  32.711  56.991  1.00  0.00           C  
ATOM    941  C   VAL    60      56.546  32.582  58.300  1.00  0.00           C  
ATOM    942  O   VAL    60      57.318  31.674  58.482  1.00  0.00           O  
ATOM    943  CB  VAL    60      54.826  31.595  56.776  1.00  0.00           C  
ATOM    944  CG1 VAL    60      53.842  31.358  57.996  1.00  0.00           C  
ATOM    945  CG2 VAL    60      53.872  31.924  55.552  1.00  0.00           C  
ATOM    946  H   VAL    60      56.989  31.829  55.383  1.00  0.00           H  
ATOM    947  HA  VAL    60      55.427  33.716  57.000  1.00  0.00           H  
ATOM    948  HB  VAL    60      55.408  30.695  56.575  1.00  0.00           H  
ATOM    949 HG11 VAL    60      53.486  32.363  58.224  1.00  0.00           H  
ATOM    950 HG12 VAL    60      53.019  30.677  57.783  1.00  0.00           H  
ATOM    951 HG13 VAL    60      54.412  30.992  58.850  1.00  0.00           H  
ATOM    952 HG21 VAL    60      53.382  30.966  55.380  1.00  0.00           H  
ATOM    953 HG22 VAL    60      53.194  32.740  55.798  1.00  0.00           H  
ATOM    954 HG23 VAL    60      54.533  32.011  54.689  1.00  0.00           H  
ATOM    955  N   SER    61      56.144  33.363  59.312  1.00  0.00           N  
ATOM    956  CA  SER    61      56.482  33.119  60.702  1.00  0.00           C  
ATOM    957  C   SER    61      55.241  33.187  61.623  1.00  0.00           C  
ATOM    958  O   SER    61      54.194  33.654  61.220  1.00  0.00           O  
ATOM    959  CB  SER    61      57.612  33.991  61.259  1.00  0.00           C  
ATOM    960  OG  SER    61      57.109  35.239  61.388  1.00  0.00           O  
ATOM    961  H   SER    61      55.453  34.079  59.139  1.00  0.00           H  
ATOM    962  HA  SER    61      56.803  32.078  60.682  1.00  0.00           H  
ATOM    963  HB2 SER    61      57.889  33.596  62.236  1.00  0.00           H  
ATOM    964  HB3 SER    61      58.463  33.821  60.599  1.00  0.00           H  
ATOM    965  HG  SER    61      57.317  35.575  62.263  1.00  0.00           H  
ATOM    966  N   ALA    62      55.352  32.552  62.807  1.00  0.00           N  
ATOM    967  CA  ALA    62      54.503  32.528  63.943  1.00  0.00           C  
ATOM    968  C   ALA    62      53.017  32.012  63.622  1.00  0.00           C  
ATOM    969  O   ALA    62      52.039  32.463  64.193  1.00  0.00           O  
ATOM    970  CB  ALA    62      54.582  33.814  64.781  1.00  0.00           C  
ATOM    971  H   ALA    62      56.196  32.026  62.984  1.00  0.00           H  
ATOM    972  HA  ALA    62      54.985  31.751  64.537  1.00  0.00           H  
ATOM    973  HB1 ALA    62      54.139  33.673  65.767  1.00  0.00           H  
ATOM    974  HB2 ALA    62      55.597  34.187  64.912  1.00  0.00           H  
ATOM    975  HB3 ALA    62      54.106  34.598  64.192  1.00  0.00           H  
ATOM    976  N   LEU    63      52.705  31.195  62.584  1.00  0.00           N  
ATOM    977  CA  LEU    63      51.312  30.871  62.206  1.00  0.00           C  
ATOM    978  C   LEU    63      50.444  30.316  63.411  1.00  0.00           C  
ATOM    979  O   LEU    63      50.863  29.311  64.056  1.00  0.00           O  
ATOM    980  CB  LEU    63      51.525  29.860  61.071  1.00  0.00           C  
ATOM    981  CG  LEU    63      50.230  29.513  60.267  1.00  0.00           C  
ATOM    982  CD1 LEU    63      49.495  30.739  59.564  1.00  0.00           C  
ATOM    983  CD2 LEU    63      50.673  28.605  59.076  1.00  0.00           C  
ATOM    984  H   LEU    63      53.513  30.872  62.071  1.00  0.00           H  
ATOM    985  HA  LEU    63      50.902  31.786  61.778  1.00  0.00           H  
ATOM    986  HB2 LEU    63      52.219  30.397  60.425  1.00  0.00           H  
ATOM    987  HB3 LEU    63      51.974  29.014  61.592  1.00  0.00           H  
ATOM    988  HG  LEU    63      49.461  29.019  60.860  1.00  0.00           H  
ATOM    989 HD11 LEU    63      48.595  30.472  59.010  1.00  0.00           H  
ATOM    990 HD12 LEU    63      49.215  31.410  60.376  1.00  0.00           H  
ATOM    991 HD13 LEU    63      50.146  31.359  58.946  1.00  0.00           H  
ATOM    992 HD21 LEU    63      51.178  27.696  59.402  1.00  0.00           H  
ATOM    993 HD22 LEU    63      49.909  28.358  58.339  1.00  0.00           H  
ATOM    994 HD23 LEU    63      51.398  29.135  58.457  1.00  0.00           H  
ATOM    995  N   GLU    64      49.247  30.927  63.620  1.00  0.00           N  
ATOM    996  CA  GLU    64      48.265  30.405  64.538  1.00  0.00           C  
ATOM    997  C   GLU    64      46.845  30.337  63.882  1.00  0.00           C  
ATOM    998  O   GLU    64      46.290  31.346  63.462  1.00  0.00           O  
ATOM    999  CB  GLU    64      48.365  31.073  65.871  1.00  0.00           C  
ATOM   1000  CG  GLU    64      47.165  30.892  66.767  1.00  0.00           C  
ATOM   1001  CD  GLU    64      47.409  31.538  68.115  1.00  0.00           C  
ATOM   1002  OE1 GLU    64      47.591  32.792  68.246  1.00  0.00           O  
ATOM   1003  OE2 GLU    64      47.326  30.814  69.107  1.00  0.00           O1-
ATOM   1004  H   GLU    64      48.902  31.709  63.083  1.00  0.00           H  
ATOM   1005  HA  GLU    64      48.473  29.359  64.764  1.00  0.00           H  
ATOM   1006  HB2 GLU    64      49.184  30.593  66.406  1.00  0.00           H  
ATOM   1007  HB3 GLU    64      48.410  32.158  65.782  1.00  0.00           H  
ATOM   1008  HG2 GLU    64      46.295  31.353  66.299  1.00  0.00           H  
ATOM   1009  HG3 GLU    64      46.976  29.822  66.853  1.00  0.00           H  
ATOM   1010  N   VAL    65      46.301  29.137  63.900  1.00  0.00           N  
ATOM   1011  CA  VAL    65      45.036  28.721  63.382  1.00  0.00           C  
ATOM   1012  C   VAL    65      43.974  28.700  64.416  1.00  0.00           C  
ATOM   1013  O   VAL    65      44.079  28.034  65.478  1.00  0.00           O  
ATOM   1014  CB  VAL    65      45.038  27.421  62.652  1.00  0.00           C  
ATOM   1015  CG1 VAL    65      43.658  27.167  61.921  1.00  0.00           C  
ATOM   1016  CG2 VAL    65      46.142  27.192  61.577  1.00  0.00           C  
ATOM   1017  H   VAL    65      46.961  28.415  64.149  1.00  0.00           H  
ATOM   1018  HA  VAL    65      44.610  29.405  62.647  1.00  0.00           H  
ATOM   1019  HB  VAL    65      45.100  26.655  63.425  1.00  0.00           H  
ATOM   1020 HG11 VAL    65      42.910  26.967  62.688  1.00  0.00           H  
ATOM   1021 HG12 VAL    65      43.306  28.024  61.348  1.00  0.00           H  
ATOM   1022 HG13 VAL    65      43.610  26.233  61.361  1.00  0.00           H  
ATOM   1023 HG21 VAL    65      46.103  26.425  60.804  1.00  0.00           H  
ATOM   1024 HG22 VAL    65      46.278  28.159  61.093  1.00  0.00           H  
ATOM   1025 HG23 VAL    65      47.016  26.948  62.182  1.00  0.00           H  
ATOM   1026  N   LEU    66      42.800  29.260  64.011  1.00  0.00           N  
ATOM   1027  CA  LEU    66      41.671  29.497  64.870  1.00  0.00           C  
ATOM   1028  C   LEU    66      40.314  28.939  64.155  1.00  0.00           C  
ATOM   1029  O   LEU    66      40.321  28.299  63.116  1.00  0.00           O  
ATOM   1030  CB  LEU    66      41.626  31.039  65.081  1.00  0.00           C  
ATOM   1031  CG  LEU    66      42.816  31.847  65.630  1.00  0.00           C  
ATOM   1032  CD1 LEU    66      42.437  33.378  65.560  1.00  0.00           C  
ATOM   1033  CD2 LEU    66      43.319  31.431  66.953  1.00  0.00           C  
ATOM   1034  H   LEU    66      42.728  29.797  63.158  1.00  0.00           H  
ATOM   1035  HA  LEU    66      41.807  29.017  65.839  1.00  0.00           H  
ATOM   1036  HB2 LEU    66      41.320  31.399  64.098  1.00  0.00           H  
ATOM   1037  HB3 LEU    66      40.812  31.224  65.782  1.00  0.00           H  
ATOM   1038  HG  LEU    66      43.566  31.651  64.864  1.00  0.00           H  
ATOM   1039 HD11 LEU    66      42.420  33.618  64.497  1.00  0.00           H  
ATOM   1040 HD12 LEU    66      41.519  33.682  66.062  1.00  0.00           H  
ATOM   1041 HD13 LEU    66      43.123  34.054  66.071  1.00  0.00           H  
ATOM   1042 HD21 LEU    66      44.115  32.147  67.155  1.00  0.00           H  
ATOM   1043 HD22 LEU    66      42.563  31.561  67.727  1.00  0.00           H  
ATOM   1044 HD23 LEU    66      43.749  30.430  66.885  1.00  0.00           H  
ATOM   1045  N   PRO    67      39.216  28.876  64.909  1.00  0.00           N  
ATOM   1046  CA  PRO    67      37.961  28.233  64.523  1.00  0.00           C  
ATOM   1047  C   PRO    67      37.403  28.706  63.178  1.00  0.00           C  
ATOM   1048  O   PRO    67      37.716  29.793  62.804  1.00  0.00           O  
ATOM   1049  CD  PRO    67      39.101  29.277  66.320  1.00  0.00           C  
ATOM   1050  CG  PRO    67      37.975  28.446  66.920  1.00  0.00           C  
ATOM   1051  CB  PRO    67      37.002  28.402  65.761  1.00  0.00           C  
ATOM   1052  HD2 PRO    67      38.861  30.328  66.478  1.00  0.00           H  
ATOM   1053  HD3 PRO    67      40.022  28.930  66.790  1.00  0.00           H  
ATOM   1054  HG2 PRO    67      37.508  28.841  67.822  1.00  0.00           H  
ATOM   1055  HG3 PRO    67      38.378  27.446  67.081  1.00  0.00           H  
ATOM   1056  HB2 PRO    67      36.512  29.361  65.592  1.00  0.00           H  
ATOM   1057  HB3 PRO    67      36.347  27.541  65.900  1.00  0.00           H  
ATOM   1058  HA  PRO    67      38.199  27.172  64.438  1.00  0.00           H  
ATOM   1059  N   ASP    68      36.494  27.864  62.578  1.00  0.00           N  
ATOM   1060  CA  ASP    68      36.011  28.105  61.185  1.00  0.00           C  
ATOM   1061  C   ASP    68      34.829  29.118  61.151  1.00  0.00           C  
ATOM   1062  O   ASP    68      33.990  29.057  62.029  1.00  0.00           O  
ATOM   1063  CB  ASP    68      35.555  26.748  60.591  1.00  0.00           C  
ATOM   1064  CG  ASP    68      36.431  25.469  60.793  1.00  0.00           C  
ATOM   1065  OD1 ASP    68      35.910  24.366  61.032  1.00  0.00           O  
ATOM   1066  OD2 ASP    68      37.705  25.608  60.845  1.00  0.00           O1-
ATOM   1067  H   ASP    68      36.181  26.962  62.908  1.00  0.00           H  
ATOM   1068  HA  ASP    68      36.819  28.457  60.544  1.00  0.00           H  
ATOM   1069  HB2 ASP    68      34.538  26.471  60.871  1.00  0.00           H  
ATOM   1070  HB3 ASP    68      35.470  26.902  59.516  1.00  0.00           H  
ATOM   1071  N   ARG    69      34.722  30.006  60.110  1.00  0.00           N  
ATOM   1072  CA  ARG    69      33.452  30.701  59.704  1.00  0.00           C  
ATOM   1073  C   ARG    69      32.310  29.699  59.422  1.00  0.00           C  
ATOM   1074  O   ARG    69      32.542  28.622  59.001  1.00  0.00           O  
ATOM   1075  CB  ARG    69      33.892  31.371  58.421  1.00  0.00           C  
ATOM   1076  CG  ARG    69      34.753  32.653  58.451  1.00  0.00           C  
ATOM   1077  CD  ARG    69      34.162  33.800  59.224  1.00  0.00           C  
ATOM   1078  NE  ARG    69      34.387  33.697  60.612  1.00  0.00           N  
ATOM   1079  CZ  ARG    69      34.642  34.741  61.414  1.00  0.00           C  
ATOM   1080  NH1 ARG    69      34.413  35.974  61.134  1.00  0.00           N  
ATOM   1081  NH2 ARG    69      35.128  34.501  62.594  1.00  0.00           N1+
ATOM   1082  H   ARG    69      35.521  30.098  59.499  1.00  0.00           H  
ATOM   1083  HA  ARG    69      33.097  31.396  60.465  1.00  0.00           H  
ATOM   1084  HB2 ARG    69      34.385  30.719  57.700  1.00  0.00           H  
ATOM   1085  HB3 ARG    69      32.997  31.699  57.891  1.00  0.00           H  
ATOM   1086  HG2 ARG    69      35.740  32.360  58.808  1.00  0.00           H  
ATOM   1087  HG3 ARG    69      34.863  32.950  57.408  1.00  0.00           H  
ATOM   1088  HD2 ARG    69      34.592  34.743  58.886  1.00  0.00           H  
ATOM   1089  HD3 ARG    69      33.077  33.758  59.129  1.00  0.00           H  
ATOM   1090  HE  ARG    69      34.591  32.798  61.025  1.00  0.00           H  
ATOM   1091 HH11 ARG    69      34.045  36.263  60.239  1.00  0.00           H  
ATOM   1092 HH12 ARG    69      34.749  36.635  61.820  1.00  0.00           H  
ATOM   1093 HH21 ARG    69      35.082  33.562  62.964  1.00  0.00           H  
ATOM   1094 HH22 ARG    69      35.328  35.254  63.236  1.00  0.00           H  
ATOM   1095  N   VAL    70      31.073  30.166  59.458  1.00  0.00           N  
ATOM   1096  CA  VAL    70      29.835  29.453  59.002  1.00  0.00           C  
ATOM   1097  C   VAL    70      29.393  29.995  57.613  1.00  0.00           C  
ATOM   1098  O   VAL    70      29.569  31.215  57.444  1.00  0.00           O  
ATOM   1099  CB  VAL    70      28.680  29.395  60.007  1.00  0.00           C  
ATOM   1100  CG1 VAL    70      29.128  28.667  61.285  1.00  0.00           C  
ATOM   1101  CG2 VAL    70      27.818  30.701  60.371  1.00  0.00           C  
ATOM   1102  H   VAL    70      30.945  31.140  59.696  1.00  0.00           H  
ATOM   1103  HA  VAL    70      30.198  28.454  58.764  1.00  0.00           H  
ATOM   1104  HB  VAL    70      27.871  28.822  59.554  1.00  0.00           H  
ATOM   1105 HG11 VAL    70      28.280  28.555  61.960  1.00  0.00           H  
ATOM   1106 HG12 VAL    70      29.582  27.724  60.981  1.00  0.00           H  
ATOM   1107 HG13 VAL    70      29.923  29.136  61.865  1.00  0.00           H  
ATOM   1108 HG21 VAL    70      27.616  31.249  59.450  1.00  0.00           H  
ATOM   1109 HG22 VAL    70      26.944  30.445  60.969  1.00  0.00           H  
ATOM   1110 HG23 VAL    70      28.334  31.452  60.968  1.00  0.00           H  
ATOM   1111  N   ALA    71      28.893  29.223  56.650  1.00  0.00           N  
ATOM   1112  CA  ALA    71      28.496  29.657  55.326  1.00  0.00           C  
ATOM   1113  C   ALA    71      26.970  29.764  55.170  1.00  0.00           C  
ATOM   1114  O   ALA    71      26.241  29.465  56.106  1.00  0.00           O  
ATOM   1115  CB  ALA    71      29.052  28.662  54.324  1.00  0.00           C  
ATOM   1116  H   ALA    71      28.940  28.224  56.789  1.00  0.00           H  
ATOM   1117  HA  ALA    71      28.979  30.604  55.083  1.00  0.00           H  
ATOM   1118  HB1 ALA    71      30.142  28.652  54.284  1.00  0.00           H  
ATOM   1119  HB2 ALA    71      28.740  27.653  54.592  1.00  0.00           H  
ATOM   1120  HB3 ALA    71      28.686  28.849  53.315  1.00  0.00           H  
ATOM   1121  N   THR    72      26.397  30.179  54.019  1.00  0.00           N  
ATOM   1122  CA  THR    72      24.913  30.126  53.679  1.00  0.00           C  
ATOM   1123  C   THR    72      24.511  30.236  52.223  1.00  0.00           C  
ATOM   1124  O   THR    72      24.951  31.006  51.376  1.00  0.00           O  
ATOM   1125  CB  THR    72      24.068  31.035  54.602  1.00  0.00           C  
ATOM   1126  CG2 THR    72      24.045  32.499  54.195  1.00  0.00           C  
ATOM   1127  OG1 THR    72      22.772  30.560  54.444  1.00  0.00           O  
ATOM   1128  H   THR    72      27.028  30.230  53.231  1.00  0.00           H  
ATOM   1129  HA  THR    72      24.728  29.100  53.997  1.00  0.00           H  
ATOM   1130  HB  THR    72      24.425  30.992  55.631  1.00  0.00           H  
ATOM   1131 HG21 THR    72      23.965  33.073  55.118  1.00  0.00           H  
ATOM   1132 HG22 THR    72      25.023  32.769  53.799  1.00  0.00           H  
ATOM   1133 HG23 THR    72      23.321  32.709  53.408  1.00  0.00           H  
ATOM   1134  HG1 THR    72      22.298  30.896  55.208  1.00  0.00           H  
ATOM   1135  N   SER    73      23.559  29.376  51.918  1.00  0.00           N  
ATOM   1136  CA  SER    73      22.728  29.288  50.681  1.00  0.00           C  
ATOM   1137  C   SER    73      21.498  30.200  50.683  1.00  0.00           C  
ATOM   1138  O   SER    73      20.885  30.383  49.628  1.00  0.00           O  
ATOM   1139  CB  SER    73      22.227  27.863  50.400  1.00  0.00           C  
ATOM   1140  OG  SER    73      21.219  27.560  51.334  1.00  0.00           O  
ATOM   1141  H   SER    73      23.298  28.854  52.742  1.00  0.00           H  
ATOM   1142  HA  SER    73      23.269  29.623  49.797  1.00  0.00           H  
ATOM   1143  HB2 SER    73      21.853  27.744  49.383  1.00  0.00           H  
ATOM   1144  HB3 SER    73      23.051  27.193  50.648  1.00  0.00           H  
ATOM   1145  HG  SER    73      20.720  26.866  50.897  1.00  0.00           H  
ATOM   1146  N   ARG    74      21.176  30.733  51.917  1.00  0.00           N  
ATOM   1147  CA  ARG    74      19.899  31.458  52.180  1.00  0.00           C  
ATOM   1148  C   ARG    74      20.098  32.954  52.164  1.00  0.00           C  
ATOM   1149  O   ARG    74      20.003  33.677  53.184  1.00  0.00           O  
ATOM   1150  CB  ARG    74      19.205  30.914  53.461  1.00  0.00           C  
ATOM   1151  CG  ARG    74      18.744  29.451  53.405  1.00  0.00           C  
ATOM   1152  CD  ARG    74      17.929  28.942  52.209  1.00  0.00           C  
ATOM   1153  NE  ARG    74      16.708  29.783  52.129  1.00  0.00           N  
ATOM   1154  CZ  ARG    74      15.755  29.678  51.249  1.00  0.00           C  
ATOM   1155  NH1 ARG    74      15.634  28.749  50.323  1.00  0.00           N  
ATOM   1156  NH2 ARG    74      14.712  30.560  51.206  1.00  0.00           N1+
ATOM   1157  H   ARG    74      21.703  30.431  52.724  1.00  0.00           H  
ATOM   1158  HA  ARG    74      19.135  31.223  51.439  1.00  0.00           H  
ATOM   1159  HB2 ARG    74      19.831  30.983  54.351  1.00  0.00           H  
ATOM   1160  HB3 ARG    74      18.290  31.454  53.704  1.00  0.00           H  
ATOM   1161  HG2 ARG    74      19.690  28.910  53.393  1.00  0.00           H  
ATOM   1162  HG3 ARG    74      18.129  29.273  54.287  1.00  0.00           H  
ATOM   1163  HD2 ARG    74      18.437  28.879  51.247  1.00  0.00           H  
ATOM   1164  HD3 ARG    74      17.614  27.934  52.477  1.00  0.00           H  
ATOM   1165  HE  ARG    74      16.606  30.564  52.761  1.00  0.00           H  
ATOM   1166 HH11 ARG    74      16.327  28.025  50.198  1.00  0.00           H  
ATOM   1167 HH12 ARG    74      14.870  28.916  49.684  1.00  0.00           H  
ATOM   1168 HH21 ARG    74      14.627  31.359  51.819  1.00  0.00           H  
ATOM   1169 HH22 ARG    74      13.848  30.300  50.751  1.00  0.00           H  
ATOM   1170  N   ILE    75      20.237  33.505  50.939  1.00  0.00           N  
ATOM   1171  CA  ILE    75      20.553  34.944  50.649  1.00  0.00           C  
ATOM   1172  C   ILE    75      19.587  35.524  49.627  1.00  0.00           C  
ATOM   1173  O   ILE    75      19.482  35.053  48.513  1.00  0.00           O  
ATOM   1174  CB  ILE    75      21.937  35.100  50.097  1.00  0.00           C  
ATOM   1175  CG2 ILE    75      22.303  36.642  50.153  1.00  0.00           C  
ATOM   1176  CG1 ILE    75      22.948  34.283  50.956  1.00  0.00           C  
ATOM   1177  CD1 ILE    75      24.462  34.521  50.727  1.00  0.00           C  
ATOM   1178  H   ILE    75      20.134  32.836  50.190  1.00  0.00           H  
ATOM   1179  HA  ILE    75      20.359  35.447  51.597  1.00  0.00           H  
ATOM   1180  HB  ILE    75      21.896  34.690  49.088  1.00  0.00           H  
ATOM   1181 HG21 ILE    75      21.530  37.225  49.653  1.00  0.00           H  
ATOM   1182 HG22 ILE    75      22.302  36.870  51.219  1.00  0.00           H  
ATOM   1183 HG23 ILE    75      23.300  36.910  49.805  1.00  0.00           H  
ATOM   1184 HG12 ILE    75      22.825  34.516  52.014  1.00  0.00           H  
ATOM   1185 HG13 ILE    75      22.629  33.242  50.913  1.00  0.00           H  
ATOM   1186 HD11 ILE    75      25.084  33.763  51.203  1.00  0.00           H  
ATOM   1187 HD12 ILE    75      24.674  34.552  49.658  1.00  0.00           H  
ATOM   1188 HD13 ILE    75      24.799  35.530  50.963  1.00  0.00           H  
ATOM   1189  N   SER    76      18.851  36.597  50.101  1.00  0.00           N  
ATOM   1190  CA  SER    76      17.818  37.270  49.310  1.00  0.00           C  
ATOM   1191  C   SER    76      18.427  37.925  48.063  1.00  0.00           C  
ATOM   1192  O   SER    76      19.646  38.076  48.076  1.00  0.00           O  
ATOM   1193  CB  SER    76      17.228  38.368  50.138  1.00  0.00           C  
ATOM   1194  OG  SER    76      16.486  37.941  51.213  1.00  0.00           O  
ATOM   1195  H   SER    76      19.082  36.817  51.060  1.00  0.00           H  
ATOM   1196  HA  SER    76      17.022  36.569  49.060  1.00  0.00           H  
ATOM   1197  HB2 SER    76      17.960  39.127  50.413  1.00  0.00           H  
ATOM   1198  HB3 SER    76      16.527  38.821  49.436  1.00  0.00           H  
ATOM   1199  HG  SER    76      17.086  37.564  51.861  1.00  0.00           H  
ATOM   1200  N   ASP    77      17.556  38.411  47.144  1.00  0.00           N  
ATOM   1201  CA  ASP    77      17.967  38.895  45.827  1.00  0.00           C  
ATOM   1202  C   ASP    77      18.864  37.911  44.969  1.00  0.00           C  
ATOM   1203  O   ASP    77      19.729  38.327  44.168  1.00  0.00           O  
ATOM   1204  CB  ASP    77      18.496  40.356  45.846  1.00  0.00           C  
ATOM   1205  CG  ASP    77      17.543  41.289  46.669  1.00  0.00           C  
ATOM   1206  OD1 ASP    77      16.353  41.190  46.413  1.00  0.00           O  
ATOM   1207  OD2 ASP    77      18.000  41.976  47.635  1.00  0.00           O1-
ATOM   1208  H   ASP    77      16.567  38.483  47.338  1.00  0.00           H  
ATOM   1209  HA  ASP    77      17.079  38.907  45.195  1.00  0.00           H  
ATOM   1210  HB2 ASP    77      19.522  40.398  46.209  1.00  0.00           H  
ATOM   1211  HB3 ASP    77      18.571  40.786  44.847  1.00  0.00           H  
ATOM   1212  N   ALA    78      18.720  36.618  45.149  1.00  0.00           N  
ATOM   1213  CA  ALA    78      19.356  35.405  44.477  1.00  0.00           C  
ATOM   1214  C   ALA    78      19.450  35.511  42.944  1.00  0.00           C  
ATOM   1215  O   ALA    78      20.400  34.975  42.344  1.00  0.00           O  
ATOM   1216  CB  ALA    78      18.760  34.082  45.074  1.00  0.00           C  
ATOM   1217  H   ALA    78      17.919  36.432  45.736  1.00  0.00           H  
ATOM   1218  HA  ALA    78      20.375  35.458  44.862  1.00  0.00           H  
ATOM   1219  HB1 ALA    78      19.419  33.277  44.747  1.00  0.00           H  
ATOM   1220  HB2 ALA    78      18.751  34.235  46.153  1.00  0.00           H  
ATOM   1221  HB3 ALA    78      17.747  33.877  44.729  1.00  0.00           H  
ATOM   1222  N   HIS    79      18.410  36.052  42.293  1.00  0.00           N  
ATOM   1223  CA  HIS    79      18.269  36.014  40.755  1.00  0.00           C  
ATOM   1224  C   HIS    79      18.749  37.296  40.126  1.00  0.00           C  
ATOM   1225  O   HIS    79      19.363  37.180  39.057  1.00  0.00           O  
ATOM   1226  CB  HIS    79      16.852  35.726  40.433  1.00  0.00           C  
ATOM   1227  CG  HIS    79      16.512  35.829  38.999  1.00  0.00           C  
ATOM   1228  ND1 HIS    79      17.060  34.944  38.107  1.00  0.00           N  
ATOM   1229  CE1 HIS    79      16.487  35.250  36.932  1.00  0.00           C  
ATOM   1230  NE2 HIS    79      15.537  36.175  37.050  1.00  0.00           N  
ATOM   1231  CD2 HIS    79      15.590  36.630  38.370  1.00  0.00           C  
ATOM   1232  H   HIS    79      17.574  36.158  42.851  1.00  0.00           H  
ATOM   1233  HA  HIS    79      18.929  35.212  40.422  1.00  0.00           H  
ATOM   1234  HB2 HIS    79      16.531  34.739  40.767  1.00  0.00           H  
ATOM   1235  HB3 HIS    79      16.225  36.394  41.023  1.00  0.00           H  
ATOM   1236  HE1 HIS    79      16.754  34.798  35.988  1.00  0.00           H  
ATOM   1237  HE2 HIS    79      15.018  36.591  36.289  1.00  0.00           H  
ATOM   1238  HD2 HIS    79      14.955  37.337  38.882  1.00  0.00           H  
ATOM   1239  N   LEU    80      18.653  38.426  40.822  1.00  0.00           N  
ATOM   1240  CA  LEU    80      19.413  39.640  40.580  1.00  0.00           C  
ATOM   1241  C   LEU    80      20.935  39.502  40.873  1.00  0.00           C  
ATOM   1242  O   LEU    80      21.773  40.011  40.169  1.00  0.00           O  
ATOM   1243  CB  LEU    80      18.702  40.833  41.324  1.00  0.00           C  
ATOM   1244  CG  LEU    80      19.412  42.172  41.153  1.00  0.00           C  
ATOM   1245  CD1 LEU    80      19.515  42.678  39.702  1.00  0.00           C  
ATOM   1246  CD2 LEU    80      18.688  43.300  41.914  1.00  0.00           C  
ATOM   1247  H   LEU    80      18.135  38.329  41.683  1.00  0.00           H  
ATOM   1248  HA  LEU    80      19.398  39.841  39.509  1.00  0.00           H  
ATOM   1249  HB2 LEU    80      17.655  40.929  41.032  1.00  0.00           H  
ATOM   1250  HB3 LEU    80      18.639  40.631  42.393  1.00  0.00           H  
ATOM   1251  HG  LEU    80      20.417  42.125  41.572  1.00  0.00           H  
ATOM   1252 HD11 LEU    80      18.558  42.732  39.184  1.00  0.00           H  
ATOM   1253 HD12 LEU    80      20.005  43.641  39.556  1.00  0.00           H  
ATOM   1254 HD13 LEU    80      20.239  42.018  39.227  1.00  0.00           H  
ATOM   1255 HD21 LEU    80      19.354  44.162  41.931  1.00  0.00           H  
ATOM   1256 HD22 LEU    80      17.781  43.777  41.544  1.00  0.00           H  
ATOM   1257 HD23 LEU    80      18.458  43.093  42.959  1.00  0.00           H  
ATOM   1258  N   ALA    81      21.257  38.755  41.878  1.00  0.00           N  
ATOM   1259  CA  ALA    81      22.677  38.375  42.098  1.00  0.00           C  
ATOM   1260  C   ALA    81      23.389  37.506  41.051  1.00  0.00           C  
ATOM   1261  O   ALA    81      24.470  37.861  40.613  1.00  0.00           O  
ATOM   1262  CB  ALA    81      22.671  37.597  43.430  1.00  0.00           C  
ATOM   1263  H   ALA    81      20.574  38.436  42.551  1.00  0.00           H  
ATOM   1264  HA  ALA    81      23.213  39.316  42.225  1.00  0.00           H  
ATOM   1265  HB1 ALA    81      23.670  37.239  43.675  1.00  0.00           H  
ATOM   1266  HB2 ALA    81      22.305  38.236  44.233  1.00  0.00           H  
ATOM   1267  HB3 ALA    81      21.941  36.793  43.330  1.00  0.00           H  
ATOM   1268  N   ASP    82      22.707  36.464  40.489  1.00  0.00           N  
ATOM   1269  CA  ASP    82      23.089  35.785  39.245  1.00  0.00           C  
ATOM   1270  C   ASP    82      23.073  36.615  37.959  1.00  0.00           C  
ATOM   1271  O   ASP    82      23.952  36.378  37.175  1.00  0.00           O  
ATOM   1272  CB  ASP    82      22.006  34.713  39.194  1.00  0.00           C  
ATOM   1273  CG  ASP    82      22.215  33.753  38.044  1.00  0.00           C  
ATOM   1274  OD1 ASP    82      23.327  33.146  37.997  1.00  0.00           O  
ATOM   1275  OD2 ASP    82      21.330  33.610  37.199  1.00  0.00           O1-
ATOM   1276  H   ASP    82      21.906  36.112  40.994  1.00  0.00           H  
ATOM   1277  HA  ASP    82      24.104  35.397  39.337  1.00  0.00           H  
ATOM   1278  HB2 ASP    82      22.108  34.119  40.102  1.00  0.00           H  
ATOM   1279  HB3 ASP    82      20.994  35.117  39.170  1.00  0.00           H  
ATOM   1280  N   THR    83      22.375  37.709  37.992  1.00  0.00           N  
ATOM   1281  CA  THR    83      22.451  38.715  36.897  1.00  0.00           C  
ATOM   1282  C   THR    83      23.600  39.711  37.085  1.00  0.00           C  
ATOM   1283  O   THR    83      24.164  40.114  36.118  1.00  0.00           O  
ATOM   1284  CB  THR    83      21.165  39.582  36.998  1.00  0.00           C  
ATOM   1285  CG2 THR    83      21.144  40.665  35.908  1.00  0.00           C  
ATOM   1286  OG1 THR    83      20.101  38.690  36.710  1.00  0.00           O  
ATOM   1287  H   THR    83      21.893  37.961  38.843  1.00  0.00           H  
ATOM   1288  HA  THR    83      22.563  38.208  35.939  1.00  0.00           H  
ATOM   1289  HB  THR    83      21.010  40.062  37.964  1.00  0.00           H  
ATOM   1290 HG21 THR    83      20.173  41.150  36.005  1.00  0.00           H  
ATOM   1291 HG22 THR    83      21.973  41.313  36.194  1.00  0.00           H  
ATOM   1292 HG23 THR    83      21.215  40.217  34.917  1.00  0.00           H  
ATOM   1293  HG1 THR    83      19.997  38.039  37.408  1.00  0.00           H  
ATOM   1294  N   MET    84      23.962  40.134  38.268  1.00  0.00           N  
ATOM   1295  CA  MET    84      25.130  41.017  38.481  1.00  0.00           C  
ATOM   1296  C   MET    84      26.449  40.376  37.995  1.00  0.00           C  
ATOM   1297  O   MET    84      27.361  41.036  37.414  1.00  0.00           O  
ATOM   1298  CB  MET    84      25.194  41.551  39.899  1.00  0.00           C  
ATOM   1299  CG  MET    84      26.147  42.700  39.940  1.00  0.00           C  
ATOM   1300  SD  MET    84      26.170  43.359  41.655  1.00  0.00           S  
ATOM   1301  CE  MET    84      24.624  44.457  41.715  1.00  0.00           C  
ATOM   1302  H   MET    84      23.390  39.873  39.059  1.00  0.00           H  
ATOM   1303  HA  MET    84      24.974  41.936  37.916  1.00  0.00           H  
ATOM   1304  HB2 MET    84      24.212  41.948  40.158  1.00  0.00           H  
ATOM   1305  HB3 MET    84      25.507  40.743  40.561  1.00  0.00           H  
ATOM   1306  HG2 MET    84      27.160  42.392  39.685  1.00  0.00           H  
ATOM   1307  HG3 MET    84      25.745  43.527  39.355  1.00  0.00           H  
ATOM   1308  HE1 MET    84      24.643  45.191  40.910  1.00  0.00           H  
ATOM   1309  HE2 MET    84      23.726  43.848  41.612  1.00  0.00           H  
ATOM   1310  HE3 MET    84      24.694  45.006  42.654  1.00  0.00           H  
ATOM   1311  N   ILE    85      26.742  39.126  38.182  1.00  0.00           N  
ATOM   1312  CA  ILE    85      28.044  38.570  37.808  1.00  0.00           C  
ATOM   1313  C   ILE    85      28.366  38.721  36.260  1.00  0.00           C  
ATOM   1314  O   ILE    85      27.554  38.568  35.371  1.00  0.00           O  
ATOM   1315  CB  ILE    85      28.233  37.093  38.275  1.00  0.00           C  
ATOM   1316  CG2 ILE    85      28.409  37.174  39.783  1.00  0.00           C  
ATOM   1317  CG1 ILE    85      27.054  36.131  37.867  1.00  0.00           C  
ATOM   1318  CD1 ILE    85      27.178  34.659  38.287  1.00  0.00           C  
ATOM   1319  H   ILE    85      26.165  38.394  38.571  1.00  0.00           H  
ATOM   1320  HA  ILE    85      28.770  39.220  38.297  1.00  0.00           H  
ATOM   1321  HB  ILE    85      29.093  36.656  37.767  1.00  0.00           H  
ATOM   1322 HG21 ILE    85      29.268  37.791  40.048  1.00  0.00           H  
ATOM   1323 HG22 ILE    85      27.532  37.465  40.360  1.00  0.00           H  
ATOM   1324 HG23 ILE    85      28.662  36.166  40.109  1.00  0.00           H  
ATOM   1325 HG12 ILE    85      26.187  36.540  38.385  1.00  0.00           H  
ATOM   1326 HG13 ILE    85      26.813  36.265  36.813  1.00  0.00           H  
ATOM   1327 HD11 ILE    85      28.020  34.318  37.684  1.00  0.00           H  
ATOM   1328 HD12 ILE    85      27.403  34.382  39.317  1.00  0.00           H  
ATOM   1329 HD13 ILE    85      26.401  34.019  37.868  1.00  0.00           H  
ATOM   1330  N   GLY    86      29.679  38.836  35.929  1.00  0.00           N  
ATOM   1331  CA  GLY    86      30.272  38.936  34.593  1.00  0.00           C  
ATOM   1332  C   GLY    86      29.850  40.198  33.763  1.00  0.00           C  
ATOM   1333  O   GLY    86      30.256  40.408  32.629  1.00  0.00           O  
ATOM   1334  H   GLY    86      30.351  39.098  36.636  1.00  0.00           H  
ATOM   1335  HA2 GLY    86      31.348  38.760  34.576  1.00  0.00           H  
ATOM   1336  HA3 GLY    86      29.802  38.153  33.997  1.00  0.00           H  
ATOM   1337  N   LYS    87      29.156  41.108  34.394  1.00  0.00           N  
ATOM   1338  CA  LYS    87      28.866  42.443  33.893  1.00  0.00           C  
ATOM   1339  C   LYS    87      30.002  43.449  34.141  1.00  0.00           C  
ATOM   1340  O   LYS    87      30.713  43.294  35.117  1.00  0.00           O  
ATOM   1341  CB  LYS    87      27.578  42.896  34.596  1.00  0.00           C  
ATOM   1342  CG  LYS    87      26.343  41.945  34.448  1.00  0.00           C  
ATOM   1343  CD  LYS    87      26.050  41.599  32.953  1.00  0.00           C  
ATOM   1344  CE  LYS    87      24.650  40.797  32.857  1.00  0.00           C  
ATOM   1345  NZ  LYS    87      24.322  40.544  31.442  1.00  0.00           N1+
ATOM   1346  H   LYS    87      28.784  40.847  35.296  1.00  0.00           H  
ATOM   1347  HA  LYS    87      28.589  42.448  32.839  1.00  0.00           H  
ATOM   1348  HB2 LYS    87      27.834  43.107  35.634  1.00  0.00           H  
ATOM   1349  HB3 LYS    87      27.297  43.888  34.244  1.00  0.00           H  
ATOM   1350  HG2 LYS    87      26.494  40.993  34.958  1.00  0.00           H  
ATOM   1351  HG3 LYS    87      25.459  42.459  34.824  1.00  0.00           H  
ATOM   1352  HD2 LYS    87      25.973  42.541  32.411  1.00  0.00           H  
ATOM   1353  HD3 LYS    87      26.848  40.924  32.648  1.00  0.00           H  
ATOM   1354  HE2 LYS    87      24.760  39.873  33.425  1.00  0.00           H  
ATOM   1355  HE3 LYS    87      23.870  41.400  33.322  1.00  0.00           H  
ATOM   1356  HZ1 LYS    87      24.205  41.433  30.978  1.00  0.00           H  
ATOM   1357  HZ2 LYS    87      25.082  40.043  31.004  1.00  0.00           H  
ATOM   1358  HZ3 LYS    87      23.407  40.119  31.413  1.00  0.00           H  
ATOM   1359  N   ALA    88      30.112  44.481  33.296  1.00  0.00           N  
ATOM   1360  CA  ALA    88      30.700  45.704  33.706  1.00  0.00           C  
ATOM   1361  C   ALA    88      29.808  46.486  34.795  1.00  0.00           C  
ATOM   1362  O   ALA    88      28.603  46.537  34.707  1.00  0.00           O  
ATOM   1363  CB  ALA    88      31.064  46.539  32.456  1.00  0.00           C  
ATOM   1364  H   ALA    88      29.626  44.449  32.412  1.00  0.00           H  
ATOM   1365  HA  ALA    88      31.662  45.492  34.174  1.00  0.00           H  
ATOM   1366  HB1 ALA    88      30.239  46.825  31.803  1.00  0.00           H  
ATOM   1367  HB2 ALA    88      31.523  47.481  32.756  1.00  0.00           H  
ATOM   1368  HB3 ALA    88      31.715  45.940  31.819  1.00  0.00           H  
ATOM   1369  N   VAL    89      30.365  47.336  35.592  1.00  0.00           N  
ATOM   1370  CA  VAL    89      29.624  48.130  36.555  1.00  0.00           C  
ATOM   1371  C   VAL    89      30.283  49.448  36.929  1.00  0.00           C  
ATOM   1372  O   VAL    89      31.482  49.711  36.647  1.00  0.00           O  
ATOM   1373  CB  VAL    89      29.501  47.345  37.936  1.00  0.00           C  
ATOM   1374  CG1 VAL    89      28.441  46.197  37.871  1.00  0.00           C  
ATOM   1375  CG2 VAL    89      30.748  46.970  38.632  1.00  0.00           C  
ATOM   1376  H   VAL    89      31.368  47.272  35.695  1.00  0.00           H  
ATOM   1377  HA  VAL    89      28.654  48.445  36.170  1.00  0.00           H  
ATOM   1378  HB  VAL    89      29.036  47.970  38.698  1.00  0.00           H  
ATOM   1379 HG11 VAL    89      28.915  45.325  37.421  1.00  0.00           H  
ATOM   1380 HG12 VAL    89      28.281  45.853  38.893  1.00  0.00           H  
ATOM   1381 HG13 VAL    89      27.515  46.540  37.409  1.00  0.00           H  
ATOM   1382 HG21 VAL    89      31.439  46.501  37.931  1.00  0.00           H  
ATOM   1383 HG22 VAL    89      31.326  47.854  38.900  1.00  0.00           H  
ATOM   1384 HG23 VAL    89      30.515  46.186  39.353  1.00  0.00           H  
ATOM   1385  N   GLU    90      29.643  50.418  37.574  1.00  0.00           N  
ATOM   1386  CA  GLU    90      30.228  51.668  38.106  1.00  0.00           C  
ATOM   1387  C   GLU    90      29.881  51.737  39.641  1.00  0.00           C  
ATOM   1388  O   GLU    90      28.714  51.451  39.993  1.00  0.00           O  
ATOM   1389  CB  GLU    90      29.724  52.865  37.241  1.00  0.00           C  
ATOM   1390  CG  GLU    90      30.349  54.199  37.557  1.00  0.00           C  
ATOM   1391  CD  GLU    90      29.912  55.272  36.571  1.00  0.00           C  
ATOM   1392  OE1 GLU    90      28.705  55.470  36.336  1.00  0.00           O  
ATOM   1393  OE2 GLU    90      30.767  56.073  36.134  1.00  0.00           O1-
ATOM   1394  H   GLU    90      28.720  50.203  37.922  1.00  0.00           H  
ATOM   1395  HA  GLU    90      31.318  51.683  38.096  1.00  0.00           H  
ATOM   1396  HB2 GLU    90      29.992  52.646  36.207  1.00  0.00           H  
ATOM   1397  HB3 GLU    90      28.637  52.939  37.242  1.00  0.00           H  
ATOM   1398  HG2 GLU    90      30.094  54.418  38.594  1.00  0.00           H  
ATOM   1399  HG3 GLU    90      31.429  54.161  37.413  1.00  0.00           H  
ATOM   1400  N   HIS    91      30.880  52.067  40.476  1.00  0.00           N  
ATOM   1401  CA  HIS    91      30.728  51.973  41.932  1.00  0.00           C  
ATOM   1402  C   HIS    91      31.224  53.243  42.674  1.00  0.00           C  
ATOM   1403  O   HIS    91      32.343  53.715  42.372  1.00  0.00           O  
ATOM   1404  CB  HIS    91      31.623  50.753  42.282  1.00  0.00           C  
ATOM   1405  CG  HIS    91      31.330  49.974  43.545  1.00  0.00           C  
ATOM   1406  ND1 HIS    91      32.146  48.872  43.890  1.00  0.00           N  
ATOM   1407  CE1 HIS    91      31.746  48.400  45.072  1.00  0.00           C  
ATOM   1408  NE2 HIS    91      30.736  49.234  45.453  1.00  0.00           N  
ATOM   1409  CD2 HIS    91      30.365  50.123  44.498  1.00  0.00           C  
ATOM   1410  H   HIS    91      31.814  52.216  40.123  1.00  0.00           H  
ATOM   1411  HA  HIS    91      29.713  51.762  42.267  1.00  0.00           H  
ATOM   1412  HB2 HIS    91      31.541  49.969  41.528  1.00  0.00           H  
ATOM   1413  HB3 HIS    91      32.658  51.093  42.332  1.00  0.00           H  
ATOM   1414  HE1 HIS    91      31.979  47.537  45.677  1.00  0.00           H  
ATOM   1415  HE2 HIS    91      30.277  49.084  46.340  1.00  0.00           H  
ATOM   1416  HD2 HIS    91      29.637  50.919  44.553  1.00  0.00           H  
ATOM   1417  N   MET    92      30.366  53.769  43.540  1.00  0.00           N  
ATOM   1418  CA  MET    92      30.765  54.939  44.261  1.00  0.00           C  
ATOM   1419  C   MET    92      31.441  54.750  45.687  1.00  0.00           C  
ATOM   1420  O   MET    92      31.013  53.949  46.511  1.00  0.00           O  
ATOM   1421  CB  MET    92      29.508  55.840  44.488  1.00  0.00           C  
ATOM   1422  CG  MET    92      29.188  56.636  43.234  1.00  0.00           C  
ATOM   1423  SD  MET    92      27.862  57.869  43.389  1.00  0.00           S  
ATOM   1424  CE  MET    92      27.249  57.832  41.640  1.00  0.00           C  
ATOM   1425  H   MET    92      29.510  53.324  43.840  1.00  0.00           H  
ATOM   1426  HA  MET    92      31.498  55.457  43.643  1.00  0.00           H  
ATOM   1427  HB2 MET    92      28.622  55.269  44.767  1.00  0.00           H  
ATOM   1428  HB3 MET    92      29.539  56.622  45.248  1.00  0.00           H  
ATOM   1429  HG2 MET    92      30.066  57.244  43.017  1.00  0.00           H  
ATOM   1430  HG3 MET    92      29.016  55.986  42.376  1.00  0.00           H  
ATOM   1431  HE1 MET    92      26.509  58.625  41.531  1.00  0.00           H  
ATOM   1432  HE2 MET    92      28.074  58.025  40.954  1.00  0.00           H  
ATOM   1433  HE3 MET    92      26.775  56.886  41.376  1.00  0.00           H  
ATOM   1434  N   PHE    93      32.386  55.686  46.032  1.00  0.00           N  
ATOM   1435  CA  PHE    93      33.168  55.703  47.277  1.00  0.00           C  
ATOM   1436  C   PHE    93      33.436  57.174  47.745  1.00  0.00           C  
ATOM   1437  O   PHE    93      33.448  58.131  46.937  1.00  0.00           O  
ATOM   1438  CB  PHE    93      34.469  54.890  47.111  1.00  0.00           C  
ATOM   1439  CG  PHE    93      34.211  53.427  47.110  1.00  0.00           C  
ATOM   1440  CD1 PHE    93      34.105  52.710  45.905  1.00  0.00           C  
ATOM   1441  CE1 PHE    93      33.843  51.330  46.002  1.00  0.00           C  
ATOM   1442  CZ  PHE    93      33.894  50.656  47.263  1.00  0.00           C  
ATOM   1443  CE2 PHE    93      34.051  51.393  48.428  1.00  0.00           C  
ATOM   1444  CD2 PHE    93      34.089  52.773  48.360  1.00  0.00           C  
ATOM   1445  H   PHE    93      32.454  56.502  45.440  1.00  0.00           H  
ATOM   1446  HA  PHE    93      32.565  55.310  48.096  1.00  0.00           H  
ATOM   1447  HB2 PHE    93      34.913  55.252  46.184  1.00  0.00           H  
ATOM   1448  HB3 PHE    93      35.193  55.065  47.907  1.00  0.00           H  
ATOM   1449  HD1 PHE    93      34.180  53.151  44.922  1.00  0.00           H  
ATOM   1450  HE1 PHE    93      33.565  50.810  45.097  1.00  0.00           H  
ATOM   1451  HZ  PHE    93      33.746  49.586  47.238  1.00  0.00           H  
ATOM   1452  HE2 PHE    93      34.003  50.859  49.366  1.00  0.00           H  
ATOM   1453  HD2 PHE    93      34.130  53.367  49.261  1.00  0.00           H  
ATOM   1454  N   GLU    94      33.550  57.331  49.066  1.00  0.00           N  
ATOM   1455  CA  GLU    94      33.889  58.537  49.774  1.00  0.00           C  
ATOM   1456  C   GLU    94      35.197  59.173  49.214  1.00  0.00           C  
ATOM   1457  O   GLU    94      36.106  58.371  48.897  1.00  0.00           O  
ATOM   1458  CB  GLU    94      34.079  58.259  51.329  1.00  0.00           C  
ATOM   1459  CG  GLU    94      34.476  59.379  52.211  1.00  0.00           C  
ATOM   1460  CD  GLU    94      33.635  60.627  52.157  1.00  0.00           C  
ATOM   1461  OE1 GLU    94      33.858  61.540  52.962  1.00  0.00           O  
ATOM   1462  OE2 GLU    94      32.758  60.802  51.315  1.00  0.00           O1-
ATOM   1463  H   GLU    94      33.519  56.502  49.641  1.00  0.00           H  
ATOM   1464  HA  GLU    94      33.052  59.220  49.625  1.00  0.00           H  
ATOM   1465  HB2 GLU    94      33.148  57.915  51.781  1.00  0.00           H  
ATOM   1466  HB3 GLU    94      34.790  57.436  51.400  1.00  0.00           H  
ATOM   1467  HG2 GLU    94      34.526  58.996  53.230  1.00  0.00           H  
ATOM   1468  HG3 GLU    94      35.471  59.657  51.862  1.00  0.00           H  
ATOM   1469  N   THR    95      35.255  60.509  49.084  1.00  0.00           N  
ATOM   1470  CA  THR    95      36.327  61.368  48.618  1.00  0.00           C  
ATOM   1471  C   THR    95      36.194  62.723  49.314  1.00  0.00           C  
ATOM   1472  O   THR    95      35.129  63.206  49.726  1.00  0.00           O  
ATOM   1473  CB  THR    95      36.439  61.542  47.092  1.00  0.00           C  
ATOM   1474  CG2 THR    95      35.261  62.228  46.453  1.00  0.00           C  
ATOM   1475  OG1 THR    95      37.543  62.404  46.699  1.00  0.00           O  
ATOM   1476  H   THR    95      34.407  61.032  49.253  1.00  0.00           H  
ATOM   1477  HA  THR    95      37.242  60.871  48.938  1.00  0.00           H  
ATOM   1478  HB  THR    95      36.575  60.533  46.704  1.00  0.00           H  
ATOM   1479 HG21 THR    95      35.362  62.207  45.368  1.00  0.00           H  
ATOM   1480 HG22 THR    95      34.338  61.765  46.801  1.00  0.00           H  
ATOM   1481 HG23 THR    95      35.226  63.296  46.665  1.00  0.00           H  
ATOM   1482  HG1 THR    95      37.380  62.579  45.769  1.00  0.00           H  
ATOM   1483  N   GLU    96      37.341  63.368  49.532  1.00  0.00           N  
ATOM   1484  CA  GLU    96      37.435  64.638  50.277  1.00  0.00           C  
ATOM   1485  C   GLU    96      36.717  65.856  49.760  1.00  0.00           C  
ATOM   1486  O   GLU    96      35.924  66.442  50.538  1.00  0.00           O  
ATOM   1487  CB  GLU    96      38.949  65.027  50.319  1.00  0.00           C  
ATOM   1488  CG  GLU    96      39.317  66.241  51.214  1.00  0.00           C  
ATOM   1489  CD  GLU    96      38.717  66.217  52.632  1.00  0.00           C  
ATOM   1490  OE1 GLU    96      38.820  65.064  53.230  1.00  0.00           O  
ATOM   1491  OE2 GLU    96      38.399  67.272  53.287  1.00  0.00           O1-
ATOM   1492  H   GLU    96      38.155  62.883  49.184  1.00  0.00           H  
ATOM   1493  HA  GLU    96      37.081  64.483  51.296  1.00  0.00           H  
ATOM   1494  HB2 GLU    96      39.578  64.249  50.753  1.00  0.00           H  
ATOM   1495  HB3 GLU    96      39.306  65.310  49.329  1.00  0.00           H  
ATOM   1496  HG2 GLU    96      40.401  66.289  51.322  1.00  0.00           H  
ATOM   1497  HG3 GLU    96      38.990  67.176  50.760  1.00  0.00           H  
ATOM   1498  N   ASP    97      36.722  66.067  48.423  1.00  0.00           N  
ATOM   1499  CA  ASP    97      35.960  67.234  47.959  1.00  0.00           C  
ATOM   1500  C   ASP    97      34.470  66.850  47.772  1.00  0.00           C  
ATOM   1501  O   ASP    97      33.733  67.671  47.196  1.00  0.00           O  
ATOM   1502  CB  ASP    97      36.569  67.754  46.650  1.00  0.00           C  
ATOM   1503  CG  ASP    97      37.709  68.675  46.853  1.00  0.00           C  
ATOM   1504  OD1 ASP    97      38.292  69.131  45.841  1.00  0.00           O  
ATOM   1505  OD2 ASP    97      37.986  69.021  48.017  1.00  0.00           O1-
ATOM   1506  H   ASP    97      37.343  65.466  47.900  1.00  0.00           H  
ATOM   1507  HA  ASP    97      35.855  68.038  48.688  1.00  0.00           H  
ATOM   1508  HB2 ASP    97      36.688  66.888  45.999  1.00  0.00           H  
ATOM   1509  HB3 ASP    97      35.802  68.363  46.170  1.00  0.00           H  
ATOM   1510  N   GLY    98      34.034  65.704  48.304  1.00  0.00           N  
ATOM   1511  CA  GLY    98      32.616  65.469  48.496  1.00  0.00           C  
ATOM   1512  C   GLY    98      31.868  64.938  47.270  1.00  0.00           C  
ATOM   1513  O   GLY    98      32.342  64.803  46.124  1.00  0.00           O  
ATOM   1514  H   GLY    98      34.723  65.124  48.760  1.00  0.00           H  
ATOM   1515  HA2 GLY    98      32.420  64.791  49.327  1.00  0.00           H  
ATOM   1516  HA3 GLY    98      32.194  66.465  48.625  1.00  0.00           H  
ATOM   1517  N   SER    99      30.584  64.679  47.527  1.00  0.00           N  
ATOM   1518  CA  SER    99      29.570  64.205  46.554  1.00  0.00           C  
ATOM   1519  C   SER    99      29.828  62.810  45.928  1.00  0.00           C  
ATOM   1520  O   SER    99      29.251  62.468  44.878  1.00  0.00           O  
ATOM   1521  CB  SER    99      29.221  65.165  45.431  1.00  0.00           C  
ATOM   1522  OG  SER    99      28.851  66.358  46.034  1.00  0.00           O  
ATOM   1523  H   SER    99      30.250  64.798  48.473  1.00  0.00           H  
ATOM   1524  HA  SER    99      28.609  64.178  47.068  1.00  0.00           H  
ATOM   1525  HB2 SER    99      30.105  65.242  44.797  1.00  0.00           H  
ATOM   1526  HB3 SER    99      28.443  64.729  44.804  1.00  0.00           H  
ATOM   1527  HG  SER    99      29.579  66.983  46.042  1.00  0.00           H  
ATOM   1528  N   LYS   100      30.678  62.041  46.575  1.00  0.00           N  
ATOM   1529  CA  LYS   100      31.165  60.670  46.170  1.00  0.00           C  
ATOM   1530  C   LYS   100      31.844  60.484  44.780  1.00  0.00           C  
ATOM   1531  O   LYS   100      31.263  60.830  43.773  1.00  0.00           O  
ATOM   1532  CB  LYS   100      30.075  59.629  46.387  1.00  0.00           C  
ATOM   1533  CG  LYS   100      29.707  59.297  47.810  1.00  0.00           C  
ATOM   1534  CD  LYS   100      28.614  58.206  47.890  1.00  0.00           C  
ATOM   1535  CE  LYS   100      28.233  57.878  49.392  1.00  0.00           C  
ATOM   1536  NZ  LYS   100      27.096  56.920  49.467  1.00  0.00           N1+
ATOM   1537  H   LYS   100      31.140  62.318  47.429  1.00  0.00           H  
ATOM   1538  HA  LYS   100      32.005  60.534  46.851  1.00  0.00           H  
ATOM   1539  HB2 LYS   100      29.199  59.925  45.810  1.00  0.00           H  
ATOM   1540  HB3 LYS   100      30.414  58.701  45.925  1.00  0.00           H  
ATOM   1541  HG2 LYS   100      30.582  58.900  48.325  1.00  0.00           H  
ATOM   1542  HG3 LYS   100      29.499  60.264  48.266  1.00  0.00           H  
ATOM   1543  HD2 LYS   100      27.716  58.513  47.355  1.00  0.00           H  
ATOM   1544  HD3 LYS   100      29.045  57.331  47.404  1.00  0.00           H  
ATOM   1545  HE2 LYS   100      29.041  57.333  49.882  1.00  0.00           H  
ATOM   1546  HE3 LYS   100      27.916  58.760  49.948  1.00  0.00           H  
ATOM   1547  HZ1 LYS   100      27.074  56.437  50.353  1.00  0.00           H  
ATOM   1548  HZ2 LYS   100      26.200  57.377  49.381  1.00  0.00           H  
ATOM   1549  HZ3 LYS   100      27.132  56.251  48.711  1.00  0.00           H  
ATOM   1550  N   ASP   101      32.986  59.860  44.762  1.00  0.00           N  
ATOM   1551  CA  ASP   101      33.759  59.464  43.549  1.00  0.00           C  
ATOM   1552  C   ASP   101      33.121  58.228  42.943  1.00  0.00           C  
ATOM   1553  O   ASP   101      32.411  57.514  43.701  1.00  0.00           O  
ATOM   1554  CB  ASP   101      35.192  59.183  44.068  1.00  0.00           C  
ATOM   1555  CG  ASP   101      36.283  59.117  42.945  1.00  0.00           C  
ATOM   1556  OD1 ASP   101      37.513  58.913  43.298  1.00  0.00           O  
ATOM   1557  OD2 ASP   101      36.052  59.110  41.733  1.00  0.00           O1-
ATOM   1558  H   ASP   101      33.354  59.435  45.600  1.00  0.00           H  
ATOM   1559  HA  ASP   101      33.838  60.280  42.830  1.00  0.00           H  
ATOM   1560  HB2 ASP   101      35.347  60.016  44.753  1.00  0.00           H  
ATOM   1561  HB3 ASP   101      35.313  58.326  44.730  1.00  0.00           H  
ATOM   1562  N   GLU   102      33.349  57.932  41.633  1.00  0.00           N  
ATOM   1563  CA  GLU   102      32.832  56.778  40.914  1.00  0.00           C  
ATOM   1564  C   GLU   102      33.957  55.992  40.110  1.00  0.00           C  
ATOM   1565  O   GLU   102      34.804  56.551  39.418  1.00  0.00           O  
ATOM   1566  CB  GLU   102      31.714  57.247  39.918  1.00  0.00           C  
ATOM   1567  CG  GLU   102      32.086  58.114  38.745  1.00  0.00           C  
ATOM   1568  CD  GLU   102      32.500  59.521  39.097  1.00  0.00           C  
ATOM   1569  OE1 GLU   102      31.723  60.197  39.734  1.00  0.00           O  
ATOM   1570  OE2 GLU   102      33.582  59.990  38.679  1.00  0.00           O1-
ATOM   1571  H   GLU   102      34.054  58.427  41.105  1.00  0.00           H  
ATOM   1572  HA  GLU   102      32.326  56.079  41.580  1.00  0.00           H  
ATOM   1573  HB2 GLU   102      31.315  56.272  39.637  1.00  0.00           H  
ATOM   1574  HB3 GLU   102      30.863  57.668  40.453  1.00  0.00           H  
ATOM   1575  HG2 GLU   102      32.985  57.638  38.354  1.00  0.00           H  
ATOM   1576  HG3 GLU   102      31.275  58.139  38.017  1.00  0.00           H  
ATOM   1577  N   TRP   103      33.941  54.684  40.158  1.00  0.00           N  
ATOM   1578  CA  TRP   103      35.003  53.839  39.595  1.00  0.00           C  
ATOM   1579  C   TRP   103      34.417  52.758  38.714  1.00  0.00           C  
ATOM   1580  O   TRP   103      33.513  52.017  39.175  1.00  0.00           O  
ATOM   1581  CB  TRP   103      35.749  53.173  40.792  1.00  0.00           C  
ATOM   1582  CG  TRP   103      36.514  54.040  41.742  1.00  0.00           C  
ATOM   1583  CD1 TRP   103      36.005  54.990  42.539  1.00  0.00           C  
ATOM   1584  NE1 TRP   103      37.019  55.555  43.275  1.00  0.00           N  
ATOM   1585  CE2 TRP   103      38.207  54.941  43.156  1.00  0.00           C  
ATOM   1586  CZ2 TRP   103      39.435  55.187  43.719  1.00  0.00           C  
ATOM   1587  CH2 TRP   103      40.539  54.446  43.253  1.00  0.00           C  
ATOM   1588  CZ3 TRP   103      40.334  53.541  42.117  1.00  0.00           C  
ATOM   1589  CE3 TRP   103      39.065  53.377  41.580  1.00  0.00           C  
ATOM   1590  CD2 TRP   103      37.973  54.058  42.048  1.00  0.00           C  
ATOM   1591  H   TRP   103      33.208  54.326  40.754  1.00  0.00           H  
ATOM   1592  HA  TRP   103      35.641  54.489  38.996  1.00  0.00           H  
ATOM   1593  HB2 TRP   103      35.014  52.606  41.364  1.00  0.00           H  
ATOM   1594  HB3 TRP   103      36.419  52.485  40.277  1.00  0.00           H  
ATOM   1595  HD1 TRP   103      34.976  55.309  42.623  1.00  0.00           H  
ATOM   1596  HE1 TRP   103      36.821  56.244  43.986  1.00  0.00           H  
ATOM   1597  HZ2 TRP   103      39.526  55.981  44.446  1.00  0.00           H  
ATOM   1598  HH2 TRP   103      41.522  54.667  43.644  1.00  0.00           H  
ATOM   1599  HZ3 TRP   103      41.164  52.895  41.871  1.00  0.00           H  
ATOM   1600  HE3 TRP   103      38.903  52.661  40.788  1.00  0.00           H  
ATOM   1601  N   ARG   104      34.890  52.724  37.491  1.00  0.00           N  
ATOM   1602  CA  ARG   104      34.466  51.594  36.609  1.00  0.00           C  
ATOM   1603  C   ARG   104      35.117  50.282  37.021  1.00  0.00           C  
ATOM   1604  O   ARG   104      36.296  50.218  37.456  1.00  0.00           O  
ATOM   1605  CB  ARG   104      34.930  51.827  35.209  1.00  0.00           C  
ATOM   1606  CG  ARG   104      34.341  53.066  34.687  1.00  0.00           C  
ATOM   1607  CD  ARG   104      34.027  52.979  33.178  1.00  0.00           C  
ATOM   1608  NE  ARG   104      35.185  52.804  32.290  1.00  0.00           N  
ATOM   1609  CZ  ARG   104      35.291  52.897  31.000  1.00  0.00           C  
ATOM   1610  NH1 ARG   104      34.309  53.204  30.212  1.00  0.00           N  
ATOM   1611  NH2 ARG   104      36.354  52.726  30.348  1.00  0.00           N1+
ATOM   1612  H   ARG   104      35.449  53.490  37.146  1.00  0.00           H  
ATOM   1613  HA  ARG   104      33.382  51.478  36.607  1.00  0.00           H  
ATOM   1614  HB2 ARG   104      36.010  51.940  35.292  1.00  0.00           H  
ATOM   1615  HB3 ARG   104      34.679  51.068  34.468  1.00  0.00           H  
ATOM   1616  HG2 ARG   104      33.440  53.304  35.252  1.00  0.00           H  
ATOM   1617  HG3 ARG   104      35.018  53.899  34.874  1.00  0.00           H  
ATOM   1618  HD2 ARG   104      33.300  52.196  32.965  1.00  0.00           H  
ATOM   1619  HD3 ARG   104      33.597  53.943  32.906  1.00  0.00           H  
ATOM   1620  HE  ARG   104      36.054  52.548  32.736  1.00  0.00           H  
ATOM   1621 HH11 ARG   104      33.386  53.347  30.598  1.00  0.00           H  
ATOM   1622 HH12 ARG   104      34.492  53.379  29.234  1.00  0.00           H  
ATOM   1623 HH21 ARG   104      37.175  52.559  30.913  1.00  0.00           H  
ATOM   1624 HH22 ARG   104      36.380  52.929  29.359  1.00  0.00           H  
ATOM   1625  N   GLY   105      34.315  49.191  36.933  1.00  0.00           N  
ATOM   1626  CA  GLY   105      34.754  47.899  37.519  1.00  0.00           C  
ATOM   1627  C   GLY   105      33.984  46.739  36.822  1.00  0.00           C  
ATOM   1628  O   GLY   105      33.220  46.949  35.921  1.00  0.00           O  
ATOM   1629  H   GLY   105      33.361  49.315  36.624  1.00  0.00           H  
ATOM   1630  HA2 GLY   105      35.792  47.757  37.218  1.00  0.00           H  
ATOM   1631  HA3 GLY   105      34.607  47.866  38.598  1.00  0.00           H  
ATOM   1632  N   MET   106      34.256  45.487  37.227  1.00  0.00           N  
ATOM   1633  CA  MET   106      33.529  44.285  36.800  1.00  0.00           C  
ATOM   1634  C   MET   106      33.322  43.196  37.907  1.00  0.00           C  
ATOM   1635  O   MET   106      34.263  42.946  38.681  1.00  0.00           O  
ATOM   1636  CB  MET   106      34.203  43.700  35.535  1.00  0.00           C  
ATOM   1637  CG  MET   106      33.836  42.331  34.882  1.00  0.00           C  
ATOM   1638  SD  MET   106      34.277  40.817  35.730  1.00  0.00           S  
ATOM   1639  CE  MET   106      36.051  40.868  35.879  1.00  0.00           C  
ATOM   1640  H   MET   106      34.914  45.313  37.973  1.00  0.00           H  
ATOM   1641  HA  MET   106      32.549  44.571  36.418  1.00  0.00           H  
ATOM   1642  HB2 MET   106      34.194  44.444  34.738  1.00  0.00           H  
ATOM   1643  HB3 MET   106      35.273  43.622  35.728  1.00  0.00           H  
ATOM   1644  HG2 MET   106      32.786  42.218  34.614  1.00  0.00           H  
ATOM   1645  HG3 MET   106      34.407  42.234  33.958  1.00  0.00           H  
ATOM   1646  HE1 MET   106      36.389  39.981  36.415  1.00  0.00           H  
ATOM   1647  HE2 MET   106      36.425  40.927  34.857  1.00  0.00           H  
ATOM   1648  HE3 MET   106      36.385  41.802  36.331  1.00  0.00           H  
ATOM   1649  N   VAL   107      32.152  42.620  37.998  1.00  0.00           N  
ATOM   1650  CA  VAL   107      31.867  41.684  39.102  1.00  0.00           C  
ATOM   1651  C   VAL   107      32.113  40.224  38.776  1.00  0.00           C  
ATOM   1652  O   VAL   107      31.473  39.700  37.900  1.00  0.00           O  
ATOM   1653  CB  VAL   107      30.346  41.838  39.552  1.00  0.00           C  
ATOM   1654  CG1 VAL   107      29.913  40.820  40.617  1.00  0.00           C  
ATOM   1655  CG2 VAL   107      30.160  43.242  40.059  1.00  0.00           C  
ATOM   1656  H   VAL   107      31.555  42.885  37.228  1.00  0.00           H  
ATOM   1657  HA  VAL   107      32.498  41.961  39.946  1.00  0.00           H  
ATOM   1658  HB  VAL   107      29.683  41.655  38.705  1.00  0.00           H  
ATOM   1659 HG11 VAL   107      30.225  39.825  40.300  1.00  0.00           H  
ATOM   1660 HG12 VAL   107      30.452  41.132  41.512  1.00  0.00           H  
ATOM   1661 HG13 VAL   107      28.839  40.746  40.790  1.00  0.00           H  
ATOM   1662 HG21 VAL   107      30.910  43.374  40.838  1.00  0.00           H  
ATOM   1663 HG22 VAL   107      30.188  43.943  39.225  1.00  0.00           H  
ATOM   1664 HG23 VAL   107      29.154  43.250  40.478  1.00  0.00           H  
ATOM   1665  N   LEU   108      33.022  39.649  39.536  1.00  0.00           N  
ATOM   1666  CA  LEU   108      33.488  38.226  39.339  1.00  0.00           C  
ATOM   1667  C   LEU   108      32.475  37.217  39.792  1.00  0.00           C  
ATOM   1668  O   LEU   108      31.914  36.420  39.046  1.00  0.00           O  
ATOM   1669  CB  LEU   108      34.882  38.036  40.031  1.00  0.00           C  
ATOM   1670  CG  LEU   108      36.047  38.616  39.149  1.00  0.00           C  
ATOM   1671  CD1 LEU   108      36.384  40.090  39.493  1.00  0.00           C  
ATOM   1672  CD2 LEU   108      37.298  37.843  39.531  1.00  0.00           C  
ATOM   1673  H   LEU   108      33.537  40.130  40.260  1.00  0.00           H  
ATOM   1674  HA  LEU   108      33.579  38.128  38.257  1.00  0.00           H  
ATOM   1675  HB2 LEU   108      34.947  38.564  40.982  1.00  0.00           H  
ATOM   1676  HB3 LEU   108      35.017  36.968  40.202  1.00  0.00           H  
ATOM   1677  HG  LEU   108      35.987  38.446  38.074  1.00  0.00           H  
ATOM   1678 HD11 LEU   108      36.617  40.131  40.557  1.00  0.00           H  
ATOM   1679 HD12 LEU   108      37.141  40.396  38.771  1.00  0.00           H  
ATOM   1680 HD13 LEU   108      35.569  40.733  39.159  1.00  0.00           H  
ATOM   1681 HD21 LEU   108      37.080  36.782  39.407  1.00  0.00           H  
ATOM   1682 HD22 LEU   108      38.124  38.167  38.898  1.00  0.00           H  
ATOM   1683 HD23 LEU   108      37.580  37.999  40.572  1.00  0.00           H  
ATOM   1684  N   ALA   109      32.231  37.058  41.127  1.00  0.00           N  
ATOM   1685  CA  ALA   109      31.458  36.031  41.754  1.00  0.00           C  
ATOM   1686  C   ALA   109      30.994  36.399  43.180  1.00  0.00           C  
ATOM   1687  O   ALA   109      31.578  37.361  43.753  1.00  0.00           O  
ATOM   1688  CB  ALA   109      32.386  34.840  41.916  1.00  0.00           C  
ATOM   1689  H   ALA   109      32.626  37.768  41.726  1.00  0.00           H  
ATOM   1690  HA  ALA   109      30.598  35.825  41.116  1.00  0.00           H  
ATOM   1691  HB1 ALA   109      31.895  34.017  42.436  1.00  0.00           H  
ATOM   1692  HB2 ALA   109      32.595  34.507  40.900  1.00  0.00           H  
ATOM   1693  HB3 ALA   109      33.345  35.046  42.391  1.00  0.00           H  
ATOM   1694  N   ARG   110      30.186  35.602  43.865  1.00  0.00           N  
ATOM   1695  CA  ARG   110      30.232  35.574  45.378  1.00  0.00           C  
ATOM   1696  C   ARG   110      31.637  35.247  45.873  1.00  0.00           C  
ATOM   1697  O   ARG   110      32.323  34.484  45.223  1.00  0.00           O  
ATOM   1698  CB  ARG   110      29.198  34.524  45.873  1.00  0.00           C  
ATOM   1699  CG  ARG   110      27.812  35.109  46.051  1.00  0.00           C  
ATOM   1700  CD  ARG   110      26.763  34.057  46.452  1.00  0.00           C  
ATOM   1701  NE  ARG   110      26.493  33.051  45.406  1.00  0.00           N  
ATOM   1702  CZ  ARG   110      25.524  33.103  44.474  1.00  0.00           C  
ATOM   1703  NH1 ARG   110      24.662  34.060  44.358  1.00  0.00           N  
ATOM   1704  NH2 ARG   110      25.599  32.252  43.499  1.00  0.00           N1+
ATOM   1705  H   ARG   110      29.632  34.851  43.478  1.00  0.00           H  
ATOM   1706  HA  ARG   110      29.945  36.527  45.824  1.00  0.00           H  
ATOM   1707  HB2 ARG   110      29.126  33.761  45.099  1.00  0.00           H  
ATOM   1708  HB3 ARG   110      29.523  34.107  46.827  1.00  0.00           H  
ATOM   1709  HG2 ARG   110      27.856  35.828  46.869  1.00  0.00           H  
ATOM   1710  HG3 ARG   110      27.541  35.553  45.093  1.00  0.00           H  
ATOM   1711  HD2 ARG   110      27.231  33.500  47.264  1.00  0.00           H  
ATOM   1712  HD3 ARG   110      25.845  34.527  46.804  1.00  0.00           H  
ATOM   1713  HE  ARG   110      27.231  32.374  45.275  1.00  0.00           H  
ATOM   1714 HH11 ARG   110      24.555  34.804  45.033  1.00  0.00           H  
ATOM   1715 HH12 ARG   110      24.110  34.096  43.512  1.00  0.00           H  
ATOM   1716 HH21 ARG   110      26.302  31.532  43.578  1.00  0.00           H  
ATOM   1717 HH22 ARG   110      25.104  32.427  42.636  1.00  0.00           H  
ATOM   1718  N   ALA   111      31.967  35.633  47.126  1.00  0.00           N  
ATOM   1719  CA  ALA   111      33.214  35.076  47.809  1.00  0.00           C  
ATOM   1720  C   ALA   111      32.881  33.769  48.447  1.00  0.00           C  
ATOM   1721  O   ALA   111      31.773  33.464  48.966  1.00  0.00           O  
ATOM   1722  CB  ALA   111      33.693  36.057  48.937  1.00  0.00           C  
ATOM   1723  H   ALA   111      31.347  36.253  47.628  1.00  0.00           H  
ATOM   1724  HA  ALA   111      33.895  35.016  46.960  1.00  0.00           H  
ATOM   1725  HB1 ALA   111      32.761  36.292  49.452  1.00  0.00           H  
ATOM   1726  HB2 ALA   111      34.393  35.575  49.620  1.00  0.00           H  
ATOM   1727  HB3 ALA   111      34.160  36.904  48.434  1.00  0.00           H  
ATOM   1728  N   PRO   112      33.762  32.721  48.345  1.00  0.00           N  
ATOM   1729  CA  PRO   112      33.738  31.546  49.125  1.00  0.00           C  
ATOM   1730  C   PRO   112      33.740  31.835  50.662  1.00  0.00           C  
ATOM   1731  O   PRO   112      34.287  32.817  51.231  1.00  0.00           O  
ATOM   1732  CD  PRO   112      34.849  32.579  47.413  1.00  0.00           C  
ATOM   1733  CG  PRO   112      35.001  31.037  47.228  1.00  0.00           C  
ATOM   1734  CB  PRO   112      34.838  30.609  48.676  1.00  0.00           C  
ATOM   1735  HD2 PRO   112      35.773  33.101  47.663  1.00  0.00           H  
ATOM   1736  HD3 PRO   112      34.630  33.056  46.457  1.00  0.00           H  
ATOM   1737  HG2 PRO   112      36.021  30.887  46.873  1.00  0.00           H  
ATOM   1738  HG3 PRO   112      34.214  30.619  46.601  1.00  0.00           H  
ATOM   1739  HB2 PRO   112      35.689  30.817  49.324  1.00  0.00           H  
ATOM   1740  HB3 PRO   112      34.474  29.585  48.752  1.00  0.00           H  
ATOM   1741  HA  PRO   112      32.758  31.121  48.900  1.00  0.00           H  
ATOM   1742  N   VAL   113      32.910  31.036  51.349  1.00  0.00           N  
ATOM   1743  CA  VAL   113      32.475  31.087  52.762  1.00  0.00           C  
ATOM   1744  C   VAL   113      31.705  32.337  53.237  1.00  0.00           C  
ATOM   1745  O   VAL   113      30.698  32.255  53.908  1.00  0.00           O  
ATOM   1746  CB  VAL   113      33.616  30.711  53.741  1.00  0.00           C  
ATOM   1747  CG1 VAL   113      32.800  30.008  54.829  1.00  0.00           C  
ATOM   1748  CG2 VAL   113      34.693  29.742  53.269  1.00  0.00           C  
ATOM   1749  H   VAL   113      32.569  30.249  50.815  1.00  0.00           H  
ATOM   1750  HA  VAL   113      31.631  30.398  52.732  1.00  0.00           H  
ATOM   1751  HB  VAL   113      34.132  31.555  54.200  1.00  0.00           H  
ATOM   1752 HG11 VAL   113      32.038  30.616  55.316  1.00  0.00           H  
ATOM   1753 HG12 VAL   113      32.346  29.100  54.431  1.00  0.00           H  
ATOM   1754 HG13 VAL   113      33.326  29.568  55.677  1.00  0.00           H  
ATOM   1755 HG21 VAL   113      35.581  30.188  52.821  1.00  0.00           H  
ATOM   1756 HG22 VAL   113      35.102  29.186  54.112  1.00  0.00           H  
ATOM   1757 HG23 VAL   113      34.284  29.064  52.521  1.00  0.00           H  
ATOM   1758  N   MET   114      32.233  33.526  52.877  1.00  0.00           N  
ATOM   1759  CA  MET   114      31.594  34.840  53.113  1.00  0.00           C  
ATOM   1760  C   MET   114      30.583  35.289  52.027  1.00  0.00           C  
ATOM   1761  O   MET   114      30.623  36.392  51.480  1.00  0.00           O  
ATOM   1762  CB  MET   114      32.628  35.952  53.454  1.00  0.00           C  
ATOM   1763  CG  MET   114      33.352  35.533  54.676  1.00  0.00           C  
ATOM   1764  SD  MET   114      34.675  36.617  55.157  1.00  0.00           S  
ATOM   1765  CE  MET   114      33.723  38.164  55.389  1.00  0.00           C  
ATOM   1766  H   MET   114      33.168  33.434  52.507  1.00  0.00           H  
ATOM   1767  HA  MET   114      30.937  34.720  53.975  1.00  0.00           H  
ATOM   1768  HB2 MET   114      33.367  36.021  52.656  1.00  0.00           H  
ATOM   1769  HB3 MET   114      32.078  36.887  53.565  1.00  0.00           H  
ATOM   1770  HG2 MET   114      32.708  35.687  55.543  1.00  0.00           H  
ATOM   1771  HG3 MET   114      33.676  34.504  54.515  1.00  0.00           H  
ATOM   1772  HE1 MET   114      32.987  37.979  56.172  1.00  0.00           H  
ATOM   1773  HE2 MET   114      34.441  38.856  55.830  1.00  0.00           H  
ATOM   1774  HE3 MET   114      33.354  38.569  54.447  1.00  0.00           H  
ATOM   1775  N   ASN   115      29.632  34.403  51.697  1.00  0.00           N  
ATOM   1776  CA  ASN   115      28.770  34.474  50.550  1.00  0.00           C  
ATOM   1777  C   ASN   115      27.897  35.699  50.491  1.00  0.00           C  
ATOM   1778  O   ASN   115      27.368  35.981  49.361  1.00  0.00           O  
ATOM   1779  CB  ASN   115      27.922  33.179  50.585  1.00  0.00           C  
ATOM   1780  CG  ASN   115      28.615  31.855  50.562  1.00  0.00           C  
ATOM   1781  OD1 ASN   115      28.287  30.917  51.226  1.00  0.00           O  
ATOM   1782  ND2 ASN   115      29.588  31.693  49.687  1.00  0.00           N  
ATOM   1783  H   ASN   115      29.730  33.512  52.163  1.00  0.00           H  
ATOM   1784  HA  ASN   115      29.329  34.549  49.617  1.00  0.00           H  
ATOM   1785  HB2 ASN   115      27.281  33.219  51.465  1.00  0.00           H  
ATOM   1786  HB3 ASN   115      27.450  33.102  49.606  1.00  0.00           H  
ATOM   1787 HD21 ASN   115      30.086  32.453  49.247  1.00  0.00           H  
ATOM   1788 HD22 ASN   115      29.992  30.773  49.586  1.00  0.00           H  
ATOM   1789  N   THR   116      27.795  36.574  51.478  1.00  0.00           N  
ATOM   1790  CA  THR   116      27.121  37.882  51.350  1.00  0.00           C  
ATOM   1791  C   THR   116      27.925  38.904  50.596  1.00  0.00           C  
ATOM   1792  O   THR   116      27.362  39.854  50.024  1.00  0.00           O  
ATOM   1793  CB  THR   116      26.625  38.407  52.716  1.00  0.00           C  
ATOM   1794  CG2 THR   116      25.826  37.428  53.516  1.00  0.00           C  
ATOM   1795  OG1 THR   116      27.724  38.743  53.448  1.00  0.00           O  
ATOM   1796  H   THR   116      28.060  36.343  52.425  1.00  0.00           H  
ATOM   1797  HA  THR   116      26.194  37.845  50.777  1.00  0.00           H  
ATOM   1798  HB  THR   116      25.994  39.275  52.520  1.00  0.00           H  
ATOM   1799 HG21 THR   116      26.348  36.471  53.547  1.00  0.00           H  
ATOM   1800 HG22 THR   116      25.774  37.757  54.554  1.00  0.00           H  
ATOM   1801 HG23 THR   116      24.840  37.425  53.053  1.00  0.00           H  
ATOM   1802  HG1 THR   116      27.870  39.662  53.212  1.00  0.00           H  
ATOM   1803  N   TRP   117      29.195  38.763  50.628  1.00  0.00           N  
ATOM   1804  CA  TRP   117      30.165  39.513  49.905  1.00  0.00           C  
ATOM   1805  C   TRP   117      30.452  38.897  48.524  1.00  0.00           C  
ATOM   1806  O   TRP   117      30.116  37.696  48.361  1.00  0.00           O  
ATOM   1807  CB  TRP   117      31.511  39.439  50.765  1.00  0.00           C  
ATOM   1808  CG  TRP   117      31.418  39.844  52.210  1.00  0.00           C  
ATOM   1809  CD1 TRP   117      30.644  39.216  53.115  1.00  0.00           C  
ATOM   1810  NE1 TRP   117      30.621  39.920  54.259  1.00  0.00           N  
ATOM   1811  CE2 TRP   117      31.373  41.063  54.263  1.00  0.00           C  
ATOM   1812  CZ2 TRP   117      31.591  42.104  55.140  1.00  0.00           C  
ATOM   1813  CH2 TRP   117      32.343  43.152  54.626  1.00  0.00           C  
ATOM   1814  CZ3 TRP   117      32.915  43.129  53.373  1.00  0.00           C  
ATOM   1815  CE3 TRP   117      32.758  42.078  52.498  1.00  0.00           C  
ATOM   1816  CD2 TRP   117      31.873  41.091  52.901  1.00  0.00           C  
ATOM   1817  H   TRP   117      29.492  37.826  50.862  1.00  0.00           H  
ATOM   1818  HA  TRP   117      29.902  40.562  49.773  1.00  0.00           H  
ATOM   1819  HB2 TRP   117      31.869  38.410  50.801  1.00  0.00           H  
ATOM   1820  HB3 TRP   117      32.314  40.014  50.303  1.00  0.00           H  
ATOM   1821  HD1 TRP   117      30.159  38.260  52.978  1.00  0.00           H  
ATOM   1822  HE1 TRP   117      30.022  39.649  55.025  1.00  0.00           H  
ATOM   1823  HZ2 TRP   117      31.022  42.124  56.058  1.00  0.00           H  
ATOM   1824  HH2 TRP   117      32.417  44.015  55.271  1.00  0.00           H  
ATOM   1825  HZ3 TRP   117      33.475  43.988  53.036  1.00  0.00           H  
ATOM   1826  HE3 TRP   117      33.064  42.189  51.468  1.00  0.00           H  
ATOM   1827  N   PHE   118      30.990  39.698  47.607  1.00  0.00           N  
ATOM   1828  CA  PHE   118      31.320  39.404  46.235  1.00  0.00           C  
ATOM   1829  C   PHE   118      32.657  39.872  45.844  1.00  0.00           C  
ATOM   1830  O   PHE   118      33.137  41.004  46.234  1.00  0.00           O  
ATOM   1831  CB  PHE   118      30.414  40.152  45.248  1.00  0.00           C  
ATOM   1832  CG  PHE   118      28.900  39.807  45.316  1.00  0.00           C  
ATOM   1833  CD1 PHE   118      28.067  40.522  46.204  1.00  0.00           C  
ATOM   1834  CE1 PHE   118      26.680  40.306  46.068  1.00  0.00           C  
ATOM   1835  CZ  PHE   118      26.130  39.479  45.114  1.00  0.00           C  
ATOM   1836  CE2 PHE   118      26.943  38.749  44.270  1.00  0.00           C  
ATOM   1837  CD2 PHE   118      28.340  38.865  44.408  1.00  0.00           C  
ATOM   1838  H   PHE   118      31.196  40.623  47.958  1.00  0.00           H  
ATOM   1839  HA  PHE   118      31.159  38.353  45.994  1.00  0.00           H  
ATOM   1840  HB2 PHE   118      30.471  41.198  45.550  1.00  0.00           H  
ATOM   1841  HB3 PHE   118      30.739  39.957  44.226  1.00  0.00           H  
ATOM   1842  HD1 PHE   118      28.392  41.278  46.903  1.00  0.00           H  
ATOM   1843  HE1 PHE   118      25.981  40.764  46.752  1.00  0.00           H  
ATOM   1844  HZ  PHE   118      25.057  39.361  45.132  1.00  0.00           H  
ATOM   1845  HE2 PHE   118      26.529  38.210  43.430  1.00  0.00           H  
ATOM   1846  HD2 PHE   118      28.977  38.249  43.790  1.00  0.00           H  
ATOM   1847  N   TYR   119      33.382  39.120  44.974  1.00  0.00           N  
ATOM   1848  CA  TYR   119      34.718  39.486  44.412  1.00  0.00           C  
ATOM   1849  C   TYR   119      34.510  40.590  43.339  1.00  0.00           C  
ATOM   1850  O   TYR   119      33.792  40.326  42.332  1.00  0.00           O  
ATOM   1851  CB  TYR   119      35.418  38.233  43.824  1.00  0.00           C  
ATOM   1852  CG  TYR   119      35.957  37.160  44.721  1.00  0.00           C  
ATOM   1853  CD1 TYR   119      36.420  35.915  44.185  1.00  0.00           C  
ATOM   1854  CE1 TYR   119      37.057  34.964  44.922  1.00  0.00           C  
ATOM   1855  CZ  TYR   119      37.307  35.216  46.315  1.00  0.00           C  
ATOM   1856  OH  TYR   119      37.981  34.284  47.012  1.00  0.00           O  
ATOM   1857  CE2 TYR   119      36.940  36.467  46.864  1.00  0.00           C  
ATOM   1858  CD2 TYR   119      36.263  37.461  46.075  1.00  0.00           C  
ATOM   1859  H   TYR   119      33.044  38.193  44.760  1.00  0.00           H  
ATOM   1860  HA  TYR   119      35.414  39.799  45.191  1.00  0.00           H  
ATOM   1861  HB2 TYR   119      34.713  37.764  43.137  1.00  0.00           H  
ATOM   1862  HB3 TYR   119      36.136  38.565  43.075  1.00  0.00           H  
ATOM   1863  HD1 TYR   119      36.212  35.667  43.155  1.00  0.00           H  
ATOM   1864  HE1 TYR   119      37.380  34.036  44.475  1.00  0.00           H  
ATOM   1865  HH  TYR   119      38.035  33.454  46.533  1.00  0.00           H  
ATOM   1866  HE2 TYR   119      37.288  36.630  47.873  1.00  0.00           H  
ATOM   1867  HD2 TYR   119      36.189  38.452  46.497  1.00  0.00           H  
ATOM   1868  N   ILE   120      35.282  41.629  43.335  1.00  0.00           N  
ATOM   1869  CA  ILE   120      35.374  42.660  42.307  1.00  0.00           C  
ATOM   1870  C   ILE   120      36.790  43.088  41.946  1.00  0.00           C  
ATOM   1871  O   ILE   120      37.706  42.994  42.748  1.00  0.00           O  
ATOM   1872  CB  ILE   120      34.373  43.780  42.700  1.00  0.00           C  
ATOM   1873  CG2 ILE   120      34.680  44.511  44.026  1.00  0.00           C  
ATOM   1874  CG1 ILE   120      34.162  44.833  41.569  1.00  0.00           C  
ATOM   1875  CD1 ILE   120      32.961  45.741  41.616  1.00  0.00           C  
ATOM   1876  H   ILE   120      35.890  41.706  44.138  1.00  0.00           H  
ATOM   1877  HA  ILE   120      34.939  42.288  41.380  1.00  0.00           H  
ATOM   1878  HB  ILE   120      33.454  43.210  42.835  1.00  0.00           H  
ATOM   1879 HG21 ILE   120      34.721  43.933  44.949  1.00  0.00           H  
ATOM   1880 HG22 ILE   120      35.647  45.002  43.917  1.00  0.00           H  
ATOM   1881 HG23 ILE   120      33.994  45.323  44.269  1.00  0.00           H  
ATOM   1882 HG12 ILE   120      35.006  45.514  41.452  1.00  0.00           H  
ATOM   1883 HG13 ILE   120      34.058  44.294  40.628  1.00  0.00           H  
ATOM   1884 HD11 ILE   120      32.134  45.061  41.826  1.00  0.00           H  
ATOM   1885 HD12 ILE   120      33.054  46.383  42.491  1.00  0.00           H  
ATOM   1886 HD13 ILE   120      32.824  46.405  40.762  1.00  0.00           H  
ATOM   1887  N   THR   121      36.949  43.745  40.804  1.00  0.00           N  
ATOM   1888  CA  THR   121      38.118  44.485  40.328  1.00  0.00           C  
ATOM   1889  C   THR   121      37.850  45.841  39.633  1.00  0.00           C  
ATOM   1890  O   THR   121      36.710  46.089  39.204  1.00  0.00           O  
ATOM   1891  CB  THR   121      38.941  43.510  39.415  1.00  0.00           C  
ATOM   1892  CG2 THR   121      38.255  43.104  38.158  1.00  0.00           C  
ATOM   1893  OG1 THR   121      40.216  44.038  39.120  1.00  0.00           O  
ATOM   1894  H   THR   121      36.129  43.933  40.246  1.00  0.00           H  
ATOM   1895  HA  THR   121      38.746  44.669  41.200  1.00  0.00           H  
ATOM   1896  HB  THR   121      39.163  42.576  39.930  1.00  0.00           H  
ATOM   1897 HG21 THR   121      38.076  44.047  37.643  1.00  0.00           H  
ATOM   1898 HG22 THR   121      38.998  42.548  37.586  1.00  0.00           H  
ATOM   1899 HG23 THR   121      37.275  42.631  38.219  1.00  0.00           H  
ATOM   1900  HG1 THR   121      40.739  43.943  39.919  1.00  0.00           H  
ATOM   1901  N   TYR   122      38.832  46.746  39.535  1.00  0.00           N  
ATOM   1902  CA  TYR   122      38.578  48.131  38.962  1.00  0.00           C  
ATOM   1903  C   TYR   122      39.452  48.456  37.760  1.00  0.00           C  
ATOM   1904  O   TYR   122      40.576  47.997  37.631  1.00  0.00           O  
ATOM   1905  CB  TYR   122      38.734  49.201  39.998  1.00  0.00           C  
ATOM   1906  CG  TYR   122      37.715  48.963  41.138  1.00  0.00           C  
ATOM   1907  CD1 TYR   122      38.144  48.213  42.272  1.00  0.00           C  
ATOM   1908  CE1 TYR   122      37.162  47.900  43.308  1.00  0.00           C  
ATOM   1909  CZ  TYR   122      35.804  48.312  43.225  1.00  0.00           C  
ATOM   1910  OH  TYR   122      34.855  48.074  44.125  1.00  0.00           O  
ATOM   1911  CE2 TYR   122      35.474  49.090  42.080  1.00  0.00           C  
ATOM   1912  CD2 TYR   122      36.384  49.470  41.108  1.00  0.00           C  
ATOM   1913  H   TYR   122      39.703  46.432  39.939  1.00  0.00           H  
ATOM   1914  HA  TYR   122      37.567  48.147  38.554  1.00  0.00           H  
ATOM   1915  HB2 TYR   122      39.762  49.151  40.355  1.00  0.00           H  
ATOM   1916  HB3 TYR   122      38.517  50.190  39.594  1.00  0.00           H  
ATOM   1917  HD1 TYR   122      39.128  47.770  42.297  1.00  0.00           H  
ATOM   1918  HE1 TYR   122      37.560  47.271  44.092  1.00  0.00           H  
ATOM   1919  HH  TYR   122      33.942  48.288  43.918  1.00  0.00           H  
ATOM   1920  HE2 TYR   122      34.453  49.415  41.941  1.00  0.00           H  
ATOM   1921  HD2 TYR   122      36.033  50.007  40.238  1.00  0.00           H  
ATOM   1922  N   GLU   123      39.045  49.355  36.902  1.00  0.00           N  
ATOM   1923  CA  GLU   123      39.885  49.740  35.719  1.00  0.00           C  
ATOM   1924  C   GLU   123      41.135  50.474  36.113  1.00  0.00           C  
ATOM   1925  O   GLU   123      42.248  50.082  35.674  1.00  0.00           O  
ATOM   1926  CB  GLU   123      39.075  50.663  34.790  1.00  0.00           C  
ATOM   1927  CG  GLU   123      39.925  51.441  33.749  1.00  0.00           C  
ATOM   1928  CD  GLU   123      39.140  52.225  32.667  1.00  0.00           C  
ATOM   1929  OE1 GLU   123      37.931  51.948  32.358  1.00  0.00           O  
ATOM   1930  OE2 GLU   123      39.795  53.053  32.072  1.00  0.00           O1-
ATOM   1931  H   GLU   123      38.110  49.730  36.973  1.00  0.00           H  
ATOM   1932  HA  GLU   123      40.280  48.944  35.087  1.00  0.00           H  
ATOM   1933  HB2 GLU   123      38.443  49.966  34.240  1.00  0.00           H  
ATOM   1934  HB3 GLU   123      38.581  51.483  35.311  1.00  0.00           H  
ATOM   1935  HG2 GLU   123      40.615  52.126  34.240  1.00  0.00           H  
ATOM   1936  HG3 GLU   123      40.595  50.741  33.250  1.00  0.00           H  
ATOM   1937  N   LYS   124      41.081  51.390  37.140  1.00  0.00           N  
ATOM   1938  CA  LYS   124      42.151  52.129  37.706  1.00  0.00           C  
ATOM   1939  C   LYS   124      43.103  51.291  38.534  1.00  0.00           C  
ATOM   1940  O   LYS   124      44.236  51.626  38.758  1.00  0.00           O  
ATOM   1941  CB  LYS   124      41.517  53.239  38.537  1.00  0.00           C  
ATOM   1942  CG  LYS   124      41.184  54.416  37.680  1.00  0.00           C  
ATOM   1943  CD  LYS   124      40.787  55.618  38.630  1.00  0.00           C  
ATOM   1944  CE  LYS   124      40.226  56.801  37.792  1.00  0.00           C  
ATOM   1945  NZ  LYS   124      39.729  57.840  38.746  1.00  0.00           N1+
ATOM   1946  H   LYS   124      40.224  51.516  37.660  1.00  0.00           H  
ATOM   1947  HA  LYS   124      42.779  52.634  36.972  1.00  0.00           H  
ATOM   1948  HB2 LYS   124      40.669  52.927  39.147  1.00  0.00           H  
ATOM   1949  HB3 LYS   124      42.258  53.674  39.209  1.00  0.00           H  
ATOM   1950  HG2 LYS   124      42.003  54.647  36.999  1.00  0.00           H  
ATOM   1951  HG3 LYS   124      40.285  54.110  37.146  1.00  0.00           H  
ATOM   1952  HD2 LYS   124      40.170  55.221  39.437  1.00  0.00           H  
ATOM   1953  HD3 LYS   124      41.638  55.964  39.217  1.00  0.00           H  
ATOM   1954  HE2 LYS   124      41.056  57.197  37.208  1.00  0.00           H  
ATOM   1955  HE3 LYS   124      39.513  56.407  37.068  1.00  0.00           H  
ATOM   1956  HZ1 LYS   124      39.194  58.433  38.129  1.00  0.00           H  
ATOM   1957  HZ2 LYS   124      38.987  57.518  39.351  1.00  0.00           H  
ATOM   1958  HZ3 LYS   124      40.421  58.422  39.196  1.00  0.00           H  
ATOM   1959  N   ASP   125      42.741  50.130  38.971  1.00  0.00           N  
ATOM   1960  CA  ASP   125      43.514  49.166  39.831  1.00  0.00           C  
ATOM   1961  C   ASP   125      43.155  47.669  39.531  1.00  0.00           C  
ATOM   1962  O   ASP   125      42.273  47.172  40.213  1.00  0.00           O  
ATOM   1963  CB  ASP   125      43.305  49.497  41.343  1.00  0.00           C  
ATOM   1964  CG  ASP   125      44.162  48.656  42.277  1.00  0.00           C  
ATOM   1965  OD1 ASP   125      44.264  49.049  43.475  1.00  0.00           O  
ATOM   1966  OD2 ASP   125      44.929  47.823  41.732  1.00  0.00           O1-
ATOM   1967  H   ASP   125      41.947  49.695  38.525  1.00  0.00           H  
ATOM   1968  HA  ASP   125      44.583  49.376  39.860  1.00  0.00           H  
ATOM   1969  HB2 ASP   125      43.632  50.514  41.560  1.00  0.00           H  
ATOM   1970  HB3 ASP   125      42.268  49.416  41.671  1.00  0.00           H  
ATOM   1971  N   PRO   126      43.885  46.997  38.654  1.00  0.00           N  
ATOM   1972  CA  PRO   126      43.586  45.557  38.394  1.00  0.00           C  
ATOM   1973  C   PRO   126      43.759  44.549  39.579  1.00  0.00           C  
ATOM   1974  O   PRO   126      43.767  43.359  39.384  1.00  0.00           O  
ATOM   1975  CD  PRO   126      44.537  47.518  37.454  1.00  0.00           C  
ATOM   1976  CG  PRO   126      44.355  46.504  36.336  1.00  0.00           C  
ATOM   1977  CB  PRO   126      44.472  45.191  37.132  1.00  0.00           C  
ATOM   1978  HD2 PRO   126      45.588  47.390  37.711  1.00  0.00           H  
ATOM   1979  HD3 PRO   126      44.154  48.493  37.152  1.00  0.00           H  
ATOM   1980  HG2 PRO   126      45.173  46.487  35.616  1.00  0.00           H  
ATOM   1981  HG3 PRO   126      43.389  46.645  35.851  1.00  0.00           H  
ATOM   1982  HB2 PRO   126      45.443  45.005  37.592  1.00  0.00           H  
ATOM   1983  HB3 PRO   126      44.045  44.319  36.636  1.00  0.00           H  
ATOM   1984  HA  PRO   126      42.555  45.524  38.042  1.00  0.00           H  
ATOM   1985  N   VAL   127      43.983  44.978  40.845  1.00  0.00           N  
ATOM   1986  CA  VAL   127      43.887  44.114  42.052  1.00  0.00           C  
ATOM   1987  C   VAL   127      42.515  43.496  42.113  1.00  0.00           C  
ATOM   1988  O   VAL   127      41.484  44.116  41.729  1.00  0.00           O  
ATOM   1989  CB  VAL   127      44.550  44.701  43.336  1.00  0.00           C  
ATOM   1990  CG1 VAL   127      44.150  43.926  44.605  1.00  0.00           C  
ATOM   1991  CG2 VAL   127      46.037  44.764  43.368  1.00  0.00           C  
ATOM   1992  H   VAL   127      44.095  45.969  41.006  1.00  0.00           H  
ATOM   1993  HA  VAL   127      44.535  43.269  41.817  1.00  0.00           H  
ATOM   1994  HB  VAL   127      44.266  45.748  43.440  1.00  0.00           H  
ATOM   1995 HG11 VAL   127      44.782  44.271  45.423  1.00  0.00           H  
ATOM   1996 HG12 VAL   127      43.084  43.840  44.816  1.00  0.00           H  
ATOM   1997 HG13 VAL   127      44.470  42.888  44.518  1.00  0.00           H  
ATOM   1998 HG21 VAL   127      46.408  45.090  44.339  1.00  0.00           H  
ATOM   1999 HG22 VAL   127      46.538  43.856  43.032  1.00  0.00           H  
ATOM   2000 HG23 VAL   127      46.290  45.432  42.544  1.00  0.00           H  
ATOM   2001  N   LEU   128      42.432  42.244  42.674  1.00  0.00           N  
ATOM   2002  CA  LEU   128      41.153  41.748  43.251  1.00  0.00           C  
ATOM   2003  C   LEU   128      40.757  42.242  44.663  1.00  0.00           C  
ATOM   2004  O   LEU   128      41.547  42.370  45.604  1.00  0.00           O  
ATOM   2005  CB  LEU   128      41.300  40.223  43.257  1.00  0.00           C  
ATOM   2006  CG  LEU   128      39.990  39.536  43.614  1.00  0.00           C  
ATOM   2007  CD1 LEU   128      39.006  39.633  42.556  1.00  0.00           C  
ATOM   2008  CD2 LEU   128      40.425  38.074  43.793  1.00  0.00           C  
ATOM   2009  H   LEU   128      43.352  41.904  42.915  1.00  0.00           H  
ATOM   2010  HA  LEU   128      40.366  42.163  42.621  1.00  0.00           H  
ATOM   2011  HB2 LEU   128      41.729  39.972  42.287  1.00  0.00           H  
ATOM   2012  HB3 LEU   128      42.040  39.900  43.990  1.00  0.00           H  
ATOM   2013  HG  LEU   128      39.556  39.905  44.544  1.00  0.00           H  
ATOM   2014 HD11 LEU   128      38.237  38.875  42.704  1.00  0.00           H  
ATOM   2015 HD12 LEU   128      38.450  40.570  42.592  1.00  0.00           H  
ATOM   2016 HD13 LEU   128      39.487  39.372  41.614  1.00  0.00           H  
ATOM   2017 HD21 LEU   128      41.205  38.021  44.553  1.00  0.00           H  
ATOM   2018 HD22 LEU   128      39.626  37.391  44.080  1.00  0.00           H  
ATOM   2019 HD23 LEU   128      40.717  37.678  42.820  1.00  0.00           H  
ATOM   2020  N   TYR   129      39.502  42.573  44.751  1.00  0.00           N  
ATOM   2021  CA  TYR   129      38.856  43.331  45.963  1.00  0.00           C  
ATOM   2022  C   TYR   129      37.504  42.657  46.393  1.00  0.00           C  
ATOM   2023  O   TYR   129      37.038  41.811  45.601  1.00  0.00           O  
ATOM   2024  CB  TYR   129      38.554  44.755  45.593  1.00  0.00           C  
ATOM   2025  CG  TYR   129      39.661  45.758  45.721  1.00  0.00           C  
ATOM   2026  CD1 TYR   129      40.405  46.016  44.538  1.00  0.00           C  
ATOM   2027  CE1 TYR   129      41.420  46.965  44.614  1.00  0.00           C  
ATOM   2028  CZ  TYR   129      41.654  47.661  45.800  1.00  0.00           C  
ATOM   2029  OH  TYR   129      42.666  48.560  45.772  1.00  0.00           O  
ATOM   2030  CE2 TYR   129      40.925  47.357  46.964  1.00  0.00           C  
ATOM   2031  CD2 TYR   129      39.928  46.389  46.900  1.00  0.00           C  
ATOM   2032  H   TYR   129      38.888  42.489  43.953  1.00  0.00           H  
ATOM   2033  HA  TYR   129      39.497  43.339  46.845  1.00  0.00           H  
ATOM   2034  HB2 TYR   129      38.098  44.813  44.604  1.00  0.00           H  
ATOM   2035  HB3 TYR   129      37.835  45.148  46.312  1.00  0.00           H  
ATOM   2036  HD1 TYR   129      40.237  45.416  43.656  1.00  0.00           H  
ATOM   2037  HE1 TYR   129      41.959  47.161  43.699  1.00  0.00           H  
ATOM   2038  HH  TYR   129      42.788  49.031  44.944  1.00  0.00           H  
ATOM   2039  HE2 TYR   129      40.979  47.874  47.911  1.00  0.00           H  
ATOM   2040  HD2 TYR   129      39.417  46.141  47.819  1.00  0.00           H  
ATOM   2041  N   MET   130      37.057  42.809  47.627  1.00  0.00           N  
ATOM   2042  CA  MET   130      35.825  42.074  48.113  1.00  0.00           C  
ATOM   2043  C   MET   130      34.928  43.048  48.893  1.00  0.00           C  
ATOM   2044  O   MET   130      35.383  43.762  49.805  1.00  0.00           O  
ATOM   2045  CB  MET   130      36.275  40.901  48.971  1.00  0.00           C  
ATOM   2046  CG  MET   130      35.178  40.162  49.633  1.00  0.00           C  
ATOM   2047  SD  MET   130      35.584  38.725  50.607  1.00  0.00           S  
ATOM   2048  CE  MET   130      35.145  39.272  52.227  1.00  0.00           C  
ATOM   2049  H   MET   130      37.507  43.538  48.163  1.00  0.00           H  
ATOM   2050  HA  MET   130      35.306  41.691  47.235  1.00  0.00           H  
ATOM   2051  HB2 MET   130      36.775  40.254  48.251  1.00  0.00           H  
ATOM   2052  HB3 MET   130      36.994  41.211  49.730  1.00  0.00           H  
ATOM   2053  HG2 MET   130      34.684  40.960  50.188  1.00  0.00           H  
ATOM   2054  HG3 MET   130      34.402  39.878  48.923  1.00  0.00           H  
ATOM   2055  HE1 MET   130      35.520  38.557  52.959  1.00  0.00           H  
ATOM   2056  HE2 MET   130      35.504  40.275  52.460  1.00  0.00           H  
ATOM   2057  HE3 MET   130      34.059  39.307  52.309  1.00  0.00           H  
ATOM   2058  N   TYR   131      33.658  43.150  48.534  1.00  0.00           N  
ATOM   2059  CA  TYR   131      32.525  44.057  49.013  1.00  0.00           C  
ATOM   2060  C   TYR   131      31.084  43.388  48.975  1.00  0.00           C  
ATOM   2061  O   TYR   131      30.832  42.511  48.154  1.00  0.00           O  
ATOM   2062  CB  TYR   131      32.576  45.302  48.180  1.00  0.00           C  
ATOM   2063  CG  TYR   131      33.786  46.264  48.411  1.00  0.00           C  
ATOM   2064  CD1 TYR   131      34.706  46.519  47.354  1.00  0.00           C  
ATOM   2065  CE1 TYR   131      35.697  47.510  47.542  1.00  0.00           C  
ATOM   2066  CZ  TYR   131      35.806  48.215  48.689  1.00  0.00           C  
ATOM   2067  OH  TYR   131      36.699  49.182  48.804  1.00  0.00           O  
ATOM   2068  CE2 TYR   131      34.845  48.025  49.695  1.00  0.00           C  
ATOM   2069  CD2 TYR   131      33.868  47.010  49.602  1.00  0.00           C  
ATOM   2070  H   TYR   131      33.459  42.540  47.755  1.00  0.00           H  
ATOM   2071  HA  TYR   131      32.717  44.373  50.038  1.00  0.00           H  
ATOM   2072  HB2 TYR   131      32.525  45.046  47.122  1.00  0.00           H  
ATOM   2073  HB3 TYR   131      31.628  45.818  48.330  1.00  0.00           H  
ATOM   2074  HD1 TYR   131      34.645  46.008  46.405  1.00  0.00           H  
ATOM   2075  HE1 TYR   131      36.417  47.712  46.763  1.00  0.00           H  
ATOM   2076  HH  TYR   131      37.083  49.314  47.934  1.00  0.00           H  
ATOM   2077  HE2 TYR   131      34.775  48.693  50.540  1.00  0.00           H  
ATOM   2078  HD2 TYR   131      33.173  46.802  50.402  1.00  0.00           H  
ATOM   2079  N   GLN   132      30.117  43.892  49.808  1.00  0.00           N  
ATOM   2080  CA  GLN   132      28.681  43.605  49.833  1.00  0.00           C  
ATOM   2081  C   GLN   132      27.942  44.483  48.713  1.00  0.00           C  
ATOM   2082  O   GLN   132      27.275  45.480  48.993  1.00  0.00           O  
ATOM   2083  CB  GLN   132      28.042  43.657  51.284  1.00  0.00           C  
ATOM   2084  CG  GLN   132      28.976  43.059  52.395  1.00  0.00           C  
ATOM   2085  CD  GLN   132      28.113  42.347  53.455  1.00  0.00           C  
ATOM   2086  OE1 GLN   132      27.499  41.368  53.127  1.00  0.00           O  
ATOM   2087  NE2 GLN   132      28.100  42.791  54.710  1.00  0.00           N  
ATOM   2088  H   GLN   132      30.411  44.636  50.426  1.00  0.00           H  
ATOM   2089  HA  GLN   132      28.537  42.562  49.553  1.00  0.00           H  
ATOM   2090  HB2 GLN   132      28.045  44.718  51.534  1.00  0.00           H  
ATOM   2091  HB3 GLN   132      26.994  43.362  51.334  1.00  0.00           H  
ATOM   2092  HG2 GLN   132      29.531  42.243  51.931  1.00  0.00           H  
ATOM   2093  HG3 GLN   132      29.711  43.772  52.769  1.00  0.00           H  
ATOM   2094 HE21 GLN   132      28.641  43.612  54.942  1.00  0.00           H  
ATOM   2095 HE22 GLN   132      27.436  42.423  55.376  1.00  0.00           H  
ATOM   2096  N   LEU   133      28.118  44.144  47.463  1.00  0.00           N  
ATOM   2097  CA  LEU   133      27.568  44.892  46.319  1.00  0.00           C  
ATOM   2098  C   LEU   133      26.046  45.077  46.329  1.00  0.00           C  
ATOM   2099  O   LEU   133      25.601  46.110  45.780  1.00  0.00           O  
ATOM   2100  CB  LEU   133      27.874  44.071  45.097  1.00  0.00           C  
ATOM   2101  CG  LEU   133      29.405  43.982  44.766  1.00  0.00           C  
ATOM   2102  CD1 LEU   133      29.747  43.438  43.361  1.00  0.00           C  
ATOM   2103  CD2 LEU   133      30.121  45.362  44.708  1.00  0.00           C  
ATOM   2104  H   LEU   133      28.595  43.268  47.305  1.00  0.00           H  
ATOM   2105  HA  LEU   133      28.075  45.839  46.135  1.00  0.00           H  
ATOM   2106  HB2 LEU   133      27.564  43.040  45.269  1.00  0.00           H  
ATOM   2107  HB3 LEU   133      27.491  44.565  44.203  1.00  0.00           H  
ATOM   2108  HG  LEU   133      29.868  43.371  45.541  1.00  0.00           H  
ATOM   2109 HD11 LEU   133      30.828  43.298  43.345  1.00  0.00           H  
ATOM   2110 HD12 LEU   133      29.216  42.510  43.143  1.00  0.00           H  
ATOM   2111 HD13 LEU   133      29.453  44.157  42.596  1.00  0.00           H  
ATOM   2112 HD21 LEU   133      30.252  45.775  45.708  1.00  0.00           H  
ATOM   2113 HD22 LEU   133      31.150  45.275  44.362  1.00  0.00           H  
ATOM   2114 HD23 LEU   133      29.635  46.036  44.002  1.00  0.00           H  
ATOM   2115  N   LEU   134      25.263  44.182  46.949  1.00  0.00           N  
ATOM   2116  CA  LEU   134      23.825  44.247  46.799  1.00  0.00           C  
ATOM   2117  C   LEU   134      23.314  45.365  47.741  1.00  0.00           C  
ATOM   2118  O   LEU   134      22.423  46.156  47.349  1.00  0.00           O  
ATOM   2119  CB  LEU   134      23.068  42.905  46.981  1.00  0.00           C  
ATOM   2120  CG  LEU   134      23.269  41.770  45.973  1.00  0.00           C  
ATOM   2121  CD1 LEU   134      22.753  40.390  46.343  1.00  0.00           C  
ATOM   2122  CD2 LEU   134      22.565  42.081  44.653  1.00  0.00           C  
ATOM   2123  H   LEU   134      25.699  43.404  47.423  1.00  0.00           H  
ATOM   2124  HA  LEU   134      23.630  44.597  45.785  1.00  0.00           H  
ATOM   2125  HB2 LEU   134      23.247  42.446  47.955  1.00  0.00           H  
ATOM   2126  HB3 LEU   134      22.040  43.265  46.950  1.00  0.00           H  
ATOM   2127  HG  LEU   134      24.319  41.721  45.686  1.00  0.00           H  
ATOM   2128 HD11 LEU   134      23.211  39.941  47.224  1.00  0.00           H  
ATOM   2129 HD12 LEU   134      21.681  40.404  46.540  1.00  0.00           H  
ATOM   2130 HD13 LEU   134      22.949  39.731  45.497  1.00  0.00           H  
ATOM   2131 HD21 LEU   134      22.562  41.258  43.937  1.00  0.00           H  
ATOM   2132 HD22 LEU   134      21.518  42.243  44.907  1.00  0.00           H  
ATOM   2133 HD23 LEU   134      23.062  42.955  44.231  1.00  0.00           H  
ATOM   2134  N   ASP   135      23.886  45.581  48.903  1.00  0.00           N  
ATOM   2135  CA  ASP   135      23.694  46.721  49.770  1.00  0.00           C  
ATOM   2136  C   ASP   135      24.464  47.968  49.348  1.00  0.00           C  
ATOM   2137  O   ASP   135      24.206  48.883  50.066  1.00  0.00           O  
ATOM   2138  CB  ASP   135      24.078  46.304  51.178  1.00  0.00           C  
ATOM   2139  CG  ASP   135      23.283  45.212  51.831  1.00  0.00           C  
ATOM   2140  OD1 ASP   135      23.512  45.162  53.024  1.00  0.00           O  
ATOM   2141  OD2 ASP   135      22.408  44.540  51.242  1.00  0.00           O1-
ATOM   2142  H   ASP   135      24.521  44.895  49.285  1.00  0.00           H  
ATOM   2143  HA  ASP   135      22.653  47.039  49.710  1.00  0.00           H  
ATOM   2144  HB2 ASP   135      25.124  46.002  51.122  1.00  0.00           H  
ATOM   2145  HB3 ASP   135      24.072  47.168  51.842  1.00  0.00           H  
ATOM   2146  N   ASP   136      25.268  47.936  48.308  1.00  0.00           N  
ATOM   2147  CA  ASP   136      25.726  49.121  47.579  1.00  0.00           C  
ATOM   2148  C   ASP   136      24.792  49.462  46.445  1.00  0.00           C  
ATOM   2149  O   ASP   136      24.512  50.684  46.274  1.00  0.00           O  
ATOM   2150  CB  ASP   136      27.187  48.864  47.095  1.00  0.00           C  
ATOM   2151  CG  ASP   136      28.213  48.976  48.190  1.00  0.00           C  
ATOM   2152  OD1 ASP   136      27.911  49.452  49.295  1.00  0.00           O  
ATOM   2153  OD2 ASP   136      29.401  48.723  47.872  1.00  0.00           O1-
ATOM   2154  H   ASP   136      25.276  47.072  47.785  1.00  0.00           H  
ATOM   2155  HA  ASP   136      25.716  50.003  48.220  1.00  0.00           H  
ATOM   2156  HB2 ASP   136      27.329  47.894  46.618  1.00  0.00           H  
ATOM   2157  HB3 ASP   136      27.481  49.615  46.361  1.00  0.00           H  
ATOM   2158  N   TYR   137      24.180  48.527  45.701  1.00  0.00           N  
ATOM   2159  CA  TYR   137      23.192  48.774  44.705  1.00  0.00           C  
ATOM   2160  C   TYR   137      21.828  49.299  45.376  1.00  0.00           C  
ATOM   2161  O   TYR   137      21.203  50.217  44.809  1.00  0.00           O  
ATOM   2162  CB  TYR   137      22.888  47.500  43.950  1.00  0.00           C  
ATOM   2163  CG  TYR   137      21.924  47.515  42.744  1.00  0.00           C  
ATOM   2164  CD1 TYR   137      22.398  47.708  41.488  1.00  0.00           C  
ATOM   2165  CE1 TYR   137      21.599  47.621  40.345  1.00  0.00           C  
ATOM   2166  CZ  TYR   137      20.311  47.138  40.503  1.00  0.00           C  
ATOM   2167  OH  TYR   137      19.381  47.061  39.520  1.00  0.00           O  
ATOM   2168  CE2 TYR   137      19.841  46.759  41.769  1.00  0.00           C  
ATOM   2169  CD2 TYR   137      20.628  47.043  42.923  1.00  0.00           C  
ATOM   2170  H   TYR   137      24.505  47.571  45.743  1.00  0.00           H  
ATOM   2171  HA  TYR   137      23.544  49.533  44.007  1.00  0.00           H  
ATOM   2172  HB2 TYR   137      23.900  47.298  43.600  1.00  0.00           H  
ATOM   2173  HB3 TYR   137      22.517  46.772  44.670  1.00  0.00           H  
ATOM   2174  HD1 TYR   137      23.420  48.003  41.304  1.00  0.00           H  
ATOM   2175  HE1 TYR   137      22.129  47.835  39.429  1.00  0.00           H  
ATOM   2176  HH  TYR   137      18.555  46.984  40.001  1.00  0.00           H  
ATOM   2177  HE2 TYR   137      18.782  46.676  41.964  1.00  0.00           H  
ATOM   2178  HD2 TYR   137      20.173  46.916  43.894  1.00  0.00           H  
ATOM   2179  N   LYS   138      21.401  48.789  46.537  1.00  0.00           N  
ATOM   2180  CA  LYS   138      20.200  49.189  47.332  1.00  0.00           C  
ATOM   2181  C   LYS   138      20.395  50.596  47.969  1.00  0.00           C  
ATOM   2182  O   LYS   138      19.387  51.287  48.166  1.00  0.00           O  
ATOM   2183  CB  LYS   138      19.897  48.109  48.439  1.00  0.00           C  
ATOM   2184  CG  LYS   138      18.781  48.282  49.517  1.00  0.00           C  
ATOM   2185  CD  LYS   138      17.304  48.029  49.039  1.00  0.00           C  
ATOM   2186  CE  LYS   138      17.206  46.567  48.817  1.00  0.00           C  
ATOM   2187  NZ  LYS   138      15.768  46.208  48.650  1.00  0.00           N1+
ATOM   2188  H   LYS   138      21.864  47.985  46.936  1.00  0.00           H  
ATOM   2189  HA  LYS   138      19.415  49.264  46.580  1.00  0.00           H  
ATOM   2190  HB2 LYS   138      19.678  47.142  47.987  1.00  0.00           H  
ATOM   2191  HB3 LYS   138      20.781  48.156  49.076  1.00  0.00           H  
ATOM   2192  HG2 LYS   138      18.873  47.698  50.433  1.00  0.00           H  
ATOM   2193  HG3 LYS   138      18.850  49.324  49.829  1.00  0.00           H  
ATOM   2194  HD2 LYS   138      16.593  48.322  49.811  1.00  0.00           H  
ATOM   2195  HD3 LYS   138      17.084  48.591  48.131  1.00  0.00           H  
ATOM   2196  HE2 LYS   138      17.799  46.380  47.922  1.00  0.00           H  
ATOM   2197  HE3 LYS   138      17.733  46.035  49.609  1.00  0.00           H  
ATOM   2198  HZ1 LYS   138      15.309  46.727  47.914  1.00  0.00           H  
ATOM   2199  HZ2 LYS   138      15.630  45.262  48.325  1.00  0.00           H  
ATOM   2200  HZ3 LYS   138      15.381  46.441  49.553  1.00  0.00           H  
ATOM   2201  N   GLU   139      21.620  51.003  48.010  1.00  0.00           N  
ATOM   2202  CA  GLU   139      22.018  52.330  48.491  1.00  0.00           C  
ATOM   2203  C   GLU   139      22.042  53.370  47.357  1.00  0.00           C  
ATOM   2204  O   GLU   139      22.181  54.559  47.545  1.00  0.00           O  
ATOM   2205  CB  GLU   139      23.334  52.143  49.315  1.00  0.00           C  
ATOM   2206  CG  GLU   139      23.674  53.375  50.178  1.00  0.00           C  
ATOM   2207  CD  GLU   139      22.560  53.965  51.024  1.00  0.00           C  
ATOM   2208  OE1 GLU   139      21.800  53.202  51.666  1.00  0.00           O  
ATOM   2209  OE2 GLU   139      22.335  55.192  50.973  1.00  0.00           O1-
ATOM   2210  H   GLU   139      22.343  50.377  47.684  1.00  0.00           H  
ATOM   2211  HA  GLU   139      21.205  52.547  49.184  1.00  0.00           H  
ATOM   2212  HB2 GLU   139      23.153  51.335  50.023  1.00  0.00           H  
ATOM   2213  HB3 GLU   139      24.201  51.916  48.695  1.00  0.00           H  
ATOM   2214  HG2 GLU   139      24.395  53.074  50.938  1.00  0.00           H  
ATOM   2215  HG3 GLU   139      24.071  54.217  49.610  1.00  0.00           H  
ATOM   2216  N   GLY   140      21.988  52.818  46.123  1.00  0.00           N  
ATOM   2217  CA  GLY   140      22.047  53.691  44.969  1.00  0.00           C  
ATOM   2218  C   GLY   140      23.506  54.032  44.510  1.00  0.00           C  
ATOM   2219  O   GLY   140      23.759  54.580  43.462  1.00  0.00           O  
ATOM   2220  H   GLY   140      21.889  51.832  45.931  1.00  0.00           H  
ATOM   2221  HA2 GLY   140      21.509  53.130  44.205  1.00  0.00           H  
ATOM   2222  HA3 GLY   140      21.482  54.593  45.203  1.00  0.00           H  
ATOM   2223  N   ASP   141      24.425  53.521  45.306  1.00  0.00           N  
ATOM   2224  CA  ASP   141      25.825  53.814  44.971  1.00  0.00           C  
ATOM   2225  C   ASP   141      26.468  52.899  43.828  1.00  0.00           C  
ATOM   2226  O   ASP   141      27.434  53.353  43.154  1.00  0.00           O  
ATOM   2227  CB  ASP   141      26.630  53.456  46.196  1.00  0.00           C  
ATOM   2228  CG  ASP   141      26.634  54.537  47.225  1.00  0.00           C  
ATOM   2229  OD1 ASP   141      26.408  55.700  46.933  1.00  0.00           O  
ATOM   2230  OD2 ASP   141      27.211  54.221  48.275  1.00  0.00           O1-
ATOM   2231  H   ASP   141      24.174  52.985  46.125  1.00  0.00           H  
ATOM   2232  HA  ASP   141      26.046  54.814  44.595  1.00  0.00           H  
ATOM   2233  HB2 ASP   141      26.198  52.552  46.626  1.00  0.00           H  
ATOM   2234  HB3 ASP   141      27.654  53.263  45.877  1.00  0.00           H  
ATOM   2235  N   LEU   142      25.929  51.732  43.531  1.00  0.00           N  
ATOM   2236  CA  LEU   142      26.384  50.909  42.398  1.00  0.00           C  
ATOM   2237  C   LEU   142      25.346  50.885  41.351  1.00  0.00           C  
ATOM   2238  O   LEU   142      24.213  50.588  41.653  1.00  0.00           O  
ATOM   2239  CB  LEU   142      26.798  49.530  42.920  1.00  0.00           C  
ATOM   2240  CG  LEU   142      27.290  48.432  41.892  1.00  0.00           C  
ATOM   2241  CD1 LEU   142      28.809  48.561  41.883  1.00  0.00           C  
ATOM   2242  CD2 LEU   142      26.964  47.022  42.234  1.00  0.00           C  
ATOM   2243  H   LEU   142      25.155  51.373  44.072  1.00  0.00           H  
ATOM   2244  HA  LEU   142      27.328  51.223  41.953  1.00  0.00           H  
ATOM   2245  HB2 LEU   142      27.546  49.631  43.706  1.00  0.00           H  
ATOM   2246  HB3 LEU   142      25.908  49.107  43.388  1.00  0.00           H  
ATOM   2247  HG  LEU   142      26.916  48.792  40.933  1.00  0.00           H  
ATOM   2248 HD11 LEU   142      29.363  47.843  41.278  1.00  0.00           H  
ATOM   2249 HD12 LEU   142      29.104  49.587  41.663  1.00  0.00           H  
ATOM   2250 HD13 LEU   142      29.121  48.225  42.871  1.00  0.00           H  
ATOM   2251 HD21 LEU   142      27.296  46.332  41.457  1.00  0.00           H  
ATOM   2252 HD22 LEU   142      27.310  46.654  43.200  1.00  0.00           H  
ATOM   2253 HD23 LEU   142      25.875  46.981  42.268  1.00  0.00           H  
ATOM   2254  N   ARG   143      25.647  51.145  40.047  1.00  0.00           N  
ATOM   2255  CA  ARG   143      24.776  50.884  38.890  1.00  0.00           C  
ATOM   2256  C   ARG   143      25.446  49.802  38.023  1.00  0.00           C  
ATOM   2257  O   ARG   143      26.691  49.666  37.928  1.00  0.00           O  
ATOM   2258  CB  ARG   143      24.583  52.042  37.962  1.00  0.00           C  
ATOM   2259  CG  ARG   143      25.732  52.722  37.270  1.00  0.00           C  
ATOM   2260  CD  ARG   143      25.204  53.948  36.480  1.00  0.00           C  
ATOM   2261  NE  ARG   143      26.277  54.395  35.618  1.00  0.00           N  
ATOM   2262  CZ  ARG   143      26.322  54.558  34.325  1.00  0.00           C  
ATOM   2263  NH1 ARG   143      25.341  54.210  33.516  1.00  0.00           N  
ATOM   2264  NH2 ARG   143      27.398  55.118  33.844  1.00  0.00           N1+
ATOM   2265  H   ARG   143      26.609  51.408  39.888  1.00  0.00           H  
ATOM   2266  HA  ARG   143      23.798  50.530  39.217  1.00  0.00           H  
ATOM   2267  HB2 ARG   143      23.926  51.810  37.123  1.00  0.00           H  
ATOM   2268  HB3 ARG   143      24.055  52.770  38.577  1.00  0.00           H  
ATOM   2269  HG2 ARG   143      26.393  53.005  38.089  1.00  0.00           H  
ATOM   2270  HG3 ARG   143      26.198  52.013  36.587  1.00  0.00           H  
ATOM   2271  HD2 ARG   143      24.320  53.666  35.908  1.00  0.00           H  
ATOM   2272  HD3 ARG   143      24.744  54.703  37.119  1.00  0.00           H  
ATOM   2273  HE  ARG   143      27.156  54.695  36.017  1.00  0.00           H  
ATOM   2274 HH11 ARG   143      24.471  53.812  33.839  1.00  0.00           H  
ATOM   2275 HH12 ARG   143      25.381  54.476  32.542  1.00  0.00           H  
ATOM   2276 HH21 ARG   143      28.033  55.432  34.563  1.00  0.00           H  
ATOM   2277 HH22 ARG   143      27.530  55.413  32.887  1.00  0.00           H  
ATOM   2278  N   ILE   144      24.529  48.947  37.404  1.00  0.00           N  
ATOM   2279  CA  ILE   144      24.954  47.918  36.436  1.00  0.00           C  
ATOM   2280  C   ILE   144      25.068  48.452  34.995  1.00  0.00           C  
ATOM   2281  O   ILE   144      24.204  49.202  34.607  1.00  0.00           O  
ATOM   2282  CB  ILE   144      23.965  46.680  36.545  1.00  0.00           C  
ATOM   2283  CG2 ILE   144      23.950  45.891  35.259  1.00  0.00           C  
ATOM   2284  CG1 ILE   144      24.286  45.816  37.796  1.00  0.00           C  
ATOM   2285  CD1 ILE   144      23.259  44.657  37.941  1.00  0.00           C  
ATOM   2286  H   ILE   144      23.543  49.086  37.573  1.00  0.00           H  
ATOM   2287  HA  ILE   144      25.947  47.535  36.669  1.00  0.00           H  
ATOM   2288  HB  ILE   144      22.949  47.009  36.764  1.00  0.00           H  
ATOM   2289 HG21 ILE   144      24.922  45.575  34.880  1.00  0.00           H  
ATOM   2290 HG22 ILE   144      23.285  45.033  35.365  1.00  0.00           H  
ATOM   2291 HG23 ILE   144      23.452  46.529  34.529  1.00  0.00           H  
ATOM   2292 HG12 ILE   144      25.233  45.289  37.680  1.00  0.00           H  
ATOM   2293 HG13 ILE   144      24.393  46.511  38.629  1.00  0.00           H  
ATOM   2294 HD11 ILE   144      22.200  44.831  37.746  1.00  0.00           H  
ATOM   2295 HD12 ILE   144      23.476  43.701  37.464  1.00  0.00           H  
ATOM   2296 HD13 ILE   144      23.152  44.404  38.996  1.00  0.00           H  
ATOM   2297  N   MET   145      26.121  48.135  34.300  1.00  0.00           N  
ATOM   2298  CA  MET   145      26.325  48.606  32.928  1.00  0.00           C  
ATOM   2299  C   MET   145      25.634  47.584  31.889  1.00  0.00           C  
ATOM   2300  O   MET   145      25.649  46.374  32.144  1.00  0.00           O  
ATOM   2301  CB  MET   145      27.767  48.814  32.626  1.00  0.00           C  
ATOM   2302  CG  MET   145      28.458  49.897  33.434  1.00  0.00           C  
ATOM   2303  SD  MET   145      27.752  51.515  33.667  1.00  0.00           S  
ATOM   2304  CE  MET   145      27.934  52.113  32.017  1.00  0.00           C  
ATOM   2305  H   MET   145      26.769  47.443  34.648  1.00  0.00           H  
ATOM   2306  HA  MET   145      25.853  49.585  32.850  1.00  0.00           H  
ATOM   2307  HB2 MET   145      28.298  47.863  32.605  1.00  0.00           H  
ATOM   2308  HB3 MET   145      27.788  49.131  31.583  1.00  0.00           H  
ATOM   2309  HG2 MET   145      28.664  49.420  34.392  1.00  0.00           H  
ATOM   2310  HG3 MET   145      29.452  50.114  33.041  1.00  0.00           H  
ATOM   2311  HE1 MET   145      28.835  51.673  31.589  1.00  0.00           H  
ATOM   2312  HE2 MET   145      27.161  51.624  31.424  1.00  0.00           H  
ATOM   2313  HE3 MET   145      27.752  53.182  31.907  1.00  0.00           H  
ATOM   2314  N   PRO   146      24.973  48.137  30.856  1.00  0.00           N  
ATOM   2315  CA  PRO   146      24.145  47.402  29.918  1.00  0.00           C  
ATOM   2316  C   PRO   146      24.942  46.432  29.080  1.00  0.00           C  
ATOM   2317  O   PRO   146      26.136  46.479  29.011  1.00  0.00           O  
ATOM   2318  CD  PRO   146      24.926  49.553  30.470  1.00  0.00           C  
ATOM   2319  CG  PRO   146      24.531  49.563  29.000  1.00  0.00           C  
ATOM   2320  CB  PRO   146      23.469  48.432  29.019  1.00  0.00           C  
ATOM   2321  HD2 PRO   146      25.909  50.013  30.570  1.00  0.00           H  
ATOM   2322  HD3 PRO   146      24.153  50.020  31.080  1.00  0.00           H  
ATOM   2323  HG2 PRO   146      25.367  49.125  28.453  1.00  0.00           H  
ATOM   2324  HG3 PRO   146      24.224  50.550  28.653  1.00  0.00           H  
ATOM   2325  HB2 PRO   146      23.212  47.953  28.074  1.00  0.00           H  
ATOM   2326  HB3 PRO   146      22.570  48.825  29.494  1.00  0.00           H  
ATOM   2327  HA  PRO   146      23.355  46.828  30.403  1.00  0.00           H  
ATOM   2328  N   ASP   147      24.362  45.468  28.418  1.00  0.00           N  
ATOM   2329  CA  ASP   147      25.051  44.580  27.466  1.00  0.00           C  
ATOM   2330  C   ASP   147      25.183  45.219  26.059  1.00  0.00           C  
ATOM   2331  O   ASP   147      24.179  45.659  25.519  1.00  0.00           O  
ATOM   2332  CB  ASP   147      24.214  43.378  27.251  1.00  0.00           C  
ATOM   2333  CG  ASP   147      23.921  42.486  28.493  1.00  0.00           C  
ATOM   2334  OD1 ASP   147      24.695  42.451  29.494  1.00  0.00           O  
ATOM   2335  OD2 ASP   147      22.911  41.743  28.373  1.00  0.00           O1-
ATOM   2336  H   ASP   147      23.358  45.364  28.405  1.00  0.00           H  
ATOM   2337  HA  ASP   147      26.034  44.311  27.852  1.00  0.00           H  
ATOM   2338  HB2 ASP   147      23.216  43.688  26.943  1.00  0.00           H  
ATOM   2339  HB3 ASP   147      24.648  42.663  26.552  1.00  0.00           H  
ATOM   2340  N   SER   148      26.364  45.335  25.456  1.00  0.00           N  
ATOM   2341  CA  SER   148      27.679  45.147  26.032  1.00  0.00           C  
ATOM   2342  C   SER   148      28.766  45.926  25.209  1.00  0.00           C  
ATOM   2343  O   SER   148      28.864  45.802  24.021  1.00  0.00           O  
ATOM   2344  CB  SER   148      28.040  43.627  26.015  1.00  0.00           C  
ATOM   2345  OG  SER   148      29.096  43.370  26.847  1.00  0.00           O  
ATOM   2346  H   SER   148      26.292  45.507  24.463  1.00  0.00           H  
ATOM   2347  HA  SER   148      27.618  45.458  27.075  1.00  0.00           H  
ATOM   2348  HB2 SER   148      27.180  43.102  26.432  1.00  0.00           H  
ATOM   2349  HB3 SER   148      28.222  43.261  25.005  1.00  0.00           H  
ATOM   2350  HG  SER   148      29.680  42.785  26.360  1.00  0.00           H  
ATOM   2351  N   ASN   149      29.581  46.749  25.801  1.00  0.00           N  
ATOM   2352  CA  ASN   149      30.729  47.422  25.076  1.00  0.00           C  
ATOM   2353  C   ASN   149      31.652  46.328  24.340  1.00  0.00           C  
ATOM   2354  O   ASN   149      31.964  46.594  23.214  1.00  0.00           O  
ATOM   2355  CB  ASN   149      31.546  48.321  25.994  1.00  0.00           C  
ATOM   2356  CG  ASN   149      32.219  49.460  25.304  1.00  0.00           C  
ATOM   2357  OD1 ASN   149      32.570  49.373  24.118  1.00  0.00           O  
ATOM   2358  ND2 ASN   149      32.292  50.635  25.914  1.00  0.00           N  
ATOM   2359  H   ASN   149      29.651  46.813  26.807  1.00  0.00           H  
ATOM   2360  HA  ASN   149      30.298  48.048  24.294  1.00  0.00           H  
ATOM   2361  HB2 ASN   149      30.868  48.735  26.740  1.00  0.00           H  
ATOM   2362  HB3 ASN   149      32.231  47.650  26.513  1.00  0.00           H  
ATOM   2363 HD21 ASN   149      31.951  50.836  26.843  1.00  0.00           H  
ATOM   2364 HD22 ASN   149      32.732  51.398  25.420  1.00  0.00           H  
ATOM   2365  N   ASP   150      31.857  45.123  24.932  1.00  0.00           N  
ATOM   2366  CA  ASP   150      32.634  44.065  24.218  1.00  0.00           C  
ATOM   2367  C   ASP   150      31.743  43.155  23.312  1.00  0.00           C  
ATOM   2368  O   ASP   150      32.060  41.989  23.099  1.00  0.00           O  
ATOM   2369  CB  ASP   150      33.495  43.260  25.232  1.00  0.00           C  
ATOM   2370  CG  ASP   150      32.822  42.429  26.296  1.00  0.00           C  
ATOM   2371  OD1 ASP   150      33.533  41.576  26.944  1.00  0.00           O  
ATOM   2372  OD2 ASP   150      31.615  42.487  26.343  1.00  0.00           O1-
ATOM   2373  H   ASP   150      31.541  44.997  25.883  1.00  0.00           H  
ATOM   2374  HA  ASP   150      33.373  44.591  23.613  1.00  0.00           H  
ATOM   2375  HB2 ASP   150      34.202  42.563  24.781  1.00  0.00           H  
ATOM   2376  HB3 ASP   150      34.002  44.080  25.741  1.00  0.00           H  
ATOM   2377  N   SER   151      30.598  43.591  22.854  1.00  0.00           N  
ATOM   2378  CA  SER   151      29.719  42.987  21.796  1.00  0.00           C  
ATOM   2379  C   SER   151      30.352  42.664  20.372  1.00  0.00           C  
ATOM   2380  O   SER   151      29.811  41.697  19.784  1.00  0.00           O  
ATOM   2381  CB  SER   151      28.478  43.883  21.562  1.00  0.00           C  
ATOM   2382  OG  SER   151      28.739  45.245  21.435  1.00  0.00           O  
ATOM   2383  H   SER   151      30.539  44.563  23.124  1.00  0.00           H  
ATOM   2384  HA  SER   151      29.365  42.039  22.202  1.00  0.00           H  
ATOM   2385  HB2 SER   151      27.931  43.577  20.670  1.00  0.00           H  
ATOM   2386  HB3 SER   151      27.723  43.676  22.320  1.00  0.00           H  
ATOM   2387  HG  SER   151      28.615  45.655  22.294  1.00  0.00           H  
ATOM   2388  N   PRO   152      31.308  43.377  19.773  1.00  0.00           N  
ATOM   2389  CA  PRO   152      31.753  43.201  18.353  1.00  0.00           C  
ATOM   2390  C   PRO   152      32.365  41.859  18.048  1.00  0.00           C  
ATOM   2391  O   PRO   152      31.942  41.313  17.024  1.00  0.00           O  
ATOM   2392  CD  PRO   152      31.938  44.602  20.292  1.00  0.00           C  
ATOM   2393  CG  PRO   152      32.100  45.400  19.058  1.00  0.00           C  
ATOM   2394  CB  PRO   152      32.716  44.321  18.149  1.00  0.00           C  
ATOM   2395  HD2 PRO   152      32.893  44.378  20.767  1.00  0.00           H  
ATOM   2396  HD3 PRO   152      31.241  45.158  20.919  1.00  0.00           H  
ATOM   2397  HG2 PRO   152      32.714  46.278  19.258  1.00  0.00           H  
ATOM   2398  HG3 PRO   152      31.198  45.811  18.603  1.00  0.00           H  
ATOM   2399  HB2 PRO   152      33.748  44.094  18.417  1.00  0.00           H  
ATOM   2400  HB3 PRO   152      32.659  44.622  17.103  1.00  0.00           H  
ATOM   2401  HA  PRO   152      30.935  43.388  17.657  1.00  0.00           H  
ATOM   2402  N   PRO   153      33.307  41.281  18.783  1.00  0.00           N  
ATOM   2403  CA  PRO   153      33.932  39.994  18.498  1.00  0.00           C  
ATOM   2404  C   PRO   153      32.856  38.881  18.683  1.00  0.00           C  
ATOM   2405  O   PRO   153      32.996  37.826  18.060  1.00  0.00           O  
ATOM   2406  CD  PRO   153      33.681  41.591  20.148  1.00  0.00           C  
ATOM   2407  CG  PRO   153      34.618  40.458  20.623  1.00  0.00           C  
ATOM   2408  CB  PRO   153      35.151  39.786  19.363  1.00  0.00           C  
ATOM   2409  HD2 PRO   153      32.899  41.728  20.895  1.00  0.00           H  
ATOM   2410  HD3 PRO   153      34.345  42.453  20.215  1.00  0.00           H  
ATOM   2411  HG2 PRO   153      34.050  39.777  21.257  1.00  0.00           H  
ATOM   2412  HG3 PRO   153      35.477  40.788  21.207  1.00  0.00           H  
ATOM   2413  HB2 PRO   153      35.380  38.734  19.537  1.00  0.00           H  
ATOM   2414  HB3 PRO   153      36.013  40.354  19.013  1.00  0.00           H  
ATOM   2415  HA  PRO   153      34.193  40.035  17.441  1.00  0.00           H  
ATOM   2416  N   ALA   154      31.784  39.116  19.469  1.00  0.00           N  
ATOM   2417  CA  ALA   154      30.691  38.227  19.447  1.00  0.00           C  
ATOM   2418  C   ALA   154      29.793  38.311  18.238  1.00  0.00           C  
ATOM   2419  O   ALA   154      28.934  37.404  18.082  1.00  0.00           O  
ATOM   2420  CB  ALA   154      29.961  38.429  20.784  1.00  0.00           C  
ATOM   2421  H   ALA   154      31.746  39.937  20.056  1.00  0.00           H  
ATOM   2422  HA  ALA   154      31.173  37.257  19.328  1.00  0.00           H  
ATOM   2423  HB1 ALA   154      30.718  38.507  21.564  1.00  0.00           H  
ATOM   2424  HB2 ALA   154      29.409  39.368  20.804  1.00  0.00           H  
ATOM   2425  HB3 ALA   154      29.239  37.634  20.972  1.00  0.00           H  
ATOM   2426  N   GLU   155      29.785  39.367  17.404  1.00  0.00           N  
ATOM   2427  CA  GLU   155      28.750  39.561  16.401  1.00  0.00           C  
ATOM   2428  C   GLU   155      29.097  38.685  15.137  1.00  0.00           C  
ATOM   2429  O   GLU   155      28.233  38.313  14.269  1.00  0.00           O  
ATOM   2430  CB  GLU   155      28.705  41.080  16.162  1.00  0.00           C  
ATOM   2431  CG  GLU   155      27.728  41.561  15.104  1.00  0.00           C  
ATOM   2432  CD  GLU   155      26.257  41.074  15.271  1.00  0.00           C  
ATOM   2433  OE1 GLU   155      25.671  40.599  14.252  1.00  0.00           O  
ATOM   2434  OE2 GLU   155      25.739  41.147  16.402  1.00  0.00           O1-
ATOM   2435  H   GLU   155      30.568  40.004  17.444  1.00  0.00           H  
ATOM   2436  HA  GLU   155      27.747  39.400  16.797  1.00  0.00           H  
ATOM   2437  HB2 GLU   155      28.386  41.493  17.119  1.00  0.00           H  
ATOM   2438  HB3 GLU   155      29.714  41.444  15.969  1.00  0.00           H  
ATOM   2439  HG2 GLU   155      27.666  42.647  15.170  1.00  0.00           H  
ATOM   2440  HG3 GLU   155      28.081  41.237  14.125  1.00  0.00           H  
ATOM   2441  N   ARG   156      30.395  38.357  15.031  1.00  0.00           N  
ATOM   2442  CA  ARG   156      30.930  37.393  14.093  1.00  0.00           C  
ATOM   2443  C   ARG   156      30.448  36.047  14.627  1.00  0.00           C  
ATOM   2444  O   ARG   156      30.697  35.734  15.814  1.00  0.00           O  
ATOM   2445  CB  ARG   156      32.477  37.446  14.117  1.00  0.00           C  
ATOM   2446  CG  ARG   156      33.070  36.581  13.002  1.00  0.00           C  
ATOM   2447  CD  ARG   156      34.378  35.846  13.390  1.00  0.00           C  
ATOM   2448  NE  ARG   156      34.152  34.921  14.520  1.00  0.00           N  
ATOM   2449  CZ  ARG   156      35.015  33.982  14.838  1.00  0.00           C  
ATOM   2450  NH1 ARG   156      36.069  33.648  14.152  1.00  0.00           N  
ATOM   2451  NH2 ARG   156      34.763  33.163  15.794  1.00  0.00           N1+
ATOM   2452  H   ARG   156      31.044  38.798  15.667  1.00  0.00           H  
ATOM   2453  HA  ARG   156      30.532  37.444  13.079  1.00  0.00           H  
ATOM   2454  HB2 ARG   156      32.808  38.474  13.970  1.00  0.00           H  
ATOM   2455  HB3 ARG   156      32.757  37.056  15.096  1.00  0.00           H  
ATOM   2456  HG2 ARG   156      32.478  35.728  12.670  1.00  0.00           H  
ATOM   2457  HG3 ARG   156      33.164  37.219  12.123  1.00  0.00           H  
ATOM   2458  HD2 ARG   156      34.543  35.192  12.534  1.00  0.00           H  
ATOM   2459  HD3 ARG   156      35.210  36.515  13.607  1.00  0.00           H  
ATOM   2460  HE  ARG   156      33.295  34.999  15.049  1.00  0.00           H  
ATOM   2461 HH11 ARG   156      36.473  34.320  13.516  1.00  0.00           H  
ATOM   2462 HH12 ARG   156      36.692  32.960  14.552  1.00  0.00           H  
ATOM   2463 HH21 ARG   156      34.098  33.473  16.488  1.00  0.00           H  
ATOM   2464 HH22 ARG   156      35.462  32.465  16.006  1.00  0.00           H  
ATOM   2465  N   GLU   157      29.816  35.185  13.802  1.00  0.00           N  
ATOM   2466  CA  GLU   157      29.443  33.778  14.211  1.00  0.00           C  
ATOM   2467  C   GLU   157      30.647  32.976  14.767  1.00  0.00           C  
ATOM   2468  O   GLU   157      31.718  33.195  14.229  1.00  0.00           O  
ATOM   2469  CB  GLU   157      28.763  33.144  12.916  1.00  0.00           C  
ATOM   2470  CG  GLU   157      28.383  31.683  13.043  1.00  0.00           C  
ATOM   2471  CD  GLU   157      26.969  31.441  13.649  1.00  0.00           C  
ATOM   2472  OE1 GLU   157      25.978  32.146  13.252  1.00  0.00           O  
ATOM   2473  OE2 GLU   157      26.854  30.501  14.472  1.00  0.00           O1-
ATOM   2474  H   GLU   157      29.871  35.335  12.804  1.00  0.00           H  
ATOM   2475  HA  GLU   157      28.654  33.911  14.951  1.00  0.00           H  
ATOM   2476  HB2 GLU   157      27.791  33.566  12.663  1.00  0.00           H  
ATOM   2477  HB3 GLU   157      29.388  33.183  12.024  1.00  0.00           H  
ATOM   2478  HG2 GLU   157      28.354  31.309  12.019  1.00  0.00           H  
ATOM   2479  HG3 GLU   157      29.162  31.062  13.484  1.00  0.00           H  
ATOM   2480  N   PRO   158      30.496  32.120  15.809  1.00  0.00           N  
ATOM   2481  CA  PRO   158      31.589  31.175  16.269  1.00  0.00           C  
ATOM   2482  C   PRO   158      31.994  30.032  15.366  1.00  0.00           C  
ATOM   2483  O   PRO   158      31.178  29.388  14.716  1.00  0.00           O  
ATOM   2484  CD  PRO   158      29.330  32.075  16.661  1.00  0.00           C  
ATOM   2485  CG  PRO   158      29.405  30.805  17.443  1.00  0.00           C  
ATOM   2486  CB  PRO   158      30.952  30.722  17.593  1.00  0.00           C  
ATOM   2487  HD2 PRO   158      28.418  32.175  16.073  1.00  0.00           H  
ATOM   2488  HD3 PRO   158      29.152  32.889  17.363  1.00  0.00           H  
ATOM   2489  HG2 PRO   158      29.001  29.925  16.942  1.00  0.00           H  
ATOM   2490  HG3 PRO   158      28.970  31.077  18.405  1.00  0.00           H  
ATOM   2491  HB2 PRO   158      31.326  29.724  17.820  1.00  0.00           H  
ATOM   2492  HB3 PRO   158      31.299  31.376  18.393  1.00  0.00           H  
ATOM   2493  HA  PRO   158      32.480  31.667  16.658  1.00  0.00           H  
ATOM   2494  N   GLY   159      33.213  29.563  15.321  1.00  0.00           N  
ATOM   2495  CA  GLY   159      33.600  28.398  14.570  1.00  0.00           C  
ATOM   2496  C   GLY   159      35.013  27.974  14.763  1.00  0.00           C  
ATOM   2497  O   GLY   159      35.585  27.459  13.820  1.00  0.00           O  
ATOM   2498  H   GLY   159      33.899  30.114  15.817  1.00  0.00           H  
ATOM   2499  HA2 GLY   159      33.019  27.556  14.945  1.00  0.00           H  
ATOM   2500  HA3 GLY   159      33.439  28.515  13.498  1.00  0.00           H  
ATOM   2501  N   GLU   160      35.571  28.297  15.922  1.00  0.00           N  
ATOM   2502  CA  GLU   160      36.800  27.760  16.500  1.00  0.00           C  
ATOM   2503  C   GLU   160      36.799  27.645  18.051  1.00  0.00           C  
ATOM   2504  O   GLU   160      36.085  28.367  18.765  1.00  0.00           O  
ATOM   2505  CB  GLU   160      38.053  28.493  15.985  1.00  0.00           C  
ATOM   2506  CG  GLU   160      38.346  29.795  16.539  1.00  0.00           C  
ATOM   2507  CD  GLU   160      37.387  30.865  15.991  1.00  0.00           C  
ATOM   2508  OE1 GLU   160      37.200  30.957  14.712  1.00  0.00           O  
ATOM   2509  OE2 GLU   160      36.780  31.625  16.770  1.00  0.00           O1-
ATOM   2510  H   GLU   160      34.988  28.692  16.647  1.00  0.00           H  
ATOM   2511  HA  GLU   160      36.875  26.719  16.188  1.00  0.00           H  
ATOM   2512  HB2 GLU   160      38.849  27.834  16.331  1.00  0.00           H  
ATOM   2513  HB3 GLU   160      38.192  28.506  14.904  1.00  0.00           H  
ATOM   2514  HG2 GLU   160      38.179  29.763  17.616  1.00  0.00           H  
ATOM   2515  HG3 GLU   160      39.354  30.199  16.446  1.00  0.00           H  
ATOM   2516  N   VAL   161      37.643  26.724  18.488  1.00  0.00           N  
ATOM   2517  CA  VAL   161      37.734  26.298  19.871  1.00  0.00           C  
ATOM   2518  C   VAL   161      38.770  27.178  20.601  1.00  0.00           C  
ATOM   2519  O   VAL   161      39.831  27.532  20.050  1.00  0.00           O  
ATOM   2520  CB  VAL   161      37.999  24.784  20.012  1.00  0.00           C  
ATOM   2521  CG1 VAL   161      38.287  24.429  21.504  1.00  0.00           C  
ATOM   2522  CG2 VAL   161      36.730  24.042  19.645  1.00  0.00           C  
ATOM   2523  H   VAL   161      38.154  26.189  17.801  1.00  0.00           H  
ATOM   2524  HA  VAL   161      36.772  26.462  20.356  1.00  0.00           H  
ATOM   2525  HB  VAL   161      38.842  24.451  19.406  1.00  0.00           H  
ATOM   2526 HG11 VAL   161      38.032  23.397  21.747  1.00  0.00           H  
ATOM   2527 HG12 VAL   161      39.333  24.406  21.813  1.00  0.00           H  
ATOM   2528 HG13 VAL   161      37.811  25.120  22.199  1.00  0.00           H  
ATOM   2529 HG21 VAL   161      35.895  24.091  20.344  1.00  0.00           H  
ATOM   2530 HG22 VAL   161      36.368  24.344  18.662  1.00  0.00           H  
ATOM   2531 HG23 VAL   161      36.939  22.978  19.533  1.00  0.00           H  
ATOM   2532  N   VAL   162      38.451  27.573  21.812  1.00  0.00           N  
ATOM   2533  CA  VAL   162      39.260  28.403  22.688  1.00  0.00           C  
ATOM   2534  C   VAL   162      39.990  27.636  23.793  1.00  0.00           C  
ATOM   2535  O   VAL   162      39.396  26.789  24.436  1.00  0.00           O  
ATOM   2536  CB  VAL   162      38.358  29.550  23.130  1.00  0.00           C  
ATOM   2537  CG1 VAL   162      39.081  30.416  24.150  1.00  0.00           C  
ATOM   2538  CG2 VAL   162      37.839  30.416  21.931  1.00  0.00           C  
ATOM   2539  H   VAL   162      37.593  27.247  22.232  1.00  0.00           H  
ATOM   2540  HA  VAL   162      40.019  28.889  22.075  1.00  0.00           H  
ATOM   2541  HB  VAL   162      37.490  29.132  23.639  1.00  0.00           H  
ATOM   2542 HG11 VAL   162      39.287  29.921  25.099  1.00  0.00           H  
ATOM   2543 HG12 VAL   162      40.026  30.705  23.689  1.00  0.00           H  
ATOM   2544 HG13 VAL   162      38.419  31.211  24.493  1.00  0.00           H  
ATOM   2545 HG21 VAL   162      38.725  30.998  21.675  1.00  0.00           H  
ATOM   2546 HG22 VAL   162      37.503  29.839  21.069  1.00  0.00           H  
ATOM   2547 HG23 VAL   162      37.115  31.174  22.229  1.00  0.00           H  
ATOM   2548  N   ASP   163      41.233  28.013  24.015  1.00  0.00           N  
ATOM   2549  CA  ASP   163      42.066  27.312  24.965  1.00  0.00           C  
ATOM   2550  C   ASP   163      41.924  27.894  26.372  1.00  0.00           C  
ATOM   2551  O   ASP   163      41.991  29.114  26.496  1.00  0.00           O  
ATOM   2552  CB  ASP   163      43.569  27.304  24.509  1.00  0.00           C  
ATOM   2553  CG  ASP   163      43.819  26.516  23.240  1.00  0.00           C  
ATOM   2554  OD1 ASP   163      44.946  26.580  22.736  1.00  0.00           O  
ATOM   2555  OD2 ASP   163      42.942  25.750  22.821  1.00  0.00           O1-
ATOM   2556  H   ASP   163      41.755  28.625  23.404  1.00  0.00           H  
ATOM   2557  HA  ASP   163      41.738  26.273  24.940  1.00  0.00           H  
ATOM   2558  HB2 ASP   163      43.873  28.347  24.420  1.00  0.00           H  
ATOM   2559  HB3 ASP   163      44.196  26.912  25.309  1.00  0.00           H  
ATOM   2560  N   SER   164      41.788  27.022  27.358  1.00  0.00           N  
ATOM   2561  CA  SER   164      42.015  27.390  28.761  1.00  0.00           C  
ATOM   2562  C   SER   164      43.486  27.726  28.963  1.00  0.00           C  
ATOM   2563  O   SER   164      44.440  26.999  28.673  1.00  0.00           O  
ATOM   2564  CB  SER   164      41.730  26.130  29.698  1.00  0.00           C  
ATOM   2565  OG  SER   164      42.165  26.351  31.029  1.00  0.00           O  
ATOM   2566  H   SER   164      41.521  26.086  27.089  1.00  0.00           H  
ATOM   2567  HA  SER   164      41.352  28.207  29.042  1.00  0.00           H  
ATOM   2568  HB2 SER   164      40.689  25.812  29.631  1.00  0.00           H  
ATOM   2569  HB3 SER   164      42.251  25.240  29.342  1.00  0.00           H  
ATOM   2570  HG  SER   164      41.351  26.436  31.532  1.00  0.00           H  
ATOM   2571  N   LEU   165      43.711  28.767  29.711  1.00  0.00           N  
ATOM   2572  CA  LEU   165      45.076  29.223  30.077  1.00  0.00           C  
ATOM   2573  C   LEU   165      45.506  28.867  31.511  1.00  0.00           C  
ATOM   2574  O   LEU   165      46.618  29.162  31.955  1.00  0.00           O  
ATOM   2575  CB  LEU   165      45.177  30.707  29.767  1.00  0.00           C  
ATOM   2576  CG  LEU   165      44.672  31.239  28.388  1.00  0.00           C  
ATOM   2577  CD1 LEU   165      44.945  32.779  28.260  1.00  0.00           C  
ATOM   2578  CD2 LEU   165      45.102  30.562  27.184  1.00  0.00           C  
ATOM   2579  H   LEU   165      42.937  29.342  30.011  1.00  0.00           H  
ATOM   2580  HA  LEU   165      45.729  28.751  29.343  1.00  0.00           H  
ATOM   2581  HB2 LEU   165      44.586  31.258  30.499  1.00  0.00           H  
ATOM   2582  HB3 LEU   165      46.220  30.984  29.925  1.00  0.00           H  
ATOM   2583  HG  LEU   165      43.583  31.189  28.371  1.00  0.00           H  
ATOM   2584 HD11 LEU   165      44.645  33.282  27.341  1.00  0.00           H  
ATOM   2585 HD12 LEU   165      44.401  33.193  29.108  1.00  0.00           H  
ATOM   2586 HD13 LEU   165      46.030  32.859  28.334  1.00  0.00           H  
ATOM   2587 HD21 LEU   165      44.454  30.914  26.382  1.00  0.00           H  
ATOM   2588 HD22 LEU   165      46.143  30.820  26.987  1.00  0.00           H  
ATOM   2589 HD23 LEU   165      44.945  29.484  27.224  1.00  0.00           H  
ATOM   2590  N   VAL   166      44.611  28.162  32.311  1.00  0.00           N  
ATOM   2591  CA  VAL   166      44.786  27.858  33.704  1.00  0.00           C  
ATOM   2592  C   VAL   166      46.081  27.054  33.863  1.00  0.00           C  
ATOM   2593  O   VAL   166      46.104  25.902  33.426  1.00  0.00           O  
ATOM   2594  CB  VAL   166      43.617  27.173  34.386  1.00  0.00           C  
ATOM   2595  CG1 VAL   166      43.874  27.092  35.865  1.00  0.00           C  
ATOM   2596  CG2 VAL   166      42.261  27.863  34.035  1.00  0.00           C  
ATOM   2597  H   VAL   166      43.706  27.875  31.965  1.00  0.00           H  
ATOM   2598  HA  VAL   166      44.932  28.806  34.223  1.00  0.00           H  
ATOM   2599  HB  VAL   166      43.566  26.193  33.912  1.00  0.00           H  
ATOM   2600 HG11 VAL   166      44.684  26.419  36.144  1.00  0.00           H  
ATOM   2601 HG12 VAL   166      44.265  28.013  36.297  1.00  0.00           H  
ATOM   2602 HG13 VAL   166      43.051  26.695  36.459  1.00  0.00           H  
ATOM   2603 HG21 VAL   166      42.240  28.896  34.381  1.00  0.00           H  
ATOM   2604 HG22 VAL   166      42.093  27.885  32.958  1.00  0.00           H  
ATOM   2605 HG23 VAL   166      41.388  27.338  34.423  1.00  0.00           H  
ATOM   2606  N   GLY   167      47.035  27.675  34.549  1.00  0.00           N  
ATOM   2607  CA  GLY   167      48.288  27.089  34.900  1.00  0.00           C  
ATOM   2608  C   GLY   167      49.370  27.381  33.817  1.00  0.00           C  
ATOM   2609  O   GLY   167      50.457  26.751  33.906  1.00  0.00           O  
ATOM   2610  H   GLY   167      46.739  28.573  34.903  1.00  0.00           H  
ATOM   2611  HA2 GLY   167      48.610  27.364  35.905  1.00  0.00           H  
ATOM   2612  HA3 GLY   167      48.255  25.999  34.906  1.00  0.00           H  
ATOM   2613  N   LYS   168      49.064  28.234  32.843  1.00  0.00           N  
ATOM   2614  CA  LYS   168      49.997  28.840  31.907  1.00  0.00           C  
ATOM   2615  C   LYS   168      50.751  30.090  32.474  1.00  0.00           C  
ATOM   2616  O   LYS   168      50.135  30.726  33.328  1.00  0.00           O  
ATOM   2617  CB  LYS   168      49.300  29.176  30.532  1.00  0.00           C  
ATOM   2618  CG  LYS   168      48.820  27.925  29.734  1.00  0.00           C  
ATOM   2619  CD  LYS   168      48.711  28.070  28.199  1.00  0.00           C  
ATOM   2620  CE  LYS   168      50.028  28.373  27.535  1.00  0.00           C  
ATOM   2621  NZ  LYS   168      49.839  28.436  26.041  1.00  0.00           N1+
ATOM   2622  H   LYS   168      48.124  28.588  32.735  1.00  0.00           H  
ATOM   2623  HA  LYS   168      50.771  28.120  31.646  1.00  0.00           H  
ATOM   2624  HB2 LYS   168      48.573  29.931  30.831  1.00  0.00           H  
ATOM   2625  HB3 LYS   168      50.148  29.606  29.998  1.00  0.00           H  
ATOM   2626  HG2 LYS   168      49.445  27.071  29.996  1.00  0.00           H  
ATOM   2627  HG3 LYS   168      47.852  27.697  30.179  1.00  0.00           H  
ATOM   2628  HD2 LYS   168      48.214  27.187  27.794  1.00  0.00           H  
ATOM   2629  HD3 LYS   168      48.014  28.899  28.080  1.00  0.00           H  
ATOM   2630  HE2 LYS   168      50.353  29.322  27.963  1.00  0.00           H  
ATOM   2631  HE3 LYS   168      50.761  27.624  27.835  1.00  0.00           H  
ATOM   2632  HZ1 LYS   168      49.678  29.392  25.756  1.00  0.00           H  
ATOM   2633  HZ2 LYS   168      50.725  28.140  25.655  1.00  0.00           H  
ATOM   2634  HZ3 LYS   168      49.146  27.858  25.589  1.00  0.00           H  
ATOM   2635  N   GLN   169      51.963  30.409  31.945  1.00  0.00           N  
ATOM   2636  CA  GLN   169      52.794  31.486  32.361  1.00  0.00           C  
ATOM   2637  C   GLN   169      52.272  32.913  32.091  1.00  0.00           C  
ATOM   2638  O   GLN   169      51.585  33.117  31.050  1.00  0.00           O  
ATOM   2639  CB  GLN   169      54.244  31.298  31.708  1.00  0.00           C  
ATOM   2640  CG  GLN   169      55.321  32.259  32.166  1.00  0.00           C  
ATOM   2641  CD  GLN   169      55.803  32.072  33.617  1.00  0.00           C  
ATOM   2642  OE1 GLN   169      55.545  31.093  34.386  1.00  0.00           O  
ATOM   2643  NE2 GLN   169      56.652  32.997  34.099  1.00  0.00           N  
ATOM   2644  H   GLN   169      52.178  29.787  31.178  1.00  0.00           H  
ATOM   2645  HA  GLN   169      52.997  31.432  33.431  1.00  0.00           H  
ATOM   2646  HB2 GLN   169      54.648  30.294  31.840  1.00  0.00           H  
ATOM   2647  HB3 GLN   169      54.186  31.366  30.621  1.00  0.00           H  
ATOM   2648  HG2 GLN   169      56.112  32.019  31.456  1.00  0.00           H  
ATOM   2649  HG3 GLN   169      55.084  33.315  32.035  1.00  0.00           H  
ATOM   2650 HE21 GLN   169      57.084  33.668  33.479  1.00  0.00           H  
ATOM   2651 HE22 GLN   169      56.775  33.043  35.100  1.00  0.00           H  
ATOM   2652  N   VAL   170      52.615  33.904  32.927  1.00  0.00           N  
ATOM   2653  CA  VAL   170      52.514  35.378  32.785  1.00  0.00           C  
ATOM   2654  C   VAL   170      53.919  36.022  32.856  1.00  0.00           C  
ATOM   2655  O   VAL   170      54.695  35.562  33.667  1.00  0.00           O  
ATOM   2656  CB  VAL   170      51.512  35.946  33.784  1.00  0.00           C  
ATOM   2657  CG1 VAL   170      51.380  37.465  33.366  1.00  0.00           C  
ATOM   2658  CG2 VAL   170      50.126  35.319  33.785  1.00  0.00           C  
ATOM   2659  H   VAL   170      53.000  33.580  33.803  1.00  0.00           H  
ATOM   2660  HA  VAL   170      52.098  35.639  31.812  1.00  0.00           H  
ATOM   2661  HB  VAL   170      51.942  35.892  34.784  1.00  0.00           H  
ATOM   2662 HG11 VAL   170      52.203  38.058  33.765  1.00  0.00           H  
ATOM   2663 HG12 VAL   170      51.114  37.653  32.326  1.00  0.00           H  
ATOM   2664 HG13 VAL   170      50.591  37.920  33.964  1.00  0.00           H  
ATOM   2665 HG21 VAL   170      50.225  34.294  34.139  1.00  0.00           H  
ATOM   2666 HG22 VAL   170      49.382  35.778  34.437  1.00  0.00           H  
ATOM   2667 HG23 VAL   170      49.819  35.196  32.746  1.00  0.00           H  
ATOM   2668  N   GLU   171      54.207  36.896  31.939  1.00  0.00           N  
ATOM   2669  CA  GLU   171      55.520  37.516  31.580  1.00  0.00           C  
ATOM   2670  C   GLU   171      55.324  38.984  31.020  1.00  0.00           C  
ATOM   2671  O   GLU   171      55.868  39.424  29.990  1.00  0.00           O  
ATOM   2672  CB  GLU   171      56.391  36.465  30.876  1.00  0.00           C  
ATOM   2673  CG  GLU   171      55.929  36.163  29.419  1.00  0.00           C  
ATOM   2674  CD  GLU   171      57.182  35.855  28.635  1.00  0.00           C  
ATOM   2675  OE1 GLU   171      58.289  35.680  29.178  1.00  0.00           O  
ATOM   2676  OE2 GLU   171      57.119  35.836  27.382  1.00  0.00           O1-
ATOM   2677  H   GLU   171      53.535  36.957  31.187  1.00  0.00           H  
ATOM   2678  HA  GLU   171      56.088  37.608  32.505  1.00  0.00           H  
ATOM   2679  HB2 GLU   171      57.368  36.945  30.836  1.00  0.00           H  
ATOM   2680  HB3 GLU   171      56.357  35.534  31.442  1.00  0.00           H  
ATOM   2681  HG2 GLU   171      55.260  35.305  29.489  1.00  0.00           H  
ATOM   2682  HG3 GLU   171      55.267  36.942  29.040  1.00  0.00           H  
ATOM   2683  N   TYR   172      54.447  39.732  31.759  1.00  0.00           N  
ATOM   2684  CA  TYR   172      54.064  41.045  31.262  1.00  0.00           C  
ATOM   2685  C   TYR   172      55.308  42.100  31.055  1.00  0.00           C  
ATOM   2686  O   TYR   172      55.836  42.630  32.035  1.00  0.00           O  
ATOM   2687  CB  TYR   172      52.988  41.722  32.081  1.00  0.00           C  
ATOM   2688  CG  TYR   172      52.522  43.068  31.622  1.00  0.00           C  
ATOM   2689  CD1 TYR   172      51.678  43.141  30.498  1.00  0.00           C  
ATOM   2690  CE1 TYR   172      51.291  44.359  30.022  1.00  0.00           C  
ATOM   2691  CZ  TYR   172      51.731  45.518  30.619  1.00  0.00           C  
ATOM   2692  OH  TYR   172      51.363  46.724  30.116  1.00  0.00           O  
ATOM   2693  CE2 TYR   172      52.577  45.535  31.702  1.00  0.00           C  
ATOM   2694  CD2 TYR   172      52.951  44.287  32.288  1.00  0.00           C  
ATOM   2695  H   TYR   172      54.081  39.456  32.659  1.00  0.00           H  
ATOM   2696  HA  TYR   172      53.603  40.870  30.290  1.00  0.00           H  
ATOM   2697  HB2 TYR   172      52.106  41.083  32.125  1.00  0.00           H  
ATOM   2698  HB3 TYR   172      53.350  41.784  33.107  1.00  0.00           H  
ATOM   2699  HD1 TYR   172      51.541  42.196  29.991  1.00  0.00           H  
ATOM   2700  HE1 TYR   172      50.688  44.384  29.126  1.00  0.00           H  
ATOM   2701  HH  TYR   172      51.542  47.419  30.753  1.00  0.00           H  
ATOM   2702  HE2 TYR   172      53.007  46.508  31.890  1.00  0.00           H  
ATOM   2703  HD2 TYR   172      53.658  44.300  33.104  1.00  0.00           H  
ATOM   2704  N   ALA   173      55.698  42.354  29.792  1.00  0.00           N  
ATOM   2705  CA  ALA   173      56.679  43.343  29.477  1.00  0.00           C  
ATOM   2706  C   ALA   173      56.229  44.786  29.845  1.00  0.00           C  
ATOM   2707  O   ALA   173      55.227  45.339  29.419  1.00  0.00           O  
ATOM   2708  CB  ALA   173      57.074  43.233  27.980  1.00  0.00           C  
ATOM   2709  H   ALA   173      55.351  41.806  29.018  1.00  0.00           H  
ATOM   2710  HA  ALA   173      57.552  43.107  30.087  1.00  0.00           H  
ATOM   2711  HB1 ALA   173      57.584  42.270  27.985  1.00  0.00           H  
ATOM   2712  HB2 ALA   173      56.195  43.237  27.336  1.00  0.00           H  
ATOM   2713  HB3 ALA   173      57.713  44.064  27.679  1.00  0.00           H  
ATOM   2714  N   LYS   174      57.139  45.499  30.512  1.00  0.00           N  
ATOM   2715  CA  LYS   174      56.969  46.870  31.076  1.00  0.00           C  
ATOM   2716  C   LYS   174      57.216  47.860  29.964  1.00  0.00           C  
ATOM   2717  O   LYS   174      57.459  47.576  28.785  1.00  0.00           O  
ATOM   2718  CB  LYS   174      58.012  46.986  32.147  1.00  0.00           C  
ATOM   2719  CG  LYS   174      57.687  46.186  33.427  1.00  0.00           C  
ATOM   2720  CD  LYS   174      58.733  46.254  34.564  1.00  0.00           C  
ATOM   2721  CE  LYS   174      58.144  46.651  35.879  1.00  0.00           C  
ATOM   2722  NZ  LYS   174      59.140  47.225  36.838  1.00  0.00           N1+
ATOM   2723  H   LYS   174      58.054  45.072  30.502  1.00  0.00           H  
ATOM   2724  HA  LYS   174      55.956  46.947  31.471  1.00  0.00           H  
ATOM   2725  HB2 LYS   174      59.006  46.711  31.795  1.00  0.00           H  
ATOM   2726  HB3 LYS   174      58.190  48.048  32.319  1.00  0.00           H  
ATOM   2727  HG2 LYS   174      56.758  46.582  33.837  1.00  0.00           H  
ATOM   2728  HG3 LYS   174      57.532  45.137  33.174  1.00  0.00           H  
ATOM   2729  HD2 LYS   174      59.419  45.424  34.730  1.00  0.00           H  
ATOM   2730  HD3 LYS   174      59.382  47.060  34.222  1.00  0.00           H  
ATOM   2731  HE2 LYS   174      57.402  47.410  35.630  1.00  0.00           H  
ATOM   2732  HE3 LYS   174      57.674  45.813  36.394  1.00  0.00           H  
ATOM   2733  HZ1 LYS   174      59.596  48.015  36.405  1.00  0.00           H  
ATOM   2734  HZ2 LYS   174      58.747  47.445  37.743  1.00  0.00           H  
ATOM   2735  HZ3 LYS   174      59.856  46.544  37.045  1.00  0.00           H  
ATOM   2736  N   GLU   175      57.298  49.106  30.395  1.00  0.00           N  
ATOM   2737  CA  GLU   175      57.696  50.197  29.486  1.00  0.00           C  
ATOM   2738  C   GLU   175      59.230  50.135  29.218  1.00  0.00           C  
ATOM   2739  O   GLU   175      59.626  50.500  28.118  1.00  0.00           O  
ATOM   2740  CB  GLU   175      57.054  51.430  30.140  1.00  0.00           C  
ATOM   2741  CG  GLU   175      57.217  52.760  29.382  1.00  0.00           C  
ATOM   2742  CD  GLU   175      56.243  53.769  29.933  1.00  0.00           C  
ATOM   2743  OE1 GLU   175      56.599  54.702  30.651  1.00  0.00           O  
ATOM   2744  OE2 GLU   175      54.996  53.631  29.570  1.00  0.00           O1-
ATOM   2745  H   GLU   175      57.100  49.376  31.348  1.00  0.00           H  
ATOM   2746  HA  GLU   175      57.347  50.119  28.457  1.00  0.00           H  
ATOM   2747  HB2 GLU   175      55.986  51.298  30.312  1.00  0.00           H  
ATOM   2748  HB3 GLU   175      57.434  51.576  31.151  1.00  0.00           H  
ATOM   2749  HG2 GLU   175      58.261  53.072  29.414  1.00  0.00           H  
ATOM   2750  HG3 GLU   175      56.957  52.564  28.342  1.00  0.00           H  
ATOM   2751  N   ASP   176      60.046  49.632  30.148  1.00  0.00           N  
ATOM   2752  CA  ASP   176      61.503  49.588  29.940  1.00  0.00           C  
ATOM   2753  C   ASP   176      61.975  48.326  29.210  1.00  0.00           C  
ATOM   2754  O   ASP   176      63.153  48.059  29.171  1.00  0.00           O  
ATOM   2755  CB  ASP   176      62.197  49.770  31.308  1.00  0.00           C  
ATOM   2756  CG  ASP   176      62.106  48.577  32.325  1.00  0.00           C  
ATOM   2757  OD1 ASP   176      62.889  48.568  33.241  1.00  0.00           O  
ATOM   2758  OD2 ASP   176      61.270  47.658  32.241  1.00  0.00           O1-
ATOM   2759  H   ASP   176      59.563  49.250  30.949  1.00  0.00           H  
ATOM   2760  HA  ASP   176      61.751  50.497  29.392  1.00  0.00           H  
ATOM   2761  HB2 ASP   176      63.231  50.053  31.111  1.00  0.00           H  
ATOM   2762  HB3 ASP   176      61.939  50.715  31.785  1.00  0.00           H  
ATOM   2763  N   GLY   177      61.119  47.469  28.813  1.00  0.00           N  
ATOM   2764  CA  GLY   177      61.398  46.207  28.045  1.00  0.00           C  
ATOM   2765  C   GLY   177      61.912  45.105  28.953  1.00  0.00           C  
ATOM   2766  O   GLY   177      62.159  44.014  28.445  1.00  0.00           O  
ATOM   2767  H   GLY   177      60.183  47.841  28.891  1.00  0.00           H  
ATOM   2768  HA2 GLY   177      60.412  45.848  27.747  1.00  0.00           H  
ATOM   2769  HA3 GLY   177      62.022  46.437  27.181  1.00  0.00           H  
ATOM   2770  N   SER   178      61.957  45.258  30.290  1.00  0.00           N  
ATOM   2771  CA  SER   178      61.935  44.223  31.261  1.00  0.00           C  
ATOM   2772  C   SER   178      60.521  43.697  31.447  1.00  0.00           C  
ATOM   2773  O   SER   178      59.564  44.205  30.841  1.00  0.00           O  
ATOM   2774  CB  SER   178      62.561  44.716  32.557  1.00  0.00           C  
ATOM   2775  OG  SER   178      61.707  45.484  33.386  1.00  0.00           O  
ATOM   2776  H   SER   178      61.565  46.137  30.598  1.00  0.00           H  
ATOM   2777  HA  SER   178      62.518  43.361  30.937  1.00  0.00           H  
ATOM   2778  HB2 SER   178      62.847  43.854  33.159  1.00  0.00           H  
ATOM   2779  HB3 SER   178      63.436  45.353  32.424  1.00  0.00           H  
ATOM   2780  HG  SER   178      61.555  46.346  32.991  1.00  0.00           H  
ATOM   2781  N   LYS   179      60.279  42.554  32.101  1.00  0.00           N  
ATOM   2782  CA  LYS   179      58.904  41.906  32.197  1.00  0.00           C  
ATOM   2783  C   LYS   179      58.526  41.435  33.567  1.00  0.00           C  
ATOM   2784  O   LYS   179      59.399  41.011  34.303  1.00  0.00           O  
ATOM   2785  CB  LYS   179      58.813  40.826  31.134  1.00  0.00           C  
ATOM   2786  CG  LYS   179      59.836  39.728  31.401  1.00  0.00           C  
ATOM   2787  CD  LYS   179      59.911  38.600  30.364  1.00  0.00           C  
ATOM   2788  CE  LYS   179      60.728  37.355  30.798  1.00  0.00           C  
ATOM   2789  NZ  LYS   179      60.939  36.369  29.714  1.00  0.00           N1+
ATOM   2790  H   LYS   179      61.112  42.223  32.567  1.00  0.00           H  
ATOM   2791  HA  LYS   179      58.152  42.654  31.944  1.00  0.00           H  
ATOM   2792  HB2 LYS   179      57.800  40.427  31.194  1.00  0.00           H  
ATOM   2793  HB3 LYS   179      58.967  41.208  30.124  1.00  0.00           H  
ATOM   2794  HG2 LYS   179      60.861  40.096  31.449  1.00  0.00           H  
ATOM   2795  HG3 LYS   179      59.542  39.339  32.376  1.00  0.00           H  
ATOM   2796  HD2 LYS   179      58.904  38.394  30.001  1.00  0.00           H  
ATOM   2797  HD3 LYS   179      60.426  39.024  29.502  1.00  0.00           H  
ATOM   2798  HE2 LYS   179      61.702  37.696  31.149  1.00  0.00           H  
ATOM   2799  HE3 LYS   179      60.285  37.016  31.734  1.00  0.00           H  
ATOM   2800  HZ1 LYS   179      60.101  36.076  29.232  1.00  0.00           H  
ATOM   2801  HZ2 LYS   179      61.558  36.749  29.012  1.00  0.00           H  
ATOM   2802  HZ3 LYS   179      61.280  35.481  30.056  1.00  0.00           H  
ATOM   2803  N   ARG   180      57.268  41.435  33.957  1.00  0.00           N  
ATOM   2804  CA  ARG   180      56.835  40.999  35.370  1.00  0.00           C  
ATOM   2805  C   ARG   180      56.288  39.600  35.195  1.00  0.00           C  
ATOM   2806  O   ARG   180      55.365  39.374  34.448  1.00  0.00           O  
ATOM   2807  CB  ARG   180      55.795  41.907  35.959  1.00  0.00           C  
ATOM   2808  CG  ARG   180      55.224  41.463  37.304  1.00  0.00           C  
ATOM   2809  CD  ARG   180      54.178  42.532  37.753  1.00  0.00           C  
ATOM   2810  NE  ARG   180      53.705  42.244  39.140  1.00  0.00           N  
ATOM   2811  CZ  ARG   180      52.721  42.863  39.767  1.00  0.00           C  
ATOM   2812  NH1 ARG   180      51.908  43.654  39.152  1.00  0.00           N  
ATOM   2813  NH2 ARG   180      52.560  42.713  41.037  1.00  0.00           N1+
ATOM   2814  H   ARG   180      56.541  41.689  33.305  1.00  0.00           H  
ATOM   2815  HA  ARG   180      57.653  40.971  36.091  1.00  0.00           H  
ATOM   2816  HB2 ARG   180      56.250  42.885  36.118  1.00  0.00           H  
ATOM   2817  HB3 ARG   180      54.944  42.086  35.303  1.00  0.00           H  
ATOM   2818  HG2 ARG   180      54.788  40.468  37.230  1.00  0.00           H  
ATOM   2819  HG3 ARG   180      56.060  41.526  38.001  1.00  0.00           H  
ATOM   2820  HD2 ARG   180      54.551  43.554  37.681  1.00  0.00           H  
ATOM   2821  HD3 ARG   180      53.352  42.405  37.054  1.00  0.00           H  
ATOM   2822  HE  ARG   180      54.252  41.571  39.657  1.00  0.00           H  
ATOM   2823 HH11 ARG   180      52.038  43.735  38.154  1.00  0.00           H  
ATOM   2824 HH12 ARG   180      51.296  44.344  39.562  1.00  0.00           H  
ATOM   2825 HH21 ARG   180      53.341  42.405  41.599  1.00  0.00           H  
ATOM   2826 HH22 ARG   180      51.812  43.256  41.443  1.00  0.00           H  
ATOM   2827  N   THR   181      56.864  38.635  36.003  1.00  0.00           N  
ATOM   2828  CA  THR   181      56.444  37.177  35.955  1.00  0.00           C  
ATOM   2829  C   THR   181      55.368  36.770  36.967  1.00  0.00           C  
ATOM   2830  O   THR   181      55.191  37.362  37.992  1.00  0.00           O  
ATOM   2831  CB  THR   181      57.704  36.342  36.079  1.00  0.00           C  
ATOM   2832  CG2 THR   181      58.710  36.691  34.906  1.00  0.00           C  
ATOM   2833  OG1 THR   181      58.361  36.619  37.221  1.00  0.00           O  
ATOM   2834  H   THR   181      57.458  38.911  36.771  1.00  0.00           H  
ATOM   2835  HA  THR   181      56.008  37.012  34.969  1.00  0.00           H  
ATOM   2836  HB  THR   181      57.507  35.270  36.121  1.00  0.00           H  
ATOM   2837 HG21 THR   181      58.247  36.214  34.043  1.00  0.00           H  
ATOM   2838 HG22 THR   181      58.931  37.755  34.818  1.00  0.00           H  
ATOM   2839 HG23 THR   181      59.662  36.254  35.206  1.00  0.00           H  
ATOM   2840  HG1 THR   181      58.003  35.971  37.833  1.00  0.00           H  
ATOM   2841  N   GLY   182      54.629  35.654  36.726  1.00  0.00           N  
ATOM   2842  CA  GLY   182      53.443  35.211  37.384  1.00  0.00           C  
ATOM   2843  C   GLY   182      52.751  33.957  36.773  1.00  0.00           C  
ATOM   2844  O   GLY   182      53.306  33.374  35.811  1.00  0.00           O  
ATOM   2845  H   GLY   182      54.804  35.345  35.780  1.00  0.00           H  
ATOM   2846  HA2 GLY   182      53.718  34.886  38.387  1.00  0.00           H  
ATOM   2847  HA3 GLY   182      52.784  36.065  37.539  1.00  0.00           H  
ATOM   2848  N   MET   183      51.578  33.594  37.233  1.00  0.00           N  
ATOM   2849  CA  MET   183      50.743  32.493  36.747  1.00  0.00           C  
ATOM   2850  C   MET   183      49.313  32.833  36.595  1.00  0.00           C  
ATOM   2851  O   MET   183      48.753  33.528  37.447  1.00  0.00           O  
ATOM   2852  CB  MET   183      50.865  31.304  37.685  1.00  0.00           C  
ATOM   2853  CG  MET   183      50.051  29.993  37.327  1.00  0.00           C  
ATOM   2854  SD  MET   183      50.559  28.516  38.332  1.00  0.00           S  
ATOM   2855  CE  MET   183      51.867  27.780  37.386  1.00  0.00           C  
ATOM   2856  H   MET   183      51.405  33.924  38.172  1.00  0.00           H  
ATOM   2857  HA  MET   183      51.076  32.125  35.777  1.00  0.00           H  
ATOM   2858  HB2 MET   183      51.921  31.038  37.730  1.00  0.00           H  
ATOM   2859  HB3 MET   183      50.574  31.577  38.700  1.00  0.00           H  
ATOM   2860  HG2 MET   183      48.981  30.187  37.403  1.00  0.00           H  
ATOM   2861  HG3 MET   183      50.138  29.746  36.269  1.00  0.00           H  
ATOM   2862  HE1 MET   183      52.448  27.281  38.162  1.00  0.00           H  
ATOM   2863  HE2 MET   183      51.391  27.200  36.596  1.00  0.00           H  
ATOM   2864  HE3 MET   183      52.412  28.552  36.843  1.00  0.00           H  
ATOM   2865  N   VAL   184      48.663  32.365  35.559  1.00  0.00           N  
ATOM   2866  CA  VAL   184      47.176  32.311  35.424  1.00  0.00           C  
ATOM   2867  C   VAL   184      46.628  31.175  36.377  1.00  0.00           C  
ATOM   2868  O   VAL   184      46.541  30.025  35.956  1.00  0.00           O  
ATOM   2869  CB  VAL   184      46.796  32.084  33.951  1.00  0.00           C  
ATOM   2870  CG1 VAL   184      45.301  32.002  33.722  1.00  0.00           C  
ATOM   2871  CG2 VAL   184      47.357  33.103  33.004  1.00  0.00           C  
ATOM   2872  H   VAL   184      49.137  31.884  34.808  1.00  0.00           H  
ATOM   2873  HA  VAL   184      46.703  33.205  35.831  1.00  0.00           H  
ATOM   2874  HB  VAL   184      47.211  31.149  33.572  1.00  0.00           H  
ATOM   2875 HG11 VAL   184      45.093  31.873  32.660  1.00  0.00           H  
ATOM   2876 HG12 VAL   184      44.798  31.225  34.297  1.00  0.00           H  
ATOM   2877 HG13 VAL   184      44.787  32.932  33.965  1.00  0.00           H  
ATOM   2878 HG21 VAL   184      47.050  32.915  31.975  1.00  0.00           H  
ATOM   2879 HG22 VAL   184      47.249  34.134  33.341  1.00  0.00           H  
ATOM   2880 HG23 VAL   184      48.437  32.979  33.073  1.00  0.00           H  
ATOM   2881  N   ILE   185      46.404  31.435  37.690  1.00  0.00           N  
ATOM   2882  CA  ILE   185      46.069  30.436  38.661  1.00  0.00           C  
ATOM   2883  C   ILE   185      44.562  29.947  38.461  1.00  0.00           C  
ATOM   2884  O   ILE   185      44.195  28.901  39.005  1.00  0.00           O  
ATOM   2885  CB  ILE   185      46.213  31.027  40.115  1.00  0.00           C  
ATOM   2886  CG2 ILE   185      47.652  31.550  40.258  1.00  0.00           C  
ATOM   2887  CG1 ILE   185      45.028  31.977  40.480  1.00  0.00           C  
ATOM   2888  CD1 ILE   185      44.997  32.349  41.920  1.00  0.00           C  
ATOM   2889  H   ILE   185      46.506  32.408  37.942  1.00  0.00           H  
ATOM   2890  HA  ILE   185      46.715  29.586  38.448  1.00  0.00           H  
ATOM   2891  HB  ILE   185      46.066  30.239  40.854  1.00  0.00           H  
ATOM   2892 HG21 ILE   185      47.684  32.451  39.646  1.00  0.00           H  
ATOM   2893 HG22 ILE   185      47.860  31.644  41.324  1.00  0.00           H  
ATOM   2894 HG23 ILE   185      48.349  30.846  39.805  1.00  0.00           H  
ATOM   2895 HG12 ILE   185      44.984  32.897  39.897  1.00  0.00           H  
ATOM   2896 HG13 ILE   185      44.050  31.509  40.371  1.00  0.00           H  
ATOM   2897 HD11 ILE   185      44.157  33.026  42.081  1.00  0.00           H  
ATOM   2898 HD12 ILE   185      45.082  31.407  42.463  1.00  0.00           H  
ATOM   2899 HD13 ILE   185      45.817  32.991  42.240  1.00  0.00           H  
ATOM   2900  N   HIS   186      43.646  30.685  37.789  1.00  0.00           N  
ATOM   2901  CA  HIS   186      42.183  30.118  37.573  1.00  0.00           C  
ATOM   2902  C   HIS   186      41.448  30.951  36.511  1.00  0.00           C  
ATOM   2903  O   HIS   186      41.843  32.049  36.172  1.00  0.00           O  
ATOM   2904  CB  HIS   186      41.307  30.129  38.829  1.00  0.00           C  
ATOM   2905  CG  HIS   186      40.091  29.234  38.630  1.00  0.00           C  
ATOM   2906  ND1 HIS   186      39.978  28.039  37.909  1.00  0.00           N  
ATOM   2907  CE1 HIS   186      38.745  27.577  38.128  1.00  0.00           C  
ATOM   2908  NE2 HIS   186      38.061  28.287  38.979  1.00  0.00           N  
ATOM   2909  CD2 HIS   186      38.885  29.313  39.374  1.00  0.00           C  
ATOM   2910  H   HIS   186      43.929  31.522  37.300  1.00  0.00           H  
ATOM   2911  HA  HIS   186      42.319  29.113  37.172  1.00  0.00           H  
ATOM   2912  HB2 HIS   186      41.806  29.612  39.648  1.00  0.00           H  
ATOM   2913  HB3 HIS   186      41.015  31.144  39.098  1.00  0.00           H  
ATOM   2914  HE1 HIS   186      38.499  26.636  37.657  1.00  0.00           H  
ATOM   2915  HE2 HIS   186      37.197  27.990  39.408  1.00  0.00           H  
ATOM   2916  HD2 HIS   186      38.679  29.980  40.198  1.00  0.00           H  
ATOM   2917  N   GLN   187      40.385  30.464  35.918  1.00  0.00           N  
ATOM   2918  CA  GLN   187      39.461  31.158  35.003  1.00  0.00           C  
ATOM   2919  C   GLN   187      38.221  31.614  35.769  1.00  0.00           C  
ATOM   2920  O   GLN   187      37.691  30.839  36.603  1.00  0.00           O  
ATOM   2921  CB  GLN   187      39.093  30.207  33.946  1.00  0.00           C  
ATOM   2922  CG  GLN   187      38.174  30.674  32.797  1.00  0.00           C  
ATOM   2923  CD  GLN   187      38.050  29.790  31.597  1.00  0.00           C  
ATOM   2924  OE1 GLN   187      38.048  28.535  31.601  1.00  0.00           O  
ATOM   2925  NE2 GLN   187      37.927  30.399  30.457  1.00  0.00           N  
ATOM   2926  H   GLN   187      39.971  29.607  36.258  1.00  0.00           H  
ATOM   2927  HA  GLN   187      39.956  32.004  34.525  1.00  0.00           H  
ATOM   2928  HB2 GLN   187      40.040  29.943  33.474  1.00  0.00           H  
ATOM   2929  HB3 GLN   187      38.761  29.233  34.305  1.00  0.00           H  
ATOM   2930  HG2 GLN   187      37.161  30.713  33.198  1.00  0.00           H  
ATOM   2931  HG3 GLN   187      38.725  31.545  32.442  1.00  0.00           H  
ATOM   2932 HE21 GLN   187      38.193  31.373  30.462  1.00  0.00           H  
ATOM   2933 HE22 GLN   187      38.074  29.747  29.700  1.00  0.00           H  
ATOM   2934  N   VAL   188      37.773  32.860  35.540  1.00  0.00           N  
ATOM   2935  CA  VAL   188      36.567  33.421  36.129  1.00  0.00           C  
ATOM   2936  C   VAL   188      35.367  32.812  35.437  1.00  0.00           C  
ATOM   2937  O   VAL   188      35.075  33.015  34.263  1.00  0.00           O  
ATOM   2938  CB  VAL   188      36.540  34.976  36.051  1.00  0.00           C  
ATOM   2939  CG1 VAL   188      35.297  35.643  36.594  1.00  0.00           C  
ATOM   2940  CG2 VAL   188      37.665  35.517  36.867  1.00  0.00           C  
ATOM   2941  H   VAL   188      38.209  33.487  34.880  1.00  0.00           H  
ATOM   2942  HA  VAL   188      36.426  33.185  37.184  1.00  0.00           H  
ATOM   2943  HB  VAL   188      36.723  35.298  35.025  1.00  0.00           H  
ATOM   2944 HG11 VAL   188      35.387  36.729  36.549  1.00  0.00           H  
ATOM   2945 HG12 VAL   188      34.493  35.286  35.952  1.00  0.00           H  
ATOM   2946 HG13 VAL   188      35.129  35.339  37.627  1.00  0.00           H  
ATOM   2947 HG21 VAL   188      37.500  35.151  37.880  1.00  0.00           H  
ATOM   2948 HG22 VAL   188      38.593  35.060  36.521  1.00  0.00           H  
ATOM   2949 HG23 VAL   188      37.619  36.592  36.698  1.00  0.00           H  
ATOM   2950  N   GLU   189      34.508  32.066  36.155  1.00  0.00           N  
ATOM   2951  CA  GLU   189      33.460  31.299  35.531  1.00  0.00           C  
ATOM   2952  C   GLU   189      32.290  32.129  34.927  1.00  0.00           C  
ATOM   2953  O   GLU   189      31.616  31.677  34.016  1.00  0.00           O  
ATOM   2954  CB  GLU   189      32.888  30.315  36.623  1.00  0.00           C  
ATOM   2955  CG  GLU   189      31.962  29.246  36.169  1.00  0.00           C  
ATOM   2956  CD  GLU   189      31.754  28.061  37.131  1.00  0.00           C  
ATOM   2957  OE1 GLU   189      32.218  28.023  38.295  1.00  0.00           O  
ATOM   2958  OE2 GLU   189      31.223  27.022  36.607  1.00  0.00           O1-
ATOM   2959  H   GLU   189      34.830  31.770  37.065  1.00  0.00           H  
ATOM   2960  HA  GLU   189      33.864  30.629  34.773  1.00  0.00           H  
ATOM   2961  HB2 GLU   189      33.715  29.874  37.181  1.00  0.00           H  
ATOM   2962  HB3 GLU   189      32.424  30.954  37.375  1.00  0.00           H  
ATOM   2963  HG2 GLU   189      31.038  29.677  35.782  1.00  0.00           H  
ATOM   2964  HG3 GLU   189      32.509  28.679  35.417  1.00  0.00           H  
ATOM   2965  N   ALA   190      32.002  33.306  35.479  1.00  0.00           N  
ATOM   2966  CA  ALA   190      30.938  34.091  34.965  1.00  0.00           C  
ATOM   2967  C   ALA   190      31.262  34.743  33.630  1.00  0.00           C  
ATOM   2968  O   ALA   190      30.384  35.262  32.896  1.00  0.00           O  
ATOM   2969  CB  ALA   190      30.580  35.078  36.050  1.00  0.00           C  
ATOM   2970  H   ALA   190      32.626  33.698  36.171  1.00  0.00           H  
ATOM   2971  HA  ALA   190      29.994  33.566  34.818  1.00  0.00           H  
ATOM   2972  HB1 ALA   190      31.337  35.788  36.383  1.00  0.00           H  
ATOM   2973  HB2 ALA   190      29.651  35.600  35.821  1.00  0.00           H  
ATOM   2974  HB3 ALA   190      30.312  34.453  36.901  1.00  0.00           H  
ATOM   2975  N   LYS   191      32.543  34.891  33.275  1.00  0.00           N  
ATOM   2976  CA  LYS   191      33.077  35.510  32.105  1.00  0.00           C  
ATOM   2977  C   LYS   191      34.377  34.811  31.700  1.00  0.00           C  
ATOM   2978  O   LYS   191      35.393  35.430  31.945  1.00  0.00           O  
ATOM   2979  CB  LYS   191      33.269  37.041  32.330  1.00  0.00           C  
ATOM   2980  CG  LYS   191      33.443  37.875  31.026  1.00  0.00           C  
ATOM   2981  CD  LYS   191      33.600  39.336  31.369  1.00  0.00           C  
ATOM   2982  CE  LYS   191      33.905  40.107  30.094  1.00  0.00           C  
ATOM   2983  NZ  LYS   191      32.784  40.101  29.153  1.00  0.00           N1+
ATOM   2984  H   LYS   191      33.267  34.480  33.847  1.00  0.00           H  
ATOM   2985  HA  LYS   191      32.322  35.377  31.330  1.00  0.00           H  
ATOM   2986  HB2 LYS   191      32.326  37.368  32.770  1.00  0.00           H  
ATOM   2987  HB3 LYS   191      34.093  37.301  32.993  1.00  0.00           H  
ATOM   2988  HG2 LYS   191      34.312  37.521  30.471  1.00  0.00           H  
ATOM   2989  HG3 LYS   191      32.596  37.693  30.366  1.00  0.00           H  
ATOM   2990  HD2 LYS   191      32.616  39.615  31.746  1.00  0.00           H  
ATOM   2991  HD3 LYS   191      34.295  39.523  32.188  1.00  0.00           H  
ATOM   2992  HE2 LYS   191      33.933  41.176  30.306  1.00  0.00           H  
ATOM   2993  HE3 LYS   191      34.822  39.638  29.737  1.00  0.00           H  
ATOM   2994  HZ1 LYS   191      32.522  39.163  28.885  1.00  0.00           H  
ATOM   2995  HZ2 LYS   191      32.009  40.659  29.480  1.00  0.00           H  
ATOM   2996  HZ3 LYS   191      32.963  40.557  28.270  1.00  0.00           H  
ATOM   2997  N   PRO   192      34.414  33.653  30.996  1.00  0.00           N  
ATOM   2998  CA  PRO   192      35.585  32.885  30.447  1.00  0.00           C  
ATOM   2999  C   PRO   192      36.773  33.627  29.773  1.00  0.00           C  
ATOM   3000  O   PRO   192      37.938  33.224  29.880  1.00  0.00           O  
ATOM   3001  CD  PRO   192      33.190  32.873  30.677  1.00  0.00           C  
ATOM   3002  CG  PRO   192      33.494  32.157  29.318  1.00  0.00           C  
ATOM   3003  CB  PRO   192      35.004  31.841  29.479  1.00  0.00           C  
ATOM   3004  HD2 PRO   192      32.301  33.500  30.618  1.00  0.00           H  
ATOM   3005  HD3 PRO   192      33.006  32.166  31.487  1.00  0.00           H  
ATOM   3006  HG2 PRO   192      33.353  32.855  28.493  1.00  0.00           H  
ATOM   3007  HG3 PRO   192      32.870  31.272  29.199  1.00  0.00           H  
ATOM   3008  HB2 PRO   192      35.427  31.951  28.481  1.00  0.00           H  
ATOM   3009  HB3 PRO   192      35.080  30.853  29.934  1.00  0.00           H  
ATOM   3010  HA  PRO   192      36.008  32.366  31.306  1.00  0.00           H  
ATOM   3011  N   SER   193      36.593  34.756  29.152  1.00  0.00           N  
ATOM   3012  CA  SER   193      37.724  35.661  28.810  1.00  0.00           C  
ATOM   3013  C   SER   193      38.583  36.276  29.958  1.00  0.00           C  
ATOM   3014  O   SER   193      39.657  36.900  29.736  1.00  0.00           O  
ATOM   3015  CB  SER   193      37.126  36.828  28.096  1.00  0.00           C  
ATOM   3016  OG  SER   193      36.306  37.573  28.950  1.00  0.00           O  
ATOM   3017  H   SER   193      35.710  35.240  29.222  1.00  0.00           H  
ATOM   3018  HA  SER   193      38.387  35.315  28.017  1.00  0.00           H  
ATOM   3019  HB2 SER   193      37.939  37.469  27.757  1.00  0.00           H  
ATOM   3020  HB3 SER   193      36.592  36.526  27.195  1.00  0.00           H  
ATOM   3021  HG  SER   193      36.100  38.354  28.430  1.00  0.00           H  
ATOM   3022  N   VAL   194      38.015  36.245  31.167  1.00  0.00           N  
ATOM   3023  CA  VAL   194      38.640  36.698  32.443  1.00  0.00           C  
ATOM   3024  C   VAL   194      39.318  35.563  33.183  1.00  0.00           C  
ATOM   3025  O   VAL   194      38.832  34.415  33.352  1.00  0.00           O  
ATOM   3026  CB  VAL   194      37.625  37.503  33.305  1.00  0.00           C  
ATOM   3027  CG1 VAL   194      38.464  38.204  34.432  1.00  0.00           C  
ATOM   3028  CG2 VAL   194      36.848  38.545  32.568  1.00  0.00           C  
ATOM   3029  H   VAL   194      37.168  35.702  31.261  1.00  0.00           H  
ATOM   3030  HA  VAL   194      39.311  37.497  32.126  1.00  0.00           H  
ATOM   3031  HB  VAL   194      36.925  36.843  33.818  1.00  0.00           H  
ATOM   3032 HG11 VAL   194      38.764  37.529  35.234  1.00  0.00           H  
ATOM   3033 HG12 VAL   194      39.362  38.584  33.945  1.00  0.00           H  
ATOM   3034 HG13 VAL   194      37.931  39.029  34.905  1.00  0.00           H  
ATOM   3035 HG21 VAL   194      36.235  39.108  33.272  1.00  0.00           H  
ATOM   3036 HG22 VAL   194      37.512  39.150  31.950  1.00  0.00           H  
ATOM   3037 HG23 VAL   194      36.124  38.044  31.926  1.00  0.00           H  
ATOM   3038  N   TYR   195      40.431  35.883  33.864  1.00  0.00           N  
ATOM   3039  CA  TYR   195      41.322  35.015  34.636  1.00  0.00           C  
ATOM   3040  C   TYR   195      41.907  35.691  35.888  1.00  0.00           C  
ATOM   3041  O   TYR   195      42.205  36.885  35.912  1.00  0.00           O  
ATOM   3042  CB  TYR   195      42.562  34.671  33.764  1.00  0.00           C  
ATOM   3043  CG  TYR   195      42.172  33.723  32.629  1.00  0.00           C  
ATOM   3044  CD1 TYR   195      41.896  34.130  31.350  1.00  0.00           C  
ATOM   3045  CE1 TYR   195      41.544  33.185  30.336  1.00  0.00           C  
ATOM   3046  CZ  TYR   195      41.403  31.837  30.581  1.00  0.00           C  
ATOM   3047  OH  TYR   195      41.060  30.944  29.638  1.00  0.00           O  
ATOM   3048  CE2 TYR   195      41.752  31.364  31.883  1.00  0.00           C  
ATOM   3049  CD2 TYR   195      42.176  32.322  32.866  1.00  0.00           C  
ATOM   3050  H   TYR   195      40.731  36.836  33.723  1.00  0.00           H  
ATOM   3051  HA  TYR   195      40.800  34.111  34.948  1.00  0.00           H  
ATOM   3052  HB2 TYR   195      42.870  35.640  33.371  1.00  0.00           H  
ATOM   3053  HB3 TYR   195      43.356  34.258  34.386  1.00  0.00           H  
ATOM   3054  HD1 TYR   195      41.859  35.168  31.054  1.00  0.00           H  
ATOM   3055  HE1 TYR   195      41.262  33.583  29.372  1.00  0.00           H  
ATOM   3056  HH  TYR   195      40.656  31.365  28.876  1.00  0.00           H  
ATOM   3057  HE2 TYR   195      41.644  30.314  32.113  1.00  0.00           H  
ATOM   3058  HD2 TYR   195      42.470  31.918  33.823  1.00  0.00           H  
ATOM   3059  N   PHE   196      42.228  34.838  36.842  1.00  0.00           N  
ATOM   3060  CA  PHE   196      43.021  35.082  38.017  1.00  0.00           C  
ATOM   3061  C   PHE   196      44.505  34.991  37.867  1.00  0.00           C  
ATOM   3062  O   PHE   196      44.980  33.880  37.525  1.00  0.00           O  
ATOM   3063  CB  PHE   196      42.495  34.296  39.219  1.00  0.00           C  
ATOM   3064  CG  PHE   196      41.006  34.322  39.600  1.00  0.00           C  
ATOM   3065  CD1 PHE   196      40.575  35.123  40.683  1.00  0.00           C  
ATOM   3066  CE1 PHE   196      39.340  35.007  41.227  1.00  0.00           C  
ATOM   3067  CZ  PHE   196      38.397  34.180  40.640  1.00  0.00           C  
ATOM   3068  CE2 PHE   196      38.742  33.458  39.464  1.00  0.00           C  
ATOM   3069  CD2 PHE   196      40.052  33.567  38.876  1.00  0.00           C  
ATOM   3070  H   PHE   196      41.849  33.910  36.720  1.00  0.00           H  
ATOM   3071  HA  PHE   196      42.887  36.118  38.328  1.00  0.00           H  
ATOM   3072  HB2 PHE   196      42.726  33.246  39.038  1.00  0.00           H  
ATOM   3073  HB3 PHE   196      43.181  34.618  40.002  1.00  0.00           H  
ATOM   3074  HD1 PHE   196      41.313  35.780  41.119  1.00  0.00           H  
ATOM   3075  HE1 PHE   196      39.038  35.555  42.106  1.00  0.00           H  
ATOM   3076  HZ  PHE   196      37.423  34.064  41.092  1.00  0.00           H  
ATOM   3077  HE2 PHE   196      38.052  32.750  39.030  1.00  0.00           H  
ATOM   3078  HD2 PHE   196      40.237  33.109  37.915  1.00  0.00           H  
ATOM   3079  N   ILE   197      45.121  36.129  38.049  1.00  0.00           N  
ATOM   3080  CA  ILE   197      46.588  36.178  37.952  1.00  0.00           C  
ATOM   3081  C   ILE   197      47.167  36.250  39.372  1.00  0.00           C  
ATOM   3082  O   ILE   197      46.615  36.947  40.266  1.00  0.00           O  
ATOM   3083  CB  ILE   197      47.195  37.363  37.089  1.00  0.00           C  
ATOM   3084  CG2 ILE   197      48.707  37.671  37.292  1.00  0.00           C  
ATOM   3085  CG1 ILE   197      46.963  37.234  35.555  1.00  0.00           C  
ATOM   3086  CD1 ILE   197      45.434  37.283  35.133  1.00  0.00           C  
ATOM   3087  H   ILE   197      44.580  36.908  38.396  1.00  0.00           H  
ATOM   3088  HA  ILE   197      46.939  35.252  37.496  1.00  0.00           H  
ATOM   3089  HB  ILE   197      46.683  38.263  37.429  1.00  0.00           H  
ATOM   3090 HG21 ILE   197      49.224  36.711  37.259  1.00  0.00           H  
ATOM   3091 HG22 ILE   197      49.081  38.384  36.558  1.00  0.00           H  
ATOM   3092 HG23 ILE   197      48.820  38.166  38.257  1.00  0.00           H  
ATOM   3093 HG12 ILE   197      47.512  38.006  35.016  1.00  0.00           H  
ATOM   3094 HG13 ILE   197      47.311  36.265  35.199  1.00  0.00           H  
ATOM   3095 HD11 ILE   197      44.951  36.326  35.331  1.00  0.00           H  
ATOM   3096 HD12 ILE   197      45.022  38.120  35.696  1.00  0.00           H  
ATOM   3097 HD13 ILE   197      45.495  37.434  34.055  1.00  0.00           H  
ATOM   3098  N   LYS   198      48.407  35.717  39.522  1.00  0.00           N  
ATOM   3099  CA  LYS   198      49.204  35.869  40.745  1.00  0.00           C  
ATOM   3100  C   LYS   198      50.652  36.129  40.229  1.00  0.00           C  
ATOM   3101  O   LYS   198      51.219  35.392  39.428  1.00  0.00           O  
ATOM   3102  CB  LYS   198      49.214  34.532  41.429  1.00  0.00           C  
ATOM   3103  CG  LYS   198      50.201  34.360  42.582  1.00  0.00           C  
ATOM   3104  CD  LYS   198      49.973  35.300  43.838  1.00  0.00           C  
ATOM   3105  CE  LYS   198      50.723  35.150  45.135  1.00  0.00           C  
ATOM   3106  NZ  LYS   198      52.155  35.272  44.888  1.00  0.00           N1+
ATOM   3107  H   LYS   198      48.858  35.179  38.796  1.00  0.00           H  
ATOM   3108  HA  LYS   198      48.844  36.690  41.365  1.00  0.00           H  
ATOM   3109  HB2 LYS   198      48.208  34.310  41.784  1.00  0.00           H  
ATOM   3110  HB3 LYS   198      49.609  33.899  40.635  1.00  0.00           H  
ATOM   3111  HG2 LYS   198      50.244  33.334  42.946  1.00  0.00           H  
ATOM   3112  HG3 LYS   198      51.200  34.567  42.199  1.00  0.00           H  
ATOM   3113  HD2 LYS   198      50.106  36.359  43.614  1.00  0.00           H  
ATOM   3114  HD3 LYS   198      48.911  35.288  44.086  1.00  0.00           H  
ATOM   3115  HE2 LYS   198      50.444  35.945  45.826  1.00  0.00           H  
ATOM   3116  HE3 LYS   198      50.557  34.161  45.562  1.00  0.00           H  
ATOM   3117  HZ1 LYS   198      52.614  35.030  45.754  1.00  0.00           H  
ATOM   3118  HZ2 LYS   198      52.483  34.748  44.089  1.00  0.00           H  
ATOM   3119  HZ3 LYS   198      52.325  36.267  44.840  1.00  0.00           H  
ATOM   3120  N   PHE   199      51.365  37.090  40.846  1.00  0.00           N  
ATOM   3121  CA  PHE   199      52.680  37.566  40.449  1.00  0.00           C  
ATOM   3122  C   PHE   199      53.698  37.268  41.514  1.00  0.00           C  
ATOM   3123  O   PHE   199      53.342  37.279  42.670  1.00  0.00           O  
ATOM   3124  CB  PHE   199      52.567  39.068  40.118  1.00  0.00           C  
ATOM   3125  CG  PHE   199      51.769  39.469  38.884  1.00  0.00           C  
ATOM   3126  CD1 PHE   199      50.733  40.351  38.949  1.00  0.00           C  
ATOM   3127  CE1 PHE   199      50.152  40.932  37.833  1.00  0.00           C  
ATOM   3128  CZ  PHE   199      50.668  40.619  36.556  1.00  0.00           C  
ATOM   3129  CE2 PHE   199      51.701  39.663  36.518  1.00  0.00           C  
ATOM   3130  CD2 PHE   199      52.218  39.068  37.629  1.00  0.00           C  
ATOM   3131  H   PHE   199      50.999  37.525  41.681  1.00  0.00           H  
ATOM   3132  HA  PHE   199      53.034  37.056  39.553  1.00  0.00           H  
ATOM   3133  HB2 PHE   199      52.165  39.651  40.947  1.00  0.00           H  
ATOM   3134  HB3 PHE   199      53.569  39.432  39.890  1.00  0.00           H  
ATOM   3135  HD1 PHE   199      50.359  40.684  39.906  1.00  0.00           H  
ATOM   3136  HE1 PHE   199      49.349  41.644  37.957  1.00  0.00           H  
ATOM   3137  HZ  PHE   199      50.309  41.077  35.646  1.00  0.00           H  
ATOM   3138  HE2 PHE   199      52.091  39.375  35.553  1.00  0.00           H  
ATOM   3139  HD2 PHE   199      53.037  38.366  37.589  1.00  0.00           H  
ATOM   3140  N   ASP   200      54.911  37.052  41.058  1.00  0.00           N  
ATOM   3141  CA  ASP   200      56.029  36.541  41.827  1.00  0.00           C  
ATOM   3142  C   ASP   200      56.518  37.561  42.893  1.00  0.00           C  
ATOM   3143  O   ASP   200      57.310  37.144  43.786  1.00  0.00           O  
ATOM   3144  CB  ASP   200      57.168  36.103  40.954  1.00  0.00           C  
ATOM   3145  CG  ASP   200      56.754  34.956  40.149  1.00  0.00           C  
ATOM   3146  OD1 ASP   200      55.881  34.196  40.525  1.00  0.00           O  
ATOM   3147  OD2 ASP   200      57.320  34.905  39.037  1.00  0.00           O1-
ATOM   3148  H   ASP   200      55.187  37.279  40.113  1.00  0.00           H  
ATOM   3149  HA  ASP   200      55.630  35.697  42.390  1.00  0.00           H  
ATOM   3150  HB2 ASP   200      57.499  36.883  40.268  1.00  0.00           H  
ATOM   3151  HB3 ASP   200      57.977  35.721  41.576  1.00  0.00           H  
ATOM   3152  N   ASP   201      56.091  38.782  42.964  1.00  0.00           N  
ATOM   3153  CA  ASP   201      56.565  39.855  43.820  1.00  0.00           C  
ATOM   3154  C   ASP   201      55.626  40.019  45.015  1.00  0.00           C  
ATOM   3155  O   ASP   201      55.907  40.810  45.958  1.00  0.00           O  
ATOM   3156  CB  ASP   201      56.752  41.147  43.047  1.00  0.00           C  
ATOM   3157  CG  ASP   201      55.634  41.543  42.099  1.00  0.00           C  
ATOM   3158  OD1 ASP   201      54.953  42.565  42.355  1.00  0.00           O  
ATOM   3159  OD2 ASP   201      55.354  40.792  41.145  1.00  0.00           O1-
ATOM   3160  H   ASP   201      55.386  39.069  42.300  1.00  0.00           H  
ATOM   3161  HA  ASP   201      57.554  39.539  44.152  1.00  0.00           H  
ATOM   3162  HB2 ASP   201      56.984  41.951  43.746  1.00  0.00           H  
ATOM   3163  HB3 ASP   201      57.673  41.148  42.466  1.00  0.00           H  
ATOM   3164  N   ASP   202      54.432  39.389  44.959  1.00  0.00           N  
ATOM   3165  CA  ASP   202      53.255  39.860  45.678  1.00  0.00           C  
ATOM   3166  C   ASP   202      52.227  38.803  46.065  1.00  0.00           C  
ATOM   3167  O   ASP   202      51.851  37.975  45.217  1.00  0.00           O  
ATOM   3168  CB  ASP   202      52.565  40.977  44.861  1.00  0.00           C  
ATOM   3169  CG  ASP   202      51.531  41.818  45.610  1.00  0.00           C  
ATOM   3170  OD1 ASP   202      50.705  42.407  44.896  1.00  0.00           O  
ATOM   3171  OD2 ASP   202      51.588  41.869  46.871  1.00  0.00           O1-
ATOM   3172  H   ASP   202      54.394  38.776  44.157  1.00  0.00           H  
ATOM   3173  HA  ASP   202      53.628  40.289  46.608  1.00  0.00           H  
ATOM   3174  HB2 ASP   202      53.313  41.651  44.444  1.00  0.00           H  
ATOM   3175  HB3 ASP   202      52.119  40.540  43.967  1.00  0.00           H  
ATOM   3176  N   PHE   203      51.685  38.946  47.319  1.00  0.00           N  
ATOM   3177  CA  PHE   203      50.530  38.223  47.784  1.00  0.00           C  
ATOM   3178  C   PHE   203      49.154  38.738  47.383  1.00  0.00           C  
ATOM   3179  O   PHE   203      48.201  38.115  47.811  1.00  0.00           O  
ATOM   3180  CB  PHE   203      50.654  37.998  49.312  1.00  0.00           C  
ATOM   3181  CG  PHE   203      50.585  39.165  50.337  1.00  0.00           C  
ATOM   3182  CD1 PHE   203      50.242  38.937  51.663  1.00  0.00           C  
ATOM   3183  CE1 PHE   203      50.270  39.951  52.595  1.00  0.00           C  
ATOM   3184  CZ  PHE   203      50.658  41.262  52.143  1.00  0.00           C  
ATOM   3185  CE2 PHE   203      50.957  41.536  50.815  1.00  0.00           C  
ATOM   3186  CD2 PHE   203      50.847  40.474  49.886  1.00  0.00           C  
ATOM   3187  H   PHE   203      52.148  39.636  47.893  1.00  0.00           H  
ATOM   3188  HA  PHE   203      50.487  37.241  47.312  1.00  0.00           H  
ATOM   3189  HB2 PHE   203      49.942  37.228  49.608  1.00  0.00           H  
ATOM   3190  HB3 PHE   203      51.684  37.696  49.502  1.00  0.00           H  
ATOM   3191  HD1 PHE   203      49.973  37.964  52.045  1.00  0.00           H  
ATOM   3192  HE1 PHE   203      49.971  39.882  53.630  1.00  0.00           H  
ATOM   3193  HZ  PHE   203      50.659  42.056  52.875  1.00  0.00           H  
ATOM   3194  HE2 PHE   203      51.321  42.508  50.515  1.00  0.00           H  
ATOM   3195  HD2 PHE   203      51.051  40.611  48.834  1.00  0.00           H  
ATOM   3196  N   HIS   204      48.933  39.810  46.589  1.00  0.00           N  
ATOM   3197  CA  HIS   204      47.632  40.149  45.944  1.00  0.00           C  
ATOM   3198  C   HIS   204      47.281  39.217  44.794  1.00  0.00           C  
ATOM   3199  O   HIS   204      48.192  38.781  44.079  1.00  0.00           O  
ATOM   3200  CB  HIS   204      47.503  41.638  45.612  1.00  0.00           C  
ATOM   3201  CG  HIS   204      47.743  42.604  46.717  1.00  0.00           C  
ATOM   3202  ND1 HIS   204      49.004  42.990  47.209  1.00  0.00           N1+
ATOM   3203  CE1 HIS   204      48.773  44.002  48.055  1.00  0.00           C  
ATOM   3204  NE2 HIS   204      47.432  44.164  48.180  1.00  0.00           N  
ATOM   3205  CD2 HIS   204      46.821  43.287  47.349  1.00  0.00           C  
ATOM   3206  H   HIS   204      49.758  40.311  46.293  1.00  0.00           H  
ATOM   3207  HA  HIS   204      46.881  39.960  46.712  1.00  0.00           H  
ATOM   3208  HB2 HIS   204      48.241  41.909  44.857  1.00  0.00           H  
ATOM   3209  HB3 HIS   204      46.570  41.877  45.101  1.00  0.00           H  
ATOM   3210  HD1 HIS   204      49.910  42.630  46.945  1.00  0.00           H  
ATOM   3211  HE1 HIS   204      49.475  44.745  48.405  1.00  0.00           H  
ATOM   3212  HE2 HIS   204      46.942  44.889  48.685  1.00  0.00           H  
ATOM   3213  HD2 HIS   204      45.748  43.349  47.246  1.00  0.00           H  
ATOM   3214  N   ILE   205      45.990  39.013  44.574  1.00  0.00           N  
ATOM   3215  CA  ILE   205      45.447  38.450  43.312  1.00  0.00           C  
ATOM   3216  C   ILE   205      45.074  39.625  42.421  1.00  0.00           C  
ATOM   3217  O   ILE   205      44.718  40.666  43.011  1.00  0.00           O  
ATOM   3218  CB  ILE   205      44.267  37.480  43.590  1.00  0.00           C  
ATOM   3219  CG2 ILE   205      43.857  36.719  42.280  1.00  0.00           C  
ATOM   3220  CG1 ILE   205      44.575  36.427  44.686  1.00  0.00           C  
ATOM   3221  CD1 ILE   205      45.767  35.515  44.448  1.00  0.00           C  
ATOM   3222  H   ILE   205      45.384  39.659  45.061  1.00  0.00           H  
ATOM   3223  HA  ILE   205      46.235  37.841  42.869  1.00  0.00           H  
ATOM   3224  HB  ILE   205      43.420  38.125  43.825  1.00  0.00           H  
ATOM   3225 HG21 ILE   205      44.719  36.360  41.716  1.00  0.00           H  
ATOM   3226 HG22 ILE   205      43.299  35.807  42.493  1.00  0.00           H  
ATOM   3227 HG23 ILE   205      43.336  37.426  41.634  1.00  0.00           H  
ATOM   3228 HG12 ILE   205      44.755  36.901  45.650  1.00  0.00           H  
ATOM   3229 HG13 ILE   205      43.699  35.778  44.695  1.00  0.00           H  
ATOM   3230 HD11 ILE   205      45.904  35.154  43.428  1.00  0.00           H  
ATOM   3231 HD12 ILE   205      46.687  36.054  44.674  1.00  0.00           H  
ATOM   3232 HD13 ILE   205      45.568  34.706  45.150  1.00  0.00           H  
ATOM   3233  N   TYR   206      45.259  39.462  41.144  1.00  0.00           N  
ATOM   3234  CA  TYR   206      44.916  40.436  40.081  1.00  0.00           C  
ATOM   3235  C   TYR   206      44.073  39.774  38.974  1.00  0.00           C  
ATOM   3236  O   TYR   206      44.040  38.544  38.874  1.00  0.00           O  
ATOM   3237  CB  TYR   206      46.195  40.985  39.395  1.00  0.00           C  
ATOM   3238  CG  TYR   206      47.202  41.719  40.334  1.00  0.00           C  
ATOM   3239  CD1 TYR   206      47.995  40.882  41.107  1.00  0.00           C  
ATOM   3240  CE1 TYR   206      48.926  41.525  42.001  1.00  0.00           C  
ATOM   3241  CZ  TYR   206      49.148  42.935  41.899  1.00  0.00           C  
ATOM   3242  OH  TYR   206      50.147  43.616  42.664  1.00  0.00           O  
ATOM   3243  CE2 TYR   206      48.387  43.698  40.990  1.00  0.00           C  
ATOM   3244  CD2 TYR   206      47.418  43.101  40.248  1.00  0.00           C  
ATOM   3245  H   TYR   206      45.776  38.628  40.903  1.00  0.00           H  
ATOM   3246  HA  TYR   206      44.360  41.232  40.577  1.00  0.00           H  
ATOM   3247  HB2 TYR   206      46.634  40.131  38.880  1.00  0.00           H  
ATOM   3248  HB3 TYR   206      45.790  41.642  38.626  1.00  0.00           H  
ATOM   3249  HD1 TYR   206      48.003  39.806  41.014  1.00  0.00           H  
ATOM   3250  HE1 TYR   206      49.398  40.834  42.684  1.00  0.00           H  
ATOM   3251  HH  TYR   206      50.326  43.177  43.498  1.00  0.00           H  
ATOM   3252  HE2 TYR   206      48.434  44.775  40.933  1.00  0.00           H  
ATOM   3253  HD2 TYR   206      46.815  43.687  39.570  1.00  0.00           H  
ATOM   3254  N   VAL   207      43.418  40.618  38.187  1.00  0.00           N  
ATOM   3255  CA  VAL   207      42.449  40.200  37.084  1.00  0.00           C  
ATOM   3256  C   VAL   207      42.745  40.903  35.728  1.00  0.00           C  
ATOM   3257  O   VAL   207      42.699  42.148  35.669  1.00  0.00           O  
ATOM   3258  CB  VAL   207      41.011  40.448  37.541  1.00  0.00           C  
ATOM   3259  CG1 VAL   207      39.950  40.270  36.453  1.00  0.00           C  
ATOM   3260  CG2 VAL   207      40.558  39.687  38.779  1.00  0.00           C  
ATOM   3261  H   VAL   207      43.456  41.604  38.404  1.00  0.00           H  
ATOM   3262  HA  VAL   207      42.545  39.123  36.944  1.00  0.00           H  
ATOM   3263  HB  VAL   207      40.996  41.494  37.849  1.00  0.00           H  
ATOM   3264 HG11 VAL   207      39.985  39.244  36.086  1.00  0.00           H  
ATOM   3265 HG12 VAL   207      38.994  40.495  36.926  1.00  0.00           H  
ATOM   3266 HG13 VAL   207      40.141  41.010  35.677  1.00  0.00           H  
ATOM   3267 HG21 VAL   207      39.736  40.187  39.293  1.00  0.00           H  
ATOM   3268 HG22 VAL   207      40.270  38.668  38.522  1.00  0.00           H  
ATOM   3269 HG23 VAL   207      41.400  39.472  39.437  1.00  0.00           H  
ATOM   3270  N   TYR   208      42.941  40.156  34.636  1.00  0.00           N  
ATOM   3271  CA  TYR   208      43.094  40.713  33.249  1.00  0.00           C  
ATOM   3272  C   TYR   208      42.337  39.777  32.222  1.00  0.00           C  
ATOM   3273  O   TYR   208      42.363  38.549  32.425  1.00  0.00           O  
ATOM   3274  CB  TYR   208      44.489  40.927  32.752  1.00  0.00           C  
ATOM   3275  CG  TYR   208      45.526  41.660  33.628  1.00  0.00           C  
ATOM   3276  CD1 TYR   208      45.338  43.004  33.953  1.00  0.00           C  
ATOM   3277  CE1 TYR   208      46.235  43.628  34.907  1.00  0.00           C  
ATOM   3278  CZ  TYR   208      47.156  42.806  35.594  1.00  0.00           C  
ATOM   3279  OH  TYR   208      47.862  43.274  36.625  1.00  0.00           O  
ATOM   3280  CE2 TYR   208      47.339  41.451  35.248  1.00  0.00           C  
ATOM   3281  CD2 TYR   208      46.526  40.945  34.277  1.00  0.00           C  
ATOM   3282  H   TYR   208      43.101  39.169  34.776  1.00  0.00           H  
ATOM   3283  HA  TYR   208      42.496  41.623  33.278  1.00  0.00           H  
ATOM   3284  HB2 TYR   208      44.771  39.881  32.640  1.00  0.00           H  
ATOM   3285  HB3 TYR   208      44.591  41.371  31.761  1.00  0.00           H  
ATOM   3286  HD1 TYR   208      44.601  43.600  33.434  1.00  0.00           H  
ATOM   3287  HE1 TYR   208      46.181  44.679  35.148  1.00  0.00           H  
ATOM   3288  HH  TYR   208      47.605  44.172  36.848  1.00  0.00           H  
ATOM   3289  HE2 TYR   208      48.112  40.850  35.704  1.00  0.00           H  
ATOM   3290  HD2 TYR   208      46.639  39.907  34.003  1.00  0.00           H  
ATOM   3291  N   ASP   209      41.766  40.369  31.240  1.00  0.00           N  
ATOM   3292  CA  ASP   209      41.336  39.518  30.057  1.00  0.00           C  
ATOM   3293  C   ASP   209      42.443  39.219  29.059  1.00  0.00           C  
ATOM   3294  O   ASP   209      43.281  40.052  28.656  1.00  0.00           O  
ATOM   3295  CB  ASP   209      40.080  40.070  29.286  1.00  0.00           C  
ATOM   3296  CG  ASP   209      40.323  41.415  28.454  1.00  0.00           C  
ATOM   3297  OD1 ASP   209      41.304  42.195  28.716  1.00  0.00           O  
ATOM   3298  OD2 ASP   209      39.411  41.689  27.608  1.00  0.00           O1-
ATOM   3299  H   ASP   209      41.768  41.359  31.044  1.00  0.00           H  
ATOM   3300  HA  ASP   209      41.085  38.594  30.577  1.00  0.00           H  
ATOM   3301  HB2 ASP   209      39.881  39.235  28.613  1.00  0.00           H  
ATOM   3302  HB3 ASP   209      39.271  40.275  29.987  1.00  0.00           H  
ATOM   3303  N   LEU   210      42.636  37.933  28.793  1.00  0.00           N  
ATOM   3304  CA  LEU   210      43.685  37.330  28.035  1.00  0.00           C  
ATOM   3305  C   LEU   210      43.294  37.045  26.575  1.00  0.00           C  
ATOM   3306  O   LEU   210      44.139  36.554  25.858  1.00  0.00           O  
ATOM   3307  CB  LEU   210      44.147  36.185  28.865  1.00  0.00           C  
ATOM   3308  CG  LEU   210      44.610  36.497  30.274  1.00  0.00           C  
ATOM   3309  CD1 LEU   210      45.267  35.270  30.871  1.00  0.00           C  
ATOM   3310  CD2 LEU   210      45.732  37.607  30.365  1.00  0.00           C  
ATOM   3311  H   LEU   210      41.965  37.309  29.217  1.00  0.00           H  
ATOM   3312  HA  LEU   210      44.540  38.004  27.995  1.00  0.00           H  
ATOM   3313  HB2 LEU   210      43.266  35.549  28.949  1.00  0.00           H  
ATOM   3314  HB3 LEU   210      44.936  35.696  28.293  1.00  0.00           H  
ATOM   3315  HG  LEU   210      43.734  36.755  30.868  1.00  0.00           H  
ATOM   3316 HD11 LEU   210      46.180  35.099  30.301  1.00  0.00           H  
ATOM   3317 HD12 LEU   210      45.561  35.366  31.916  1.00  0.00           H  
ATOM   3318 HD13 LEU   210      44.598  34.414  30.787  1.00  0.00           H  
ATOM   3319 HD21 LEU   210      45.867  37.692  31.443  1.00  0.00           H  
ATOM   3320 HD22 LEU   210      46.641  37.273  29.865  1.00  0.00           H  
ATOM   3321 HD23 LEU   210      45.337  38.535  29.954  1.00  0.00           H  
ATOM   3322  N   VAL   211      42.035  37.344  26.199  1.00  0.00           N  
ATOM   3323  CA  VAL   211      41.435  37.118  24.875  1.00  0.00           C  
ATOM   3324  C   VAL   211      40.171  37.981  24.812  1.00  0.00           C  
ATOM   3325  O   VAL   211      39.439  38.118  25.787  1.00  0.00           O  
ATOM   3326  CB  VAL   211      41.110  35.607  24.643  1.00  0.00           C  
ATOM   3327  CG1 VAL   211      40.361  35.036  25.882  1.00  0.00           C  
ATOM   3328  CG2 VAL   211      40.203  35.227  23.484  1.00  0.00           C  
ATOM   3329  H   VAL   211      41.323  37.522  26.893  1.00  0.00           H  
ATOM   3330  HA  VAL   211      42.169  37.396  24.119  1.00  0.00           H  
ATOM   3331  HB  VAL   211      42.027  35.035  24.504  1.00  0.00           H  
ATOM   3332 HG11 VAL   211      40.147  33.979  25.721  1.00  0.00           H  
ATOM   3333 HG12 VAL   211      40.917  35.168  26.810  1.00  0.00           H  
ATOM   3334 HG13 VAL   211      39.371  35.450  26.077  1.00  0.00           H  
ATOM   3335 HG21 VAL   211      40.060  34.147  23.457  1.00  0.00           H  
ATOM   3336 HG22 VAL   211      39.310  35.846  23.396  1.00  0.00           H  
ATOM   3337 HG23 VAL   211      40.728  35.424  22.549  1.00  0.00           H  
ATOM   3338  N   LYS   212      39.934  38.504  23.625  1.00  0.00           N  
ATOM   3339  CA  LYS   212      38.694  39.103  23.174  1.00  0.00           C  
ATOM   3340  C   LYS   212      37.935  38.102  22.158  1.00  0.00           C  
ATOM   3341  O   LYS   212      38.603  37.571  21.280  1.00  0.00           O  
ATOM   3342  CB  LYS   212      38.980  40.489  22.403  1.00  0.00           C  
ATOM   3343  CG  LYS   212      39.045  41.809  23.209  1.00  0.00           C  
ATOM   3344  CD  LYS   212      40.116  41.859  24.366  1.00  0.00           C  
ATOM   3345  CE  LYS   212      40.105  43.414  24.900  1.00  0.00           C  
ATOM   3346  NZ  LYS   212      40.899  43.609  26.093  1.00  0.00           N1+
ATOM   3347  H   LYS   212      40.434  38.241  22.788  1.00  0.00           H  
ATOM   3348  HA  LYS   212      38.032  39.254  24.027  1.00  0.00           H  
ATOM   3349  HB2 LYS   212      39.899  40.375  21.828  1.00  0.00           H  
ATOM   3350  HB3 LYS   212      38.206  40.601  21.644  1.00  0.00           H  
ATOM   3351  HG2 LYS   212      39.331  42.701  22.653  1.00  0.00           H  
ATOM   3352  HG3 LYS   212      38.027  41.960  23.566  1.00  0.00           H  
ATOM   3353  HD2 LYS   212      40.068  41.023  25.063  1.00  0.00           H  
ATOM   3354  HD3 LYS   212      41.087  41.611  23.938  1.00  0.00           H  
ATOM   3355  HE2 LYS   212      40.448  44.139  24.162  1.00  0.00           H  
ATOM   3356  HE3 LYS   212      39.142  43.768  25.267  1.00  0.00           H  
ATOM   3357  HZ1 LYS   212      40.606  42.960  26.809  1.00  0.00           H  
ATOM   3358  HZ2 LYS   212      41.885  43.448  25.947  1.00  0.00           H  
ATOM   3359  HZ3 LYS   212      40.889  44.532  26.502  1.00  0.00           H  
ATOM   3360  N   NME   213      36.590  37.946  22.269  1.00  0.00           N  
ATOM   3361  C   NME   213      35.773  36.873  21.607  1.00  0.00           C  
ATOM   3362  H   NME   213      36.130  38.579  22.908  1.00  0.00           H  
ATOM   3363  H1  NME   213      36.017  35.887  22.001  1.00  0.00           H  
ATOM   3364  H2  NME   213      34.715  37.035  21.814  1.00  0.00           H  
ATOM   3365  H3  NME   213      35.928  36.893  20.528  1.00  0.00           H  
TER    3366      NME   213
CONECT 3361 3363 3364 3365
CONECT 3363 3361
CONECT 3364 3361
CONECT 3365 3361
END   
