# Supplementary material for: Exploring Aromatic Cage Flexibility Using Cosolvent Molecular Dynamics Simulations—An In-Silico Case Study of Tudor Domains
Source: J Chem Inf Model. 2024 May 21;64(11):4553–69. doi: 10.1021/acs.jcim.4c00298 (PMC11167732; doi:10.1021/acs.jcim.4c00298)
Supplement: Supplementary file 2 — ci4c00298_si_002.zip [file ci4c00298_si_002.zip › SPIN1/cluster_representatives/domain1/06_PYM_rep_c5.pdb]

TITLE     rep07.c5
REMARK   4      COMPLIES WITH FORMAT V. 3.0, 1-DEC-2006
REMARK 888
REMARK 888 WRITTEN BY MAESTRO (A PRODUCT OF SCHRODINGER, LLC)
ATOM      1  CH3 ACE     1      40.501  16.702  64.931  1.00  0.00           C  
ATOM      2  C   ACE     1      41.384  17.110  63.737  1.00  0.00           C  
ATOM      3  O   ACE     1      42.436  17.616  64.009  1.00  0.00           O  
ATOM      4  H1  ACE     1      39.433  16.746  64.717  1.00  0.00           H  
ATOM      5  H2  ACE     1      40.739  15.663  65.160  1.00  0.00           H  
ATOM      6  H3  ACE     1      40.602  17.375  65.783  1.00  0.00           H  
ATOM      7  N   ARG     2      40.952  16.806  62.520  1.00  0.00           N  
ATOM      8  CA  ARG     2      41.513  17.357  61.267  1.00  0.00           C  
ATOM      9  C   ARG     2      40.502  17.955  60.274  1.00  0.00           C  
ATOM     10  O   ARG     2      39.392  17.518  60.165  1.00  0.00           O  
ATOM     11  CB  ARG     2      42.480  16.332  60.606  1.00  0.00           C  
ATOM     12  CG  ARG     2      43.705  16.039  61.513  1.00  0.00           C  
ATOM     13  CD  ARG     2      44.697  17.197  61.539  1.00  0.00           C  
ATOM     14  NE  ARG     2      45.964  16.827  62.104  1.00  0.00           N  
ATOM     15  CZ  ARG     2      46.161  16.664  63.436  1.00  0.00           C  
ATOM     16  NH1 ARG     2      45.188  16.805  64.370  1.00  0.00           N  
ATOM     17  NH2 ARG     2      47.335  16.298  63.922  1.00  0.00           N1+
ATOM     18  H   ARG     2      40.088  16.285  62.481  1.00  0.00           H  
ATOM     19  HA  ARG     2      42.099  18.239  61.523  1.00  0.00           H  
ATOM     20  HB2 ARG     2      41.836  15.454  60.558  1.00  0.00           H  
ATOM     21  HB3 ARG     2      42.765  16.678  59.612  1.00  0.00           H  
ATOM     22  HG2 ARG     2      43.369  15.688  62.488  1.00  0.00           H  
ATOM     23  HG3 ARG     2      44.146  15.130  61.104  1.00  0.00           H  
ATOM     24  HD2 ARG     2      44.998  17.501  60.536  1.00  0.00           H  
ATOM     25  HD3 ARG     2      44.311  18.038  62.116  1.00  0.00           H  
ATOM     26  HE  ARG     2      46.767  16.552  61.558  1.00  0.00           H  
ATOM     27 HH11 ARG     2      44.224  16.971  64.118  1.00  0.00           H  
ATOM     28 HH12 ARG     2      45.375  16.623  65.345  1.00  0.00           H  
ATOM     29 HH21 ARG     2      48.007  15.879  63.295  1.00  0.00           H  
ATOM     30 HH22 ARG     2      47.437  16.258  64.926  1.00  0.00           H  
ATOM     31  N   ARG     3      40.921  19.004  59.548  1.00  0.00           N  
ATOM     32  CA  ARG     3      40.032  19.814  58.650  1.00  0.00           C  
ATOM     33  C   ARG     3      40.831  20.625  57.589  1.00  0.00           C  
ATOM     34  O   ARG     3      41.956  20.999  57.802  1.00  0.00           O  
ATOM     35  CB  ARG     3      39.037  20.749  59.373  1.00  0.00           C  
ATOM     36  CG  ARG     3      39.763  21.821  60.125  1.00  0.00           C  
ATOM     37  CD  ARG     3      38.770  22.804  60.758  1.00  0.00           C  
ATOM     38  NE  ARG     3      38.370  23.761  59.731  1.00  0.00           N  
ATOM     39  CZ  ARG     3      37.431  24.695  59.840  1.00  0.00           C  
ATOM     40  NH1 ARG     3      36.720  24.831  60.921  1.00  0.00           N  
ATOM     41  NH2 ARG     3      37.270  25.628  58.966  1.00  0.00           N1+
ATOM     42  H   ARG     3      41.779  19.454  59.833  1.00  0.00           H  
ATOM     43  HA  ARG     3      39.374  19.181  58.055  1.00  0.00           H  
ATOM     44  HB2 ARG     3      38.392  21.212  58.626  1.00  0.00           H  
ATOM     45  HB3 ARG     3      38.465  20.135  60.069  1.00  0.00           H  
ATOM     46  HG2 ARG     3      40.289  21.231  60.877  1.00  0.00           H  
ATOM     47  HG3 ARG     3      40.584  22.323  59.612  1.00  0.00           H  
ATOM     48  HD2 ARG     3      37.874  22.264  61.064  1.00  0.00           H  
ATOM     49  HD3 ARG     3      39.148  23.357  61.617  1.00  0.00           H  
ATOM     50  HE  ARG     3      38.879  23.754  58.859  1.00  0.00           H  
ATOM     51 HH11 ARG     3      36.839  24.203  61.703  1.00  0.00           H  
ATOM     52 HH12 ARG     3      36.300  25.725  61.133  1.00  0.00           H  
ATOM     53 HH21 ARG     3      37.543  25.591  57.994  1.00  0.00           H  
ATOM     54 HH22 ARG     3      36.677  26.425  59.150  1.00  0.00           H  
ATOM     55  N   ASN     4      40.325  20.908  56.419  1.00  0.00           N  
ATOM     56  CA  ASN     4      40.732  21.991  55.605  1.00  0.00           C  
ATOM     57  C   ASN     4      40.574  23.315  56.415  1.00  0.00           C  
ATOM     58  O   ASN     4      39.603  23.348  57.188  1.00  0.00           O  
ATOM     59  CB  ASN     4      39.867  22.020  54.297  1.00  0.00           C  
ATOM     60  CG  ASN     4      40.625  22.609  53.130  1.00  0.00           C  
ATOM     61  OD1 ASN     4      41.269  23.634  53.389  1.00  0.00           O  
ATOM     62  ND2 ASN     4      40.405  22.204  51.987  1.00  0.00           N  
ATOM     63  H   ASN     4      39.365  20.682  56.201  1.00  0.00           H  
ATOM     64  HA  ASN     4      41.768  21.886  55.285  1.00  0.00           H  
ATOM     65  HB2 ASN     4      39.579  20.975  54.185  1.00  0.00           H  
ATOM     66  HB3 ASN     4      38.937  22.580  54.393  1.00  0.00           H  
ATOM     67 HD21 ASN     4      39.734  21.461  51.858  1.00  0.00           H  
ATOM     68 HD22 ASN     4      40.575  22.862  51.239  1.00  0.00           H  
ATOM     69  N   ILE     5      41.398  24.322  56.151  1.00  0.00           N  
ATOM     70  CA  ILE     5      41.383  25.570  56.883  1.00  0.00           C  
ATOM     71  C   ILE     5      40.455  26.585  56.278  1.00  0.00           C  
ATOM     72  O   ILE     5      40.435  27.711  56.863  1.00  0.00           O  
ATOM     73  CB  ILE     5      42.746  26.032  57.357  1.00  0.00           C  
ATOM     74  CG2 ILE     5      43.518  25.093  58.335  1.00  0.00           C  
ATOM     75  CG1 ILE     5      43.655  26.461  56.153  1.00  0.00           C  
ATOM     76  CD1 ILE     5      44.747  27.433  56.583  1.00  0.00           C  
ATOM     77  H   ILE     5      42.162  24.199  55.502  1.00  0.00           H  
ATOM     78  HA  ILE     5      40.740  25.435  57.753  1.00  0.00           H  
ATOM     79  HB  ILE     5      42.494  26.880  57.994  1.00  0.00           H  
ATOM     80 HG21 ILE     5      42.922  25.080  59.248  1.00  0.00           H  
ATOM     81 HG22 ILE     5      43.611  24.087  57.926  1.00  0.00           H  
ATOM     82 HG23 ILE     5      44.515  25.483  58.539  1.00  0.00           H  
ATOM     83 HG12 ILE     5      44.128  25.571  55.739  1.00  0.00           H  
ATOM     84 HG13 ILE     5      43.004  26.916  55.407  1.00  0.00           H  
ATOM     85 HD11 ILE     5      44.243  28.194  57.178  1.00  0.00           H  
ATOM     86 HD12 ILE     5      45.523  26.966  57.190  1.00  0.00           H  
ATOM     87 HD13 ILE     5      45.200  27.964  55.747  1.00  0.00           H  
ATOM     88  N   VAL     6      39.598  26.378  55.241  1.00  0.00           N  
ATOM     89  CA  VAL     6      38.566  27.333  54.832  1.00  0.00           C  
ATOM     90  C   VAL     6      37.548  27.500  55.910  1.00  0.00           C  
ATOM     91  O   VAL     6      36.905  26.572  56.283  1.00  0.00           O  
ATOM     92  CB  VAL     6      37.987  26.944  53.502  1.00  0.00           C  
ATOM     93  CG1 VAL     6      39.039  26.804  52.431  1.00  0.00           C  
ATOM     94  CG2 VAL     6      37.174  25.598  53.525  1.00  0.00           C  
ATOM     95  H   VAL     6      39.582  25.582  54.619  1.00  0.00           H  
ATOM     96  HA  VAL     6      39.050  28.300  54.694  1.00  0.00           H  
ATOM     97  HB  VAL     6      37.356  27.762  53.155  1.00  0.00           H  
ATOM     98 HG11 VAL     6      39.809  27.574  52.469  1.00  0.00           H  
ATOM     99 HG12 VAL     6      39.495  25.817  52.511  1.00  0.00           H  
ATOM    100 HG13 VAL     6      38.426  26.739  51.531  1.00  0.00           H  
ATOM    101 HG21 VAL     6      37.723  24.827  54.066  1.00  0.00           H  
ATOM    102 HG22 VAL     6      36.202  25.738  53.997  1.00  0.00           H  
ATOM    103 HG23 VAL     6      36.983  25.128  52.560  1.00  0.00           H  
ATOM    104  N   GLY     7      37.347  28.723  56.332  1.00  0.00           N  
ATOM    105  CA  GLY     7      36.551  29.095  57.534  1.00  0.00           C  
ATOM    106  C   GLY     7      37.427  29.525  58.714  1.00  0.00           C  
ATOM    107  O   GLY     7      37.035  30.410  59.495  1.00  0.00           O  
ATOM    108  H   GLY     7      37.967  29.369  55.865  1.00  0.00           H  
ATOM    109  HA2 GLY     7      35.944  29.966  57.287  1.00  0.00           H  
ATOM    110  HA3 GLY     7      35.847  28.274  57.667  1.00  0.00           H  
ATOM    111  N   CYS     8      38.577  28.929  59.012  1.00  0.00           N  
ATOM    112  CA  CYS     8      39.386  29.396  60.144  1.00  0.00           C  
ATOM    113  C   CYS     8      39.723  30.919  60.044  1.00  0.00           C  
ATOM    114  O   CYS     8      40.057  31.474  58.928  1.00  0.00           O  
ATOM    115  CB  CYS     8      40.644  28.568  60.229  1.00  0.00           C  
ATOM    116  SG  CYS     8      40.307  26.793  60.444  1.00  0.00           S  
ATOM    117  H   CYS     8      38.943  28.290  58.321  1.00  0.00           H  
ATOM    118  HA  CYS     8      38.870  29.216  61.087  1.00  0.00           H  
ATOM    119  HB2 CYS     8      41.361  28.637  59.411  1.00  0.00           H  
ATOM    120  HB3 CYS     8      41.282  28.956  61.023  1.00  0.00           H  
ATOM    121  HG  CYS     8      39.798  26.780  61.679  1.00  0.00           H  
ATOM    122  N   ARG     9      39.908  31.553  61.152  1.00  0.00           N  
ATOM    123  CA  ARG     9      40.763  32.728  61.270  1.00  0.00           C  
ATOM    124  C   ARG     9      42.222  32.358  61.442  1.00  0.00           C  
ATOM    125  O   ARG     9      42.575  31.309  61.914  1.00  0.00           O  
ATOM    126  CB  ARG     9      40.330  33.593  62.494  1.00  0.00           C  
ATOM    127  CG  ARG     9      38.927  34.214  62.509  1.00  0.00           C  
ATOM    128  CD  ARG     9      39.032  35.412  61.589  1.00  0.00           C  
ATOM    129  NE  ARG     9      39.792  36.483  62.226  1.00  0.00           N  
ATOM    130  CZ  ARG     9      40.161  37.659  61.743  1.00  0.00           C  
ATOM    131  NH1 ARG     9      39.891  37.930  60.546  1.00  0.00           N  
ATOM    132  NH2 ARG     9      40.757  38.503  62.537  1.00  0.00           N1+
ATOM    133  H   ARG     9      39.670  31.162  62.052  1.00  0.00           H  
ATOM    134  HA  ARG     9      40.661  33.324  60.364  1.00  0.00           H  
ATOM    135  HB2 ARG     9      40.465  32.996  63.396  1.00  0.00           H  
ATOM    136  HB3 ARG     9      41.081  34.363  62.668  1.00  0.00           H  
ATOM    137  HG2 ARG     9      38.202  33.489  62.137  1.00  0.00           H  
ATOM    138  HG3 ARG     9      38.579  34.466  63.511  1.00  0.00           H  
ATOM    139  HD2 ARG     9      39.387  35.102  60.606  1.00  0.00           H  
ATOM    140  HD3 ARG     9      38.039  35.851  61.490  1.00  0.00           H  
ATOM    141  HE  ARG     9      40.134  36.295  63.157  1.00  0.00           H  
ATOM    142 HH11 ARG     9      39.598  37.067  60.112  1.00  0.00           H  
ATOM    143 HH12 ARG     9      40.074  38.790  60.048  1.00  0.00           H  
ATOM    144 HH21 ARG     9      41.032  38.320  63.492  1.00  0.00           H  
ATOM    145 HH22 ARG     9      40.854  39.442  62.176  1.00  0.00           H  
ATOM    146  N   ILE    10      43.165  33.228  61.021  1.00  0.00           N  
ATOM    147  CA  ILE    10      44.616  32.903  61.121  1.00  0.00           C  
ATOM    148  C   ILE    10      45.299  34.165  61.686  1.00  0.00           C  
ATOM    149  O   ILE    10      44.863  35.315  61.381  1.00  0.00           O  
ATOM    150  CB  ILE    10      45.178  32.284  59.738  1.00  0.00           C  
ATOM    151  CG2 ILE    10      44.906  30.804  59.526  1.00  0.00           C  
ATOM    152  CG1 ILE    10      44.928  33.055  58.399  1.00  0.00           C  
ATOM    153  CD1 ILE    10      45.974  34.082  58.070  1.00  0.00           C  
ATOM    154  H   ILE    10      42.951  34.114  60.586  1.00  0.00           H  
ATOM    155  HA  ILE    10      44.890  32.175  61.884  1.00  0.00           H  
ATOM    156  HB  ILE    10      46.265  32.250  59.810  1.00  0.00           H  
ATOM    157 HG21 ILE    10      43.874  30.775  59.178  1.00  0.00           H  
ATOM    158 HG22 ILE    10      45.674  30.458  58.835  1.00  0.00           H  
ATOM    159 HG23 ILE    10      45.121  30.284  60.460  1.00  0.00           H  
ATOM    160 HG12 ILE    10      44.939  32.398  57.529  1.00  0.00           H  
ATOM    161 HG13 ILE    10      43.973  33.561  58.539  1.00  0.00           H  
ATOM    162 HD11 ILE    10      45.542  34.547  57.184  1.00  0.00           H  
ATOM    163 HD12 ILE    10      46.106  34.748  58.923  1.00  0.00           H  
ATOM    164 HD13 ILE    10      46.959  33.665  57.858  1.00  0.00           H  
ATOM    165  N   GLN    11      46.443  34.027  62.355  1.00  0.00           N  
ATOM    166  CA  GLN    11      47.335  35.203  62.598  1.00  0.00           C  
ATOM    167  C   GLN    11      48.798  34.809  62.400  1.00  0.00           C  
ATOM    168  O   GLN    11      49.223  33.687  62.790  1.00  0.00           O  
ATOM    169  CB  GLN    11      47.212  35.610  63.992  1.00  0.00           C  
ATOM    170  CG  GLN    11      48.131  36.742  64.460  1.00  0.00           C  
ATOM    171  CD  GLN    11      47.646  37.416  65.759  1.00  0.00           C  
ATOM    172  OE1 GLN    11      47.096  36.781  66.612  1.00  0.00           O  
ATOM    173  NE2 GLN    11      47.758  38.720  65.958  1.00  0.00           N  
ATOM    174  H   GLN    11      46.697  33.086  62.619  1.00  0.00           H  
ATOM    175  HA  GLN    11      47.116  36.063  61.965  1.00  0.00           H  
ATOM    176  HB2 GLN    11      46.193  35.952  64.172  1.00  0.00           H  
ATOM    177  HB3 GLN    11      47.254  34.835  64.756  1.00  0.00           H  
ATOM    178  HG2 GLN    11      49.109  36.331  64.708  1.00  0.00           H  
ATOM    179  HG3 GLN    11      48.337  37.499  63.704  1.00  0.00           H  
ATOM    180 HE21 GLN    11      48.198  39.223  65.201  1.00  0.00           H  
ATOM    181 HE22 GLN    11      47.289  39.166  66.733  1.00  0.00           H  
ATOM    182  N   HIS    12      49.606  35.718  61.866  1.00  0.00           N  
ATOM    183  CA  HIS    12      51.046  35.339  61.672  1.00  0.00           C  
ATOM    184  C   HIS    12      51.946  36.516  61.671  1.00  0.00           C  
ATOM    185  O   HIS    12      51.510  37.668  61.634  1.00  0.00           O  
ATOM    186  CB  HIS    12      51.179  34.574  60.342  1.00  0.00           C  
ATOM    187  CG  HIS    12      50.790  35.480  59.168  1.00  0.00           C  
ATOM    188  ND1 HIS    12      51.602  36.363  58.461  1.00  0.00           N  
ATOM    189  CE1 HIS    12      50.871  36.881  57.491  1.00  0.00           C  
ATOM    190  NE2 HIS    12      49.647  36.370  57.389  1.00  0.00           N  
ATOM    191  CD2 HIS    12      49.588  35.534  58.557  1.00  0.00           C  
ATOM    192  H   HIS    12      49.256  36.658  61.748  1.00  0.00           H  
ATOM    193  HA  HIS    12      51.334  34.688  62.496  1.00  0.00           H  
ATOM    194  HB2 HIS    12      52.205  34.204  60.324  1.00  0.00           H  
ATOM    195  HB3 HIS    12      50.549  33.691  60.450  1.00  0.00           H  
ATOM    196  HD1 HIS    12      52.602  36.228  58.422  1.00  0.00           H  
ATOM    197  HE1 HIS    12      51.287  37.512  56.720  1.00  0.00           H  
ATOM    198  HD2 HIS    12      48.677  35.172  59.010  1.00  0.00           H  
ATOM    199  N   GLY    13      53.287  36.321  61.845  1.00  0.00           N  
ATOM    200  CA  GLY    13      54.363  37.273  61.468  1.00  0.00           C  
ATOM    201  C   GLY    13      54.875  36.867  60.063  1.00  0.00           C  
ATOM    202  O   GLY    13      54.343  35.932  59.397  1.00  0.00           O  
ATOM    203  H   GLY    13      53.505  35.337  61.901  1.00  0.00           H  
ATOM    204  HA2 GLY    13      54.025  38.290  61.271  1.00  0.00           H  
ATOM    205  HA3 GLY    13      55.194  37.411  62.160  1.00  0.00           H  
ATOM    206  N   TRP    14      56.015  37.535  59.624  1.00  0.00           N  
ATOM    207  CA  TRP    14      56.614  37.257  58.305  1.00  0.00           C  
ATOM    208  C   TRP    14      58.087  37.651  58.392  1.00  0.00           C  
ATOM    209  O   TRP    14      58.422  38.703  58.963  1.00  0.00           O  
ATOM    210  CB  TRP    14      55.909  38.122  57.275  1.00  0.00           C  
ATOM    211  CG  TRP    14      56.397  38.104  55.840  1.00  0.00           C  
ATOM    212  CD1 TRP    14      57.301  38.852  55.238  1.00  0.00           C  
ATOM    213  NE1 TRP    14      57.471  38.438  53.934  1.00  0.00           N  
ATOM    214  CE2 TRP    14      56.589  37.459  53.561  1.00  0.00           C  
ATOM    215  CZ2 TRP    14      56.243  36.748  52.360  1.00  0.00           C  
ATOM    216  CH2 TRP    14      55.379  35.621  52.422  1.00  0.00           C  
ATOM    217  CZ3 TRP    14      54.837  35.316  53.682  1.00  0.00           C  
ATOM    218  CE3 TRP    14      55.031  36.064  54.842  1.00  0.00           C  
ATOM    219  CD2 TRP    14      55.934  37.151  54.799  1.00  0.00           C  
ATOM    220  H   TRP    14      56.477  38.211  60.216  1.00  0.00           H  
ATOM    221  HA  TRP    14      56.450  36.226  57.992  1.00  0.00           H  
ATOM    222  HB2 TRP    14      54.859  37.831  57.280  1.00  0.00           H  
ATOM    223  HB3 TRP    14      55.815  39.178  57.528  1.00  0.00           H  
ATOM    224  HD1 TRP    14      57.827  39.700  55.650  1.00  0.00           H  
ATOM    225  HE1 TRP    14      58.184  38.881  53.373  1.00  0.00           H  
ATOM    226  HZ2 TRP    14      56.848  36.984  51.497  1.00  0.00           H  
ATOM    227  HH2 TRP    14      55.281  34.942  51.588  1.00  0.00           H  
ATOM    228  HZ3 TRP    14      54.215  34.433  53.666  1.00  0.00           H  
ATOM    229  HE3 TRP    14      54.460  35.759  55.707  1.00  0.00           H  
ATOM    230  N   LYS    15      59.015  36.806  57.902  1.00  0.00           N  
ATOM    231  CA  LYS    15      60.483  36.830  58.155  1.00  0.00           C  
ATOM    232  C   LYS    15      61.258  37.949  57.423  1.00  0.00           C  
ATOM    233  O   LYS    15      62.362  38.314  57.944  1.00  0.00           O  
ATOM    234  CB  LYS    15      61.108  35.440  57.879  1.00  0.00           C  
ATOM    235  CG  LYS    15      60.517  34.388  58.774  1.00  0.00           C  
ATOM    236  CD  LYS    15      60.968  32.976  58.419  1.00  0.00           C  
ATOM    237  CE  LYS    15      60.110  31.938  59.163  1.00  0.00           C  
ATOM    238  NZ  LYS    15      60.427  30.542  58.636  1.00  0.00           N1+
ATOM    239  H   LYS    15      58.573  36.129  57.297  1.00  0.00           H  
ATOM    240  HA  LYS    15      60.631  37.024  59.217  1.00  0.00           H  
ATOM    241  HB2 LYS    15      61.021  35.158  56.830  1.00  0.00           H  
ATOM    242  HB3 LYS    15      62.184  35.457  58.051  1.00  0.00           H  
ATOM    243  HG2 LYS    15      60.952  34.619  59.747  1.00  0.00           H  
ATOM    244  HG3 LYS    15      59.447  34.575  58.875  1.00  0.00           H  
ATOM    245  HD2 LYS    15      60.847  32.892  57.339  1.00  0.00           H  
ATOM    246  HD3 LYS    15      62.018  32.888  58.700  1.00  0.00           H  
ATOM    247  HE2 LYS    15      60.232  31.950  60.246  1.00  0.00           H  
ATOM    248  HE3 LYS    15      59.078  32.245  58.991  1.00  0.00           H  
ATOM    249  HZ1 LYS    15      60.276  30.418  57.645  1.00  0.00           H  
ATOM    250  HZ2 LYS    15      61.410  30.401  58.818  1.00  0.00           H  
ATOM    251  HZ3 LYS    15      59.936  29.808  59.125  1.00  0.00           H  
ATOM    252  N   GLU    16      60.743  38.467  56.315  1.00  0.00           N  
ATOM    253  CA  GLU    16      61.202  39.693  55.768  1.00  0.00           C  
ATOM    254  C   GLU    16      60.917  40.845  56.636  1.00  0.00           C  
ATOM    255  O   GLU    16      59.732  41.170  56.764  1.00  0.00           O  
ATOM    256  CB  GLU    16      60.813  39.870  54.310  1.00  0.00           C  
ATOM    257  CG  GLU    16      61.045  41.181  53.527  1.00  0.00           C  
ATOM    258  CD  GLU    16      62.585  41.368  53.071  1.00  0.00           C  
ATOM    259  OE1 GLU    16      63.255  42.329  53.537  1.00  0.00           O  
ATOM    260  OE2 GLU    16      63.033  40.686  52.081  1.00  0.00           O1-
ATOM    261  H   GLU    16      59.820  38.197  56.005  1.00  0.00           H  
ATOM    262  HA  GLU    16      62.290  39.631  55.723  1.00  0.00           H  
ATOM    263  HB2 GLU    16      61.020  38.972  53.727  1.00  0.00           H  
ATOM    264  HB3 GLU    16      59.727  39.854  54.404  1.00  0.00           H  
ATOM    265  HG2 GLU    16      60.423  41.269  52.637  1.00  0.00           H  
ATOM    266  HG3 GLU    16      60.702  41.986  54.177  1.00  0.00           H  
ATOM    267  N   GLY    17      61.958  41.469  57.190  1.00  0.00           N  
ATOM    268  CA  GLY    17      61.747  42.671  58.034  1.00  0.00           C  
ATOM    269  C   GLY    17      62.909  42.970  58.953  1.00  0.00           C  
ATOM    270  O   GLY    17      63.741  42.113  59.132  1.00  0.00           O  
ATOM    271  H   GLY    17      62.877  41.052  57.138  1.00  0.00           H  
ATOM    272  HA2 GLY    17      61.615  43.469  57.303  1.00  0.00           H  
ATOM    273  HA3 GLY    17      60.820  42.551  58.596  1.00  0.00           H  
ATOM    274  N   ASN    18      62.837  44.099  59.674  1.00  0.00           N  
ATOM    275  CA  ASN    18      63.850  44.409  60.713  1.00  0.00           C  
ATOM    276  C   ASN    18      63.373  45.345  61.871  1.00  0.00           C  
ATOM    277  O   ASN    18      62.244  45.848  61.862  1.00  0.00           O  
ATOM    278  CB  ASN    18      65.130  45.040  60.001  1.00  0.00           C  
ATOM    279  CG  ASN    18      64.799  46.188  59.090  1.00  0.00           C  
ATOM    280  OD1 ASN    18      64.520  47.267  59.579  1.00  0.00           O  
ATOM    281  ND2 ASN    18      64.778  46.031  57.827  1.00  0.00           N  
ATOM    282  H   ASN    18      62.083  44.744  59.485  1.00  0.00           H  
ATOM    283  HA  ASN    18      64.183  43.477  61.168  1.00  0.00           H  
ATOM    284  HB2 ASN    18      65.890  45.230  60.759  1.00  0.00           H  
ATOM    285  HB3 ASN    18      65.377  44.140  59.437  1.00  0.00           H  
ATOM    286 HD21 ASN    18      65.209  45.221  57.405  1.00  0.00           H  
ATOM    287 HD22 ASN    18      64.394  46.812  57.314  1.00  0.00           H  
ATOM    288  N   GLY    19      64.194  45.431  62.923  1.00  0.00           N  
ATOM    289  CA  GLY    19      63.778  45.978  64.255  1.00  0.00           C  
ATOM    290  C   GLY    19      62.814  45.059  64.931  1.00  0.00           C  
ATOM    291  O   GLY    19      62.800  43.854  64.696  1.00  0.00           O  
ATOM    292  H   GLY    19      65.045  44.889  62.888  1.00  0.00           H  
ATOM    293  HA2 GLY    19      64.606  46.168  64.938  1.00  0.00           H  
ATOM    294  HA3 GLY    19      63.188  46.885  64.121  1.00  0.00           H  
ATOM    295  N   PRO    20      61.969  45.561  65.844  1.00  0.00           N  
ATOM    296  CA  PRO    20      60.917  44.839  66.518  1.00  0.00           C  
ATOM    297  C   PRO    20      59.831  44.228  65.598  1.00  0.00           C  
ATOM    298  O   PRO    20      59.739  44.567  64.436  1.00  0.00           O  
ATOM    299  CD  PRO    20      61.962  46.978  66.264  1.00  0.00           C  
ATOM    300  CG  PRO    20      61.452  46.850  67.731  1.00  0.00           C  
ATOM    301  CB  PRO    20      60.314  45.811  67.535  1.00  0.00           C  
ATOM    302  HD2 PRO    20      61.382  47.687  65.673  1.00  0.00           H  
ATOM    303  HD3 PRO    20      62.977  47.362  66.364  1.00  0.00           H  
ATOM    304  HG2 PRO    20      61.082  47.755  68.214  1.00  0.00           H  
ATOM    305  HG3 PRO    20      62.205  46.434  68.401  1.00  0.00           H  
ATOM    306  HB2 PRO    20      59.491  46.395  67.123  1.00  0.00           H  
ATOM    307  HB3 PRO    20      59.909  45.339  68.431  1.00  0.00           H  
ATOM    308  HA  PRO    20      61.399  44.035  67.075  1.00  0.00           H  
ATOM    309  N   VAL    21      58.947  43.355  66.071  1.00  0.00           N  
ATOM    310  CA  VAL    21      58.075  42.504  65.252  1.00  0.00           C  
ATOM    311  C   VAL    21      56.716  43.160  65.020  1.00  0.00           C  
ATOM    312  O   VAL    21      56.076  43.743  65.905  1.00  0.00           O  
ATOM    313  CB  VAL    21      57.841  41.125  65.911  1.00  0.00           C  
ATOM    314  CG1 VAL    21      56.787  40.222  65.275  1.00  0.00           C  
ATOM    315  CG2 VAL    21      59.167  40.388  66.040  1.00  0.00           C  
ATOM    316  H   VAL    21      59.091  42.962  66.990  1.00  0.00           H  
ATOM    317  HA  VAL    21      58.510  42.320  64.270  1.00  0.00           H  
ATOM    318  HB  VAL    21      57.480  41.351  66.915  1.00  0.00           H  
ATOM    319 HG11 VAL    21      55.816  40.704  65.387  1.00  0.00           H  
ATOM    320 HG12 VAL    21      57.083  39.867  64.288  1.00  0.00           H  
ATOM    321 HG13 VAL    21      56.689  39.327  65.890  1.00  0.00           H  
ATOM    322 HG21 VAL    21      58.969  39.485  66.618  1.00  0.00           H  
ATOM    323 HG22 VAL    21      59.499  40.191  65.021  1.00  0.00           H  
ATOM    324 HG23 VAL    21      59.819  40.984  66.678  1.00  0.00           H  
ATOM    325  N   THR    22      56.396  43.033  63.769  1.00  0.00           N  
ATOM    326  CA  THR    22      54.978  43.309  63.301  1.00  0.00           C  
ATOM    327  C   THR    22      54.183  41.960  62.979  1.00  0.00           C  
ATOM    328  O   THR    22      54.836  41.046  62.558  1.00  0.00           O  
ATOM    329  CB  THR    22      55.140  44.145  62.020  1.00  0.00           C  
ATOM    330  CG2 THR    22      53.873  44.803  61.590  1.00  0.00           C  
ATOM    331  OG1 THR    22      56.077  45.145  62.146  1.00  0.00           O  
ATOM    332  H   THR    22      56.985  42.546  63.109  1.00  0.00           H  
ATOM    333  HA  THR    22      54.405  43.908  64.008  1.00  0.00           H  
ATOM    334  HB  THR    22      55.573  43.464  61.288  1.00  0.00           H  
ATOM    335 HG21 THR    22      53.513  45.472  62.371  1.00  0.00           H  
ATOM    336 HG22 THR    22      54.108  45.446  60.742  1.00  0.00           H  
ATOM    337 HG23 THR    22      53.121  44.028  61.436  1.00  0.00           H  
ATOM    338  HG1 THR    22      56.925  44.733  61.964  1.00  0.00           H  
ATOM    339  N   GLN    23      52.802  41.920  63.084  1.00  0.00           N  
ATOM    340  CA  GLN    23      52.046  40.783  62.575  1.00  0.00           C  
ATOM    341  C   GLN    23      50.818  41.198  61.799  1.00  0.00           C  
ATOM    342  O   GLN    23      50.409  42.377  61.679  1.00  0.00           O  
ATOM    343  CB  GLN    23      51.533  39.799  63.678  1.00  0.00           C  
ATOM    344  CG  GLN    23      52.629  38.935  64.344  1.00  0.00           C  
ATOM    345  CD  GLN    23      52.115  37.737  65.094  1.00  0.00           C  
ATOM    346  OE1 GLN    23      50.995  37.654  65.472  1.00  0.00           O  
ATOM    347  NE2 GLN    23      53.021  36.884  65.541  1.00  0.00           N  
ATOM    348  H   GLN    23      52.369  42.763  63.431  1.00  0.00           H  
ATOM    349  HA  GLN    23      52.671  40.285  61.835  1.00  0.00           H  
ATOM    350  HB2 GLN    23      51.076  40.530  64.345  1.00  0.00           H  
ATOM    351  HB3 GLN    23      50.756  39.129  63.312  1.00  0.00           H  
ATOM    352  HG2 GLN    23      53.242  38.420  63.604  1.00  0.00           H  
ATOM    353  HG3 GLN    23      53.210  39.619  64.963  1.00  0.00           H  
ATOM    354 HE21 GLN    23      53.971  36.989  65.214  1.00  0.00           H  
ATOM    355 HE22 GLN    23      52.689  36.139  66.137  1.00  0.00           H  
ATOM    356  N   TRP    24      50.114  40.221  61.230  1.00  0.00           N  
ATOM    357  CA  TRP    24      48.847  40.320  60.346  1.00  0.00           C  
ATOM    358  C   TRP    24      47.796  39.281  60.760  1.00  0.00           C  
ATOM    359  O   TRP    24      48.188  38.248  61.315  1.00  0.00           O  
ATOM    360  CB  TRP    24      49.240  40.093  58.903  1.00  0.00           C  
ATOM    361  CG  TRP    24      50.143  41.135  58.327  1.00  0.00           C  
ATOM    362  CD1 TRP    24      49.865  42.229  57.617  1.00  0.00           C  
ATOM    363  NE1 TRP    24      50.957  43.058  57.342  1.00  0.00           N  
ATOM    364  CE2 TRP    24      52.050  42.403  57.881  1.00  0.00           C  
ATOM    365  CZ2 TRP    24      53.398  42.756  57.852  1.00  0.00           C  
ATOM    366  CH2 TRP    24      54.327  41.963  58.504  1.00  0.00           C  
ATOM    367  CZ3 TRP    24      53.865  40.797  59.141  1.00  0.00           C  
ATOM    368  CE3 TRP    24      52.536  40.445  59.137  1.00  0.00           C  
ATOM    369  CD2 TRP    24      51.600  41.185  58.524  1.00  0.00           C  
ATOM    370  H   TRP    24      50.493  39.298  61.387  1.00  0.00           H  
ATOM    371  HA  TRP    24      48.469  41.325  60.537  1.00  0.00           H  
ATOM    372  HB2 TRP    24      49.788  39.162  59.050  1.00  0.00           H  
ATOM    373  HB3 TRP    24      48.267  40.030  58.416  1.00  0.00           H  
ATOM    374  HD1 TRP    24      48.844  42.555  57.488  1.00  0.00           H  
ATOM    375  HE1 TRP    24      50.954  43.995  56.965  1.00  0.00           H  
ATOM    376  HZ2 TRP    24      53.696  43.690  57.398  1.00  0.00           H  
ATOM    377  HH2 TRP    24      55.344  42.307  58.625  1.00  0.00           H  
ATOM    378  HZ3 TRP    24      54.607  40.286  59.737  1.00  0.00           H  
ATOM    379  HE3 TRP    24      52.291  39.503  59.604  1.00  0.00           H  
ATOM    380  N   LYS    25      46.546  39.441  60.459  1.00  0.00           N  
ATOM    381  CA  LYS    25      45.509  38.397  60.736  1.00  0.00           C  
ATOM    382  C   LYS    25      44.452  38.451  59.681  1.00  0.00           C  
ATOM    383  O   LYS    25      44.168  39.527  59.148  1.00  0.00           O  
ATOM    384  CB  LYS    25      44.886  38.501  62.184  1.00  0.00           C  
ATOM    385  CG  LYS    25      44.173  39.845  62.500  1.00  0.00           C  
ATOM    386  CD  LYS    25      43.625  39.871  63.934  1.00  0.00           C  
ATOM    387  CE  LYS    25      44.774  40.009  64.981  1.00  0.00           C  
ATOM    388  NZ  LYS    25      44.276  40.224  66.406  1.00  0.00           N1+
ATOM    389  H   LYS    25      46.257  40.279  59.976  1.00  0.00           H  
ATOM    390  HA  LYS    25      46.048  37.451  60.686  1.00  0.00           H  
ATOM    391  HB2 LYS    25      44.244  37.667  62.467  1.00  0.00           H  
ATOM    392  HB3 LYS    25      45.696  38.449  62.913  1.00  0.00           H  
ATOM    393  HG2 LYS    25      44.898  40.656  62.435  1.00  0.00           H  
ATOM    394  HG3 LYS    25      43.391  40.093  61.781  1.00  0.00           H  
ATOM    395  HD2 LYS    25      42.849  40.620  64.097  1.00  0.00           H  
ATOM    396  HD3 LYS    25      43.214  38.901  64.214  1.00  0.00           H  
ATOM    397  HE2 LYS    25      45.393  39.114  64.911  1.00  0.00           H  
ATOM    398  HE3 LYS    25      45.400  40.870  64.746  1.00  0.00           H  
ATOM    399  HZ1 LYS    25      43.630  39.520  66.732  1.00  0.00           H  
ATOM    400  HZ2 LYS    25      45.080  40.161  67.016  1.00  0.00           H  
ATOM    401  HZ3 LYS    25      43.850  41.121  66.582  1.00  0.00           H  
ATOM    402  N   GLY    26      43.891  37.274  59.246  1.00  0.00           N  
ATOM    403  CA  GLY    26      42.849  37.121  58.171  1.00  0.00           C  
ATOM    404  C   GLY    26      41.781  36.032  58.389  1.00  0.00           C  
ATOM    405  O   GLY    26      41.849  35.327  59.407  1.00  0.00           O  
ATOM    406  H   GLY    26      44.127  36.531  59.888  1.00  0.00           H  
ATOM    407  HA2 GLY    26      42.323  38.050  57.950  1.00  0.00           H  
ATOM    408  HA3 GLY    26      43.467  36.724  57.365  1.00  0.00           H  
ATOM    409  N   THR    27      40.835  35.924  57.466  1.00  0.00           N  
ATOM    410  CA  THR    27      39.808  34.903  57.458  1.00  0.00           C  
ATOM    411  C   THR    27      40.147  34.130  56.157  1.00  0.00           C  
ATOM    412  O   THR    27      40.049  34.695  55.062  1.00  0.00           O  
ATOM    413  CB  THR    27      38.388  35.550  57.398  1.00  0.00           C  
ATOM    414  CG2 THR    27      37.356  34.503  57.690  1.00  0.00           C  
ATOM    415  OG1 THR    27      38.256  36.518  58.457  1.00  0.00           O  
ATOM    416  H   THR    27      40.761  36.642  56.760  1.00  0.00           H  
ATOM    417  HA  THR    27      39.949  34.275  58.338  1.00  0.00           H  
ATOM    418  HB  THR    27      38.228  36.044  56.440  1.00  0.00           H  
ATOM    419 HG21 THR    27      37.429  33.666  56.996  1.00  0.00           H  
ATOM    420 HG22 THR    27      37.628  34.197  58.700  1.00  0.00           H  
ATOM    421 HG23 THR    27      36.352  34.921  57.616  1.00  0.00           H  
ATOM    422  HG1 THR    27      37.811  37.305  58.135  1.00  0.00           H  
ATOM    423  N   VAL    28      40.408  32.835  56.191  1.00  0.00           N  
ATOM    424  CA  VAL    28      40.584  31.965  55.005  1.00  0.00           C  
ATOM    425  C   VAL    28      39.221  31.655  54.381  1.00  0.00           C  
ATOM    426  O   VAL    28      38.424  31.024  55.014  1.00  0.00           O  
ATOM    427  CB  VAL    28      41.290  30.677  55.403  1.00  0.00           C  
ATOM    428  CG1 VAL    28      41.530  29.891  54.087  1.00  0.00           C  
ATOM    429  CG2 VAL    28      42.612  30.990  56.093  1.00  0.00           C  
ATOM    430  H   VAL    28      40.296  32.391  57.091  1.00  0.00           H  
ATOM    431  HA  VAL    28      41.200  32.372  54.203  1.00  0.00           H  
ATOM    432  HB  VAL    28      40.784  30.036  56.125  1.00  0.00           H  
ATOM    433 HG11 VAL    28      42.185  29.029  54.208  1.00  0.00           H  
ATOM    434 HG12 VAL    28      40.619  29.514  53.623  1.00  0.00           H  
ATOM    435 HG13 VAL    28      42.008  30.532  53.346  1.00  0.00           H  
ATOM    436 HG21 VAL    28      42.805  30.055  56.619  1.00  0.00           H  
ATOM    437 HG22 VAL    28      43.395  31.310  55.405  1.00  0.00           H  
ATOM    438 HG23 VAL    28      42.491  31.766  56.849  1.00  0.00           H  
ATOM    439  N   LEU    29      38.962  32.003  53.102  1.00  0.00           N  
ATOM    440  CA  LEU    29      37.686  31.861  52.473  1.00  0.00           C  
ATOM    441  C   LEU    29      37.575  30.590  51.645  1.00  0.00           C  
ATOM    442  O   LEU    29      36.498  30.049  51.644  1.00  0.00           O  
ATOM    443  CB  LEU    29      37.299  33.094  51.682  1.00  0.00           C  
ATOM    444  CG  LEU    29      37.371  34.462  52.429  1.00  0.00           C  
ATOM    445  CD1 LEU    29      36.796  35.552  51.545  1.00  0.00           C  
ATOM    446  CD2 LEU    29      36.618  34.462  53.714  1.00  0.00           C  
ATOM    447  H   LEU    29      39.734  32.314  52.531  1.00  0.00           H  
ATOM    448  HA  LEU    29      36.846  31.793  53.164  1.00  0.00           H  
ATOM    449  HB2 LEU    29      37.924  33.047  50.790  1.00  0.00           H  
ATOM    450  HB3 LEU    29      36.331  32.919  51.212  1.00  0.00           H  
ATOM    451  HG  LEU    29      38.382  34.780  52.686  1.00  0.00           H  
ATOM    452 HD11 LEU    29      36.725  36.424  52.195  1.00  0.00           H  
ATOM    453 HD12 LEU    29      37.559  35.815  50.812  1.00  0.00           H  
ATOM    454 HD13 LEU    29      35.828  35.306  51.109  1.00  0.00           H  
ATOM    455 HD21 LEU    29      35.541  34.600  53.618  1.00  0.00           H  
ATOM    456 HD22 LEU    29      36.874  33.583  54.306  1.00  0.00           H  
ATOM    457 HD23 LEU    29      36.933  35.254  54.393  1.00  0.00           H  
ATOM    458  N   ASP    30      38.571  30.182  50.864  1.00  0.00           N  
ATOM    459  CA  ASP    30      38.557  29.097  49.832  1.00  0.00           C  
ATOM    460  C   ASP    30      40.022  28.780  49.416  1.00  0.00           C  
ATOM    461  O   ASP    30      41.015  29.265  49.957  1.00  0.00           O  
ATOM    462  CB  ASP    30      37.783  29.726  48.633  1.00  0.00           C  
ATOM    463  CG  ASP    30      36.949  28.651  47.891  1.00  0.00           C  
ATOM    464  OD1 ASP    30      36.129  29.073  47.008  1.00  0.00           O  
ATOM    465  OD2 ASP    30      37.233  27.436  48.047  1.00  0.00           O1-
ATOM    466  H   ASP    30      39.458  30.532  51.196  1.00  0.00           H  
ATOM    467  HA  ASP    30      37.977  28.269  50.240  1.00  0.00           H  
ATOM    468  HB2 ASP    30      37.074  30.511  48.898  1.00  0.00           H  
ATOM    469  HB3 ASP    30      38.537  30.137  47.961  1.00  0.00           H  
ATOM    470  N   GLN    31      40.160  27.959  48.409  1.00  0.00           N  
ATOM    471  CA  GLN    31      41.457  27.565  47.923  1.00  0.00           C  
ATOM    472  C   GLN    31      41.433  27.576  46.384  1.00  0.00           C  
ATOM    473  O   GLN    31      40.354  27.566  45.765  1.00  0.00           O  
ATOM    474  CB  GLN    31      41.771  26.086  48.319  1.00  0.00           C  
ATOM    475  CG  GLN    31      40.767  25.034  47.864  1.00  0.00           C  
ATOM    476  CD  GLN    31      39.781  24.697  48.967  1.00  0.00           C  
ATOM    477  OE1 GLN    31      40.128  23.827  49.731  1.00  0.00           O  
ATOM    478  NE2 GLN    31      38.547  25.206  49.169  1.00  0.00           N  
ATOM    479  H   GLN    31      39.356  27.640  47.888  1.00  0.00           H  
ATOM    480  HA  GLN    31      42.217  28.252  48.295  1.00  0.00           H  
ATOM    481  HB2 GLN    31      42.684  25.816  47.788  1.00  0.00           H  
ATOM    482  HB3 GLN    31      41.997  25.908  49.370  1.00  0.00           H  
ATOM    483  HG2 GLN    31      40.154  25.385  47.033  1.00  0.00           H  
ATOM    484  HG3 GLN    31      41.213  24.095  47.538  1.00  0.00           H  
ATOM    485 HE21 GLN    31      38.173  25.923  48.563  1.00  0.00           H  
ATOM    486 HE22 GLN    31      37.917  24.730  49.798  1.00  0.00           H  
ATOM    487  N   VAL    32      42.650  27.590  45.805  1.00  0.00           N  
ATOM    488  CA  VAL    32      42.903  27.395  44.383  1.00  0.00           C  
ATOM    489  C   VAL    32      42.728  25.937  43.939  1.00  0.00           C  
ATOM    490  O   VAL    32      43.480  25.074  44.447  1.00  0.00           O  
ATOM    491  CB  VAL    32      44.286  28.035  44.072  1.00  0.00           C  
ATOM    492  CG1 VAL    32      44.908  27.634  42.703  1.00  0.00           C  
ATOM    493  CG2 VAL    32      44.204  29.533  44.138  1.00  0.00           C  
ATOM    494  H   VAL    32      43.416  27.652  46.460  1.00  0.00           H  
ATOM    495  HA  VAL    32      42.215  28.005  43.798  1.00  0.00           H  
ATOM    496  HB  VAL    32      44.917  27.746  44.913  1.00  0.00           H  
ATOM    497 HG11 VAL    32      44.223  27.740  41.862  1.00  0.00           H  
ATOM    498 HG12 VAL    32      45.730  28.332  42.542  1.00  0.00           H  
ATOM    499 HG13 VAL    32      45.400  26.663  42.760  1.00  0.00           H  
ATOM    500 HG21 VAL    32      43.635  29.848  43.263  1.00  0.00           H  
ATOM    501 HG22 VAL    32      43.663  29.911  45.005  1.00  0.00           H  
ATOM    502 HG23 VAL    32      45.112  30.133  44.071  1.00  0.00           H  
ATOM    503  N   PRO    33      41.924  25.624  42.935  1.00  0.00           N  
ATOM    504  CA  PRO    33      41.708  24.242  42.678  1.00  0.00           C  
ATOM    505  C   PRO    33      42.859  23.505  42.000  1.00  0.00           C  
ATOM    506  O   PRO    33      42.873  22.289  41.927  1.00  0.00           O  
ATOM    507  CD  PRO    33      41.034  26.486  42.118  1.00  0.00           C  
ATOM    508  CG  PRO    33      40.257  25.493  41.157  1.00  0.00           C  
ATOM    509  CB  PRO    33      40.351  24.176  41.899  1.00  0.00           C  
ATOM    510  HD2 PRO    33      41.597  27.191  41.507  1.00  0.00           H  
ATOM    511  HD3 PRO    33      40.350  26.976  42.810  1.00  0.00           H  
ATOM    512  HG2 PRO    33      40.843  25.328  40.253  1.00  0.00           H  
ATOM    513  HG3 PRO    33      39.224  25.796  40.982  1.00  0.00           H  
ATOM    514  HB2 PRO    33      40.204  23.288  41.284  1.00  0.00           H  
ATOM    515  HB3 PRO    33      39.541  24.256  42.624  1.00  0.00           H  
ATOM    516  HA  PRO    33      41.506  23.798  43.652  1.00  0.00           H  
ATOM    517  N   VAL    34      43.846  24.332  41.519  1.00  0.00           N  
ATOM    518  CA  VAL    34      45.130  23.859  40.965  1.00  0.00           C  
ATOM    519  C   VAL    34      46.178  23.612  42.039  1.00  0.00           C  
ATOM    520  O   VAL    34      47.181  22.951  41.754  1.00  0.00           O  
ATOM    521  CB  VAL    34      45.621  24.762  39.858  1.00  0.00           C  
ATOM    522  CG1 VAL    34      46.728  24.182  38.873  1.00  0.00           C  
ATOM    523  CG2 VAL    34      44.510  25.346  38.973  1.00  0.00           C  
ATOM    524  H   VAL    34      43.673  25.323  41.602  1.00  0.00           H  
ATOM    525  HA  VAL    34      44.998  22.886  40.491  1.00  0.00           H  
ATOM    526  HB  VAL    34      46.151  25.592  40.325  1.00  0.00           H  
ATOM    527 HG11 VAL    34      47.520  23.770  39.498  1.00  0.00           H  
ATOM    528 HG12 VAL    34      46.295  23.470  38.170  1.00  0.00           H  
ATOM    529 HG13 VAL    34      47.149  25.040  38.348  1.00  0.00           H  
ATOM    530 HG21 VAL    34      44.028  24.468  38.541  1.00  0.00           H  
ATOM    531 HG22 VAL    34      43.748  25.866  39.554  1.00  0.00           H  
ATOM    532 HG23 VAL    34      44.896  26.019  38.208  1.00  0.00           H  
ATOM    533  N   ASN    35      45.917  24.105  43.234  1.00  0.00           N  
ATOM    534  CA  ASN    35      46.809  23.791  44.344  1.00  0.00           C  
ATOM    535  C   ASN    35      46.031  24.050  45.676  1.00  0.00           C  
ATOM    536  O   ASN    35      46.115  25.194  46.188  1.00  0.00           O  
ATOM    537  CB  ASN    35      48.083  24.677  44.212  1.00  0.00           C  
ATOM    538  CG  ASN    35      49.040  24.526  45.375  1.00  0.00           C  
ATOM    539  OD1 ASN    35      48.943  23.570  46.153  1.00  0.00           O  
ATOM    540  ND2 ASN    35      50.051  25.393  45.473  1.00  0.00           N  
ATOM    541  H   ASN    35      44.979  24.393  43.472  1.00  0.00           H  
ATOM    542  HA  ASN    35      47.086  22.745  44.217  1.00  0.00           H  
ATOM    543  HB2 ASN    35      48.699  24.364  43.369  1.00  0.00           H  
ATOM    544  HB3 ASN    35      47.852  25.740  44.147  1.00  0.00           H  
ATOM    545 HD21 ASN    35      50.042  26.122  44.774  1.00  0.00           H  
ATOM    546 HD22 ASN    35      50.736  25.177  46.183  1.00  0.00           H  
ATOM    547  N   PRO    36      45.374  22.984  46.275  1.00  0.00           N  
ATOM    548  CA  PRO    36      44.526  23.169  47.411  1.00  0.00           C  
ATOM    549  C   PRO    36      45.086  23.833  48.662  1.00  0.00           C  
ATOM    550  O   PRO    36      44.272  24.222  49.422  1.00  0.00           O  
ATOM    551  CD  PRO    36      45.240  21.668  45.703  1.00  0.00           C  
ATOM    552  CG  PRO    36      44.051  21.054  46.435  1.00  0.00           C  
ATOM    553  CB  PRO    36      44.009  21.811  47.735  1.00  0.00           C  
ATOM    554  HD2 PRO    36      46.085  21.013  45.914  1.00  0.00           H  
ATOM    555  HD3 PRO    36      45.092  21.781  44.629  1.00  0.00           H  
ATOM    556  HG2 PRO    36      44.177  19.985  46.605  1.00  0.00           H  
ATOM    557  HG3 PRO    36      43.109  21.255  45.926  1.00  0.00           H  
ATOM    558  HB2 PRO    36      44.649  21.262  48.426  1.00  0.00           H  
ATOM    559  HB3 PRO    36      43.039  21.994  48.198  1.00  0.00           H  
ATOM    560  HA  PRO    36      43.720  23.830  47.093  1.00  0.00           H  
ATOM    561  N   SER    37      46.420  23.956  48.788  1.00  0.00           N  
ATOM    562  CA  SER    37      47.124  24.690  49.903  1.00  0.00           C  
ATOM    563  C   SER    37      47.191  26.252  49.552  1.00  0.00           C  
ATOM    564  O   SER    37      47.613  26.981  50.535  1.00  0.00           O  
ATOM    565  CB  SER    37      48.526  24.194  49.990  1.00  0.00           C  
ATOM    566  OG  SER    37      48.623  22.789  50.259  1.00  0.00           O  
ATOM    567  H   SER    37      46.951  23.709  47.965  1.00  0.00           H  
ATOM    568  HA  SER    37      46.561  24.670  50.836  1.00  0.00           H  
ATOM    569  HB2 SER    37      48.925  24.237  48.977  1.00  0.00           H  
ATOM    570  HB3 SER    37      49.088  24.755  50.737  1.00  0.00           H  
ATOM    571  HG  SER    37      48.564  22.296  49.437  1.00  0.00           H  
ATOM    572  N   LEU    38      47.051  26.660  48.328  1.00  0.00           N  
ATOM    573  CA  LEU    38      47.109  28.087  47.915  1.00  0.00           C  
ATOM    574  C   LEU    38      45.784  28.853  48.160  1.00  0.00           C  
ATOM    575  O   LEU    38      44.846  28.863  47.293  1.00  0.00           O  
ATOM    576  CB  LEU    38      47.547  28.127  46.439  1.00  0.00           C  
ATOM    577  CG  LEU    38      47.685  29.515  45.807  1.00  0.00           C  
ATOM    578  CD1 LEU    38      48.460  30.547  46.580  1.00  0.00           C  
ATOM    579  CD2 LEU    38      48.223  29.457  44.376  1.00  0.00           C  
ATOM    580  H   LEU    38      46.603  26.008  47.701  1.00  0.00           H  
ATOM    581  HA  LEU    38      47.871  28.593  48.508  1.00  0.00           H  
ATOM    582  HB2 LEU    38      48.547  27.695  46.479  1.00  0.00           H  
ATOM    583  HB3 LEU    38      46.960  27.565  45.713  1.00  0.00           H  
ATOM    584  HG  LEU    38      46.677  29.905  45.672  1.00  0.00           H  
ATOM    585 HD11 LEU    38      49.470  30.139  46.556  1.00  0.00           H  
ATOM    586 HD12 LEU    38      48.367  31.540  46.141  1.00  0.00           H  
ATOM    587 HD13 LEU    38      48.145  30.526  47.623  1.00  0.00           H  
ATOM    588 HD21 LEU    38      49.098  28.808  44.372  1.00  0.00           H  
ATOM    589 HD22 LEU    38      47.484  28.898  43.802  1.00  0.00           H  
ATOM    590 HD23 LEU    38      48.544  30.378  43.890  1.00  0.00           H  
ATOM    591  N   TYR    39      45.705  29.423  49.335  1.00  0.00           N  
ATOM    592  CA  TYR    39      44.512  29.841  49.953  1.00  0.00           C  
ATOM    593  C   TYR    39      44.276  31.370  49.651  1.00  0.00           C  
ATOM    594  O   TYR    39      45.116  32.293  49.708  1.00  0.00           O  
ATOM    595  CB  TYR    39      44.628  29.482  51.439  1.00  0.00           C  
ATOM    596  CG  TYR    39      44.480  28.032  51.900  1.00  0.00           C  
ATOM    597  CD1 TYR    39      45.456  27.388  52.670  1.00  0.00           C  
ATOM    598  CE1 TYR    39      45.390  26.054  53.035  1.00  0.00           C  
ATOM    599  CZ  TYR    39      44.163  25.347  52.815  1.00  0.00           C  
ATOM    600  OH  TYR    39      44.094  24.036  53.231  1.00  0.00           O  
ATOM    601  CE2 TYR    39      43.108  25.989  52.116  1.00  0.00           C  
ATOM    602  CD2 TYR    39      43.296  27.287  51.594  1.00  0.00           C  
ATOM    603  H   TYR    39      46.555  29.454  49.880  1.00  0.00           H  
ATOM    604  HA  TYR    39      43.714  29.238  49.520  1.00  0.00           H  
ATOM    605  HB2 TYR    39      45.555  29.875  51.855  1.00  0.00           H  
ATOM    606  HB3 TYR    39      43.886  29.998  52.048  1.00  0.00           H  
ATOM    607  HD1 TYR    39      46.388  27.867  52.934  1.00  0.00           H  
ATOM    608  HE1 TYR    39      46.234  25.535  53.464  1.00  0.00           H  
ATOM    609  HH  TYR    39      43.194  23.704  53.197  1.00  0.00           H  
ATOM    610  HE2 TYR    39      42.196  25.506  51.796  1.00  0.00           H  
ATOM    611  HD2 TYR    39      42.534  27.576  50.886  1.00  0.00           H  
ATOM    612  N   LEU    40      42.987  31.581  49.375  1.00  0.00           N  
ATOM    613  CA  LEU    40      42.329  32.886  49.212  1.00  0.00           C  
ATOM    614  C   LEU    40      41.992  33.401  50.669  1.00  0.00           C  
ATOM    615  O   LEU    40      41.054  32.886  51.258  1.00  0.00           O  
ATOM    616  CB  LEU    40      41.017  32.744  48.301  1.00  0.00           C  
ATOM    617  CG  LEU    40      41.091  32.403  46.792  1.00  0.00           C  
ATOM    618  CD1 LEU    40      41.691  33.580  46.025  1.00  0.00           C  
ATOM    619  CD2 LEU    40      41.767  31.066  46.422  1.00  0.00           C  
ATOM    620  H   LEU    40      42.338  30.807  49.405  1.00  0.00           H  
ATOM    621  HA  LEU    40      43.043  33.541  48.712  1.00  0.00           H  
ATOM    622  HB2 LEU    40      40.465  31.893  48.698  1.00  0.00           H  
ATOM    623  HB3 LEU    40      40.414  33.644  48.422  1.00  0.00           H  
ATOM    624  HG  LEU    40      40.074  32.361  46.401  1.00  0.00           H  
ATOM    625 HD11 LEU    40      42.773  33.641  46.142  1.00  0.00           H  
ATOM    626 HD12 LEU    40      41.447  33.416  44.976  1.00  0.00           H  
ATOM    627 HD13 LEU    40      41.281  34.563  46.255  1.00  0.00           H  
ATOM    628 HD21 LEU    40      41.561  30.684  45.422  1.00  0.00           H  
ATOM    629 HD22 LEU    40      42.843  31.160  46.571  1.00  0.00           H  
ATOM    630 HD23 LEU    40      41.430  30.383  47.201  1.00  0.00           H  
ATOM    631  N   ILE    41      42.656  34.442  51.183  1.00  0.00           N  
ATOM    632  CA  ILE    41      42.458  35.051  52.495  1.00  0.00           C  
ATOM    633  C   ILE    41      42.047  36.546  52.335  1.00  0.00           C  
ATOM    634  O   ILE    41      42.862  37.308  51.801  1.00  0.00           O  
ATOM    635  CB  ILE    41      43.781  34.902  53.320  1.00  0.00           C  
ATOM    636  CG2 ILE    41      43.660  35.656  54.669  1.00  0.00           C  
ATOM    637  CG1 ILE    41      44.216  33.413  53.551  1.00  0.00           C  
ATOM    638  CD1 ILE    41      45.609  33.261  54.135  1.00  0.00           C  
ATOM    639  H   ILE    41      43.400  34.761  50.580  1.00  0.00           H  
ATOM    640  HA  ILE    41      41.661  34.546  53.040  1.00  0.00           H  
ATOM    641  HB  ILE    41      44.657  35.355  52.856  1.00  0.00           H  
ATOM    642 HG21 ILE    41      44.415  35.360  55.398  1.00  0.00           H  
ATOM    643 HG22 ILE    41      43.750  36.726  54.481  1.00  0.00           H  
ATOM    644 HG23 ILE    41      42.691  35.414  55.106  1.00  0.00           H  
ATOM    645 HG12 ILE    41      43.551  33.080  54.348  1.00  0.00           H  
ATOM    646 HG13 ILE    41      44.070  32.686  52.752  1.00  0.00           H  
ATOM    647 HD11 ILE    41      45.996  32.287  53.835  1.00  0.00           H  
ATOM    648 HD12 ILE    41      46.200  34.070  53.705  1.00  0.00           H  
ATOM    649 HD13 ILE    41      45.496  33.248  55.219  1.00  0.00           H  
ATOM    650  N   LYS    42      40.936  36.889  53.000  1.00  0.00           N  
ATOM    651  CA  LYS    42      40.721  38.321  53.337  1.00  0.00           C  
ATOM    652  C   LYS    42      41.546  38.676  54.648  1.00  0.00           C  
ATOM    653  O   LYS    42      41.194  38.120  55.674  1.00  0.00           O  
ATOM    654  CB  LYS    42      39.244  38.551  53.531  1.00  0.00           C  
ATOM    655  CG  LYS    42      38.901  40.003  54.015  1.00  0.00           C  
ATOM    656  CD  LYS    42      39.318  41.136  53.078  1.00  0.00           C  
ATOM    657  CE  LYS    42      38.495  42.371  53.640  1.00  0.00           C  
ATOM    658  NZ  LYS    42      39.006  42.869  54.887  1.00  0.00           N1+
ATOM    659  H   LYS    42      40.500  36.183  53.575  1.00  0.00           H  
ATOM    660  HA  LYS    42      41.089  38.965  52.538  1.00  0.00           H  
ATOM    661  HB2 LYS    42      38.778  38.476  52.549  1.00  0.00           H  
ATOM    662  HB3 LYS    42      38.858  37.794  54.215  1.00  0.00           H  
ATOM    663  HG2 LYS    42      37.813  40.063  54.021  1.00  0.00           H  
ATOM    664  HG3 LYS    42      39.290  40.282  54.994  1.00  0.00           H  
ATOM    665  HD2 LYS    42      40.357  41.459  53.140  1.00  0.00           H  
ATOM    666  HD3 LYS    42      38.829  41.125  52.104  1.00  0.00           H  
ATOM    667  HE2 LYS    42      38.657  43.129  52.874  1.00  0.00           H  
ATOM    668  HE3 LYS    42      37.438  42.104  53.653  1.00  0.00           H  
ATOM    669  HZ1 LYS    42      38.317  43.408  55.392  1.00  0.00           H  
ATOM    670  HZ2 LYS    42      39.410  42.145  55.463  1.00  0.00           H  
ATOM    671  HZ3 LYS    42      39.801  43.451  54.663  1.00  0.00           H  
ATOM    672  N   TYR    43      42.532  39.495  54.610  1.00  0.00           N  
ATOM    673  CA  TYR    43      43.217  40.186  55.773  1.00  0.00           C  
ATOM    674  C   TYR    43      42.432  41.389  56.355  1.00  0.00           C  
ATOM    675  O   TYR    43      41.756  42.150  55.727  1.00  0.00           O  
ATOM    676  CB  TYR    43      44.573  40.629  55.312  1.00  0.00           C  
ATOM    677  CG  TYR    43      45.482  39.418  55.268  1.00  0.00           C  
ATOM    678  CD1 TYR    43      45.687  38.676  54.095  1.00  0.00           C  
ATOM    679  CE1 TYR    43      46.548  37.620  54.099  1.00  0.00           C  
ATOM    680  CZ  TYR    43      47.185  37.219  55.253  1.00  0.00           C  
ATOM    681  OH  TYR    43      48.088  36.216  55.190  1.00  0.00           O  
ATOM    682  CE2 TYR    43      46.988  37.965  56.441  1.00  0.00           C  
ATOM    683  CD2 TYR    43      46.222  39.135  56.414  1.00  0.00           C  
ATOM    684  H   TYR    43      42.825  39.656  53.657  1.00  0.00           H  
ATOM    685  HA  TYR    43      43.375  39.450  56.562  1.00  0.00           H  
ATOM    686  HB2 TYR    43      44.481  41.143  54.355  1.00  0.00           H  
ATOM    687  HB3 TYR    43      44.977  41.269  56.096  1.00  0.00           H  
ATOM    688  HD1 TYR    43      45.145  38.965  53.207  1.00  0.00           H  
ATOM    689  HE1 TYR    43      46.572  36.986  53.226  1.00  0.00           H  
ATOM    690  HH  TYR    43      48.626  36.248  55.984  1.00  0.00           H  
ATOM    691  HE2 TYR    43      47.577  37.843  57.338  1.00  0.00           H  
ATOM    692  HD2 TYR    43      46.107  39.649  57.357  1.00  0.00           H  
ATOM    693  N   ASP    44      42.693  41.538  57.658  1.00  0.00           N  
ATOM    694  CA  ASP    44      42.197  42.633  58.499  1.00  0.00           C  
ATOM    695  C   ASP    44      42.871  44.036  58.175  1.00  0.00           C  
ATOM    696  O   ASP    44      44.053  44.144  58.089  1.00  0.00           O  
ATOM    697  CB  ASP    44      42.171  42.236  59.971  1.00  0.00           C  
ATOM    698  CG  ASP    44      41.079  41.209  60.408  1.00  0.00           C  
ATOM    699  OD1 ASP    44      40.792  41.081  61.638  1.00  0.00           O  
ATOM    700  OD2 ASP    44      40.540  40.422  59.541  1.00  0.00           O1-
ATOM    701  H   ASP    44      43.262  40.810  58.065  1.00  0.00           H  
ATOM    702  HA  ASP    44      41.128  42.643  58.286  1.00  0.00           H  
ATOM    703  HB2 ASP    44      43.164  41.984  60.345  1.00  0.00           H  
ATOM    704  HB3 ASP    44      41.932  43.123  60.558  1.00  0.00           H  
ATOM    705  N   GLY    45      42.063  45.120  58.091  1.00  0.00           N  
ATOM    706  CA  GLY    45      42.530  46.463  57.669  1.00  0.00           C  
ATOM    707  C   GLY    45      42.681  46.658  56.184  1.00  0.00           C  
ATOM    708  O   GLY    45      42.318  47.721  55.664  1.00  0.00           O  
ATOM    709  H   GLY    45      41.057  45.033  58.100  1.00  0.00           H  
ATOM    710  HA2 GLY    45      41.791  47.083  58.175  1.00  0.00           H  
ATOM    711  HA3 GLY    45      43.525  46.618  58.087  1.00  0.00           H  
ATOM    712  N   PHE    46      43.119  45.625  55.457  1.00  0.00           N  
ATOM    713  CA  PHE    46      43.309  45.587  54.004  1.00  0.00           C  
ATOM    714  C   PHE    46      41.979  45.106  53.424  1.00  0.00           C  
ATOM    715  O   PHE    46      41.200  44.356  54.058  1.00  0.00           O  
ATOM    716  CB  PHE    46      44.459  44.675  53.639  1.00  0.00           C  
ATOM    717  CG  PHE    46      45.852  45.131  54.141  1.00  0.00           C  
ATOM    718  CD1 PHE    46      46.337  44.714  55.361  1.00  0.00           C  
ATOM    719  CE1 PHE    46      47.597  45.200  55.758  1.00  0.00           C  
ATOM    720  CZ  PHE    46      48.309  46.172  55.043  1.00  0.00           C  
ATOM    721  CE2 PHE    46      47.779  46.671  53.856  1.00  0.00           C  
ATOM    722  CD2 PHE    46      46.592  46.144  53.387  1.00  0.00           C  
ATOM    723  H   PHE    46      43.494  44.811  55.923  1.00  0.00           H  
ATOM    724  HA  PHE    46      43.474  46.632  53.738  1.00  0.00           H  
ATOM    725  HB2 PHE    46      44.238  43.653  53.946  1.00  0.00           H  
ATOM    726  HB3 PHE    46      44.416  44.622  52.551  1.00  0.00           H  
ATOM    727  HD1 PHE    46      45.787  44.050  56.012  1.00  0.00           H  
ATOM    728  HE1 PHE    46      47.924  44.901  56.743  1.00  0.00           H  
ATOM    729  HZ  PHE    46      49.244  46.586  55.392  1.00  0.00           H  
ATOM    730  HE2 PHE    46      48.279  47.418  53.258  1.00  0.00           H  
ATOM    731  HD2 PHE    46      46.189  46.514  52.456  1.00  0.00           H  
ATOM    732  N   ASP    47      41.644  45.637  52.269  1.00  0.00           N  
ATOM    733  CA  ASP    47      40.384  45.270  51.604  1.00  0.00           C  
ATOM    734  C   ASP    47      40.424  44.195  50.502  1.00  0.00           C  
ATOM    735  O   ASP    47      39.373  43.745  50.047  1.00  0.00           O  
ATOM    736  CB  ASP    47      39.809  46.617  51.039  1.00  0.00           C  
ATOM    737  CG  ASP    47      39.292  47.589  52.057  1.00  0.00           C  
ATOM    738  OD1 ASP    47      39.332  48.835  51.886  1.00  0.00           O  
ATOM    739  OD2 ASP    47      38.789  47.182  53.055  1.00  0.00           O1-
ATOM    740  H   ASP    47      42.304  46.235  51.792  1.00  0.00           H  
ATOM    741  HA  ASP    47      39.658  44.965  52.358  1.00  0.00           H  
ATOM    742  HB2 ASP    47      40.578  47.154  50.483  1.00  0.00           H  
ATOM    743  HB3 ASP    47      38.940  46.367  50.430  1.00  0.00           H  
ATOM    744  N   CYS    48      41.656  43.834  50.025  1.00  0.00           N  
ATOM    745  CA  CYS    48      41.970  42.753  49.099  1.00  0.00           C  
ATOM    746  C   CYS    48      41.880  41.354  49.743  1.00  0.00           C  
ATOM    747  O   CYS    48      42.189  41.187  50.907  1.00  0.00           O  
ATOM    748  CB  CYS    48      43.261  43.123  48.334  1.00  0.00           C  
ATOM    749  SG  CYS    48      43.681  42.001  47.016  1.00  0.00           S  
ATOM    750  H   CYS    48      42.425  44.280  50.504  1.00  0.00           H  
ATOM    751  HA  CYS    48      41.187  42.863  48.349  1.00  0.00           H  
ATOM    752  HB2 CYS    48      43.210  44.105  47.862  1.00  0.00           H  
ATOM    753  HB3 CYS    48      44.090  43.174  49.040  1.00  0.00           H  
ATOM    754  HG  CYS    48      42.551  42.264  46.353  1.00  0.00           H  
ATOM    755  N   VAL    49      41.534  40.397  48.879  1.00  0.00           N  
ATOM    756  CA  VAL    49      41.751  38.968  49.179  1.00  0.00           C  
ATOM    757  C   VAL    49      43.133  38.623  48.549  1.00  0.00           C  
ATOM    758  O   VAL    49      43.371  38.742  47.337  1.00  0.00           O  
ATOM    759  CB  VAL    49      40.645  38.070  48.518  1.00  0.00           C  
ATOM    760  CG1 VAL    49      40.960  36.558  48.413  1.00  0.00           C  
ATOM    761  CG2 VAL    49      39.478  38.216  49.446  1.00  0.00           C  
ATOM    762  H   VAL    49      41.479  40.666  47.907  1.00  0.00           H  
ATOM    763  HA  VAL    49      41.827  38.739  50.242  1.00  0.00           H  
ATOM    764  HB  VAL    49      40.355  38.358  47.508  1.00  0.00           H  
ATOM    765 HG11 VAL    49      41.812  36.310  47.780  1.00  0.00           H  
ATOM    766 HG12 VAL    49      41.212  36.195  49.409  1.00  0.00           H  
ATOM    767 HG13 VAL    49      40.136  35.986  47.986  1.00  0.00           H  
ATOM    768 HG21 VAL    49      39.253  39.250  49.706  1.00  0.00           H  
ATOM    769 HG22 VAL    49      38.570  38.037  48.869  1.00  0.00           H  
ATOM    770 HG23 VAL    49      39.558  37.649  50.374  1.00  0.00           H  
ATOM    771  N   TYR    50      44.033  38.064  49.383  1.00  0.00           N  
ATOM    772  CA  TYR    50      45.345  37.631  48.922  1.00  0.00           C  
ATOM    773  C   TYR    50      45.414  36.093  48.792  1.00  0.00           C  
ATOM    774  O   TYR    50      44.531  35.394  49.287  1.00  0.00           O  
ATOM    775  CB  TYR    50      46.399  38.203  49.917  1.00  0.00           C  
ATOM    776  CG  TYR    50      46.433  39.742  50.044  1.00  0.00           C  
ATOM    777  CD1 TYR    50      45.486  40.525  50.682  1.00  0.00           C  
ATOM    778  CE1 TYR    50      45.578  41.958  50.707  1.00  0.00           C  
ATOM    779  CZ  TYR    50      46.669  42.651  50.182  1.00  0.00           C  
ATOM    780  OH  TYR    50      46.725  43.973  50.286  1.00  0.00           O  
ATOM    781  CE2 TYR    50      47.685  41.871  49.587  1.00  0.00           C  
ATOM    782  CD2 TYR    50      47.562  40.463  49.540  1.00  0.00           C  
ATOM    783  H   TYR    50      43.775  37.946  50.352  1.00  0.00           H  
ATOM    784  HA  TYR    50      45.526  38.056  47.935  1.00  0.00           H  
ATOM    785  HB2 TYR    50      46.272  37.725  50.888  1.00  0.00           H  
ATOM    786  HB3 TYR    50      47.392  37.929  49.559  1.00  0.00           H  
ATOM    787  HD1 TYR    50      44.649  40.118  51.231  1.00  0.00           H  
ATOM    788  HE1 TYR    50      44.766  42.454  51.216  1.00  0.00           H  
ATOM    789  HH  TYR    50      47.650  44.223  50.340  1.00  0.00           H  
ATOM    790  HE2 TYR    50      48.510  42.401  49.135  1.00  0.00           H  
ATOM    791  HD2 TYR    50      48.325  39.992  48.937  1.00  0.00           H  
ATOM    792  N   GLY    51      46.485  35.652  48.125  1.00  0.00           N  
ATOM    793  CA  GLY    51      46.683  34.315  47.625  1.00  0.00           C  
ATOM    794  C   GLY    51      48.005  33.784  48.225  1.00  0.00           C  
ATOM    795  O   GLY    51      49.031  34.094  47.671  1.00  0.00           O  
ATOM    796  H   GLY    51      47.164  36.332  47.813  1.00  0.00           H  
ATOM    797  HA2 GLY    51      45.858  33.634  47.830  1.00  0.00           H  
ATOM    798  HA3 GLY    51      46.850  34.255  46.549  1.00  0.00           H  
ATOM    799  N   LEU    52      47.943  33.029  49.345  1.00  0.00           N  
ATOM    800  CA  LEU    52      49.194  32.483  49.865  1.00  0.00           C  
ATOM    801  C   LEU    52      49.139  30.991  50.082  1.00  0.00           C  
ATOM    802  O   LEU    52      48.145  30.447  50.592  1.00  0.00           O  
ATOM    803  CB  LEU    52      49.645  33.113  51.170  1.00  0.00           C  
ATOM    804  CG  LEU    52      49.921  34.633  51.164  1.00  0.00           C  
ATOM    805  CD1 LEU    52      48.688  35.507  51.469  1.00  0.00           C  
ATOM    806  CD2 LEU    52      50.865  34.925  52.365  1.00  0.00           C  
ATOM    807  H   LEU    52      47.073  32.868  49.831  1.00  0.00           H  
ATOM    808  HA  LEU    52      49.983  32.703  49.145  1.00  0.00           H  
ATOM    809  HB2 LEU    52      48.904  32.859  51.927  1.00  0.00           H  
ATOM    810  HB3 LEU    52      50.561  32.596  51.454  1.00  0.00           H  
ATOM    811  HG  LEU    52      50.416  34.899  50.231  1.00  0.00           H  
ATOM    812 HD11 LEU    52      48.859  36.583  51.430  1.00  0.00           H  
ATOM    813 HD12 LEU    52      47.979  35.505  50.642  1.00  0.00           H  
ATOM    814 HD13 LEU    52      48.191  35.188  52.386  1.00  0.00           H  
ATOM    815 HD21 LEU    52      50.418  34.888  53.358  1.00  0.00           H  
ATOM    816 HD22 LEU    52      51.707  34.247  52.226  1.00  0.00           H  
ATOM    817 HD23 LEU    52      51.272  35.915  52.161  1.00  0.00           H  
ATOM    818  N   GLU    53      50.316  30.370  49.870  1.00  0.00           N  
ATOM    819  CA  GLU    53      50.427  29.045  50.449  1.00  0.00           C  
ATOM    820  C   GLU    53      50.897  29.127  51.959  1.00  0.00           C  
ATOM    821  O   GLU    53      51.968  28.629  52.324  1.00  0.00           O  
ATOM    822  CB  GLU    53      51.409  28.206  49.598  1.00  0.00           C  
ATOM    823  CG  GLU    53      51.157  28.286  48.075  1.00  0.00           C  
ATOM    824  CD  GLU    53      51.919  29.413  47.300  1.00  0.00           C  
ATOM    825  OE1 GLU    53      51.830  29.471  46.045  1.00  0.00           O  
ATOM    826  OE2 GLU    53      52.620  30.290  47.923  1.00  0.00           O1-
ATOM    827  H   GLU    53      50.966  30.846  49.260  1.00  0.00           H  
ATOM    828  HA  GLU    53      49.483  28.505  50.373  1.00  0.00           H  
ATOM    829  HB2 GLU    53      52.393  28.594  49.861  1.00  0.00           H  
ATOM    830  HB3 GLU    53      51.441  27.163  49.914  1.00  0.00           H  
ATOM    831  HG2 GLU    53      51.394  27.270  47.759  1.00  0.00           H  
ATOM    832  HG3 GLU    53      50.076  28.357  47.956  1.00  0.00           H  
ATOM    833  N   LEU    54      50.043  29.787  52.780  1.00  0.00           N  
ATOM    834  CA  LEU    54      50.333  30.334  54.082  1.00  0.00           C  
ATOM    835  C   LEU    54      50.942  29.323  54.967  1.00  0.00           C  
ATOM    836  O   LEU    54      51.748  29.623  55.802  1.00  0.00           O  
ATOM    837  CB  LEU    54      49.032  30.807  54.720  1.00  0.00           C  
ATOM    838  CG  LEU    54      49.139  31.296  56.178  1.00  0.00           C  
ATOM    839  CD1 LEU    54      49.247  32.856  56.326  1.00  0.00           C  
ATOM    840  CD2 LEU    54      47.819  30.848  56.861  1.00  0.00           C  
ATOM    841  H   LEU    54      49.147  30.002  52.367  1.00  0.00           H  
ATOM    842  HA  LEU    54      50.990  31.201  54.004  1.00  0.00           H  
ATOM    843  HB2 LEU    54      48.627  31.629  54.129  1.00  0.00           H  
ATOM    844  HB3 LEU    54      48.301  30.002  54.645  1.00  0.00           H  
ATOM    845  HG  LEU    54      50.022  30.916  56.692  1.00  0.00           H  
ATOM    846 HD11 LEU    54      50.171  33.160  55.833  1.00  0.00           H  
ATOM    847 HD12 LEU    54      48.317  33.348  56.044  1.00  0.00           H  
ATOM    848 HD13 LEU    54      49.361  33.089  57.384  1.00  0.00           H  
ATOM    849 HD21 LEU    54      46.980  31.220  56.272  1.00  0.00           H  
ATOM    850 HD22 LEU    54      47.665  29.769  56.879  1.00  0.00           H  
ATOM    851 HD23 LEU    54      47.837  31.177  57.900  1.00  0.00           H  
ATOM    852  N   ASN    55      50.552  28.075  54.804  1.00  0.00           N  
ATOM    853  CA  ASN    55      50.842  26.990  55.725  1.00  0.00           C  
ATOM    854  C   ASN    55      51.986  26.081  55.168  1.00  0.00           C  
ATOM    855  O   ASN    55      52.292  25.025  55.772  1.00  0.00           O  
ATOM    856  CB  ASN    55      49.544  26.344  56.259  1.00  0.00           C  
ATOM    857  CG  ASN    55      49.651  25.730  57.663  1.00  0.00           C  
ATOM    858  OD1 ASN    55      50.665  25.800  58.317  1.00  0.00           O  
ATOM    859  ND2 ASN    55      48.527  25.240  58.133  1.00  0.00           N  
ATOM    860  H   ASN    55      50.023  27.850  53.974  1.00  0.00           H  
ATOM    861  HA  ASN    55      51.153  27.441  56.667  1.00  0.00           H  
ATOM    862  HB2 ASN    55      48.644  26.958  56.234  1.00  0.00           H  
ATOM    863  HB3 ASN    55      49.255  25.543  55.578  1.00  0.00           H  
ATOM    864 HD21 ASN    55      47.772  25.036  57.494  1.00  0.00           H  
ATOM    865 HD22 ASN    55      48.533  25.006  59.115  1.00  0.00           H  
ATOM    866  N   LYS    56      52.699  26.473  54.083  1.00  0.00           N  
ATOM    867  CA  LYS    56      53.979  25.884  53.607  1.00  0.00           C  
ATOM    868  C   LYS    56      55.116  26.841  53.296  1.00  0.00           C  
ATOM    869  O   LYS    56      56.277  26.322  53.367  1.00  0.00           O  
ATOM    870  CB  LYS    56      53.649  25.066  52.316  1.00  0.00           C  
ATOM    871  CG  LYS    56      52.873  23.736  52.706  1.00  0.00           C  
ATOM    872  CD  LYS    56      52.438  22.992  51.472  1.00  0.00           C  
ATOM    873  CE  LYS    56      51.742  21.653  51.815  1.00  0.00           C  
ATOM    874  NZ  LYS    56      51.142  21.074  50.587  1.00  0.00           N1+
ATOM    875  H   LYS    56      52.368  27.272  53.562  1.00  0.00           H  
ATOM    876  HA  LYS    56      54.321  25.176  54.362  1.00  0.00           H  
ATOM    877  HB2 LYS    56      53.049  25.720  51.683  1.00  0.00           H  
ATOM    878  HB3 LYS    56      54.582  24.712  51.878  1.00  0.00           H  
ATOM    879  HG2 LYS    56      53.607  23.221  53.326  1.00  0.00           H  
ATOM    880  HG3 LYS    56      51.960  23.998  53.240  1.00  0.00           H  
ATOM    881  HD2 LYS    56      51.683  23.575  50.946  1.00  0.00           H  
ATOM    882  HD3 LYS    56      53.312  22.781  50.857  1.00  0.00           H  
ATOM    883  HE2 LYS    56      52.447  20.936  52.237  1.00  0.00           H  
ATOM    884  HE3 LYS    56      50.995  21.834  52.588  1.00  0.00           H  
ATOM    885  HZ1 LYS    56      51.787  21.283  49.839  1.00  0.00           H  
ATOM    886  HZ2 LYS    56      50.973  20.080  50.526  1.00  0.00           H  
ATOM    887  HZ3 LYS    56      50.302  21.606  50.408  1.00  0.00           H  
ATOM    888  N   ASP    57      54.760  28.090  52.934  1.00  0.00           N  
ATOM    889  CA  ASP    57      55.642  29.211  52.523  1.00  0.00           C  
ATOM    890  C   ASP    57      56.622  29.524  53.650  1.00  0.00           C  
ATOM    891  O   ASP    57      56.314  29.914  54.819  1.00  0.00           O  
ATOM    892  CB  ASP    57      54.840  30.488  52.252  1.00  0.00           C  
ATOM    893  CG  ASP    57      55.676  31.436  51.346  1.00  0.00           C  
ATOM    894  OD1 ASP    57      56.839  31.839  51.643  1.00  0.00           O  
ATOM    895  OD2 ASP    57      55.278  31.695  50.226  1.00  0.00           O1-
ATOM    896  H   ASP    57      53.766  28.264  52.908  1.00  0.00           H  
ATOM    897  HA  ASP    57      56.172  29.045  51.585  1.00  0.00           H  
ATOM    898  HB2 ASP    57      53.921  30.323  51.691  1.00  0.00           H  
ATOM    899  HB3 ASP    57      54.623  30.991  53.195  1.00  0.00           H  
ATOM    900  N   GLU    58      57.929  29.510  53.387  1.00  0.00           N  
ATOM    901  CA  GLU    58      59.003  29.615  54.348  1.00  0.00           C  
ATOM    902  C   GLU    58      58.965  30.944  55.062  1.00  0.00           C  
ATOM    903  O   GLU    58      59.309  31.045  56.218  1.00  0.00           O  
ATOM    904  CB  GLU    58      60.382  29.565  53.633  1.00  0.00           C  
ATOM    905  CG  GLU    58      61.540  29.441  54.583  1.00  0.00           C  
ATOM    906  CD  GLU    58      61.220  28.551  55.805  1.00  0.00           C  
ATOM    907  OE1 GLU    58      60.638  27.471  55.526  1.00  0.00           O  
ATOM    908  OE2 GLU    58      61.850  28.729  56.837  1.00  0.00           O1-
ATOM    909  H   GLU    58      58.196  29.297  52.437  1.00  0.00           H  
ATOM    910  HA  GLU    58      58.813  28.832  55.083  1.00  0.00           H  
ATOM    911  HB2 GLU    58      60.312  28.682  52.998  1.00  0.00           H  
ATOM    912  HB3 GLU    58      60.551  30.327  52.873  1.00  0.00           H  
ATOM    913  HG2 GLU    58      62.472  29.154  54.097  1.00  0.00           H  
ATOM    914  HG3 GLU    58      61.682  30.469  54.917  1.00  0.00           H  
ATOM    915  N   ARG    59      58.458  31.967  54.363  1.00  0.00           N  
ATOM    916  CA  ARG    59      58.413  33.364  54.868  1.00  0.00           C  
ATOM    917  C   ARG    59      57.389  33.584  56.023  1.00  0.00           C  
ATOM    918  O   ARG    59      57.408  34.622  56.719  1.00  0.00           O  
ATOM    919  CB  ARG    59      58.240  34.357  53.737  1.00  0.00           C  
ATOM    920  CG  ARG    59      59.422  34.349  52.773  1.00  0.00           C  
ATOM    921  CD  ARG    59      59.166  34.822  51.374  1.00  0.00           C  
ATOM    922  NE  ARG    59      58.168  34.002  50.655  1.00  0.00           N  
ATOM    923  CZ  ARG    59      57.809  34.181  49.380  1.00  0.00           C  
ATOM    924  NH1 ARG    59      58.198  35.138  48.681  1.00  0.00           N  
ATOM    925  NH2 ARG    59      57.013  33.364  48.893  1.00  0.00           N1+
ATOM    926  H   ARG    59      58.186  31.818  53.402  1.00  0.00           H  
ATOM    927  HA  ARG    59      59.384  33.611  55.297  1.00  0.00           H  
ATOM    928  HB2 ARG    59      57.297  34.113  53.248  1.00  0.00           H  
ATOM    929  HB3 ARG    59      58.175  35.390  54.080  1.00  0.00           H  
ATOM    930  HG2 ARG    59      60.131  35.052  53.210  1.00  0.00           H  
ATOM    931  HG3 ARG    59      59.848  33.350  52.678  1.00  0.00           H  
ATOM    932  HD2 ARG    59      58.746  35.822  51.480  1.00  0.00           H  
ATOM    933  HD3 ARG    59      60.145  34.874  50.898  1.00  0.00           H  
ATOM    934  HE  ARG    59      57.647  33.242  51.068  1.00  0.00           H  
ATOM    935 HH11 ARG    59      59.021  35.675  48.911  1.00  0.00           H  
ATOM    936 HH12 ARG    59      57.833  35.282  47.750  1.00  0.00           H  
ATOM    937 HH21 ARG    59      56.383  32.728  49.359  1.00  0.00           H  
ATOM    938 HH22 ARG    59      56.608  33.659  48.016  1.00  0.00           H  
ATOM    939  N   VAL    60      56.536  32.585  56.264  1.00  0.00           N  
ATOM    940  CA  VAL    60      55.486  32.777  57.264  1.00  0.00           C  
ATOM    941  C   VAL    60      56.024  32.414  58.677  1.00  0.00           C  
ATOM    942  O   VAL    60      56.742  31.446  58.826  1.00  0.00           O  
ATOM    943  CB  VAL    60      54.234  32.012  56.856  1.00  0.00           C  
ATOM    944  CG1 VAL    60      53.038  32.211  57.822  1.00  0.00           C  
ATOM    945  CG2 VAL    60      53.851  32.515  55.519  1.00  0.00           C  
ATOM    946  H   VAL    60      56.481  31.745  55.706  1.00  0.00           H  
ATOM    947  HA  VAL    60      55.136  33.798  57.415  1.00  0.00           H  
ATOM    948  HB  VAL    60      54.456  30.954  56.723  1.00  0.00           H  
ATOM    949 HG11 VAL    60      52.993  33.191  58.297  1.00  0.00           H  
ATOM    950 HG12 VAL    60      52.075  31.901  57.416  1.00  0.00           H  
ATOM    951 HG13 VAL    60      53.177  31.513  58.647  1.00  0.00           H  
ATOM    952 HG21 VAL    60      53.793  33.601  55.455  1.00  0.00           H  
ATOM    953 HG22 VAL    60      54.616  32.131  54.844  1.00  0.00           H  
ATOM    954 HG23 VAL    60      52.902  32.101  55.180  1.00  0.00           H  
ATOM    955  N   SER    61      55.670  33.224  59.684  1.00  0.00           N  
ATOM    956  CA  SER    61      56.205  33.166  61.037  1.00  0.00           C  
ATOM    957  C   SER    61      55.116  33.118  62.124  1.00  0.00           C  
ATOM    958  O   SER    61      54.083  33.788  62.058  1.00  0.00           O  
ATOM    959  CB  SER    61      57.277  34.210  61.278  1.00  0.00           C  
ATOM    960  OG  SER    61      57.716  34.076  62.594  1.00  0.00           O  
ATOM    961  H   SER    61      54.995  33.942  59.462  1.00  0.00           H  
ATOM    962  HA  SER    61      56.800  32.254  61.076  1.00  0.00           H  
ATOM    963  HB2 SER    61      58.113  33.906  60.649  1.00  0.00           H  
ATOM    964  HB3 SER    61      56.801  35.142  60.972  1.00  0.00           H  
ATOM    965  HG  SER    61      58.302  33.326  62.719  1.00  0.00           H  
ATOM    966  N   ALA    62      55.400  32.323  63.222  1.00  0.00           N  
ATOM    967  CA  ALA    62      54.536  32.093  64.463  1.00  0.00           C  
ATOM    968  C   ALA    62      53.109  31.643  64.226  1.00  0.00           C  
ATOM    969  O   ALA    62      52.272  31.827  65.094  1.00  0.00           O  
ATOM    970  CB  ALA    62      54.730  33.238  65.434  1.00  0.00           C  
ATOM    971  H   ALA    62      56.323  31.929  63.339  1.00  0.00           H  
ATOM    972  HA  ALA    62      55.032  31.157  64.721  1.00  0.00           H  
ATOM    973  HB1 ALA    62      54.288  34.127  64.984  1.00  0.00           H  
ATOM    974  HB2 ALA    62      54.160  32.963  66.321  1.00  0.00           H  
ATOM    975  HB3 ALA    62      55.751  33.566  65.630  1.00  0.00           H  
ATOM    976  N   LEU    63      52.766  31.030  63.069  1.00  0.00           N  
ATOM    977  CA  LEU    63      51.375  30.774  62.579  1.00  0.00           C  
ATOM    978  C   LEU    63      50.513  30.043  63.585  1.00  0.00           C  
ATOM    979  O   LEU    63      50.731  28.877  63.919  1.00  0.00           O  
ATOM    980  CB  LEU    63      51.453  29.952  61.224  1.00  0.00           C  
ATOM    981  CG  LEU    63      50.102  29.577  60.653  1.00  0.00           C  
ATOM    982  CD1 LEU    63      49.223  30.805  60.411  1.00  0.00           C  
ATOM    983  CD2 LEU    63      50.226  28.924  59.274  1.00  0.00           C  
ATOM    984  H   LEU    63      53.549  30.803  62.472  1.00  0.00           H  
ATOM    985  HA  LEU    63      51.010  31.783  62.388  1.00  0.00           H  
ATOM    986  HB2 LEU    63      51.957  30.427  60.382  1.00  0.00           H  
ATOM    987  HB3 LEU    63      51.953  29.035  61.536  1.00  0.00           H  
ATOM    988  HG  LEU    63      49.715  28.759  61.261  1.00  0.00           H  
ATOM    989 HD11 LEU    63      48.917  31.284  61.341  1.00  0.00           H  
ATOM    990 HD12 LEU    63      49.771  31.508  59.784  1.00  0.00           H  
ATOM    991 HD13 LEU    63      48.314  30.576  59.856  1.00  0.00           H  
ATOM    992 HD21 LEU    63      51.005  28.163  59.241  1.00  0.00           H  
ATOM    993 HD22 LEU    63      49.297  28.408  59.033  1.00  0.00           H  
ATOM    994 HD23 LEU    63      50.501  29.658  58.517  1.00  0.00           H  
ATOM    995  N   GLU    64      49.610  30.889  64.201  1.00  0.00           N  
ATOM    996  CA  GLU    64      48.424  30.374  64.929  1.00  0.00           C  
ATOM    997  C   GLU    64      47.188  30.292  64.018  1.00  0.00           C  
ATOM    998  O   GLU    64      46.708  31.279  63.426  1.00  0.00           O  
ATOM    999  CB  GLU    64      48.218  31.299  66.080  1.00  0.00           C  
ATOM   1000  CG  GLU    64      49.201  31.055  67.249  1.00  0.00           C  
ATOM   1001  CD  GLU    64      48.738  29.902  68.186  1.00  0.00           C  
ATOM   1002  OE1 GLU    64      48.533  30.173  69.395  1.00  0.00           O  
ATOM   1003  OE2 GLU    64      48.706  28.764  67.754  1.00  0.00           O1-
ATOM   1004  H   GLU    64      49.682  31.817  63.811  1.00  0.00           H  
ATOM   1005  HA  GLU    64      48.530  29.354  65.301  1.00  0.00           H  
ATOM   1006  HB2 GLU    64      48.300  32.320  65.708  1.00  0.00           H  
ATOM   1007  HB3 GLU    64      47.188  31.129  66.394  1.00  0.00           H  
ATOM   1008  HG2 GLU    64      50.143  30.714  66.821  1.00  0.00           H  
ATOM   1009  HG3 GLU    64      49.478  31.964  67.784  1.00  0.00           H  
ATOM   1010  N   VAL    65      46.778  29.040  63.819  1.00  0.00           N  
ATOM   1011  CA  VAL    65      45.438  28.782  63.374  1.00  0.00           C  
ATOM   1012  C   VAL    65      44.434  28.999  64.471  1.00  0.00           C  
ATOM   1013  O   VAL    65      44.715  28.556  65.592  1.00  0.00           O  
ATOM   1014  CB  VAL    65      45.233  27.444  62.587  1.00  0.00           C  
ATOM   1015  CG1 VAL    65      43.771  27.295  62.320  1.00  0.00           C  
ATOM   1016  CG2 VAL    65      46.040  27.379  61.285  1.00  0.00           C  
ATOM   1017  H   VAL    65      47.319  28.308  64.255  1.00  0.00           H  
ATOM   1018  HA  VAL    65      45.182  29.576  62.671  1.00  0.00           H  
ATOM   1019  HB  VAL    65      45.528  26.576  63.176  1.00  0.00           H  
ATOM   1020 HG11 VAL    65      43.541  26.448  61.673  1.00  0.00           H  
ATOM   1021 HG12 VAL    65      43.237  27.019  63.229  1.00  0.00           H  
ATOM   1022 HG13 VAL    65      43.448  28.241  61.885  1.00  0.00           H  
ATOM   1023 HG21 VAL    65      45.713  28.254  60.724  1.00  0.00           H  
ATOM   1024 HG22 VAL    65      47.114  27.426  61.462  1.00  0.00           H  
ATOM   1025 HG23 VAL    65      45.811  26.482  60.710  1.00  0.00           H  
ATOM   1026  N   LEU    66      43.323  29.685  64.300  1.00  0.00           N  
ATOM   1027  CA  LEU    66      42.367  30.137  65.289  1.00  0.00           C  
ATOM   1028  C   LEU    66      40.966  29.703  64.792  1.00  0.00           C  
ATOM   1029  O   LEU    66      40.687  29.573  63.588  1.00  0.00           O  
ATOM   1030  CB  LEU    66      42.426  31.693  65.441  1.00  0.00           C  
ATOM   1031  CG  LEU    66      43.851  32.253  65.505  1.00  0.00           C  
ATOM   1032  CD1 LEU    66      43.675  33.776  65.416  1.00  0.00           C  
ATOM   1033  CD2 LEU    66      44.478  31.716  66.798  1.00  0.00           C  
ATOM   1034  H   LEU    66      43.060  30.003  63.378  1.00  0.00           H  
ATOM   1035  HA  LEU    66      42.634  29.614  66.208  1.00  0.00           H  
ATOM   1036  HB2 LEU    66      42.023  32.175  64.550  1.00  0.00           H  
ATOM   1037  HB3 LEU    66      41.758  31.922  66.271  1.00  0.00           H  
ATOM   1038  HG  LEU    66      44.496  31.913  64.694  1.00  0.00           H  
ATOM   1039 HD11 LEU    66      43.292  33.965  64.413  1.00  0.00           H  
ATOM   1040 HD12 LEU    66      42.991  34.102  66.199  1.00  0.00           H  
ATOM   1041 HD13 LEU    66      44.694  34.164  65.412  1.00  0.00           H  
ATOM   1042 HD21 LEU    66      45.461  32.179  66.888  1.00  0.00           H  
ATOM   1043 HD22 LEU    66      43.875  31.934  67.679  1.00  0.00           H  
ATOM   1044 HD23 LEU    66      44.706  30.654  66.704  1.00  0.00           H  
ATOM   1045  N   PRO    67      40.153  29.411  65.779  1.00  0.00           N  
ATOM   1046  CA  PRO    67      38.729  29.103  65.486  1.00  0.00           C  
ATOM   1047  C   PRO    67      38.124  30.109  64.442  1.00  0.00           C  
ATOM   1048  O   PRO    67      38.502  31.264  64.342  1.00  0.00           O  
ATOM   1049  CD  PRO    67      40.359  29.318  67.176  1.00  0.00           C  
ATOM   1050  CG  PRO    67      39.069  28.791  67.818  1.00  0.00           C  
ATOM   1051  CB  PRO    67      37.962  29.109  66.837  1.00  0.00           C  
ATOM   1052  HD2 PRO    67      40.538  30.326  67.551  1.00  0.00           H  
ATOM   1053  HD3 PRO    67      41.187  28.623  67.318  1.00  0.00           H  
ATOM   1054  HG2 PRO    67      38.867  29.313  68.753  1.00  0.00           H  
ATOM   1055  HG3 PRO    67      39.063  27.713  67.982  1.00  0.00           H  
ATOM   1056  HB2 PRO    67      37.487  30.085  66.938  1.00  0.00           H  
ATOM   1057  HB3 PRO    67      37.209  28.322  66.798  1.00  0.00           H  
ATOM   1058  HA  PRO    67      38.732  28.096  65.069  1.00  0.00           H  
ATOM   1059  N   ASP    68      37.225  29.577  63.682  1.00  0.00           N  
ATOM   1060  CA  ASP    68      36.464  30.132  62.538  1.00  0.00           C  
ATOM   1061  C   ASP    68      35.751  31.471  62.920  1.00  0.00           C  
ATOM   1062  O   ASP    68      35.271  31.657  64.064  1.00  0.00           O  
ATOM   1063  CB  ASP    68      35.381  29.263  61.878  1.00  0.00           C  
ATOM   1064  CG  ASP    68      35.750  27.816  61.434  1.00  0.00           C  
ATOM   1065  OD1 ASP    68      36.266  27.162  62.352  1.00  0.00           O  
ATOM   1066  OD2 ASP    68      35.562  27.455  60.220  1.00  0.00           O1-
ATOM   1067  H   ASP    68      37.039  28.602  63.869  1.00  0.00           H  
ATOM   1068  HA  ASP    68      37.235  30.280  61.782  1.00  0.00           H  
ATOM   1069  HB2 ASP    68      34.645  29.187  62.678  1.00  0.00           H  
ATOM   1070  HB3 ASP    68      35.007  29.721  60.962  1.00  0.00           H  
ATOM   1071  N   ARG    69      35.536  32.391  61.929  1.00  0.00           N  
ATOM   1072  CA  ARG    69      34.625  33.619  62.062  1.00  0.00           C  
ATOM   1073  C   ARG    69      33.179  33.206  62.037  1.00  0.00           C  
ATOM   1074  O   ARG    69      32.737  32.469  61.112  1.00  0.00           O  
ATOM   1075  CB  ARG    69      34.977  34.592  60.899  1.00  0.00           C  
ATOM   1076  CG  ARG    69      34.205  35.970  61.068  1.00  0.00           C  
ATOM   1077  CD  ARG    69      34.383  36.845  59.804  1.00  0.00           C  
ATOM   1078  NE  ARG    69      33.420  37.940  59.642  1.00  0.00           N  
ATOM   1079  CZ  ARG    69      33.525  39.198  59.862  1.00  0.00           C  
ATOM   1080  NH1 ARG    69      34.610  39.673  60.455  1.00  0.00           N  
ATOM   1081  NH2 ARG    69      32.633  39.990  59.612  1.00  0.00           N1+
ATOM   1082  H   ARG    69      35.840  32.113  61.007  1.00  0.00           H  
ATOM   1083  HA  ARG    69      34.872  34.207  62.947  1.00  0.00           H  
ATOM   1084  HB2 ARG    69      36.039  34.834  60.865  1.00  0.00           H  
ATOM   1085  HB3 ARG    69      34.613  34.129  59.982  1.00  0.00           H  
ATOM   1086  HG2 ARG    69      33.155  35.820  61.319  1.00  0.00           H  
ATOM   1087  HG3 ARG    69      34.629  36.433  61.959  1.00  0.00           H  
ATOM   1088  HD2 ARG    69      35.386  37.257  59.697  1.00  0.00           H  
ATOM   1089  HD3 ARG    69      34.281  36.120  58.996  1.00  0.00           H  
ATOM   1090  HE  ARG    69      32.542  37.649  59.238  1.00  0.00           H  
ATOM   1091 HH11 ARG    69      35.433  39.101  60.578  1.00  0.00           H  
ATOM   1092 HH12 ARG    69      34.641  40.650  60.708  1.00  0.00           H  
ATOM   1093 HH21 ARG    69      31.778  39.546  59.311  1.00  0.00           H  
ATOM   1094 HH22 ARG    69      32.707  40.877  60.089  1.00  0.00           H  
ATOM   1095  N   VAL    70      32.472  33.677  63.076  1.00  0.00           N  
ATOM   1096  CA  VAL    70      31.004  33.467  63.325  1.00  0.00           C  
ATOM   1097  C   VAL    70      30.223  33.867  62.074  1.00  0.00           C  
ATOM   1098  O   VAL    70      30.549  34.821  61.301  1.00  0.00           O  
ATOM   1099  CB  VAL    70      30.432  34.238  64.568  1.00  0.00           C  
ATOM   1100  CG1 VAL    70      28.987  33.882  65.093  1.00  0.00           C  
ATOM   1101  CG2 VAL    70      31.313  34.184  65.862  1.00  0.00           C  
ATOM   1102  H   VAL    70      33.047  34.243  63.685  1.00  0.00           H  
ATOM   1103  HA  VAL    70      30.853  32.429  63.620  1.00  0.00           H  
ATOM   1104  HB  VAL    70      30.381  35.296  64.308  1.00  0.00           H  
ATOM   1105 HG11 VAL    70      28.193  33.702  64.369  1.00  0.00           H  
ATOM   1106 HG12 VAL    70      29.192  32.967  65.648  1.00  0.00           H  
ATOM   1107 HG13 VAL    70      28.719  34.707  65.753  1.00  0.00           H  
ATOM   1108 HG21 VAL    70      30.913  34.933  66.545  1.00  0.00           H  
ATOM   1109 HG22 VAL    70      31.311  33.233  66.394  1.00  0.00           H  
ATOM   1110 HG23 VAL    70      32.371  34.407  65.727  1.00  0.00           H  
ATOM   1111  N   ALA    71      29.259  33.015  61.814  1.00  0.00           N  
ATOM   1112  CA  ALA    71      28.325  33.080  60.654  1.00  0.00           C  
ATOM   1113  C   ALA    71      26.859  33.214  61.086  1.00  0.00           C  
ATOM   1114  O   ALA    71      26.438  32.845  62.189  1.00  0.00           O  
ATOM   1115  CB  ALA    71      28.499  31.889  59.726  1.00  0.00           C  
ATOM   1116  H   ALA    71      29.100  32.189  62.372  1.00  0.00           H  
ATOM   1117  HA  ALA    71      28.729  33.955  60.146  1.00  0.00           H  
ATOM   1118  HB1 ALA    71      29.550  31.640  59.873  1.00  0.00           H  
ATOM   1119  HB2 ALA    71      27.941  31.048  60.139  1.00  0.00           H  
ATOM   1120  HB3 ALA    71      28.179  32.081  58.702  1.00  0.00           H  
ATOM   1121  N   THR    72      26.054  33.772  60.112  1.00  0.00           N  
ATOM   1122  CA  THR    72      24.574  33.579  60.174  1.00  0.00           C  
ATOM   1123  C   THR    72      24.019  32.349  59.425  1.00  0.00           C  
ATOM   1124  O   THR    72      24.500  31.983  58.403  1.00  0.00           O  
ATOM   1125  CB  THR    72      23.928  34.878  59.698  1.00  0.00           C  
ATOM   1126  CG2 THR    72      23.688  34.959  58.176  1.00  0.00           C  
ATOM   1127  OG1 THR    72      22.547  34.978  60.180  1.00  0.00           O  
ATOM   1128  H   THR    72      26.472  33.956  59.211  1.00  0.00           H  
ATOM   1129  HA  THR    72      24.394  33.505  61.247  1.00  0.00           H  
ATOM   1130  HB  THR    72      24.572  35.722  59.945  1.00  0.00           H  
ATOM   1131 HG21 THR    72      23.023  34.219  57.730  1.00  0.00           H  
ATOM   1132 HG22 THR    72      23.094  35.860  58.026  1.00  0.00           H  
ATOM   1133 HG23 THR    72      24.634  35.080  57.648  1.00  0.00           H  
ATOM   1134  HG1 THR    72      22.742  35.456  60.990  1.00  0.00           H  
ATOM   1135  N   SER    73      22.848  31.831  59.856  1.00  0.00           N  
ATOM   1136  CA  SER    73      21.883  31.002  59.153  1.00  0.00           C  
ATOM   1137  C   SER    73      20.799  31.819  58.387  1.00  0.00           C  
ATOM   1138  O   SER    73      20.174  31.303  57.450  1.00  0.00           O  
ATOM   1139  CB  SER    73      21.325  30.040  60.158  1.00  0.00           C  
ATOM   1140  OG  SER    73      22.306  29.310  60.830  1.00  0.00           O  
ATOM   1141  H   SER    73      22.585  32.213  60.753  1.00  0.00           H  
ATOM   1142  HA  SER    73      22.377  30.443  58.359  1.00  0.00           H  
ATOM   1143  HB2 SER    73      20.682  30.585  60.849  1.00  0.00           H  
ATOM   1144  HB3 SER    73      20.672  29.319  59.666  1.00  0.00           H  
ATOM   1145  HG  SER    73      22.706  29.897  61.476  1.00  0.00           H  
ATOM   1146  N   ARG    74      20.421  33.036  58.787  1.00  0.00           N  
ATOM   1147  CA  ARG    74      19.432  33.851  58.029  1.00  0.00           C  
ATOM   1148  C   ARG    74      19.776  34.148  56.547  1.00  0.00           C  
ATOM   1149  O   ARG    74      20.906  34.331  56.231  1.00  0.00           O  
ATOM   1150  CB  ARG    74      19.266  35.129  58.840  1.00  0.00           C  
ATOM   1151  CG  ARG    74      18.427  36.233  58.244  1.00  0.00           C  
ATOM   1152  CD  ARG    74      18.155  37.307  59.310  1.00  0.00           C  
ATOM   1153  NE  ARG    74      17.119  38.247  58.856  1.00  0.00           N  
ATOM   1154  CZ  ARG    74      16.553  39.219  59.601  1.00  0.00           C  
ATOM   1155  NH1 ARG    74      16.840  39.590  60.862  1.00  0.00           N  
ATOM   1156  NH2 ARG    74      15.511  39.804  59.147  1.00  0.00           N1+
ATOM   1157  H   ARG    74      21.000  33.507  59.468  1.00  0.00           H  
ATOM   1158  HA  ARG    74      18.567  33.192  58.096  1.00  0.00           H  
ATOM   1159  HB2 ARG    74      18.807  34.861  59.792  1.00  0.00           H  
ATOM   1160  HB3 ARG    74      20.220  35.593  59.090  1.00  0.00           H  
ATOM   1161  HG2 ARG    74      18.853  36.814  57.425  1.00  0.00           H  
ATOM   1162  HG3 ARG    74      17.486  35.846  57.855  1.00  0.00           H  
ATOM   1163  HD2 ARG    74      17.586  36.847  60.117  1.00  0.00           H  
ATOM   1164  HD3 ARG    74      19.012  37.826  59.740  1.00  0.00           H  
ATOM   1165  HE  ARG    74      16.712  38.087  57.946  1.00  0.00           H  
ATOM   1166 HH11 ARG    74      17.573  39.144  61.395  1.00  0.00           H  
ATOM   1167 HH12 ARG    74      16.314  40.375  61.219  1.00  0.00           H  
ATOM   1168 HH21 ARG    74      15.115  39.456  58.285  1.00  0.00           H  
ATOM   1169 HH22 ARG    74      15.214  40.591  59.707  1.00  0.00           H  
ATOM   1170  N   ILE    75      18.706  34.253  55.739  1.00  0.00           N  
ATOM   1171  CA  ILE    75      18.701  34.953  54.464  1.00  0.00           C  
ATOM   1172  C   ILE    75      17.943  36.267  54.418  1.00  0.00           C  
ATOM   1173  O   ILE    75      16.941  36.477  55.083  1.00  0.00           O  
ATOM   1174  CB  ILE    75      18.271  33.942  53.381  1.00  0.00           C  
ATOM   1175  CG2 ILE    75      17.712  34.598  52.119  1.00  0.00           C  
ATOM   1176  CG1 ILE    75      19.535  33.138  52.982  1.00  0.00           C  
ATOM   1177  CD1 ILE    75      19.436  31.640  53.459  1.00  0.00           C  
ATOM   1178  H   ILE    75      17.802  33.955  56.078  1.00  0.00           H  
ATOM   1179  HA  ILE    75      19.730  35.244  54.251  1.00  0.00           H  
ATOM   1180  HB  ILE    75      17.469  33.304  53.754  1.00  0.00           H  
ATOM   1181 HG21 ILE    75      17.474  33.778  51.443  1.00  0.00           H  
ATOM   1182 HG22 ILE    75      16.906  35.271  52.413  1.00  0.00           H  
ATOM   1183 HG23 ILE    75      18.414  35.280  51.638  1.00  0.00           H  
ATOM   1184 HG12 ILE    75      19.781  33.170  51.920  1.00  0.00           H  
ATOM   1185 HG13 ILE    75      20.419  33.523  53.491  1.00  0.00           H  
ATOM   1186 HD11 ILE    75      19.183  31.584  54.518  1.00  0.00           H  
ATOM   1187 HD12 ILE    75      18.594  31.164  52.957  1.00  0.00           H  
ATOM   1188 HD13 ILE    75      20.283  30.968  53.316  1.00  0.00           H  
ATOM   1189  N   SER    76      18.377  37.301  53.616  1.00  0.00           N  
ATOM   1190  CA  SER    76      17.642  38.621  53.530  1.00  0.00           C  
ATOM   1191  C   SER    76      17.909  39.396  52.214  1.00  0.00           C  
ATOM   1192  O   SER    76      19.094  39.365  51.742  1.00  0.00           O  
ATOM   1193  CB  SER    76      18.002  39.489  54.750  1.00  0.00           C  
ATOM   1194  OG  SER    76      17.323  40.721  54.867  1.00  0.00           O  
ATOM   1195  H   SER    76      19.207  37.227  53.045  1.00  0.00           H  
ATOM   1196  HA  SER    76      16.572  38.421  53.588  1.00  0.00           H  
ATOM   1197  HB2 SER    76      17.830  38.882  55.638  1.00  0.00           H  
ATOM   1198  HB3 SER    76      19.069  39.710  54.722  1.00  0.00           H  
ATOM   1199  HG  SER    76      17.375  41.036  55.772  1.00  0.00           H  
ATOM   1200  N   ASP    77      16.905  39.970  51.473  1.00  0.00           N  
ATOM   1201  CA  ASP    77      17.241  40.753  50.288  1.00  0.00           C  
ATOM   1202  C   ASP    77      17.930  39.920  49.136  1.00  0.00           C  
ATOM   1203  O   ASP    77      18.771  40.417  48.407  1.00  0.00           O  
ATOM   1204  CB  ASP    77      18.032  41.997  50.506  1.00  0.00           C  
ATOM   1205  CG  ASP    77      17.592  42.971  51.658  1.00  0.00           C  
ATOM   1206  OD1 ASP    77      16.390  43.069  51.979  1.00  0.00           O  
ATOM   1207  OD2 ASP    77      18.416  43.713  52.208  1.00  0.00           O1-
ATOM   1208  H   ASP    77      15.994  39.996  51.908  1.00  0.00           H  
ATOM   1209  HA  ASP    77      16.312  41.049  49.801  1.00  0.00           H  
ATOM   1210  HB2 ASP    77      19.087  41.736  50.593  1.00  0.00           H  
ATOM   1211  HB3 ASP    77      18.027  42.680  49.657  1.00  0.00           H  
ATOM   1212  N   ALA    78      17.716  38.596  49.080  1.00  0.00           N  
ATOM   1213  CA  ALA    78      18.621  37.719  48.339  1.00  0.00           C  
ATOM   1214  C   ALA    78      18.537  37.948  46.819  1.00  0.00           C  
ATOM   1215  O   ALA    78      19.599  38.084  46.207  1.00  0.00           O  
ATOM   1216  CB  ALA    78      18.413  36.271  48.575  1.00  0.00           C  
ATOM   1217  H   ALA    78      17.070  38.197  49.746  1.00  0.00           H  
ATOM   1218  HA  ALA    78      19.613  38.067  48.629  1.00  0.00           H  
ATOM   1219  HB1 ALA    78      18.443  35.941  49.613  1.00  0.00           H  
ATOM   1220  HB2 ALA    78      17.438  36.121  48.109  1.00  0.00           H  
ATOM   1221  HB3 ALA    78      19.111  35.681  47.982  1.00  0.00           H  
ATOM   1222  N   HIS    79      17.354  38.246  46.290  1.00  0.00           N  
ATOM   1223  CA  HIS    79      17.110  38.734  44.949  1.00  0.00           C  
ATOM   1224  C   HIS    79      17.853  40.049  44.655  1.00  0.00           C  
ATOM   1225  O   HIS    79      18.415  40.158  43.565  1.00  0.00           O  
ATOM   1226  CB  HIS    79      15.661  38.946  44.624  1.00  0.00           C  
ATOM   1227  CG  HIS    79      15.110  40.011  45.551  1.00  0.00           C  
ATOM   1228  ND1 HIS    79      14.955  39.898  46.933  1.00  0.00           N  
ATOM   1229  CE1 HIS    79      14.473  41.080  47.303  1.00  0.00           C  
ATOM   1230  NE2 HIS    79      14.377  41.954  46.272  1.00  0.00           N  
ATOM   1231  CD2 HIS    79      14.869  41.258  45.186  1.00  0.00           C  
ATOM   1232  H   HIS    79      16.540  38.309  46.885  1.00  0.00           H  
ATOM   1233  HA  HIS    79      17.472  37.988  44.241  1.00  0.00           H  
ATOM   1234  HB2 HIS    79      15.545  39.029  43.544  1.00  0.00           H  
ATOM   1235  HB3 HIS    79      15.193  38.017  44.950  1.00  0.00           H  
ATOM   1236  HE1 HIS    79      14.286  41.373  48.325  1.00  0.00           H  
ATOM   1237  HE2 HIS    79      13.867  42.823  46.341  1.00  0.00           H  
ATOM   1238  HD2 HIS    79      15.091  41.626  44.194  1.00  0.00           H  
ATOM   1239  N   LEU    80      18.048  40.941  45.659  1.00  0.00           N  
ATOM   1240  CA  LEU    80      18.822  42.206  45.375  1.00  0.00           C  
ATOM   1241  C   LEU    80      20.304  41.905  45.176  1.00  0.00           C  
ATOM   1242  O   LEU    80      20.835  42.290  44.125  1.00  0.00           O  
ATOM   1243  CB  LEU    80      18.680  43.192  46.578  1.00  0.00           C  
ATOM   1244  CG  LEU    80      17.329  43.934  46.830  1.00  0.00           C  
ATOM   1245  CD1 LEU    80      17.357  45.081  47.829  1.00  0.00           C  
ATOM   1246  CD2 LEU    80      16.751  44.513  45.539  1.00  0.00           C  
ATOM   1247  H   LEU    80      17.564  40.786  46.532  1.00  0.00           H  
ATOM   1248  HA  LEU    80      18.444  42.596  44.430  1.00  0.00           H  
ATOM   1249  HB2 LEU    80      18.942  42.658  47.491  1.00  0.00           H  
ATOM   1250  HB3 LEU    80      19.391  43.996  46.389  1.00  0.00           H  
ATOM   1251  HG  LEU    80      16.634  43.276  47.351  1.00  0.00           H  
ATOM   1252 HD11 LEU    80      16.348  45.492  47.866  1.00  0.00           H  
ATOM   1253 HD12 LEU    80      17.771  44.753  48.783  1.00  0.00           H  
ATOM   1254 HD13 LEU    80      17.993  45.856  47.402  1.00  0.00           H  
ATOM   1255 HD21 LEU    80      16.725  43.744  44.767  1.00  0.00           H  
ATOM   1256 HD22 LEU    80      15.697  44.664  45.774  1.00  0.00           H  
ATOM   1257 HD23 LEU    80      17.149  45.473  45.211  1.00  0.00           H  
ATOM   1258  N   ALA    81      20.847  40.950  45.944  1.00  0.00           N  
ATOM   1259  CA  ALA    81      22.283  40.456  45.807  1.00  0.00           C  
ATOM   1260  C   ALA    81      22.424  39.659  44.494  1.00  0.00           C  
ATOM   1261  O   ALA    81      23.302  40.016  43.728  1.00  0.00           O  
ATOM   1262  CB  ALA    81      22.648  39.601  47.044  1.00  0.00           C  
ATOM   1263  H   ALA    81      20.268  40.354  46.518  1.00  0.00           H  
ATOM   1264  HA  ALA    81      22.926  41.336  45.788  1.00  0.00           H  
ATOM   1265  HB1 ALA    81      22.035  38.703  47.128  1.00  0.00           H  
ATOM   1266  HB2 ALA    81      23.679  39.261  47.138  1.00  0.00           H  
ATOM   1267  HB3 ALA    81      22.545  40.285  47.886  1.00  0.00           H  
ATOM   1268  N   ASP    82      21.428  38.824  44.148  1.00  0.00           N  
ATOM   1269  CA  ASP    82      21.242  38.166  42.849  1.00  0.00           C  
ATOM   1270  C   ASP    82      21.408  39.065  41.655  1.00  0.00           C  
ATOM   1271  O   ASP    82      21.961  38.653  40.623  1.00  0.00           O  
ATOM   1272  CB  ASP    82      20.031  37.256  42.691  1.00  0.00           C  
ATOM   1273  CG  ASP    82      20.051  36.143  43.706  1.00  0.00           C  
ATOM   1274  OD1 ASP    82      18.971  35.617  43.970  1.00  0.00           O  
ATOM   1275  OD2 ASP    82      21.079  35.527  44.159  1.00  0.00           O1-
ATOM   1276  H   ASP    82      20.750  38.610  44.866  1.00  0.00           H  
ATOM   1277  HA  ASP    82      22.111  37.508  42.871  1.00  0.00           H  
ATOM   1278  HB2 ASP    82      19.123  37.855  42.758  1.00  0.00           H  
ATOM   1279  HB3 ASP    82      19.949  36.775  41.717  1.00  0.00           H  
ATOM   1280  N   THR    83      20.838  40.280  41.798  1.00  0.00           N  
ATOM   1281  CA  THR    83      20.791  41.358  40.746  1.00  0.00           C  
ATOM   1282  C   THR    83      21.986  42.320  40.657  1.00  0.00           C  
ATOM   1283  O   THR    83      22.280  42.805  39.573  1.00  0.00           O  
ATOM   1284  CB  THR    83      19.400  42.028  40.793  1.00  0.00           C  
ATOM   1285  CG2 THR    83      19.139  43.026  39.635  1.00  0.00           C  
ATOM   1286  OG1 THR    83      18.397  40.989  40.870  1.00  0.00           O  
ATOM   1287  H   THR    83      20.525  40.550  42.720  1.00  0.00           H  
ATOM   1288  HA  THR    83      20.731  40.790  39.818  1.00  0.00           H  
ATOM   1289  HB  THR    83      19.223  42.523  41.748  1.00  0.00           H  
ATOM   1290 HG21 THR    83      19.158  42.658  38.609  1.00  0.00           H  
ATOM   1291 HG22 THR    83      18.142  43.400  39.868  1.00  0.00           H  
ATOM   1292 HG23 THR    83      19.838  43.859  39.710  1.00  0.00           H  
ATOM   1293  HG1 THR    83      18.479  40.627  41.755  1.00  0.00           H  
ATOM   1294  N   MET    84      22.703  42.554  41.752  1.00  0.00           N  
ATOM   1295  CA  MET    84      23.915  43.301  41.777  1.00  0.00           C  
ATOM   1296  C   MET    84      25.125  42.521  41.241  1.00  0.00           C  
ATOM   1297  O   MET    84      25.925  43.189  40.567  1.00  0.00           O  
ATOM   1298  CB  MET    84      24.152  43.726  43.200  1.00  0.00           C  
ATOM   1299  CG  MET    84      25.476  44.460  43.550  1.00  0.00           C  
ATOM   1300  SD  MET    84      25.572  45.192  45.188  1.00  0.00           S  
ATOM   1301  CE  MET    84      25.143  43.776  46.307  1.00  0.00           C  
ATOM   1302  H   MET    84      22.256  42.187  42.579  1.00  0.00           H  
ATOM   1303  HA  MET    84      23.797  44.204  41.178  1.00  0.00           H  
ATOM   1304  HB2 MET    84      23.295  44.262  43.608  1.00  0.00           H  
ATOM   1305  HB3 MET    84      24.249  42.769  43.713  1.00  0.00           H  
ATOM   1306  HG2 MET    84      26.316  43.778  43.418  1.00  0.00           H  
ATOM   1307  HG3 MET    84      25.656  45.335  42.925  1.00  0.00           H  
ATOM   1308  HE1 MET    84      25.234  43.964  47.377  1.00  0.00           H  
ATOM   1309  HE2 MET    84      24.150  43.560  45.914  1.00  0.00           H  
ATOM   1310  HE3 MET    84      25.688  42.847  46.139  1.00  0.00           H  
ATOM   1311  N   ILE    85      25.253  41.189  41.430  1.00  0.00           N  
ATOM   1312  CA  ILE    85      26.414  40.411  40.882  1.00  0.00           C  
ATOM   1313  C   ILE    85      26.384  40.378  39.319  1.00  0.00           C  
ATOM   1314  O   ILE    85      25.282  40.465  38.668  1.00  0.00           O  
ATOM   1315  CB  ILE    85      26.451  39.041  41.492  1.00  0.00           C  
ATOM   1316  CG2 ILE    85      26.857  39.133  42.968  1.00  0.00           C  
ATOM   1317  CG1 ILE    85      25.197  38.183  41.139  1.00  0.00           C  
ATOM   1318  CD1 ILE    85      25.111  36.808  41.929  1.00  0.00           C  
ATOM   1319  H   ILE    85      24.490  40.746  41.922  1.00  0.00           H  
ATOM   1320  HA  ILE    85      27.341  40.945  41.090  1.00  0.00           H  
ATOM   1321  HB  ILE    85      27.270  38.527  40.989  1.00  0.00           H  
ATOM   1322 HG21 ILE    85      27.915  39.348  43.113  1.00  0.00           H  
ATOM   1323 HG22 ILE    85      26.171  39.743  43.556  1.00  0.00           H  
ATOM   1324 HG23 ILE    85      26.675  38.196  43.493  1.00  0.00           H  
ATOM   1325 HG12 ILE    85      24.298  38.730  41.424  1.00  0.00           H  
ATOM   1326 HG13 ILE    85      25.052  38.091  40.063  1.00  0.00           H  
ATOM   1327 HD11 ILE    85      24.321  36.349  41.333  1.00  0.00           H  
ATOM   1328 HD12 ILE    85      26.032  36.227  41.883  1.00  0.00           H  
ATOM   1329 HD13 ILE    85      24.752  36.880  42.955  1.00  0.00           H  
ATOM   1330  N   GLY    86      27.557  40.325  38.703  1.00  0.00           N  
ATOM   1331  CA  GLY    86      27.850  40.537  37.261  1.00  0.00           C  
ATOM   1332  C   GLY    86      27.686  41.964  36.762  1.00  0.00           C  
ATOM   1333  O   GLY    86      27.998  42.240  35.576  1.00  0.00           O  
ATOM   1334  H   GLY    86      28.387  40.384  39.274  1.00  0.00           H  
ATOM   1335  HA2 GLY    86      28.904  40.328  37.078  1.00  0.00           H  
ATOM   1336  HA3 GLY    86      27.250  39.819  36.701  1.00  0.00           H  
ATOM   1337  N   LYS    87      27.115  42.942  37.586  1.00  0.00           N  
ATOM   1338  CA  LYS    87      26.818  44.307  37.080  1.00  0.00           C  
ATOM   1339  C   LYS    87      27.959  45.290  37.247  1.00  0.00           C  
ATOM   1340  O   LYS    87      28.730  45.259  38.181  1.00  0.00           O  
ATOM   1341  CB  LYS    87      25.560  44.884  37.845  1.00  0.00           C  
ATOM   1342  CG  LYS    87      24.323  44.092  37.807  1.00  0.00           C  
ATOM   1343  CD  LYS    87      23.734  44.119  36.374  1.00  0.00           C  
ATOM   1344  CE  LYS    87      22.409  43.386  36.451  1.00  0.00           C  
ATOM   1345  NZ  LYS    87      21.848  42.961  35.129  1.00  0.00           N1+
ATOM   1346  H   LYS    87      26.673  42.613  38.432  1.00  0.00           H  
ATOM   1347  HA  LYS    87      26.466  44.172  36.057  1.00  0.00           H  
ATOM   1348  HB2 LYS    87      25.939  45.110  38.842  1.00  0.00           H  
ATOM   1349  HB3 LYS    87      25.312  45.872  37.458  1.00  0.00           H  
ATOM   1350  HG2 LYS    87      24.504  43.073  38.148  1.00  0.00           H  
ATOM   1351  HG3 LYS    87      23.593  44.615  38.425  1.00  0.00           H  
ATOM   1352  HD2 LYS    87      23.621  45.107  35.927  1.00  0.00           H  
ATOM   1353  HD3 LYS    87      24.352  43.660  35.603  1.00  0.00           H  
ATOM   1354  HE2 LYS    87      22.565  42.430  36.951  1.00  0.00           H  
ATOM   1355  HE3 LYS    87      21.607  43.909  36.971  1.00  0.00           H  
ATOM   1356  HZ1 LYS    87      22.231  42.142  34.679  1.00  0.00           H  
ATOM   1357  HZ2 LYS    87      20.865  42.729  35.157  1.00  0.00           H  
ATOM   1358  HZ3 LYS    87      21.948  43.732  34.485  1.00  0.00           H  
ATOM   1359  N   ALA    88      28.005  46.234  36.370  1.00  0.00           N  
ATOM   1360  CA  ALA    88      28.814  47.419  36.572  1.00  0.00           C  
ATOM   1361  C   ALA    88      28.245  48.271  37.716  1.00  0.00           C  
ATOM   1362  O   ALA    88      27.047  48.523  37.784  1.00  0.00           O  
ATOM   1363  CB  ALA    88      28.854  48.192  35.250  1.00  0.00           C  
ATOM   1364  H   ALA    88      27.352  46.191  35.600  1.00  0.00           H  
ATOM   1365  HA  ALA    88      29.859  47.185  36.773  1.00  0.00           H  
ATOM   1366  HB1 ALA    88      29.341  47.600  34.475  1.00  0.00           H  
ATOM   1367  HB2 ALA    88      27.878  48.427  34.827  1.00  0.00           H  
ATOM   1368  HB3 ALA    88      29.432  49.111  35.346  1.00  0.00           H  
ATOM   1369  N   VAL    89      29.072  48.828  38.558  1.00  0.00           N  
ATOM   1370  CA  VAL    89      28.668  49.752  39.687  1.00  0.00           C  
ATOM   1371  C   VAL    89      29.538  51.027  39.596  1.00  0.00           C  
ATOM   1372  O   VAL    89      30.564  51.034  38.949  1.00  0.00           O  
ATOM   1373  CB  VAL    89      28.980  49.174  41.075  1.00  0.00           C  
ATOM   1374  CG1 VAL    89      27.906  48.205  41.505  1.00  0.00           C  
ATOM   1375  CG2 VAL    89      30.295  48.456  41.195  1.00  0.00           C  
ATOM   1376  H   VAL    89      30.079  48.760  38.511  1.00  0.00           H  
ATOM   1377  HA  VAL    89      27.593  49.904  39.588  1.00  0.00           H  
ATOM   1378  HB  VAL    89      29.059  50.027  41.749  1.00  0.00           H  
ATOM   1379 HG11 VAL    89      26.891  48.603  41.507  1.00  0.00           H  
ATOM   1380 HG12 VAL    89      27.983  47.368  40.811  1.00  0.00           H  
ATOM   1381 HG13 VAL    89      28.118  47.810  42.498  1.00  0.00           H  
ATOM   1382 HG21 VAL    89      30.397  48.216  42.253  1.00  0.00           H  
ATOM   1383 HG22 VAL    89      30.245  47.526  40.628  1.00  0.00           H  
ATOM   1384 HG23 VAL    89      31.133  49.081  40.886  1.00  0.00           H  
ATOM   1385  N   GLU    90      29.061  52.154  40.126  1.00  0.00           N  
ATOM   1386  CA  GLU    90      29.758  53.310  40.635  1.00  0.00           C  
ATOM   1387  C   GLU    90      29.790  53.294  42.197  1.00  0.00           C  
ATOM   1388  O   GLU    90      28.791  52.975  42.855  1.00  0.00           O  
ATOM   1389  CB  GLU    90      29.045  54.605  40.173  1.00  0.00           C  
ATOM   1390  CG  GLU    90      29.438  54.965  38.696  1.00  0.00           C  
ATOM   1391  CD  GLU    90      28.945  56.377  38.190  1.00  0.00           C  
ATOM   1392  OE1 GLU    90      28.119  57.010  38.879  1.00  0.00           O  
ATOM   1393  OE2 GLU    90      29.444  56.852  37.117  1.00  0.00           O1-
ATOM   1394  H   GLU    90      28.093  52.117  40.412  1.00  0.00           H  
ATOM   1395  HA  GLU    90      30.791  53.208  40.302  1.00  0.00           H  
ATOM   1396  HB2 GLU    90      27.969  54.506  40.315  1.00  0.00           H  
ATOM   1397  HB3 GLU    90      29.187  55.481  40.806  1.00  0.00           H  
ATOM   1398  HG2 GLU    90      30.527  54.940  38.737  1.00  0.00           H  
ATOM   1399  HG3 GLU    90      29.078  54.253  37.953  1.00  0.00           H  
ATOM   1400  N   HIS    91      30.935  53.541  42.813  1.00  0.00           N  
ATOM   1401  CA  HIS    91      31.107  53.369  44.190  1.00  0.00           C  
ATOM   1402  C   HIS    91      31.668  54.612  44.865  1.00  0.00           C  
ATOM   1403  O   HIS    91      32.771  55.069  44.470  1.00  0.00           O  
ATOM   1404  CB  HIS    91      31.987  52.167  44.447  1.00  0.00           C  
ATOM   1405  CG  HIS    91      31.999  51.683  45.943  1.00  0.00           C  
ATOM   1406  ND1 HIS    91      32.945  50.726  46.336  1.00  0.00           N  
ATOM   1407  CE1 HIS    91      32.552  50.418  47.538  1.00  0.00           C  
ATOM   1408  NE2 HIS    91      31.442  51.017  47.898  1.00  0.00           N  
ATOM   1409  CD2 HIS    91      31.094  51.866  46.925  1.00  0.00           C  
ATOM   1410  H   HIS    91      31.769  53.790  42.301  1.00  0.00           H  
ATOM   1411  HA  HIS    91      30.191  53.145  44.736  1.00  0.00           H  
ATOM   1412  HB2 HIS    91      31.669  51.314  43.846  1.00  0.00           H  
ATOM   1413  HB3 HIS    91      33.016  52.276  44.105  1.00  0.00           H  
ATOM   1414  HE1 HIS    91      33.186  49.862  48.212  1.00  0.00           H  
ATOM   1415  HE2 HIS    91      30.948  50.832  48.759  1.00  0.00           H  
ATOM   1416  HD2 HIS    91      30.124  52.322  46.793  1.00  0.00           H  
ATOM   1417  N   MET    92      31.041  55.204  45.866  1.00  0.00           N  
ATOM   1418  CA  MET    92      31.466  56.469  46.506  1.00  0.00           C  
ATOM   1419  C   MET    92      32.716  56.310  47.405  1.00  0.00           C  
ATOM   1420  O   MET    92      32.785  55.439  48.257  1.00  0.00           O  
ATOM   1421  CB  MET    92      30.333  57.191  47.294  1.00  0.00           C  
ATOM   1422  CG  MET    92      29.138  57.848  46.577  1.00  0.00           C  
ATOM   1423  SD  MET    92      29.500  58.511  44.979  1.00  0.00           S  
ATOM   1424  CE  MET    92      30.566  59.895  45.478  1.00  0.00           C  
ATOM   1425  H   MET    92      30.137  54.786  46.030  1.00  0.00           H  
ATOM   1426  HA  MET    92      31.842  57.106  45.705  1.00  0.00           H  
ATOM   1427  HB2 MET    92      30.010  56.392  47.962  1.00  0.00           H  
ATOM   1428  HB3 MET    92      30.800  57.989  47.870  1.00  0.00           H  
ATOM   1429  HG2 MET    92      28.332  57.119  46.501  1.00  0.00           H  
ATOM   1430  HG3 MET    92      28.821  58.643  47.253  1.00  0.00           H  
ATOM   1431  HE1 MET    92      30.248  60.398  46.391  1.00  0.00           H  
ATOM   1432  HE2 MET    92      31.553  59.459  45.631  1.00  0.00           H  
ATOM   1433  HE3 MET    92      30.696  60.628  44.681  1.00  0.00           H  
ATOM   1434  N   PHE    93      33.693  57.255  47.198  1.00  0.00           N  
ATOM   1435  CA  PHE    93      34.861  57.502  48.110  1.00  0.00           C  
ATOM   1436  C   PHE    93      34.923  58.963  48.441  1.00  0.00           C  
ATOM   1437  O   PHE    93      34.067  59.711  48.025  1.00  0.00           O  
ATOM   1438  CB  PHE    93      36.098  56.951  47.415  1.00  0.00           C  
ATOM   1439  CG  PHE    93      36.179  55.411  47.235  1.00  0.00           C  
ATOM   1440  CD1 PHE    93      36.799  54.692  48.270  1.00  0.00           C  
ATOM   1441  CE1 PHE    93      36.637  53.265  48.321  1.00  0.00           C  
ATOM   1442  CZ  PHE    93      36.002  52.638  47.205  1.00  0.00           C  
ATOM   1443  CE2 PHE    93      35.412  53.397  46.134  1.00  0.00           C  
ATOM   1444  CD2 PHE    93      35.510  54.792  46.154  1.00  0.00           C  
ATOM   1445  H   PHE    93      33.604  57.916  46.440  1.00  0.00           H  
ATOM   1446  HA  PHE    93      34.689  57.017  49.071  1.00  0.00           H  
ATOM   1447  HB2 PHE    93      36.242  57.403  46.434  1.00  0.00           H  
ATOM   1448  HB3 PHE    93      36.943  57.202  48.056  1.00  0.00           H  
ATOM   1449  HD1 PHE    93      37.289  55.297  49.018  1.00  0.00           H  
ATOM   1450  HE1 PHE    93      37.089  52.674  49.105  1.00  0.00           H  
ATOM   1451  HZ  PHE    93      35.961  51.560  47.152  1.00  0.00           H  
ATOM   1452  HE2 PHE    93      34.852  52.856  45.385  1.00  0.00           H  
ATOM   1453  HD2 PHE    93      35.042  55.414  45.405  1.00  0.00           H  
ATOM   1454  N   GLU    94      35.943  59.357  49.227  1.00  0.00           N  
ATOM   1455  CA  GLU    94      36.176  60.721  49.574  1.00  0.00           C  
ATOM   1456  C   GLU    94      37.206  61.442  48.617  1.00  0.00           C  
ATOM   1457  O   GLU    94      37.985  60.823  47.880  1.00  0.00           O  
ATOM   1458  CB  GLU    94      36.688  60.853  51.004  1.00  0.00           C  
ATOM   1459  CG  GLU    94      35.758  60.331  52.168  1.00  0.00           C  
ATOM   1460  CD  GLU    94      34.384  60.952  52.157  1.00  0.00           C  
ATOM   1461  OE1 GLU    94      34.201  62.176  52.035  1.00  0.00           O  
ATOM   1462  OE2 GLU    94      33.418  60.157  52.347  1.00  0.00           O1-
ATOM   1463  H   GLU    94      36.688  58.685  49.335  1.00  0.00           H  
ATOM   1464  HA  GLU    94      35.145  61.077  49.567  1.00  0.00           H  
ATOM   1465  HB2 GLU    94      37.576  60.222  50.970  1.00  0.00           H  
ATOM   1466  HB3 GLU    94      37.005  61.867  51.249  1.00  0.00           H  
ATOM   1467  HG2 GLU    94      35.739  59.241  52.193  1.00  0.00           H  
ATOM   1468  HG3 GLU    94      36.194  60.616  53.126  1.00  0.00           H  
ATOM   1469  N   THR    95      37.252  62.777  48.549  1.00  0.00           N  
ATOM   1470  CA  THR    95      38.440  63.537  47.947  1.00  0.00           C  
ATOM   1471  C   THR    95      38.982  64.727  48.772  1.00  0.00           C  
ATOM   1472  O   THR    95      38.302  65.397  49.557  1.00  0.00           O  
ATOM   1473  CB  THR    95      38.091  63.781  46.516  1.00  0.00           C  
ATOM   1474  CG2 THR    95      36.742  64.537  46.363  1.00  0.00           C  
ATOM   1475  OG1 THR    95      39.125  64.675  45.947  1.00  0.00           O  
ATOM   1476  H   THR    95      36.597  63.265  49.143  1.00  0.00           H  
ATOM   1477  HA  THR    95      39.276  62.881  47.704  1.00  0.00           H  
ATOM   1478  HB  THR    95      38.078  62.871  45.915  1.00  0.00           H  
ATOM   1479 HG21 THR    95      36.010  63.813  46.720  1.00  0.00           H  
ATOM   1480 HG22 THR    95      36.721  65.441  46.972  1.00  0.00           H  
ATOM   1481 HG23 THR    95      36.578  64.799  45.317  1.00  0.00           H  
ATOM   1482  HG1 THR    95      39.880  64.082  45.917  1.00  0.00           H  
ATOM   1483  N   GLU    96      40.285  64.974  48.621  1.00  0.00           N  
ATOM   1484  CA  GLU    96      40.953  66.181  49.177  1.00  0.00           C  
ATOM   1485  C   GLU    96      40.511  67.410  48.508  1.00  0.00           C  
ATOM   1486  O   GLU    96      40.818  68.499  48.949  1.00  0.00           O  
ATOM   1487  CB  GLU    96      42.464  66.209  49.188  1.00  0.00           C  
ATOM   1488  CG  GLU    96      43.096  64.842  49.545  1.00  0.00           C  
ATOM   1489  CD  GLU    96      42.928  64.674  51.093  1.00  0.00           C  
ATOM   1490  OE1 GLU    96      43.124  65.673  51.854  1.00  0.00           O  
ATOM   1491  OE2 GLU    96      42.649  63.578  51.582  1.00  0.00           O1-
ATOM   1492  H   GLU    96      40.897  64.295  48.192  1.00  0.00           H  
ATOM   1493  HA  GLU    96      40.553  66.297  50.184  1.00  0.00           H  
ATOM   1494  HB2 GLU    96      42.927  66.473  48.238  1.00  0.00           H  
ATOM   1495  HB3 GLU    96      42.916  66.965  49.830  1.00  0.00           H  
ATOM   1496  HG2 GLU    96      42.851  63.949  48.969  1.00  0.00           H  
ATOM   1497  HG3 GLU    96      44.170  64.959  49.404  1.00  0.00           H  
ATOM   1498  N   ASP    97      39.873  67.290  47.331  1.00  0.00           N  
ATOM   1499  CA  ASP    97      39.107  68.346  46.704  1.00  0.00           C  
ATOM   1500  C   ASP    97      37.666  68.500  47.197  1.00  0.00           C  
ATOM   1501  O   ASP    97      36.907  69.312  46.669  1.00  0.00           O  
ATOM   1502  CB  ASP    97      39.118  68.205  45.163  1.00  0.00           C  
ATOM   1503  CG  ASP    97      40.511  68.060  44.490  1.00  0.00           C  
ATOM   1504  OD1 ASP    97      41.553  68.696  44.887  1.00  0.00           O  
ATOM   1505  OD2 ASP    97      40.584  67.241  43.498  1.00  0.00           O1-
ATOM   1506  H   ASP    97      39.717  66.368  46.947  1.00  0.00           H  
ATOM   1507  HA  ASP    97      39.524  69.318  46.969  1.00  0.00           H  
ATOM   1508  HB2 ASP    97      38.501  67.336  44.935  1.00  0.00           H  
ATOM   1509  HB3 ASP    97      38.608  69.077  44.752  1.00  0.00           H  
ATOM   1510  N   GLY    98      37.153  67.739  48.157  1.00  0.00           N  
ATOM   1511  CA  GLY    98      35.830  67.907  48.812  1.00  0.00           C  
ATOM   1512  C   GLY    98      34.580  67.357  48.057  1.00  0.00           C  
ATOM   1513  O   GLY    98      34.562  67.065  46.891  1.00  0.00           O  
ATOM   1514  H   GLY    98      37.684  67.011  48.614  1.00  0.00           H  
ATOM   1515  HA2 GLY    98      35.846  67.514  49.828  1.00  0.00           H  
ATOM   1516  HA3 GLY    98      35.629  68.963  48.990  1.00  0.00           H  
ATOM   1517  N   SER    99      33.488  67.154  48.803  1.00  0.00           N  
ATOM   1518  CA  SER    99      32.155  66.745  48.311  1.00  0.00           C  
ATOM   1519  C   SER    99      32.130  65.389  47.579  1.00  0.00           C  
ATOM   1520  O   SER    99      31.194  65.216  46.849  1.00  0.00           O  
ATOM   1521  CB  SER    99      31.484  67.967  47.484  1.00  0.00           C  
ATOM   1522  OG  SER    99      30.119  67.901  47.262  1.00  0.00           O  
ATOM   1523  H   SER    99      33.586  67.336  49.791  1.00  0.00           H  
ATOM   1524  HA  SER    99      31.611  66.593  49.243  1.00  0.00           H  
ATOM   1525  HB2 SER    99      31.697  68.969  47.858  1.00  0.00           H  
ATOM   1526  HB3 SER    99      32.099  68.078  46.591  1.00  0.00           H  
ATOM   1527  HG  SER    99      29.784  67.078  47.626  1.00  0.00           H  
ATOM   1528  N   LYS   100      33.065  64.462  47.916  1.00  0.00           N  
ATOM   1529  CA  LYS   100      33.027  63.022  47.540  1.00  0.00           C  
ATOM   1530  C   LYS   100      33.244  62.773  46.014  1.00  0.00           C  
ATOM   1531  O   LYS   100      32.784  63.545  45.147  1.00  0.00           O  
ATOM   1532  CB  LYS   100      31.758  62.278  48.012  1.00  0.00           C  
ATOM   1533  CG  LYS   100      31.469  62.725  49.472  1.00  0.00           C  
ATOM   1534  CD  LYS   100      30.587  61.703  50.156  1.00  0.00           C  
ATOM   1535  CE  LYS   100      30.199  62.315  51.561  1.00  0.00           C  
ATOM   1536  NZ  LYS   100      31.166  61.954  52.648  1.00  0.00           N1+
ATOM   1537  H   LYS   100      33.740  64.764  48.604  1.00  0.00           H  
ATOM   1538  HA  LYS   100      33.867  62.599  48.092  1.00  0.00           H  
ATOM   1539  HB2 LYS   100      30.983  62.656  47.346  1.00  0.00           H  
ATOM   1540  HB3 LYS   100      31.897  61.198  48.043  1.00  0.00           H  
ATOM   1541  HG2 LYS   100      32.388  62.867  50.039  1.00  0.00           H  
ATOM   1542  HG3 LYS   100      30.862  63.630  49.438  1.00  0.00           H  
ATOM   1543  HD2 LYS   100      29.671  61.570  49.580  1.00  0.00           H  
ATOM   1544  HD3 LYS   100      31.090  60.745  50.290  1.00  0.00           H  
ATOM   1545  HE2 LYS   100      30.062  63.386  51.412  1.00  0.00           H  
ATOM   1546  HE3 LYS   100      29.245  61.826  51.757  1.00  0.00           H  
ATOM   1547  HZ1 LYS   100      31.024  61.151  53.243  1.00  0.00           H  
ATOM   1548  HZ2 LYS   100      32.018  61.628  52.214  1.00  0.00           H  
ATOM   1549  HZ3 LYS   100      31.459  62.802  53.114  1.00  0.00           H  
ATOM   1550  N   ASP   101      33.872  61.635  45.747  1.00  0.00           N  
ATOM   1551  CA  ASP   101      34.275  61.214  44.429  1.00  0.00           C  
ATOM   1552  C   ASP   101      33.929  59.747  44.188  1.00  0.00           C  
ATOM   1553  O   ASP   101      34.206  58.841  45.024  1.00  0.00           O  
ATOM   1554  CB  ASP   101      35.848  61.467  44.514  1.00  0.00           C  
ATOM   1555  CG  ASP   101      36.470  61.035  43.216  1.00  0.00           C  
ATOM   1556  OD1 ASP   101      35.937  61.358  42.119  1.00  0.00           O  
ATOM   1557  OD2 ASP   101      37.435  60.281  43.259  1.00  0.00           O1-
ATOM   1558  H   ASP   101      34.122  60.999  46.490  1.00  0.00           H  
ATOM   1559  HA  ASP   101      33.967  61.824  43.580  1.00  0.00           H  
ATOM   1560  HB2 ASP   101      36.048  62.538  44.564  1.00  0.00           H  
ATOM   1561  HB3 ASP   101      36.303  60.870  45.304  1.00  0.00           H  
ATOM   1562  N   GLU   102      33.373  59.519  43.009  1.00  0.00           N  
ATOM   1563  CA  GLU   102      32.828  58.213  42.541  1.00  0.00           C  
ATOM   1564  C   GLU   102      33.807  57.322  41.813  1.00  0.00           C  
ATOM   1565  O   GLU   102      34.548  57.838  40.971  1.00  0.00           O  
ATOM   1566  CB  GLU   102      31.449  58.403  41.844  1.00  0.00           C  
ATOM   1567  CG  GLU   102      31.470  58.956  40.404  1.00  0.00           C  
ATOM   1568  CD  GLU   102      31.714  60.430  40.321  1.00  0.00           C  
ATOM   1569  OE1 GLU   102      31.167  61.253  41.076  1.00  0.00           O  
ATOM   1570  OE2 GLU   102      32.480  60.889  39.484  1.00  0.00           O1-
ATOM   1571  H   GLU   102      33.064  60.331  42.495  1.00  0.00           H  
ATOM   1572  HA  GLU   102      32.595  57.591  43.406  1.00  0.00           H  
ATOM   1573  HB2 GLU   102      30.949  57.440  41.947  1.00  0.00           H  
ATOM   1574  HB3 GLU   102      30.862  59.034  42.511  1.00  0.00           H  
ATOM   1575  HG2 GLU   102      32.212  58.385  39.846  1.00  0.00           H  
ATOM   1576  HG3 GLU   102      30.518  58.646  39.972  1.00  0.00           H  
ATOM   1577  N   TRP   103      33.820  56.026  41.946  1.00  0.00           N  
ATOM   1578  CA  TRP   103      34.696  54.963  41.327  1.00  0.00           C  
ATOM   1579  C   TRP   103      33.888  53.896  40.518  1.00  0.00           C  
ATOM   1580  O   TRP   103      33.130  53.114  41.053  1.00  0.00           O  
ATOM   1581  CB  TRP   103      35.668  54.402  42.407  1.00  0.00           C  
ATOM   1582  CG  TRP   103      36.791  55.316  42.825  1.00  0.00           C  
ATOM   1583  CD1 TRP   103      36.733  56.387  43.612  1.00  0.00           C  
ATOM   1584  NE1 TRP   103      38.026  56.894  43.843  1.00  0.00           N  
ATOM   1585  CE2 TRP   103      38.981  56.181  43.226  1.00  0.00           C  
ATOM   1586  CZ2 TRP   103      40.350  56.290  43.155  1.00  0.00           C  
ATOM   1587  CH2 TRP   103      41.075  55.241  42.491  1.00  0.00           C  
ATOM   1588  CZ3 TRP   103      40.400  54.120  42.128  1.00  0.00           C  
ATOM   1589  CE3 TRP   103      39.046  54.056  42.175  1.00  0.00           C  
ATOM   1590  CD2 TRP   103      38.214  55.099  42.682  1.00  0.00           C  
ATOM   1591  H   TRP   103      33.171  55.618  42.603  1.00  0.00           H  
ATOM   1592  HA  TRP   103      35.302  55.436  40.555  1.00  0.00           H  
ATOM   1593  HB2 TRP   103      35.023  54.121  43.240  1.00  0.00           H  
ATOM   1594  HB3 TRP   103      36.172  53.511  42.031  1.00  0.00           H  
ATOM   1595  HD1 TRP   103      35.810  56.794  43.995  1.00  0.00           H  
ATOM   1596  HE1 TRP   103      38.141  57.629  44.526  1.00  0.00           H  
ATOM   1597  HZ2 TRP   103      40.865  57.072  43.694  1.00  0.00           H  
ATOM   1598  HH2 TRP   103      42.153  55.224  42.421  1.00  0.00           H  
ATOM   1599  HZ3 TRP   103      40.912  53.288  41.668  1.00  0.00           H  
ATOM   1600  HE3 TRP   103      38.584  53.109  41.939  1.00  0.00           H  
ATOM   1601  N   ARG   104      34.127  53.860  39.224  1.00  0.00           N  
ATOM   1602  CA  ARG   104      33.546  52.889  38.287  1.00  0.00           C  
ATOM   1603  C   ARG   104      34.181  51.487  38.605  1.00  0.00           C  
ATOM   1604  O   ARG   104      35.343  51.364  38.916  1.00  0.00           O  
ATOM   1605  CB  ARG   104      33.812  53.255  36.813  1.00  0.00           C  
ATOM   1606  CG  ARG   104      32.961  54.572  36.510  1.00  0.00           C  
ATOM   1607  CD  ARG   104      32.832  54.937  35.014  1.00  0.00           C  
ATOM   1608  NE  ARG   104      34.166  55.185  34.399  1.00  0.00           N  
ATOM   1609  CZ  ARG   104      34.609  56.302  33.914  1.00  0.00           C  
ATOM   1610  NH1 ARG   104      34.137  57.465  34.336  1.00  0.00           N  
ATOM   1611  NH2 ARG   104      35.711  56.419  33.300  1.00  0.00           N1+
ATOM   1612  H   ARG   104      34.929  54.336  38.836  1.00  0.00           H  
ATOM   1613  HA  ARG   104      32.481  52.748  38.469  1.00  0.00           H  
ATOM   1614  HB2 ARG   104      34.888  53.353  36.670  1.00  0.00           H  
ATOM   1615  HB3 ARG   104      33.385  52.518  36.133  1.00  0.00           H  
ATOM   1616  HG2 ARG   104      31.962  54.550  36.945  1.00  0.00           H  
ATOM   1617  HG3 ARG   104      33.466  55.399  37.010  1.00  0.00           H  
ATOM   1618  HD2 ARG   104      32.442  54.036  34.541  1.00  0.00           H  
ATOM   1619  HD3 ARG   104      32.122  55.740  34.814  1.00  0.00           H  
ATOM   1620  HE  ARG   104      34.716  54.407  34.065  1.00  0.00           H  
ATOM   1621 HH11 ARG   104      33.291  57.464  34.887  1.00  0.00           H  
ATOM   1622 HH12 ARG   104      34.563  58.310  33.982  1.00  0.00           H  
ATOM   1623 HH21 ARG   104      36.219  55.563  33.131  1.00  0.00           H  
ATOM   1624 HH22 ARG   104      36.135  57.284  32.995  1.00  0.00           H  
ATOM   1625  N   GLY   105      33.375  50.432  38.549  1.00  0.00           N  
ATOM   1626  CA  GLY   105      33.728  49.072  39.006  1.00  0.00           C  
ATOM   1627  C   GLY   105      32.639  48.052  38.616  1.00  0.00           C  
ATOM   1628  O   GLY   105      31.748  48.337  37.843  1.00  0.00           O  
ATOM   1629  H   GLY   105      32.409  50.584  38.296  1.00  0.00           H  
ATOM   1630  HA2 GLY   105      34.728  48.789  38.675  1.00  0.00           H  
ATOM   1631  HA3 GLY   105      33.872  49.162  40.083  1.00  0.00           H  
ATOM   1632  N   MET   106      32.874  46.829  39.083  1.00  0.00           N  
ATOM   1633  CA  MET   106      31.899  45.708  38.904  1.00  0.00           C  
ATOM   1634  C   MET   106      31.864  44.745  40.117  1.00  0.00           C  
ATOM   1635  O   MET   106      32.934  44.431  40.622  1.00  0.00           O  
ATOM   1636  CB  MET   106      32.367  44.860  37.668  1.00  0.00           C  
ATOM   1637  CG  MET   106      31.677  43.546  37.415  1.00  0.00           C  
ATOM   1638  SD  MET   106      31.743  42.898  35.712  1.00  0.00           S  
ATOM   1639  CE  MET   106      30.884  44.237  34.771  1.00  0.00           C  
ATOM   1640  H   MET   106      33.777  46.658  39.502  1.00  0.00           H  
ATOM   1641  HA  MET   106      30.929  46.167  38.712  1.00  0.00           H  
ATOM   1642  HB2 MET   106      32.273  45.484  36.780  1.00  0.00           H  
ATOM   1643  HB3 MET   106      33.428  44.640  37.785  1.00  0.00           H  
ATOM   1644  HG2 MET   106      32.200  42.880  38.101  1.00  0.00           H  
ATOM   1645  HG3 MET   106      30.676  43.893  37.672  1.00  0.00           H  
ATOM   1646  HE1 MET   106      31.386  45.205  34.759  1.00  0.00           H  
ATOM   1647  HE2 MET   106      30.724  43.860  33.761  1.00  0.00           H  
ATOM   1648  HE3 MET   106      29.953  44.294  35.335  1.00  0.00           H  
ATOM   1649  N   VAL   107      30.655  44.256  40.520  1.00  0.00           N  
ATOM   1650  CA  VAL   107      30.456  43.286  41.626  1.00  0.00           C  
ATOM   1651  C   VAL   107      30.274  41.894  41.002  1.00  0.00           C  
ATOM   1652  O   VAL   107      29.435  41.680  40.150  1.00  0.00           O  
ATOM   1653  CB  VAL   107      29.167  43.575  42.375  1.00  0.00           C  
ATOM   1654  CG1 VAL   107      28.956  42.580  43.486  1.00  0.00           C  
ATOM   1655  CG2 VAL   107      29.249  45.026  42.954  1.00  0.00           C  
ATOM   1656  H   VAL   107      29.842  44.462  39.956  1.00  0.00           H  
ATOM   1657  HA  VAL   107      31.303  43.345  42.309  1.00  0.00           H  
ATOM   1658  HB  VAL   107      28.328  43.592  41.679  1.00  0.00           H  
ATOM   1659 HG11 VAL   107      29.649  42.544  44.327  1.00  0.00           H  
ATOM   1660 HG12 VAL   107      28.080  42.982  43.996  1.00  0.00           H  
ATOM   1661 HG13 VAL   107      28.724  41.584  43.109  1.00  0.00           H  
ATOM   1662 HG21 VAL   107      29.932  45.010  43.804  1.00  0.00           H  
ATOM   1663 HG22 VAL   107      29.622  45.652  42.143  1.00  0.00           H  
ATOM   1664 HG23 VAL   107      28.249  45.385  43.197  1.00  0.00           H  
ATOM   1665  N   LEU   108      31.085  40.998  41.462  1.00  0.00           N  
ATOM   1666  CA  LEU   108      31.326  39.733  40.839  1.00  0.00           C  
ATOM   1667  C   LEU   108      30.382  38.643  41.410  1.00  0.00           C  
ATOM   1668  O   LEU   108      29.688  37.913  40.703  1.00  0.00           O  
ATOM   1669  CB  LEU   108      32.815  39.328  40.910  1.00  0.00           C  
ATOM   1670  CG  LEU   108      33.827  40.333  40.264  1.00  0.00           C  
ATOM   1671  CD1 LEU   108      35.282  39.887  40.556  1.00  0.00           C  
ATOM   1672  CD2 LEU   108      33.609  40.354  38.765  1.00  0.00           C  
ATOM   1673  H   LEU   108      31.705  41.308  42.196  1.00  0.00           H  
ATOM   1674  HA  LEU   108      31.096  39.867  39.782  1.00  0.00           H  
ATOM   1675  HB2 LEU   108      33.065  39.073  41.940  1.00  0.00           H  
ATOM   1676  HB3 LEU   108      32.918  38.382  40.379  1.00  0.00           H  
ATOM   1677  HG  LEU   108      33.832  41.315  40.738  1.00  0.00           H  
ATOM   1678 HD11 LEU   108      35.820  40.745  40.153  1.00  0.00           H  
ATOM   1679 HD12 LEU   108      35.423  39.667  41.615  1.00  0.00           H  
ATOM   1680 HD13 LEU   108      35.502  38.922  40.100  1.00  0.00           H  
ATOM   1681 HD21 LEU   108      34.246  41.164  38.407  1.00  0.00           H  
ATOM   1682 HD22 LEU   108      33.875  39.462  38.198  1.00  0.00           H  
ATOM   1683 HD23 LEU   108      32.553  40.467  38.520  1.00  0.00           H  
ATOM   1684  N   ALA   109      30.381  38.580  42.755  1.00  0.00           N  
ATOM   1685  CA  ALA   109      29.837  37.487  43.624  1.00  0.00           C  
ATOM   1686  C   ALA   109      29.639  38.039  45.035  1.00  0.00           C  
ATOM   1687  O   ALA   109      30.312  38.967  45.414  1.00  0.00           O  
ATOM   1688  CB  ALA   109      30.794  36.284  43.612  1.00  0.00           C  
ATOM   1689  H   ALA   109      30.920  39.357  43.112  1.00  0.00           H  
ATOM   1690  HA  ALA   109      28.888  37.121  43.233  1.00  0.00           H  
ATOM   1691  HB1 ALA   109      31.013  35.892  42.619  1.00  0.00           H  
ATOM   1692  HB2 ALA   109      31.699  36.485  44.185  1.00  0.00           H  
ATOM   1693  HB3 ALA   109      30.349  35.428  44.119  1.00  0.00           H  
ATOM   1694  N   ARG   110      28.799  37.426  45.887  1.00  0.00           N  
ATOM   1695  CA  ARG   110      29.030  37.368  47.359  1.00  0.00           C  
ATOM   1696  C   ARG   110      30.342  36.578  47.552  1.00  0.00           C  
ATOM   1697  O   ARG   110      30.597  35.631  46.837  1.00  0.00           O  
ATOM   1698  CB  ARG   110      27.826  36.932  48.277  1.00  0.00           C  
ATOM   1699  CG  ARG   110      27.243  35.611  47.668  1.00  0.00           C  
ATOM   1700  CD  ARG   110      26.086  35.150  48.632  1.00  0.00           C  
ATOM   1701  NE  ARG   110      24.872  35.846  48.454  1.00  0.00           N  
ATOM   1702  CZ  ARG   110      24.223  36.704  49.218  1.00  0.00           C  
ATOM   1703  NH1 ARG   110      24.811  37.191  50.257  1.00  0.00           N  
ATOM   1704  NH2 ARG   110      22.986  37.058  49.053  1.00  0.00           N1+
ATOM   1705  H   ARG   110      28.404  36.603  45.456  1.00  0.00           H  
ATOM   1706  HA  ARG   110      29.125  38.369  47.779  1.00  0.00           H  
ATOM   1707  HB2 ARG   110      28.232  36.831  49.283  1.00  0.00           H  
ATOM   1708  HB3 ARG   110      27.118  37.762  48.283  1.00  0.00           H  
ATOM   1709  HG2 ARG   110      26.866  35.844  46.671  1.00  0.00           H  
ATOM   1710  HG3 ARG   110      28.034  34.866  47.584  1.00  0.00           H  
ATOM   1711  HD2 ARG   110      25.889  34.083  48.529  1.00  0.00           H  
ATOM   1712  HD3 ARG   110      26.419  35.247  49.665  1.00  0.00           H  
ATOM   1713  HE  ARG   110      24.342  35.741  47.600  1.00  0.00           H  
ATOM   1714 HH11 ARG   110      25.807  37.085  50.380  1.00  0.00           H  
ATOM   1715 HH12 ARG   110      24.321  37.764  50.929  1.00  0.00           H  
ATOM   1716 HH21 ARG   110      22.571  36.867  48.152  1.00  0.00           H  
ATOM   1717 HH22 ARG   110      22.619  37.814  49.613  1.00  0.00           H  
ATOM   1718  N   ALA   111      31.063  36.851  48.663  1.00  0.00           N  
ATOM   1719  CA  ALA   111      32.175  35.985  49.131  1.00  0.00           C  
ATOM   1720  C   ALA   111      31.746  34.597  49.654  1.00  0.00           C  
ATOM   1721  O   ALA   111      30.602  34.493  50.086  1.00  0.00           O  
ATOM   1722  CB  ALA   111      32.907  36.795  50.215  1.00  0.00           C  
ATOM   1723  H   ALA   111      30.638  37.423  49.379  1.00  0.00           H  
ATOM   1724  HA  ALA   111      32.820  35.792  48.274  1.00  0.00           H  
ATOM   1725  HB1 ALA   111      32.360  36.819  51.158  1.00  0.00           H  
ATOM   1726  HB2 ALA   111      33.888  36.341  50.351  1.00  0.00           H  
ATOM   1727  HB3 ALA   111      33.222  37.759  49.816  1.00  0.00           H  
ATOM   1728  N   PRO   112      32.604  33.610  49.700  1.00  0.00           N  
ATOM   1729  CA  PRO   112      32.526  32.508  50.662  1.00  0.00           C  
ATOM   1730  C   PRO   112      32.529  33.003  52.154  1.00  0.00           C  
ATOM   1731  O   PRO   112      33.163  34.032  52.424  1.00  0.00           O  
ATOM   1732  CD  PRO   112      33.837  33.430  48.979  1.00  0.00           C  
ATOM   1733  CG  PRO   112      34.100  31.974  48.947  1.00  0.00           C  
ATOM   1734  CB  PRO   112      33.644  31.506  50.384  1.00  0.00           C  
ATOM   1735  HD2 PRO   112      34.647  33.918  49.521  1.00  0.00           H  
ATOM   1736  HD3 PRO   112      33.849  33.787  47.949  1.00  0.00           H  
ATOM   1737  HG2 PRO   112      35.118  31.658  48.721  1.00  0.00           H  
ATOM   1738  HG3 PRO   112      33.495  31.501  48.174  1.00  0.00           H  
ATOM   1739  HB2 PRO   112      34.413  31.750  51.116  1.00  0.00           H  
ATOM   1740  HB3 PRO   112      33.372  30.460  50.531  1.00  0.00           H  
ATOM   1741  HA  PRO   112      31.603  31.947  50.512  1.00  0.00           H  
ATOM   1742  N   VAL   113      32.073  32.119  53.067  1.00  0.00           N  
ATOM   1743  CA  VAL   113      32.269  32.178  54.531  1.00  0.00           C  
ATOM   1744  C   VAL   113      31.521  33.444  55.135  1.00  0.00           C  
ATOM   1745  O   VAL   113      30.478  33.380  55.786  1.00  0.00           O  
ATOM   1746  CB  VAL   113      33.684  31.853  54.977  1.00  0.00           C  
ATOM   1747  CG1 VAL   113      34.015  32.255  56.422  1.00  0.00           C  
ATOM   1748  CG2 VAL   113      34.139  30.380  54.816  1.00  0.00           C  
ATOM   1749  H   VAL   113      31.673  31.242  52.767  1.00  0.00           H  
ATOM   1750  HA  VAL   113      31.685  31.329  54.884  1.00  0.00           H  
ATOM   1751  HB  VAL   113      34.294  32.495  54.342  1.00  0.00           H  
ATOM   1752 HG11 VAL   113      35.062  32.121  56.696  1.00  0.00           H  
ATOM   1753 HG12 VAL   113      33.839  33.323  56.557  1.00  0.00           H  
ATOM   1754 HG13 VAL   113      33.462  31.778  57.230  1.00  0.00           H  
ATOM   1755 HG21 VAL   113      33.567  29.678  55.422  1.00  0.00           H  
ATOM   1756 HG22 VAL   113      34.067  30.118  53.760  1.00  0.00           H  
ATOM   1757 HG23 VAL   113      35.199  30.249  55.033  1.00  0.00           H  
ATOM   1758  N   MET   114      32.076  34.657  54.942  1.00  0.00           N  
ATOM   1759  CA  MET   114      31.615  36.039  55.055  1.00  0.00           C  
ATOM   1760  C   MET   114      30.479  36.311  54.039  1.00  0.00           C  
ATOM   1761  O   MET   114      30.655  37.325  53.289  1.00  0.00           O  
ATOM   1762  CB  MET   114      32.851  36.910  54.799  1.00  0.00           C  
ATOM   1763  CG  MET   114      33.950  36.712  55.880  1.00  0.00           C  
ATOM   1764  SD  MET   114      35.473  37.695  55.763  1.00  0.00           S  
ATOM   1765  CE  MET   114      34.942  39.367  56.241  1.00  0.00           C  
ATOM   1766  H   MET   114      32.866  34.550  54.323  1.00  0.00           H  
ATOM   1767  HA  MET   114      31.230  36.133  56.070  1.00  0.00           H  
ATOM   1768  HB2 MET   114      33.214  36.677  53.798  1.00  0.00           H  
ATOM   1769  HB3 MET   114      32.555  37.950  54.660  1.00  0.00           H  
ATOM   1770  HG2 MET   114      33.481  36.940  56.838  1.00  0.00           H  
ATOM   1771  HG3 MET   114      34.260  35.671  55.964  1.00  0.00           H  
ATOM   1772  HE1 MET   114      34.366  39.816  55.431  1.00  0.00           H  
ATOM   1773  HE2 MET   114      34.307  39.340  57.126  1.00  0.00           H  
ATOM   1774  HE3 MET   114      35.753  40.072  56.424  1.00  0.00           H  
ATOM   1775  N   ASN   115      29.432  35.567  53.989  1.00  0.00           N  
ATOM   1776  CA  ASN   115      28.470  35.498  52.950  1.00  0.00           C  
ATOM   1777  C   ASN   115      27.655  36.837  52.761  1.00  0.00           C  
ATOM   1778  O   ASN   115      27.070  36.951  51.696  1.00  0.00           O  
ATOM   1779  CB  ASN   115      27.482  34.337  53.251  1.00  0.00           C  
ATOM   1780  CG  ASN   115      28.126  32.964  52.861  1.00  0.00           C  
ATOM   1781  OD1 ASN   115      27.733  31.981  53.397  1.00  0.00           O  
ATOM   1782  ND2 ASN   115      29.142  32.918  51.986  1.00  0.00           N  
ATOM   1783  H   ASN   115      29.316  34.911  54.749  1.00  0.00           H  
ATOM   1784  HA  ASN   115      28.981  35.453  51.989  1.00  0.00           H  
ATOM   1785  HB2 ASN   115      27.244  34.498  54.302  1.00  0.00           H  
ATOM   1786  HB3 ASN   115      26.570  34.406  52.657  1.00  0.00           H  
ATOM   1787 HD21 ASN   115      29.427  33.753  51.494  1.00  0.00           H  
ATOM   1788 HD22 ASN   115      29.403  32.010  51.631  1.00  0.00           H  
ATOM   1789  N   THR   116      27.575  37.719  53.745  1.00  0.00           N  
ATOM   1790  CA  THR   116      27.075  39.116  53.641  1.00  0.00           C  
ATOM   1791  C   THR   116      28.075  40.133  53.051  1.00  0.00           C  
ATOM   1792  O   THR   116      27.704  41.220  52.600  1.00  0.00           O  
ATOM   1793  CB  THR   116      26.595  39.627  55.032  1.00  0.00           C  
ATOM   1794  CG2 THR   116      25.536  38.794  55.653  1.00  0.00           C  
ATOM   1795  OG1 THR   116      27.708  39.713  55.932  1.00  0.00           O  
ATOM   1796  H   THR   116      27.786  37.349  54.661  1.00  0.00           H  
ATOM   1797  HA  THR   116      26.299  39.192  52.879  1.00  0.00           H  
ATOM   1798  HB  THR   116      26.283  40.670  54.979  1.00  0.00           H  
ATOM   1799 HG21 THR   116      25.268  39.308  56.576  1.00  0.00           H  
ATOM   1800 HG22 THR   116      24.714  38.713  54.941  1.00  0.00           H  
ATOM   1801 HG23 THR   116      25.917  37.793  55.854  1.00  0.00           H  
ATOM   1802  HG1 THR   116      27.337  40.196  56.674  1.00  0.00           H  
ATOM   1803  N   TRP   117      29.358  39.745  52.801  1.00  0.00           N  
ATOM   1804  CA  TRP   117      30.332  40.481  51.970  1.00  0.00           C  
ATOM   1805  C   TRP   117      30.400  40.061  50.521  1.00  0.00           C  
ATOM   1806  O   TRP   117      30.012  38.923  50.164  1.00  0.00           O  
ATOM   1807  CB  TRP   117      31.738  40.429  52.567  1.00  0.00           C  
ATOM   1808  CG  TRP   117      31.899  40.866  53.997  1.00  0.00           C  
ATOM   1809  CD1 TRP   117      31.313  40.314  55.078  1.00  0.00           C  
ATOM   1810  NE1 TRP   117      31.747  40.822  56.218  1.00  0.00           N  
ATOM   1811  CE2 TRP   117      32.512  41.954  55.999  1.00  0.00           C  
ATOM   1812  CZ2 TRP   117      33.063  42.984  56.799  1.00  0.00           C  
ATOM   1813  CH2 TRP   117      33.858  44.011  56.262  1.00  0.00           C  
ATOM   1814  CZ3 TRP   117      34.083  44.079  54.834  1.00  0.00           C  
ATOM   1815  CE3 TRP   117      33.471  43.074  54.023  1.00  0.00           C  
ATOM   1816  CD2 TRP   117      32.729  41.965  54.530  1.00  0.00           C  
ATOM   1817  H   TRP   117      29.616  38.786  52.981  1.00  0.00           H  
ATOM   1818  HA  TRP   117      30.057  41.536  51.959  1.00  0.00           H  
ATOM   1819  HB2 TRP   117      32.094  39.401  52.498  1.00  0.00           H  
ATOM   1820  HB3 TRP   117      32.386  41.086  51.987  1.00  0.00           H  
ATOM   1821  HD1 TRP   117      30.655  39.460  55.015  1.00  0.00           H  
ATOM   1822  HE1 TRP   117      31.385  40.502  57.105  1.00  0.00           H  
ATOM   1823  HZ2 TRP   117      32.968  42.831  57.864  1.00  0.00           H  
ATOM   1824  HH2 TRP   117      34.370  44.725  56.891  1.00  0.00           H  
ATOM   1825  HZ3 TRP   117      34.641  44.893  54.395  1.00  0.00           H  
ATOM   1826  HE3 TRP   117      33.592  43.112  52.951  1.00  0.00           H  
ATOM   1827  N   PHE   118      30.674  41.092  49.706  1.00  0.00           N  
ATOM   1828  CA  PHE   118      30.610  41.043  48.281  1.00  0.00           C  
ATOM   1829  C   PHE   118      31.974  41.290  47.618  1.00  0.00           C  
ATOM   1830  O   PHE   118      32.659  42.247  47.974  1.00  0.00           O  
ATOM   1831  CB  PHE   118      29.651  42.110  47.833  1.00  0.00           C  
ATOM   1832  CG  PHE   118      28.245  41.590  48.036  1.00  0.00           C  
ATOM   1833  CD1 PHE   118      27.524  41.926  49.233  1.00  0.00           C  
ATOM   1834  CE1 PHE   118      26.190  41.472  49.435  1.00  0.00           C  
ATOM   1835  CZ  PHE   118      25.617  40.561  48.523  1.00  0.00           C  
ATOM   1836  CE2 PHE   118      26.356  40.189  47.338  1.00  0.00           C  
ATOM   1837  CD2 PHE   118      27.618  40.704  47.136  1.00  0.00           C  
ATOM   1838  H   PHE   118      30.756  42.016  50.106  1.00  0.00           H  
ATOM   1839  HA  PHE   118      30.257  40.081  47.907  1.00  0.00           H  
ATOM   1840  HB2 PHE   118      29.884  43.065  48.304  1.00  0.00           H  
ATOM   1841  HB3 PHE   118      29.946  42.104  46.783  1.00  0.00           H  
ATOM   1842  HD1 PHE   118      27.976  42.604  49.942  1.00  0.00           H  
ATOM   1843  HE1 PHE   118      25.655  41.902  50.269  1.00  0.00           H  
ATOM   1844  HZ  PHE   118      24.617  40.181  48.669  1.00  0.00           H  
ATOM   1845  HE2 PHE   118      26.094  39.338  46.727  1.00  0.00           H  
ATOM   1846  HD2 PHE   118      28.210  40.298  46.328  1.00  0.00           H  
ATOM   1847  N   TYR   119      32.384  40.501  46.625  1.00  0.00           N  
ATOM   1848  CA  TYR   119      33.554  40.689  45.784  1.00  0.00           C  
ATOM   1849  C   TYR   119      33.252  41.737  44.704  1.00  0.00           C  
ATOM   1850  O   TYR   119      32.282  41.642  43.976  1.00  0.00           O  
ATOM   1851  CB  TYR   119      33.847  39.349  45.068  1.00  0.00           C  
ATOM   1852  CG  TYR   119      34.305  38.153  45.814  1.00  0.00           C  
ATOM   1853  CD1 TYR   119      34.773  36.981  45.080  1.00  0.00           C  
ATOM   1854  CE1 TYR   119      35.488  35.910  45.736  1.00  0.00           C  
ATOM   1855  CZ  TYR   119      35.719  36.039  47.094  1.00  0.00           C  
ATOM   1856  OH  TYR   119      36.490  35.110  47.726  1.00  0.00           O  
ATOM   1857  CE2 TYR   119      35.338  37.176  47.817  1.00  0.00           C  
ATOM   1858  CD2 TYR   119      34.670  38.236  47.177  1.00  0.00           C  
ATOM   1859  H   TYR   119      31.785  39.772  46.263  1.00  0.00           H  
ATOM   1860  HA  TYR   119      34.345  41.068  46.432  1.00  0.00           H  
ATOM   1861  HB2 TYR   119      32.939  39.109  44.515  1.00  0.00           H  
ATOM   1862  HB3 TYR   119      34.539  39.477  44.235  1.00  0.00           H  
ATOM   1863  HD1 TYR   119      34.519  36.930  44.031  1.00  0.00           H  
ATOM   1864  HE1 TYR   119      35.882  35.053  45.210  1.00  0.00           H  
ATOM   1865  HH  TYR   119      36.815  34.469  47.089  1.00  0.00           H  
ATOM   1866  HE2 TYR   119      35.603  37.219  48.863  1.00  0.00           H  
ATOM   1867  HD2 TYR   119      34.546  39.131  47.769  1.00  0.00           H  
ATOM   1868  N   ILE   120      34.134  42.747  44.639  1.00  0.00           N  
ATOM   1869  CA  ILE   120      34.118  43.820  43.611  1.00  0.00           C  
ATOM   1870  C   ILE   120      35.529  44.041  43.072  1.00  0.00           C  
ATOM   1871  O   ILE   120      36.612  43.581  43.560  1.00  0.00           O  
ATOM   1872  CB  ILE   120      33.556  45.135  44.281  1.00  0.00           C  
ATOM   1873  CG2 ILE   120      34.362  45.456  45.505  1.00  0.00           C  
ATOM   1874  CG1 ILE   120      33.400  46.377  43.417  1.00  0.00           C  
ATOM   1875  CD1 ILE   120      32.435  47.432  43.890  1.00  0.00           C  
ATOM   1876  H   ILE   120      34.930  42.770  45.260  1.00  0.00           H  
ATOM   1877  HA  ILE   120      33.536  43.555  42.729  1.00  0.00           H  
ATOM   1878  HB  ILE   120      32.558  44.862  44.626  1.00  0.00           H  
ATOM   1879 HG21 ILE   120      34.255  44.690  46.272  1.00  0.00           H  
ATOM   1880 HG22 ILE   120      35.415  45.635  45.289  1.00  0.00           H  
ATOM   1881 HG23 ILE   120      33.930  46.325  46.003  1.00  0.00           H  
ATOM   1882 HG12 ILE   120      34.412  46.753  43.272  1.00  0.00           H  
ATOM   1883 HG13 ILE   120      32.977  46.176  42.432  1.00  0.00           H  
ATOM   1884 HD11 ILE   120      31.400  47.113  44.009  1.00  0.00           H  
ATOM   1885 HD12 ILE   120      32.742  47.602  44.922  1.00  0.00           H  
ATOM   1886 HD13 ILE   120      32.565  48.386  43.378  1.00  0.00           H  
ATOM   1887  N   THR   121      35.551  44.813  41.994  1.00  0.00           N  
ATOM   1888  CA  THR   121      36.783  45.347  41.239  1.00  0.00           C  
ATOM   1889  C   THR   121      36.552  46.567  40.482  1.00  0.00           C  
ATOM   1890  O   THR   121      35.462  46.855  40.077  1.00  0.00           O  
ATOM   1891  CB  THR   121      37.285  44.180  40.327  1.00  0.00           C  
ATOM   1892  CG2 THR   121      36.328  43.688  39.173  1.00  0.00           C  
ATOM   1893  OG1 THR   121      38.499  44.607  39.653  1.00  0.00           O  
ATOM   1894  H   THR   121      34.640  45.066  41.639  1.00  0.00           H  
ATOM   1895  HA  THR   121      37.561  45.639  41.944  1.00  0.00           H  
ATOM   1896  HB  THR   121      37.593  43.344  40.955  1.00  0.00           H  
ATOM   1897 HG21 THR   121      36.887  42.999  38.540  1.00  0.00           H  
ATOM   1898 HG22 THR   121      35.449  43.246  39.641  1.00  0.00           H  
ATOM   1899 HG23 THR   121      35.969  44.537  38.591  1.00  0.00           H  
ATOM   1900  HG1 THR   121      39.226  44.572  40.278  1.00  0.00           H  
ATOM   1901  N   TYR   122      37.616  47.354  40.281  1.00  0.00           N  
ATOM   1902  CA  TYR   122      37.633  48.707  39.758  1.00  0.00           C  
ATOM   1903  C   TYR   122      38.276  48.972  38.432  1.00  0.00           C  
ATOM   1904  O   TYR   122      39.291  48.395  38.035  1.00  0.00           O  
ATOM   1905  CB  TYR   122      38.193  49.673  40.911  1.00  0.00           C  
ATOM   1906  CG  TYR   122      37.375  49.579  42.216  1.00  0.00           C  
ATOM   1907  CD1 TYR   122      37.784  48.760  43.290  1.00  0.00           C  
ATOM   1908  CE1 TYR   122      37.135  48.700  44.516  1.00  0.00           C  
ATOM   1909  CZ  TYR   122      35.928  49.468  44.630  1.00  0.00           C  
ATOM   1910  OH  TYR   122      35.175  49.342  45.684  1.00  0.00           O  
ATOM   1911  CE2 TYR   122      35.473  50.269  43.548  1.00  0.00           C  
ATOM   1912  CD2 TYR   122      36.160  50.361  42.351  1.00  0.00           C  
ATOM   1913  H   TYR   122      38.499  46.975  40.595  1.00  0.00           H  
ATOM   1914  HA  TYR   122      36.602  49.015  39.585  1.00  0.00           H  
ATOM   1915  HB2 TYR   122      39.183  49.379  41.260  1.00  0.00           H  
ATOM   1916  HB3 TYR   122      38.350  50.679  40.524  1.00  0.00           H  
ATOM   1917  HD1 TYR   122      38.575  48.042  43.131  1.00  0.00           H  
ATOM   1918  HE1 TYR   122      37.476  48.018  45.280  1.00  0.00           H  
ATOM   1919  HH  TYR   122      34.325  49.787  45.639  1.00  0.00           H  
ATOM   1920  HE2 TYR   122      34.566  50.844  43.660  1.00  0.00           H  
ATOM   1921  HD2 TYR   122      35.836  50.895  41.470  1.00  0.00           H  
ATOM   1922  N   GLU   123      37.749  49.985  37.706  1.00  0.00           N  
ATOM   1923  CA  GLU   123      38.335  50.340  36.389  1.00  0.00           C  
ATOM   1924  C   GLU   123      39.685  50.972  36.499  1.00  0.00           C  
ATOM   1925  O   GLU   123      40.538  50.736  35.620  1.00  0.00           O  
ATOM   1926  CB  GLU   123      37.342  51.328  35.757  1.00  0.00           C  
ATOM   1927  CG  GLU   123      37.618  51.736  34.327  1.00  0.00           C  
ATOM   1928  CD  GLU   123      36.675  52.887  33.784  1.00  0.00           C  
ATOM   1929  OE1 GLU   123      37.166  53.957  33.291  1.00  0.00           O  
ATOM   1930  OE2 GLU   123      35.466  52.725  33.764  1.00  0.00           O1-
ATOM   1931  H   GLU   123      36.831  50.325  37.952  1.00  0.00           H  
ATOM   1932  HA  GLU   123      38.461  49.355  35.940  1.00  0.00           H  
ATOM   1933  HB2 GLU   123      36.454  50.696  35.766  1.00  0.00           H  
ATOM   1934  HB3 GLU   123      37.150  52.150  36.447  1.00  0.00           H  
ATOM   1935  HG2 GLU   123      38.666  51.980  34.150  1.00  0.00           H  
ATOM   1936  HG3 GLU   123      37.448  50.873  33.684  1.00  0.00           H  
ATOM   1937  N   LYS   124      39.914  51.688  37.652  1.00  0.00           N  
ATOM   1938  CA  LYS   124      41.307  52.220  38.007  1.00  0.00           C  
ATOM   1939  C   LYS   124      42.232  51.216  38.653  1.00  0.00           C  
ATOM   1940  O   LYS   124      43.401  51.536  38.814  1.00  0.00           O  
ATOM   1941  CB  LYS   124      41.261  53.522  38.806  1.00  0.00           C  
ATOM   1942  CG  LYS   124      40.915  54.805  38.022  1.00  0.00           C  
ATOM   1943  CD  LYS   124      40.761  56.049  38.858  1.00  0.00           C  
ATOM   1944  CE  LYS   124      39.463  56.130  39.630  1.00  0.00           C  
ATOM   1945  NZ  LYS   124      39.260  57.432  40.326  1.00  0.00           N1+
ATOM   1946  H   LYS   124      39.164  51.773  38.324  1.00  0.00           H  
ATOM   1947  HA  LYS   124      41.741  52.454  37.035  1.00  0.00           H  
ATOM   1948  HB2 LYS   124      40.445  53.429  39.523  1.00  0.00           H  
ATOM   1949  HB3 LYS   124      42.196  53.725  39.328  1.00  0.00           H  
ATOM   1950  HG2 LYS   124      41.752  54.920  37.333  1.00  0.00           H  
ATOM   1951  HG3 LYS   124      40.011  54.697  37.423  1.00  0.00           H  
ATOM   1952  HD2 LYS   124      41.651  56.195  39.470  1.00  0.00           H  
ATOM   1953  HD3 LYS   124      40.835  56.895  38.176  1.00  0.00           H  
ATOM   1954  HE2 LYS   124      38.668  55.982  38.899  1.00  0.00           H  
ATOM   1955  HE3 LYS   124      39.410  55.285  40.317  1.00  0.00           H  
ATOM   1956  HZ1 LYS   124      39.282  58.238  39.719  1.00  0.00           H  
ATOM   1957  HZ2 LYS   124      38.328  57.442  40.714  1.00  0.00           H  
ATOM   1958  HZ3 LYS   124      39.918  57.547  41.084  1.00  0.00           H  
ATOM   1959  N   ASP   125      41.708  50.069  38.974  1.00  0.00           N  
ATOM   1960  CA  ASP   125      42.415  49.070  39.725  1.00  0.00           C  
ATOM   1961  C   ASP   125      41.848  47.649  39.562  1.00  0.00           C  
ATOM   1962  O   ASP   125      40.780  47.323  40.148  1.00  0.00           O  
ATOM   1963  CB  ASP   125      42.587  49.462  41.221  1.00  0.00           C  
ATOM   1964  CG  ASP   125      43.857  48.868  41.866  1.00  0.00           C  
ATOM   1965  OD1 ASP   125      44.780  48.617  41.049  1.00  0.00           O  
ATOM   1966  OD2 ASP   125      44.002  48.720  43.119  1.00  0.00           O1-
ATOM   1967  H   ASP   125      40.725  49.876  38.838  1.00  0.00           H  
ATOM   1968  HA  ASP   125      43.389  49.004  39.241  1.00  0.00           H  
ATOM   1969  HB2 ASP   125      42.678  50.545  41.297  1.00  0.00           H  
ATOM   1970  HB3 ASP   125      41.718  49.187  41.820  1.00  0.00           H  
ATOM   1971  N   PRO   126      42.473  46.761  38.738  1.00  0.00           N  
ATOM   1972  CA  PRO   126      41.812  45.430  38.391  1.00  0.00           C  
ATOM   1973  C   PRO   126      41.759  44.381  39.530  1.00  0.00           C  
ATOM   1974  O   PRO   126      41.333  43.246  39.296  1.00  0.00           O  
ATOM   1975  CD  PRO   126      43.510  47.106  37.761  1.00  0.00           C  
ATOM   1976  CG  PRO   126      43.197  46.189  36.553  1.00  0.00           C  
ATOM   1977  CB  PRO   126      42.558  44.886  37.129  1.00  0.00           C  
ATOM   1978  HD2 PRO   126      44.460  46.860  38.234  1.00  0.00           H  
ATOM   1979  HD3 PRO   126      43.722  48.146  37.513  1.00  0.00           H  
ATOM   1980  HG2 PRO   126      44.126  46.049  36.000  1.00  0.00           H  
ATOM   1981  HG3 PRO   126      42.387  46.665  36.000  1.00  0.00           H  
ATOM   1982  HB2 PRO   126      43.377  44.217  37.392  1.00  0.00           H  
ATOM   1983  HB3 PRO   126      41.915  44.437  36.372  1.00  0.00           H  
ATOM   1984  HA  PRO   126      40.778  45.751  38.262  1.00  0.00           H  
ATOM   1985  N   VAL   127      42.077  44.763  40.739  1.00  0.00           N  
ATOM   1986  CA  VAL   127      42.196  44.041  41.955  1.00  0.00           C  
ATOM   1987  C   VAL   127      40.891  43.588  42.456  1.00  0.00           C  
ATOM   1988  O   VAL   127      39.823  44.091  42.251  1.00  0.00           O  
ATOM   1989  CB  VAL   127      43.155  44.744  42.903  1.00  0.00           C  
ATOM   1990  CG1 VAL   127      43.230  44.022  44.302  1.00  0.00           C  
ATOM   1991  CG2 VAL   127      44.514  44.672  42.237  1.00  0.00           C  
ATOM   1992  H   VAL   127      42.309  45.745  40.698  1.00  0.00           H  
ATOM   1993  HA  VAL   127      42.736  43.147  41.642  1.00  0.00           H  
ATOM   1994  HB  VAL   127      42.779  45.750  43.090  1.00  0.00           H  
ATOM   1995 HG11 VAL   127      43.516  42.977  44.183  1.00  0.00           H  
ATOM   1996 HG12 VAL   127      43.829  44.656  44.955  1.00  0.00           H  
ATOM   1997 HG13 VAL   127      42.240  43.994  44.758  1.00  0.00           H  
ATOM   1998 HG21 VAL   127      44.890  43.650  42.181  1.00  0.00           H  
ATOM   1999 HG22 VAL   127      44.542  45.095  41.232  1.00  0.00           H  
ATOM   2000 HG23 VAL   127      45.192  45.136  42.953  1.00  0.00           H  
ATOM   2001  N   LEU   128      40.921  42.395  43.089  1.00  0.00           N  
ATOM   2002  CA  LEU   128      39.826  41.737  43.831  1.00  0.00           C  
ATOM   2003  C   LEU   128      39.818  42.301  45.212  1.00  0.00           C  
ATOM   2004  O   LEU   128      40.832  42.111  45.919  1.00  0.00           O  
ATOM   2005  CB  LEU   128      39.965  40.246  43.886  1.00  0.00           C  
ATOM   2006  CG  LEU   128      38.744  39.492  44.371  1.00  0.00           C  
ATOM   2007  CD1 LEU   128      37.691  39.626  43.312  1.00  0.00           C  
ATOM   2008  CD2 LEU   128      39.064  37.985  44.485  1.00  0.00           C  
ATOM   2009  H   LEU   128      41.829  42.022  43.326  1.00  0.00           H  
ATOM   2010  HA  LEU   128      38.887  41.962  43.325  1.00  0.00           H  
ATOM   2011  HB2 LEU   128      40.263  39.841  42.918  1.00  0.00           H  
ATOM   2012  HB3 LEU   128      40.725  39.897  44.586  1.00  0.00           H  
ATOM   2013  HG  LEU   128      38.363  39.800  45.345  1.00  0.00           H  
ATOM   2014 HD11 LEU   128      36.982  38.808  43.441  1.00  0.00           H  
ATOM   2015 HD12 LEU   128      37.128  40.559  43.357  1.00  0.00           H  
ATOM   2016 HD13 LEU   128      38.115  39.545  42.311  1.00  0.00           H  
ATOM   2017 HD21 LEU   128      38.222  37.416  44.878  1.00  0.00           H  
ATOM   2018 HD22 LEU   128      39.470  37.536  43.579  1.00  0.00           H  
ATOM   2019 HD23 LEU   128      39.822  37.783  45.241  1.00  0.00           H  
ATOM   2020  N   TYR   129      38.858  43.172  45.451  1.00  0.00           N  
ATOM   2021  CA  TYR   129      38.497  43.717  46.783  1.00  0.00           C  
ATOM   2022  C   TYR   129      37.181  43.059  47.350  1.00  0.00           C  
ATOM   2023  O   TYR   129      36.407  42.556  46.522  1.00  0.00           O  
ATOM   2024  CB  TYR   129      38.247  45.283  46.677  1.00  0.00           C  
ATOM   2025  CG  TYR   129      39.526  46.054  46.370  1.00  0.00           C  
ATOM   2026  CD1 TYR   129      39.846  46.576  45.057  1.00  0.00           C  
ATOM   2027  CE1 TYR   129      41.051  47.221  44.736  1.00  0.00           C  
ATOM   2028  CZ  TYR   129      42.082  47.297  45.712  1.00  0.00           C  
ATOM   2029  OH  TYR   129      43.352  47.882  45.445  1.00  0.00           O  
ATOM   2030  CE2 TYR   129      41.864  46.645  46.954  1.00  0.00           C  
ATOM   2031  CD2 TYR   129      40.567  46.129  47.289  1.00  0.00           C  
ATOM   2032  H   TYR   129      38.206  43.340  44.697  1.00  0.00           H  
ATOM   2033  HA  TYR   129      39.348  43.566  47.448  1.00  0.00           H  
ATOM   2034  HB2 TYR   129      37.501  45.390  45.889  1.00  0.00           H  
ATOM   2035  HB3 TYR   129      37.856  45.624  47.635  1.00  0.00           H  
ATOM   2036  HD1 TYR   129      39.123  46.343  44.289  1.00  0.00           H  
ATOM   2037  HE1 TYR   129      41.222  47.578  43.731  1.00  0.00           H  
ATOM   2038  HH  TYR   129      43.527  48.118  44.531  1.00  0.00           H  
ATOM   2039  HE2 TYR   129      42.651  46.463  47.671  1.00  0.00           H  
ATOM   2040  HD2 TYR   129      40.407  45.670  48.253  1.00  0.00           H  
ATOM   2041  N   MET   130      36.889  43.198  48.702  1.00  0.00           N  
ATOM   2042  CA  MET   130      35.564  42.864  49.207  1.00  0.00           C  
ATOM   2043  C   MET   130      35.042  43.821  50.297  1.00  0.00           C  
ATOM   2044  O   MET   130      35.729  44.262  51.165  1.00  0.00           O  
ATOM   2045  CB  MET   130      35.503  41.297  49.560  1.00  0.00           C  
ATOM   2046  CG  MET   130      36.582  40.835  50.668  1.00  0.00           C  
ATOM   2047  SD  MET   130      36.404  39.165  51.260  1.00  0.00           S  
ATOM   2048  CE  MET   130      34.998  39.362  52.300  1.00  0.00           C  
ATOM   2049  H   MET   130      37.616  43.498  49.335  1.00  0.00           H  
ATOM   2050  HA  MET   130      34.933  43.025  48.333  1.00  0.00           H  
ATOM   2051  HB2 MET   130      34.518  41.064  49.965  1.00  0.00           H  
ATOM   2052  HB3 MET   130      35.699  40.768  48.627  1.00  0.00           H  
ATOM   2053  HG2 MET   130      37.573  40.992  50.242  1.00  0.00           H  
ATOM   2054  HG3 MET   130      36.428  41.460  51.548  1.00  0.00           H  
ATOM   2055  HE1 MET   130      35.008  38.650  53.126  1.00  0.00           H  
ATOM   2056  HE2 MET   130      34.933  40.355  52.746  1.00  0.00           H  
ATOM   2057  HE3 MET   130      34.128  38.958  51.783  1.00  0.00           H  
ATOM   2058  N   TYR   131      33.718  43.968  50.298  1.00  0.00           N  
ATOM   2059  CA  TYR   131      33.045  44.982  51.104  1.00  0.00           C  
ATOM   2060  C   TYR   131      31.570  44.610  51.363  1.00  0.00           C  
ATOM   2061  O   TYR   131      30.974  43.780  50.692  1.00  0.00           O  
ATOM   2062  CB  TYR   131      33.087  46.321  50.415  1.00  0.00           C  
ATOM   2063  CG  TYR   131      34.365  47.085  50.264  1.00  0.00           C  
ATOM   2064  CD1 TYR   131      34.863  47.374  48.994  1.00  0.00           C  
ATOM   2065  CE1 TYR   131      35.992  48.200  48.880  1.00  0.00           C  
ATOM   2066  CZ  TYR   131      36.642  48.759  49.989  1.00  0.00           C  
ATOM   2067  OH  TYR   131      37.752  49.567  49.898  1.00  0.00           O  
ATOM   2068  CE2 TYR   131      36.202  48.431  51.274  1.00  0.00           C  
ATOM   2069  CD2 TYR   131      35.067  47.603  51.407  1.00  0.00           C  
ATOM   2070  H   TYR   131      33.175  43.420  49.647  1.00  0.00           H  
ATOM   2071  HA  TYR   131      33.550  44.979  52.070  1.00  0.00           H  
ATOM   2072  HB2 TYR   131      32.619  46.208  49.437  1.00  0.00           H  
ATOM   2073  HB3 TYR   131      32.504  46.991  51.046  1.00  0.00           H  
ATOM   2074  HD1 TYR   131      34.281  47.027  48.154  1.00  0.00           H  
ATOM   2075  HE1 TYR   131      36.392  48.556  47.941  1.00  0.00           H  
ATOM   2076  HH  TYR   131      38.510  49.405  50.465  1.00  0.00           H  
ATOM   2077  HE2 TYR   131      36.666  48.879  52.140  1.00  0.00           H  
ATOM   2078  HD2 TYR   131      34.722  47.291  52.382  1.00  0.00           H  
ATOM   2079  N   GLN   132      30.941  45.037  52.452  1.00  0.00           N  
ATOM   2080  CA  GLN   132      29.568  44.871  52.795  1.00  0.00           C  
ATOM   2081  C   GLN   132      28.699  45.848  51.913  1.00  0.00           C  
ATOM   2082  O   GLN   132      28.331  46.937  52.416  1.00  0.00           O  
ATOM   2083  CB  GLN   132      29.334  45.204  54.227  1.00  0.00           C  
ATOM   2084  CG  GLN   132      30.006  44.149  55.121  1.00  0.00           C  
ATOM   2085  CD  GLN   132      29.496  44.120  56.604  1.00  0.00           C  
ATOM   2086  OE1 GLN   132      28.745  45.005  57.026  1.00  0.00           O  
ATOM   2087  NE2 GLN   132      29.833  43.046  57.354  1.00  0.00           N  
ATOM   2088  H   GLN   132      31.476  45.696  52.999  1.00  0.00           H  
ATOM   2089  HA  GLN   132      29.336  43.828  52.581  1.00  0.00           H  
ATOM   2090  HB2 GLN   132      29.590  46.212  54.552  1.00  0.00           H  
ATOM   2091  HB3 GLN   132      28.260  45.093  54.375  1.00  0.00           H  
ATOM   2092  HG2 GLN   132      29.784  43.152  54.741  1.00  0.00           H  
ATOM   2093  HG3 GLN   132      31.093  44.226  55.126  1.00  0.00           H  
ATOM   2094 HE21 GLN   132      30.512  42.408  56.963  1.00  0.00           H  
ATOM   2095 HE22 GLN   132      29.383  42.895  58.245  1.00  0.00           H  
ATOM   2096  N   LEU   133      28.434  45.493  50.684  1.00  0.00           N  
ATOM   2097  CA  LEU   133      27.958  46.318  49.605  1.00  0.00           C  
ATOM   2098  C   LEU   133      26.454  46.621  49.715  1.00  0.00           C  
ATOM   2099  O   LEU   133      26.132  47.747  49.413  1.00  0.00           O  
ATOM   2100  CB  LEU   133      28.415  45.691  48.261  1.00  0.00           C  
ATOM   2101  CG  LEU   133      29.916  45.753  47.887  1.00  0.00           C  
ATOM   2102  CD1 LEU   133      30.079  45.454  46.417  1.00  0.00           C  
ATOM   2103  CD2 LEU   133      30.429  47.171  47.954  1.00  0.00           C  
ATOM   2104  H   LEU   133      28.933  44.687  50.334  1.00  0.00           H  
ATOM   2105  HA  LEU   133      28.500  47.252  49.760  1.00  0.00           H  
ATOM   2106  HB2 LEU   133      28.129  44.642  48.334  1.00  0.00           H  
ATOM   2107  HB3 LEU   133      27.785  46.100  47.471  1.00  0.00           H  
ATOM   2108  HG  LEU   133      30.534  45.064  48.462  1.00  0.00           H  
ATOM   2109 HD11 LEU   133      29.822  44.402  46.293  1.00  0.00           H  
ATOM   2110 HD12 LEU   133      29.449  46.094  45.799  1.00  0.00           H  
ATOM   2111 HD13 LEU   133      31.089  45.649  46.056  1.00  0.00           H  
ATOM   2112 HD21 LEU   133      30.557  47.450  49.000  1.00  0.00           H  
ATOM   2113 HD22 LEU   133      31.384  47.069  47.440  1.00  0.00           H  
ATOM   2114 HD23 LEU   133      29.934  47.916  47.331  1.00  0.00           H  
ATOM   2115  N   LEU   134      25.664  45.683  50.220  1.00  0.00           N  
ATOM   2116  CA  LEU   134      24.265  45.898  50.580  1.00  0.00           C  
ATOM   2117  C   LEU   134      24.010  46.982  51.577  1.00  0.00           C  
ATOM   2118  O   LEU   134      22.982  47.698  51.562  1.00  0.00           O  
ATOM   2119  CB  LEU   134      23.534  44.690  50.961  1.00  0.00           C  
ATOM   2120  CG  LEU   134      23.059  43.671  49.818  1.00  0.00           C  
ATOM   2121  CD1 LEU   134      22.228  42.534  50.418  1.00  0.00           C  
ATOM   2122  CD2 LEU   134      22.100  44.369  48.759  1.00  0.00           C  
ATOM   2123  H   LEU   134      26.224  44.910  50.549  1.00  0.00           H  
ATOM   2124  HA  LEU   134      23.725  46.376  49.763  1.00  0.00           H  
ATOM   2125  HB2 LEU   134      24.112  44.240  51.768  1.00  0.00           H  
ATOM   2126  HB3 LEU   134      22.585  45.045  51.363  1.00  0.00           H  
ATOM   2127  HG  LEU   134      23.974  43.268  49.382  1.00  0.00           H  
ATOM   2128 HD11 LEU   134      21.609  42.853  51.257  1.00  0.00           H  
ATOM   2129 HD12 LEU   134      21.561  42.120  49.661  1.00  0.00           H  
ATOM   2130 HD13 LEU   134      22.965  41.813  50.771  1.00  0.00           H  
ATOM   2131 HD21 LEU   134      21.130  44.620  49.187  1.00  0.00           H  
ATOM   2132 HD22 LEU   134      22.557  45.276  48.363  1.00  0.00           H  
ATOM   2133 HD23 LEU   134      21.921  43.666  47.944  1.00  0.00           H  
ATOM   2134  N   ASP   135      24.936  47.174  52.538  1.00  0.00           N  
ATOM   2135  CA  ASP   135      24.843  48.310  53.453  1.00  0.00           C  
ATOM   2136  C   ASP   135      25.065  49.638  52.814  1.00  0.00           C  
ATOM   2137  O   ASP   135      24.202  50.508  52.917  1.00  0.00           O  
ATOM   2138  CB  ASP   135      25.815  48.189  54.645  1.00  0.00           C  
ATOM   2139  CG  ASP   135      25.550  47.005  55.625  1.00  0.00           C  
ATOM   2140  OD1 ASP   135      25.551  47.251  56.827  1.00  0.00           O  
ATOM   2141  OD2 ASP   135      25.204  45.902  55.168  1.00  0.00           O1-
ATOM   2142  H   ASP   135      25.687  46.505  52.635  1.00  0.00           H  
ATOM   2143  HA  ASP   135      23.811  48.443  53.778  1.00  0.00           H  
ATOM   2144  HB2 ASP   135      26.844  48.083  54.303  1.00  0.00           H  
ATOM   2145  HB3 ASP   135      25.684  49.036  55.319  1.00  0.00           H  
ATOM   2146  N   ASP   136      26.215  49.737  52.001  1.00  0.00           N  
ATOM   2147  CA  ASP   136      26.509  50.872  51.150  1.00  0.00           C  
ATOM   2148  C   ASP   136      25.388  51.168  50.117  1.00  0.00           C  
ATOM   2149  O   ASP   136      24.989  52.293  49.961  1.00  0.00           O  
ATOM   2150  CB  ASP   136      27.854  50.706  50.326  1.00  0.00           C  
ATOM   2151  CG  ASP   136      29.056  50.897  51.058  1.00  0.00           C  
ATOM   2152  OD1 ASP   136      29.080  51.210  52.262  1.00  0.00           O  
ATOM   2153  OD2 ASP   136      30.136  50.853  50.399  1.00  0.00           O1-
ATOM   2154  H   ASP   136      26.904  49.005  51.904  1.00  0.00           H  
ATOM   2155  HA  ASP   136      26.579  51.836  51.654  1.00  0.00           H  
ATOM   2156  HB2 ASP   136      27.927  49.723  49.860  1.00  0.00           H  
ATOM   2157  HB3 ASP   136      27.873  51.389  49.477  1.00  0.00           H  
ATOM   2158  N   TYR   137      24.795  50.211  49.457  1.00  0.00           N  
ATOM   2159  CA  TYR   137      23.587  50.336  48.679  1.00  0.00           C  
ATOM   2160  C   TYR   137      22.251  50.689  49.311  1.00  0.00           C  
ATOM   2161  O   TYR   137      21.299  50.959  48.630  1.00  0.00           O  
ATOM   2162  CB  TYR   137      23.583  48.916  47.921  1.00  0.00           C  
ATOM   2163  CG  TYR   137      22.542  48.697  46.859  1.00  0.00           C  
ATOM   2164  CD1 TYR   137      21.469  47.814  47.073  1.00  0.00           C  
ATOM   2165  CE1 TYR   137      20.591  47.548  46.006  1.00  0.00           C  
ATOM   2166  CZ  TYR   137      20.584  48.364  44.832  1.00  0.00           C  
ATOM   2167  OH  TYR   137      19.500  48.387  44.031  1.00  0.00           O  
ATOM   2168  CE2 TYR   137      21.619  49.326  44.617  1.00  0.00           C  
ATOM   2169  CD2 TYR   137      22.636  49.441  45.581  1.00  0.00           C  
ATOM   2170  H   TYR   137      25.195  49.290  49.557  1.00  0.00           H  
ATOM   2171  HA  TYR   137      23.634  51.107  47.909  1.00  0.00           H  
ATOM   2172  HB2 TYR   137      24.553  48.633  47.513  1.00  0.00           H  
ATOM   2173  HB3 TYR   137      23.396  48.139  48.663  1.00  0.00           H  
ATOM   2174  HD1 TYR   137      21.338  47.241  47.979  1.00  0.00           H  
ATOM   2175  HE1 TYR   137      19.756  46.887  46.182  1.00  0.00           H  
ATOM   2176  HH  TYR   137      19.749  48.760  43.182  1.00  0.00           H  
ATOM   2177  HE2 TYR   137      21.608  50.046  43.812  1.00  0.00           H  
ATOM   2178  HD2 TYR   137      23.469  50.115  45.447  1.00  0.00           H  
ATOM   2179  N   LYS   138      22.149  50.655  50.618  1.00  0.00           N  
ATOM   2180  CA  LYS   138      20.961  51.071  51.484  1.00  0.00           C  
ATOM   2181  C   LYS   138      21.085  52.555  51.760  1.00  0.00           C  
ATOM   2182  O   LYS   138      20.078  53.205  51.700  1.00  0.00           O  
ATOM   2183  CB  LYS   138      20.816  50.125  52.775  1.00  0.00           C  
ATOM   2184  CG  LYS   138      20.098  48.788  52.342  1.00  0.00           C  
ATOM   2185  CD  LYS   138      20.237  47.753  53.474  1.00  0.00           C  
ATOM   2186  CE  LYS   138      19.780  46.413  52.900  1.00  0.00           C  
ATOM   2187  NZ  LYS   138      18.365  46.413  52.683  1.00  0.00           N1+
ATOM   2188  H   LYS   138      22.927  50.246  51.114  1.00  0.00           H  
ATOM   2189  HA  LYS   138      20.006  51.118  50.960  1.00  0.00           H  
ATOM   2190  HB2 LYS   138      21.806  50.012  53.221  1.00  0.00           H  
ATOM   2191  HB3 LYS   138      20.174  50.665  53.470  1.00  0.00           H  
ATOM   2192  HG2 LYS   138      19.028  48.987  52.268  1.00  0.00           H  
ATOM   2193  HG3 LYS   138      20.474  48.422  51.387  1.00  0.00           H  
ATOM   2194  HD2 LYS   138      21.298  47.818  53.712  1.00  0.00           H  
ATOM   2195  HD3 LYS   138      19.640  48.168  54.286  1.00  0.00           H  
ATOM   2196  HE2 LYS   138      20.238  46.319  51.916  1.00  0.00           H  
ATOM   2197  HE3 LYS   138      20.092  45.597  53.552  1.00  0.00           H  
ATOM   2198  HZ1 LYS   138      18.196  47.137  52.000  1.00  0.00           H  
ATOM   2199  HZ2 LYS   138      18.090  45.545  52.244  1.00  0.00           H  
ATOM   2200  HZ3 LYS   138      17.825  46.382  53.536  1.00  0.00           H  
ATOM   2201  N   GLU   139      22.247  53.065  52.003  1.00  0.00           N  
ATOM   2202  CA  GLU   139      22.537  54.509  52.113  1.00  0.00           C  
ATOM   2203  C   GLU   139      23.012  55.301  50.820  1.00  0.00           C  
ATOM   2204  O   GLU   139      23.141  56.502  50.868  1.00  0.00           O  
ATOM   2205  CB  GLU   139      23.342  54.762  53.376  1.00  0.00           C  
ATOM   2206  CG  GLU   139      24.766  54.213  53.217  1.00  0.00           C  
ATOM   2207  CD  GLU   139      25.491  54.647  54.424  1.00  0.00           C  
ATOM   2208  OE1 GLU   139      26.274  55.677  54.343  1.00  0.00           O  
ATOM   2209  OE2 GLU   139      25.318  53.970  55.451  1.00  0.00           O1-
ATOM   2210  H   GLU   139      22.997  52.397  51.900  1.00  0.00           H  
ATOM   2211  HA  GLU   139      21.571  54.981  52.290  1.00  0.00           H  
ATOM   2212  HB2 GLU   139      23.394  55.843  53.499  1.00  0.00           H  
ATOM   2213  HB3 GLU   139      22.858  54.341  54.257  1.00  0.00           H  
ATOM   2214  HG2 GLU   139      24.708  53.126  53.169  1.00  0.00           H  
ATOM   2215  HG3 GLU   139      25.165  54.636  52.295  1.00  0.00           H  
ATOM   2216  N   GLY   140      23.246  54.550  49.771  1.00  0.00           N  
ATOM   2217  CA  GLY   140      23.465  54.955  48.367  1.00  0.00           C  
ATOM   2218  C   GLY   140      24.907  55.362  48.154  1.00  0.00           C  
ATOM   2219  O   GLY   140      25.147  56.038  47.146  1.00  0.00           O  
ATOM   2220  H   GLY   140      23.164  53.565  49.979  1.00  0.00           H  
ATOM   2221  HA2 GLY   140      23.343  54.041  47.785  1.00  0.00           H  
ATOM   2222  HA3 GLY   140      22.707  55.709  48.155  1.00  0.00           H  
ATOM   2223  N   ASP   141      25.807  54.983  48.986  1.00  0.00           N  
ATOM   2224  CA  ASP   141      27.245  55.037  48.618  1.00  0.00           C  
ATOM   2225  C   ASP   141      27.615  54.136  47.420  1.00  0.00           C  
ATOM   2226  O   ASP   141      28.623  54.315  46.773  1.00  0.00           O  
ATOM   2227  CB  ASP   141      28.016  54.587  49.905  1.00  0.00           C  
ATOM   2228  CG  ASP   141      27.956  55.537  51.097  1.00  0.00           C  
ATOM   2229  OD1 ASP   141      27.342  56.575  51.135  1.00  0.00           O  
ATOM   2230  OD2 ASP   141      28.578  55.054  52.116  1.00  0.00           O1-
ATOM   2231  H   ASP   141      25.519  54.343  49.712  1.00  0.00           H  
ATOM   2232  HA  ASP   141      27.494  56.069  48.371  1.00  0.00           H  
ATOM   2233  HB2 ASP   141      27.667  53.610  50.240  1.00  0.00           H  
ATOM   2234  HB3 ASP   141      29.053  54.486  49.585  1.00  0.00           H  
ATOM   2235  N   LEU   142      26.746  53.149  47.016  1.00  0.00           N  
ATOM   2236  CA  LEU   142      26.939  52.241  45.839  1.00  0.00           C  
ATOM   2237  C   LEU   142      25.717  52.399  44.877  1.00  0.00           C  
ATOM   2238  O   LEU   142      24.606  52.459  45.376  1.00  0.00           O  
ATOM   2239  CB  LEU   142      27.109  50.793  46.309  1.00  0.00           C  
ATOM   2240  CG  LEU   142      27.417  49.669  45.308  1.00  0.00           C  
ATOM   2241  CD1 LEU   142      28.896  49.631  45.015  1.00  0.00           C  
ATOM   2242  CD2 LEU   142      26.693  48.384  45.550  1.00  0.00           C  
ATOM   2243  H   LEU   142      25.987  52.983  47.662  1.00  0.00           H  
ATOM   2244  HA  LEU   142      27.826  52.537  45.279  1.00  0.00           H  
ATOM   2245  HB2 LEU   142      27.936  50.786  47.020  1.00  0.00           H  
ATOM   2246  HB3 LEU   142      26.185  50.524  46.820  1.00  0.00           H  
ATOM   2247  HG  LEU   142      26.983  49.936  44.345  1.00  0.00           H  
ATOM   2248 HD11 LEU   142      29.433  49.216  45.868  1.00  0.00           H  
ATOM   2249 HD12 LEU   142      29.055  48.935  44.191  1.00  0.00           H  
ATOM   2250 HD13 LEU   142      29.253  50.608  44.688  1.00  0.00           H  
ATOM   2251 HD21 LEU   142      26.792  47.995  46.564  1.00  0.00           H  
ATOM   2252 HD22 LEU   142      25.638  48.540  45.323  1.00  0.00           H  
ATOM   2253 HD23 LEU   142      27.124  47.658  44.861  1.00  0.00           H  
ATOM   2254  N   ARG   143      25.928  52.541  43.568  1.00  0.00           N  
ATOM   2255  CA  ARG   143      24.775  52.522  42.618  1.00  0.00           C  
ATOM   2256  C   ARG   143      25.072  51.748  41.290  1.00  0.00           C  
ATOM   2257  O   ARG   143      26.196  51.845  40.767  1.00  0.00           O  
ATOM   2258  CB  ARG   143      24.244  53.940  42.371  1.00  0.00           C  
ATOM   2259  CG  ARG   143      25.352  54.815  41.884  1.00  0.00           C  
ATOM   2260  CD  ARG   143      25.004  56.197  41.284  1.00  0.00           C  
ATOM   2261  NE  ARG   143      26.311  56.901  41.075  1.00  0.00           N  
ATOM   2262  CZ  ARG   143      27.012  57.673  41.875  1.00  0.00           C  
ATOM   2263  NH1 ARG   143      26.784  57.869  43.145  1.00  0.00           N  
ATOM   2264  NH2 ARG   143      27.984  58.220  41.466  1.00  0.00           N1+
ATOM   2265  H   ARG   143      26.902  52.421  43.328  1.00  0.00           H  
ATOM   2266  HA  ARG   143      23.967  52.046  43.173  1.00  0.00           H  
ATOM   2267  HB2 ARG   143      23.405  53.898  41.677  1.00  0.00           H  
ATOM   2268  HB3 ARG   143      23.797  54.236  43.320  1.00  0.00           H  
ATOM   2269  HG2 ARG   143      25.970  54.974  42.767  1.00  0.00           H  
ATOM   2270  HG3 ARG   143      26.051  54.260  41.257  1.00  0.00           H  
ATOM   2271  HD2 ARG   143      24.560  56.044  40.301  1.00  0.00           H  
ATOM   2272  HD3 ARG   143      24.314  56.660  41.989  1.00  0.00           H  
ATOM   2273  HE  ARG   143      26.585  56.812  40.106  1.00  0.00           H  
ATOM   2274 HH11 ARG   143      25.989  57.394  43.548  1.00  0.00           H  
ATOM   2275 HH12 ARG   143      27.496  58.361  43.666  1.00  0.00           H  
ATOM   2276 HH21 ARG   143      28.186  58.069  40.488  1.00  0.00           H  
ATOM   2277 HH22 ARG   143      28.329  59.021  41.976  1.00  0.00           H  
ATOM   2278  N   ILE   144      24.068  50.951  40.852  1.00  0.00           N  
ATOM   2279  CA  ILE   144      24.139  50.112  39.662  1.00  0.00           C  
ATOM   2280  C   ILE   144      23.870  50.779  38.312  1.00  0.00           C  
ATOM   2281  O   ILE   144      22.807  51.400  38.189  1.00  0.00           O  
ATOM   2282  CB  ILE   144      23.131  48.888  39.818  1.00  0.00           C  
ATOM   2283  CG2 ILE   144      23.304  47.865  38.697  1.00  0.00           C  
ATOM   2284  CG1 ILE   144      23.330  48.241  41.251  1.00  0.00           C  
ATOM   2285  CD1 ILE   144      22.478  47.157  41.718  1.00  0.00           C  
ATOM   2286  H   ILE   144      23.206  51.090  41.359  1.00  0.00           H  
ATOM   2287  HA  ILE   144      25.151  49.713  39.593  1.00  0.00           H  
ATOM   2288  HB  ILE   144      22.101  49.243  39.783  1.00  0.00           H  
ATOM   2289 HG21 ILE   144      22.805  46.924  38.929  1.00  0.00           H  
ATOM   2290 HG22 ILE   144      23.078  48.303  37.725  1.00  0.00           H  
ATOM   2291 HG23 ILE   144      24.361  47.600  38.663  1.00  0.00           H  
ATOM   2292 HG12 ILE   144      24.314  47.798  41.404  1.00  0.00           H  
ATOM   2293 HG13 ILE   144      23.401  48.968  42.061  1.00  0.00           H  
ATOM   2294 HD11 ILE   144      22.859  46.267  41.218  1.00  0.00           H  
ATOM   2295 HD12 ILE   144      22.570  47.048  42.799  1.00  0.00           H  
ATOM   2296 HD13 ILE   144      21.424  47.424  41.643  1.00  0.00           H  
ATOM   2297  N   MET   145      24.890  50.683  37.440  1.00  0.00           N  
ATOM   2298  CA  MET   145      24.916  51.373  36.159  1.00  0.00           C  
ATOM   2299  C   MET   145      24.143  50.553  35.075  1.00  0.00           C  
ATOM   2300  O   MET   145      24.278  49.335  35.075  1.00  0.00           O  
ATOM   2301  CB  MET   145      26.377  51.682  35.700  1.00  0.00           C  
ATOM   2302  CG  MET   145      27.298  52.649  36.567  1.00  0.00           C  
ATOM   2303  SD  MET   145      26.620  54.329  36.893  1.00  0.00           S  
ATOM   2304  CE  MET   145      25.890  53.966  38.487  1.00  0.00           C  
ATOM   2305  H   MET   145      25.647  50.073  37.714  1.00  0.00           H  
ATOM   2306  HA  MET   145      24.462  52.352  36.312  1.00  0.00           H  
ATOM   2307  HB2 MET   145      26.816  50.698  35.539  1.00  0.00           H  
ATOM   2308  HB3 MET   145      26.350  52.059  34.678  1.00  0.00           H  
ATOM   2309  HG2 MET   145      27.505  52.190  37.534  1.00  0.00           H  
ATOM   2310  HG3 MET   145      28.240  52.823  36.046  1.00  0.00           H  
ATOM   2311  HE1 MET   145      24.894  53.548  38.340  1.00  0.00           H  
ATOM   2312  HE2 MET   145      26.522  53.286  39.059  1.00  0.00           H  
ATOM   2313  HE3 MET   145      25.914  54.871  39.094  1.00  0.00           H  
ATOM   2314  N   PRO   146      23.462  51.202  34.108  1.00  0.00           N  
ATOM   2315  CA  PRO   146      22.654  50.548  33.052  1.00  0.00           C  
ATOM   2316  C   PRO   146      23.429  49.462  32.266  1.00  0.00           C  
ATOM   2317  O   PRO   146      24.613  49.684  32.013  1.00  0.00           O  
ATOM   2318  CD  PRO   146      23.263  52.687  34.019  1.00  0.00           C  
ATOM   2319  CG  PRO   146      22.015  52.771  33.144  1.00  0.00           C  
ATOM   2320  CB  PRO   146      22.121  51.615  32.096  1.00  0.00           C  
ATOM   2321  HD2 PRO   146      24.099  53.188  33.531  1.00  0.00           H  
ATOM   2322  HD3 PRO   146      23.049  53.144  34.984  1.00  0.00           H  
ATOM   2323  HG2 PRO   146      22.016  53.756  32.677  1.00  0.00           H  
ATOM   2324  HG3 PRO   146      21.205  52.623  33.859  1.00  0.00           H  
ATOM   2325  HB2 PRO   146      22.929  51.808  31.390  1.00  0.00           H  
ATOM   2326  HB3 PRO   146      21.171  51.388  31.614  1.00  0.00           H  
ATOM   2327  HA  PRO   146      21.809  50.127  33.598  1.00  0.00           H  
ATOM   2328  N   ASP   147      22.775  48.397  31.865  1.00  0.00           N  
ATOM   2329  CA  ASP   147      23.392  47.331  31.036  1.00  0.00           C  
ATOM   2330  C   ASP   147      23.557  47.750  29.574  1.00  0.00           C  
ATOM   2331  O   ASP   147      22.791  48.619  29.079  1.00  0.00           O  
ATOM   2332  CB  ASP   147      22.525  46.086  31.215  1.00  0.00           C  
ATOM   2333  CG  ASP   147      22.564  45.397  32.613  1.00  0.00           C  
ATOM   2334  OD1 ASP   147      23.586  45.663  33.248  1.00  0.00           O  
ATOM   2335  OD2 ASP   147      21.719  44.587  32.975  1.00  0.00           O1-
ATOM   2336  H   ASP   147      21.792  48.221  32.019  1.00  0.00           H  
ATOM   2337  HA  ASP   147      24.401  47.093  31.375  1.00  0.00           H  
ATOM   2338  HB2 ASP   147      21.502  46.279  30.891  1.00  0.00           H  
ATOM   2339  HB3 ASP   147      22.925  45.332  30.538  1.00  0.00           H  
ATOM   2340  N   SER   148      24.502  47.179  28.821  1.00  0.00           N  
ATOM   2341  CA  SER   148      25.856  46.624  29.265  1.00  0.00           C  
ATOM   2342  C   SER   148      27.017  46.939  28.279  1.00  0.00           C  
ATOM   2343  O   SER   148      26.867  46.796  27.060  1.00  0.00           O  
ATOM   2344  CB  SER   148      25.779  45.157  29.543  1.00  0.00           C  
ATOM   2345  OG  SER   148      26.992  44.586  30.029  1.00  0.00           O  
ATOM   2346  H   SER   148      24.412  47.427  27.846  1.00  0.00           H  
ATOM   2347  HA  SER   148      26.234  47.025  30.205  1.00  0.00           H  
ATOM   2348  HB2 SER   148      25.112  45.070  30.401  1.00  0.00           H  
ATOM   2349  HB3 SER   148      25.531  44.541  28.678  1.00  0.00           H  
ATOM   2350  HG  SER   148      26.826  43.766  30.499  1.00  0.00           H  
ATOM   2351  N   ASN   149      28.160  47.117  28.919  1.00  0.00           N  
ATOM   2352  CA  ASN   149      29.411  47.221  28.177  1.00  0.00           C  
ATOM   2353  C   ASN   149      29.853  45.847  27.832  1.00  0.00           C  
ATOM   2354  O   ASN   149      30.356  45.598  26.783  1.00  0.00           O  
ATOM   2355  CB  ASN   149      30.427  48.076  28.904  1.00  0.00           C  
ATOM   2356  CG  ASN   149      31.614  48.278  27.970  1.00  0.00           C  
ATOM   2357  OD1 ASN   149      31.455  49.083  27.016  1.00  0.00           O  
ATOM   2358  ND2 ASN   149      32.732  47.586  28.170  1.00  0.00           N  
ATOM   2359  H   ASN   149      28.148  47.195  29.926  1.00  0.00           H  
ATOM   2360  HA  ASN   149      29.038  47.708  27.276  1.00  0.00           H  
ATOM   2361  HB2 ASN   149      29.983  49.061  29.049  1.00  0.00           H  
ATOM   2362  HB3 ASN   149      30.869  47.646  29.802  1.00  0.00           H  
ATOM   2363 HD21 ASN   149      32.776  46.917  28.926  1.00  0.00           H  
ATOM   2364 HD22 ASN   149      33.446  47.848  27.505  1.00  0.00           H  
ATOM   2365  N   ASP   150      29.743  44.869  28.710  1.00  0.00           N  
ATOM   2366  CA  ASP   150      30.042  43.456  28.390  1.00  0.00           C  
ATOM   2367  C   ASP   150      29.004  42.658  27.541  1.00  0.00           C  
ATOM   2368  O   ASP   150      29.118  41.470  27.512  1.00  0.00           O  
ATOM   2369  CB  ASP   150      30.415  42.737  29.713  1.00  0.00           C  
ATOM   2370  CG  ASP   150      29.295  42.495  30.745  1.00  0.00           C  
ATOM   2371  OD1 ASP   150      29.560  42.747  31.917  1.00  0.00           O  
ATOM   2372  OD2 ASP   150      28.169  42.033  30.430  1.00  0.00           O1-
ATOM   2373  H   ASP   150      29.441  45.196  29.616  1.00  0.00           H  
ATOM   2374  HA  ASP   150      31.005  43.326  27.898  1.00  0.00           H  
ATOM   2375  HB2 ASP   150      30.838  41.792  29.375  1.00  0.00           H  
ATOM   2376  HB3 ASP   150      31.191  43.300  30.233  1.00  0.00           H  
ATOM   2377  N   SER   151      28.021  43.322  26.896  1.00  0.00           N  
ATOM   2378  CA  SER   151      27.052  42.706  25.935  1.00  0.00           C  
ATOM   2379  C   SER   151      27.680  41.998  24.718  1.00  0.00           C  
ATOM   2380  O   SER   151      27.306  40.874  24.515  1.00  0.00           O  
ATOM   2381  CB  SER   151      26.040  43.740  25.534  1.00  0.00           C  
ATOM   2382  OG  SER   151      25.160  43.004  24.670  1.00  0.00           O  
ATOM   2383  H   SER   151      28.026  44.332  26.886  1.00  0.00           H  
ATOM   2384  HA  SER   151      26.417  41.945  26.387  1.00  0.00           H  
ATOM   2385  HB2 SER   151      25.639  44.128  26.470  1.00  0.00           H  
ATOM   2386  HB3 SER   151      26.445  44.605  25.008  1.00  0.00           H  
ATOM   2387  HG  SER   151      24.272  42.952  25.031  1.00  0.00           H  
ATOM   2388  N   PRO   152      28.750  42.557  24.030  1.00  0.00           N  
ATOM   2389  CA  PRO   152      29.308  42.014  22.750  1.00  0.00           C  
ATOM   2390  C   PRO   152      29.982  40.610  22.895  1.00  0.00           C  
ATOM   2391  O   PRO   152      29.734  39.776  22.064  1.00  0.00           O  
ATOM   2392  CD  PRO   152      29.255  43.938  24.116  1.00  0.00           C  
ATOM   2393  CG  PRO   152      29.753  44.317  22.707  1.00  0.00           C  
ATOM   2394  CB  PRO   152      30.340  43.071  22.247  1.00  0.00           C  
ATOM   2395  HD2 PRO   152      30.102  43.940  24.801  1.00  0.00           H  
ATOM   2396  HD3 PRO   152      28.546  44.598  24.616  1.00  0.00           H  
ATOM   2397  HG2 PRO   152      30.523  45.087  22.761  1.00  0.00           H  
ATOM   2398  HG3 PRO   152      28.960  44.651  22.038  1.00  0.00           H  
ATOM   2399  HB2 PRO   152      31.299  42.919  22.743  1.00  0.00           H  
ATOM   2400  HB3 PRO   152      30.449  42.962  21.168  1.00  0.00           H  
ATOM   2401  HA  PRO   152      28.488  41.980  22.033  1.00  0.00           H  
ATOM   2402  N   PRO   153      30.785  40.319  23.902  1.00  0.00           N  
ATOM   2403  CA  PRO   153      31.459  38.997  23.897  1.00  0.00           C  
ATOM   2404  C   PRO   153      30.466  37.870  24.170  1.00  0.00           C  
ATOM   2405  O   PRO   153      30.604  36.804  23.594  1.00  0.00           O  
ATOM   2406  CD  PRO   153      31.331  41.175  25.012  1.00  0.00           C  
ATOM   2407  CG  PRO   153      31.896  40.164  25.961  1.00  0.00           C  
ATOM   2408  CB  PRO   153      32.458  39.084  25.060  1.00  0.00           C  
ATOM   2409  HD2 PRO   153      30.558  41.732  25.541  1.00  0.00           H  
ATOM   2410  HD3 PRO   153      32.070  41.874  24.619  1.00  0.00           H  
ATOM   2411  HG2 PRO   153      31.149  39.804  26.668  1.00  0.00           H  
ATOM   2412  HG3 PRO   153      32.684  40.630  26.554  1.00  0.00           H  
ATOM   2413  HB2 PRO   153      32.632  38.115  25.527  1.00  0.00           H  
ATOM   2414  HB3 PRO   153      33.462  39.277  24.681  1.00  0.00           H  
ATOM   2415  HA  PRO   153      31.963  38.793  22.952  1.00  0.00           H  
ATOM   2416  N   ALA   154      29.440  38.170  25.009  1.00  0.00           N  
ATOM   2417  CA  ALA   154      28.228  37.389  25.141  1.00  0.00           C  
ATOM   2418  C   ALA   154      27.277  37.406  23.917  1.00  0.00           C  
ATOM   2419  O   ALA   154      26.491  36.474  23.860  1.00  0.00           O  
ATOM   2420  CB  ALA   154      27.575  37.867  26.460  1.00  0.00           C  
ATOM   2421  H   ALA   154      29.590  38.999  25.566  1.00  0.00           H  
ATOM   2422  HA  ALA   154      28.560  36.364  25.305  1.00  0.00           H  
ATOM   2423  HB1 ALA   154      26.647  37.342  26.683  1.00  0.00           H  
ATOM   2424  HB2 ALA   154      28.260  37.697  27.291  1.00  0.00           H  
ATOM   2425  HB3 ALA   154      27.277  38.913  26.380  1.00  0.00           H  
ATOM   2426  N   GLU   155      27.354  38.367  22.978  1.00  0.00           N  
ATOM   2427  CA  GLU   155      26.403  38.227  21.820  1.00  0.00           C  
ATOM   2428  C   GLU   155      26.965  37.557  20.596  1.00  0.00           C  
ATOM   2429  O   GLU   155      26.173  36.945  19.898  1.00  0.00           O  
ATOM   2430  CB  GLU   155      26.134  39.733  21.406  1.00  0.00           C  
ATOM   2431  CG  GLU   155      25.241  39.900  20.156  1.00  0.00           C  
ATOM   2432  CD  GLU   155      24.012  38.903  20.104  1.00  0.00           C  
ATOM   2433  OE1 GLU   155      23.287  38.861  21.091  1.00  0.00           O  
ATOM   2434  OE2 GLU   155      23.741  38.193  19.119  1.00  0.00           O1-
ATOM   2435  H   GLU   155      28.029  39.118  22.996  1.00  0.00           H  
ATOM   2436  HA  GLU   155      25.429  37.919  22.199  1.00  0.00           H  
ATOM   2437  HB2 GLU   155      25.653  40.248  22.237  1.00  0.00           H  
ATOM   2438  HB3 GLU   155      27.041  40.274  21.137  1.00  0.00           H  
ATOM   2439  HG2 GLU   155      24.802  40.889  20.022  1.00  0.00           H  
ATOM   2440  HG3 GLU   155      25.948  39.790  19.333  1.00  0.00           H  
ATOM   2441  N   ARG   156      28.259  37.680  20.277  1.00  0.00           N  
ATOM   2442  CA  ARG   156      28.962  36.968  19.191  1.00  0.00           C  
ATOM   2443  C   ARG   156      28.788  35.454  19.318  1.00  0.00           C  
ATOM   2444  O   ARG   156      28.620  34.988  20.398  1.00  0.00           O  
ATOM   2445  CB  ARG   156      30.416  37.464  19.202  1.00  0.00           C  
ATOM   2446  CG  ARG   156      30.699  38.920  18.918  1.00  0.00           C  
ATOM   2447  CD  ARG   156      30.576  39.257  17.465  1.00  0.00           C  
ATOM   2448  NE  ARG   156      29.182  39.379  17.011  1.00  0.00           N  
ATOM   2449  CZ  ARG   156      28.378  40.438  17.262  1.00  0.00           C  
ATOM   2450  NH1 ARG   156      28.844  41.572  17.691  1.00  0.00           N  
ATOM   2451  NH2 ARG   156      27.128  40.383  16.936  1.00  0.00           N1+
ATOM   2452  H   ARG   156      28.803  38.237  20.920  1.00  0.00           H  
ATOM   2453  HA  ARG   156      28.322  37.261  18.359  1.00  0.00           H  
ATOM   2454  HB2 ARG   156      30.836  37.379  20.204  1.00  0.00           H  
ATOM   2455  HB3 ARG   156      30.998  36.822  18.542  1.00  0.00           H  
ATOM   2456  HG2 ARG   156      30.188  39.603  19.596  1.00  0.00           H  
ATOM   2457  HG3 ARG   156      31.729  39.142  19.198  1.00  0.00           H  
ATOM   2458  HD2 ARG   156      31.240  40.120  17.421  1.00  0.00           H  
ATOM   2459  HD3 ARG   156      30.967  38.481  16.807  1.00  0.00           H  
ATOM   2460  HE  ARG   156      28.773  38.506  16.712  1.00  0.00           H  
ATOM   2461 HH11 ARG   156      29.833  41.729  17.824  1.00  0.00           H  
ATOM   2462 HH12 ARG   156      28.219  42.358  17.794  1.00  0.00           H  
ATOM   2463 HH21 ARG   156      26.772  39.596  16.414  1.00  0.00           H  
ATOM   2464 HH22 ARG   156      26.406  41.014  17.251  1.00  0.00           H  
ATOM   2465  N   GLU   157      28.876  34.686  18.212  1.00  0.00           N  
ATOM   2466  CA  GLU   157      28.365  33.361  18.218  1.00  0.00           C  
ATOM   2467  C   GLU   157      29.535  32.417  18.676  1.00  0.00           C  
ATOM   2468  O   GLU   157      30.730  32.722  18.608  1.00  0.00           O  
ATOM   2469  CB  GLU   157      27.872  32.999  16.789  1.00  0.00           C  
ATOM   2470  CG  GLU   157      26.934  34.038  16.162  1.00  0.00           C  
ATOM   2471  CD  GLU   157      25.882  34.602  17.072  1.00  0.00           C  
ATOM   2472  OE1 GLU   157      25.628  35.821  16.965  1.00  0.00           O  
ATOM   2473  OE2 GLU   157      25.348  33.918  17.921  1.00  0.00           O1-
ATOM   2474  H   GLU   157      29.278  35.062  17.365  1.00  0.00           H  
ATOM   2475  HA  GLU   157      27.509  33.336  18.892  1.00  0.00           H  
ATOM   2476  HB2 GLU   157      28.695  32.932  16.077  1.00  0.00           H  
ATOM   2477  HB3 GLU   157      27.215  32.131  16.847  1.00  0.00           H  
ATOM   2478  HG2 GLU   157      27.474  34.881  15.730  1.00  0.00           H  
ATOM   2479  HG3 GLU   157      26.352  33.566  15.371  1.00  0.00           H  
ATOM   2480  N   PRO   158      29.215  31.199  19.230  1.00  0.00           N  
ATOM   2481  CA  PRO   158      30.206  30.281  19.784  1.00  0.00           C  
ATOM   2482  C   PRO   158      30.967  29.581  18.603  1.00  0.00           C  
ATOM   2483  O   PRO   158      30.448  29.328  17.494  1.00  0.00           O  
ATOM   2484  CD  PRO   158      27.883  30.612  19.544  1.00  0.00           C  
ATOM   2485  CG  PRO   158      28.112  29.124  19.757  1.00  0.00           C  
ATOM   2486  CB  PRO   158      29.399  29.190  20.483  1.00  0.00           C  
ATOM   2487  HD2 PRO   158      27.106  30.681  18.782  1.00  0.00           H  
ATOM   2488  HD3 PRO   158      27.597  31.116  20.467  1.00  0.00           H  
ATOM   2489  HG2 PRO   158      28.088  28.675  18.764  1.00  0.00           H  
ATOM   2490  HG3 PRO   158      27.328  28.712  20.393  1.00  0.00           H  
ATOM   2491  HB2 PRO   158      29.852  28.206  20.363  1.00  0.00           H  
ATOM   2492  HB3 PRO   158      29.285  29.403  21.546  1.00  0.00           H  
ATOM   2493  HA  PRO   158      30.853  30.831  20.467  1.00  0.00           H  
ATOM   2494  N   GLY   159      32.170  29.183  18.877  1.00  0.00           N  
ATOM   2495  CA  GLY   159      33.025  28.297  18.048  1.00  0.00           C  
ATOM   2496  C   GLY   159      32.644  26.852  18.153  1.00  0.00           C  
ATOM   2497  O   GLY   159      31.502  26.455  18.381  1.00  0.00           O  
ATOM   2498  H   GLY   159      32.574  29.436  19.767  1.00  0.00           H  
ATOM   2499  HA2 GLY   159      32.873  28.455  16.980  1.00  0.00           H  
ATOM   2500  HA3 GLY   159      34.073  28.471  18.293  1.00  0.00           H  
ATOM   2501  N   GLU   160      33.735  26.037  18.065  1.00  0.00           N  
ATOM   2502  CA  GLU   160      33.718  24.613  18.360  1.00  0.00           C  
ATOM   2503  C   GLU   160      33.976  24.271  19.848  1.00  0.00           C  
ATOM   2504  O   GLU   160      34.251  25.113  20.697  1.00  0.00           O  
ATOM   2505  CB  GLU   160      34.840  24.038  17.518  1.00  0.00           C  
ATOM   2506  CG  GLU   160      34.726  24.220  16.025  1.00  0.00           C  
ATOM   2507  CD  GLU   160      33.318  24.449  15.499  1.00  0.00           C  
ATOM   2508  OE1 GLU   160      33.021  25.416  14.797  1.00  0.00           O  
ATOM   2509  OE2 GLU   160      32.458  23.587  15.840  1.00  0.00           O1-
ATOM   2510  H   GLU   160      34.638  26.477  17.958  1.00  0.00           H  
ATOM   2511  HA  GLU   160      32.806  24.147  17.988  1.00  0.00           H  
ATOM   2512  HB2 GLU   160      35.781  24.492  17.825  1.00  0.00           H  
ATOM   2513  HB3 GLU   160      34.903  22.968  17.716  1.00  0.00           H  
ATOM   2514  HG2 GLU   160      35.282  25.088  15.670  1.00  0.00           H  
ATOM   2515  HG3 GLU   160      35.112  23.292  15.603  1.00  0.00           H  
ATOM   2516  N   VAL   161      33.687  22.996  20.167  1.00  0.00           N  
ATOM   2517  CA  VAL   161      33.642  22.395  21.481  1.00  0.00           C  
ATOM   2518  C   VAL   161      34.989  22.516  22.238  1.00  0.00           C  
ATOM   2519  O   VAL   161      35.964  21.955  21.866  1.00  0.00           O  
ATOM   2520  CB  VAL   161      33.060  20.894  21.401  1.00  0.00           C  
ATOM   2521  CG1 VAL   161      33.325  19.924  22.531  1.00  0.00           C  
ATOM   2522  CG2 VAL   161      31.599  21.021  20.972  1.00  0.00           C  
ATOM   2523  H   VAL   161      33.658  22.442  19.324  1.00  0.00           H  
ATOM   2524  HA  VAL   161      32.839  22.956  21.959  1.00  0.00           H  
ATOM   2525  HB  VAL   161      33.596  20.451  20.562  1.00  0.00           H  
ATOM   2526 HG11 VAL   161      33.062  18.900  22.264  1.00  0.00           H  
ATOM   2527 HG12 VAL   161      34.408  19.918  22.651  1.00  0.00           H  
ATOM   2528 HG13 VAL   161      32.924  20.328  23.460  1.00  0.00           H  
ATOM   2529 HG21 VAL   161      31.357  20.236  20.256  1.00  0.00           H  
ATOM   2530 HG22 VAL   161      31.003  20.851  21.869  1.00  0.00           H  
ATOM   2531 HG23 VAL   161      31.221  21.896  20.445  1.00  0.00           H  
ATOM   2532  N   VAL   162      35.051  23.399  23.287  1.00  0.00           N  
ATOM   2533  CA  VAL   162      36.267  23.966  23.929  1.00  0.00           C  
ATOM   2534  C   VAL   162      35.994  24.211  25.416  1.00  0.00           C  
ATOM   2535  O   VAL   162      34.780  24.400  25.785  1.00  0.00           O  
ATOM   2536  CB  VAL   162      36.647  25.301  23.228  1.00  0.00           C  
ATOM   2537  CG1 VAL   162      35.634  26.518  23.486  1.00  0.00           C  
ATOM   2538  CG2 VAL   162      38.025  25.721  23.757  1.00  0.00           C  
ATOM   2539  H   VAL   162      34.131  23.758  23.497  1.00  0.00           H  
ATOM   2540  HA  VAL   162      37.108  23.273  23.936  1.00  0.00           H  
ATOM   2541  HB  VAL   162      36.608  25.195  22.144  1.00  0.00           H  
ATOM   2542 HG11 VAL   162      34.587  26.221  23.531  1.00  0.00           H  
ATOM   2543 HG12 VAL   162      35.826  26.795  24.523  1.00  0.00           H  
ATOM   2544 HG13 VAL   162      35.865  27.307  22.771  1.00  0.00           H  
ATOM   2545 HG21 VAL   162      38.710  24.879  23.653  1.00  0.00           H  
ATOM   2546 HG22 VAL   162      38.383  26.510  23.095  1.00  0.00           H  
ATOM   2547 HG23 VAL   162      38.079  26.034  24.800  1.00  0.00           H  
ATOM   2548  N   ASP   163      36.951  23.865  26.345  1.00  0.00           N  
ATOM   2549  CA  ASP   163      36.730  23.952  27.803  1.00  0.00           C  
ATOM   2550  C   ASP   163      36.949  25.383  28.337  1.00  0.00           C  
ATOM   2551  O   ASP   163      37.637  26.125  27.671  1.00  0.00           O  
ATOM   2552  CB  ASP   163      37.577  22.945  28.510  1.00  0.00           C  
ATOM   2553  CG  ASP   163      37.334  21.498  28.164  1.00  0.00           C  
ATOM   2554  OD1 ASP   163      38.258  20.688  28.297  1.00  0.00           O  
ATOM   2555  OD2 ASP   163      36.190  21.085  27.924  1.00  0.00           O1-
ATOM   2556  H   ASP   163      37.852  23.638  25.948  1.00  0.00           H  
ATOM   2557  HA  ASP   163      35.657  23.781  27.892  1.00  0.00           H  
ATOM   2558  HB2 ASP   163      38.642  23.070  28.314  1.00  0.00           H  
ATOM   2559  HB3 ASP   163      37.457  23.049  29.589  1.00  0.00           H  
ATOM   2560  N   SER   164      36.392  25.640  29.555  1.00  0.00           N  
ATOM   2561  CA  SER   164      36.864  26.804  30.326  1.00  0.00           C  
ATOM   2562  C   SER   164      38.439  26.869  30.554  1.00  0.00           C  
ATOM   2563  O   SER   164      39.044  25.808  30.705  1.00  0.00           O  
ATOM   2564  CB  SER   164      36.144  26.902  31.594  1.00  0.00           C  
ATOM   2565  OG  SER   164      36.477  28.054  32.312  1.00  0.00           O  
ATOM   2566  H   SER   164      36.040  24.882  30.122  1.00  0.00           H  
ATOM   2567  HA  SER   164      36.652  27.703  29.747  1.00  0.00           H  
ATOM   2568  HB2 SER   164      35.122  26.906  31.216  1.00  0.00           H  
ATOM   2569  HB3 SER   164      36.347  25.969  32.119  1.00  0.00           H  
ATOM   2570  HG  SER   164      35.701  28.497  32.663  1.00  0.00           H  
ATOM   2571  N   LEU   165      39.068  28.112  30.675  1.00  0.00           N  
ATOM   2572  CA  LEU   165      40.554  28.362  30.791  1.00  0.00           C  
ATOM   2573  C   LEU   165      41.197  28.111  32.200  1.00  0.00           C  
ATOM   2574  O   LEU   165      42.394  28.278  32.388  1.00  0.00           O  
ATOM   2575  CB  LEU   165      40.808  29.833  30.329  1.00  0.00           C  
ATOM   2576  CG  LEU   165      40.268  30.257  28.960  1.00  0.00           C  
ATOM   2577  CD1 LEU   165      40.365  31.814  28.918  1.00  0.00           C  
ATOM   2578  CD2 LEU   165      41.134  29.683  27.864  1.00  0.00           C  
ATOM   2579  H   LEU   165      38.445  28.906  30.694  1.00  0.00           H  
ATOM   2580  HA  LEU   165      41.143  27.703  30.153  1.00  0.00           H  
ATOM   2581  HB2 LEU   165      40.315  30.483  31.052  1.00  0.00           H  
ATOM   2582  HB3 LEU   165      41.876  30.051  30.318  1.00  0.00           H  
ATOM   2583  HG  LEU   165      39.206  30.028  28.870  1.00  0.00           H  
ATOM   2584 HD11 LEU   165      41.415  32.104  28.961  1.00  0.00           H  
ATOM   2585 HD12 LEU   165      39.996  32.172  27.957  1.00  0.00           H  
ATOM   2586 HD13 LEU   165      39.705  32.332  29.613  1.00  0.00           H  
ATOM   2587 HD21 LEU   165      42.145  30.084  27.936  1.00  0.00           H  
ATOM   2588 HD22 LEU   165      41.095  28.601  27.988  1.00  0.00           H  
ATOM   2589 HD23 LEU   165      40.737  29.995  26.898  1.00  0.00           H  
ATOM   2590  N   VAL   166      40.341  27.845  33.221  1.00  0.00           N  
ATOM   2591  CA  VAL   166      40.850  27.628  34.610  1.00  0.00           C  
ATOM   2592  C   VAL   166      41.814  26.378  34.614  1.00  0.00           C  
ATOM   2593  O   VAL   166      41.601  25.447  33.840  1.00  0.00           O  
ATOM   2594  CB  VAL   166      39.636  27.274  35.505  1.00  0.00           C  
ATOM   2595  CG1 VAL   166      39.981  26.841  36.932  1.00  0.00           C  
ATOM   2596  CG2 VAL   166      38.662  28.532  35.586  1.00  0.00           C  
ATOM   2597  H   VAL   166      39.391  27.640  32.946  1.00  0.00           H  
ATOM   2598  HA  VAL   166      41.496  28.428  34.972  1.00  0.00           H  
ATOM   2599  HB  VAL   166      39.119  26.436  35.038  1.00  0.00           H  
ATOM   2600 HG11 VAL   166      40.770  27.480  37.328  1.00  0.00           H  
ATOM   2601 HG12 VAL   166      39.107  27.075  37.540  1.00  0.00           H  
ATOM   2602 HG13 VAL   166      40.324  25.808  36.876  1.00  0.00           H  
ATOM   2603 HG21 VAL   166      37.964  28.293  36.389  1.00  0.00           H  
ATOM   2604 HG22 VAL   166      39.280  29.378  35.885  1.00  0.00           H  
ATOM   2605 HG23 VAL   166      38.150  28.727  34.643  1.00  0.00           H  
ATOM   2606  N   GLY   167      42.922  26.480  35.358  1.00  0.00           N  
ATOM   2607  CA  GLY   167      44.089  25.655  35.297  1.00  0.00           C  
ATOM   2608  C   GLY   167      45.134  26.020  34.270  1.00  0.00           C  
ATOM   2609  O   GLY   167      46.288  25.626  34.414  1.00  0.00           O  
ATOM   2610  H   GLY   167      42.950  27.345  35.878  1.00  0.00           H  
ATOM   2611  HA2 GLY   167      44.538  25.758  36.285  1.00  0.00           H  
ATOM   2612  HA3 GLY   167      43.898  24.582  35.264  1.00  0.00           H  
ATOM   2613  N   LYS   168      44.867  26.843  33.240  1.00  0.00           N  
ATOM   2614  CA  LYS   168      45.898  27.368  32.378  1.00  0.00           C  
ATOM   2615  C   LYS   168      46.795  28.316  33.093  1.00  0.00           C  
ATOM   2616  O   LYS   168      46.393  29.114  33.949  1.00  0.00           O  
ATOM   2617  CB  LYS   168      45.223  28.081  31.212  1.00  0.00           C  
ATOM   2618  CG  LYS   168      44.407  27.197  30.202  1.00  0.00           C  
ATOM   2619  CD  LYS   168      45.239  26.381  29.224  1.00  0.00           C  
ATOM   2620  CE  LYS   168      44.440  25.865  28.077  1.00  0.00           C  
ATOM   2621  NZ  LYS   168      45.339  25.080  27.221  1.00  0.00           N1+
ATOM   2622  H   LYS   168      43.983  27.330  33.203  1.00  0.00           H  
ATOM   2623  HA  LYS   168      46.548  26.570  32.018  1.00  0.00           H  
ATOM   2624  HB2 LYS   168      44.548  28.854  31.581  1.00  0.00           H  
ATOM   2625  HB3 LYS   168      46.072  28.601  30.768  1.00  0.00           H  
ATOM   2626  HG2 LYS   168      43.786  26.481  30.741  1.00  0.00           H  
ATOM   2627  HG3 LYS   168      43.672  27.802  29.670  1.00  0.00           H  
ATOM   2628  HD2 LYS   168      46.001  27.030  28.793  1.00  0.00           H  
ATOM   2629  HD3 LYS   168      45.784  25.612  29.771  1.00  0.00           H  
ATOM   2630  HE2 LYS   168      43.677  25.190  28.465  1.00  0.00           H  
ATOM   2631  HE3 LYS   168      43.868  26.649  27.582  1.00  0.00           H  
ATOM   2632  HZ1 LYS   168      46.168  25.545  26.879  1.00  0.00           H  
ATOM   2633  HZ2 LYS   168      45.657  24.323  27.808  1.00  0.00           H  
ATOM   2634  HZ3 LYS   168      44.849  24.686  26.431  1.00  0.00           H  
ATOM   2635  N   GLN   169      48.044  28.347  32.660  1.00  0.00           N  
ATOM   2636  CA  GLN   169      49.036  29.385  33.050  1.00  0.00           C  
ATOM   2637  C   GLN   169      48.872  30.538  31.996  1.00  0.00           C  
ATOM   2638  O   GLN   169      48.440  30.365  30.884  1.00  0.00           O  
ATOM   2639  CB  GLN   169      50.480  28.786  33.055  1.00  0.00           C  
ATOM   2640  CG  GLN   169      51.007  28.008  34.288  1.00  0.00           C  
ATOM   2641  CD  GLN   169      50.586  26.590  34.396  1.00  0.00           C  
ATOM   2642  OE1 GLN   169      50.057  26.020  33.460  1.00  0.00           O  
ATOM   2643  NE2 GLN   169      50.919  25.985  35.520  1.00  0.00           N  
ATOM   2644  H   GLN   169      48.452  27.758  31.949  1.00  0.00           H  
ATOM   2645  HA  GLN   169      48.822  29.729  34.062  1.00  0.00           H  
ATOM   2646  HB2 GLN   169      50.680  28.332  32.084  1.00  0.00           H  
ATOM   2647  HB3 GLN   169      51.128  29.663  33.086  1.00  0.00           H  
ATOM   2648  HG2 GLN   169      52.073  28.146  34.466  1.00  0.00           H  
ATOM   2649  HG3 GLN   169      50.543  28.492  35.147  1.00  0.00           H  
ATOM   2650 HE21 GLN   169      51.468  26.322  36.298  1.00  0.00           H  
ATOM   2651 HE22 GLN   169      50.720  24.996  35.551  1.00  0.00           H  
ATOM   2652  N   VAL   170      49.176  31.773  32.437  1.00  0.00           N  
ATOM   2653  CA  VAL   170      49.176  32.970  31.651  1.00  0.00           C  
ATOM   2654  C   VAL   170      50.514  33.610  31.717  1.00  0.00           C  
ATOM   2655  O   VAL   170      51.251  33.529  32.670  1.00  0.00           O  
ATOM   2656  CB  VAL   170      48.069  33.904  32.071  1.00  0.00           C  
ATOM   2657  CG1 VAL   170      46.714  33.303  31.896  1.00  0.00           C  
ATOM   2658  CG2 VAL   170      48.176  34.249  33.598  1.00  0.00           C  
ATOM   2659  H   VAL   170      49.561  31.917  33.360  1.00  0.00           H  
ATOM   2660  HA  VAL   170      49.048  32.674  30.610  1.00  0.00           H  
ATOM   2661  HB  VAL   170      48.205  34.791  31.451  1.00  0.00           H  
ATOM   2662 HG11 VAL   170      46.678  32.387  32.486  1.00  0.00           H  
ATOM   2663 HG12 VAL   170      45.929  33.985  32.223  1.00  0.00           H  
ATOM   2664 HG13 VAL   170      46.570  32.998  30.860  1.00  0.00           H  
ATOM   2665 HG21 VAL   170      47.991  33.468  34.335  1.00  0.00           H  
ATOM   2666 HG22 VAL   170      49.248  34.425  33.692  1.00  0.00           H  
ATOM   2667 HG23 VAL   170      47.688  35.216  33.722  1.00  0.00           H  
ATOM   2668  N   GLU   171      50.829  34.257  30.607  1.00  0.00           N  
ATOM   2669  CA  GLU   171      51.839  35.296  30.466  1.00  0.00           C  
ATOM   2670  C   GLU   171      51.200  36.709  30.158  1.00  0.00           C  
ATOM   2671  O   GLU   171      50.231  36.819  29.452  1.00  0.00           O  
ATOM   2672  CB  GLU   171      52.746  34.872  29.317  1.00  0.00           C  
ATOM   2673  CG  GLU   171      54.036  35.757  29.205  1.00  0.00           C  
ATOM   2674  CD  GLU   171      54.698  35.378  27.929  1.00  0.00           C  
ATOM   2675  OE1 GLU   171      55.900  34.938  27.950  1.00  0.00           O  
ATOM   2676  OE2 GLU   171      54.081  35.545  26.842  1.00  0.00           O1-
ATOM   2677  H   GLU   171      50.146  34.252  29.862  1.00  0.00           H  
ATOM   2678  HA  GLU   171      52.447  35.331  31.370  1.00  0.00           H  
ATOM   2679  HB2 GLU   171      53.027  33.833  29.488  1.00  0.00           H  
ATOM   2680  HB3 GLU   171      52.176  34.899  28.388  1.00  0.00           H  
ATOM   2681  HG2 GLU   171      53.638  36.770  29.160  1.00  0.00           H  
ATOM   2682  HG3 GLU   171      54.700  35.660  30.064  1.00  0.00           H  
ATOM   2683  N   TYR   172      51.792  37.801  30.661  1.00  0.00           N  
ATOM   2684  CA  TYR   172      51.154  39.108  30.481  1.00  0.00           C  
ATOM   2685  C   TYR   172      52.132  40.224  30.623  1.00  0.00           C  
ATOM   2686  O   TYR   172      53.120  40.058  31.378  1.00  0.00           O  
ATOM   2687  CB  TYR   172      49.983  39.258  31.496  1.00  0.00           C  
ATOM   2688  CG  TYR   172      49.135  40.538  31.433  1.00  0.00           C  
ATOM   2689  CD1 TYR   172      48.126  40.589  30.488  1.00  0.00           C  
ATOM   2690  CE1 TYR   172      47.367  41.775  30.328  1.00  0.00           C  
ATOM   2691  CZ  TYR   172      47.617  42.810  31.253  1.00  0.00           C  
ATOM   2692  OH  TYR   172      46.887  43.987  31.199  1.00  0.00           O  
ATOM   2693  CE2 TYR   172      48.498  42.728  32.308  1.00  0.00           C  
ATOM   2694  CD2 TYR   172      49.339  41.588  32.347  1.00  0.00           C  
ATOM   2695  H   TYR   172      52.604  37.737  31.259  1.00  0.00           H  
ATOM   2696  HA  TYR   172      50.795  39.103  29.451  1.00  0.00           H  
ATOM   2697  HB2 TYR   172      49.318  38.395  31.527  1.00  0.00           H  
ATOM   2698  HB3 TYR   172      50.492  39.117  32.450  1.00  0.00           H  
ATOM   2699  HD1 TYR   172      47.929  39.816  29.761  1.00  0.00           H  
ATOM   2700  HE1 TYR   172      46.544  41.921  29.643  1.00  0.00           H  
ATOM   2701  HH  TYR   172      46.005  43.798  30.870  1.00  0.00           H  
ATOM   2702  HE2 TYR   172      48.699  43.497  33.039  1.00  0.00           H  
ATOM   2703  HD2 TYR   172      50.049  41.387  33.136  1.00  0.00           H  
ATOM   2704  N   ALA   173      52.005  41.262  29.779  1.00  0.00           N  
ATOM   2705  CA  ALA   173      52.750  42.620  29.819  1.00  0.00           C  
ATOM   2706  C   ALA   173      52.298  43.572  30.951  1.00  0.00           C  
ATOM   2707  O   ALA   173      51.136  43.994  30.928  1.00  0.00           O  
ATOM   2708  CB  ALA   173      52.656  43.390  28.481  1.00  0.00           C  
ATOM   2709  H   ALA   173      51.296  41.169  29.065  1.00  0.00           H  
ATOM   2710  HA  ALA   173      53.798  42.432  30.054  1.00  0.00           H  
ATOM   2711  HB1 ALA   173      51.617  43.633  28.260  1.00  0.00           H  
ATOM   2712  HB2 ALA   173      53.261  44.296  28.517  1.00  0.00           H  
ATOM   2713  HB3 ALA   173      53.113  42.775  27.705  1.00  0.00           H  
ATOM   2714  N   LYS   174      53.230  44.007  31.843  1.00  0.00           N  
ATOM   2715  CA  LYS   174      52.971  45.071  32.772  1.00  0.00           C  
ATOM   2716  C   LYS   174      52.880  46.451  32.137  1.00  0.00           C  
ATOM   2717  O   LYS   174      53.208  46.555  30.969  1.00  0.00           O  
ATOM   2718  CB  LYS   174      54.086  44.871  33.900  1.00  0.00           C  
ATOM   2719  CG  LYS   174      53.558  43.732  34.813  1.00  0.00           C  
ATOM   2720  CD  LYS   174      54.424  43.403  36.057  1.00  0.00           C  
ATOM   2721  CE  LYS   174      55.918  43.228  36.005  1.00  0.00           C  
ATOM   2722  NZ  LYS   174      56.446  42.840  37.321  1.00  0.00           N1+
ATOM   2723  H   LYS   174      54.163  43.642  31.716  1.00  0.00           H  
ATOM   2724  HA  LYS   174      51.971  44.990  33.199  1.00  0.00           H  
ATOM   2725  HB2 LYS   174      55.060  44.562  33.520  1.00  0.00           H  
ATOM   2726  HB3 LYS   174      54.078  45.822  34.432  1.00  0.00           H  
ATOM   2727  HG2 LYS   174      52.517  43.984  35.017  1.00  0.00           H  
ATOM   2728  HG3 LYS   174      53.390  42.819  34.242  1.00  0.00           H  
ATOM   2729  HD2 LYS   174      54.194  44.284  36.656  1.00  0.00           H  
ATOM   2730  HD3 LYS   174      54.098  42.447  36.467  1.00  0.00           H  
ATOM   2731  HE2 LYS   174      56.069  42.443  35.263  1.00  0.00           H  
ATOM   2732  HE3 LYS   174      56.371  44.139  35.613  1.00  0.00           H  
ATOM   2733  HZ1 LYS   174      57.332  42.375  37.183  1.00  0.00           H  
ATOM   2734  HZ2 LYS   174      56.390  43.541  38.046  1.00  0.00           H  
ATOM   2735  HZ3 LYS   174      55.810  42.165  37.721  1.00  0.00           H  
ATOM   2736  N   GLU   175      52.416  47.435  32.814  1.00  0.00           N  
ATOM   2737  CA  GLU   175      52.362  48.800  32.284  1.00  0.00           C  
ATOM   2738  C   GLU   175      53.755  49.374  32.009  1.00  0.00           C  
ATOM   2739  O   GLU   175      53.883  50.207  31.089  1.00  0.00           O  
ATOM   2740  CB  GLU   175      51.531  49.691  33.198  1.00  0.00           C  
ATOM   2741  CG  GLU   175      51.869  49.702  34.673  1.00  0.00           C  
ATOM   2742  CD  GLU   175      50.975  48.698  35.456  1.00  0.00           C  
ATOM   2743  OE1 GLU   175      51.267  47.472  35.472  1.00  0.00           O  
ATOM   2744  OE2 GLU   175      50.055  49.187  36.116  1.00  0.00           O1-
ATOM   2745  H   GLU   175      52.099  47.202  33.744  1.00  0.00           H  
ATOM   2746  HA  GLU   175      51.959  48.707  31.275  1.00  0.00           H  
ATOM   2747  HB2 GLU   175      51.568  50.665  32.712  1.00  0.00           H  
ATOM   2748  HB3 GLU   175      50.515  49.358  32.984  1.00  0.00           H  
ATOM   2749  HG2 GLU   175      52.943  49.525  34.720  1.00  0.00           H  
ATOM   2750  HG3 GLU   175      51.552  50.686  35.018  1.00  0.00           H  
ATOM   2751  N   ASP   176      54.829  48.890  32.664  1.00  0.00           N  
ATOM   2752  CA  ASP   176      56.268  49.264  32.454  1.00  0.00           C  
ATOM   2753  C   ASP   176      56.829  48.473  31.247  1.00  0.00           C  
ATOM   2754  O   ASP   176      58.007  48.552  30.900  1.00  0.00           O  
ATOM   2755  CB  ASP   176      57.074  48.999  33.773  1.00  0.00           C  
ATOM   2756  CG  ASP   176      57.308  47.529  34.210  1.00  0.00           C  
ATOM   2757  OD1 ASP   176      58.024  47.383  35.237  1.00  0.00           O  
ATOM   2758  OD2 ASP   176      56.792  46.629  33.529  1.00  0.00           O1-
ATOM   2759  H   ASP   176      54.692  48.123  33.306  1.00  0.00           H  
ATOM   2760  HA  ASP   176      56.292  50.334  32.247  1.00  0.00           H  
ATOM   2761  HB2 ASP   176      58.030  49.507  33.644  1.00  0.00           H  
ATOM   2762  HB3 ASP   176      56.640  49.559  34.601  1.00  0.00           H  
ATOM   2763  N   GLY   177      55.986  47.666  30.628  1.00  0.00           N  
ATOM   2764  CA  GLY   177      56.196  46.708  29.542  1.00  0.00           C  
ATOM   2765  C   GLY   177      56.971  45.469  29.910  1.00  0.00           C  
ATOM   2766  O   GLY   177      57.011  44.489  29.163  1.00  0.00           O  
ATOM   2767  H   GLY   177      55.046  47.566  30.983  1.00  0.00           H  
ATOM   2768  HA2 GLY   177      55.182  46.381  29.312  1.00  0.00           H  
ATOM   2769  HA3 GLY   177      56.620  47.155  28.642  1.00  0.00           H  
ATOM   2770  N   SER   178      57.526  45.392  31.154  1.00  0.00           N  
ATOM   2771  CA  SER   178      58.151  44.145  31.481  1.00  0.00           C  
ATOM   2772  C   SER   178      57.198  42.920  31.485  1.00  0.00           C  
ATOM   2773  O   SER   178      55.955  43.109  31.560  1.00  0.00           O  
ATOM   2774  CB  SER   178      58.765  44.271  32.910  1.00  0.00           C  
ATOM   2775  OG  SER   178      57.716  44.350  33.874  1.00  0.00           O  
ATOM   2776  H   SER   178      57.280  46.111  31.819  1.00  0.00           H  
ATOM   2777  HA  SER   178      58.993  43.961  30.813  1.00  0.00           H  
ATOM   2778  HB2 SER   178      59.329  43.409  33.270  1.00  0.00           H  
ATOM   2779  HB3 SER   178      59.320  45.207  32.940  1.00  0.00           H  
ATOM   2780  HG  SER   178      57.394  45.254  33.893  1.00  0.00           H  
ATOM   2781  N   LYS   179      57.722  41.689  31.387  1.00  0.00           N  
ATOM   2782  CA  LYS   179      56.887  40.468  31.411  1.00  0.00           C  
ATOM   2783  C   LYS   179      56.534  40.057  32.850  1.00  0.00           C  
ATOM   2784  O   LYS   179      57.383  40.022  33.716  1.00  0.00           O  
ATOM   2785  CB  LYS   179      57.718  39.356  30.765  1.00  0.00           C  
ATOM   2786  CG  LYS   179      57.526  39.333  29.264  1.00  0.00           C  
ATOM   2787  CD  LYS   179      58.066  38.055  28.724  1.00  0.00           C  
ATOM   2788  CE  LYS   179      58.008  37.909  27.201  1.00  0.00           C  
ATOM   2789  NZ  LYS   179      58.009  36.507  26.728  1.00  0.00           N1+
ATOM   2790  H   LYS   179      58.694  41.706  31.115  1.00  0.00           H  
ATOM   2791  HA  LYS   179      55.892  40.490  30.965  1.00  0.00           H  
ATOM   2792  HB2 LYS   179      58.778  39.492  30.976  1.00  0.00           H  
ATOM   2793  HB3 LYS   179      57.389  38.364  31.075  1.00  0.00           H  
ATOM   2794  HG2 LYS   179      56.490  39.511  28.976  1.00  0.00           H  
ATOM   2795  HG3 LYS   179      58.121  40.152  28.861  1.00  0.00           H  
ATOM   2796  HD2 LYS   179      59.103  38.156  29.045  1.00  0.00           H  
ATOM   2797  HD3 LYS   179      57.498  37.248  29.185  1.00  0.00           H  
ATOM   2798  HE2 LYS   179      57.206  38.502  26.763  1.00  0.00           H  
ATOM   2799  HE3 LYS   179      58.838  38.449  26.747  1.00  0.00           H  
ATOM   2800  HZ1 LYS   179      58.830  36.093  27.146  1.00  0.00           H  
ATOM   2801  HZ2 LYS   179      57.126  36.115  27.023  1.00  0.00           H  
ATOM   2802  HZ3 LYS   179      58.043  36.357  25.730  1.00  0.00           H  
ATOM   2803  N   ARG   180      55.296  39.553  33.106  1.00  0.00           N  
ATOM   2804  CA  ARG   180      54.858  38.820  34.341  1.00  0.00           C  
ATOM   2805  C   ARG   180      54.162  37.477  33.924  1.00  0.00           C  
ATOM   2806  O   ARG   180      53.690  37.337  32.764  1.00  0.00           O  
ATOM   2807  CB  ARG   180      54.022  39.665  35.249  1.00  0.00           C  
ATOM   2808  CG  ARG   180      52.496  39.645  35.046  1.00  0.00           C  
ATOM   2809  CD  ARG   180      51.723  40.705  35.903  1.00  0.00           C  
ATOM   2810  NE  ARG   180      51.897  40.717  37.373  1.00  0.00           N  
ATOM   2811  CZ  ARG   180      51.605  41.654  38.215  1.00  0.00           C  
ATOM   2812  NH1 ARG   180      50.747  42.576  37.976  1.00  0.00           N  
ATOM   2813  NH2 ARG   180      52.170  41.743  39.341  1.00  0.00           N1+
ATOM   2814  H   ARG   180      54.700  39.391  32.307  1.00  0.00           H  
ATOM   2815  HA  ARG   180      55.756  38.549  34.897  1.00  0.00           H  
ATOM   2816  HB2 ARG   180      54.248  39.487  36.300  1.00  0.00           H  
ATOM   2817  HB3 ARG   180      54.269  40.714  35.086  1.00  0.00           H  
ATOM   2818  HG2 ARG   180      52.144  39.783  34.024  1.00  0.00           H  
ATOM   2819  HG3 ARG   180      52.113  38.689  35.406  1.00  0.00           H  
ATOM   2820  HD2 ARG   180      52.027  41.711  35.614  1.00  0.00           H  
ATOM   2821  HD3 ARG   180      50.679  40.544  35.634  1.00  0.00           H  
ATOM   2822  HE  ARG   180      52.579  40.037  37.679  1.00  0.00           H  
ATOM   2823 HH11 ARG   180      50.109  42.619  37.194  1.00  0.00           H  
ATOM   2824 HH12 ARG   180      50.776  43.362  38.610  1.00  0.00           H  
ATOM   2825 HH21 ARG   180      52.902  41.099  39.606  1.00  0.00           H  
ATOM   2826 HH22 ARG   180      52.042  42.604  39.854  1.00  0.00           H  
ATOM   2827  N   THR   181      54.027  36.548  34.868  1.00  0.00           N  
ATOM   2828  CA  THR   181      53.339  35.251  34.804  1.00  0.00           C  
ATOM   2829  C   THR   181      52.414  34.984  36.007  1.00  0.00           C  
ATOM   2830  O   THR   181      52.501  35.677  37.035  1.00  0.00           O  
ATOM   2831  CB  THR   181      54.223  34.045  34.419  1.00  0.00           C  
ATOM   2832  CG2 THR   181      55.125  34.233  33.207  1.00  0.00           C  
ATOM   2833  OG1 THR   181      55.091  33.617  35.456  1.00  0.00           O  
ATOM   2834  H   THR   181      54.280  36.984  35.743  1.00  0.00           H  
ATOM   2835  HA  THR   181      52.605  35.306  34.001  1.00  0.00           H  
ATOM   2836  HB  THR   181      53.594  33.202  34.133  1.00  0.00           H  
ATOM   2837 HG21 THR   181      55.505  33.270  32.865  1.00  0.00           H  
ATOM   2838 HG22 THR   181      54.555  34.594  32.351  1.00  0.00           H  
ATOM   2839 HG23 THR   181      55.949  34.861  33.546  1.00  0.00           H  
ATOM   2840  HG1 THR   181      54.624  33.236  36.204  1.00  0.00           H  
ATOM   2841  N   GLY   182      51.590  33.933  35.844  1.00  0.00           N  
ATOM   2842  CA  GLY   182      50.789  33.284  36.880  1.00  0.00           C  
ATOM   2843  C   GLY   182      49.672  32.448  36.296  1.00  0.00           C  
ATOM   2844  O   GLY   182      49.871  31.955  35.188  1.00  0.00           O  
ATOM   2845  H   GLY   182      51.680  33.479  34.947  1.00  0.00           H  
ATOM   2846  HA2 GLY   182      51.466  32.695  37.499  1.00  0.00           H  
ATOM   2847  HA3 GLY   182      50.397  34.094  37.495  1.00  0.00           H  
ATOM   2848  N   MET   183      48.559  32.215  36.975  1.00  0.00           N  
ATOM   2849  CA  MET   183      47.610  31.198  36.453  1.00  0.00           C  
ATOM   2850  C   MET   183      46.166  31.647  36.557  1.00  0.00           C  
ATOM   2851  O   MET   183      45.846  32.519  37.370  1.00  0.00           O  
ATOM   2852  CB  MET   183      47.695  29.892  37.249  1.00  0.00           C  
ATOM   2853  CG  MET   183      47.804  30.076  38.794  1.00  0.00           C  
ATOM   2854  SD  MET   183      47.396  28.520  39.583  1.00  0.00           S  
ATOM   2855  CE  MET   183      49.041  27.706  39.337  1.00  0.00           C  
ATOM   2856  H   MET   183      48.401  32.609  37.892  1.00  0.00           H  
ATOM   2857  HA  MET   183      47.721  31.038  35.381  1.00  0.00           H  
ATOM   2858  HB2 MET   183      46.871  29.261  36.915  1.00  0.00           H  
ATOM   2859  HB3 MET   183      48.620  29.351  37.045  1.00  0.00           H  
ATOM   2860  HG2 MET   183      48.796  30.418  39.089  1.00  0.00           H  
ATOM   2861  HG3 MET   183      47.046  30.815  39.052  1.00  0.00           H  
ATOM   2862  HE1 MET   183      48.958  26.784  39.912  1.00  0.00           H  
ATOM   2863  HE2 MET   183      49.311  27.487  38.304  1.00  0.00           H  
ATOM   2864  HE3 MET   183      49.858  28.288  39.765  1.00  0.00           H  
ATOM   2865  N   VAL   184      45.280  31.071  35.759  1.00  0.00           N  
ATOM   2866  CA  VAL   184      43.801  31.195  35.828  1.00  0.00           C  
ATOM   2867  C   VAL   184      43.404  30.192  36.949  1.00  0.00           C  
ATOM   2868  O   VAL   184      43.518  28.971  36.858  1.00  0.00           O  
ATOM   2869  CB  VAL   184      43.068  31.000  34.451  1.00  0.00           C  
ATOM   2870  CG1 VAL   184      41.630  31.329  34.350  1.00  0.00           C  
ATOM   2871  CG2 VAL   184      43.682  31.814  33.297  1.00  0.00           C  
ATOM   2872  H   VAL   184      45.712  30.555  35.006  1.00  0.00           H  
ATOM   2873  HA  VAL   184      43.522  32.187  36.183  1.00  0.00           H  
ATOM   2874  HB  VAL   184      43.203  29.933  34.278  1.00  0.00           H  
ATOM   2875 HG11 VAL   184      41.137  30.632  35.028  1.00  0.00           H  
ATOM   2876 HG12 VAL   184      41.537  32.363  34.683  1.00  0.00           H  
ATOM   2877 HG13 VAL   184      41.236  31.089  33.363  1.00  0.00           H  
ATOM   2878 HG21 VAL   184      43.587  31.413  32.288  1.00  0.00           H  
ATOM   2879 HG22 VAL   184      43.350  32.852  33.297  1.00  0.00           H  
ATOM   2880 HG23 VAL   184      44.761  31.756  33.438  1.00  0.00           H  
ATOM   2881  N   ILE   185      42.964  30.866  38.012  1.00  0.00           N  
ATOM   2882  CA  ILE   185      42.488  30.156  39.194  1.00  0.00           C  
ATOM   2883  C   ILE   185      40.954  29.860  39.355  1.00  0.00           C  
ATOM   2884  O   ILE   185      40.525  28.845  39.877  1.00  0.00           O  
ATOM   2885  CB  ILE   185      42.995  30.738  40.572  1.00  0.00           C  
ATOM   2886  CG2 ILE   185      44.548  30.822  40.566  1.00  0.00           C  
ATOM   2887  CG1 ILE   185      42.281  32.065  40.909  1.00  0.00           C  
ATOM   2888  CD1 ILE   185      42.594  32.468  42.335  1.00  0.00           C  
ATOM   2889  H   ILE   185      42.900  31.871  37.934  1.00  0.00           H  
ATOM   2890  HA  ILE   185      43.038  29.214  39.179  1.00  0.00           H  
ATOM   2891  HB  ILE   185      42.755  29.970  41.308  1.00  0.00           H  
ATOM   2892 HG21 ILE   185      44.976  29.978  40.023  1.00  0.00           H  
ATOM   2893 HG22 ILE   185      44.747  31.681  39.926  1.00  0.00           H  
ATOM   2894 HG23 ILE   185      45.069  30.756  41.521  1.00  0.00           H  
ATOM   2895 HG12 ILE   185      42.689  32.834  40.252  1.00  0.00           H  
ATOM   2896 HG13 ILE   185      41.195  32.042  40.812  1.00  0.00           H  
ATOM   2897 HD11 ILE   185      43.624  32.823  42.377  1.00  0.00           H  
ATOM   2898 HD12 ILE   185      41.981  33.346  42.538  1.00  0.00           H  
ATOM   2899 HD13 ILE   185      42.257  31.734  43.067  1.00  0.00           H  
ATOM   2900  N   HIS   186      40.094  30.721  38.827  1.00  0.00           N  
ATOM   2901  CA  HIS   186      38.625  30.668  38.996  1.00  0.00           C  
ATOM   2902  C   HIS   186      37.812  31.304  37.808  1.00  0.00           C  
ATOM   2903  O   HIS   186      38.415  32.067  36.995  1.00  0.00           O  
ATOM   2904  CB  HIS   186      38.266  31.306  40.351  1.00  0.00           C  
ATOM   2905  CG  HIS   186      38.380  30.481  41.569  1.00  0.00           C  
ATOM   2906  ND1 HIS   186      39.078  30.831  42.721  1.00  0.00           N  
ATOM   2907  CE1 HIS   186      38.768  29.882  43.612  1.00  0.00           C  
ATOM   2908  NE2 HIS   186      37.940  29.015  43.129  1.00  0.00           N  
ATOM   2909  CD2 HIS   186      37.685  29.327  41.813  1.00  0.00           C  
ATOM   2910  H   HIS   186      40.463  31.548  38.381  1.00  0.00           H  
ATOM   2911  HA  HIS   186      38.348  29.614  38.995  1.00  0.00           H  
ATOM   2912  HB2 HIS   186      38.886  32.191  40.493  1.00  0.00           H  
ATOM   2913  HB3 HIS   186      37.199  31.532  40.346  1.00  0.00           H  
ATOM   2914  HE1 HIS   186      39.250  29.858  44.578  1.00  0.00           H  
ATOM   2915  HE2 HIS   186      37.722  28.152  43.607  1.00  0.00           H  
ATOM   2916  HD2 HIS   186      36.774  29.152  41.259  1.00  0.00           H  
ATOM   2917  N   GLN   187      36.502  31.093  37.805  1.00  0.00           N  
ATOM   2918  CA  GLN   187      35.678  31.755  36.852  1.00  0.00           C  
ATOM   2919  C   GLN   187      34.435  32.299  37.595  1.00  0.00           C  
ATOM   2920  O   GLN   187      33.793  31.707  38.389  1.00  0.00           O  
ATOM   2921  CB  GLN   187      35.334  30.789  35.645  1.00  0.00           C  
ATOM   2922  CG  GLN   187      34.652  31.364  34.397  1.00  0.00           C  
ATOM   2923  CD  GLN   187      34.166  30.284  33.449  1.00  0.00           C  
ATOM   2924  OE1 GLN   187      34.464  29.084  33.587  1.00  0.00           O  
ATOM   2925  NE2 GLN   187      33.480  30.610  32.408  1.00  0.00           N  
ATOM   2926  H   GLN   187      36.014  30.569  38.517  1.00  0.00           H  
ATOM   2927  HA  GLN   187      36.195  32.621  36.438  1.00  0.00           H  
ATOM   2928  HB2 GLN   187      36.314  30.414  35.351  1.00  0.00           H  
ATOM   2929  HB3 GLN   187      34.698  30.089  36.187  1.00  0.00           H  
ATOM   2930  HG2 GLN   187      33.699  31.828  34.652  1.00  0.00           H  
ATOM   2931  HG3 GLN   187      35.315  32.001  33.811  1.00  0.00           H  
ATOM   2932 HE21 GLN   187      33.287  31.546  32.081  1.00  0.00           H  
ATOM   2933 HE22 GLN   187      33.325  29.880  31.727  1.00  0.00           H  
ATOM   2934  N   VAL   188      34.065  33.528  37.245  1.00  0.00           N  
ATOM   2935  CA  VAL   188      32.840  34.210  37.665  1.00  0.00           C  
ATOM   2936  C   VAL   188      31.668  33.462  37.102  1.00  0.00           C  
ATOM   2937  O   VAL   188      31.595  33.326  35.866  1.00  0.00           O  
ATOM   2938  CB  VAL   188      32.806  35.720  37.269  1.00  0.00           C  
ATOM   2939  CG1 VAL   188      31.499  36.392  37.716  1.00  0.00           C  
ATOM   2940  CG2 VAL   188      33.950  36.465  37.909  1.00  0.00           C  
ATOM   2941  H   VAL   188      34.534  34.004  36.489  1.00  0.00           H  
ATOM   2942  HA  VAL   188      32.894  34.075  38.745  1.00  0.00           H  
ATOM   2943  HB  VAL   188      32.826  35.655  36.181  1.00  0.00           H  
ATOM   2944 HG11 VAL   188      31.435  36.420  38.804  1.00  0.00           H  
ATOM   2945 HG12 VAL   188      31.367  37.425  37.395  1.00  0.00           H  
ATOM   2946 HG13 VAL   188      30.664  35.838  37.288  1.00  0.00           H  
ATOM   2947 HG21 VAL   188      34.027  37.460  37.472  1.00  0.00           H  
ATOM   2948 HG22 VAL   188      33.706  36.468  38.972  1.00  0.00           H  
ATOM   2949 HG23 VAL   188      34.846  35.850  37.822  1.00  0.00           H  
ATOM   2950  N   GLU   189      30.700  32.996  37.883  1.00  0.00           N  
ATOM   2951  CA  GLU   189      29.499  32.340  37.340  1.00  0.00           C  
ATOM   2952  C   GLU   189      28.500  33.384  36.798  1.00  0.00           C  
ATOM   2953  O   GLU   189      27.971  33.094  35.707  1.00  0.00           O  
ATOM   2954  CB  GLU   189      28.698  31.578  38.482  1.00  0.00           C  
ATOM   2955  CG  GLU   189      29.365  30.280  38.977  1.00  0.00           C  
ATOM   2956  CD  GLU   189      29.019  29.052  38.039  1.00  0.00           C  
ATOM   2957  OE1 GLU   189      29.989  28.275  37.827  1.00  0.00           O  
ATOM   2958  OE2 GLU   189      27.918  28.882  37.537  1.00  0.00           O1-
ATOM   2959  H   GLU   189      30.667  33.222  38.867  1.00  0.00           H  
ATOM   2960  HA  GLU   189      29.804  31.626  36.575  1.00  0.00           H  
ATOM   2961  HB2 GLU   189      28.710  32.151  39.409  1.00  0.00           H  
ATOM   2962  HB3 GLU   189      27.642  31.432  38.254  1.00  0.00           H  
ATOM   2963  HG2 GLU   189      30.451  30.347  39.038  1.00  0.00           H  
ATOM   2964  HG3 GLU   189      29.037  30.092  39.999  1.00  0.00           H  
ATOM   2965  N   ALA   190      28.259  34.580  37.351  1.00  0.00           N  
ATOM   2966  CA  ALA   190      27.330  35.570  36.786  1.00  0.00           C  
ATOM   2967  C   ALA   190      27.781  36.145  35.436  1.00  0.00           C  
ATOM   2968  O   ALA   190      26.900  36.625  34.706  1.00  0.00           O  
ATOM   2969  CB  ALA   190      27.026  36.704  37.824  1.00  0.00           C  
ATOM   2970  H   ALA   190      28.707  34.787  38.232  1.00  0.00           H  
ATOM   2971  HA  ALA   190      26.416  35.037  36.524  1.00  0.00           H  
ATOM   2972  HB1 ALA   190      26.432  37.492  37.361  1.00  0.00           H  
ATOM   2973  HB2 ALA   190      26.290  36.413  38.574  1.00  0.00           H  
ATOM   2974  HB3 ALA   190      27.950  37.179  38.154  1.00  0.00           H  
ATOM   2975  N   LYS   191      29.064  36.187  35.145  1.00  0.00           N  
ATOM   2976  CA  LYS   191      29.596  36.590  33.852  1.00  0.00           C  
ATOM   2977  C   LYS   191      30.766  35.667  33.529  1.00  0.00           C  
ATOM   2978  O   LYS   191      31.952  35.963  33.771  1.00  0.00           O  
ATOM   2979  CB  LYS   191      30.015  38.127  33.899  1.00  0.00           C  
ATOM   2980  CG  LYS   191      28.893  39.153  34.165  1.00  0.00           C  
ATOM   2981  CD  LYS   191      27.968  39.085  32.957  1.00  0.00           C  
ATOM   2982  CE  LYS   191      26.694  39.958  33.160  1.00  0.00           C  
ATOM   2983  NZ  LYS   191      27.047  41.433  33.140  1.00  0.00           N1+
ATOM   2984  H   LYS   191      29.683  35.862  35.873  1.00  0.00           H  
ATOM   2985  HA  LYS   191      28.890  36.476  33.030  1.00  0.00           H  
ATOM   2986  HB2 LYS   191      30.665  38.214  34.770  1.00  0.00           H  
ATOM   2987  HB3 LYS   191      30.464  38.416  32.949  1.00  0.00           H  
ATOM   2988  HG2 LYS   191      28.311  38.795  35.014  1.00  0.00           H  
ATOM   2989  HG3 LYS   191      29.382  40.110  34.344  1.00  0.00           H  
ATOM   2990  HD2 LYS   191      28.579  39.596  32.213  1.00  0.00           H  
ATOM   2991  HD3 LYS   191      27.575  38.092  32.744  1.00  0.00           H  
ATOM   2992  HE2 LYS   191      25.942  39.594  32.459  1.00  0.00           H  
ATOM   2993  HE3 LYS   191      26.221  39.770  34.124  1.00  0.00           H  
ATOM   2994  HZ1 LYS   191      26.307  42.031  33.481  1.00  0.00           H  
ATOM   2995  HZ2 LYS   191      27.911  41.633  33.623  1.00  0.00           H  
ATOM   2996  HZ3 LYS   191      27.203  41.697  32.178  1.00  0.00           H  
ATOM   2997  N   PRO   192      30.431  34.497  32.998  1.00  0.00           N  
ATOM   2998  CA  PRO   192      31.306  33.464  32.445  1.00  0.00           C  
ATOM   2999  C   PRO   192      32.424  33.992  31.481  1.00  0.00           C  
ATOM   3000  O   PRO   192      33.326  33.246  31.215  1.00  0.00           O  
ATOM   3001  CD  PRO   192      29.087  34.009  32.748  1.00  0.00           C  
ATOM   3002  CG  PRO   192      29.111  32.531  32.421  1.00  0.00           C  
ATOM   3003  CB  PRO   192      30.408  32.492  31.637  1.00  0.00           C  
ATOM   3004  HD2 PRO   192      28.716  34.487  31.841  1.00  0.00           H  
ATOM   3005  HD3 PRO   192      28.402  34.243  33.564  1.00  0.00           H  
ATOM   3006  HG2 PRO   192      28.264  32.128  31.866  1.00  0.00           H  
ATOM   3007  HG3 PRO   192      29.228  31.996  33.364  1.00  0.00           H  
ATOM   3008  HB2 PRO   192      30.227  32.932  30.657  1.00  0.00           H  
ATOM   3009  HB3 PRO   192      30.855  31.498  31.671  1.00  0.00           H  
ATOM   3010  HA  PRO   192      31.765  32.983  33.309  1.00  0.00           H  
ATOM   3011  N   SER   193      32.474  35.252  31.009  1.00  0.00           N  
ATOM   3012  CA  SER   193      33.602  35.819  30.240  1.00  0.00           C  
ATOM   3013  C   SER   193      34.783  36.253  31.094  1.00  0.00           C  
ATOM   3014  O   SER   193      35.890  36.380  30.496  1.00  0.00           O  
ATOM   3015  CB  SER   193      33.190  36.965  29.249  1.00  0.00           C  
ATOM   3016  OG  SER   193      32.647  38.029  30.022  1.00  0.00           O  
ATOM   3017  H   SER   193      31.721  35.870  31.276  1.00  0.00           H  
ATOM   3018  HA  SER   193      33.938  34.979  29.631  1.00  0.00           H  
ATOM   3019  HB2 SER   193      34.094  37.269  28.722  1.00  0.00           H  
ATOM   3020  HB3 SER   193      32.488  36.528  28.538  1.00  0.00           H  
ATOM   3021  HG  SER   193      31.734  37.732  30.032  1.00  0.00           H  
ATOM   3022  N   VAL   194      34.563  36.459  32.446  1.00  0.00           N  
ATOM   3023  CA  VAL   194      35.622  37.067  33.333  1.00  0.00           C  
ATOM   3024  C   VAL   194      36.157  36.016  34.324  1.00  0.00           C  
ATOM   3025  O   VAL   194      35.445  35.323  34.986  1.00  0.00           O  
ATOM   3026  CB  VAL   194      34.971  38.275  34.087  1.00  0.00           C  
ATOM   3027  CG1 VAL   194      36.027  39.078  34.921  1.00  0.00           C  
ATOM   3028  CG2 VAL   194      34.268  39.269  33.155  1.00  0.00           C  
ATOM   3029  H   VAL   194      33.602  36.401  32.753  1.00  0.00           H  
ATOM   3030  HA  VAL   194      36.482  37.295  32.704  1.00  0.00           H  
ATOM   3031  HB  VAL   194      34.261  37.858  34.802  1.00  0.00           H  
ATOM   3032 HG11 VAL   194      36.481  38.584  35.780  1.00  0.00           H  
ATOM   3033 HG12 VAL   194      36.799  39.440  34.242  1.00  0.00           H  
ATOM   3034 HG13 VAL   194      35.537  39.993  35.251  1.00  0.00           H  
ATOM   3035 HG21 VAL   194      33.519  38.791  32.523  1.00  0.00           H  
ATOM   3036 HG22 VAL   194      33.732  40.007  33.751  1.00  0.00           H  
ATOM   3037 HG23 VAL   194      34.990  39.649  32.432  1.00  0.00           H  
ATOM   3038  N   TYR   195      37.461  35.934  34.329  1.00  0.00           N  
ATOM   3039  CA  TYR   195      38.173  34.937  35.135  1.00  0.00           C  
ATOM   3040  C   TYR   195      38.921  35.657  36.256  1.00  0.00           C  
ATOM   3041  O   TYR   195      39.134  36.875  36.200  1.00  0.00           O  
ATOM   3042  CB  TYR   195      39.121  34.153  34.274  1.00  0.00           C  
ATOM   3043  CG  TYR   195      38.399  33.173  33.368  1.00  0.00           C  
ATOM   3044  CD1 TYR   195      37.786  33.666  32.165  1.00  0.00           C  
ATOM   3045  CE1 TYR   195      37.180  32.830  31.193  1.00  0.00           C  
ATOM   3046  CZ  TYR   195      37.178  31.439  31.434  1.00  0.00           C  
ATOM   3047  OH  TYR   195      36.903  30.505  30.493  1.00  0.00           O  
ATOM   3048  CE2 TYR   195      37.829  30.903  32.631  1.00  0.00           C  
ATOM   3049  CD2 TYR   195      38.389  31.802  33.548  1.00  0.00           C  
ATOM   3050  H   TYR   195      37.995  36.500  33.685  1.00  0.00           H  
ATOM   3051  HA  TYR   195      37.468  34.224  35.561  1.00  0.00           H  
ATOM   3052  HB2 TYR   195      39.603  34.772  33.518  1.00  0.00           H  
ATOM   3053  HB3 TYR   195      39.844  33.623  34.894  1.00  0.00           H  
ATOM   3054  HD1 TYR   195      37.782  34.730  31.979  1.00  0.00           H  
ATOM   3055  HE1 TYR   195      36.728  33.168  30.273  1.00  0.00           H  
ATOM   3056  HH  TYR   195      36.150  30.797  29.975  1.00  0.00           H  
ATOM   3057  HE2 TYR   195      37.998  29.839  32.714  1.00  0.00           H  
ATOM   3058  HD2 TYR   195      38.871  31.376  34.416  1.00  0.00           H  
ATOM   3059  N   PHE   196      39.391  34.941  37.257  1.00  0.00           N  
ATOM   3060  CA  PHE   196      40.348  35.437  38.253  1.00  0.00           C  
ATOM   3061  C   PHE   196      41.741  34.882  37.889  1.00  0.00           C  
ATOM   3062  O   PHE   196      41.905  33.870  37.153  1.00  0.00           O  
ATOM   3063  CB  PHE   196      40.039  34.929  39.643  1.00  0.00           C  
ATOM   3064  CG  PHE   196      38.587  35.074  40.227  1.00  0.00           C  
ATOM   3065  CD1 PHE   196      38.395  35.887  41.342  1.00  0.00           C  
ATOM   3066  CE1 PHE   196      37.143  35.989  41.888  1.00  0.00           C  
ATOM   3067  CZ  PHE   196      36.031  35.405  41.322  1.00  0.00           C  
ATOM   3068  CE2 PHE   196      36.193  34.605  40.139  1.00  0.00           C  
ATOM   3069  CD2 PHE   196      37.454  34.422  39.673  1.00  0.00           C  
ATOM   3070  H   PHE   196      39.194  33.951  37.212  1.00  0.00           H  
ATOM   3071  HA  PHE   196      40.237  36.515  38.371  1.00  0.00           H  
ATOM   3072  HB2 PHE   196      40.216  33.855  39.700  1.00  0.00           H  
ATOM   3073  HB3 PHE   196      40.729  35.406  40.339  1.00  0.00           H  
ATOM   3074  HD1 PHE   196      39.211  36.490  41.713  1.00  0.00           H  
ATOM   3075  HE1 PHE   196      36.985  36.397  42.876  1.00  0.00           H  
ATOM   3076  HZ  PHE   196      35.066  35.533  41.790  1.00  0.00           H  
ATOM   3077  HE2 PHE   196      35.383  34.041  39.702  1.00  0.00           H  
ATOM   3078  HD2 PHE   196      37.615  33.861  38.764  1.00  0.00           H  
ATOM   3079  N   ILE   197      42.778  35.569  38.531  1.00  0.00           N  
ATOM   3080  CA  ILE   197      44.228  35.494  38.265  1.00  0.00           C  
ATOM   3081  C   ILE   197      45.038  35.588  39.554  1.00  0.00           C  
ATOM   3082  O   ILE   197      44.996  36.625  40.256  1.00  0.00           O  
ATOM   3083  CB  ILE   197      44.546  36.663  37.330  1.00  0.00           C  
ATOM   3084  CG2 ILE   197      46.041  36.971  37.351  1.00  0.00           C  
ATOM   3085  CG1 ILE   197      44.149  36.402  35.898  1.00  0.00           C  
ATOM   3086  CD1 ILE   197      44.733  35.164  35.241  1.00  0.00           C  
ATOM   3087  H   ILE   197      42.440  36.399  38.997  1.00  0.00           H  
ATOM   3088  HA  ILE   197      44.474  34.536  37.807  1.00  0.00           H  
ATOM   3089  HB  ILE   197      44.153  37.644  37.595  1.00  0.00           H  
ATOM   3090 HG21 ILE   197      46.641  36.062  37.314  1.00  0.00           H  
ATOM   3091 HG22 ILE   197      46.400  37.645  36.573  1.00  0.00           H  
ATOM   3092 HG23 ILE   197      46.243  37.397  38.334  1.00  0.00           H  
ATOM   3093 HG12 ILE   197      43.067  36.515  35.831  1.00  0.00           H  
ATOM   3094 HG13 ILE   197      44.465  37.173  35.195  1.00  0.00           H  
ATOM   3095 HD11 ILE   197      45.782  34.985  35.479  1.00  0.00           H  
ATOM   3096 HD12 ILE   197      44.056  34.332  35.434  1.00  0.00           H  
ATOM   3097 HD13 ILE   197      44.808  35.323  34.165  1.00  0.00           H  
ATOM   3098  N   LYS   198      45.929  34.662  39.795  1.00  0.00           N  
ATOM   3099  CA  LYS   198      46.959  34.784  40.722  1.00  0.00           C  
ATOM   3100  C   LYS   198      48.219  35.095  39.949  1.00  0.00           C  
ATOM   3101  O   LYS   198      48.582  34.261  39.131  1.00  0.00           O  
ATOM   3102  CB  LYS   198      47.094  33.546  41.660  1.00  0.00           C  
ATOM   3103  CG  LYS   198      48.326  33.649  42.608  1.00  0.00           C  
ATOM   3104  CD  LYS   198      48.176  34.748  43.694  1.00  0.00           C  
ATOM   3105  CE  LYS   198      49.326  34.924  44.666  1.00  0.00           C  
ATOM   3106  NZ  LYS   198      50.626  35.260  44.111  1.00  0.00           N1+
ATOM   3107  H   LYS   198      45.945  33.838  39.210  1.00  0.00           H  
ATOM   3108  HA  LYS   198      46.780  35.631  41.383  1.00  0.00           H  
ATOM   3109  HB2 LYS   198      46.197  33.361  42.250  1.00  0.00           H  
ATOM   3110  HB3 LYS   198      47.213  32.640  41.066  1.00  0.00           H  
ATOM   3111  HG2 LYS   198      48.448  32.691  43.115  1.00  0.00           H  
ATOM   3112  HG3 LYS   198      49.210  33.847  42.001  1.00  0.00           H  
ATOM   3113  HD2 LYS   198      47.869  35.689  43.239  1.00  0.00           H  
ATOM   3114  HD3 LYS   198      47.352  34.355  44.289  1.00  0.00           H  
ATOM   3115  HE2 LYS   198      49.050  35.778  45.285  1.00  0.00           H  
ATOM   3116  HE3 LYS   198      49.499  34.059  45.306  1.00  0.00           H  
ATOM   3117  HZ1 LYS   198      51.305  35.369  44.851  1.00  0.00           H  
ATOM   3118  HZ2 LYS   198      50.937  34.472  43.561  1.00  0.00           H  
ATOM   3119  HZ3 LYS   198      50.645  36.068  43.506  1.00  0.00           H  
ATOM   3120  N   PHE   199      48.987  36.184  40.164  1.00  0.00           N  
ATOM   3121  CA  PHE   199      50.238  36.459  39.531  1.00  0.00           C  
ATOM   3122  C   PHE   199      51.361  35.906  40.365  1.00  0.00           C  
ATOM   3123  O   PHE   199      51.333  35.991  41.568  1.00  0.00           O  
ATOM   3124  CB  PHE   199      50.368  37.942  39.305  1.00  0.00           C  
ATOM   3125  CG  PHE   199      49.542  38.424  38.148  1.00  0.00           C  
ATOM   3126  CD1 PHE   199      48.721  39.578  38.283  1.00  0.00           C  
ATOM   3127  CE1 PHE   199      48.101  40.100  37.100  1.00  0.00           C  
ATOM   3128  CZ  PHE   199      48.182  39.438  35.863  1.00  0.00           C  
ATOM   3129  CE2 PHE   199      48.776  38.211  35.842  1.00  0.00           C  
ATOM   3130  CD2 PHE   199      49.478  37.643  36.979  1.00  0.00           C  
ATOM   3131  H   PHE   199      48.852  36.670  41.039  1.00  0.00           H  
ATOM   3132  HA  PHE   199      50.327  35.954  38.569  1.00  0.00           H  
ATOM   3133  HB2 PHE   199      49.982  38.488  40.166  1.00  0.00           H  
ATOM   3134  HB3 PHE   199      51.393  38.277  39.150  1.00  0.00           H  
ATOM   3135  HD1 PHE   199      48.789  40.208  39.158  1.00  0.00           H  
ATOM   3136  HE1 PHE   199      47.711  41.096  37.253  1.00  0.00           H  
ATOM   3137  HZ  PHE   199      47.851  39.949  34.971  1.00  0.00           H  
ATOM   3138  HE2 PHE   199      48.829  37.730  34.877  1.00  0.00           H  
ATOM   3139  HD2 PHE   199      50.033  36.722  36.877  1.00  0.00           H  
ATOM   3140  N   ASP   200      52.325  35.347  39.712  1.00  0.00           N  
ATOM   3141  CA  ASP   200      53.588  34.727  40.338  1.00  0.00           C  
ATOM   3142  C   ASP   200      54.465  35.746  41.065  1.00  0.00           C  
ATOM   3143  O   ASP   200      55.243  35.321  41.934  1.00  0.00           O  
ATOM   3144  CB  ASP   200      54.448  33.961  39.325  1.00  0.00           C  
ATOM   3145  CG  ASP   200      53.756  32.678  38.786  1.00  0.00           C  
ATOM   3146  OD1 ASP   200      53.239  31.944  39.611  1.00  0.00           O  
ATOM   3147  OD2 ASP   200      53.874  32.436  37.566  1.00  0.00           O1-
ATOM   3148  H   ASP   200      52.385  35.338  38.704  1.00  0.00           H  
ATOM   3149  HA  ASP   200      53.267  33.929  41.007  1.00  0.00           H  
ATOM   3150  HB2 ASP   200      54.641  34.617  38.476  1.00  0.00           H  
ATOM   3151  HB3 ASP   200      55.379  33.685  39.820  1.00  0.00           H  
ATOM   3152  N   ASP   201      54.292  37.000  40.778  1.00  0.00           N  
ATOM   3153  CA  ASP   201      55.037  38.092  41.333  1.00  0.00           C  
ATOM   3154  C   ASP   201      54.187  39.068  42.203  1.00  0.00           C  
ATOM   3155  O   ASP   201      54.751  40.005  42.734  1.00  0.00           O  
ATOM   3156  CB  ASP   201      55.849  39.003  40.294  1.00  0.00           C  
ATOM   3157  CG  ASP   201      55.020  39.634  39.154  1.00  0.00           C  
ATOM   3158  OD1 ASP   201      53.836  39.408  39.083  1.00  0.00           O  
ATOM   3159  OD2 ASP   201      55.605  40.352  38.323  1.00  0.00           O1-
ATOM   3160  H   ASP   201      53.630  37.288  40.072  1.00  0.00           H  
ATOM   3161  HA  ASP   201      55.854  37.724  41.954  1.00  0.00           H  
ATOM   3162  HB2 ASP   201      56.336  39.871  40.738  1.00  0.00           H  
ATOM   3163  HB3 ASP   201      56.623  38.433  39.781  1.00  0.00           H  
ATOM   3164  N   ASP   202      52.901  38.829  42.460  1.00  0.00           N  
ATOM   3165  CA  ASP   202      52.169  39.637  43.497  1.00  0.00           C  
ATOM   3166  C   ASP   202      51.242  38.810  44.398  1.00  0.00           C  
ATOM   3167  O   ASP   202      50.566  37.964  43.919  1.00  0.00           O  
ATOM   3168  CB  ASP   202      51.519  40.868  42.853  1.00  0.00           C  
ATOM   3169  CG  ASP   202      50.944  41.976  43.721  1.00  0.00           C  
ATOM   3170  OD1 ASP   202      50.115  42.797  43.255  1.00  0.00           O  
ATOM   3171  OD2 ASP   202      51.126  41.873  44.929  1.00  0.00           O1-
ATOM   3172  H   ASP   202      52.404  38.055  42.045  1.00  0.00           H  
ATOM   3173  HA  ASP   202      52.983  39.936  44.159  1.00  0.00           H  
ATOM   3174  HB2 ASP   202      52.173  41.328  42.112  1.00  0.00           H  
ATOM   3175  HB3 ASP   202      50.764  40.520  42.148  1.00  0.00           H  
ATOM   3176  N   PHE   203      51.186  39.063  45.728  1.00  0.00           N  
ATOM   3177  CA  PHE   203      50.396  38.382  46.787  1.00  0.00           C  
ATOM   3178  C   PHE   203      48.886  38.631  46.656  1.00  0.00           C  
ATOM   3179  O   PHE   203      48.124  37.780  47.119  1.00  0.00           O  
ATOM   3180  CB  PHE   203      50.883  38.873  48.160  1.00  0.00           C  
ATOM   3181  CG  PHE   203      52.224  38.281  48.573  1.00  0.00           C  
ATOM   3182  CD1 PHE   203      53.364  39.087  48.579  1.00  0.00           C  
ATOM   3183  CE1 PHE   203      54.647  38.612  49.018  1.00  0.00           C  
ATOM   3184  CZ  PHE   203      54.721  37.191  49.346  1.00  0.00           C  
ATOM   3185  CE2 PHE   203      53.598  36.375  49.139  1.00  0.00           C  
ATOM   3186  CD2 PHE   203      52.340  36.913  48.801  1.00  0.00           C  
ATOM   3187  H   PHE   203      51.547  39.992  45.895  1.00  0.00           H  
ATOM   3188  HA  PHE   203      50.489  37.302  46.673  1.00  0.00           H  
ATOM   3189  HB2 PHE   203      51.034  39.949  48.067  1.00  0.00           H  
ATOM   3190  HB3 PHE   203      50.125  38.648  48.910  1.00  0.00           H  
ATOM   3191  HD1 PHE   203      53.231  40.107  48.249  1.00  0.00           H  
ATOM   3192  HE1 PHE   203      55.521  39.240  48.934  1.00  0.00           H  
ATOM   3193  HZ  PHE   203      55.693  36.786  49.585  1.00  0.00           H  
ATOM   3194  HE2 PHE   203      53.712  35.302  49.182  1.00  0.00           H  
ATOM   3195  HD2 PHE   203      51.427  36.341  48.733  1.00  0.00           H  
ATOM   3196  N   HIS   204      48.445  39.746  46.071  1.00  0.00           N  
ATOM   3197  CA  HIS   204      46.999  40.160  45.847  1.00  0.00           C  
ATOM   3198  C   HIS   204      46.358  39.223  44.817  1.00  0.00           C  
ATOM   3199  O   HIS   204      47.102  38.665  44.036  1.00  0.00           O  
ATOM   3200  CB  HIS   204      46.984  41.600  45.286  1.00  0.00           C  
ATOM   3201  CG  HIS   204      47.654  42.672  46.145  1.00  0.00           C  
ATOM   3202  ND1 HIS   204      49.000  42.927  46.221  1.00  0.00           N1+
ATOM   3203  CE1 HIS   204      49.151  44.051  47.027  1.00  0.00           C  
ATOM   3204  NE2 HIS   204      47.980  44.481  47.546  1.00  0.00           N  
ATOM   3205  CD2 HIS   204      47.053  43.647  46.935  1.00  0.00           C  
ATOM   3206  H   HIS   204      49.205  40.278  45.673  1.00  0.00           H  
ATOM   3207  HA  HIS   204      46.447  40.185  46.787  1.00  0.00           H  
ATOM   3208  HB2 HIS   204      47.510  41.496  44.337  1.00  0.00           H  
ATOM   3209  HB3 HIS   204      45.957  41.790  44.975  1.00  0.00           H  
ATOM   3210  HD1 HIS   204      49.672  42.399  45.682  1.00  0.00           H  
ATOM   3211  HE1 HIS   204      50.113  44.537  47.098  1.00  0.00           H  
ATOM   3212  HE2 HIS   204      47.789  45.319  48.076  1.00  0.00           H  
ATOM   3213  HD2 HIS   204      45.986  43.629  47.098  1.00  0.00           H  
ATOM   3214  N   ILE   205      45.031  39.103  44.793  1.00  0.00           N  
ATOM   3215  CA  ILE   205      44.309  38.452  43.682  1.00  0.00           C  
ATOM   3216  C   ILE   205      43.677  39.538  42.734  1.00  0.00           C  
ATOM   3217  O   ILE   205      43.248  40.602  43.222  1.00  0.00           O  
ATOM   3218  CB  ILE   205      43.227  37.479  44.092  1.00  0.00           C  
ATOM   3219  CG2 ILE   205      42.420  36.845  42.968  1.00  0.00           C  
ATOM   3220  CG1 ILE   205      43.827  36.379  44.936  1.00  0.00           C  
ATOM   3221  CD1 ILE   205      44.837  35.524  44.219  1.00  0.00           C  
ATOM   3222  H   ILE   205      44.435  39.648  45.400  1.00  0.00           H  
ATOM   3223  HA  ILE   205      45.140  37.995  43.144  1.00  0.00           H  
ATOM   3224  HB  ILE   205      42.521  38.069  44.675  1.00  0.00           H  
ATOM   3225 HG21 ILE   205      41.749  36.060  43.318  1.00  0.00           H  
ATOM   3226 HG22 ILE   205      41.856  37.574  42.387  1.00  0.00           H  
ATOM   3227 HG23 ILE   205      43.079  36.382  42.233  1.00  0.00           H  
ATOM   3228 HG12 ILE   205      44.254  36.848  45.822  1.00  0.00           H  
ATOM   3229 HG13 ILE   205      42.975  35.741  45.175  1.00  0.00           H  
ATOM   3230 HD11 ILE   205      45.758  36.024  43.920  1.00  0.00           H  
ATOM   3231 HD12 ILE   205      45.157  34.802  44.969  1.00  0.00           H  
ATOM   3232 HD13 ILE   205      44.437  35.055  43.320  1.00  0.00           H  
ATOM   3233  N   TYR   206      43.725  39.288  41.429  1.00  0.00           N  
ATOM   3234  CA  TYR   206      43.315  40.140  40.273  1.00  0.00           C  
ATOM   3235  C   TYR   206      42.247  39.434  39.437  1.00  0.00           C  
ATOM   3236  O   TYR   206      42.138  38.231  39.548  1.00  0.00           O  
ATOM   3237  CB  TYR   206      44.546  40.487  39.369  1.00  0.00           C  
ATOM   3238  CG  TYR   206      45.707  41.373  39.867  1.00  0.00           C  
ATOM   3239  CD1 TYR   206      46.674  40.788  40.652  1.00  0.00           C  
ATOM   3240  CE1 TYR   206      47.767  41.481  41.193  1.00  0.00           C  
ATOM   3241  CZ  TYR   206      48.100  42.697  40.567  1.00  0.00           C  
ATOM   3242  OH  TYR   206      49.246  43.348  40.868  1.00  0.00           O  
ATOM   3243  CE2 TYR   206      47.140  43.312  39.751  1.00  0.00           C  
ATOM   3244  CD2 TYR   206      45.955  42.686  39.333  1.00  0.00           C  
ATOM   3245  H   TYR   206      44.156  38.418  41.151  1.00  0.00           H  
ATOM   3246  HA  TYR   206      42.814  41.027  40.662  1.00  0.00           H  
ATOM   3247  HB2 TYR   206      45.029  39.562  39.057  1.00  0.00           H  
ATOM   3248  HB3 TYR   206      44.123  40.984  38.496  1.00  0.00           H  
ATOM   3249  HD1 TYR   206      46.578  39.740  40.893  1.00  0.00           H  
ATOM   3250  HE1 TYR   206      48.570  40.927  41.656  1.00  0.00           H  
ATOM   3251  HH  TYR   206      49.314  43.151  41.805  1.00  0.00           H  
ATOM   3252  HE2 TYR   206      47.321  44.337  39.462  1.00  0.00           H  
ATOM   3253  HD2 TYR   206      45.260  43.238  38.718  1.00  0.00           H  
ATOM   3254  N   VAL   207      41.495  40.226  38.626  1.00  0.00           N  
ATOM   3255  CA  VAL   207      40.329  39.792  37.795  1.00  0.00           C  
ATOM   3256  C   VAL   207      40.229  40.467  36.395  1.00  0.00           C  
ATOM   3257  O   VAL   207      40.120  41.688  36.269  1.00  0.00           O  
ATOM   3258  CB  VAL   207      39.003  39.944  38.526  1.00  0.00           C  
ATOM   3259  CG1 VAL   207      38.747  38.671  39.381  1.00  0.00           C  
ATOM   3260  CG2 VAL   207      38.885  41.259  39.301  1.00  0.00           C  
ATOM   3261  H   VAL   207      41.536  41.219  38.809  1.00  0.00           H  
ATOM   3262  HA  VAL   207      40.418  38.709  37.704  1.00  0.00           H  
ATOM   3263  HB  VAL   207      38.213  39.911  37.776  1.00  0.00           H  
ATOM   3264 HG11 VAL   207      39.510  38.510  40.143  1.00  0.00           H  
ATOM   3265 HG12 VAL   207      37.803  38.780  39.915  1.00  0.00           H  
ATOM   3266 HG13 VAL   207      38.696  37.873  38.641  1.00  0.00           H  
ATOM   3267 HG21 VAL   207      39.521  41.319  40.184  1.00  0.00           H  
ATOM   3268 HG22 VAL   207      39.059  42.144  38.690  1.00  0.00           H  
ATOM   3269 HG23 VAL   207      37.935  41.279  39.835  1.00  0.00           H  
ATOM   3270  N   TYR   208      39.981  39.648  35.366  1.00  0.00           N  
ATOM   3271  CA  TYR   208      40.137  40.045  33.992  1.00  0.00           C  
ATOM   3272  C   TYR   208      39.240  39.319  33.003  1.00  0.00           C  
ATOM   3273  O   TYR   208      39.117  38.082  33.071  1.00  0.00           O  
ATOM   3274  CB  TYR   208      41.536  39.718  33.665  1.00  0.00           C  
ATOM   3275  CG  TYR   208      42.675  40.612  34.266  1.00  0.00           C  
ATOM   3276  CD1 TYR   208      43.038  41.850  33.633  1.00  0.00           C  
ATOM   3277  CE1 TYR   208      44.101  42.565  34.206  1.00  0.00           C  
ATOM   3278  CZ  TYR   208      44.754  42.161  35.384  1.00  0.00           C  
ATOM   3279  OH  TYR   208      45.794  42.930  35.921  1.00  0.00           O  
ATOM   3280  CE2 TYR   208      44.427  40.934  35.934  1.00  0.00           C  
ATOM   3281  CD2 TYR   208      43.356  40.168  35.421  1.00  0.00           C  
ATOM   3282  H   TYR   208      39.789  38.676  35.561  1.00  0.00           H  
ATOM   3283  HA  TYR   208      40.062  41.121  33.831  1.00  0.00           H  
ATOM   3284  HB2 TYR   208      41.753  38.704  34.003  1.00  0.00           H  
ATOM   3285  HB3 TYR   208      41.539  39.916  32.594  1.00  0.00           H  
ATOM   3286  HD1 TYR   208      42.512  42.264  32.786  1.00  0.00           H  
ATOM   3287  HE1 TYR   208      44.367  43.517  33.772  1.00  0.00           H  
ATOM   3288  HH  TYR   208      45.895  43.788  35.501  1.00  0.00           H  
ATOM   3289  HE2 TYR   208      45.059  40.499  36.695  1.00  0.00           H  
ATOM   3290  HD2 TYR   208      43.077  39.191  35.787  1.00  0.00           H  
ATOM   3291  N   ASP   209      38.702  40.158  32.136  1.00  0.00           N  
ATOM   3292  CA  ASP   209      38.005  39.703  30.919  1.00  0.00           C  
ATOM   3293  C   ASP   209      39.027  38.945  30.030  1.00  0.00           C  
ATOM   3294  O   ASP   209      39.772  39.534  29.311  1.00  0.00           O  
ATOM   3295  CB  ASP   209      37.351  40.909  30.130  1.00  0.00           C  
ATOM   3296  CG  ASP   209      38.299  42.103  29.811  1.00  0.00           C  
ATOM   3297  OD1 ASP   209      38.129  42.782  28.804  1.00  0.00           O  
ATOM   3298  OD2 ASP   209      39.096  42.444  30.733  1.00  0.00           O1-
ATOM   3299  H   ASP   209      39.078  41.079  32.307  1.00  0.00           H  
ATOM   3300  HA  ASP   209      37.233  38.982  31.187  1.00  0.00           H  
ATOM   3301  HB2 ASP   209      37.103  40.426  29.185  1.00  0.00           H  
ATOM   3302  HB3 ASP   209      36.422  41.312  30.534  1.00  0.00           H  
ATOM   3303  N   LEU   210      39.064  37.576  29.995  1.00  0.00           N  
ATOM   3304  CA  LEU   210      40.022  36.798  29.220  1.00  0.00           C  
ATOM   3305  C   LEU   210      39.430  36.421  27.836  1.00  0.00           C  
ATOM   3306  O   LEU   210      40.204  36.204  26.894  1.00  0.00           O  
ATOM   3307  CB  LEU   210      40.636  35.703  30.027  1.00  0.00           C  
ATOM   3308  CG  LEU   210      41.339  36.047  31.331  1.00  0.00           C  
ATOM   3309  CD1 LEU   210      41.992  34.808  31.949  1.00  0.00           C  
ATOM   3310  CD2 LEU   210      42.365  37.143  31.232  1.00  0.00           C  
ATOM   3311  H   LEU   210      38.368  37.040  30.492  1.00  0.00           H  
ATOM   3312  HA  LEU   210      40.919  37.337  28.914  1.00  0.00           H  
ATOM   3313  HB2 LEU   210      39.976  34.849  30.184  1.00  0.00           H  
ATOM   3314  HB3 LEU   210      41.424  35.273  29.409  1.00  0.00           H  
ATOM   3315  HG  LEU   210      40.632  36.354  32.102  1.00  0.00           H  
ATOM   3316 HD11 LEU   210      42.001  34.952  33.030  1.00  0.00           H  
ATOM   3317 HD12 LEU   210      41.439  33.897  31.723  1.00  0.00           H  
ATOM   3318 HD13 LEU   210      42.975  34.523  31.575  1.00  0.00           H  
ATOM   3319 HD21 LEU   210      42.889  37.070  32.184  1.00  0.00           H  
ATOM   3320 HD22 LEU   210      43.102  36.840  30.488  1.00  0.00           H  
ATOM   3321 HD23 LEU   210      41.910  38.117  31.048  1.00  0.00           H  
ATOM   3322  N   VAL   211      38.108  36.287  27.797  1.00  0.00           N  
ATOM   3323  CA  VAL   211      37.448  35.938  26.489  1.00  0.00           C  
ATOM   3324  C   VAL   211      36.751  37.164  25.933  1.00  0.00           C  
ATOM   3325  O   VAL   211      35.883  37.726  26.608  1.00  0.00           O  
ATOM   3326  CB  VAL   211      36.524  34.731  26.570  1.00  0.00           C  
ATOM   3327  CG1 VAL   211      35.544  34.629  25.378  1.00  0.00           C  
ATOM   3328  CG2 VAL   211      37.378  33.492  26.800  1.00  0.00           C  
ATOM   3329  H   VAL   211      37.500  36.440  28.588  1.00  0.00           H  
ATOM   3330  HA  VAL   211      38.192  35.644  25.748  1.00  0.00           H  
ATOM   3331  HB  VAL   211      35.865  34.810  27.435  1.00  0.00           H  
ATOM   3332 HG11 VAL   211      36.105  34.684  24.446  1.00  0.00           H  
ATOM   3333 HG12 VAL   211      35.093  33.637  25.408  1.00  0.00           H  
ATOM   3334 HG13 VAL   211      34.849  35.467  25.429  1.00  0.00           H  
ATOM   3335 HG21 VAL   211      37.710  33.509  27.838  1.00  0.00           H  
ATOM   3336 HG22 VAL   211      36.894  32.521  26.702  1.00  0.00           H  
ATOM   3337 HG23 VAL   211      38.264  33.496  26.164  1.00  0.00           H  
ATOM   3338  N   LYS   212      37.111  37.665  24.759  1.00  0.00           N  
ATOM   3339  CA  LYS   212      36.322  38.664  23.934  1.00  0.00           C  
ATOM   3340  C   LYS   212      35.310  38.100  22.893  1.00  0.00           C  
ATOM   3341  O   LYS   212      34.640  38.818  22.175  1.00  0.00           O  
ATOM   3342  CB  LYS   212      37.219  39.710  23.254  1.00  0.00           C  
ATOM   3343  CG  LYS   212      38.312  40.357  24.086  1.00  0.00           C  
ATOM   3344  CD  LYS   212      37.769  40.845  25.398  1.00  0.00           C  
ATOM   3345  CE  LYS   212      36.873  42.119  25.404  1.00  0.00           C  
ATOM   3346  NZ  LYS   212      36.248  42.455  26.704  1.00  0.00           N1+
ATOM   3347  H   LYS   212      37.743  37.126  24.184  1.00  0.00           H  
ATOM   3348  HA  LYS   212      35.689  39.218  24.627  1.00  0.00           H  
ATOM   3349  HB2 LYS   212      37.617  39.210  22.370  1.00  0.00           H  
ATOM   3350  HB3 LYS   212      36.583  40.534  22.931  1.00  0.00           H  
ATOM   3351  HG2 LYS   212      39.039  39.569  24.284  1.00  0.00           H  
ATOM   3352  HG3 LYS   212      38.757  41.187  23.537  1.00  0.00           H  
ATOM   3353  HD2 LYS   212      37.303  40.044  25.971  1.00  0.00           H  
ATOM   3354  HD3 LYS   212      38.651  41.108  25.982  1.00  0.00           H  
ATOM   3355  HE2 LYS   212      37.331  42.956  24.877  1.00  0.00           H  
ATOM   3356  HE3 LYS   212      36.060  41.916  24.707  1.00  0.00           H  
ATOM   3357  HZ1 LYS   212      36.959  42.707  27.375  1.00  0.00           H  
ATOM   3358  HZ2 LYS   212      35.673  43.271  26.551  1.00  0.00           H  
ATOM   3359  HZ3 LYS   212      35.645  41.680  26.944  1.00  0.00           H  
ATOM   3360  N   NME   213      35.187  36.742  22.838  1.00  0.00           N  
ATOM   3361  C   NME   213      34.059  36.013  22.320  1.00  0.00           C  
ATOM   3362  H   NME   213      35.941  36.185  23.213  1.00  0.00           H  
ATOM   3363  H1  NME   213      33.385  35.750  23.135  1.00  0.00           H  
ATOM   3364  H2  NME   213      33.561  36.609  21.555  1.00  0.00           H  
ATOM   3365  H3  NME   213      34.368  35.058  21.893  1.00  0.00           H  
TER    3366      NME   213
CONECT 3361 3363 3364 3365
CONECT 3363 3361
CONECT 3364 3361
CONECT 3365 3361
END   
