# Supplementary material for: Exploring Aromatic Cage Flexibility Using Cosolvent Molecular Dynamics Simulations—An In-Silico Case Study of Tudor Domains
Source: J Chem Inf Model. 2024 May 21;64(11):4553–69. doi: 10.1021/acs.jcim.4c00298 (PMC11167732; doi:10.1021/acs.jcim.4c00298)
Supplement: Supplementary file 2 — ci4c00298_si_002.zip [file ci4c00298_si_002.zip › SPIN1/cluster_representatives/domain1/06_PYM_rep_c4.pdb]

TITLE     rep07.c4
REMARK   4      COMPLIES WITH FORMAT V. 3.0, 1-DEC-2006
REMARK 888
REMARK 888 WRITTEN BY MAESTRO (A PRODUCT OF SCHRODINGER, LLC)
ATOM      1  CH3 ACE     1      37.176  16.828  64.144  1.00  0.00           C  
ATOM      2  C   ACE     1      38.167  17.573  63.333  1.00  0.00           C  
ATOM      3  O   ACE     1      37.975  18.761  63.024  1.00  0.00           O  
ATOM      4  H1  ACE     1      36.440  16.398  63.466  1.00  0.00           H  
ATOM      5  H2  ACE     1      37.685  16.083  64.756  1.00  0.00           H  
ATOM      6  H3  ACE     1      36.636  17.527  64.784  1.00  0.00           H  
ATOM      7  N   ARG     2      39.225  16.890  62.947  1.00  0.00           N  
ATOM      8  CA  ARG     2      40.269  17.517  62.140  1.00  0.00           C  
ATOM      9  C   ARG     2      39.613  18.137  60.875  1.00  0.00           C  
ATOM     10  O   ARG     2      38.593  17.704  60.257  1.00  0.00           O  
ATOM     11  CB  ARG     2      41.385  16.434  61.856  1.00  0.00           C  
ATOM     12  CG  ARG     2      42.586  17.024  60.991  1.00  0.00           C  
ATOM     13  CD  ARG     2      43.695  16.025  60.830  1.00  0.00           C  
ATOM     14  NE  ARG     2      43.322  14.789  60.207  1.00  0.00           N  
ATOM     15  CZ  ARG     2      42.901  13.660  60.785  1.00  0.00           C  
ATOM     16  NH1 ARG     2      43.178  13.429  62.039  1.00  0.00           N  
ATOM     17  NH2 ARG     2      42.257  12.718  60.190  1.00  0.00           N1+
ATOM     18  H   ARG     2      39.238  15.903  63.164  1.00  0.00           H  
ATOM     19  HA  ARG     2      40.579  18.379  62.730  1.00  0.00           H  
ATOM     20  HB2 ARG     2      41.706  15.976  62.791  1.00  0.00           H  
ATOM     21  HB3 ARG     2      40.846  15.689  61.271  1.00  0.00           H  
ATOM     22  HG2 ARG     2      42.170  17.040  59.984  1.00  0.00           H  
ATOM     23  HG3 ARG     2      42.849  17.986  61.431  1.00  0.00           H  
ATOM     24  HD2 ARG     2      44.459  16.597  60.304  1.00  0.00           H  
ATOM     25  HD3 ARG     2      44.219  15.820  61.763  1.00  0.00           H  
ATOM     26  HE  ARG     2      43.261  14.827  59.200  1.00  0.00           H  
ATOM     27 HH11 ARG     2      43.574  14.187  62.577  1.00  0.00           H  
ATOM     28 HH12 ARG     2      43.072  12.510  62.444  1.00  0.00           H  
ATOM     29 HH21 ARG     2      41.986  12.674  59.219  1.00  0.00           H  
ATOM     30 HH22 ARG     2      42.003  11.901  60.727  1.00  0.00           H  
ATOM     31  N   ARG     3      40.140  19.282  60.456  1.00  0.00           N  
ATOM     32  CA  ARG     3      39.637  20.139  59.343  1.00  0.00           C  
ATOM     33  C   ARG     3      40.839  20.715  58.494  1.00  0.00           C  
ATOM     34  O   ARG     3      41.954  20.969  59.017  1.00  0.00           O  
ATOM     35  CB  ARG     3      38.774  21.206  59.966  1.00  0.00           C  
ATOM     36  CG  ARG     3      39.488  22.399  60.677  1.00  0.00           C  
ATOM     37  CD  ARG     3      38.425  23.224  61.520  1.00  0.00           C  
ATOM     38  NE  ARG     3      39.130  24.037  62.560  1.00  0.00           N  
ATOM     39  CZ  ARG     3      38.700  25.101  63.152  1.00  0.00           C  
ATOM     40  NH1 ARG     3      37.443  25.464  63.174  1.00  0.00           N  
ATOM     41  NH2 ARG     3      39.491  25.983  63.695  1.00  0.00           N1+
ATOM     42  H   ARG     3      40.906  19.664  60.993  1.00  0.00           H  
ATOM     43  HA  ARG     3      39.051  19.527  58.658  1.00  0.00           H  
ATOM     44  HB2 ARG     3      38.080  21.571  59.209  1.00  0.00           H  
ATOM     45  HB3 ARG     3      38.143  20.752  60.731  1.00  0.00           H  
ATOM     46  HG2 ARG     3      40.203  21.962  61.375  1.00  0.00           H  
ATOM     47  HG3 ARG     3      40.138  22.998  60.040  1.00  0.00           H  
ATOM     48  HD2 ARG     3      37.843  23.886  60.879  1.00  0.00           H  
ATOM     49  HD3 ARG     3      37.749  22.497  61.971  1.00  0.00           H  
ATOM     50  HE  ARG     3      40.107  23.824  62.696  1.00  0.00           H  
ATOM     51 HH11 ARG     3      36.769  24.892  62.687  1.00  0.00           H  
ATOM     52 HH12 ARG     3      37.288  26.359  63.616  1.00  0.00           H  
ATOM     53 HH21 ARG     3      40.462  25.723  63.794  1.00  0.00           H  
ATOM     54 HH22 ARG     3      38.998  26.796  64.034  1.00  0.00           H  
ATOM     55  N   ASN     4      40.599  20.928  57.201  1.00  0.00           N  
ATOM     56  CA  ASN     4      41.353  21.791  56.316  1.00  0.00           C  
ATOM     57  C   ASN     4      41.325  23.289  56.734  1.00  0.00           C  
ATOM     58  O   ASN     4      40.359  23.739  57.293  1.00  0.00           O  
ATOM     59  CB  ASN     4      40.776  21.661  54.917  1.00  0.00           C  
ATOM     60  CG  ASN     4      41.376  22.471  53.777  1.00  0.00           C  
ATOM     61  OD1 ASN     4      40.907  23.557  53.486  1.00  0.00           O  
ATOM     62  ND2 ASN     4      42.579  22.055  53.275  1.00  0.00           N  
ATOM     63  H   ASN     4      39.690  20.693  56.830  1.00  0.00           H  
ATOM     64  HA  ASN     4      42.346  21.341  56.347  1.00  0.00           H  
ATOM     65  HB2 ASN     4      40.771  20.621  54.592  1.00  0.00           H  
ATOM     66  HB3 ASN     4      39.750  22.020  54.995  1.00  0.00           H  
ATOM     67 HD21 ASN     4      43.036  21.173  53.459  1.00  0.00           H  
ATOM     68 HD22 ASN     4      42.937  22.625  52.522  1.00  0.00           H  
ATOM     69  N   ILE     5      42.293  24.117  56.306  1.00  0.00           N  
ATOM     70  CA  ILE     5      42.330  25.526  56.779  1.00  0.00           C  
ATOM     71  C   ILE     5      41.117  26.420  56.322  1.00  0.00           C  
ATOM     72  O   ILE     5      40.994  27.483  56.922  1.00  0.00           O  
ATOM     73  CB  ILE     5      43.758  26.179  56.423  1.00  0.00           C  
ATOM     74  CG2 ILE     5      43.897  26.428  54.911  1.00  0.00           C  
ATOM     75  CG1 ILE     5      44.098  27.403  57.280  1.00  0.00           C  
ATOM     76  CD1 ILE     5      45.558  27.811  57.151  1.00  0.00           C  
ATOM     77  H   ILE     5      43.036  23.673  55.786  1.00  0.00           H  
ATOM     78  HA  ILE     5      42.258  25.518  57.866  1.00  0.00           H  
ATOM     79  HB  ILE     5      44.515  25.432  56.662  1.00  0.00           H  
ATOM     80 HG21 ILE     5      43.574  25.534  54.378  1.00  0.00           H  
ATOM     81 HG22 ILE     5      43.293  27.288  54.621  1.00  0.00           H  
ATOM     82 HG23 ILE     5      44.952  26.553  54.665  1.00  0.00           H  
ATOM     83 HG12 ILE     5      43.544  28.312  57.043  1.00  0.00           H  
ATOM     84 HG13 ILE     5      43.963  27.126  58.325  1.00  0.00           H  
ATOM     85 HD11 ILE     5      46.135  26.888  57.210  1.00  0.00           H  
ATOM     86 HD12 ILE     5      45.759  28.328  56.213  1.00  0.00           H  
ATOM     87 HD13 ILE     5      45.802  28.356  58.063  1.00  0.00           H  
ATOM     88  N   VAL     6      40.351  26.062  55.273  1.00  0.00           N  
ATOM     89  CA  VAL     6      39.357  26.968  54.727  1.00  0.00           C  
ATOM     90  C   VAL     6      38.263  27.252  55.766  1.00  0.00           C  
ATOM     91  O   VAL     6      37.943  26.302  56.464  1.00  0.00           O  
ATOM     92  CB  VAL     6      38.766  26.494  53.403  1.00  0.00           C  
ATOM     93  CG1 VAL     6      37.672  27.473  52.996  1.00  0.00           C  
ATOM     94  CG2 VAL     6      39.900  26.617  52.378  1.00  0.00           C  
ATOM     95  H   VAL     6      40.324  25.115  54.920  1.00  0.00           H  
ATOM     96  HA  VAL     6      39.743  27.963  54.502  1.00  0.00           H  
ATOM     97  HB  VAL     6      38.413  25.470  53.525  1.00  0.00           H  
ATOM     98 HG11 VAL     6      36.800  27.336  53.635  1.00  0.00           H  
ATOM     99 HG12 VAL     6      38.017  28.506  52.954  1.00  0.00           H  
ATOM    100 HG13 VAL     6      37.316  27.011  52.075  1.00  0.00           H  
ATOM    101 HG21 VAL     6      39.461  26.232  51.457  1.00  0.00           H  
ATOM    102 HG22 VAL     6      40.143  27.663  52.191  1.00  0.00           H  
ATOM    103 HG23 VAL     6      40.813  26.119  52.705  1.00  0.00           H  
ATOM    104  N   GLY     7      37.689  28.433  55.844  1.00  0.00           N  
ATOM    105  CA  GLY     7      36.843  28.806  56.984  1.00  0.00           C  
ATOM    106  C   GLY     7      37.527  29.060  58.327  1.00  0.00           C  
ATOM    107  O   GLY     7      36.846  29.557  59.211  1.00  0.00           O  
ATOM    108  H   GLY     7      38.060  29.207  55.313  1.00  0.00           H  
ATOM    109  HA2 GLY     7      36.187  29.660  56.816  1.00  0.00           H  
ATOM    110  HA3 GLY     7      36.067  28.050  56.865  1.00  0.00           H  
ATOM    111  N   CYS     8      38.842  28.697  58.519  1.00  0.00           N  
ATOM    112  CA  CYS     8      39.619  29.097  59.715  1.00  0.00           C  
ATOM    113  C   CYS     8      39.958  30.639  59.705  1.00  0.00           C  
ATOM    114  O   CYS     8      40.364  31.228  58.683  1.00  0.00           O  
ATOM    115  CB  CYS     8      40.879  28.196  59.836  1.00  0.00           C  
ATOM    116  SG  CYS     8      40.513  26.417  60.225  1.00  0.00           S  
ATOM    117  H   CYS     8      39.326  28.316  57.718  1.00  0.00           H  
ATOM    118  HA  CYS     8      39.087  28.852  60.634  1.00  0.00           H  
ATOM    119  HB2 CYS     8      41.541  28.272  58.973  1.00  0.00           H  
ATOM    120  HB3 CYS     8      41.417  28.673  60.655  1.00  0.00           H  
ATOM    121  HG  CYS     8      40.244  26.007  58.982  1.00  0.00           H  
ATOM    122  N   ARG     9      39.780  31.256  60.900  1.00  0.00           N  
ATOM    123  CA  ARG     9      40.546  32.472  61.237  1.00  0.00           C  
ATOM    124  C   ARG     9      41.977  32.161  61.652  1.00  0.00           C  
ATOM    125  O   ARG     9      42.268  31.244  62.413  1.00  0.00           O  
ATOM    126  CB  ARG     9      39.909  33.103  62.458  1.00  0.00           C  
ATOM    127  CG  ARG     9      38.568  33.820  62.183  1.00  0.00           C  
ATOM    128  CD  ARG     9      38.948  35.078  61.489  1.00  0.00           C  
ATOM    129  NE  ARG     9      39.481  36.056  62.424  1.00  0.00           N  
ATOM    130  CZ  ARG     9      39.954  37.235  62.128  1.00  0.00           C  
ATOM    131  NH1 ARG     9      39.815  37.680  60.915  1.00  0.00           N  
ATOM    132  NH2 ARG     9      40.528  38.098  62.982  1.00  0.00           N1+
ATOM    133  H   ARG     9      39.496  30.708  61.700  1.00  0.00           H  
ATOM    134  HA  ARG     9      40.563  33.167  60.397  1.00  0.00           H  
ATOM    135  HB2 ARG     9      39.870  32.340  63.235  1.00  0.00           H  
ATOM    136  HB3 ARG     9      40.607  33.881  62.767  1.00  0.00           H  
ATOM    137  HG2 ARG     9      37.971  33.154  61.559  1.00  0.00           H  
ATOM    138  HG3 ARG     9      37.991  34.069  63.073  1.00  0.00           H  
ATOM    139  HD2 ARG     9      39.582  34.874  60.626  1.00  0.00           H  
ATOM    140  HD3 ARG     9      38.005  35.394  61.042  1.00  0.00           H  
ATOM    141  HE  ARG     9      39.656  35.864  63.400  1.00  0.00           H  
ATOM    142 HH11 ARG     9      39.192  37.228  60.261  1.00  0.00           H  
ATOM    143 HH12 ARG     9      40.165  38.596  60.669  1.00  0.00           H  
ATOM    144 HH21 ARG     9      40.462  37.964  63.981  1.00  0.00           H  
ATOM    145 HH22 ARG     9      40.991  38.878  62.537  1.00  0.00           H  
ATOM    146  N   ILE    10      42.977  32.922  61.156  1.00  0.00           N  
ATOM    147  CA  ILE    10      44.369  32.774  61.412  1.00  0.00           C  
ATOM    148  C   ILE    10      45.171  34.122  61.734  1.00  0.00           C  
ATOM    149  O   ILE    10      44.829  35.217  61.264  1.00  0.00           O  
ATOM    150  CB  ILE    10      45.109  32.194  60.183  1.00  0.00           C  
ATOM    151  CG2 ILE    10      44.861  30.663  60.192  1.00  0.00           C  
ATOM    152  CG1 ILE    10      44.706  32.948  58.873  1.00  0.00           C  
ATOM    153  CD1 ILE    10      45.669  32.586  57.679  1.00  0.00           C  
ATOM    154  H   ILE    10      42.806  33.743  60.593  1.00  0.00           H  
ATOM    155  HA  ILE    10      44.470  32.127  62.283  1.00  0.00           H  
ATOM    156  HB  ILE    10      46.191  32.264  60.294  1.00  0.00           H  
ATOM    157 HG21 ILE    10      43.815  30.372  60.280  1.00  0.00           H  
ATOM    158 HG22 ILE    10      45.288  30.139  59.337  1.00  0.00           H  
ATOM    159 HG23 ILE    10      45.321  30.220  61.076  1.00  0.00           H  
ATOM    160 HG12 ILE    10      43.716  32.610  58.568  1.00  0.00           H  
ATOM    161 HG13 ILE    10      44.617  34.032  58.939  1.00  0.00           H  
ATOM    162 HD11 ILE    10      46.734  32.632  57.906  1.00  0.00           H  
ATOM    163 HD12 ILE    10      45.463  31.568  57.347  1.00  0.00           H  
ATOM    164 HD13 ILE    10      45.456  33.266  56.855  1.00  0.00           H  
ATOM    165  N   GLN    11      46.258  34.020  62.520  1.00  0.00           N  
ATOM    166  CA  GLN    11      47.329  35.081  62.652  1.00  0.00           C  
ATOM    167  C   GLN    11      48.648  34.473  62.335  1.00  0.00           C  
ATOM    168  O   GLN    11      48.992  33.341  62.695  1.00  0.00           O  
ATOM    169  CB  GLN    11      47.403  35.714  64.040  1.00  0.00           C  
ATOM    170  CG  GLN    11      48.357  36.881  64.197  1.00  0.00           C  
ATOM    171  CD  GLN    11      48.512  37.432  65.634  1.00  0.00           C  
ATOM    172  OE1 GLN    11      48.562  36.748  66.675  1.00  0.00           O  
ATOM    173  NE2 GLN    11      48.842  38.702  65.786  1.00  0.00           N  
ATOM    174  H   GLN    11      46.589  33.167  62.949  1.00  0.00           H  
ATOM    175  HA  GLN    11      47.160  35.836  61.884  1.00  0.00           H  
ATOM    176  HB2 GLN    11      46.435  36.082  64.380  1.00  0.00           H  
ATOM    177  HB3 GLN    11      47.702  34.975  64.783  1.00  0.00           H  
ATOM    178  HG2 GLN    11      49.340  36.683  63.771  1.00  0.00           H  
ATOM    179  HG3 GLN    11      47.927  37.689  63.605  1.00  0.00           H  
ATOM    180 HE21 GLN    11      48.885  39.425  65.083  1.00  0.00           H  
ATOM    181 HE22 GLN    11      48.831  39.024  66.743  1.00  0.00           H  
ATOM    182  N   HIS    12      49.581  35.277  61.811  1.00  0.00           N  
ATOM    183  CA  HIS    12      50.967  34.884  61.469  1.00  0.00           C  
ATOM    184  C   HIS    12      51.992  35.980  61.283  1.00  0.00           C  
ATOM    185  O   HIS    12      51.714  37.077  60.850  1.00  0.00           O  
ATOM    186  CB  HIS    12      50.980  34.029  60.205  1.00  0.00           C  
ATOM    187  CG  HIS    12      50.798  34.755  58.850  1.00  0.00           C  
ATOM    188  ND1 HIS    12      51.679  35.595  58.265  1.00  0.00           N  
ATOM    189  CE1 HIS    12      51.135  36.124  57.173  1.00  0.00           C  
ATOM    190  NE2 HIS    12      49.929  35.601  56.995  1.00  0.00           N  
ATOM    191  CD2 HIS    12      49.699  34.776  58.071  1.00  0.00           C  
ATOM    192  H   HIS    12      49.192  36.175  61.560  1.00  0.00           H  
ATOM    193  HA  HIS    12      51.428  34.220  62.199  1.00  0.00           H  
ATOM    194  HB2 HIS    12      51.855  33.382  60.142  1.00  0.00           H  
ATOM    195  HB3 HIS    12      50.124  33.357  60.261  1.00  0.00           H  
ATOM    196  HD1 HIS    12      52.660  35.574  58.504  1.00  0.00           H  
ATOM    197  HE1 HIS    12      51.643  36.699  56.412  1.00  0.00           H  
ATOM    198  HD2 HIS    12      48.761  34.262  58.226  1.00  0.00           H  
ATOM    199  N   GLY    13      53.234  35.675  61.533  1.00  0.00           N  
ATOM    200  CA  GLY    13      54.483  36.388  61.169  1.00  0.00           C  
ATOM    201  C   GLY    13      54.654  36.420  59.678  1.00  0.00           C  
ATOM    202  O   GLY    13      54.446  35.386  59.008  1.00  0.00           O  
ATOM    203  H   GLY    13      53.431  34.783  61.964  1.00  0.00           H  
ATOM    204  HA2 GLY    13      54.340  37.438  61.423  1.00  0.00           H  
ATOM    205  HA3 GLY    13      55.329  35.874  61.626  1.00  0.00           H  
ATOM    206  N   TRP    14      55.282  37.469  59.075  1.00  0.00           N  
ATOM    207  CA  TRP    14      55.703  37.628  57.670  1.00  0.00           C  
ATOM    208  C   TRP    14      57.163  38.160  57.558  1.00  0.00           C  
ATOM    209  O   TRP    14      57.572  39.174  58.118  1.00  0.00           O  
ATOM    210  CB  TRP    14      54.636  38.408  56.939  1.00  0.00           C  
ATOM    211  CG  TRP    14      54.791  38.522  55.458  1.00  0.00           C  
ATOM    212  CD1 TRP    14      55.290  39.591  54.831  1.00  0.00           C  
ATOM    213  NE1 TRP    14      55.096  39.487  53.467  1.00  0.00           N  
ATOM    214  CE2 TRP    14      54.608  38.260  53.136  1.00  0.00           C  
ATOM    215  CZ2 TRP    14      54.405  37.692  51.903  1.00  0.00           C  
ATOM    216  CH2 TRP    14      54.214  36.268  51.903  1.00  0.00           C  
ATOM    217  CZ3 TRP    14      54.126  35.523  53.114  1.00  0.00           C  
ATOM    218  CE3 TRP    14      54.238  36.201  54.366  1.00  0.00           C  
ATOM    219  CD2 TRP    14      54.488  37.564  54.424  1.00  0.00           C  
ATOM    220  H   TRP    14      55.414  38.319  59.605  1.00  0.00           H  
ATOM    221  HA  TRP    14      55.760  36.643  57.207  1.00  0.00           H  
ATOM    222  HB2 TRP    14      53.606  38.107  57.133  1.00  0.00           H  
ATOM    223  HB3 TRP    14      54.630  39.396  57.399  1.00  0.00           H  
ATOM    224  HD1 TRP    14      55.548  40.510  55.336  1.00  0.00           H  
ATOM    225  HE1 TRP    14      55.426  40.170  52.800  1.00  0.00           H  
ATOM    226  HZ2 TRP    14      54.575  38.233  50.984  1.00  0.00           H  
ATOM    227  HH2 TRP    14      54.086  35.731  50.975  1.00  0.00           H  
ATOM    228  HZ3 TRP    14      53.901  34.468  53.073  1.00  0.00           H  
ATOM    229  HE3 TRP    14      54.132  35.614  55.266  1.00  0.00           H  
ATOM    230  N   LYS    15      58.001  37.438  56.816  1.00  0.00           N  
ATOM    231  CA  LYS    15      59.357  37.773  56.636  1.00  0.00           C  
ATOM    232  C   LYS    15      59.639  38.828  55.593  1.00  0.00           C  
ATOM    233  O   LYS    15      60.329  38.599  54.607  1.00  0.00           O  
ATOM    234  CB  LYS    15      60.202  36.527  56.448  1.00  0.00           C  
ATOM    235  CG  LYS    15      60.177  35.440  57.574  1.00  0.00           C  
ATOM    236  CD  LYS    15      60.897  34.148  57.290  1.00  0.00           C  
ATOM    237  CE  LYS    15      60.515  33.021  58.280  1.00  0.00           C  
ATOM    238  NZ  LYS    15      60.985  31.680  57.859  1.00  0.00           N1+
ATOM    239  H   LYS    15      57.686  36.554  56.443  1.00  0.00           H  
ATOM    240  HA  LYS    15      59.724  38.198  57.570  1.00  0.00           H  
ATOM    241  HB2 LYS    15      60.021  36.107  55.458  1.00  0.00           H  
ATOM    242  HB3 LYS    15      61.255  36.805  56.407  1.00  0.00           H  
ATOM    243  HG2 LYS    15      60.626  35.918  58.445  1.00  0.00           H  
ATOM    244  HG3 LYS    15      59.191  35.218  57.982  1.00  0.00           H  
ATOM    245  HD2 LYS    15      60.643  33.866  56.268  1.00  0.00           H  
ATOM    246  HD3 LYS    15      61.965  34.362  57.267  1.00  0.00           H  
ATOM    247  HE2 LYS    15      60.911  33.236  59.272  1.00  0.00           H  
ATOM    248  HE3 LYS    15      59.481  33.186  58.581  1.00  0.00           H  
ATOM    249  HZ1 LYS    15      60.882  30.981  58.580  1.00  0.00           H  
ATOM    250  HZ2 LYS    15      60.485  31.265  57.085  1.00  0.00           H  
ATOM    251  HZ3 LYS    15      61.954  31.562  57.599  1.00  0.00           H  
ATOM    252  N   GLU    16      58.987  39.949  55.636  1.00  0.00           N  
ATOM    253  CA  GLU    16      59.405  41.209  54.951  1.00  0.00           C  
ATOM    254  C   GLU    16      60.441  42.046  55.700  1.00  0.00           C  
ATOM    255  O   GLU    16      60.344  42.271  56.932  1.00  0.00           O  
ATOM    256  CB  GLU    16      58.162  42.034  54.608  1.00  0.00           C  
ATOM    257  CG  GLU    16      58.559  43.298  53.780  1.00  0.00           C  
ATOM    258  CD  GLU    16      59.364  43.049  52.480  1.00  0.00           C  
ATOM    259  OE1 GLU    16      58.974  42.149  51.692  1.00  0.00           O  
ATOM    260  OE2 GLU    16      60.474  43.612  52.337  1.00  0.00           O1-
ATOM    261  H   GLU    16      58.350  40.129  56.399  1.00  0.00           H  
ATOM    262  HA  GLU    16      59.801  40.924  53.976  1.00  0.00           H  
ATOM    263  HB2 GLU    16      57.309  41.505  54.183  1.00  0.00           H  
ATOM    264  HB3 GLU    16      57.816  42.305  55.605  1.00  0.00           H  
ATOM    265  HG2 GLU    16      57.655  43.851  53.529  1.00  0.00           H  
ATOM    266  HG3 GLU    16      59.251  43.945  54.319  1.00  0.00           H  
ATOM    267  N   GLY    17      61.526  42.414  55.021  1.00  0.00           N  
ATOM    268  CA  GLY    17      62.583  43.323  55.497  1.00  0.00           C  
ATOM    269  C   GLY    17      63.695  42.677  56.314  1.00  0.00           C  
ATOM    270  O   GLY    17      63.647  41.499  56.687  1.00  0.00           O  
ATOM    271  H   GLY    17      61.384  42.313  54.027  1.00  0.00           H  
ATOM    272  HA2 GLY    17      63.054  43.652  54.571  1.00  0.00           H  
ATOM    273  HA3 GLY    17      62.156  44.169  56.038  1.00  0.00           H  
ATOM    274  N   ASN    18      64.703  43.550  56.632  1.00  0.00           N  
ATOM    275  CA  ASN    18      65.971  43.029  57.166  1.00  0.00           C  
ATOM    276  C   ASN    18      66.004  43.083  58.736  1.00  0.00           C  
ATOM    277  O   ASN    18      66.974  42.642  59.337  1.00  0.00           O  
ATOM    278  CB  ASN    18      67.055  43.789  56.337  1.00  0.00           C  
ATOM    279  CG  ASN    18      68.463  43.303  56.589  1.00  0.00           C  
ATOM    280  OD1 ASN    18      68.635  42.152  56.987  1.00  0.00           O  
ATOM    281  ND2 ASN    18      69.513  44.127  56.509  1.00  0.00           N  
ATOM    282  H   ASN    18      64.714  44.445  56.164  1.00  0.00           H  
ATOM    283  HA  ASN    18      66.084  42.018  56.775  1.00  0.00           H  
ATOM    284  HB2 ASN    18      66.686  43.671  55.318  1.00  0.00           H  
ATOM    285  HB3 ASN    18      66.964  44.851  56.566  1.00  0.00           H  
ATOM    286 HD21 ASN    18      69.397  45.000  56.014  1.00  0.00           H  
ATOM    287 HD22 ASN    18      70.443  43.736  56.555  1.00  0.00           H  
ATOM    288  N   GLY    19      65.025  43.790  59.296  1.00  0.00           N  
ATOM    289  CA  GLY    19      64.771  43.647  60.779  1.00  0.00           C  
ATOM    290  C   GLY    19      63.811  42.402  61.087  1.00  0.00           C  
ATOM    291  O   GLY    19      63.570  41.590  60.197  1.00  0.00           O  
ATOM    292  H   GLY    19      64.311  44.208  58.716  1.00  0.00           H  
ATOM    293  HA2 GLY    19      65.673  43.578  61.386  1.00  0.00           H  
ATOM    294  HA3 GLY    19      64.258  44.525  61.171  1.00  0.00           H  
ATOM    295  N   PRO    20      63.344  42.251  62.343  1.00  0.00           N  
ATOM    296  CA  PRO    20      62.387  41.201  62.763  1.00  0.00           C  
ATOM    297  C   PRO    20      61.032  41.119  61.900  1.00  0.00           C  
ATOM    298  O   PRO    20      60.614  42.054  61.180  1.00  0.00           O  
ATOM    299  CD  PRO    20      63.751  43.112  63.444  1.00  0.00           C  
ATOM    300  CG  PRO    20      63.160  42.428  64.657  1.00  0.00           C  
ATOM    301  CB  PRO    20      61.976  41.548  64.221  1.00  0.00           C  
ATOM    302  HD2 PRO    20      63.344  44.116  63.327  1.00  0.00           H  
ATOM    303  HD3 PRO    20      64.818  43.190  63.649  1.00  0.00           H  
ATOM    304  HG2 PRO    20      62.827  43.146  65.408  1.00  0.00           H  
ATOM    305  HG3 PRO    20      63.911  41.755  65.072  1.00  0.00           H  
ATOM    306  HB2 PRO    20      61.075  42.131  64.027  1.00  0.00           H  
ATOM    307  HB3 PRO    20      61.871  40.675  64.866  1.00  0.00           H  
ATOM    308  HA  PRO    20      62.874  40.226  62.764  1.00  0.00           H  
ATOM    309  N   VAL    21      60.376  39.951  62.045  1.00  0.00           N  
ATOM    310  CA  VAL    21      59.099  39.677  61.398  1.00  0.00           C  
ATOM    311  C   VAL    21      58.002  40.572  61.980  1.00  0.00           C  
ATOM    312  O   VAL    21      57.963  40.965  63.175  1.00  0.00           O  
ATOM    313  CB  VAL    21      58.577  38.216  61.411  1.00  0.00           C  
ATOM    314  CG1 VAL    21      59.406  37.218  60.560  1.00  0.00           C  
ATOM    315  CG2 VAL    21      58.527  37.634  62.802  1.00  0.00           C  
ATOM    316  H   VAL    21      60.871  39.145  62.399  1.00  0.00           H  
ATOM    317  HA  VAL    21      59.295  39.940  60.358  1.00  0.00           H  
ATOM    318  HB  VAL    21      57.550  38.243  61.046  1.00  0.00           H  
ATOM    319 HG11 VAL    21      60.417  37.209  60.969  1.00  0.00           H  
ATOM    320 HG12 VAL    21      58.858  36.276  60.577  1.00  0.00           H  
ATOM    321 HG13 VAL    21      59.437  37.566  59.528  1.00  0.00           H  
ATOM    322 HG21 VAL    21      58.013  38.282  63.512  1.00  0.00           H  
ATOM    323 HG22 VAL    21      57.878  36.759  62.778  1.00  0.00           H  
ATOM    324 HG23 VAL    21      59.520  37.327  63.132  1.00  0.00           H  
ATOM    325  N   THR    22      57.095  40.870  61.079  1.00  0.00           N  
ATOM    326  CA  THR    22      55.883  41.579  61.385  1.00  0.00           C  
ATOM    327  C   THR    22      54.575  40.711  61.285  1.00  0.00           C  
ATOM    328  O   THR    22      54.441  39.917  60.406  1.00  0.00           O  
ATOM    329  CB  THR    22      55.811  42.899  60.530  1.00  0.00           C  
ATOM    330  CG2 THR    22      54.500  43.666  60.634  1.00  0.00           C  
ATOM    331  OG1 THR    22      56.916  43.826  60.707  1.00  0.00           O  
ATOM    332  H   THR    22      57.237  40.615  60.112  1.00  0.00           H  
ATOM    333  HA  THR    22      55.854  41.937  62.414  1.00  0.00           H  
ATOM    334  HB  THR    22      56.046  42.390  59.595  1.00  0.00           H  
ATOM    335 HG21 THR    22      54.481  44.203  61.583  1.00  0.00           H  
ATOM    336 HG22 THR    22      54.499  44.462  59.889  1.00  0.00           H  
ATOM    337 HG23 THR    22      53.677  42.955  60.567  1.00  0.00           H  
ATOM    338  HG1 THR    22      57.632  43.489  60.164  1.00  0.00           H  
ATOM    339  N   GLN    23      53.622  40.900  62.218  1.00  0.00           N  
ATOM    340  CA  GLN    23      52.433  40.077  62.393  1.00  0.00           C  
ATOM    341  C   GLN    23      51.212  40.498  61.590  1.00  0.00           C  
ATOM    342  O   GLN    23      50.925  41.668  61.758  1.00  0.00           O  
ATOM    343  CB  GLN    23      52.210  39.709  63.904  1.00  0.00           C  
ATOM    344  CG  GLN    23      53.393  39.064  64.498  1.00  0.00           C  
ATOM    345  CD  GLN    23      54.563  39.985  64.760  1.00  0.00           C  
ATOM    346  OE1 GLN    23      54.478  41.149  64.898  1.00  0.00           O  
ATOM    347  NE2 GLN    23      55.809  39.498  64.674  1.00  0.00           N  
ATOM    348  H   GLN    23      53.839  41.657  62.851  1.00  0.00           H  
ATOM    349  HA  GLN    23      52.653  39.083  62.005  1.00  0.00           H  
ATOM    350  HB2 GLN    23      51.993  40.658  64.395  1.00  0.00           H  
ATOM    351  HB3 GLN    23      51.293  39.144  64.075  1.00  0.00           H  
ATOM    352  HG2 GLN    23      53.084  38.643  65.455  1.00  0.00           H  
ATOM    353  HG3 GLN    23      53.621  38.192  63.884  1.00  0.00           H  
ATOM    354 HE21 GLN    23      55.931  38.499  64.584  1.00  0.00           H  
ATOM    355 HE22 GLN    23      56.619  40.093  64.575  1.00  0.00           H  
ATOM    356  N   TRP    24      50.479  39.632  60.864  1.00  0.00           N  
ATOM    357  CA  TRP    24      49.194  39.932  60.293  1.00  0.00           C  
ATOM    358  C   TRP    24      48.086  38.855  60.527  1.00  0.00           C  
ATOM    359  O   TRP    24      48.402  37.697  60.706  1.00  0.00           O  
ATOM    360  CB  TRP    24      49.367  40.226  58.810  1.00  0.00           C  
ATOM    361  CG  TRP    24      49.897  41.515  58.415  1.00  0.00           C  
ATOM    362  CD1 TRP    24      49.108  42.622  58.369  1.00  0.00           C  
ATOM    363  NE1 TRP    24      49.892  43.625  57.850  1.00  0.00           N  
ATOM    364  CE2 TRP    24      51.195  43.323  57.756  1.00  0.00           C  
ATOM    365  CZ2 TRP    24      52.303  43.945  57.340  1.00  0.00           C  
ATOM    366  CH2 TRP    24      53.518  43.283  57.151  1.00  0.00           C  
ATOM    367  CZ3 TRP    24      53.586  41.991  57.560  1.00  0.00           C  
ATOM    368  CE3 TRP    24      52.483  41.265  57.936  1.00  0.00           C  
ATOM    369  CD2 TRP    24      51.250  41.911  58.002  1.00  0.00           C  
ATOM    370  H   TRP    24      50.829  38.710  60.648  1.00  0.00           H  
ATOM    371  HA  TRP    24      48.899  40.790  60.897  1.00  0.00           H  
ATOM    372  HB2 TRP    24      49.988  39.401  58.461  1.00  0.00           H  
ATOM    373  HB3 TRP    24      48.410  40.048  58.318  1.00  0.00           H  
ATOM    374  HD1 TRP    24      48.045  42.623  58.559  1.00  0.00           H  
ATOM    375  HE1 TRP    24      49.552  44.459  57.394  1.00  0.00           H  
ATOM    376  HZ2 TRP    24      52.288  44.993  57.079  1.00  0.00           H  
ATOM    377  HH2 TRP    24      54.376  43.777  56.719  1.00  0.00           H  
ATOM    378  HZ3 TRP    24      54.545  41.494  57.548  1.00  0.00           H  
ATOM    379  HE3 TRP    24      52.590  40.209  58.140  1.00  0.00           H  
ATOM    380  N   LYS    25      46.785  39.224  60.499  1.00  0.00           N  
ATOM    381  CA  LYS    25      45.654  38.258  60.737  1.00  0.00           C  
ATOM    382  C   LYS    25      44.567  38.308  59.702  1.00  0.00           C  
ATOM    383  O   LYS    25      44.164  39.364  59.224  1.00  0.00           O  
ATOM    384  CB  LYS    25      45.049  38.414  62.164  1.00  0.00           C  
ATOM    385  CG  LYS    25      44.430  39.822  62.499  1.00  0.00           C  
ATOM    386  CD  LYS    25      43.964  39.563  63.972  1.00  0.00           C  
ATOM    387  CE  LYS    25      43.387  40.925  64.520  1.00  0.00           C  
ATOM    388  NZ  LYS    25      41.979  41.224  64.228  1.00  0.00           N1+
ATOM    389  H   LYS    25      46.626  40.222  60.499  1.00  0.00           H  
ATOM    390  HA  LYS    25      46.084  37.262  60.632  1.00  0.00           H  
ATOM    391  HB2 LYS    25      44.372  37.563  62.244  1.00  0.00           H  
ATOM    392  HB3 LYS    25      45.881  38.219  62.841  1.00  0.00           H  
ATOM    393  HG2 LYS    25      45.255  40.532  62.448  1.00  0.00           H  
ATOM    394  HG3 LYS    25      43.646  40.156  61.820  1.00  0.00           H  
ATOM    395  HD2 LYS    25      43.130  38.862  64.003  1.00  0.00           H  
ATOM    396  HD3 LYS    25      44.779  39.237  64.618  1.00  0.00           H  
ATOM    397  HE2 LYS    25      43.502  40.866  65.602  1.00  0.00           H  
ATOM    398  HE3 LYS    25      44.108  41.693  64.237  1.00  0.00           H  
ATOM    399  HZ1 LYS    25      41.772  41.220  63.239  1.00  0.00           H  
ATOM    400  HZ2 LYS    25      41.347  40.544  64.626  1.00  0.00           H  
ATOM    401  HZ3 LYS    25      41.636  42.148  64.449  1.00  0.00           H  
ATOM    402  N   GLY    26      43.880  37.169  59.481  1.00  0.00           N  
ATOM    403  CA  GLY    26      42.668  37.150  58.692  1.00  0.00           C  
ATOM    404  C   GLY    26      41.845  35.893  58.755  1.00  0.00           C  
ATOM    405  O   GLY    26      41.937  35.069  59.607  1.00  0.00           O  
ATOM    406  H   GLY    26      44.275  36.319  59.857  1.00  0.00           H  
ATOM    407  HA2 GLY    26      42.045  38.000  58.970  1.00  0.00           H  
ATOM    408  HA3 GLY    26      42.882  37.361  57.644  1.00  0.00           H  
ATOM    409  N   THR    27      41.071  35.792  57.691  1.00  0.00           N  
ATOM    410  CA  THR    27      40.091  34.712  57.398  1.00  0.00           C  
ATOM    411  C   THR    27      40.287  34.147  56.028  1.00  0.00           C  
ATOM    412  O   THR    27      40.393  34.854  55.058  1.00  0.00           O  
ATOM    413  CB  THR    27      38.691  35.279  57.542  1.00  0.00           C  
ATOM    414  CG2 THR    27      37.762  34.123  58.005  1.00  0.00           C  
ATOM    415  OG1 THR    27      38.498  36.241  58.594  1.00  0.00           O  
ATOM    416  H   THR    27      41.137  36.548  57.024  1.00  0.00           H  
ATOM    417  HA  THR    27      40.242  33.879  58.084  1.00  0.00           H  
ATOM    418  HB  THR    27      38.314  35.652  56.590  1.00  0.00           H  
ATOM    419 HG21 THR    27      37.908  33.282  57.327  1.00  0.00           H  
ATOM    420 HG22 THR    27      38.075  33.847  59.012  1.00  0.00           H  
ATOM    421 HG23 THR    27      36.705  34.385  58.047  1.00  0.00           H  
ATOM    422  HG1 THR    27      38.902  37.074  58.338  1.00  0.00           H  
ATOM    423  N   VAL    28      40.319  32.804  56.029  1.00  0.00           N  
ATOM    424  CA  VAL    28      40.559  32.070  54.791  1.00  0.00           C  
ATOM    425  C   VAL    28      39.372  31.750  54.052  1.00  0.00           C  
ATOM    426  O   VAL    28      38.485  31.066  54.466  1.00  0.00           O  
ATOM    427  CB  VAL    28      41.352  30.767  55.146  1.00  0.00           C  
ATOM    428  CG1 VAL    28      41.582  29.897  53.880  1.00  0.00           C  
ATOM    429  CG2 VAL    28      42.687  31.090  55.788  1.00  0.00           C  
ATOM    430  H   VAL    28      40.265  32.249  56.871  1.00  0.00           H  
ATOM    431  HA  VAL    28      41.173  32.710  54.158  1.00  0.00           H  
ATOM    432  HB  VAL    28      40.873  30.106  55.869  1.00  0.00           H  
ATOM    433 HG11 VAL    28      40.656  29.612  53.381  1.00  0.00           H  
ATOM    434 HG12 VAL    28      42.122  30.465  53.122  1.00  0.00           H  
ATOM    435 HG13 VAL    28      42.234  29.061  54.136  1.00  0.00           H  
ATOM    436 HG21 VAL    28      42.502  31.418  56.810  1.00  0.00           H  
ATOM    437 HG22 VAL    28      43.304  30.195  55.858  1.00  0.00           H  
ATOM    438 HG23 VAL    28      43.221  31.859  55.229  1.00  0.00           H  
ATOM    439  N   LEU    29      39.209  32.340  52.857  1.00  0.00           N  
ATOM    440  CA  LEU    29      37.932  32.448  52.018  1.00  0.00           C  
ATOM    441  C   LEU    29      37.827  31.275  51.063  1.00  0.00           C  
ATOM    442  O   LEU    29      36.808  30.636  50.939  1.00  0.00           O  
ATOM    443  CB  LEU    29      37.931  33.767  51.193  1.00  0.00           C  
ATOM    444  CG  LEU    29      38.161  35.093  51.818  1.00  0.00           C  
ATOM    445  CD1 LEU    29      38.708  36.118  50.775  1.00  0.00           C  
ATOM    446  CD2 LEU    29      36.924  35.636  52.583  1.00  0.00           C  
ATOM    447  H   LEU    29      40.001  32.890  52.556  1.00  0.00           H  
ATOM    448  HA  LEU    29      37.127  32.384  52.749  1.00  0.00           H  
ATOM    449  HB2 LEU    29      38.760  33.712  50.488  1.00  0.00           H  
ATOM    450  HB3 LEU    29      36.974  33.808  50.673  1.00  0.00           H  
ATOM    451  HG  LEU    29      38.916  34.968  52.595  1.00  0.00           H  
ATOM    452 HD11 LEU    29      38.870  37.067  51.286  1.00  0.00           H  
ATOM    453 HD12 LEU    29      39.584  35.678  50.296  1.00  0.00           H  
ATOM    454 HD13 LEU    29      37.978  36.177  49.968  1.00  0.00           H  
ATOM    455 HD21 LEU    29      36.381  34.893  53.166  1.00  0.00           H  
ATOM    456 HD22 LEU    29      37.238  36.498  53.171  1.00  0.00           H  
ATOM    457 HD23 LEU    29      36.237  35.998  51.818  1.00  0.00           H  
ATOM    458  N   ASP    30      38.950  30.883  50.356  1.00  0.00           N  
ATOM    459  CA  ASP    30      38.920  29.809  49.384  1.00  0.00           C  
ATOM    460  C   ASP    30      40.339  29.095  49.199  1.00  0.00           C  
ATOM    461  O   ASP    30      41.362  29.753  49.116  1.00  0.00           O  
ATOM    462  CB  ASP    30      38.252  30.312  48.035  1.00  0.00           C  
ATOM    463  CG  ASP    30      37.568  29.130  47.212  1.00  0.00           C  
ATOM    464  OD1 ASP    30      37.259  29.323  45.982  1.00  0.00           O  
ATOM    465  OD2 ASP    30      37.354  28.064  47.825  1.00  0.00           O1-
ATOM    466  H   ASP    30      39.695  31.565  50.377  1.00  0.00           H  
ATOM    467  HA  ASP    30      38.217  29.117  49.849  1.00  0.00           H  
ATOM    468  HB2 ASP    30      37.456  31.037  48.200  1.00  0.00           H  
ATOM    469  HB3 ASP    30      38.923  30.904  47.413  1.00  0.00           H  
ATOM    470  N   GLN    31      40.242  27.757  48.972  1.00  0.00           N  
ATOM    471  CA  GLN    31      41.386  26.992  48.449  1.00  0.00           C  
ATOM    472  C   GLN    31      41.318  27.101  46.896  1.00  0.00           C  
ATOM    473  O   GLN    31      40.362  26.904  46.192  1.00  0.00           O  
ATOM    474  CB  GLN    31      41.190  25.489  48.953  1.00  0.00           C  
ATOM    475  CG  GLN    31      42.257  24.401  48.553  1.00  0.00           C  
ATOM    476  CD  GLN    31      42.223  23.055  49.298  1.00  0.00           C  
ATOM    477  OE1 GLN    31      41.158  22.444  49.334  1.00  0.00           O  
ATOM    478  NE2 GLN    31      43.257  22.566  49.895  1.00  0.00           N  
ATOM    479  H   GLN    31      39.341  27.311  48.880  1.00  0.00           H  
ATOM    480  HA  GLN    31      42.361  27.251  48.863  1.00  0.00           H  
ATOM    481  HB2 GLN    31      41.218  25.570  50.040  1.00  0.00           H  
ATOM    482  HB3 GLN    31      40.186  25.112  48.756  1.00  0.00           H  
ATOM    483  HG2 GLN    31      42.127  24.277  47.477  1.00  0.00           H  
ATOM    484  HG3 GLN    31      43.233  24.860  48.711  1.00  0.00           H  
ATOM    485 HE21 GLN    31      44.099  23.124  49.880  1.00  0.00           H  
ATOM    486 HE22 GLN    31      43.261  21.614  50.232  1.00  0.00           H  
ATOM    487  N   VAL    32      42.565  27.315  46.392  1.00  0.00           N  
ATOM    488  CA  VAL    32      42.613  27.751  44.986  1.00  0.00           C  
ATOM    489  C   VAL    32      42.355  26.581  43.942  1.00  0.00           C  
ATOM    490  O   VAL    32      43.096  25.592  44.037  1.00  0.00           O  
ATOM    491  CB  VAL    32      43.866  28.579  44.724  1.00  0.00           C  
ATOM    492  CG1 VAL    32      44.197  28.577  43.230  1.00  0.00           C  
ATOM    493  CG2 VAL    32      43.665  29.966  45.328  1.00  0.00           C  
ATOM    494  H   VAL    32      43.349  27.502  47.000  1.00  0.00           H  
ATOM    495  HA  VAL    32      41.754  28.415  44.892  1.00  0.00           H  
ATOM    496  HB  VAL    32      44.744  28.183  45.233  1.00  0.00           H  
ATOM    497 HG11 VAL    32      44.482  27.592  42.861  1.00  0.00           H  
ATOM    498 HG12 VAL    32      43.299  28.903  42.705  1.00  0.00           H  
ATOM    499 HG13 VAL    32      45.042  29.223  42.989  1.00  0.00           H  
ATOM    500 HG21 VAL    32      42.762  30.473  44.988  1.00  0.00           H  
ATOM    501 HG22 VAL    32      43.656  29.830  46.410  1.00  0.00           H  
ATOM    502 HG23 VAL    32      44.475  30.662  45.109  1.00  0.00           H  
ATOM    503  N   PRO    33      41.533  26.716  42.919  1.00  0.00           N  
ATOM    504  CA  PRO    33      41.166  25.658  41.955  1.00  0.00           C  
ATOM    505  C   PRO    33      42.372  25.112  41.186  1.00  0.00           C  
ATOM    506  O   PRO    33      42.350  23.931  40.818  1.00  0.00           O  
ATOM    507  CD  PRO    33      40.423  27.674  42.949  1.00  0.00           C  
ATOM    508  CG  PRO    33      39.329  27.112  41.941  1.00  0.00           C  
ATOM    509  CB  PRO    33      40.176  26.249  40.976  1.00  0.00           C  
ATOM    510  HD2 PRO    33      40.880  28.631  42.695  1.00  0.00           H  
ATOM    511  HD3 PRO    33      39.991  27.874  43.930  1.00  0.00           H  
ATOM    512  HG2 PRO    33      38.806  27.864  41.351  1.00  0.00           H  
ATOM    513  HG3 PRO    33      38.708  26.359  42.427  1.00  0.00           H  
ATOM    514  HB2 PRO    33      40.675  26.960  40.318  1.00  0.00           H  
ATOM    515  HB3 PRO    33      39.578  25.452  40.532  1.00  0.00           H  
ATOM    516  HA  PRO    33      40.729  24.812  42.483  1.00  0.00           H  
ATOM    517  N   VAL    34      43.402  25.928  40.964  1.00  0.00           N  
ATOM    518  CA  VAL    34      44.622  25.557  40.273  1.00  0.00           C  
ATOM    519  C   VAL    34      45.727  25.012  41.161  1.00  0.00           C  
ATOM    520  O   VAL    34      46.681  24.471  40.579  1.00  0.00           O  
ATOM    521  CB  VAL    34      45.217  26.736  39.466  1.00  0.00           C  
ATOM    522  CG1 VAL    34      44.188  27.189  38.443  1.00  0.00           C  
ATOM    523  CG2 VAL    34      45.653  27.967  40.240  1.00  0.00           C  
ATOM    524  H   VAL    34      43.390  26.897  41.246  1.00  0.00           H  
ATOM    525  HA  VAL    34      44.498  24.757  39.543  1.00  0.00           H  
ATOM    526  HB  VAL    34      46.121  26.339  39.005  1.00  0.00           H  
ATOM    527 HG11 VAL    34      43.904  26.323  37.845  1.00  0.00           H  
ATOM    528 HG12 VAL    34      43.261  27.499  38.927  1.00  0.00           H  
ATOM    529 HG13 VAL    34      44.616  27.874  37.711  1.00  0.00           H  
ATOM    530 HG21 VAL    34      44.745  28.455  40.594  1.00  0.00           H  
ATOM    531 HG22 VAL    34      46.361  27.700  41.024  1.00  0.00           H  
ATOM    532 HG23 VAL    34      46.239  28.514  39.500  1.00  0.00           H  
ATOM    533  N   ASN    35      45.603  24.996  42.504  1.00  0.00           N  
ATOM    534  CA  ASN    35      46.601  24.569  43.497  1.00  0.00           C  
ATOM    535  C   ASN    35      46.053  24.370  44.927  1.00  0.00           C  
ATOM    536  O   ASN    35      45.598  25.270  45.528  1.00  0.00           O  
ATOM    537  CB  ASN    35      47.688  25.669  43.491  1.00  0.00           C  
ATOM    538  CG  ASN    35      48.856  25.346  44.400  1.00  0.00           C  
ATOM    539  OD1 ASN    35      48.898  24.488  45.263  1.00  0.00           O  
ATOM    540  ND2 ASN    35      49.985  26.003  44.307  1.00  0.00           N  
ATOM    541  H   ASN    35      44.804  25.435  42.939  1.00  0.00           H  
ATOM    542  HA  ASN    35      47.047  23.671  43.070  1.00  0.00           H  
ATOM    543  HB2 ASN    35      48.122  25.797  42.499  1.00  0.00           H  
ATOM    544  HB3 ASN    35      47.264  26.640  43.750  1.00  0.00           H  
ATOM    545 HD21 ASN    35      50.104  26.658  43.547  1.00  0.00           H  
ATOM    546 HD22 ASN    35      50.750  25.685  44.883  1.00  0.00           H  
ATOM    547  N   PRO    36      45.864  23.097  45.388  1.00  0.00           N  
ATOM    548  CA  PRO    36      45.300  22.761  46.703  1.00  0.00           C  
ATOM    549  C   PRO    36      46.212  23.175  47.896  1.00  0.00           C  
ATOM    550  O   PRO    36      45.825  23.164  49.097  1.00  0.00           O  
ATOM    551  CD  PRO    36      46.111  21.899  44.563  1.00  0.00           C  
ATOM    552  CG  PRO    36      46.163  20.710  45.521  1.00  0.00           C  
ATOM    553  CB  PRO    36      45.167  21.181  46.590  1.00  0.00           C  
ATOM    554  HD2 PRO    36      47.117  21.940  44.146  1.00  0.00           H  
ATOM    555  HD3 PRO    36      45.345  21.810  43.792  1.00  0.00           H  
ATOM    556  HG2 PRO    36      47.133  20.716  46.017  1.00  0.00           H  
ATOM    557  HG3 PRO    36      45.894  19.719  45.155  1.00  0.00           H  
ATOM    558  HB2 PRO    36      45.295  20.694  47.557  1.00  0.00           H  
ATOM    559  HB3 PRO    36      44.145  20.996  46.260  1.00  0.00           H  
ATOM    560  HA  PRO    36      44.327  23.236  46.830  1.00  0.00           H  
ATOM    561  N   SER    37      47.506  23.511  47.772  1.00  0.00           N  
ATOM    562  CA  SER    37      48.427  24.142  48.694  1.00  0.00           C  
ATOM    563  C   SER    37      48.132  25.667  48.940  1.00  0.00           C  
ATOM    564  O   SER    37      48.667  26.217  49.942  1.00  0.00           O  
ATOM    565  CB  SER    37      49.904  23.871  48.259  1.00  0.00           C  
ATOM    566  OG  SER    37      50.751  24.429  49.301  1.00  0.00           O  
ATOM    567  H   SER    37      47.978  23.376  46.889  1.00  0.00           H  
ATOM    568  HA  SER    37      48.350  23.670  49.674  1.00  0.00           H  
ATOM    569  HB2 SER    37      50.168  22.830  48.068  1.00  0.00           H  
ATOM    570  HB3 SER    37      50.132  24.437  47.357  1.00  0.00           H  
ATOM    571  HG  SER    37      51.288  25.146  48.955  1.00  0.00           H  
ATOM    572  N   LEU    38      47.393  26.351  48.112  1.00  0.00           N  
ATOM    573  CA  LEU    38      47.265  27.809  48.019  1.00  0.00           C  
ATOM    574  C   LEU    38      45.904  28.270  48.483  1.00  0.00           C  
ATOM    575  O   LEU    38      44.938  27.558  48.212  1.00  0.00           O  
ATOM    576  CB  LEU    38      47.442  28.137  46.551  1.00  0.00           C  
ATOM    577  CG  LEU    38      47.395  29.539  46.104  1.00  0.00           C  
ATOM    578  CD1 LEU    38      48.287  30.387  46.979  1.00  0.00           C  
ATOM    579  CD2 LEU    38      47.949  29.721  44.679  1.00  0.00           C  
ATOM    580  H   LEU    38      46.868  25.788  47.459  1.00  0.00           H  
ATOM    581  HA  LEU    38      48.040  28.267  48.634  1.00  0.00           H  
ATOM    582  HB2 LEU    38      48.387  27.744  46.175  1.00  0.00           H  
ATOM    583  HB3 LEU    38      46.709  27.602  45.946  1.00  0.00           H  
ATOM    584  HG  LEU    38      46.383  29.900  46.288  1.00  0.00           H  
ATOM    585 HD11 LEU    38      48.384  31.397  46.584  1.00  0.00           H  
ATOM    586 HD12 LEU    38      47.761  30.712  47.877  1.00  0.00           H  
ATOM    587 HD13 LEU    38      49.278  29.956  47.128  1.00  0.00           H  
ATOM    588 HD21 LEU    38      47.333  29.238  43.919  1.00  0.00           H  
ATOM    589 HD22 LEU    38      47.949  30.792  44.478  1.00  0.00           H  
ATOM    590 HD23 LEU    38      48.983  29.381  44.638  1.00  0.00           H  
ATOM    591  N   TYR    39      45.832  29.327  49.251  1.00  0.00           N  
ATOM    592  CA  TYR    39      44.622  29.766  49.924  1.00  0.00           C  
ATOM    593  C   TYR    39      44.412  31.264  49.754  1.00  0.00           C  
ATOM    594  O   TYR    39      45.399  31.976  49.867  1.00  0.00           O  
ATOM    595  CB  TYR    39      44.684  29.429  51.444  1.00  0.00           C  
ATOM    596  CG  TYR    39      44.792  27.920  51.651  1.00  0.00           C  
ATOM    597  CD1 TYR    39      46.043  27.238  51.735  1.00  0.00           C  
ATOM    598  CE1 TYR    39      46.074  25.905  51.985  1.00  0.00           C  
ATOM    599  CZ  TYR    39      44.888  25.176  51.972  1.00  0.00           C  
ATOM    600  OH  TYR    39      44.923  23.890  52.320  1.00  0.00           O  
ATOM    601  CE2 TYR    39      43.689  25.799  51.703  1.00  0.00           C  
ATOM    602  CD2 TYR    39      43.601  27.181  51.605  1.00  0.00           C  
ATOM    603  H   TYR    39      46.615  29.887  49.557  1.00  0.00           H  
ATOM    604  HA  TYR    39      43.747  29.264  49.512  1.00  0.00           H  
ATOM    605  HB2 TYR    39      45.583  29.874  51.872  1.00  0.00           H  
ATOM    606  HB3 TYR    39      43.834  29.807  52.012  1.00  0.00           H  
ATOM    607  HD1 TYR    39      46.924  27.847  51.596  1.00  0.00           H  
ATOM    608  HE1 TYR    39      46.985  25.354  52.166  1.00  0.00           H  
ATOM    609  HH  TYR    39      45.470  23.353  51.742  1.00  0.00           H  
ATOM    610  HE2 TYR    39      42.754  25.274  51.837  1.00  0.00           H  
ATOM    611  HD2 TYR    39      42.630  27.649  51.536  1.00  0.00           H  
ATOM    612  N   LEU    40      43.210  31.710  49.477  1.00  0.00           N  
ATOM    613  CA  LEU    40      42.858  33.161  49.445  1.00  0.00           C  
ATOM    614  C   LEU    40      42.337  33.616  50.803  1.00  0.00           C  
ATOM    615  O   LEU    40      41.597  32.944  51.442  1.00  0.00           O  
ATOM    616  CB  LEU    40      41.961  33.434  48.261  1.00  0.00           C  
ATOM    617  CG  LEU    40      42.518  32.918  46.891  1.00  0.00           C  
ATOM    618  CD1 LEU    40      41.636  33.397  45.754  1.00  0.00           C  
ATOM    619  CD2 LEU    40      43.933  33.497  46.664  1.00  0.00           C  
ATOM    620  H   LEU    40      42.479  31.020  49.390  1.00  0.00           H  
ATOM    621  HA  LEU    40      43.737  33.753  49.188  1.00  0.00           H  
ATOM    622  HB2 LEU    40      41.035  32.946  48.565  1.00  0.00           H  
ATOM    623  HB3 LEU    40      41.861  34.519  48.270  1.00  0.00           H  
ATOM    624  HG  LEU    40      42.623  31.833  46.919  1.00  0.00           H  
ATOM    625 HD11 LEU    40      41.927  32.844  44.860  1.00  0.00           H  
ATOM    626 HD12 LEU    40      40.584  33.280  46.014  1.00  0.00           H  
ATOM    627 HD13 LEU    40      41.885  34.439  45.552  1.00  0.00           H  
ATOM    628 HD21 LEU    40      43.938  34.545  46.966  1.00  0.00           H  
ATOM    629 HD22 LEU    40      44.653  32.951  47.273  1.00  0.00           H  
ATOM    630 HD23 LEU    40      44.100  33.549  45.589  1.00  0.00           H  
ATOM    631  N   ILE    41      42.927  34.715  51.265  1.00  0.00           N  
ATOM    632  CA  ILE    41      42.749  35.379  52.625  1.00  0.00           C  
ATOM    633  C   ILE    41      42.333  36.921  52.472  1.00  0.00           C  
ATOM    634  O   ILE    41      43.146  37.699  51.944  1.00  0.00           O  
ATOM    635  CB  ILE    41      44.019  35.214  53.481  1.00  0.00           C  
ATOM    636  CG2 ILE    41      43.739  35.570  54.975  1.00  0.00           C  
ATOM    637  CG1 ILE    41      44.744  33.859  53.501  1.00  0.00           C  
ATOM    638  CD1 ILE    41      45.845  33.767  52.432  1.00  0.00           C  
ATOM    639  H   ILE    41      43.649  35.243  50.797  1.00  0.00           H  
ATOM    640  HA  ILE    41      41.979  34.854  53.190  1.00  0.00           H  
ATOM    641  HB  ILE    41      44.774  35.771  52.927  1.00  0.00           H  
ATOM    642 HG21 ILE    41      43.119  34.793  55.421  1.00  0.00           H  
ATOM    643 HG22 ILE    41      44.642  35.838  55.525  1.00  0.00           H  
ATOM    644 HG23 ILE    41      43.226  36.518  55.138  1.00  0.00           H  
ATOM    645 HG12 ILE    41      45.191  33.630  54.469  1.00  0.00           H  
ATOM    646 HG13 ILE    41      44.065  33.042  53.260  1.00  0.00           H  
ATOM    647 HD11 ILE    41      46.679  34.411  52.709  1.00  0.00           H  
ATOM    648 HD12 ILE    41      46.226  32.750  52.339  1.00  0.00           H  
ATOM    649 HD13 ILE    41      45.492  34.061  51.443  1.00  0.00           H  
ATOM    650  N   LYS    42      41.142  37.266  53.036  1.00  0.00           N  
ATOM    651  CA  LYS    42      40.810  38.670  53.339  1.00  0.00           C  
ATOM    652  C   LYS    42      41.531  38.910  54.726  1.00  0.00           C  
ATOM    653  O   LYS    42      41.240  38.232  55.664  1.00  0.00           O  
ATOM    654  CB  LYS    42      39.252  38.853  53.528  1.00  0.00           C  
ATOM    655  CG  LYS    42      38.703  40.137  54.104  1.00  0.00           C  
ATOM    656  CD  LYS    42      39.230  41.469  53.461  1.00  0.00           C  
ATOM    657  CE  LYS    42      38.429  42.748  53.918  1.00  0.00           C  
ATOM    658  NZ  LYS    42      38.675  43.165  55.360  1.00  0.00           N1+
ATOM    659  H   LYS    42      40.667  36.493  53.481  1.00  0.00           H  
ATOM    660  HA  LYS    42      41.243  39.331  52.589  1.00  0.00           H  
ATOM    661  HB2 LYS    42      38.814  38.740  52.536  1.00  0.00           H  
ATOM    662  HB3 LYS    42      38.900  38.042  54.167  1.00  0.00           H  
ATOM    663  HG2 LYS    42      37.621  40.113  53.971  1.00  0.00           H  
ATOM    664  HG3 LYS    42      38.963  40.276  55.153  1.00  0.00           H  
ATOM    665  HD2 LYS    42      40.256  41.697  53.752  1.00  0.00           H  
ATOM    666  HD3 LYS    42      39.321  41.487  52.375  1.00  0.00           H  
ATOM    667  HE2 LYS    42      38.730  43.554  53.250  1.00  0.00           H  
ATOM    668  HE3 LYS    42      37.357  42.555  53.943  1.00  0.00           H  
ATOM    669  HZ1 LYS    42      39.639  43.080  55.651  1.00  0.00           H  
ATOM    670  HZ2 LYS    42      38.470  44.143  55.506  1.00  0.00           H  
ATOM    671  HZ3 LYS    42      38.099  42.565  55.933  1.00  0.00           H  
ATOM    672  N   TYR    43      42.478  39.775  54.734  1.00  0.00           N  
ATOM    673  CA  TYR    43      43.140  40.188  55.962  1.00  0.00           C  
ATOM    674  C   TYR    43      42.310  41.284  56.636  1.00  0.00           C  
ATOM    675  O   TYR    43      41.703  42.153  55.972  1.00  0.00           O  
ATOM    676  CB  TYR    43      44.553  40.661  55.750  1.00  0.00           C  
ATOM    677  CG  TYR    43      45.576  39.476  55.553  1.00  0.00           C  
ATOM    678  CD1 TYR    43      45.544  38.783  54.288  1.00  0.00           C  
ATOM    679  CE1 TYR    43      46.400  37.653  54.074  1.00  0.00           C  
ATOM    680  CZ  TYR    43      47.162  37.097  55.157  1.00  0.00           C  
ATOM    681  OH  TYR    43      47.973  36.026  55.109  1.00  0.00           O  
ATOM    682  CE2 TYR    43      47.202  37.818  56.381  1.00  0.00           C  
ATOM    683  CD2 TYR    43      46.341  38.935  56.594  1.00  0.00           C  
ATOM    684  H   TYR    43      42.619  40.325  53.899  1.00  0.00           H  
ATOM    685  HA  TYR    43      43.134  39.309  56.605  1.00  0.00           H  
ATOM    686  HB2 TYR    43      44.767  41.306  54.898  1.00  0.00           H  
ATOM    687  HB3 TYR    43      44.963  41.189  56.612  1.00  0.00           H  
ATOM    688  HD1 TYR    43      45.036  39.200  53.431  1.00  0.00           H  
ATOM    689  HE1 TYR    43      46.500  37.129  53.135  1.00  0.00           H  
ATOM    690  HH  TYR    43      48.513  35.917  55.895  1.00  0.00           H  
ATOM    691  HE2 TYR    43      47.877  37.470  57.149  1.00  0.00           H  
ATOM    692  HD2 TYR    43      46.391  39.566  57.468  1.00  0.00           H  
ATOM    693  N   ASP    44      42.410  41.313  57.926  1.00  0.00           N  
ATOM    694  CA  ASP    44      41.887  42.477  58.672  1.00  0.00           C  
ATOM    695  C   ASP    44      42.686  43.718  58.444  1.00  0.00           C  
ATOM    696  O   ASP    44      43.904  43.709  58.212  1.00  0.00           O  
ATOM    697  CB  ASP    44      41.869  42.056  60.170  1.00  0.00           C  
ATOM    698  CG  ASP    44      41.118  40.744  60.548  1.00  0.00           C  
ATOM    699  OD1 ASP    44      40.288  40.262  59.783  1.00  0.00           O  
ATOM    700  OD2 ASP    44      41.248  40.245  61.716  1.00  0.00           O1-
ATOM    701  H   ASP    44      42.917  40.556  58.363  1.00  0.00           H  
ATOM    702  HA  ASP    44      40.847  42.598  58.371  1.00  0.00           H  
ATOM    703  HB2 ASP    44      42.925  41.914  60.403  1.00  0.00           H  
ATOM    704  HB3 ASP    44      41.463  42.841  60.807  1.00  0.00           H  
ATOM    705  N   GLY    45      42.033  44.852  58.426  1.00  0.00           N  
ATOM    706  CA  GLY    45      42.562  46.168  58.223  1.00  0.00           C  
ATOM    707  C   GLY    45      42.673  46.535  56.779  1.00  0.00           C  
ATOM    708  O   GLY    45      42.450  47.666  56.350  1.00  0.00           O  
ATOM    709  H   GLY    45      41.032  44.719  58.468  1.00  0.00           H  
ATOM    710  HA2 GLY    45      41.955  46.899  58.757  1.00  0.00           H  
ATOM    711  HA3 GLY    45      43.530  46.180  58.724  1.00  0.00           H  
ATOM    712  N   PHE    46      43.067  45.479  56.004  1.00  0.00           N  
ATOM    713  CA  PHE    46      43.196  45.489  54.594  1.00  0.00           C  
ATOM    714  C   PHE    46      41.860  45.294  53.886  1.00  0.00           C  
ATOM    715  O   PHE    46      41.052  44.498  54.344  1.00  0.00           O  
ATOM    716  CB  PHE    46      44.176  44.413  54.076  1.00  0.00           C  
ATOM    717  CG  PHE    46      45.640  44.769  54.175  1.00  0.00           C  
ATOM    718  CD1 PHE    46      46.222  45.797  53.421  1.00  0.00           C  
ATOM    719  CE1 PHE    46      47.581  46.010  53.323  1.00  0.00           C  
ATOM    720  CZ  PHE    46      48.443  45.286  54.092  1.00  0.00           C  
ATOM    721  CE2 PHE    46      47.888  44.315  54.947  1.00  0.00           C  
ATOM    722  CD2 PHE    46      46.494  44.076  54.989  1.00  0.00           C  
ATOM    723  H   PHE    46      43.055  44.609  56.517  1.00  0.00           H  
ATOM    724  HA  PHE    46      43.444  46.501  54.274  1.00  0.00           H  
ATOM    725  HB2 PHE    46      44.029  43.571  54.754  1.00  0.00           H  
ATOM    726  HB3 PHE    46      44.047  44.235  53.008  1.00  0.00           H  
ATOM    727  HD1 PHE    46      45.600  46.424  52.799  1.00  0.00           H  
ATOM    728  HE1 PHE    46      47.909  46.804  52.669  1.00  0.00           H  
ATOM    729  HZ  PHE    46      49.516  45.388  54.028  1.00  0.00           H  
ATOM    730  HE2 PHE    46      48.469  43.616  55.531  1.00  0.00           H  
ATOM    731  HD2 PHE    46      46.074  43.314  55.629  1.00  0.00           H  
ATOM    732  N   ASP    47      41.588  45.975  52.789  1.00  0.00           N  
ATOM    733  CA  ASP    47      40.243  45.862  52.083  1.00  0.00           C  
ATOM    734  C   ASP    47      40.257  44.733  50.983  1.00  0.00           C  
ATOM    735  O   ASP    47      39.256  44.142  50.715  1.00  0.00           O  
ATOM    736  CB  ASP    47      39.787  47.170  51.547  1.00  0.00           C  
ATOM    737  CG  ASP    47      39.315  48.212  52.581  1.00  0.00           C  
ATOM    738  OD1 ASP    47      39.258  49.430  52.192  1.00  0.00           O  
ATOM    739  OD2 ASP    47      38.940  47.935  53.719  1.00  0.00           O1-
ATOM    740  H   ASP    47      42.068  46.847  52.617  1.00  0.00           H  
ATOM    741  HA  ASP    47      39.497  45.556  52.816  1.00  0.00           H  
ATOM    742  HB2 ASP    47      40.567  47.541  50.882  1.00  0.00           H  
ATOM    743  HB3 ASP    47      38.939  47.006  50.883  1.00  0.00           H  
ATOM    744  N   CYS    48      41.468  44.470  50.525  1.00  0.00           N  
ATOM    745  CA  CYS    48      41.854  43.473  49.483  1.00  0.00           C  
ATOM    746  C   CYS    48      41.976  42.011  49.974  1.00  0.00           C  
ATOM    747  O   CYS    48      42.240  41.684  51.140  1.00  0.00           O  
ATOM    748  CB  CYS    48      43.003  44.121  48.718  1.00  0.00           C  
ATOM    749  SG  CYS    48      44.486  44.171  49.778  1.00  0.00           S  
ATOM    750  H   CYS    48      42.326  44.800  50.943  1.00  0.00           H  
ATOM    751  HA  CYS    48      41.017  43.358  48.794  1.00  0.00           H  
ATOM    752  HB2 CYS    48      43.159  43.508  47.832  1.00  0.00           H  
ATOM    753  HB3 CYS    48      42.643  45.102  48.408  1.00  0.00           H  
ATOM    754  HG  CYS    48      44.359  42.869  50.047  1.00  0.00           H  
ATOM    755  N   VAL    49      41.913  41.078  49.013  1.00  0.00           N  
ATOM    756  CA  VAL    49      42.155  39.627  49.119  1.00  0.00           C  
ATOM    757  C   VAL    49      43.533  39.252  48.615  1.00  0.00           C  
ATOM    758  O   VAL    49      43.792  39.541  47.416  1.00  0.00           O  
ATOM    759  CB  VAL    49      41.165  38.720  48.339  1.00  0.00           C  
ATOM    760  CG1 VAL    49      41.437  37.234  48.616  1.00  0.00           C  
ATOM    761  CG2 VAL    49      39.771  39.064  48.919  1.00  0.00           C  
ATOM    762  H   VAL    49      41.597  41.433  48.122  1.00  0.00           H  
ATOM    763  HA  VAL    49      42.103  39.290  50.154  1.00  0.00           H  
ATOM    764  HB  VAL    49      41.209  38.934  47.271  1.00  0.00           H  
ATOM    765 HG11 VAL    49      40.830  36.587  47.983  1.00  0.00           H  
ATOM    766 HG12 VAL    49      42.466  36.930  48.427  1.00  0.00           H  
ATOM    767 HG13 VAL    49      41.357  37.068  49.690  1.00  0.00           H  
ATOM    768 HG21 VAL    49      39.758  39.023  50.008  1.00  0.00           H  
ATOM    769 HG22 VAL    49      39.533  40.086  48.623  1.00  0.00           H  
ATOM    770 HG23 VAL    49      39.029  38.414  48.456  1.00  0.00           H  
ATOM    771  N   TYR    50      44.396  38.665  49.455  1.00  0.00           N  
ATOM    772  CA  TYR    50      45.759  38.066  49.190  1.00  0.00           C  
ATOM    773  C   TYR    50      45.768  36.533  49.012  1.00  0.00           C  
ATOM    774  O   TYR    50      44.843  35.918  49.509  1.00  0.00           O  
ATOM    775  CB  TYR    50      46.697  38.571  50.325  1.00  0.00           C  
ATOM    776  CG  TYR    50      46.985  40.072  50.504  1.00  0.00           C  
ATOM    777  CD1 TYR    50      47.559  40.490  51.706  1.00  0.00           C  
ATOM    778  CE1 TYR    50      48.006  41.872  51.789  1.00  0.00           C  
ATOM    779  CZ  TYR    50      47.794  42.780  50.783  1.00  0.00           C  
ATOM    780  OH  TYR    50      48.243  44.057  50.986  1.00  0.00           O  
ATOM    781  CE2 TYR    50      47.213  42.358  49.564  1.00  0.00           C  
ATOM    782  CD2 TYR    50      46.802  41.013  49.498  1.00  0.00           C  
ATOM    783  H   TYR    50      43.968  38.470  50.349  1.00  0.00           H  
ATOM    784  HA  TYR    50      46.087  38.488  48.240  1.00  0.00           H  
ATOM    785  HB2 TYR    50      46.309  38.279  51.301  1.00  0.00           H  
ATOM    786  HB3 TYR    50      47.683  38.153  50.122  1.00  0.00           H  
ATOM    787  HD1 TYR    50      47.763  39.775  52.489  1.00  0.00           H  
ATOM    788  HE1 TYR    50      48.456  42.184  52.721  1.00  0.00           H  
ATOM    789  HH  TYR    50      48.242  44.391  51.886  1.00  0.00           H  
ATOM    790  HE2 TYR    50      46.947  43.080  48.806  1.00  0.00           H  
ATOM    791  HD2 TYR    50      46.260  40.674  48.627  1.00  0.00           H  
ATOM    792  N   GLY    51      46.713  36.016  48.177  1.00  0.00           N  
ATOM    793  CA  GLY    51      46.911  34.575  47.747  1.00  0.00           C  
ATOM    794  C   GLY    51      48.144  33.886  48.284  1.00  0.00           C  
ATOM    795  O   GLY    51      49.206  34.161  47.753  1.00  0.00           O  
ATOM    796  H   GLY    51      47.374  36.702  47.841  1.00  0.00           H  
ATOM    797  HA2 GLY    51      46.032  34.026  48.085  1.00  0.00           H  
ATOM    798  HA3 GLY    51      46.934  34.451  46.664  1.00  0.00           H  
ATOM    799  N   LEU    52      48.059  33.001  49.315  1.00  0.00           N  
ATOM    800  CA  LEU    52      49.245  32.401  49.973  1.00  0.00           C  
ATOM    801  C   LEU    52      49.126  30.905  50.337  1.00  0.00           C  
ATOM    802  O   LEU    52      48.095  30.323  50.625  1.00  0.00           O  
ATOM    803  CB  LEU    52      49.500  33.176  51.307  1.00  0.00           C  
ATOM    804  CG  LEU    52      49.978  34.621  51.025  1.00  0.00           C  
ATOM    805  CD1 LEU    52      48.833  35.625  51.271  1.00  0.00           C  
ATOM    806  CD2 LEU    52      51.100  34.817  51.973  1.00  0.00           C  
ATOM    807  H   LEU    52      47.184  32.725  49.738  1.00  0.00           H  
ATOM    808  HA  LEU    52      50.111  32.466  49.314  1.00  0.00           H  
ATOM    809  HB2 LEU    52      48.593  33.124  51.908  1.00  0.00           H  
ATOM    810  HB3 LEU    52      50.271  32.631  51.851  1.00  0.00           H  
ATOM    811  HG  LEU    52      50.301  34.828  50.005  1.00  0.00           H  
ATOM    812 HD11 LEU    52      47.957  35.384  50.668  1.00  0.00           H  
ATOM    813 HD12 LEU    52      48.532  35.673  52.317  1.00  0.00           H  
ATOM    814 HD13 LEU    52      49.251  36.615  51.089  1.00  0.00           H  
ATOM    815 HD21 LEU    52      51.882  34.150  51.612  1.00  0.00           H  
ATOM    816 HD22 LEU    52      51.430  35.855  52.016  1.00  0.00           H  
ATOM    817 HD23 LEU    52      50.726  34.480  52.940  1.00  0.00           H  
ATOM    818  N   GLU    53      50.265  30.289  50.206  1.00  0.00           N  
ATOM    819  CA  GLU    53      50.433  28.901  50.602  1.00  0.00           C  
ATOM    820  C   GLU    53      50.890  28.847  52.149  1.00  0.00           C  
ATOM    821  O   GLU    53      52.093  28.852  52.402  1.00  0.00           O  
ATOM    822  CB  GLU    53      51.613  28.274  49.842  1.00  0.00           C  
ATOM    823  CG  GLU    53      51.288  28.172  48.347  1.00  0.00           C  
ATOM    824  CD  GLU    53      52.443  27.312  47.838  1.00  0.00           C  
ATOM    825  OE1 GLU    53      53.513  27.910  47.439  1.00  0.00           O  
ATOM    826  OE2 GLU    53      52.392  26.078  48.038  1.00  0.00           O1-
ATOM    827  H   GLU    53      51.087  30.853  50.043  1.00  0.00           H  
ATOM    828  HA  GLU    53      49.512  28.358  50.389  1.00  0.00           H  
ATOM    829  HB2 GLU    53      52.536  28.853  49.874  1.00  0.00           H  
ATOM    830  HB3 GLU    53      51.712  27.281  50.281  1.00  0.00           H  
ATOM    831  HG2 GLU    53      50.334  27.667  48.200  1.00  0.00           H  
ATOM    832  HG3 GLU    53      51.162  29.166  47.917  1.00  0.00           H  
ATOM    833  N   LEU    54      50.012  28.945  53.128  1.00  0.00           N  
ATOM    834  CA  LEU    54      50.340  29.105  54.540  1.00  0.00           C  
ATOM    835  C   LEU    54      51.288  28.052  55.180  1.00  0.00           C  
ATOM    836  O   LEU    54      51.847  28.392  56.280  1.00  0.00           O  
ATOM    837  CB  LEU    54      49.007  29.083  55.382  1.00  0.00           C  
ATOM    838  CG  LEU    54      48.116  30.365  55.453  1.00  0.00           C  
ATOM    839  CD1 LEU    54      48.911  31.680  55.483  1.00  0.00           C  
ATOM    840  CD2 LEU    54      47.086  30.490  54.298  1.00  0.00           C  
ATOM    841  H   LEU    54      49.086  29.256  52.870  1.00  0.00           H  
ATOM    842  HA  LEU    54      50.864  30.049  54.685  1.00  0.00           H  
ATOM    843  HB2 LEU    54      48.452  28.230  54.990  1.00  0.00           H  
ATOM    844  HB3 LEU    54      49.322  28.837  56.397  1.00  0.00           H  
ATOM    845  HG  LEU    54      47.607  30.325  56.416  1.00  0.00           H  
ATOM    846 HD11 LEU    54      49.557  31.996  54.663  1.00  0.00           H  
ATOM    847 HD12 LEU    54      48.225  32.526  55.454  1.00  0.00           H  
ATOM    848 HD13 LEU    54      49.579  31.652  56.344  1.00  0.00           H  
ATOM    849 HD21 LEU    54      47.556  30.575  53.318  1.00  0.00           H  
ATOM    850 HD22 LEU    54      46.459  29.600  54.366  1.00  0.00           H  
ATOM    851 HD23 LEU    54      46.530  31.411  54.469  1.00  0.00           H  
ATOM    852  N   ASN    55      51.434  26.858  54.511  1.00  0.00           N  
ATOM    853  CA  ASN    55      52.194  25.742  55.050  1.00  0.00           C  
ATOM    854  C   ASN    55      53.496  25.410  54.128  1.00  0.00           C  
ATOM    855  O   ASN    55      54.179  24.502  54.579  1.00  0.00           O  
ATOM    856  CB  ASN    55      51.215  24.550  55.346  1.00  0.00           C  
ATOM    857  CG  ASN    55      50.584  24.783  56.815  1.00  0.00           C  
ATOM    858  OD1 ASN    55      51.275  24.888  57.849  1.00  0.00           O  
ATOM    859  ND2 ASN    55      49.281  24.776  56.900  1.00  0.00           N  
ATOM    860  H   ASN    55      51.042  26.733  53.589  1.00  0.00           H  
ATOM    861  HA  ASN    55      52.645  26.079  55.983  1.00  0.00           H  
ATOM    862  HB2 ASN    55      50.369  24.670  54.669  1.00  0.00           H  
ATOM    863  HB3 ASN    55      51.578  23.523  55.295  1.00  0.00           H  
ATOM    864 HD21 ASN    55      48.666  24.612  56.116  1.00  0.00           H  
ATOM    865 HD22 ASN    55      48.773  24.908  57.763  1.00  0.00           H  
ATOM    866  N   LYS    56      53.654  26.142  52.986  1.00  0.00           N  
ATOM    867  CA  LYS    56      54.802  25.942  52.144  1.00  0.00           C  
ATOM    868  C   LYS    56      55.665  27.164  51.847  1.00  0.00           C  
ATOM    869  O   LYS    56      56.903  27.094  51.829  1.00  0.00           O  
ATOM    870  CB  LYS    56      54.336  25.290  50.867  1.00  0.00           C  
ATOM    871  CG  LYS    56      53.986  23.783  51.058  1.00  0.00           C  
ATOM    872  CD  LYS    56      55.289  22.893  51.125  1.00  0.00           C  
ATOM    873  CE  LYS    56      56.341  22.962  49.966  1.00  0.00           C  
ATOM    874  NZ  LYS    56      55.826  22.549  48.659  1.00  0.00           N1+
ATOM    875  H   LYS    56      53.020  26.908  52.807  1.00  0.00           H  
ATOM    876  HA  LYS    56      55.561  25.295  52.584  1.00  0.00           H  
ATOM    877  HB2 LYS    56      53.424  25.768  50.509  1.00  0.00           H  
ATOM    878  HB3 LYS    56      55.027  25.452  50.040  1.00  0.00           H  
ATOM    879  HG2 LYS    56      53.370  23.736  51.955  1.00  0.00           H  
ATOM    880  HG3 LYS    56      53.426  23.387  50.210  1.00  0.00           H  
ATOM    881  HD2 LYS    56      55.841  23.215  52.008  1.00  0.00           H  
ATOM    882  HD3 LYS    56      55.076  21.848  51.349  1.00  0.00           H  
ATOM    883  HE2 LYS    56      56.769  23.963  49.911  1.00  0.00           H  
ATOM    884  HE3 LYS    56      57.149  22.302  50.283  1.00  0.00           H  
ATOM    885  HZ1 LYS    56      55.273  23.291  48.255  1.00  0.00           H  
ATOM    886  HZ2 LYS    56      56.598  22.424  48.020  1.00  0.00           H  
ATOM    887  HZ3 LYS    56      55.264  21.711  48.713  1.00  0.00           H  
ATOM    888  N   ASP    57      54.973  28.307  51.837  1.00  0.00           N  
ATOM    889  CA  ASP    57      55.659  29.574  51.683  1.00  0.00           C  
ATOM    890  C   ASP    57      56.521  29.897  52.959  1.00  0.00           C  
ATOM    891  O   ASP    57      56.059  30.192  54.064  1.00  0.00           O  
ATOM    892  CB  ASP    57      54.700  30.767  51.437  1.00  0.00           C  
ATOM    893  CG  ASP    57      55.314  32.097  51.018  1.00  0.00           C  
ATOM    894  OD1 ASP    57      54.571  33.140  50.914  1.00  0.00           O  
ATOM    895  OD2 ASP    57      56.536  32.137  50.909  1.00  0.00           O1-
ATOM    896  H   ASP    57      53.978  28.313  52.012  1.00  0.00           H  
ATOM    897  HA  ASP    57      56.331  29.530  50.826  1.00  0.00           H  
ATOM    898  HB2 ASP    57      53.866  30.533  50.775  1.00  0.00           H  
ATOM    899  HB3 ASP    57      54.250  30.966  52.410  1.00  0.00           H  
ATOM    900  N   GLU    58      57.831  29.910  52.799  1.00  0.00           N  
ATOM    901  CA  GLU    58      58.876  30.074  53.859  1.00  0.00           C  
ATOM    902  C   GLU    58      58.943  31.489  54.382  1.00  0.00           C  
ATOM    903  O   GLU    58      59.521  31.739  55.476  1.00  0.00           O  
ATOM    904  CB  GLU    58      60.236  29.678  53.253  1.00  0.00           C  
ATOM    905  CG  GLU    58      61.335  29.409  54.292  1.00  0.00           C  
ATOM    906  CD  GLU    58      61.014  28.514  55.457  1.00  0.00           C  
ATOM    907  OE1 GLU    58      61.105  29.024  56.612  1.00  0.00           O  
ATOM    908  OE2 GLU    58      60.599  27.294  55.246  1.00  0.00           O1-
ATOM    909  H   GLU    58      58.115  29.492  51.924  1.00  0.00           H  
ATOM    910  HA  GLU    58      58.573  29.417  54.674  1.00  0.00           H  
ATOM    911  HB2 GLU    58      60.002  28.759  52.715  1.00  0.00           H  
ATOM    912  HB3 GLU    58      60.492  30.366  52.448  1.00  0.00           H  
ATOM    913  HG2 GLU    58      62.173  29.053  53.692  1.00  0.00           H  
ATOM    914  HG3 GLU    58      61.611  30.416  54.603  1.00  0.00           H  
ATOM    915  N   ARG    59      58.264  32.442  53.719  1.00  0.00           N  
ATOM    916  CA  ARG    59      57.943  33.760  54.286  1.00  0.00           C  
ATOM    917  C   ARG    59      56.974  33.842  55.437  1.00  0.00           C  
ATOM    918  O   ARG    59      56.902  34.920  56.110  1.00  0.00           O  
ATOM    919  CB  ARG    59      57.537  34.628  53.127  1.00  0.00           C  
ATOM    920  CG  ARG    59      58.639  34.767  52.057  1.00  0.00           C  
ATOM    921  CD  ARG    59      58.243  35.628  50.900  1.00  0.00           C  
ATOM    922  NE  ARG    59      57.084  35.021  50.272  1.00  0.00           N  
ATOM    923  CZ  ARG    59      56.472  35.450  49.228  1.00  0.00           C  
ATOM    924  NH1 ARG    59      56.853  36.567  48.695  1.00  0.00           N  
ATOM    925  NH2 ARG    59      55.470  34.807  48.687  1.00  0.00           N1+
ATOM    926  H   ARG    59      57.687  32.158  52.940  1.00  0.00           H  
ATOM    927  HA  ARG    59      58.838  34.135  54.783  1.00  0.00           H  
ATOM    928  HB2 ARG    59      56.589  34.278  52.718  1.00  0.00           H  
ATOM    929  HB3 ARG    59      57.412  35.614  53.574  1.00  0.00           H  
ATOM    930  HG2 ARG    59      59.343  35.386  52.613  1.00  0.00           H  
ATOM    931  HG3 ARG    59      58.970  33.754  51.828  1.00  0.00           H  
ATOM    932  HD2 ARG    59      57.961  36.633  51.216  1.00  0.00           H  
ATOM    933  HD3 ARG    59      59.054  35.688  50.174  1.00  0.00           H  
ATOM    934  HE  ARG    59      56.698  34.304  50.870  1.00  0.00           H  
ATOM    935 HH11 ARG    59      57.656  37.007  49.121  1.00  0.00           H  
ATOM    936 HH12 ARG    59      56.327  36.803  47.867  1.00  0.00           H  
ATOM    937 HH21 ARG    59      55.032  34.135  49.302  1.00  0.00           H  
ATOM    938 HH22 ARG    59      55.172  34.936  47.731  1.00  0.00           H  
ATOM    939  N   VAL    60      56.295  32.730  55.804  1.00  0.00           N  
ATOM    940  CA  VAL    60      55.447  32.693  56.997  1.00  0.00           C  
ATOM    941  C   VAL    60      56.332  32.329  58.193  1.00  0.00           C  
ATOM    942  O   VAL    60      57.414  31.690  58.005  1.00  0.00           O  
ATOM    943  CB  VAL    60      54.165  31.795  56.781  1.00  0.00           C  
ATOM    944  CG1 VAL    60      53.300  31.746  58.028  1.00  0.00           C  
ATOM    945  CG2 VAL    60      53.408  32.411  55.642  1.00  0.00           C  
ATOM    946  H   VAL    60      56.513  31.898  55.274  1.00  0.00           H  
ATOM    947  HA  VAL    60      55.083  33.716  57.102  1.00  0.00           H  
ATOM    948  HB  VAL    60      54.363  30.789  56.410  1.00  0.00           H  
ATOM    949 HG11 VAL    60      53.713  31.167  58.853  1.00  0.00           H  
ATOM    950 HG12 VAL    60      53.164  32.735  58.465  1.00  0.00           H  
ATOM    951 HG13 VAL    60      52.293  31.364  57.861  1.00  0.00           H  
ATOM    952 HG21 VAL    60      53.174  33.451  55.872  1.00  0.00           H  
ATOM    953 HG22 VAL    60      54.034  32.208  54.774  1.00  0.00           H  
ATOM    954 HG23 VAL    60      52.449  31.893  55.667  1.00  0.00           H  
ATOM    955  N   SER    61      55.932  32.772  59.353  1.00  0.00           N  
ATOM    956  CA  SER    61      56.621  32.465  60.629  1.00  0.00           C  
ATOM    957  C   SER    61      55.609  32.383  61.710  1.00  0.00           C  
ATOM    958  O   SER    61      54.932  33.374  62.040  1.00  0.00           O  
ATOM    959  CB  SER    61      57.681  33.543  60.916  1.00  0.00           C  
ATOM    960  OG  SER    61      58.650  33.008  61.797  1.00  0.00           O  
ATOM    961  H   SER    61      55.064  33.286  59.302  1.00  0.00           H  
ATOM    962  HA  SER    61      57.095  31.484  60.629  1.00  0.00           H  
ATOM    963  HB2 SER    61      58.181  33.857  60.000  1.00  0.00           H  
ATOM    964  HB3 SER    61      57.168  34.359  61.425  1.00  0.00           H  
ATOM    965  HG  SER    61      59.373  33.628  61.916  1.00  0.00           H  
ATOM    966  N   ALA    62      55.618  31.301  62.468  1.00  0.00           N  
ATOM    967  CA  ALA    62      54.776  31.196  63.670  1.00  0.00           C  
ATOM    968  C   ALA    62      53.254  31.528  63.377  1.00  0.00           C  
ATOM    969  O   ALA    62      52.637  32.202  64.161  1.00  0.00           O  
ATOM    970  CB  ALA    62      55.452  31.944  64.818  1.00  0.00           C  
ATOM    971  H   ALA    62      56.091  30.471  62.142  1.00  0.00           H  
ATOM    972  HA  ALA    62      54.797  30.129  63.888  1.00  0.00           H  
ATOM    973  HB1 ALA    62      56.436  31.544  65.060  1.00  0.00           H  
ATOM    974  HB2 ALA    62      55.462  32.992  64.517  1.00  0.00           H  
ATOM    975  HB3 ALA    62      54.846  31.906  65.723  1.00  0.00           H  
ATOM    976  N   LEU    63      52.754  30.901  62.285  1.00  0.00           N  
ATOM    977  CA  LEU    63      51.237  30.717  61.981  1.00  0.00           C  
ATOM    978  C   LEU    63      50.534  30.128  63.211  1.00  0.00           C  
ATOM    979  O   LEU    63      51.009  29.247  63.923  1.00  0.00           O  
ATOM    980  CB  LEU    63      51.070  29.886  60.683  1.00  0.00           C  
ATOM    981  CG  LEU    63      49.571  29.438  60.376  1.00  0.00           C  
ATOM    982  CD1 LEU    63      48.757  30.619  59.853  1.00  0.00           C  
ATOM    983  CD2 LEU    63      49.646  28.259  59.357  1.00  0.00           C  
ATOM    984  H   LEU    63      53.351  30.463  61.598  1.00  0.00           H  
ATOM    985  HA  LEU    63      50.878  31.734  61.823  1.00  0.00           H  
ATOM    986  HB2 LEU    63      51.521  30.465  59.877  1.00  0.00           H  
ATOM    987  HB3 LEU    63      51.537  28.907  60.796  1.00  0.00           H  
ATOM    988  HG  LEU    63      49.108  29.138  61.316  1.00  0.00           H  
ATOM    989 HD11 LEU    63      47.886  30.210  59.340  1.00  0.00           H  
ATOM    990 HD12 LEU    63      48.489  31.259  60.693  1.00  0.00           H  
ATOM    991 HD13 LEU    63      49.372  31.230  59.192  1.00  0.00           H  
ATOM    992 HD21 LEU    63      48.651  27.888  59.109  1.00  0.00           H  
ATOM    993 HD22 LEU    63      50.183  28.472  58.433  1.00  0.00           H  
ATOM    994 HD23 LEU    63      50.136  27.418  59.846  1.00  0.00           H  
ATOM    995  N   GLU    64      49.319  30.671  63.463  1.00  0.00           N  
ATOM    996  CA  GLU    64      48.283  30.026  64.328  1.00  0.00           C  
ATOM    997  C   GLU    64      46.935  30.064  63.693  1.00  0.00           C  
ATOM    998  O   GLU    64      46.682  30.976  62.853  1.00  0.00           O  
ATOM    999  CB  GLU    64      48.394  30.583  65.756  1.00  0.00           C  
ATOM   1000  CG  GLU    64      47.861  31.990  65.908  1.00  0.00           C  
ATOM   1001  CD  GLU    64      48.207  32.712  67.182  1.00  0.00           C  
ATOM   1002  OE1 GLU    64      49.424  32.700  67.547  1.00  0.00           O  
ATOM   1003  OE2 GLU    64      47.297  33.212  67.877  1.00  0.00           O1-
ATOM   1004  H   GLU    64      49.054  31.394  62.809  1.00  0.00           H  
ATOM   1005  HA  GLU    64      48.570  28.978  64.238  1.00  0.00           H  
ATOM   1006  HB2 GLU    64      47.929  29.933  66.497  1.00  0.00           H  
ATOM   1007  HB3 GLU    64      49.435  30.611  66.081  1.00  0.00           H  
ATOM   1008  HG2 GLU    64      48.228  32.603  65.084  1.00  0.00           H  
ATOM   1009  HG3 GLU    64      46.788  31.917  65.735  1.00  0.00           H  
ATOM   1010  N   VAL    65      46.084  29.160  64.122  1.00  0.00           N  
ATOM   1011  CA  VAL    65      44.628  29.180  63.908  1.00  0.00           C  
ATOM   1012  C   VAL    65      44.100  29.936  65.151  1.00  0.00           C  
ATOM   1013  O   VAL    65      44.622  29.750  66.250  1.00  0.00           O  
ATOM   1014  CB  VAL    65      44.153  27.730  63.615  1.00  0.00           C  
ATOM   1015  CG1 VAL    65      42.650  27.584  63.722  1.00  0.00           C  
ATOM   1016  CG2 VAL    65      44.682  27.388  62.242  1.00  0.00           C  
ATOM   1017  H   VAL    65      46.413  28.474  64.786  1.00  0.00           H  
ATOM   1018  HA  VAL    65      44.377  29.819  63.060  1.00  0.00           H  
ATOM   1019  HB  VAL    65      44.634  27.085  64.350  1.00  0.00           H  
ATOM   1020 HG11 VAL    65      42.407  26.547  63.488  1.00  0.00           H  
ATOM   1021 HG12 VAL    65      42.412  27.786  64.766  1.00  0.00           H  
ATOM   1022 HG13 VAL    65      42.048  28.301  63.165  1.00  0.00           H  
ATOM   1023 HG21 VAL    65      44.083  28.063  61.630  1.00  0.00           H  
ATOM   1024 HG22 VAL    65      45.761  27.536  62.269  1.00  0.00           H  
ATOM   1025 HG23 VAL    65      44.423  26.350  62.029  1.00  0.00           H  
ATOM   1026  N   LEU    66      43.052  30.714  64.987  1.00  0.00           N  
ATOM   1027  CA  LEU    66      42.390  31.546  65.961  1.00  0.00           C  
ATOM   1028  C   LEU    66      41.019  31.049  66.365  1.00  0.00           C  
ATOM   1029  O   LEU    66      40.533  30.083  65.759  1.00  0.00           O  
ATOM   1030  CB  LEU    66      42.364  33.054  65.453  1.00  0.00           C  
ATOM   1031  CG  LEU    66      43.679  33.800  65.066  1.00  0.00           C  
ATOM   1032  CD1 LEU    66      43.331  35.208  64.480  1.00  0.00           C  
ATOM   1033  CD2 LEU    66      44.671  33.997  66.206  1.00  0.00           C  
ATOM   1034  H   LEU    66      42.734  30.736  64.029  1.00  0.00           H  
ATOM   1035  HA  LEU    66      43.072  31.416  66.801  1.00  0.00           H  
ATOM   1036  HB2 LEU    66      41.670  33.107  64.614  1.00  0.00           H  
ATOM   1037  HB3 LEU    66      41.989  33.582  66.330  1.00  0.00           H  
ATOM   1038  HG  LEU    66      44.248  33.166  64.386  1.00  0.00           H  
ATOM   1039 HD11 LEU    66      42.960  35.859  65.272  1.00  0.00           H  
ATOM   1040 HD12 LEU    66      44.290  35.609  64.153  1.00  0.00           H  
ATOM   1041 HD13 LEU    66      42.638  35.155  63.640  1.00  0.00           H  
ATOM   1042 HD21 LEU    66      45.496  34.696  66.071  1.00  0.00           H  
ATOM   1043 HD22 LEU    66      44.089  34.341  67.060  1.00  0.00           H  
ATOM   1044 HD23 LEU    66      45.062  33.015  66.472  1.00  0.00           H  
ATOM   1045  N   PRO    67      40.345  31.515  67.451  1.00  0.00           N  
ATOM   1046  CA  PRO    67      38.971  31.069  67.805  1.00  0.00           C  
ATOM   1047  C   PRO    67      37.964  31.175  66.600  1.00  0.00           C  
ATOM   1048  O   PRO    67      38.007  32.031  65.710  1.00  0.00           O  
ATOM   1049  CD  PRO    67      40.876  32.503  68.420  1.00  0.00           C  
ATOM   1050  CG  PRO    67      39.964  32.509  69.652  1.00  0.00           C  
ATOM   1051  CB  PRO    67      38.634  32.032  68.915  1.00  0.00           C  
ATOM   1052  HD2 PRO    67      40.701  33.519  68.067  1.00  0.00           H  
ATOM   1053  HD3 PRO    67      41.914  32.258  68.650  1.00  0.00           H  
ATOM   1054  HG2 PRO    67      39.946  33.527  70.041  1.00  0.00           H  
ATOM   1055  HG3 PRO    67      40.311  31.773  70.377  1.00  0.00           H  
ATOM   1056  HB2 PRO    67      38.328  32.943  68.400  1.00  0.00           H  
ATOM   1057  HB3 PRO    67      37.942  31.530  69.591  1.00  0.00           H  
ATOM   1058  HA  PRO    67      38.922  30.031  68.136  1.00  0.00           H  
ATOM   1059  N   ASP    68      36.988  30.272  66.510  1.00  0.00           N  
ATOM   1060  CA  ASP    68      35.953  30.282  65.463  1.00  0.00           C  
ATOM   1061  C   ASP    68      35.027  31.429  65.561  1.00  0.00           C  
ATOM   1062  O   ASP    68      34.805  32.031  66.632  1.00  0.00           O  
ATOM   1063  CB  ASP    68      35.075  29.032  65.375  1.00  0.00           C  
ATOM   1064  CG  ASP    68      35.876  27.788  64.973  1.00  0.00           C  
ATOM   1065  OD1 ASP    68      37.064  27.867  64.644  1.00  0.00           O  
ATOM   1066  OD2 ASP    68      35.273  26.752  64.909  1.00  0.00           O1-
ATOM   1067  H   ASP    68      36.880  29.573  67.230  1.00  0.00           H  
ATOM   1068  HA  ASP    68      36.487  30.418  64.522  1.00  0.00           H  
ATOM   1069  HB2 ASP    68      34.582  28.805  66.321  1.00  0.00           H  
ATOM   1070  HB3 ASP    68      34.257  29.065  64.656  1.00  0.00           H  
ATOM   1071  N   ARG    69      34.415  31.775  64.431  1.00  0.00           N  
ATOM   1072  CA  ARG    69      33.378  32.832  64.223  1.00  0.00           C  
ATOM   1073  C   ARG    69      31.954  32.315  64.401  1.00  0.00           C  
ATOM   1074  O   ARG    69      31.701  31.127  64.171  1.00  0.00           O  
ATOM   1075  CB  ARG    69      33.664  33.538  62.909  1.00  0.00           C  
ATOM   1076  CG  ARG    69      34.758  34.566  63.011  1.00  0.00           C  
ATOM   1077  CD  ARG    69      34.886  35.387  61.719  1.00  0.00           C  
ATOM   1078  NE  ARG    69      35.914  36.470  61.955  1.00  0.00           N  
ATOM   1079  CZ  ARG    69      36.105  37.648  61.323  1.00  0.00           C  
ATOM   1080  NH1 ARG    69      35.439  37.975  60.271  1.00  0.00           N  
ATOM   1081  NH2 ARG    69      36.950  38.454  61.812  1.00  0.00           N1+
ATOM   1082  H   ARG    69      34.739  31.339  63.579  1.00  0.00           H  
ATOM   1083  HA  ARG    69      33.629  33.553  65.002  1.00  0.00           H  
ATOM   1084  HB2 ARG    69      33.689  32.795  62.112  1.00  0.00           H  
ATOM   1085  HB3 ARG    69      32.889  34.256  62.639  1.00  0.00           H  
ATOM   1086  HG2 ARG    69      34.557  35.336  63.756  1.00  0.00           H  
ATOM   1087  HG3 ARG    69      35.696  34.060  63.237  1.00  0.00           H  
ATOM   1088  HD2 ARG    69      35.105  34.846  60.799  1.00  0.00           H  
ATOM   1089  HD3 ARG    69      33.942  35.885  61.497  1.00  0.00           H  
ATOM   1090  HE  ARG    69      36.368  36.377  62.853  1.00  0.00           H  
ATOM   1091 HH11 ARG    69      34.791  37.321  59.858  1.00  0.00           H  
ATOM   1092 HH12 ARG    69      35.571  38.810  59.718  1.00  0.00           H  
ATOM   1093 HH21 ARG    69      37.420  38.155  62.655  1.00  0.00           H  
ATOM   1094 HH22 ARG    69      37.175  39.307  61.320  1.00  0.00           H  
ATOM   1095  N   VAL    70      30.992  33.192  64.680  1.00  0.00           N  
ATOM   1096  CA  VAL    70      29.532  33.027  64.765  1.00  0.00           C  
ATOM   1097  C   VAL    70      28.885  34.254  64.162  1.00  0.00           C  
ATOM   1098  O   VAL    70      29.505  35.360  64.215  1.00  0.00           O  
ATOM   1099  CB  VAL    70      29.101  32.808  66.209  1.00  0.00           C  
ATOM   1100  CG1 VAL    70      27.577  32.632  66.428  1.00  0.00           C  
ATOM   1101  CG2 VAL    70      29.789  31.575  66.758  1.00  0.00           C  
ATOM   1102  H   VAL    70      31.237  34.172  64.676  1.00  0.00           H  
ATOM   1103  HA  VAL    70      29.318  32.215  64.069  1.00  0.00           H  
ATOM   1104  HB  VAL    70      29.503  33.619  66.816  1.00  0.00           H  
ATOM   1105 HG11 VAL    70      27.061  33.585  66.310  1.00  0.00           H  
ATOM   1106 HG12 VAL    70      27.130  31.988  65.671  1.00  0.00           H  
ATOM   1107 HG13 VAL    70      27.396  32.207  67.415  1.00  0.00           H  
ATOM   1108 HG21 VAL    70      29.408  31.427  67.769  1.00  0.00           H  
ATOM   1109 HG22 VAL    70      29.533  30.680  66.194  1.00  0.00           H  
ATOM   1110 HG23 VAL    70      30.862  31.767  66.770  1.00  0.00           H  
ATOM   1111  N   ALA    71      27.660  34.117  63.672  1.00  0.00           N  
ATOM   1112  CA  ALA    71      26.955  35.097  62.829  1.00  0.00           C  
ATOM   1113  C   ALA    71      25.456  34.986  63.258  1.00  0.00           C  
ATOM   1114  O   ALA    71      24.824  33.957  63.380  1.00  0.00           O  
ATOM   1115  CB  ALA    71      27.181  34.749  61.330  1.00  0.00           C  
ATOM   1116  H   ALA    71      27.156  33.242  63.695  1.00  0.00           H  
ATOM   1117  HA  ALA    71      27.352  36.074  63.103  1.00  0.00           H  
ATOM   1118  HB1 ALA    71      28.225  34.594  61.056  1.00  0.00           H  
ATOM   1119  HB2 ALA    71      26.603  33.862  61.073  1.00  0.00           H  
ATOM   1120  HB3 ALA    71      26.780  35.563  60.729  1.00  0.00           H  
ATOM   1121  N   THR    72      24.820  36.196  63.480  1.00  0.00           N  
ATOM   1122  CA  THR    72      23.342  36.391  63.669  1.00  0.00           C  
ATOM   1123  C   THR    72      22.557  36.267  62.308  1.00  0.00           C  
ATOM   1124  O   THR    72      23.093  36.433  61.230  1.00  0.00           O  
ATOM   1125  CB  THR    72      23.020  37.710  64.367  1.00  0.00           C  
ATOM   1126  CG2 THR    72      23.327  38.979  63.664  1.00  0.00           C  
ATOM   1127  OG1 THR    72      21.653  37.723  64.441  1.00  0.00           O  
ATOM   1128  H   THR    72      25.426  36.995  63.367  1.00  0.00           H  
ATOM   1129  HA  THR    72      22.947  35.595  64.300  1.00  0.00           H  
ATOM   1130  HB  THR    72      23.545  37.711  65.322  1.00  0.00           H  
ATOM   1131 HG21 THR    72      24.286  39.334  64.042  1.00  0.00           H  
ATOM   1132 HG22 THR    72      23.510  38.678  62.633  1.00  0.00           H  
ATOM   1133 HG23 THR    72      22.564  39.740  63.829  1.00  0.00           H  
ATOM   1134  HG1 THR    72      21.411  37.863  65.360  1.00  0.00           H  
ATOM   1135  N   SER    73      21.351  35.766  62.373  1.00  0.00           N  
ATOM   1136  CA  SER    73      20.554  35.548  61.198  1.00  0.00           C  
ATOM   1137  C   SER    73      19.858  36.814  60.769  1.00  0.00           C  
ATOM   1138  O   SER    73      19.244  36.900  59.688  1.00  0.00           O  
ATOM   1139  CB  SER    73      19.622  34.414  61.469  1.00  0.00           C  
ATOM   1140  OG  SER    73      18.708  34.574  62.506  1.00  0.00           O  
ATOM   1141  H   SER    73      20.883  35.602  63.253  1.00  0.00           H  
ATOM   1142  HA  SER    73      21.089  35.274  60.289  1.00  0.00           H  
ATOM   1143  HB2 SER    73      19.050  34.177  60.572  1.00  0.00           H  
ATOM   1144  HB3 SER    73      20.317  33.598  61.670  1.00  0.00           H  
ATOM   1145  HG  SER    73      18.014  35.126  62.139  1.00  0.00           H  
ATOM   1146  N   ARG    74      19.836  37.884  61.615  1.00  0.00           N  
ATOM   1147  CA  ARG    74      19.416  39.270  61.212  1.00  0.00           C  
ATOM   1148  C   ARG    74      20.405  39.824  60.159  1.00  0.00           C  
ATOM   1149  O   ARG    74      21.407  40.515  60.458  1.00  0.00           O  
ATOM   1150  CB  ARG    74      19.431  40.163  62.453  1.00  0.00           C  
ATOM   1151  CG  ARG    74      18.490  39.738  63.546  1.00  0.00           C  
ATOM   1152  CD  ARG    74      18.478  40.724  64.688  1.00  0.00           C  
ATOM   1153  NE  ARG    74      19.832  41.102  65.268  1.00  0.00           N  
ATOM   1154  CZ  ARG    74      20.457  42.304  64.995  1.00  0.00           C  
ATOM   1155  NH1 ARG    74      19.745  43.371  64.605  1.00  0.00           N  
ATOM   1156  NH2 ARG    74      21.697  42.491  65.104  1.00  0.00           N1+
ATOM   1157  H   ARG    74      20.363  37.812  62.474  1.00  0.00           H  
ATOM   1158  HA  ARG    74      18.425  39.195  60.765  1.00  0.00           H  
ATOM   1159  HB2 ARG    74      20.441  40.105  62.859  1.00  0.00           H  
ATOM   1160  HB3 ARG    74      19.166  41.190  62.202  1.00  0.00           H  
ATOM   1161  HG2 ARG    74      17.475  39.689  63.151  1.00  0.00           H  
ATOM   1162  HG3 ARG    74      18.657  38.724  63.909  1.00  0.00           H  
ATOM   1163  HD2 ARG    74      17.990  41.623  64.310  1.00  0.00           H  
ATOM   1164  HD3 ARG    74      17.801  40.264  65.408  1.00  0.00           H  
ATOM   1165  HE  ARG    74      20.446  40.324  65.460  1.00  0.00           H  
ATOM   1166 HH11 ARG    74      18.744  43.419  64.732  1.00  0.00           H  
ATOM   1167 HH12 ARG    74      20.202  44.237  64.359  1.00  0.00           H  
ATOM   1168 HH21 ARG    74      22.359  41.803  65.433  1.00  0.00           H  
ATOM   1169 HH22 ARG    74      21.945  43.470  65.074  1.00  0.00           H  
ATOM   1170  N   ILE    75      20.161  39.424  58.953  1.00  0.00           N  
ATOM   1171  CA  ILE    75      20.908  39.788  57.703  1.00  0.00           C  
ATOM   1172  C   ILE    75      19.834  40.304  56.640  1.00  0.00           C  
ATOM   1173  O   ILE    75      18.625  40.212  56.818  1.00  0.00           O  
ATOM   1174  CB  ILE    75      21.700  38.574  57.134  1.00  0.00           C  
ATOM   1175  CG2 ILE    75      22.696  37.897  58.061  1.00  0.00           C  
ATOM   1176  CG1 ILE    75      20.834  37.541  56.372  1.00  0.00           C  
ATOM   1177  CD1 ILE    75      21.577  36.552  55.512  1.00  0.00           C  
ATOM   1178  H   ILE    75      19.282  38.942  58.829  1.00  0.00           H  
ATOM   1179  HA  ILE    75      21.637  40.590  57.820  1.00  0.00           H  
ATOM   1180  HB  ILE    75      22.310  39.054  56.370  1.00  0.00           H  
ATOM   1181 HG21 ILE    75      23.205  38.618  58.702  1.00  0.00           H  
ATOM   1182 HG22 ILE    75      22.030  37.216  58.589  1.00  0.00           H  
ATOM   1183 HG23 ILE    75      23.413  37.275  57.526  1.00  0.00           H  
ATOM   1184 HG12 ILE    75      20.325  36.949  57.132  1.00  0.00           H  
ATOM   1185 HG13 ILE    75      20.103  38.017  55.719  1.00  0.00           H  
ATOM   1186 HD11 ILE    75      21.986  37.069  54.644  1.00  0.00           H  
ATOM   1187 HD12 ILE    75      22.356  36.069  56.103  1.00  0.00           H  
ATOM   1188 HD13 ILE    75      20.813  35.798  55.327  1.00  0.00           H  
ATOM   1189  N   SER    76      20.328  40.785  55.492  1.00  0.00           N  
ATOM   1190  CA  SER    76      19.429  41.195  54.320  1.00  0.00           C  
ATOM   1191  C   SER    76      19.014  40.019  53.496  1.00  0.00           C  
ATOM   1192  O   SER    76      19.867  39.308  53.022  1.00  0.00           O  
ATOM   1193  CB  SER    76      20.217  42.154  53.432  1.00  0.00           C  
ATOM   1194  OG  SER    76      20.952  43.153  54.182  1.00  0.00           O  
ATOM   1195  H   SER    76      21.308  40.994  55.364  1.00  0.00           H  
ATOM   1196  HA  SER    76      18.513  41.657  54.687  1.00  0.00           H  
ATOM   1197  HB2 SER    76      20.896  41.487  52.902  1.00  0.00           H  
ATOM   1198  HB3 SER    76      19.571  42.747  52.784  1.00  0.00           H  
ATOM   1199  HG  SER    76      21.611  42.671  54.686  1.00  0.00           H  
ATOM   1200  N   ASP    77      17.737  39.871  53.334  1.00  0.00           N  
ATOM   1201  CA  ASP    77      17.010  38.816  52.556  1.00  0.00           C  
ATOM   1202  C   ASP    77      17.570  38.555  51.181  1.00  0.00           C  
ATOM   1203  O   ASP    77      18.077  39.482  50.468  1.00  0.00           O  
ATOM   1204  CB  ASP    77      15.544  39.331  52.442  1.00  0.00           C  
ATOM   1205  CG  ASP    77      14.887  39.850  53.723  1.00  0.00           C  
ATOM   1206  OD1 ASP    77      14.959  39.161  54.758  1.00  0.00           O  
ATOM   1207  OD2 ASP    77      14.380  40.974  53.729  1.00  0.00           O1-
ATOM   1208  H   ASP    77      17.233  40.633  53.765  1.00  0.00           H  
ATOM   1209  HA  ASP    77      17.019  37.886  53.124  1.00  0.00           H  
ATOM   1210  HB2 ASP    77      15.465  40.151  51.727  1.00  0.00           H  
ATOM   1211  HB3 ASP    77      14.959  38.474  52.110  1.00  0.00           H  
ATOM   1212  N   ALA    78      17.490  37.324  50.650  1.00  0.00           N  
ATOM   1213  CA  ALA    78      18.222  36.736  49.535  1.00  0.00           C  
ATOM   1214  C   ALA    78      17.859  37.437  48.172  1.00  0.00           C  
ATOM   1215  O   ALA    78      18.680  37.788  47.364  1.00  0.00           O  
ATOM   1216  CB  ALA    78      18.027  35.250  49.392  1.00  0.00           C  
ATOM   1217  H   ALA    78      16.933  36.690  51.205  1.00  0.00           H  
ATOM   1218  HA  ALA    78      19.289  36.945  49.615  1.00  0.00           H  
ATOM   1219  HB1 ALA    78      16.997  34.973  49.166  1.00  0.00           H  
ATOM   1220  HB2 ALA    78      18.540  34.969  48.472  1.00  0.00           H  
ATOM   1221  HB3 ALA    78      18.383  34.766  50.301  1.00  0.00           H  
ATOM   1222  N   HIS    79      16.579  37.890  48.006  1.00  0.00           N  
ATOM   1223  CA  HIS    79      16.185  38.624  46.819  1.00  0.00           C  
ATOM   1224  C   HIS    79      16.868  39.944  46.567  1.00  0.00           C  
ATOM   1225  O   HIS    79      17.064  40.463  45.472  1.00  0.00           O  
ATOM   1226  CB  HIS    79      14.686  38.789  46.671  1.00  0.00           C  
ATOM   1227  CG  HIS    79      14.109  39.473  47.865  1.00  0.00           C  
ATOM   1228  ND1 HIS    79      13.932  38.973  49.185  1.00  0.00           N  
ATOM   1229  CE1 HIS    79      13.223  39.896  49.897  1.00  0.00           C  
ATOM   1230  NE2 HIS    79      12.864  40.931  49.021  1.00  0.00           N  
ATOM   1231  CD2 HIS    79      13.388  40.637  47.799  1.00  0.00           C  
ATOM   1232  H   HIS    79      15.878  37.612  48.678  1.00  0.00           H  
ATOM   1233  HA  HIS    79      16.518  38.007  45.985  1.00  0.00           H  
ATOM   1234  HB2 HIS    79      14.521  39.300  45.722  1.00  0.00           H  
ATOM   1235  HB3 HIS    79      14.324  37.781  46.468  1.00  0.00           H  
ATOM   1236  HE1 HIS    79      12.975  39.705  50.930  1.00  0.00           H  
ATOM   1237  HE2 HIS    79      12.253  41.681  49.310  1.00  0.00           H  
ATOM   1238  HD2 HIS    79      13.291  41.259  46.921  1.00  0.00           H  
ATOM   1239  N   LEU    80      17.245  40.640  47.610  1.00  0.00           N  
ATOM   1240  CA  LEU    80      18.140  41.857  47.633  1.00  0.00           C  
ATOM   1241  C   LEU    80      19.596  41.480  47.342  1.00  0.00           C  
ATOM   1242  O   LEU    80      20.271  42.010  46.488  1.00  0.00           O  
ATOM   1243  CB  LEU    80      18.143  42.503  49.093  1.00  0.00           C  
ATOM   1244  CG  LEU    80      16.821  42.746  49.709  1.00  0.00           C  
ATOM   1245  CD1 LEU    80      16.912  43.232  51.168  1.00  0.00           C  
ATOM   1246  CD2 LEU    80      16.014  43.732  48.854  1.00  0.00           C  
ATOM   1247  H   LEU    80      17.076  40.215  48.510  1.00  0.00           H  
ATOM   1248  HA  LEU    80      17.829  42.561  46.861  1.00  0.00           H  
ATOM   1249  HB2 LEU    80      18.694  41.818  49.738  1.00  0.00           H  
ATOM   1250  HB3 LEU    80      18.836  43.339  49.188  1.00  0.00           H  
ATOM   1251  HG  LEU    80      16.273  41.808  49.789  1.00  0.00           H  
ATOM   1252 HD11 LEU    80      17.487  42.510  51.747  1.00  0.00           H  
ATOM   1253 HD12 LEU    80      17.418  44.196  51.223  1.00  0.00           H  
ATOM   1254 HD13 LEU    80      15.891  43.219  51.550  1.00  0.00           H  
ATOM   1255 HD21 LEU    80      15.961  43.338  47.840  1.00  0.00           H  
ATOM   1256 HD22 LEU    80      14.987  43.870  49.193  1.00  0.00           H  
ATOM   1257 HD23 LEU    80      16.532  44.690  48.820  1.00  0.00           H  
ATOM   1258  N   ALA    81      20.048  40.409  47.915  1.00  0.00           N  
ATOM   1259  CA  ALA    81      21.438  39.903  47.741  1.00  0.00           C  
ATOM   1260  C   ALA    81      21.737  39.519  46.291  1.00  0.00           C  
ATOM   1261  O   ALA    81      22.822  39.832  45.778  1.00  0.00           O  
ATOM   1262  CB  ALA    81      21.930  38.824  48.711  1.00  0.00           C  
ATOM   1263  H   ALA    81      19.364  39.839  48.393  1.00  0.00           H  
ATOM   1264  HA  ALA    81      21.987  40.814  47.981  1.00  0.00           H  
ATOM   1265  HB1 ALA    81      23.004  38.954  48.843  1.00  0.00           H  
ATOM   1266  HB2 ALA    81      21.417  38.962  49.663  1.00  0.00           H  
ATOM   1267  HB3 ALA    81      21.558  37.893  48.283  1.00  0.00           H  
ATOM   1268  N   ASP    82      20.788  38.769  45.610  1.00  0.00           N  
ATOM   1269  CA  ASP    82      20.906  38.393  44.242  1.00  0.00           C  
ATOM   1270  C   ASP    82      20.708  39.542  43.239  1.00  0.00           C  
ATOM   1271  O   ASP    82      21.226  39.530  42.129  1.00  0.00           O  
ATOM   1272  CB  ASP    82      19.818  37.351  43.851  1.00  0.00           C  
ATOM   1273  CG  ASP    82      19.839  35.990  44.634  1.00  0.00           C  
ATOM   1274  OD1 ASP    82      20.859  35.270  44.689  1.00  0.00           O  
ATOM   1275  OD2 ASP    82      18.680  35.562  44.874  1.00  0.00           O1-
ATOM   1276  H   ASP    82      19.903  38.636  46.079  1.00  0.00           H  
ATOM   1277  HA  ASP    82      21.873  37.901  44.137  1.00  0.00           H  
ATOM   1278  HB2 ASP    82      18.861  37.848  44.004  1.00  0.00           H  
ATOM   1279  HB3 ASP    82      19.924  37.051  42.808  1.00  0.00           H  
ATOM   1280  N   THR    83      19.912  40.559  43.619  1.00  0.00           N  
ATOM   1281  CA  THR    83      19.732  41.799  42.900  1.00  0.00           C  
ATOM   1282  C   THR    83      21.089  42.596  42.881  1.00  0.00           C  
ATOM   1283  O   THR    83      21.362  43.210  41.874  1.00  0.00           O  
ATOM   1284  CB  THR    83      18.571  42.655  43.455  1.00  0.00           C  
ATOM   1285  CG2 THR    83      18.419  44.146  42.930  1.00  0.00           C  
ATOM   1286  OG1 THR    83      17.374  41.972  43.358  1.00  0.00           O  
ATOM   1287  H   THR    83      19.462  40.409  44.511  1.00  0.00           H  
ATOM   1288  HA  THR    83      19.445  41.526  41.884  1.00  0.00           H  
ATOM   1289  HB  THR    83      18.869  42.765  44.498  1.00  0.00           H  
ATOM   1290 HG21 THR    83      19.243  44.730  43.341  1.00  0.00           H  
ATOM   1291 HG22 THR    83      18.404  44.201  41.841  1.00  0.00           H  
ATOM   1292 HG23 THR    83      17.550  44.650  43.353  1.00  0.00           H  
ATOM   1293  HG1 THR    83      17.388  41.415  44.141  1.00  0.00           H  
ATOM   1294  N   MET    84      21.866  42.581  43.895  1.00  0.00           N  
ATOM   1295  CA  MET    84      23.180  43.200  43.866  1.00  0.00           C  
ATOM   1296  C   MET    84      24.315  42.393  43.108  1.00  0.00           C  
ATOM   1297  O   MET    84      25.368  42.915  42.769  1.00  0.00           O  
ATOM   1298  CB  MET    84      23.596  43.566  45.282  1.00  0.00           C  
ATOM   1299  CG  MET    84      24.908  44.280  45.561  1.00  0.00           C  
ATOM   1300  SD  MET    84      24.950  46.133  45.223  1.00  0.00           S  
ATOM   1301  CE  MET    84      23.946  46.864  46.542  1.00  0.00           C  
ATOM   1302  H   MET    84      21.539  42.031  44.676  1.00  0.00           H  
ATOM   1303  HA  MET    84      23.084  44.140  43.323  1.00  0.00           H  
ATOM   1304  HB2 MET    84      22.816  44.083  45.842  1.00  0.00           H  
ATOM   1305  HB3 MET    84      23.642  42.649  45.869  1.00  0.00           H  
ATOM   1306  HG2 MET    84      25.065  44.086  46.622  1.00  0.00           H  
ATOM   1307  HG3 MET    84      25.722  43.789  45.028  1.00  0.00           H  
ATOM   1308  HE1 MET    84      23.943  47.954  46.535  1.00  0.00           H  
ATOM   1309  HE2 MET    84      22.913  46.526  46.465  1.00  0.00           H  
ATOM   1310  HE3 MET    84      24.334  46.580  47.520  1.00  0.00           H  
ATOM   1311  N   ILE    85      24.182  41.027  42.864  1.00  0.00           N  
ATOM   1312  CA  ILE    85      25.233  40.221  42.301  1.00  0.00           C  
ATOM   1313  C   ILE    85      25.297  40.450  40.808  1.00  0.00           C  
ATOM   1314  O   ILE    85      24.284  40.759  40.155  1.00  0.00           O  
ATOM   1315  CB  ILE    85      24.978  38.641  42.658  1.00  0.00           C  
ATOM   1316  CG2 ILE    85      25.957  37.726  41.992  1.00  0.00           C  
ATOM   1317  CG1 ILE    85      25.362  38.518  44.171  1.00  0.00           C  
ATOM   1318  CD1 ILE    85      24.832  37.311  44.966  1.00  0.00           C  
ATOM   1319  H   ILE    85      23.278  40.653  43.114  1.00  0.00           H  
ATOM   1320  HA  ILE    85      26.217  40.484  42.688  1.00  0.00           H  
ATOM   1321  HB  ILE    85      23.955  38.321  42.463  1.00  0.00           H  
ATOM   1322 HG21 ILE    85      25.807  37.500  40.936  1.00  0.00           H  
ATOM   1323 HG22 ILE    85      26.942  38.162  42.161  1.00  0.00           H  
ATOM   1324 HG23 ILE    85      25.895  36.791  42.549  1.00  0.00           H  
ATOM   1325 HG12 ILE    85      26.441  38.559  44.319  1.00  0.00           H  
ATOM   1326 HG13 ILE    85      24.964  39.401  44.671  1.00  0.00           H  
ATOM   1327 HD11 ILE    85      23.888  36.881  44.629  1.00  0.00           H  
ATOM   1328 HD12 ILE    85      25.557  36.519  44.781  1.00  0.00           H  
ATOM   1329 HD13 ILE    85      24.898  37.412  46.049  1.00  0.00           H  
ATOM   1330  N   GLY    86      26.485  40.456  40.209  1.00  0.00           N  
ATOM   1331  CA  GLY    86      26.728  40.857  38.815  1.00  0.00           C  
ATOM   1332  C   GLY    86      26.366  42.159  38.269  1.00  0.00           C  
ATOM   1333  O   GLY    86      26.415  42.390  37.070  1.00  0.00           O  
ATOM   1334  H   GLY    86      27.261  40.169  40.787  1.00  0.00           H  
ATOM   1335  HA2 GLY    86      27.773  40.633  38.601  1.00  0.00           H  
ATOM   1336  HA3 GLY    86      26.199  40.173  38.152  1.00  0.00           H  
ATOM   1337  N   LYS    87      26.088  43.117  39.141  1.00  0.00           N  
ATOM   1338  CA  LYS    87      25.906  44.500  38.715  1.00  0.00           C  
ATOM   1339  C   LYS    87      27.176  45.406  38.668  1.00  0.00           C  
ATOM   1340  O   LYS    87      28.089  45.410  39.417  1.00  0.00           O  
ATOM   1341  CB  LYS    87      25.020  45.064  39.816  1.00  0.00           C  
ATOM   1342  CG  LYS    87      23.653  44.424  39.978  1.00  0.00           C  
ATOM   1343  CD  LYS    87      22.773  44.615  38.662  1.00  0.00           C  
ATOM   1344  CE  LYS    87      21.387  44.045  38.602  1.00  0.00           C  
ATOM   1345  NZ  LYS    87      20.467  44.868  37.815  1.00  0.00           N1+
ATOM   1346  H   LYS    87      25.908  42.828  40.092  1.00  0.00           H  
ATOM   1347  HA  LYS    87      25.356  44.565  37.777  1.00  0.00           H  
ATOM   1348  HB2 LYS    87      25.514  45.089  40.788  1.00  0.00           H  
ATOM   1349  HB3 LYS    87      24.890  46.122  39.587  1.00  0.00           H  
ATOM   1350  HG2 LYS    87      23.672  43.389  40.318  1.00  0.00           H  
ATOM   1351  HG3 LYS    87      23.143  44.900  40.815  1.00  0.00           H  
ATOM   1352  HD2 LYS    87      22.699  45.695  38.534  1.00  0.00           H  
ATOM   1353  HD3 LYS    87      23.381  44.267  37.827  1.00  0.00           H  
ATOM   1354  HE2 LYS    87      21.416  42.987  38.342  1.00  0.00           H  
ATOM   1355  HE3 LYS    87      21.058  43.955  39.637  1.00  0.00           H  
ATOM   1356  HZ1 LYS    87      20.382  45.751  38.297  1.00  0.00           H  
ATOM   1357  HZ2 LYS    87      20.925  45.026  36.928  1.00  0.00           H  
ATOM   1358  HZ3 LYS    87      19.586  44.415  37.620  1.00  0.00           H  
ATOM   1359  N   ALA    88      27.165  46.363  37.756  1.00  0.00           N  
ATOM   1360  CA  ALA    88      27.994  47.513  37.659  1.00  0.00           C  
ATOM   1361  C   ALA    88      27.488  48.526  38.628  1.00  0.00           C  
ATOM   1362  O   ALA    88      26.314  48.912  38.632  1.00  0.00           O  
ATOM   1363  CB  ALA    88      28.073  48.044  36.223  1.00  0.00           C  
ATOM   1364  H   ALA    88      26.303  46.412  37.232  1.00  0.00           H  
ATOM   1365  HA  ALA    88      29.013  47.181  37.857  1.00  0.00           H  
ATOM   1366  HB1 ALA    88      28.703  47.386  35.625  1.00  0.00           H  
ATOM   1367  HB2 ALA    88      27.155  48.407  35.760  1.00  0.00           H  
ATOM   1368  HB3 ALA    88      28.601  48.987  36.362  1.00  0.00           H  
ATOM   1369  N   VAL    89      28.399  49.167  39.316  1.00  0.00           N  
ATOM   1370  CA  VAL    89      28.179  50.037  40.509  1.00  0.00           C  
ATOM   1371  C   VAL    89      29.208  51.172  40.664  1.00  0.00           C  
ATOM   1372  O   VAL    89      30.246  51.238  39.983  1.00  0.00           O  
ATOM   1373  CB  VAL    89      28.101  49.067  41.683  1.00  0.00           C  
ATOM   1374  CG1 VAL    89      26.944  48.003  41.613  1.00  0.00           C  
ATOM   1375  CG2 VAL    89      29.444  48.406  41.930  1.00  0.00           C  
ATOM   1376  H   VAL    89      29.352  48.836  39.273  1.00  0.00           H  
ATOM   1377  HA  VAL    89      27.249  50.604  40.480  1.00  0.00           H  
ATOM   1378  HB  VAL    89      27.924  49.730  42.530  1.00  0.00           H  
ATOM   1379 HG11 VAL    89      27.213  47.170  40.964  1.00  0.00           H  
ATOM   1380 HG12 VAL    89      26.662  47.687  42.617  1.00  0.00           H  
ATOM   1381 HG13 VAL    89      26.020  48.392  41.185  1.00  0.00           H  
ATOM   1382 HG21 VAL    89      29.335  48.007  42.939  1.00  0.00           H  
ATOM   1383 HG22 VAL    89      29.694  47.662  41.175  1.00  0.00           H  
ATOM   1384 HG23 VAL    89      30.206  49.178  42.042  1.00  0.00           H  
ATOM   1385  N   GLU    90      28.959  52.163  41.579  1.00  0.00           N  
ATOM   1386  CA  GLU    90      29.966  53.172  42.042  1.00  0.00           C  
ATOM   1387  C   GLU    90      29.960  53.369  43.537  1.00  0.00           C  
ATOM   1388  O   GLU    90      28.850  53.315  44.085  1.00  0.00           O  
ATOM   1389  CB  GLU    90      29.656  54.600  41.487  1.00  0.00           C  
ATOM   1390  CG  GLU    90      29.576  54.701  39.888  1.00  0.00           C  
ATOM   1391  CD  GLU    90      29.779  56.107  39.304  1.00  0.00           C  
ATOM   1392  OE1 GLU    90      30.723  56.333  38.444  1.00  0.00           O  
ATOM   1393  OE2 GLU    90      28.996  57.006  39.737  1.00  0.00           O1-
ATOM   1394  H   GLU    90      28.108  52.155  42.123  1.00  0.00           H  
ATOM   1395  HA  GLU    90      30.985  52.869  41.802  1.00  0.00           H  
ATOM   1396  HB2 GLU    90      28.658  54.791  41.880  1.00  0.00           H  
ATOM   1397  HB3 GLU    90      30.408  55.278  41.891  1.00  0.00           H  
ATOM   1398  HG2 GLU    90      30.335  53.978  39.590  1.00  0.00           H  
ATOM   1399  HG3 GLU    90      28.603  54.320  39.577  1.00  0.00           H  
ATOM   1400  N   HIS    91      31.132  53.464  44.151  1.00  0.00           N  
ATOM   1401  CA  HIS    91      31.293  53.353  45.615  1.00  0.00           C  
ATOM   1402  C   HIS    91      32.003  54.637  46.172  1.00  0.00           C  
ATOM   1403  O   HIS    91      33.101  54.944  45.739  1.00  0.00           O  
ATOM   1404  CB  HIS    91      32.157  52.099  45.851  1.00  0.00           C  
ATOM   1405  CG  HIS    91      32.232  51.488  47.244  1.00  0.00           C  
ATOM   1406  ND1 HIS    91      33.192  50.593  47.714  1.00  0.00           N  
ATOM   1407  CE1 HIS    91      32.887  50.249  48.987  1.00  0.00           C  
ATOM   1408  NE2 HIS    91      31.827  50.945  49.330  1.00  0.00           N  
ATOM   1409  CD2 HIS    91      31.405  51.722  48.306  1.00  0.00           C  
ATOM   1410  H   HIS    91      31.954  53.276  43.596  1.00  0.00           H  
ATOM   1411  HA  HIS    91      30.299  53.248  46.048  1.00  0.00           H  
ATOM   1412  HB2 HIS    91      31.766  51.301  45.219  1.00  0.00           H  
ATOM   1413  HB3 HIS    91      33.133  52.235  45.385  1.00  0.00           H  
ATOM   1414  HE1 HIS    91      33.345  49.469  49.577  1.00  0.00           H  
ATOM   1415  HE2 HIS    91      31.395  50.861  50.239  1.00  0.00           H  
ATOM   1416  HD2 HIS    91      30.502  52.314  48.320  1.00  0.00           H  
ATOM   1417  N   MET    92      31.311  55.439  47.014  1.00  0.00           N  
ATOM   1418  CA  MET    92      31.899  56.574  47.651  1.00  0.00           C  
ATOM   1419  C   MET    92      32.846  56.225  48.887  1.00  0.00           C  
ATOM   1420  O   MET    92      32.599  55.289  49.614  1.00  0.00           O  
ATOM   1421  CB  MET    92      30.777  57.504  48.129  1.00  0.00           C  
ATOM   1422  CG  MET    92      30.147  58.335  46.987  1.00  0.00           C  
ATOM   1423  SD  MET    92      29.730  57.704  45.360  1.00  0.00           S  
ATOM   1424  CE  MET    92      28.405  56.475  45.474  1.00  0.00           C  
ATOM   1425  H   MET    92      30.352  55.148  47.139  1.00  0.00           H  
ATOM   1426  HA  MET    92      32.502  57.114  46.921  1.00  0.00           H  
ATOM   1427  HB2 MET    92      29.996  56.905  48.599  1.00  0.00           H  
ATOM   1428  HB3 MET    92      31.106  58.238  48.864  1.00  0.00           H  
ATOM   1429  HG2 MET    92      29.275  58.892  47.327  1.00  0.00           H  
ATOM   1430  HG3 MET    92      30.883  59.118  46.806  1.00  0.00           H  
ATOM   1431  HE1 MET    92      27.509  57.006  45.796  1.00  0.00           H  
ATOM   1432  HE2 MET    92      28.252  55.821  44.617  1.00  0.00           H  
ATOM   1433  HE3 MET    92      28.745  55.798  46.258  1.00  0.00           H  
ATOM   1434  N   PHE    93      33.879  57.104  49.065  1.00  0.00           N  
ATOM   1435  CA  PHE    93      34.855  57.173  50.215  1.00  0.00           C  
ATOM   1436  C   PHE    93      35.023  58.494  50.813  1.00  0.00           C  
ATOM   1437  O   PHE    93      34.576  59.514  50.144  1.00  0.00           O  
ATOM   1438  CB  PHE    93      36.140  56.430  49.837  1.00  0.00           C  
ATOM   1439  CG  PHE    93      36.024  54.972  49.534  1.00  0.00           C  
ATOM   1440  CD1 PHE    93      36.426  54.039  50.483  1.00  0.00           C  
ATOM   1441  CE1 PHE    93      36.355  52.661  50.097  1.00  0.00           C  
ATOM   1442  CZ  PHE    93      35.794  52.264  48.863  1.00  0.00           C  
ATOM   1443  CE2 PHE    93      35.424  53.239  47.969  1.00  0.00           C  
ATOM   1444  CD2 PHE    93      35.489  54.611  48.298  1.00  0.00           C  
ATOM   1445  H   PHE    93      34.096  57.748  48.318  1.00  0.00           H  
ATOM   1446  HA  PHE    93      34.332  56.585  50.969  1.00  0.00           H  
ATOM   1447  HB2 PHE    93      36.687  56.862  48.998  1.00  0.00           H  
ATOM   1448  HB3 PHE    93      36.862  56.586  50.639  1.00  0.00           H  
ATOM   1449  HD1 PHE    93      36.882  54.428  51.382  1.00  0.00           H  
ATOM   1450  HE1 PHE    93      36.841  51.868  50.646  1.00  0.00           H  
ATOM   1451  HZ  PHE    93      35.564  51.246  48.585  1.00  0.00           H  
ATOM   1452  HE2 PHE    93      35.120  52.936  46.977  1.00  0.00           H  
ATOM   1453  HD2 PHE    93      35.165  55.323  47.554  1.00  0.00           H  
ATOM   1454  N   GLU    94      35.616  58.631  51.974  1.00  0.00           N  
ATOM   1455  CA  GLU    94      36.242  59.921  52.326  1.00  0.00           C  
ATOM   1456  C   GLU    94      37.741  59.769  52.620  1.00  0.00           C  
ATOM   1457  O   GLU    94      38.204  58.802  53.236  1.00  0.00           O  
ATOM   1458  CB  GLU    94      35.484  60.619  53.467  1.00  0.00           C  
ATOM   1459  CG  GLU    94      36.146  61.899  54.106  1.00  0.00           C  
ATOM   1460  CD  GLU    94      35.961  63.113  53.208  1.00  0.00           C  
ATOM   1461  OE1 GLU    94      36.278  63.015  52.000  1.00  0.00           O  
ATOM   1462  OE2 GLU    94      35.644  64.185  53.781  1.00  0.00           O1-
ATOM   1463  H   GLU    94      35.938  57.828  52.497  1.00  0.00           H  
ATOM   1464  HA  GLU    94      36.227  60.602  51.476  1.00  0.00           H  
ATOM   1465  HB2 GLU    94      34.520  60.977  53.105  1.00  0.00           H  
ATOM   1466  HB3 GLU    94      35.351  59.913  54.287  1.00  0.00           H  
ATOM   1467  HG2 GLU    94      35.602  62.187  55.005  1.00  0.00           H  
ATOM   1468  HG3 GLU    94      37.208  61.822  54.339  1.00  0.00           H  
ATOM   1469  N   THR    95      38.513  60.795  52.187  1.00  0.00           N  
ATOM   1470  CA  THR    95      39.991  60.933  52.365  1.00  0.00           C  
ATOM   1471  C   THR    95      40.379  62.362  52.274  1.00  0.00           C  
ATOM   1472  O   THR    95      39.989  62.977  51.316  1.00  0.00           O  
ATOM   1473  CB  THR    95      40.736  60.040  51.407  1.00  0.00           C  
ATOM   1474  CG2 THR    95      40.538  60.312  49.903  1.00  0.00           C  
ATOM   1475  OG1 THR    95      42.095  60.112  51.650  1.00  0.00           O  
ATOM   1476  H   THR    95      38.062  61.520  51.646  1.00  0.00           H  
ATOM   1477  HA  THR    95      40.280  60.585  53.357  1.00  0.00           H  
ATOM   1478  HB  THR    95      40.509  58.985  51.557  1.00  0.00           H  
ATOM   1479 HG21 THR    95      40.967  59.497  49.320  1.00  0.00           H  
ATOM   1480 HG22 THR    95      39.495  60.323  49.587  1.00  0.00           H  
ATOM   1481 HG23 THR    95      41.045  61.252  49.689  1.00  0.00           H  
ATOM   1482  HG1 THR    95      42.144  60.126  52.609  1.00  0.00           H  
ATOM   1483  N   GLU    96      41.021  62.933  53.215  1.00  0.00           N  
ATOM   1484  CA  GLU    96      41.480  64.344  53.211  1.00  0.00           C  
ATOM   1485  C   GLU    96      42.766  64.462  52.369  1.00  0.00           C  
ATOM   1486  O   GLU    96      42.833  65.209  51.400  1.00  0.00           O  
ATOM   1487  CB  GLU    96      41.689  64.900  54.692  1.00  0.00           C  
ATOM   1488  CG  GLU    96      40.349  64.808  55.482  1.00  0.00           C  
ATOM   1489  CD  GLU    96      39.347  65.943  55.150  1.00  0.00           C  
ATOM   1490  OE1 GLU    96      38.544  66.247  56.055  1.00  0.00           O  
ATOM   1491  OE2 GLU    96      39.305  66.526  54.012  1.00  0.00           O1-
ATOM   1492  H   GLU    96      41.202  62.359  54.026  1.00  0.00           H  
ATOM   1493  HA  GLU    96      40.703  64.986  52.795  1.00  0.00           H  
ATOM   1494  HB2 GLU    96      42.435  64.291  55.202  1.00  0.00           H  
ATOM   1495  HB3 GLU    96      42.111  65.904  54.637  1.00  0.00           H  
ATOM   1496  HG2 GLU    96      39.837  63.861  55.322  1.00  0.00           H  
ATOM   1497  HG3 GLU    96      40.564  64.774  56.550  1.00  0.00           H  
ATOM   1498  N   ASP    97      43.833  63.716  52.750  1.00  0.00           N  
ATOM   1499  CA  ASP    97      45.147  63.814  52.032  1.00  0.00           C  
ATOM   1500  C   ASP    97      45.249  62.934  50.774  1.00  0.00           C  
ATOM   1501  O   ASP    97      46.243  62.988  50.096  1.00  0.00           O  
ATOM   1502  CB  ASP    97      46.309  63.710  53.080  1.00  0.00           C  
ATOM   1503  CG  ASP    97      46.523  64.938  54.019  1.00  0.00           C  
ATOM   1504  OD1 ASP    97      45.824  65.995  53.855  1.00  0.00           O  
ATOM   1505  OD2 ASP    97      47.483  64.850  54.778  1.00  0.00           O1-
ATOM   1506  H   ASP    97      43.731  63.244  53.638  1.00  0.00           H  
ATOM   1507  HA  ASP    97      45.226  64.846  51.690  1.00  0.00           H  
ATOM   1508  HB2 ASP    97      46.139  62.783  53.628  1.00  0.00           H  
ATOM   1509  HB3 ASP    97      47.247  63.529  52.555  1.00  0.00           H  
ATOM   1510  N   GLY    98      44.234  62.114  50.536  1.00  0.00           N  
ATOM   1511  CA  GLY    98      44.113  61.375  49.262  1.00  0.00           C  
ATOM   1512  C   GLY    98      43.525  62.321  48.159  1.00  0.00           C  
ATOM   1513  O   GLY    98      43.767  63.510  48.182  1.00  0.00           O  
ATOM   1514  H   GLY    98      43.414  62.093  51.125  1.00  0.00           H  
ATOM   1515  HA2 GLY    98      45.093  61.012  48.953  1.00  0.00           H  
ATOM   1516  HA3 GLY    98      43.418  60.569  49.497  1.00  0.00           H  
ATOM   1517  N   SER    99      42.797  61.695  47.252  1.00  0.00           N  
ATOM   1518  CA  SER    99      42.102  62.396  46.234  1.00  0.00           C  
ATOM   1519  C   SER    99      40.590  62.073  46.343  1.00  0.00           C  
ATOM   1520  O   SER    99      40.237  60.870  46.422  1.00  0.00           O  
ATOM   1521  CB  SER    99      42.641  62.054  44.818  1.00  0.00           C  
ATOM   1522  OG  SER    99      41.698  62.564  43.809  1.00  0.00           O  
ATOM   1523  H   SER    99      42.431  60.796  47.530  1.00  0.00           H  
ATOM   1524  HA  SER    99      42.232  63.469  46.370  1.00  0.00           H  
ATOM   1525  HB2 SER    99      43.591  62.553  44.627  1.00  0.00           H  
ATOM   1526  HB3 SER    99      42.854  60.997  44.660  1.00  0.00           H  
ATOM   1527  HG  SER    99      41.843  62.036  43.020  1.00  0.00           H  
ATOM   1528  N   LYS   100      39.713  63.080  46.375  1.00  0.00           N  
ATOM   1529  CA  LYS   100      38.243  62.769  46.453  1.00  0.00           C  
ATOM   1530  C   LYS   100      37.499  62.457  45.121  1.00  0.00           C  
ATOM   1531  O   LYS   100      36.937  63.321  44.444  1.00  0.00           O  
ATOM   1532  CB  LYS   100      37.520  63.940  47.208  1.00  0.00           C  
ATOM   1533  CG  LYS   100      38.119  64.377  48.557  1.00  0.00           C  
ATOM   1534  CD  LYS   100      37.260  65.237  49.448  1.00  0.00           C  
ATOM   1535  CE  LYS   100      37.942  65.988  50.604  1.00  0.00           C  
ATOM   1536  NZ  LYS   100      38.162  65.075  51.737  1.00  0.00           N1+
ATOM   1537  H   LYS   100      39.972  64.047  46.237  1.00  0.00           H  
ATOM   1538  HA  LYS   100      38.091  61.879  47.064  1.00  0.00           H  
ATOM   1539  HB2 LYS   100      37.506  64.808  46.548  1.00  0.00           H  
ATOM   1540  HB3 LYS   100      36.483  63.605  47.173  1.00  0.00           H  
ATOM   1541  HG2 LYS   100      38.486  63.524  49.129  1.00  0.00           H  
ATOM   1542  HG3 LYS   100      38.992  64.985  48.317  1.00  0.00           H  
ATOM   1543  HD2 LYS   100      36.696  65.960  48.858  1.00  0.00           H  
ATOM   1544  HD3 LYS   100      36.526  64.564  49.892  1.00  0.00           H  
ATOM   1545  HE2 LYS   100      38.838  66.541  50.321  1.00  0.00           H  
ATOM   1546  HE3 LYS   100      37.313  66.775  51.021  1.00  0.00           H  
ATOM   1547  HZ1 LYS   100      38.331  65.566  52.604  1.00  0.00           H  
ATOM   1548  HZ2 LYS   100      37.371  64.473  51.916  1.00  0.00           H  
ATOM   1549  HZ3 LYS   100      38.965  64.514  51.492  1.00  0.00           H  
ATOM   1550  N   ASP   101      37.639  61.178  44.765  1.00  0.00           N  
ATOM   1551  CA  ASP   101      37.059  60.600  43.513  1.00  0.00           C  
ATOM   1552  C   ASP   101      36.357  59.252  43.697  1.00  0.00           C  
ATOM   1553  O   ASP   101      36.920  58.417  44.379  1.00  0.00           O  
ATOM   1554  CB  ASP   101      38.170  60.452  42.390  1.00  0.00           C  
ATOM   1555  CG  ASP   101      37.765  59.771  41.042  1.00  0.00           C  
ATOM   1556  OD1 ASP   101      38.665  59.140  40.461  1.00  0.00           O  
ATOM   1557  OD2 ASP   101      36.633  60.041  40.562  1.00  0.00           O1-
ATOM   1558  H   ASP   101      38.118  60.498  45.339  1.00  0.00           H  
ATOM   1559  HA  ASP   101      36.301  61.300  43.161  1.00  0.00           H  
ATOM   1560  HB2 ASP   101      38.511  61.460  42.154  1.00  0.00           H  
ATOM   1561  HB3 ASP   101      38.952  59.875  42.883  1.00  0.00           H  
ATOM   1562  N   GLU   102      35.212  58.998  43.069  1.00  0.00           N  
ATOM   1563  CA  GLU   102      34.374  57.834  43.289  1.00  0.00           C  
ATOM   1564  C   GLU   102      34.970  56.579  42.617  1.00  0.00           C  
ATOM   1565  O   GLU   102      35.890  56.652  41.738  1.00  0.00           O  
ATOM   1566  CB  GLU   102      32.967  58.055  42.790  1.00  0.00           C  
ATOM   1567  CG  GLU   102      32.691  58.211  41.271  1.00  0.00           C  
ATOM   1568  CD  GLU   102      33.174  59.492  40.536  1.00  0.00           C  
ATOM   1569  OE1 GLU   102      33.406  60.467  41.268  1.00  0.00           O  
ATOM   1570  OE2 GLU   102      33.378  59.494  39.295  1.00  0.00           O1-
ATOM   1571  H   GLU   102      34.825  59.675  42.427  1.00  0.00           H  
ATOM   1572  HA  GLU   102      34.322  57.629  44.358  1.00  0.00           H  
ATOM   1573  HB2 GLU   102      32.440  57.166  43.134  1.00  0.00           H  
ATOM   1574  HB3 GLU   102      32.613  58.917  43.355  1.00  0.00           H  
ATOM   1575  HG2 GLU   102      33.118  57.341  40.773  1.00  0.00           H  
ATOM   1576  HG3 GLU   102      31.633  58.114  41.030  1.00  0.00           H  
ATOM   1577  N   TRP   103      34.551  55.432  43.032  1.00  0.00           N  
ATOM   1578  CA  TRP   103      35.166  54.180  42.615  1.00  0.00           C  
ATOM   1579  C   TRP   103      34.116  53.307  41.886  1.00  0.00           C  
ATOM   1580  O   TRP   103      33.316  52.611  42.479  1.00  0.00           O  
ATOM   1581  CB  TRP   103      35.768  53.437  43.805  1.00  0.00           C  
ATOM   1582  CG  TRP   103      36.920  54.031  44.533  1.00  0.00           C  
ATOM   1583  CD1 TRP   103      36.931  55.134  45.337  1.00  0.00           C  
ATOM   1584  NE1 TRP   103      38.165  55.409  45.801  1.00  0.00           N  
ATOM   1585  CE2 TRP   103      39.081  54.536  45.264  1.00  0.00           C  
ATOM   1586  CZ2 TRP   103      40.490  54.335  45.393  1.00  0.00           C  
ATOM   1587  CH2 TRP   103      41.157  53.207  44.752  1.00  0.00           C  
ATOM   1588  CZ3 TRP   103      40.397  52.373  43.900  1.00  0.00           C  
ATOM   1589  CE3 TRP   103      38.989  52.604  43.827  1.00  0.00           C  
ATOM   1590  CD2 TRP   103      38.293  53.639  44.476  1.00  0.00           C  
ATOM   1591  H   TRP   103      33.716  55.413  43.601  1.00  0.00           H  
ATOM   1592  HA  TRP   103      35.962  54.406  41.905  1.00  0.00           H  
ATOM   1593  HB2 TRP   103      35.008  53.281  44.570  1.00  0.00           H  
ATOM   1594  HB3 TRP   103      36.130  52.488  43.411  1.00  0.00           H  
ATOM   1595  HD1 TRP   103      36.088  55.800  45.449  1.00  0.00           H  
ATOM   1596  HE1 TRP   103      38.311  56.200  46.412  1.00  0.00           H  
ATOM   1597  HZ2 TRP   103      41.127  54.952  46.008  1.00  0.00           H  
ATOM   1598  HH2 TRP   103      42.231  53.089  44.767  1.00  0.00           H  
ATOM   1599  HZ3 TRP   103      40.897  51.544  43.422  1.00  0.00           H  
ATOM   1600  HE3 TRP   103      38.384  52.104  43.085  1.00  0.00           H  
ATOM   1601  N   ARG   104      33.986  53.533  40.504  1.00  0.00           N  
ATOM   1602  CA  ARG   104      33.156  52.753  39.677  1.00  0.00           C  
ATOM   1603  C   ARG   104      33.682  51.335  39.570  1.00  0.00           C  
ATOM   1604  O   ARG   104      34.869  51.085  39.766  1.00  0.00           O  
ATOM   1605  CB  ARG   104      33.102  53.381  38.261  1.00  0.00           C  
ATOM   1606  CG  ARG   104      32.069  52.821  37.346  1.00  0.00           C  
ATOM   1607  CD  ARG   104      32.226  53.596  36.042  1.00  0.00           C  
ATOM   1608  NE  ARG   104      31.627  54.999  36.050  1.00  0.00           N  
ATOM   1609  CZ  ARG   104      31.303  55.567  34.919  1.00  0.00           C  
ATOM   1610  NH1 ARG   104      31.466  54.949  33.787  1.00  0.00           N  
ATOM   1611  NH2 ARG   104      30.661  56.627  35.002  1.00  0.00           N1+
ATOM   1612  H   ARG   104      34.478  54.294  40.058  1.00  0.00           H  
ATOM   1613  HA  ARG   104      32.165  52.599  40.104  1.00  0.00           H  
ATOM   1614  HB2 ARG   104      32.992  54.464  38.312  1.00  0.00           H  
ATOM   1615  HB3 ARG   104      34.104  53.288  37.842  1.00  0.00           H  
ATOM   1616  HG2 ARG   104      32.234  51.764  37.137  1.00  0.00           H  
ATOM   1617  HG3 ARG   104      31.076  52.980  37.768  1.00  0.00           H  
ATOM   1618  HD2 ARG   104      33.288  53.702  35.823  1.00  0.00           H  
ATOM   1619  HD3 ARG   104      31.661  53.008  35.317  1.00  0.00           H  
ATOM   1620  HE  ARG   104      31.425  55.417  36.947  1.00  0.00           H  
ATOM   1621 HH11 ARG   104      31.866  54.023  33.745  1.00  0.00           H  
ATOM   1622 HH12 ARG   104      31.380  55.534  32.968  1.00  0.00           H  
ATOM   1623 HH21 ARG   104      30.351  56.850  35.937  1.00  0.00           H  
ATOM   1624 HH22 ARG   104      30.202  57.006  34.186  1.00  0.00           H  
ATOM   1625  N   GLY   105      32.853  50.290  39.365  1.00  0.00           N  
ATOM   1626  CA  GLY   105      33.313  48.935  39.329  1.00  0.00           C  
ATOM   1627  C   GLY   105      32.219  47.849  39.124  1.00  0.00           C  
ATOM   1628  O   GLY   105      31.215  48.235  38.531  1.00  0.00           O  
ATOM   1629  H   GLY   105      31.858  50.431  39.258  1.00  0.00           H  
ATOM   1630  HA2 GLY   105      34.061  48.722  38.565  1.00  0.00           H  
ATOM   1631  HA3 GLY   105      33.673  48.793  40.348  1.00  0.00           H  
ATOM   1632  N   MET   106      32.443  46.599  39.491  1.00  0.00           N  
ATOM   1633  CA  MET   106      31.417  45.549  39.409  1.00  0.00           C  
ATOM   1634  C   MET   106      31.495  44.449  40.496  1.00  0.00           C  
ATOM   1635  O   MET   106      32.575  44.022  40.935  1.00  0.00           O  
ATOM   1636  CB  MET   106      31.523  44.960  37.957  1.00  0.00           C  
ATOM   1637  CG  MET   106      30.674  43.797  37.654  1.00  0.00           C  
ATOM   1638  SD  MET   106      30.554  43.298  35.948  1.00  0.00           S  
ATOM   1639  CE  MET   106      29.611  44.680  35.221  1.00  0.00           C  
ATOM   1640  H   MET   106      33.347  46.487  39.927  1.00  0.00           H  
ATOM   1641  HA  MET   106      30.430  46.009  39.449  1.00  0.00           H  
ATOM   1642  HB2 MET   106      31.196  45.772  37.306  1.00  0.00           H  
ATOM   1643  HB3 MET   106      32.545  44.613  37.803  1.00  0.00           H  
ATOM   1644  HG2 MET   106      31.000  42.902  38.184  1.00  0.00           H  
ATOM   1645  HG3 MET   106      29.646  43.938  37.987  1.00  0.00           H  
ATOM   1646  HE1 MET   106      29.650  44.614  34.134  1.00  0.00           H  
ATOM   1647  HE2 MET   106      28.589  44.630  35.597  1.00  0.00           H  
ATOM   1648  HE3 MET   106      30.070  45.638  35.466  1.00  0.00           H  
ATOM   1649  N   VAL   107      30.314  44.090  40.957  1.00  0.00           N  
ATOM   1650  CA  VAL   107      30.041  43.113  41.981  1.00  0.00           C  
ATOM   1651  C   VAL   107      30.096  41.702  41.353  1.00  0.00           C  
ATOM   1652  O   VAL   107      29.216  41.242  40.675  1.00  0.00           O  
ATOM   1653  CB  VAL   107      28.669  43.240  42.689  1.00  0.00           C  
ATOM   1654  CG1 VAL   107      28.733  42.441  44.012  1.00  0.00           C  
ATOM   1655  CG2 VAL   107      28.391  44.701  43.090  1.00  0.00           C  
ATOM   1656  H   VAL   107      29.515  44.500  40.495  1.00  0.00           H  
ATOM   1657  HA  VAL   107      30.754  43.138  42.806  1.00  0.00           H  
ATOM   1658  HB  VAL   107      27.869  42.992  41.992  1.00  0.00           H  
ATOM   1659 HG11 VAL   107      28.891  41.402  43.722  1.00  0.00           H  
ATOM   1660 HG12 VAL   107      29.514  42.753  44.706  1.00  0.00           H  
ATOM   1661 HG13 VAL   107      27.795  42.542  44.558  1.00  0.00           H  
ATOM   1662 HG21 VAL   107      27.800  45.180  42.309  1.00  0.00           H  
ATOM   1663 HG22 VAL   107      27.744  44.593  43.960  1.00  0.00           H  
ATOM   1664 HG23 VAL   107      29.323  45.174  43.398  1.00  0.00           H  
ATOM   1665  N   LEU   108      31.166  40.962  41.708  1.00  0.00           N  
ATOM   1666  CA  LEU   108      31.449  39.621  41.200  1.00  0.00           C  
ATOM   1667  C   LEU   108      30.693  38.489  41.900  1.00  0.00           C  
ATOM   1668  O   LEU   108      30.174  37.621  41.243  1.00  0.00           O  
ATOM   1669  CB  LEU   108      32.945  39.448  41.338  1.00  0.00           C  
ATOM   1670  CG  LEU   108      33.852  40.534  40.755  1.00  0.00           C  
ATOM   1671  CD1 LEU   108      35.268  40.279  41.165  1.00  0.00           C  
ATOM   1672  CD2 LEU   108      33.864  40.616  39.253  1.00  0.00           C  
ATOM   1673  H   LEU   108      31.910  41.435  42.201  1.00  0.00           H  
ATOM   1674  HA  LEU   108      31.127  39.598  40.159  1.00  0.00           H  
ATOM   1675  HB2 LEU   108      33.184  39.329  42.394  1.00  0.00           H  
ATOM   1676  HB3 LEU   108      33.256  38.460  40.998  1.00  0.00           H  
ATOM   1677  HG  LEU   108      33.575  41.519  41.131  1.00  0.00           H  
ATOM   1678 HD11 LEU   108      35.990  40.982  40.750  1.00  0.00           H  
ATOM   1679 HD12 LEU   108      35.404  40.287  42.247  1.00  0.00           H  
ATOM   1680 HD13 LEU   108      35.632  39.360  40.705  1.00  0.00           H  
ATOM   1681 HD21 LEU   108      34.460  41.500  39.025  1.00  0.00           H  
ATOM   1682 HD22 LEU   108      34.397  39.762  38.836  1.00  0.00           H  
ATOM   1683 HD23 LEU   108      32.884  40.692  38.781  1.00  0.00           H  
ATOM   1684  N   ALA   109      30.624  38.570  43.233  1.00  0.00           N  
ATOM   1685  CA  ALA   109      30.081  37.547  44.168  1.00  0.00           C  
ATOM   1686  C   ALA   109      29.786  38.049  45.580  1.00  0.00           C  
ATOM   1687  O   ALA   109      30.377  38.999  46.049  1.00  0.00           O  
ATOM   1688  CB  ALA   109      31.122  36.385  44.170  1.00  0.00           C  
ATOM   1689  H   ALA   109      31.104  39.366  43.630  1.00  0.00           H  
ATOM   1690  HA  ALA   109      29.136  37.295  43.687  1.00  0.00           H  
ATOM   1691  HB1 ALA   109      31.454  36.074  43.179  1.00  0.00           H  
ATOM   1692  HB2 ALA   109      31.946  36.808  44.743  1.00  0.00           H  
ATOM   1693  HB3 ALA   109      30.571  35.520  44.541  1.00  0.00           H  
ATOM   1694  N   ARG   110      28.851  37.256  46.149  1.00  0.00           N  
ATOM   1695  CA  ARG   110      28.692  37.243  47.601  1.00  0.00           C  
ATOM   1696  C   ARG   110      29.767  36.243  48.070  1.00  0.00           C  
ATOM   1697  O   ARG   110      29.924  35.222  47.439  1.00  0.00           O  
ATOM   1698  CB  ARG   110      27.256  36.630  47.838  1.00  0.00           C  
ATOM   1699  CG  ARG   110      26.845  36.556  49.372  1.00  0.00           C  
ATOM   1700  CD  ARG   110      25.509  35.893  49.711  1.00  0.00           C  
ATOM   1701  NE  ARG   110      25.114  36.249  51.086  1.00  0.00           N  
ATOM   1702  CZ  ARG   110      23.852  36.437  51.502  1.00  0.00           C  
ATOM   1703  NH1 ARG   110      22.841  36.133  50.780  1.00  0.00           N  
ATOM   1704  NH2 ARG   110      23.531  36.819  52.699  1.00  0.00           N1+
ATOM   1705  H   ARG   110      28.604  36.386  45.701  1.00  0.00           H  
ATOM   1706  HA  ARG   110      28.731  38.226  48.072  1.00  0.00           H  
ATOM   1707  HB2 ARG   110      26.461  37.253  47.427  1.00  0.00           H  
ATOM   1708  HB3 ARG   110      27.233  35.636  47.391  1.00  0.00           H  
ATOM   1709  HG2 ARG   110      27.585  35.919  49.856  1.00  0.00           H  
ATOM   1710  HG3 ARG   110      26.914  37.584  49.726  1.00  0.00           H  
ATOM   1711  HD2 ARG   110      24.885  36.459  49.019  1.00  0.00           H  
ATOM   1712  HD3 ARG   110      25.570  34.821  49.522  1.00  0.00           H  
ATOM   1713  HE  ARG   110      25.849  36.303  51.776  1.00  0.00           H  
ATOM   1714 HH11 ARG   110      22.960  35.763  49.848  1.00  0.00           H  
ATOM   1715 HH12 ARG   110      22.014  35.848  51.285  1.00  0.00           H  
ATOM   1716 HH21 ARG   110      24.254  37.156  53.319  1.00  0.00           H  
ATOM   1717 HH22 ARG   110      22.569  36.893  53.001  1.00  0.00           H  
ATOM   1718  N   ALA   111      30.587  36.582  49.030  1.00  0.00           N  
ATOM   1719  CA  ALA   111      31.797  35.877  49.342  1.00  0.00           C  
ATOM   1720  C   ALA   111      31.452  34.504  49.826  1.00  0.00           C  
ATOM   1721  O   ALA   111      30.354  34.243  50.391  1.00  0.00           O  
ATOM   1722  CB  ALA   111      32.647  36.679  50.346  1.00  0.00           C  
ATOM   1723  H   ALA   111      30.544  37.500  49.452  1.00  0.00           H  
ATOM   1724  HA  ALA   111      32.332  35.790  48.396  1.00  0.00           H  
ATOM   1725  HB1 ALA   111      32.115  36.665  51.297  1.00  0.00           H  
ATOM   1726  HB2 ALA   111      33.642  36.323  50.613  1.00  0.00           H  
ATOM   1727  HB3 ALA   111      32.840  37.635  49.859  1.00  0.00           H  
ATOM   1728  N   PRO   112      32.469  33.605  49.751  1.00  0.00           N  
ATOM   1729  CA  PRO   112      32.478  32.512  50.615  1.00  0.00           C  
ATOM   1730  C   PRO   112      33.008  32.812  52.042  1.00  0.00           C  
ATOM   1731  O   PRO   112      33.841  33.737  52.180  1.00  0.00           O  
ATOM   1732  CD  PRO   112      33.719  33.595  49.017  1.00  0.00           C  
ATOM   1733  CG  PRO   112      34.486  32.357  49.435  1.00  0.00           C  
ATOM   1734  CB  PRO   112      33.379  31.488  50.004  1.00  0.00           C  
ATOM   1735  HD2 PRO   112      34.310  34.493  49.200  1.00  0.00           H  
ATOM   1736  HD3 PRO   112      33.524  33.560  47.945  1.00  0.00           H  
ATOM   1737  HG2 PRO   112      35.291  32.458  50.163  1.00  0.00           H  
ATOM   1738  HG3 PRO   112      34.737  31.690  48.610  1.00  0.00           H  
ATOM   1739  HB2 PRO   112      33.809  30.774  50.706  1.00  0.00           H  
ATOM   1740  HB3 PRO   112      32.921  30.954  49.171  1.00  0.00           H  
ATOM   1741  HA  PRO   112      31.459  32.130  50.678  1.00  0.00           H  
ATOM   1742  N   VAL   113      32.578  32.141  53.068  1.00  0.00           N  
ATOM   1743  CA  VAL   113      33.162  32.156  54.426  1.00  0.00           C  
ATOM   1744  C   VAL   113      32.676  33.390  55.223  1.00  0.00           C  
ATOM   1745  O   VAL   113      31.812  33.352  56.068  1.00  0.00           O  
ATOM   1746  CB  VAL   113      34.659  32.028  54.501  1.00  0.00           C  
ATOM   1747  CG1 VAL   113      35.057  31.995  55.991  1.00  0.00           C  
ATOM   1748  CG2 VAL   113      35.045  30.647  53.951  1.00  0.00           C  
ATOM   1749  H   VAL   113      31.965  31.342  52.989  1.00  0.00           H  
ATOM   1750  HA  VAL   113      32.847  31.315  55.044  1.00  0.00           H  
ATOM   1751  HB  VAL   113      35.125  32.897  54.036  1.00  0.00           H  
ATOM   1752 HG11 VAL   113      34.695  32.879  56.515  1.00  0.00           H  
ATOM   1753 HG12 VAL   113      34.534  31.243  56.582  1.00  0.00           H  
ATOM   1754 HG13 VAL   113      36.112  31.747  56.108  1.00  0.00           H  
ATOM   1755 HG21 VAL   113      34.977  30.641  52.864  1.00  0.00           H  
ATOM   1756 HG22 VAL   113      36.093  30.397  54.116  1.00  0.00           H  
ATOM   1757 HG23 VAL   113      34.533  29.814  54.435  1.00  0.00           H  
ATOM   1758  N   MET   114      33.136  34.602  54.787  1.00  0.00           N  
ATOM   1759  CA  MET   114      32.720  35.945  55.176  1.00  0.00           C  
ATOM   1760  C   MET   114      31.391  36.324  54.517  1.00  0.00           C  
ATOM   1761  O   MET   114      31.164  37.446  54.064  1.00  0.00           O  
ATOM   1762  CB  MET   114      33.869  36.898  54.740  1.00  0.00           C  
ATOM   1763  CG  MET   114      35.231  36.729  55.530  1.00  0.00           C  
ATOM   1764  SD  MET   114      36.488  38.001  55.500  1.00  0.00           S  
ATOM   1765  CE  MET   114      35.505  39.178  56.416  1.00  0.00           C  
ATOM   1766  H   MET   114      33.603  34.554  53.893  1.00  0.00           H  
ATOM   1767  HA  MET   114      32.609  36.168  56.237  1.00  0.00           H  
ATOM   1768  HB2 MET   114      34.138  36.805  53.688  1.00  0.00           H  
ATOM   1769  HB3 MET   114      33.497  37.921  54.792  1.00  0.00           H  
ATOM   1770  HG2 MET   114      34.898  36.556  56.553  1.00  0.00           H  
ATOM   1771  HG3 MET   114      35.741  35.800  55.280  1.00  0.00           H  
ATOM   1772  HE1 MET   114      35.161  38.735  57.351  1.00  0.00           H  
ATOM   1773  HE2 MET   114      36.092  40.081  56.585  1.00  0.00           H  
ATOM   1774  HE3 MET   114      34.646  39.492  55.823  1.00  0.00           H  
ATOM   1775  N   ASN   115      30.352  35.526  54.790  1.00  0.00           N  
ATOM   1776  CA  ASN   115      29.059  35.462  54.068  1.00  0.00           C  
ATOM   1777  C   ASN   115      28.308  36.753  53.849  1.00  0.00           C  
ATOM   1778  O   ASN   115      27.453  36.846  53.006  1.00  0.00           O  
ATOM   1779  CB  ASN   115      28.287  34.310  54.725  1.00  0.00           C  
ATOM   1780  CG  ASN   115      29.004  32.991  54.718  1.00  0.00           C  
ATOM   1781  OD1 ASN   115      29.605  32.688  53.737  1.00  0.00           O  
ATOM   1782  ND2 ASN   115      28.926  32.194  55.738  1.00  0.00           N  
ATOM   1783  H   ASN   115      30.603  34.641  55.206  1.00  0.00           H  
ATOM   1784  HA  ASN   115      29.221  35.036  53.078  1.00  0.00           H  
ATOM   1785  HB2 ASN   115      27.985  34.528  55.749  1.00  0.00           H  
ATOM   1786  HB3 ASN   115      27.414  34.170  54.087  1.00  0.00           H  
ATOM   1787 HD21 ASN   115      28.378  32.437  56.551  1.00  0.00           H  
ATOM   1788 HD22 ASN   115      29.207  31.254  55.498  1.00  0.00           H  
ATOM   1789  N   THR   116      28.474  37.772  54.747  1.00  0.00           N  
ATOM   1790  CA  THR   116      27.968  39.105  54.626  1.00  0.00           C  
ATOM   1791  C   THR   116      28.782  40.162  53.757  1.00  0.00           C  
ATOM   1792  O   THR   116      28.237  41.266  53.556  1.00  0.00           O  
ATOM   1793  CB  THR   116      27.726  39.755  55.994  1.00  0.00           C  
ATOM   1794  CG2 THR   116      26.469  39.084  56.554  1.00  0.00           C  
ATOM   1795  OG1 THR   116      28.871  39.626  56.799  1.00  0.00           O  
ATOM   1796  H   THR   116      29.049  37.571  55.553  1.00  0.00           H  
ATOM   1797  HA  THR   116      27.018  39.050  54.094  1.00  0.00           H  
ATOM   1798  HB  THR   116      27.453  40.796  55.823  1.00  0.00           H  
ATOM   1799 HG21 THR   116      26.264  39.468  57.554  1.00  0.00           H  
ATOM   1800 HG22 THR   116      25.646  39.321  55.880  1.00  0.00           H  
ATOM   1801 HG23 THR   116      26.553  37.998  56.596  1.00  0.00           H  
ATOM   1802  HG1 THR   116      29.061  40.533  57.049  1.00  0.00           H  
ATOM   1803  N   TRP   117      29.951  39.890  53.298  1.00  0.00           N  
ATOM   1804  CA  TRP   117      30.809  40.679  52.388  1.00  0.00           C  
ATOM   1805  C   TRP   117      30.653  40.201  50.905  1.00  0.00           C  
ATOM   1806  O   TRP   117      30.372  39.068  50.630  1.00  0.00           O  
ATOM   1807  CB  TRP   117      32.290  40.528  52.768  1.00  0.00           C  
ATOM   1808  CG  TRP   117      32.612  41.089  54.126  1.00  0.00           C  
ATOM   1809  CD1 TRP   117      32.203  40.569  55.349  1.00  0.00           C  
ATOM   1810  NE1 TRP   117      32.829  41.317  56.365  1.00  0.00           N  
ATOM   1811  CE2 TRP   117      33.605  42.326  55.909  1.00  0.00           C  
ATOM   1812  CZ2 TRP   117      34.257  43.339  56.567  1.00  0.00           C  
ATOM   1813  CH2 TRP   117      35.033  44.162  55.795  1.00  0.00           C  
ATOM   1814  CZ3 TRP   117      35.151  43.961  54.394  1.00  0.00           C  
ATOM   1815  CE3 TRP   117      34.381  42.977  53.758  1.00  0.00           C  
ATOM   1816  CD2 TRP   117      33.528  42.144  54.499  1.00  0.00           C  
ATOM   1817  H   TRP   117      30.293  38.980  53.572  1.00  0.00           H  
ATOM   1818  HA  TRP   117      30.465  41.713  52.350  1.00  0.00           H  
ATOM   1819  HB2 TRP   117      32.502  39.476  52.580  1.00  0.00           H  
ATOM   1820  HB3 TRP   117      32.869  41.021  51.987  1.00  0.00           H  
ATOM   1821  HD1 TRP   117      31.437  39.810  55.396  1.00  0.00           H  
ATOM   1822  HE1 TRP   117      32.624  41.111  57.332  1.00  0.00           H  
ATOM   1823  HZ2 TRP   117      34.105  43.496  57.625  1.00  0.00           H  
ATOM   1824  HH2 TRP   117      35.688  44.930  56.177  1.00  0.00           H  
ATOM   1825  HZ3 TRP   117      35.697  44.642  53.758  1.00  0.00           H  
ATOM   1826  HE3 TRP   117      34.436  42.827  52.690  1.00  0.00           H  
ATOM   1827  N   PHE   118      30.984  41.064  49.977  1.00  0.00           N  
ATOM   1828  CA  PHE   118      30.885  40.810  48.539  1.00  0.00           C  
ATOM   1829  C   PHE   118      32.235  41.155  47.804  1.00  0.00           C  
ATOM   1830  O   PHE   118      32.880  42.252  48.128  1.00  0.00           O  
ATOM   1831  CB  PHE   118      29.709  41.613  47.964  1.00  0.00           C  
ATOM   1832  CG  PHE   118      28.274  41.223  48.323  1.00  0.00           C  
ATOM   1833  CD1 PHE   118      27.802  41.421  49.641  1.00  0.00           C  
ATOM   1834  CE1 PHE   118      26.598  40.903  50.104  1.00  0.00           C  
ATOM   1835  CZ  PHE   118      25.680  40.337  49.206  1.00  0.00           C  
ATOM   1836  CE2 PHE   118      26.177  40.085  47.919  1.00  0.00           C  
ATOM   1837  CD2 PHE   118      27.458  40.503  47.479  1.00  0.00           C  
ATOM   1838  H   PHE   118      31.479  41.904  50.242  1.00  0.00           H  
ATOM   1839  HA  PHE   118      30.858  39.759  48.252  1.00  0.00           H  
ATOM   1840  HB2 PHE   118      29.782  42.675  48.198  1.00  0.00           H  
ATOM   1841  HB3 PHE   118      29.844  41.486  46.890  1.00  0.00           H  
ATOM   1842  HD1 PHE   118      28.461  41.905  50.346  1.00  0.00           H  
ATOM   1843  HE1 PHE   118      26.355  41.109  51.135  1.00  0.00           H  
ATOM   1844  HZ  PHE   118      24.737  39.872  49.450  1.00  0.00           H  
ATOM   1845  HE2 PHE   118      25.578  39.587  47.171  1.00  0.00           H  
ATOM   1846  HD2 PHE   118      27.704  40.203  46.471  1.00  0.00           H  
ATOM   1847  N   TYR   119      32.667  40.316  46.828  1.00  0.00           N  
ATOM   1848  CA  TYR   119      33.820  40.534  45.926  1.00  0.00           C  
ATOM   1849  C   TYR   119      33.550  41.584  44.838  1.00  0.00           C  
ATOM   1850  O   TYR   119      32.568  41.558  44.087  1.00  0.00           O  
ATOM   1851  CB  TYR   119      34.178  39.234  45.147  1.00  0.00           C  
ATOM   1852  CG  TYR   119      34.661  38.019  45.966  1.00  0.00           C  
ATOM   1853  CD1 TYR   119      34.833  36.809  45.261  1.00  0.00           C  
ATOM   1854  CE1 TYR   119      35.484  35.750  45.955  1.00  0.00           C  
ATOM   1855  CZ  TYR   119      35.886  35.899  47.302  1.00  0.00           C  
ATOM   1856  OH  TYR   119      36.519  34.844  47.917  1.00  0.00           O  
ATOM   1857  CE2 TYR   119      35.647  37.141  47.985  1.00  0.00           C  
ATOM   1858  CD2 TYR   119      35.071  38.171  47.264  1.00  0.00           C  
ATOM   1859  H   TYR   119      32.045  39.546  46.625  1.00  0.00           H  
ATOM   1860  HA  TYR   119      34.736  40.833  46.436  1.00  0.00           H  
ATOM   1861  HB2 TYR   119      33.346  38.863  44.547  1.00  0.00           H  
ATOM   1862  HB3 TYR   119      35.031  39.460  44.507  1.00  0.00           H  
ATOM   1863  HD1 TYR   119      34.587  36.860  44.211  1.00  0.00           H  
ATOM   1864  HE1 TYR   119      35.740  34.826  45.458  1.00  0.00           H  
ATOM   1865  HH  TYR   119      37.021  34.328  47.281  1.00  0.00           H  
ATOM   1866  HE2 TYR   119      35.748  37.193  49.059  1.00  0.00           H  
ATOM   1867  HD2 TYR   119      34.884  39.083  47.812  1.00  0.00           H  
ATOM   1868  N   ILE   120      34.392  42.580  44.749  1.00  0.00           N  
ATOM   1869  CA  ILE   120      34.246  43.766  43.886  1.00  0.00           C  
ATOM   1870  C   ILE   120      35.623  44.096  43.182  1.00  0.00           C  
ATOM   1871  O   ILE   120      36.691  43.652  43.695  1.00  0.00           O  
ATOM   1872  CB  ILE   120      33.598  44.963  44.607  1.00  0.00           C  
ATOM   1873  CG2 ILE   120      34.501  45.542  45.756  1.00  0.00           C  
ATOM   1874  CG1 ILE   120      33.248  46.195  43.622  1.00  0.00           C  
ATOM   1875  CD1 ILE   120      32.389  47.399  44.111  1.00  0.00           C  
ATOM   1876  H   ILE   120      35.191  42.646  45.362  1.00  0.00           H  
ATOM   1877  HA  ILE   120      33.532  43.525  43.099  1.00  0.00           H  
ATOM   1878  HB  ILE   120      32.639  44.628  45.003  1.00  0.00           H  
ATOM   1879 HG21 ILE   120      34.636  44.805  46.548  1.00  0.00           H  
ATOM   1880 HG22 ILE   120      35.460  45.968  45.460  1.00  0.00           H  
ATOM   1881 HG23 ILE   120      34.035  46.419  46.204  1.00  0.00           H  
ATOM   1882 HG12 ILE   120      34.162  46.600  43.188  1.00  0.00           H  
ATOM   1883 HG13 ILE   120      32.728  45.803  42.748  1.00  0.00           H  
ATOM   1884 HD11 ILE   120      32.669  47.658  45.132  1.00  0.00           H  
ATOM   1885 HD12 ILE   120      32.716  48.220  43.473  1.00  0.00           H  
ATOM   1886 HD13 ILE   120      31.311  47.245  44.158  1.00  0.00           H  
ATOM   1887  N   THR   121      35.601  44.776  42.057  1.00  0.00           N  
ATOM   1888  CA  THR   121      36.784  45.164  41.309  1.00  0.00           C  
ATOM   1889  C   THR   121      36.538  46.480  40.521  1.00  0.00           C  
ATOM   1890  O   THR   121      35.397  46.660  40.073  1.00  0.00           O  
ATOM   1891  CB  THR   121      37.471  44.085  40.524  1.00  0.00           C  
ATOM   1892  CG2 THR   121      36.571  43.779  39.325  1.00  0.00           C  
ATOM   1893  OG1 THR   121      38.774  44.403  40.027  1.00  0.00           O  
ATOM   1894  H   THR   121      34.724  45.139  41.714  1.00  0.00           H  
ATOM   1895  HA  THR   121      37.513  45.400  42.084  1.00  0.00           H  
ATOM   1896  HB  THR   121      37.442  43.128  41.045  1.00  0.00           H  
ATOM   1897 HG21 THR   121      36.885  42.818  38.916  1.00  0.00           H  
ATOM   1898 HG22 THR   121      35.539  43.650  39.652  1.00  0.00           H  
ATOM   1899 HG23 THR   121      36.580  44.551  38.556  1.00  0.00           H  
ATOM   1900  HG1 THR   121      39.330  44.453  40.808  1.00  0.00           H  
ATOM   1901  N   TYR   122      37.497  47.404  40.430  1.00  0.00           N  
ATOM   1902  CA  TYR   122      37.217  48.760  40.090  1.00  0.00           C  
ATOM   1903  C   TYR   122      37.771  49.163  38.717  1.00  0.00           C  
ATOM   1904  O   TYR   122      38.817  48.738  38.295  1.00  0.00           O  
ATOM   1905  CB  TYR   122      37.720  49.677  41.157  1.00  0.00           C  
ATOM   1906  CG  TYR   122      37.127  49.370  42.514  1.00  0.00           C  
ATOM   1907  CD1 TYR   122      38.052  49.169  43.611  1.00  0.00           C  
ATOM   1908  CE1 TYR   122      37.569  49.254  44.936  1.00  0.00           C  
ATOM   1909  CZ  TYR   122      36.243  49.604  45.162  1.00  0.00           C  
ATOM   1910  OH  TYR   122      35.781  49.717  46.465  1.00  0.00           O  
ATOM   1911  CE2 TYR   122      35.331  49.812  44.094  1.00  0.00           C  
ATOM   1912  CD2 TYR   122      35.765  49.613  42.778  1.00  0.00           C  
ATOM   1913  H   TYR   122      38.433  47.290  40.790  1.00  0.00           H  
ATOM   1914  HA  TYR   122      36.144  48.922  39.982  1.00  0.00           H  
ATOM   1915  HB2 TYR   122      38.787  49.503  41.297  1.00  0.00           H  
ATOM   1916  HB3 TYR   122      37.652  50.705  40.801  1.00  0.00           H  
ATOM   1917  HD1 TYR   122      39.114  49.016  43.487  1.00  0.00           H  
ATOM   1918  HE1 TYR   122      38.255  49.237  45.770  1.00  0.00           H  
ATOM   1919  HH  TYR   122      34.853  49.895  46.635  1.00  0.00           H  
ATOM   1920  HE2 TYR   122      34.369  50.251  44.310  1.00  0.00           H  
ATOM   1921  HD2 TYR   122      35.146  49.707  41.898  1.00  0.00           H  
ATOM   1922  N   GLU   123      37.038  50.001  37.999  1.00  0.00           N  
ATOM   1923  CA  GLU   123      37.438  50.657  36.713  1.00  0.00           C  
ATOM   1924  C   GLU   123      38.727  51.477  36.845  1.00  0.00           C  
ATOM   1925  O   GLU   123      39.223  51.885  35.783  1.00  0.00           O  
ATOM   1926  CB  GLU   123      36.259  51.554  36.270  1.00  0.00           C  
ATOM   1927  CG  GLU   123      35.171  50.870  35.442  1.00  0.00           C  
ATOM   1928  CD  GLU   123      35.623  50.475  34.072  1.00  0.00           C  
ATOM   1929  OE1 GLU   123      36.226  49.400  33.741  1.00  0.00           O  
ATOM   1930  OE2 GLU   123      35.321  51.224  33.142  1.00  0.00           O1-
ATOM   1931  H   GLU   123      36.116  50.252  38.326  1.00  0.00           H  
ATOM   1932  HA  GLU   123      37.599  49.937  35.910  1.00  0.00           H  
ATOM   1933  HB2 GLU   123      35.735  52.064  37.078  1.00  0.00           H  
ATOM   1934  HB3 GLU   123      36.599  52.328  35.582  1.00  0.00           H  
ATOM   1935  HG2 GLU   123      34.842  49.943  35.911  1.00  0.00           H  
ATOM   1936  HG3 GLU   123      34.276  51.489  35.375  1.00  0.00           H  
ATOM   1937  N   LYS   124      39.392  51.652  37.992  1.00  0.00           N  
ATOM   1938  CA  LYS   124      40.708  52.327  38.141  1.00  0.00           C  
ATOM   1939  C   LYS   124      41.805  51.598  38.943  1.00  0.00           C  
ATOM   1940  O   LYS   124      42.990  52.018  38.973  1.00  0.00           O  
ATOM   1941  CB  LYS   124      40.452  53.762  38.636  1.00  0.00           C  
ATOM   1942  CG  LYS   124      40.241  53.890  40.168  1.00  0.00           C  
ATOM   1943  CD  LYS   124      39.705  55.281  40.398  1.00  0.00           C  
ATOM   1944  CE  LYS   124      39.233  55.445  41.824  1.00  0.00           C  
ATOM   1945  NZ  LYS   124      38.798  56.811  42.035  1.00  0.00           N1+
ATOM   1946  H   LYS   124      38.813  51.509  38.807  1.00  0.00           H  
ATOM   1947  HA  LYS   124      41.188  52.311  37.162  1.00  0.00           H  
ATOM   1948  HB2 LYS   124      41.326  54.394  38.477  1.00  0.00           H  
ATOM   1949  HB3 LYS   124      39.514  54.103  38.198  1.00  0.00           H  
ATOM   1950  HG2 LYS   124      39.405  53.242  40.429  1.00  0.00           H  
ATOM   1951  HG3 LYS   124      41.175  53.783  40.719  1.00  0.00           H  
ATOM   1952  HD2 LYS   124      40.472  56.020  40.167  1.00  0.00           H  
ATOM   1953  HD3 LYS   124      38.856  55.523  39.758  1.00  0.00           H  
ATOM   1954  HE2 LYS   124      38.324  54.850  41.907  1.00  0.00           H  
ATOM   1955  HE3 LYS   124      40.063  55.133  42.458  1.00  0.00           H  
ATOM   1956  HZ1 LYS   124      37.855  56.978  41.713  1.00  0.00           H  
ATOM   1957  HZ2 LYS   124      38.844  56.925  43.037  1.00  0.00           H  
ATOM   1958  HZ3 LYS   124      39.432  57.445  41.570  1.00  0.00           H  
ATOM   1959  N   ASP   125      41.368  50.445  39.467  1.00  0.00           N  
ATOM   1960  CA  ASP   125      42.283  49.502  40.202  1.00  0.00           C  
ATOM   1961  C   ASP   125      41.789  48.077  39.957  1.00  0.00           C  
ATOM   1962  O   ASP   125      40.723  47.677  40.457  1.00  0.00           O  
ATOM   1963  CB  ASP   125      42.289  49.929  41.725  1.00  0.00           C  
ATOM   1964  CG  ASP   125      43.335  49.114  42.500  1.00  0.00           C  
ATOM   1965  OD1 ASP   125      43.938  48.111  41.931  1.00  0.00           O  
ATOM   1966  OD2 ASP   125      43.662  49.594  43.636  1.00  0.00           O1-
ATOM   1967  H   ASP   125      40.411  50.180  39.280  1.00  0.00           H  
ATOM   1968  HA  ASP   125      43.290  49.664  39.816  1.00  0.00           H  
ATOM   1969  HB2 ASP   125      42.557  50.981  41.830  1.00  0.00           H  
ATOM   1970  HB3 ASP   125      41.365  49.638  42.222  1.00  0.00           H  
ATOM   1971  N   PRO   126      42.508  47.272  39.232  1.00  0.00           N  
ATOM   1972  CA  PRO   126      42.075  45.849  38.967  1.00  0.00           C  
ATOM   1973  C   PRO   126      42.309  44.776  40.069  1.00  0.00           C  
ATOM   1974  O   PRO   126      42.112  43.584  39.937  1.00  0.00           O  
ATOM   1975  CD  PRO   126      43.713  47.652  38.505  1.00  0.00           C  
ATOM   1976  CG  PRO   126      44.139  46.295  37.853  1.00  0.00           C  
ATOM   1977  CB  PRO   126      42.842  45.476  37.676  1.00  0.00           C  
ATOM   1978  HD2 PRO   126      44.557  48.030  39.082  1.00  0.00           H  
ATOM   1979  HD3 PRO   126      43.432  48.427  37.793  1.00  0.00           H  
ATOM   1980  HG2 PRO   126      44.789  45.742  38.532  1.00  0.00           H  
ATOM   1981  HG3 PRO   126      44.633  46.428  36.891  1.00  0.00           H  
ATOM   1982  HB2 PRO   126      43.097  44.421  37.577  1.00  0.00           H  
ATOM   1983  HB3 PRO   126      42.330  45.862  36.794  1.00  0.00           H  
ATOM   1984  HA  PRO   126      41.001  45.845  38.783  1.00  0.00           H  
ATOM   1985  N   VAL   127      42.723  45.174  41.268  1.00  0.00           N  
ATOM   1986  CA  VAL   127      42.732  44.309  42.432  1.00  0.00           C  
ATOM   1987  C   VAL   127      41.367  43.674  42.776  1.00  0.00           C  
ATOM   1988  O   VAL   127      40.328  44.198  42.397  1.00  0.00           O  
ATOM   1989  CB  VAL   127      43.343  45.137  43.616  1.00  0.00           C  
ATOM   1990  CG1 VAL   127      43.077  44.686  44.980  1.00  0.00           C  
ATOM   1991  CG2 VAL   127      44.895  45.219  43.520  1.00  0.00           C  
ATOM   1992  H   VAL   127      42.986  46.136  41.428  1.00  0.00           H  
ATOM   1993  HA  VAL   127      43.443  43.500  42.267  1.00  0.00           H  
ATOM   1994  HB  VAL   127      42.834  46.101  43.596  1.00  0.00           H  
ATOM   1995 HG11 VAL   127      42.003  44.607  45.151  1.00  0.00           H  
ATOM   1996 HG12 VAL   127      43.364  43.672  45.256  1.00  0.00           H  
ATOM   1997 HG13 VAL   127      43.561  45.338  45.707  1.00  0.00           H  
ATOM   1998 HG21 VAL   127      45.330  45.809  44.327  1.00  0.00           H  
ATOM   1999 HG22 VAL   127      45.363  44.241  43.626  1.00  0.00           H  
ATOM   2000 HG23 VAL   127      45.103  45.684  42.557  1.00  0.00           H  
ATOM   2001  N   LEU   128      41.383  42.523  43.448  1.00  0.00           N  
ATOM   2002  CA  LEU   128      40.297  41.882  44.120  1.00  0.00           C  
ATOM   2003  C   LEU   128      40.005  42.502  45.503  1.00  0.00           C  
ATOM   2004  O   LEU   128      40.710  42.265  46.492  1.00  0.00           O  
ATOM   2005  CB  LEU   128      40.494  40.365  44.065  1.00  0.00           C  
ATOM   2006  CG  LEU   128      39.397  39.577  44.805  1.00  0.00           C  
ATOM   2007  CD1 LEU   128      37.960  39.806  44.346  1.00  0.00           C  
ATOM   2008  CD2 LEU   128      39.751  38.108  44.536  1.00  0.00           C  
ATOM   2009  H   LEU   128      42.200  41.933  43.383  1.00  0.00           H  
ATOM   2010  HA  LEU   128      39.441  42.172  43.510  1.00  0.00           H  
ATOM   2011  HB2 LEU   128      40.358  40.041  43.033  1.00  0.00           H  
ATOM   2012  HB3 LEU   128      41.529  40.129  44.311  1.00  0.00           H  
ATOM   2013  HG  LEU   128      39.464  39.890  45.847  1.00  0.00           H  
ATOM   2014 HD11 LEU   128      37.277  39.140  44.874  1.00  0.00           H  
ATOM   2015 HD12 LEU   128      37.643  40.844  44.443  1.00  0.00           H  
ATOM   2016 HD13 LEU   128      37.873  39.463  43.315  1.00  0.00           H  
ATOM   2017 HD21 LEU   128      39.933  37.947  43.473  1.00  0.00           H  
ATOM   2018 HD22 LEU   128      40.699  37.888  45.027  1.00  0.00           H  
ATOM   2019 HD23 LEU   128      38.935  37.484  44.898  1.00  0.00           H  
ATOM   2020  N   TYR   129      38.939  43.236  45.639  1.00  0.00           N  
ATOM   2021  CA  TYR   129      38.444  43.886  46.891  1.00  0.00           C  
ATOM   2022  C   TYR   129      37.194  43.172  47.411  1.00  0.00           C  
ATOM   2023  O   TYR   129      36.462  42.408  46.748  1.00  0.00           O  
ATOM   2024  CB  TYR   129      38.206  45.347  46.545  1.00  0.00           C  
ATOM   2025  CG  TYR   129      39.454  46.177  46.399  1.00  0.00           C  
ATOM   2026  CD1 TYR   129      39.841  46.734  45.163  1.00  0.00           C  
ATOM   2027  CE1 TYR   129      40.962  47.508  44.979  1.00  0.00           C  
ATOM   2028  CZ  TYR   129      41.703  47.845  46.125  1.00  0.00           C  
ATOM   2029  OH  TYR   129      42.895  48.570  46.066  1.00  0.00           O  
ATOM   2030  CE2 TYR   129      41.352  47.303  47.379  1.00  0.00           C  
ATOM   2031  CD2 TYR   129      40.208  46.472  47.568  1.00  0.00           C  
ATOM   2032  H   TYR   129      38.328  43.339  44.841  1.00  0.00           H  
ATOM   2033  HA  TYR   129      39.170  43.927  47.703  1.00  0.00           H  
ATOM   2034  HB2 TYR   129      37.678  45.382  45.592  1.00  0.00           H  
ATOM   2035  HB3 TYR   129      37.614  45.726  47.377  1.00  0.00           H  
ATOM   2036  HD1 TYR   129      39.229  46.392  44.341  1.00  0.00           H  
ATOM   2037  HE1 TYR   129      41.240  47.797  43.976  1.00  0.00           H  
ATOM   2038  HH  TYR   129      43.020  48.900  45.173  1.00  0.00           H  
ATOM   2039  HE2 TYR   129      42.015  47.492  48.211  1.00  0.00           H  
ATOM   2040  HD2 TYR   129      39.914  45.975  48.481  1.00  0.00           H  
ATOM   2041  N   MET   130      36.896  43.378  48.709  1.00  0.00           N  
ATOM   2042  CA  MET   130      35.590  43.005  49.223  1.00  0.00           C  
ATOM   2043  C   MET   130      35.096  43.937  50.276  1.00  0.00           C  
ATOM   2044  O   MET   130      35.792  44.324  51.181  1.00  0.00           O  
ATOM   2045  CB  MET   130      35.445  41.508  49.558  1.00  0.00           C  
ATOM   2046  CG  MET   130      36.747  40.953  50.136  1.00  0.00           C  
ATOM   2047  SD  MET   130      36.799  39.226  50.709  1.00  0.00           S  
ATOM   2048  CE  MET   130      35.562  39.223  52.093  1.00  0.00           C  
ATOM   2049  H   MET   130      37.454  44.024  49.249  1.00  0.00           H  
ATOM   2050  HA  MET   130      34.819  43.333  48.526  1.00  0.00           H  
ATOM   2051  HB2 MET   130      34.553  41.345  50.163  1.00  0.00           H  
ATOM   2052  HB3 MET   130      35.290  40.957  48.631  1.00  0.00           H  
ATOM   2053  HG2 MET   130      37.492  41.109  49.356  1.00  0.00           H  
ATOM   2054  HG3 MET   130      37.013  41.618  50.958  1.00  0.00           H  
ATOM   2055  HE1 MET   130      35.860  39.997  52.802  1.00  0.00           H  
ATOM   2056  HE2 MET   130      34.545  39.289  51.708  1.00  0.00           H  
ATOM   2057  HE3 MET   130      35.674  38.203  52.462  1.00  0.00           H  
ATOM   2058  N   TYR   131      33.771  44.032  50.381  1.00  0.00           N  
ATOM   2059  CA  TYR   131      33.189  45.045  51.207  1.00  0.00           C  
ATOM   2060  C   TYR   131      31.701  44.594  51.466  1.00  0.00           C  
ATOM   2061  O   TYR   131      31.233  43.651  50.829  1.00  0.00           O  
ATOM   2062  CB  TYR   131      33.216  46.366  50.399  1.00  0.00           C  
ATOM   2063  CG  TYR   131      34.468  47.213  50.277  1.00  0.00           C  
ATOM   2064  CD1 TYR   131      35.102  47.430  48.982  1.00  0.00           C  
ATOM   2065  CE1 TYR   131      36.312  48.204  48.988  1.00  0.00           C  
ATOM   2066  CZ  TYR   131      36.765  48.891  50.075  1.00  0.00           C  
ATOM   2067  OH  TYR   131      37.939  49.599  49.974  1.00  0.00           O  
ATOM   2068  CE2 TYR   131      36.071  48.780  51.338  1.00  0.00           C  
ATOM   2069  CD2 TYR   131      34.945  47.957  51.418  1.00  0.00           C  
ATOM   2070  H   TYR   131      33.141  43.522  49.778  1.00  0.00           H  
ATOM   2071  HA  TYR   131      33.703  45.184  52.158  1.00  0.00           H  
ATOM   2072  HB2 TYR   131      32.849  46.225  49.382  1.00  0.00           H  
ATOM   2073  HB3 TYR   131      32.480  47.036  50.846  1.00  0.00           H  
ATOM   2074  HD1 TYR   131      34.750  46.870  48.128  1.00  0.00           H  
ATOM   2075  HE1 TYR   131      36.905  48.133  48.089  1.00  0.00           H  
ATOM   2076  HH  TYR   131      38.387  49.458  50.811  1.00  0.00           H  
ATOM   2077  HE2 TYR   131      36.262  49.349  52.235  1.00  0.00           H  
ATOM   2078  HD2 TYR   131      34.364  47.865  52.324  1.00  0.00           H  
ATOM   2079  N   GLN   132      31.035  45.201  52.398  1.00  0.00           N  
ATOM   2080  CA  GLN   132      29.691  44.863  52.840  1.00  0.00           C  
ATOM   2081  C   GLN   132      28.694  45.794  52.190  1.00  0.00           C  
ATOM   2082  O   GLN   132      28.254  46.850  52.647  1.00  0.00           O  
ATOM   2083  CB  GLN   132      29.667  44.940  54.421  1.00  0.00           C  
ATOM   2084  CG  GLN   132      30.582  43.999  55.033  1.00  0.00           C  
ATOM   2085  CD  GLN   132      30.041  43.532  56.458  1.00  0.00           C  
ATOM   2086  OE1 GLN   132      29.252  42.596  56.565  1.00  0.00           O  
ATOM   2087  NE2 GLN   132      30.430  44.209  57.533  1.00  0.00           N  
ATOM   2088  H   GLN   132      31.380  46.002  52.907  1.00  0.00           H  
ATOM   2089  HA  GLN   132      29.452  43.820  52.634  1.00  0.00           H  
ATOM   2090  HB2 GLN   132      29.915  45.956  54.724  1.00  0.00           H  
ATOM   2091  HB3 GLN   132      28.625  44.722  54.654  1.00  0.00           H  
ATOM   2092  HG2 GLN   132      30.677  43.141  54.368  1.00  0.00           H  
ATOM   2093  HG3 GLN   132      31.600  44.372  55.149  1.00  0.00           H  
ATOM   2094 HE21 GLN   132      31.044  44.998  57.389  1.00  0.00           H  
ATOM   2095 HE22 GLN   132      29.919  44.146  58.402  1.00  0.00           H  
ATOM   2096  N   LEU   133      28.417  45.446  50.943  1.00  0.00           N  
ATOM   2097  CA  LEU   133      27.889  46.379  49.902  1.00  0.00           C  
ATOM   2098  C   LEU   133      26.444  46.760  50.119  1.00  0.00           C  
ATOM   2099  O   LEU   133      26.038  47.911  50.121  1.00  0.00           O  
ATOM   2100  CB  LEU   133      28.124  45.849  48.471  1.00  0.00           C  
ATOM   2101  CG  LEU   133      29.575  45.975  47.938  1.00  0.00           C  
ATOM   2102  CD1 LEU   133      29.521  45.409  46.514  1.00  0.00           C  
ATOM   2103  CD2 LEU   133      30.281  47.292  47.928  1.00  0.00           C  
ATOM   2104  H   LEU   133      28.770  44.524  50.731  1.00  0.00           H  
ATOM   2105  HA  LEU   133      28.376  47.353  49.954  1.00  0.00           H  
ATOM   2106  HB2 LEU   133      27.763  44.821  48.428  1.00  0.00           H  
ATOM   2107  HB3 LEU   133      27.400  46.350  47.828  1.00  0.00           H  
ATOM   2108  HG  LEU   133      30.252  45.320  48.486  1.00  0.00           H  
ATOM   2109 HD11 LEU   133      28.850  44.570  46.334  1.00  0.00           H  
ATOM   2110 HD12 LEU   133      29.353  46.248  45.838  1.00  0.00           H  
ATOM   2111 HD13 LEU   133      30.508  45.043  46.231  1.00  0.00           H  
ATOM   2112 HD21 LEU   133      30.322  47.782  48.901  1.00  0.00           H  
ATOM   2113 HD22 LEU   133      31.284  47.119  47.536  1.00  0.00           H  
ATOM   2114 HD23 LEU   133      29.783  47.954  47.220  1.00  0.00           H  
ATOM   2115  N   LEU   134      25.598  45.827  50.671  1.00  0.00           N  
ATOM   2116  CA  LEU   134      24.229  46.120  51.100  1.00  0.00           C  
ATOM   2117  C   LEU   134      24.132  47.135  52.255  1.00  0.00           C  
ATOM   2118  O   LEU   134      23.157  47.847  52.328  1.00  0.00           O  
ATOM   2119  CB  LEU   134      23.374  44.820  51.266  1.00  0.00           C  
ATOM   2120  CG  LEU   134      22.785  44.186  49.924  1.00  0.00           C  
ATOM   2121  CD1 LEU   134      23.697  43.107  49.260  1.00  0.00           C  
ATOM   2122  CD2 LEU   134      21.435  43.528  50.057  1.00  0.00           C  
ATOM   2123  H   LEU   134      25.991  44.912  50.839  1.00  0.00           H  
ATOM   2124  HA  LEU   134      23.769  46.559  50.215  1.00  0.00           H  
ATOM   2125  HB2 LEU   134      24.082  44.149  51.751  1.00  0.00           H  
ATOM   2126  HB3 LEU   134      22.541  45.007  51.944  1.00  0.00           H  
ATOM   2127  HG  LEU   134      22.612  44.976  49.194  1.00  0.00           H  
ATOM   2128 HD11 LEU   134      23.903  42.388  50.053  1.00  0.00           H  
ATOM   2129 HD12 LEU   134      23.321  42.623  48.359  1.00  0.00           H  
ATOM   2130 HD13 LEU   134      24.673  43.565  49.093  1.00  0.00           H  
ATOM   2131 HD21 LEU   134      20.748  44.237  50.520  1.00  0.00           H  
ATOM   2132 HD22 LEU   134      21.140  43.216  49.055  1.00  0.00           H  
ATOM   2133 HD23 LEU   134      21.529  42.670  50.721  1.00  0.00           H  
ATOM   2134  N   ASP   135      25.094  47.140  53.209  1.00  0.00           N  
ATOM   2135  CA  ASP   135      25.243  48.091  54.257  1.00  0.00           C  
ATOM   2136  C   ASP   135      25.850  49.410  53.741  1.00  0.00           C  
ATOM   2137  O   ASP   135      25.495  50.439  54.269  1.00  0.00           O  
ATOM   2138  CB  ASP   135      26.184  47.520  55.393  1.00  0.00           C  
ATOM   2139  CG  ASP   135      25.629  46.415  56.219  1.00  0.00           C  
ATOM   2140  OD1 ASP   135      26.288  45.990  57.177  1.00  0.00           O  
ATOM   2141  OD2 ASP   135      24.483  45.948  55.934  1.00  0.00           O1-
ATOM   2142  H   ASP   135      25.876  46.515  53.077  1.00  0.00           H  
ATOM   2143  HA  ASP   135      24.294  48.399  54.696  1.00  0.00           H  
ATOM   2144  HB2 ASP   135      27.138  47.228  54.953  1.00  0.00           H  
ATOM   2145  HB3 ASP   135      26.362  48.330  56.100  1.00  0.00           H  
ATOM   2146  N   ASP   136      26.696  49.437  52.714  1.00  0.00           N  
ATOM   2147  CA  ASP   136      27.001  50.732  52.024  1.00  0.00           C  
ATOM   2148  C   ASP   136      25.859  51.235  51.115  1.00  0.00           C  
ATOM   2149  O   ASP   136      25.606  52.426  51.170  1.00  0.00           O  
ATOM   2150  CB  ASP   136      28.385  50.727  51.351  1.00  0.00           C  
ATOM   2151  CG  ASP   136      29.561  50.849  52.371  1.00  0.00           C  
ATOM   2152  OD1 ASP   136      29.363  51.293  53.517  1.00  0.00           O  
ATOM   2153  OD2 ASP   136      30.685  50.374  52.046  1.00  0.00           O1-
ATOM   2154  H   ASP   136      26.903  48.559  52.258  1.00  0.00           H  
ATOM   2155  HA  ASP   136      27.097  51.493  52.798  1.00  0.00           H  
ATOM   2156  HB2 ASP   136      28.532  49.816  50.772  1.00  0.00           H  
ATOM   2157  HB3 ASP   136      28.355  51.528  50.613  1.00  0.00           H  
ATOM   2158  N   TYR   137      25.088  50.400  50.397  1.00  0.00           N  
ATOM   2159  CA  TYR   137      23.894  50.575  49.610  1.00  0.00           C  
ATOM   2160  C   TYR   137      22.779  51.071  50.516  1.00  0.00           C  
ATOM   2161  O   TYR   137      22.103  52.041  50.159  1.00  0.00           O  
ATOM   2162  CB  TYR   137      23.399  49.281  48.901  1.00  0.00           C  
ATOM   2163  CG  TYR   137      22.082  49.538  48.141  1.00  0.00           C  
ATOM   2164  CD1 TYR   137      22.140  50.178  46.887  1.00  0.00           C  
ATOM   2165  CE1 TYR   137      21.038  50.444  46.150  1.00  0.00           C  
ATOM   2166  CZ  TYR   137      19.804  49.860  46.481  1.00  0.00           C  
ATOM   2167  OH  TYR   137      18.727  50.076  45.666  1.00  0.00           O  
ATOM   2168  CE2 TYR   137      19.651  49.346  47.789  1.00  0.00           C  
ATOM   2169  CD2 TYR   137      20.783  49.182  48.606  1.00  0.00           C  
ATOM   2170  H   TYR   137      25.437  49.453  50.424  1.00  0.00           H  
ATOM   2171  HA  TYR   137      24.040  51.398  48.911  1.00  0.00           H  
ATOM   2172  HB2 TYR   137      24.154  48.932  48.196  1.00  0.00           H  
ATOM   2173  HB3 TYR   137      23.220  48.491  49.629  1.00  0.00           H  
ATOM   2174  HD1 TYR   137      23.127  50.384  46.500  1.00  0.00           H  
ATOM   2175  HE1 TYR   137      21.188  51.023  45.250  1.00  0.00           H  
ATOM   2176  HH  TYR   137      18.003  49.516  45.954  1.00  0.00           H  
ATOM   2177  HE2 TYR   137      18.677  49.111  48.192  1.00  0.00           H  
ATOM   2178  HD2 TYR   137      20.608  48.683  49.547  1.00  0.00           H  
ATOM   2179  N   LYS   138      22.741  50.656  51.761  1.00  0.00           N  
ATOM   2180  CA  LYS   138      21.710  51.047  52.768  1.00  0.00           C  
ATOM   2181  C   LYS   138      21.853  52.482  53.309  1.00  0.00           C  
ATOM   2182  O   LYS   138      20.882  53.205  53.524  1.00  0.00           O  
ATOM   2183  CB  LYS   138      21.468  49.991  53.850  1.00  0.00           C  
ATOM   2184  CG  LYS   138      20.377  50.518  54.832  1.00  0.00           C  
ATOM   2185  CD  LYS   138      19.566  49.359  55.560  1.00  0.00           C  
ATOM   2186  CE  LYS   138      18.193  49.673  56.170  1.00  0.00           C  
ATOM   2187  NZ  LYS   138      18.221  50.859  57.066  1.00  0.00           N1+
ATOM   2188  H   LYS   138      23.309  49.839  51.927  1.00  0.00           H  
ATOM   2189  HA  LYS   138      20.840  51.052  52.112  1.00  0.00           H  
ATOM   2190  HB2 LYS   138      21.095  49.082  53.377  1.00  0.00           H  
ATOM   2191  HB3 LYS   138      22.341  49.847  54.488  1.00  0.00           H  
ATOM   2192  HG2 LYS   138      20.830  51.278  55.469  1.00  0.00           H  
ATOM   2193  HG3 LYS   138      19.596  51.008  54.251  1.00  0.00           H  
ATOM   2194  HD2 LYS   138      19.534  48.562  54.818  1.00  0.00           H  
ATOM   2195  HD3 LYS   138      20.114  49.031  56.443  1.00  0.00           H  
ATOM   2196  HE2 LYS   138      17.655  49.823  55.234  1.00  0.00           H  
ATOM   2197  HE3 LYS   138      17.815  48.769  56.647  1.00  0.00           H  
ATOM   2198  HZ1 LYS   138      18.478  51.719  56.603  1.00  0.00           H  
ATOM   2199  HZ2 LYS   138      17.331  50.950  57.534  1.00  0.00           H  
ATOM   2200  HZ3 LYS   138      18.832  50.847  57.871  1.00  0.00           H  
ATOM   2201  N   GLU   139      23.080  52.828  53.508  1.00  0.00           N  
ATOM   2202  CA  GLU   139      23.447  54.197  53.765  1.00  0.00           C  
ATOM   2203  C   GLU   139      23.342  55.126  52.597  1.00  0.00           C  
ATOM   2204  O   GLU   139      23.151  56.362  52.700  1.00  0.00           O  
ATOM   2205  CB  GLU   139      24.898  54.306  54.319  1.00  0.00           C  
ATOM   2206  CG  GLU   139      25.200  55.639  55.105  1.00  0.00           C  
ATOM   2207  CD  GLU   139      24.361  55.558  56.374  1.00  0.00           C  
ATOM   2208  OE1 GLU   139      23.297  56.282  56.431  1.00  0.00           O  
ATOM   2209  OE2 GLU   139      24.607  54.721  57.283  1.00  0.00           O1-
ATOM   2210  H   GLU   139      23.788  52.136  53.304  1.00  0.00           H  
ATOM   2211  HA  GLU   139      22.754  54.576  54.516  1.00  0.00           H  
ATOM   2212  HB2 GLU   139      25.224  53.461  54.924  1.00  0.00           H  
ATOM   2213  HB3 GLU   139      25.570  54.254  53.462  1.00  0.00           H  
ATOM   2214  HG2 GLU   139      26.262  55.763  55.318  1.00  0.00           H  
ATOM   2215  HG3 GLU   139      24.860  56.480  54.502  1.00  0.00           H  
ATOM   2216  N   GLY   140      23.415  54.564  51.378  1.00  0.00           N  
ATOM   2217  CA  GLY   140      23.494  55.341  50.203  1.00  0.00           C  
ATOM   2218  C   GLY   140      24.869  55.646  49.605  1.00  0.00           C  
ATOM   2219  O   GLY   140      24.985  56.292  48.604  1.00  0.00           O  
ATOM   2220  H   GLY   140      23.506  53.559  51.337  1.00  0.00           H  
ATOM   2221  HA2 GLY   140      22.872  54.855  49.451  1.00  0.00           H  
ATOM   2222  HA3 GLY   140      23.005  56.298  50.384  1.00  0.00           H  
ATOM   2223  N   ASP   141      25.944  55.039  50.122  1.00  0.00           N  
ATOM   2224  CA  ASP   141      27.362  55.190  49.579  1.00  0.00           C  
ATOM   2225  C   ASP   141      27.727  54.121  48.593  1.00  0.00           C  
ATOM   2226  O   ASP   141      28.860  54.057  48.134  1.00  0.00           O  
ATOM   2227  CB  ASP   141      28.274  55.272  50.784  1.00  0.00           C  
ATOM   2228  CG  ASP   141      27.842  56.189  51.896  1.00  0.00           C  
ATOM   2229  OD1 ASP   141      28.110  55.931  53.040  1.00  0.00           O  
ATOM   2230  OD2 ASP   141      27.413  57.354  51.589  1.00  0.00           O1-
ATOM   2231  H   ASP   141      25.853  54.448  50.936  1.00  0.00           H  
ATOM   2232  HA  ASP   141      27.444  56.183  49.138  1.00  0.00           H  
ATOM   2233  HB2 ASP   141      28.396  54.231  51.084  1.00  0.00           H  
ATOM   2234  HB3 ASP   141      29.274  55.525  50.433  1.00  0.00           H  
ATOM   2235  N   LEU   142      26.801  53.182  48.222  1.00  0.00           N  
ATOM   2236  CA  LEU   142      26.973  52.278  47.066  1.00  0.00           C  
ATOM   2237  C   LEU   142      25.798  52.270  46.123  1.00  0.00           C  
ATOM   2238  O   LEU   142      24.695  52.120  46.627  1.00  0.00           O  
ATOM   2239  CB  LEU   142      27.315  50.873  47.591  1.00  0.00           C  
ATOM   2240  CG  LEU   142      27.544  49.774  46.619  1.00  0.00           C  
ATOM   2241  CD1 LEU   142      26.416  49.189  45.656  1.00  0.00           C  
ATOM   2242  CD2 LEU   142      28.784  50.106  45.782  1.00  0.00           C  
ATOM   2243  H   LEU   142      25.844  53.316  48.515  1.00  0.00           H  
ATOM   2244  HA  LEU   142      27.826  52.650  46.499  1.00  0.00           H  
ATOM   2245  HB2 LEU   142      28.210  50.877  48.213  1.00  0.00           H  
ATOM   2246  HB3 LEU   142      26.408  50.545  48.102  1.00  0.00           H  
ATOM   2247  HG  LEU   142      27.923  48.988  47.272  1.00  0.00           H  
ATOM   2248 HD11 LEU   142      26.449  49.846  44.787  1.00  0.00           H  
ATOM   2249 HD12 LEU   142      26.704  48.153  45.476  1.00  0.00           H  
ATOM   2250 HD13 LEU   142      25.469  49.306  46.182  1.00  0.00           H  
ATOM   2251 HD21 LEU   142      29.270  49.179  45.476  1.00  0.00           H  
ATOM   2252 HD22 LEU   142      28.593  50.780  44.947  1.00  0.00           H  
ATOM   2253 HD23 LEU   142      29.484  50.668  46.401  1.00  0.00           H  
ATOM   2254  N   ARG   143      25.983  52.523  44.863  1.00  0.00           N  
ATOM   2255  CA  ARG   143      24.932  52.892  43.877  1.00  0.00           C  
ATOM   2256  C   ARG   143      25.067  52.240  42.590  1.00  0.00           C  
ATOM   2257  O   ARG   143      26.155  52.141  42.038  1.00  0.00           O  
ATOM   2258  CB  ARG   143      24.966  54.441  43.803  1.00  0.00           C  
ATOM   2259  CG  ARG   143      24.250  55.030  42.580  1.00  0.00           C  
ATOM   2260  CD  ARG   143      24.236  56.623  42.655  1.00  0.00           C  
ATOM   2261  NE  ARG   143      25.662  57.212  42.678  1.00  0.00           N  
ATOM   2262  CZ  ARG   143      26.610  57.123  41.758  1.00  0.00           C  
ATOM   2263  NH1 ARG   143      26.508  56.310  40.720  1.00  0.00           N  
ATOM   2264  NH2 ARG   143      27.704  57.819  41.883  1.00  0.00           N1+
ATOM   2265  H   ARG   143      26.925  52.584  44.503  1.00  0.00           H  
ATOM   2266  HA  ARG   143      23.971  52.529  44.243  1.00  0.00           H  
ATOM   2267  HB2 ARG   143      24.598  54.860  44.739  1.00  0.00           H  
ATOM   2268  HB3 ARG   143      26.011  54.749  43.785  1.00  0.00           H  
ATOM   2269  HG2 ARG   143      24.708  54.693  41.650  1.00  0.00           H  
ATOM   2270  HG3 ARG   143      23.205  54.722  42.627  1.00  0.00           H  
ATOM   2271  HD2 ARG   143      23.568  56.824  41.817  1.00  0.00           H  
ATOM   2272  HD3 ARG   143      23.670  56.752  43.577  1.00  0.00           H  
ATOM   2273  HE  ARG   143      25.868  57.791  43.480  1.00  0.00           H  
ATOM   2274 HH11 ARG   143      25.598  55.943  40.481  1.00  0.00           H  
ATOM   2275 HH12 ARG   143      27.236  56.091  40.055  1.00  0.00           H  
ATOM   2276 HH21 ARG   143      27.870  58.331  42.737  1.00  0.00           H  
ATOM   2277 HH22 ARG   143      28.328  57.773  41.090  1.00  0.00           H  
ATOM   2278  N   ILE   144      23.982  51.713  41.988  1.00  0.00           N  
ATOM   2279  CA  ILE   144      24.094  50.841  40.850  1.00  0.00           C  
ATOM   2280  C   ILE   144      23.972  51.648  39.471  1.00  0.00           C  
ATOM   2281  O   ILE   144      23.361  52.704  39.487  1.00  0.00           O  
ATOM   2282  CB  ILE   144      23.044  49.641  40.946  1.00  0.00           C  
ATOM   2283  CG2 ILE   144      23.175  48.729  39.672  1.00  0.00           C  
ATOM   2284  CG1 ILE   144      23.225  48.754  42.190  1.00  0.00           C  
ATOM   2285  CD1 ILE   144      22.787  49.347  43.538  1.00  0.00           C  
ATOM   2286  H   ILE   144      23.076  51.694  42.433  1.00  0.00           H  
ATOM   2287  HA  ILE   144      25.143  50.549  40.907  1.00  0.00           H  
ATOM   2288  HB  ILE   144      22.014  49.984  41.042  1.00  0.00           H  
ATOM   2289 HG21 ILE   144      22.502  47.896  39.875  1.00  0.00           H  
ATOM   2290 HG22 ILE   144      22.962  49.241  38.734  1.00  0.00           H  
ATOM   2291 HG23 ILE   144      24.198  48.352  39.650  1.00  0.00           H  
ATOM   2292 HG12 ILE   144      22.551  47.924  41.977  1.00  0.00           H  
ATOM   2293 HG13 ILE   144      24.206  48.288  42.282  1.00  0.00           H  
ATOM   2294 HD11 ILE   144      22.645  48.578  44.296  1.00  0.00           H  
ATOM   2295 HD12 ILE   144      23.595  49.966  43.928  1.00  0.00           H  
ATOM   2296 HD13 ILE   144      21.867  49.862  43.260  1.00  0.00           H  
ATOM   2297  N   MET   145      24.676  51.183  38.389  1.00  0.00           N  
ATOM   2298  CA  MET   145      24.567  51.614  36.990  1.00  0.00           C  
ATOM   2299  C   MET   145      23.845  50.636  36.056  1.00  0.00           C  
ATOM   2300  O   MET   145      23.918  49.429  36.386  1.00  0.00           O  
ATOM   2301  CB  MET   145      25.985  51.808  36.431  1.00  0.00           C  
ATOM   2302  CG  MET   145      26.848  52.657  37.284  1.00  0.00           C  
ATOM   2303  SD  MET   145      28.452  53.127  36.647  1.00  0.00           S  
ATOM   2304  CE  MET   145      27.961  54.546  35.606  1.00  0.00           C  
ATOM   2305  H   MET   145      25.214  50.341  38.543  1.00  0.00           H  
ATOM   2306  HA  MET   145      23.996  52.538  36.889  1.00  0.00           H  
ATOM   2307  HB2 MET   145      26.363  50.796  36.287  1.00  0.00           H  
ATOM   2308  HB3 MET   145      25.945  52.285  35.451  1.00  0.00           H  
ATOM   2309  HG2 MET   145      26.370  53.625  37.432  1.00  0.00           H  
ATOM   2310  HG3 MET   145      27.114  52.281  38.272  1.00  0.00           H  
ATOM   2311  HE1 MET   145      27.018  54.378  35.085  1.00  0.00           H  
ATOM   2312  HE2 MET   145      27.943  55.407  36.275  1.00  0.00           H  
ATOM   2313  HE3 MET   145      28.676  54.617  34.787  1.00  0.00           H  
ATOM   2314  N   PRO   146      23.358  51.070  34.918  1.00  0.00           N  
ATOM   2315  CA  PRO   146      22.589  50.226  34.012  1.00  0.00           C  
ATOM   2316  C   PRO   146      23.343  48.974  33.644  1.00  0.00           C  
ATOM   2317  O   PRO   146      24.558  48.921  33.410  1.00  0.00           O  
ATOM   2318  CD  PRO   146      23.409  52.479  34.500  1.00  0.00           C  
ATOM   2319  CG  PRO   146      22.293  52.565  33.472  1.00  0.00           C  
ATOM   2320  CB  PRO   146      22.302  51.154  32.806  1.00  0.00           C  
ATOM   2321  HD2 PRO   146      24.387  52.705  34.077  1.00  0.00           H  
ATOM   2322  HD3 PRO   146      23.247  53.228  35.275  1.00  0.00           H  
ATOM   2323  HG2 PRO   146      22.447  53.366  32.749  1.00  0.00           H  
ATOM   2324  HG3 PRO   146      21.376  52.657  34.053  1.00  0.00           H  
ATOM   2325  HB2 PRO   146      23.180  50.988  32.183  1.00  0.00           H  
ATOM   2326  HB3 PRO   146      21.383  50.971  32.250  1.00  0.00           H  
ATOM   2327  HA  PRO   146      21.704  49.971  34.595  1.00  0.00           H  
ATOM   2328  N   ASP   147      22.506  47.975  33.389  1.00  0.00           N  
ATOM   2329  CA  ASP   147      22.970  46.656  32.981  1.00  0.00           C  
ATOM   2330  C   ASP   147      23.639  46.523  31.654  1.00  0.00           C  
ATOM   2331  O   ASP   147      24.650  45.787  31.579  1.00  0.00           O  
ATOM   2332  CB  ASP   147      21.845  45.678  33.221  1.00  0.00           C  
ATOM   2333  CG  ASP   147      21.422  45.399  34.651  1.00  0.00           C  
ATOM   2334  OD1 ASP   147      21.977  45.884  35.638  1.00  0.00           O  
ATOM   2335  OD2 ASP   147      20.440  44.654  34.932  1.00  0.00           O1-
ATOM   2336  H   ASP   147      21.539  48.257  33.308  1.00  0.00           H  
ATOM   2337  HA  ASP   147      23.776  46.398  33.668  1.00  0.00           H  
ATOM   2338  HB2 ASP   147      20.957  45.809  32.603  1.00  0.00           H  
ATOM   2339  HB3 ASP   147      22.249  44.770  32.773  1.00  0.00           H  
ATOM   2340  N   SER   148      23.178  47.234  30.564  1.00  0.00           N  
ATOM   2341  CA  SER   148      21.882  47.923  30.325  1.00  0.00           C  
ATOM   2342  C   SER   148      20.756  46.857  30.102  1.00  0.00           C  
ATOM   2343  O   SER   148      21.003  45.824  29.537  1.00  0.00           O  
ATOM   2344  CB  SER   148      21.995  48.779  29.082  1.00  0.00           C  
ATOM   2345  OG  SER   148      20.812  49.382  28.776  1.00  0.00           O  
ATOM   2346  H   SER   148      23.795  47.022  29.793  1.00  0.00           H  
ATOM   2347  HA  SER   148      21.598  48.600  31.131  1.00  0.00           H  
ATOM   2348  HB2 SER   148      22.782  49.529  29.154  1.00  0.00           H  
ATOM   2349  HB3 SER   148      22.294  48.130  28.259  1.00  0.00           H  
ATOM   2350  HG  SER   148      20.445  49.041  27.958  1.00  0.00           H  
ATOM   2351  N   ASN   149      19.547  47.127  30.576  1.00  0.00           N  
ATOM   2352  CA  ASN   149      18.557  45.968  30.727  1.00  0.00           C  
ATOM   2353  C   ASN   149      17.932  45.530  29.356  1.00  0.00           C  
ATOM   2354  O   ASN   149      17.195  44.585  29.257  1.00  0.00           O  
ATOM   2355  CB  ASN   149      17.526  46.309  31.767  1.00  0.00           C  
ATOM   2356  CG  ASN   149      16.687  47.472  31.409  1.00  0.00           C  
ATOM   2357  OD1 ASN   149      17.165  48.560  31.233  1.00  0.00           O  
ATOM   2358  ND2 ASN   149      15.357  47.343  31.460  1.00  0.00           N  
ATOM   2359  H   ASN   149      19.339  48.002  31.036  1.00  0.00           H  
ATOM   2360  HA  ASN   149      19.181  45.112  30.983  1.00  0.00           H  
ATOM   2361  HB2 ASN   149      16.946  45.416  32.000  1.00  0.00           H  
ATOM   2362  HB3 ASN   149      18.175  46.492  32.624  1.00  0.00           H  
ATOM   2363 HD21 ASN   149      14.977  46.472  31.803  1.00  0.00           H  
ATOM   2364 HD22 ASN   149      14.821  48.199  31.435  1.00  0.00           H  
ATOM   2365  N   ASP   150      18.130  46.272  28.212  1.00  0.00           N  
ATOM   2366  CA  ASP   150      17.929  45.889  26.795  1.00  0.00           C  
ATOM   2367  C   ASP   150      19.075  45.027  26.111  1.00  0.00           C  
ATOM   2368  O   ASP   150      18.870  44.326  25.130  1.00  0.00           O  
ATOM   2369  CB  ASP   150      17.612  47.120  26.011  1.00  0.00           C  
ATOM   2370  CG  ASP   150      18.677  48.218  26.002  1.00  0.00           C  
ATOM   2371  OD1 ASP   150      18.636  49.226  25.275  1.00  0.00           O  
ATOM   2372  OD2 ASP   150      19.669  48.137  26.760  1.00  0.00           O1-
ATOM   2373  H   ASP   150      18.731  47.083  28.246  1.00  0.00           H  
ATOM   2374  HA  ASP   150      17.045  45.253  26.757  1.00  0.00           H  
ATOM   2375  HB2 ASP   150      17.377  46.801  24.996  1.00  0.00           H  
ATOM   2376  HB3 ASP   150      16.676  47.581  26.328  1.00  0.00           H  
ATOM   2377  N   SER   151      20.285  45.141  26.725  1.00  0.00           N  
ATOM   2378  CA  SER   151      21.341  44.204  26.445  1.00  0.00           C  
ATOM   2379  C   SER   151      20.977  42.649  26.614  1.00  0.00           C  
ATOM   2380  O   SER   151      21.177  41.918  25.623  1.00  0.00           O  
ATOM   2381  CB  SER   151      22.617  44.706  27.069  1.00  0.00           C  
ATOM   2382  OG  SER   151      23.785  44.032  26.564  1.00  0.00           O  
ATOM   2383  H   SER   151      20.361  45.805  27.482  1.00  0.00           H  
ATOM   2384  HA  SER   151      21.491  44.290  25.369  1.00  0.00           H  
ATOM   2385  HB2 SER   151      22.864  45.763  26.968  1.00  0.00           H  
ATOM   2386  HB3 SER   151      22.553  44.435  28.123  1.00  0.00           H  
ATOM   2387  HG  SER   151      23.795  44.009  25.604  1.00  0.00           H  
ATOM   2388  N   PRO   152      20.563  42.107  27.791  1.00  0.00           N  
ATOM   2389  CA  PRO   152      20.377  40.711  27.972  1.00  0.00           C  
ATOM   2390  C   PRO   152      19.286  40.168  26.970  1.00  0.00           C  
ATOM   2391  O   PRO   152      19.501  39.110  26.442  1.00  0.00           O  
ATOM   2392  CD  PRO   152      20.433  42.791  29.134  1.00  0.00           C  
ATOM   2393  CG  PRO   152      19.947  41.732  30.100  1.00  0.00           C  
ATOM   2394  CB  PRO   152      20.171  40.403  29.436  1.00  0.00           C  
ATOM   2395  HD2 PRO   152      19.749  43.639  29.094  1.00  0.00           H  
ATOM   2396  HD3 PRO   152      21.359  43.226  29.508  1.00  0.00           H  
ATOM   2397  HG2 PRO   152      18.897  41.868  30.359  1.00  0.00           H  
ATOM   2398  HG3 PRO   152      20.485  41.802  31.045  1.00  0.00           H  
ATOM   2399  HB2 PRO   152      19.404  39.630  29.488  1.00  0.00           H  
ATOM   2400  HB3 PRO   152      21.081  40.009  29.888  1.00  0.00           H  
ATOM   2401  HA  PRO   152      21.287  40.159  27.735  1.00  0.00           H  
ATOM   2402  N   PRO   153      18.150  40.894  26.727  1.00  0.00           N  
ATOM   2403  CA  PRO   153      17.278  40.548  25.617  1.00  0.00           C  
ATOM   2404  C   PRO   153      17.938  40.528  24.196  1.00  0.00           C  
ATOM   2405  O   PRO   153      17.862  39.548  23.442  1.00  0.00           O  
ATOM   2406  CD  PRO   153      17.552  41.931  27.541  1.00  0.00           C  
ATOM   2407  CG  PRO   153      16.072  42.081  27.107  1.00  0.00           C  
ATOM   2408  CB  PRO   153      16.080  41.501  25.697  1.00  0.00           C  
ATOM   2409  HD2 PRO   153      18.063  42.861  27.288  1.00  0.00           H  
ATOM   2410  HD3 PRO   153      17.688  41.485  28.526  1.00  0.00           H  
ATOM   2411  HG2 PRO   153      15.766  43.125  27.168  1.00  0.00           H  
ATOM   2412  HG3 PRO   153      15.368  41.440  27.638  1.00  0.00           H  
ATOM   2413  HB2 PRO   153      16.197  42.272  24.936  1.00  0.00           H  
ATOM   2414  HB3 PRO   153      15.112  41.026  25.538  1.00  0.00           H  
ATOM   2415  HA  PRO   153      16.957  39.511  25.717  1.00  0.00           H  
ATOM   2416  N   ALA   154      18.674  41.549  23.813  1.00  0.00           N  
ATOM   2417  CA  ALA   154      19.394  41.746  22.538  1.00  0.00           C  
ATOM   2418  C   ALA   154      20.446  40.643  22.240  1.00  0.00           C  
ATOM   2419  O   ALA   154      20.636  40.184  21.149  1.00  0.00           O  
ATOM   2420  CB  ALA   154      20.185  43.087  22.632  1.00  0.00           C  
ATOM   2421  H   ALA   154      18.801  42.259  24.520  1.00  0.00           H  
ATOM   2422  HA  ALA   154      18.667  41.920  21.746  1.00  0.00           H  
ATOM   2423  HB1 ALA   154      21.097  43.038  23.227  1.00  0.00           H  
ATOM   2424  HB2 ALA   154      20.473  43.352  21.614  1.00  0.00           H  
ATOM   2425  HB3 ALA   154      19.518  43.892  22.936  1.00  0.00           H  
ATOM   2426  N   GLU   155      21.085  40.152  23.368  1.00  0.00           N  
ATOM   2427  CA  GLU   155      22.191  39.221  23.311  1.00  0.00           C  
ATOM   2428  C   GLU   155      21.734  37.816  23.042  1.00  0.00           C  
ATOM   2429  O   GLU   155      20.601  37.447  23.321  1.00  0.00           O  
ATOM   2430  CB  GLU   155      22.993  39.370  24.641  1.00  0.00           C  
ATOM   2431  CG  GLU   155      24.184  38.396  24.924  1.00  0.00           C  
ATOM   2432  CD  GLU   155      25.307  38.584  23.895  1.00  0.00           C  
ATOM   2433  OE1 GLU   155      26.350  39.167  24.274  1.00  0.00           O  
ATOM   2434  OE2 GLU   155      25.108  38.345  22.685  1.00  0.00           O1-
ATOM   2435  H   GLU   155      21.022  40.709  24.208  1.00  0.00           H  
ATOM   2436  HA  GLU   155      22.841  39.515  22.488  1.00  0.00           H  
ATOM   2437  HB2 GLU   155      23.215  40.430  24.758  1.00  0.00           H  
ATOM   2438  HB3 GLU   155      22.269  39.226  25.443  1.00  0.00           H  
ATOM   2439  HG2 GLU   155      24.574  38.540  25.931  1.00  0.00           H  
ATOM   2440  HG3 GLU   155      23.791  37.381  24.981  1.00  0.00           H  
ATOM   2441  N   ARG   156      22.575  37.012  22.383  1.00  0.00           N  
ATOM   2442  CA  ARG   156      22.340  35.587  22.036  1.00  0.00           C  
ATOM   2443  C   ARG   156      22.232  34.711  23.297  1.00  0.00           C  
ATOM   2444  O   ARG   156      22.669  34.999  24.381  1.00  0.00           O  
ATOM   2445  CB  ARG   156      23.505  35.115  21.136  1.00  0.00           C  
ATOM   2446  CG  ARG   156      23.451  33.766  20.519  1.00  0.00           C  
ATOM   2447  CD  ARG   156      24.782  33.434  19.784  1.00  0.00           C  
ATOM   2448  NE  ARG   156      24.560  32.162  19.028  1.00  0.00           N  
ATOM   2449  CZ  ARG   156      25.392  31.153  19.038  1.00  0.00           C  
ATOM   2450  NH1 ARG   156      26.328  30.982  19.997  1.00  0.00           N  
ATOM   2451  NH2 ARG   156      25.238  30.206  18.149  1.00  0.00           N1+
ATOM   2452  H   ARG   156      23.519  37.363  22.310  1.00  0.00           H  
ATOM   2453  HA  ARG   156      21.441  35.491  21.428  1.00  0.00           H  
ATOM   2454  HB2 ARG   156      23.538  35.822  20.308  1.00  0.00           H  
ATOM   2455  HB3 ARG   156      24.442  35.269  21.672  1.00  0.00           H  
ATOM   2456  HG2 ARG   156      23.397  33.041  21.331  1.00  0.00           H  
ATOM   2457  HG3 ARG   156      22.643  33.755  19.788  1.00  0.00           H  
ATOM   2458  HD2 ARG   156      25.162  34.313  19.261  1.00  0.00           H  
ATOM   2459  HD3 ARG   156      25.547  33.357  20.557  1.00  0.00           H  
ATOM   2460  HE  ARG   156      23.951  32.213  18.224  1.00  0.00           H  
ATOM   2461 HH11 ARG   156      26.169  31.533  20.829  1.00  0.00           H  
ATOM   2462 HH12 ARG   156      26.930  30.172  20.045  1.00  0.00           H  
ATOM   2463 HH21 ARG   156      24.639  30.285  17.339  1.00  0.00           H  
ATOM   2464 HH22 ARG   156      25.842  29.406  18.277  1.00  0.00           H  
ATOM   2465  N   GLU   157      21.730  33.477  23.143  1.00  0.00           N  
ATOM   2466  CA  GLU   157      21.831  32.480  24.203  1.00  0.00           C  
ATOM   2467  C   GLU   157      23.312  31.829  24.374  1.00  0.00           C  
ATOM   2468  O   GLU   157      24.090  31.842  23.458  1.00  0.00           O  
ATOM   2469  CB  GLU   157      20.712  31.463  24.047  1.00  0.00           C  
ATOM   2470  CG  GLU   157      19.387  31.967  24.648  1.00  0.00           C  
ATOM   2471  CD  GLU   157      18.264  30.952  24.689  1.00  0.00           C  
ATOM   2472  OE1 GLU   157      17.746  30.395  23.680  1.00  0.00           O  
ATOM   2473  OE2 GLU   157      17.932  30.587  25.833  1.00  0.00           O1-
ATOM   2474  H   GLU   157      21.346  33.206  22.249  1.00  0.00           H  
ATOM   2475  HA  GLU   157      21.654  33.025  25.130  1.00  0.00           H  
ATOM   2476  HB2 GLU   157      20.592  31.257  22.983  1.00  0.00           H  
ATOM   2477  HB3 GLU   157      21.025  30.544  24.542  1.00  0.00           H  
ATOM   2478  HG2 GLU   157      19.584  32.385  25.635  1.00  0.00           H  
ATOM   2479  HG3 GLU   157      19.087  32.817  24.033  1.00  0.00           H  
ATOM   2480  N   PRO   158      23.608  31.327  25.574  1.00  0.00           N  
ATOM   2481  CA  PRO   158      24.938  30.880  25.937  1.00  0.00           C  
ATOM   2482  C   PRO   158      25.456  29.524  25.208  1.00  0.00           C  
ATOM   2483  O   PRO   158      26.232  28.673  25.730  1.00  0.00           O  
ATOM   2484  CD  PRO   158      22.667  31.239  26.686  1.00  0.00           C  
ATOM   2485  CG  PRO   158      23.440  30.265  27.618  1.00  0.00           C  
ATOM   2486  CB  PRO   158      24.932  30.720  27.502  1.00  0.00           C  
ATOM   2487  HD2 PRO   158      21.635  30.998  26.435  1.00  0.00           H  
ATOM   2488  HD3 PRO   158      22.668  32.166  27.260  1.00  0.00           H  
ATOM   2489  HG2 PRO   158      23.241  29.309  27.133  1.00  0.00           H  
ATOM   2490  HG3 PRO   158      23.081  30.413  28.637  1.00  0.00           H  
ATOM   2491  HB2 PRO   158      25.700  29.980  27.729  1.00  0.00           H  
ATOM   2492  HB3 PRO   158      25.140  31.675  27.985  1.00  0.00           H  
ATOM   2493  HA  PRO   158      25.681  31.654  25.745  1.00  0.00           H  
ATOM   2494  N   GLY   159      25.176  29.343  23.913  1.00  0.00           N  
ATOM   2495  CA  GLY   159      25.567  28.146  23.161  1.00  0.00           C  
ATOM   2496  C   GLY   159      27.058  28.119  22.982  1.00  0.00           C  
ATOM   2497  O   GLY   159      27.736  29.078  23.326  1.00  0.00           O  
ATOM   2498  H   GLY   159      24.456  29.942  23.535  1.00  0.00           H  
ATOM   2499  HA2 GLY   159      25.144  27.252  23.620  1.00  0.00           H  
ATOM   2500  HA3 GLY   159      25.081  28.054  22.190  1.00  0.00           H  
ATOM   2501  N   GLU   160      27.634  26.975  22.502  1.00  0.00           N  
ATOM   2502  CA  GLU   160      29.033  26.807  22.156  1.00  0.00           C  
ATOM   2503  C   GLU   160      30.108  27.263  23.273  1.00  0.00           C  
ATOM   2504  O   GLU   160      30.961  28.072  23.044  1.00  0.00           O  
ATOM   2505  CB  GLU   160      29.391  27.331  20.790  1.00  0.00           C  
ATOM   2506  CG  GLU   160      28.443  26.872  19.728  1.00  0.00           C  
ATOM   2507  CD  GLU   160      27.448  27.853  19.105  1.00  0.00           C  
ATOM   2508  OE1 GLU   160      26.266  27.565  18.850  1.00  0.00           O  
ATOM   2509  OE2 GLU   160      27.927  29.062  18.948  1.00  0.00           O1-
ATOM   2510  H   GLU   160      27.029  26.196  22.284  1.00  0.00           H  
ATOM   2511  HA  GLU   160      29.234  25.740  22.064  1.00  0.00           H  
ATOM   2512  HB2 GLU   160      29.487  28.413  20.882  1.00  0.00           H  
ATOM   2513  HB3 GLU   160      30.365  26.890  20.575  1.00  0.00           H  
ATOM   2514  HG2 GLU   160      28.983  26.441  18.884  1.00  0.00           H  
ATOM   2515  HG3 GLU   160      27.884  26.062  20.196  1.00  0.00           H  
ATOM   2516  N   VAL   161      30.036  26.611  24.363  1.00  0.00           N  
ATOM   2517  CA  VAL   161      30.883  26.936  25.542  1.00  0.00           C  
ATOM   2518  C   VAL   161      32.326  26.492  25.483  1.00  0.00           C  
ATOM   2519  O   VAL   161      32.785  25.332  25.688  1.00  0.00           O  
ATOM   2520  CB  VAL   161      30.206  26.497  26.951  1.00  0.00           C  
ATOM   2521  CG1 VAL   161      31.032  27.160  28.113  1.00  0.00           C  
ATOM   2522  CG2 VAL   161      28.727  26.960  26.851  1.00  0.00           C  
ATOM   2523  H   VAL   161      29.494  25.760  24.401  1.00  0.00           H  
ATOM   2524  HA  VAL   161      30.923  28.024  25.593  1.00  0.00           H  
ATOM   2525  HB  VAL   161      30.229  25.418  27.101  1.00  0.00           H  
ATOM   2526 HG11 VAL   161      30.634  26.914  29.098  1.00  0.00           H  
ATOM   2527 HG12 VAL   161      32.071  26.832  28.070  1.00  0.00           H  
ATOM   2528 HG13 VAL   161      31.195  28.226  27.958  1.00  0.00           H  
ATOM   2529 HG21 VAL   161      28.196  26.692  27.765  1.00  0.00           H  
ATOM   2530 HG22 VAL   161      28.716  28.031  26.649  1.00  0.00           H  
ATOM   2531 HG23 VAL   161      28.120  26.480  26.084  1.00  0.00           H  
ATOM   2532  N   VAL   162      33.265  27.437  25.193  1.00  0.00           N  
ATOM   2533  CA  VAL   162      34.752  27.167  25.100  1.00  0.00           C  
ATOM   2534  C   VAL   162      35.332  26.773  26.425  1.00  0.00           C  
ATOM   2535  O   VAL   162      34.792  27.103  27.434  1.00  0.00           O  
ATOM   2536  CB  VAL   162      35.534  28.427  24.674  1.00  0.00           C  
ATOM   2537  CG1 VAL   162      35.225  28.830  23.244  1.00  0.00           C  
ATOM   2538  CG2 VAL   162      35.326  29.719  25.474  1.00  0.00           C  
ATOM   2539  H   VAL   162      32.911  28.382  25.231  1.00  0.00           H  
ATOM   2540  HA  VAL   162      34.993  26.322  24.456  1.00  0.00           H  
ATOM   2541  HB  VAL   162      36.614  28.290  24.744  1.00  0.00           H  
ATOM   2542 HG11 VAL   162      35.903  29.645  22.993  1.00  0.00           H  
ATOM   2543 HG12 VAL   162      35.405  28.018  22.539  1.00  0.00           H  
ATOM   2544 HG13 VAL   162      34.163  29.007  23.073  1.00  0.00           H  
ATOM   2545 HG21 VAL   162      35.710  29.513  26.473  1.00  0.00           H  
ATOM   2546 HG22 VAL   162      35.898  30.516  24.998  1.00  0.00           H  
ATOM   2547 HG23 VAL   162      34.281  30.026  25.431  1.00  0.00           H  
ATOM   2548  N   ASP   163      36.507  26.181  26.484  1.00  0.00           N  
ATOM   2549  CA  ASP   163      37.199  25.831  27.680  1.00  0.00           C  
ATOM   2550  C   ASP   163      37.442  27.070  28.599  1.00  0.00           C  
ATOM   2551  O   ASP   163      37.670  28.129  28.120  1.00  0.00           O  
ATOM   2552  CB  ASP   163      38.424  24.962  27.264  1.00  0.00           C  
ATOM   2553  CG  ASP   163      39.152  24.218  28.368  1.00  0.00           C  
ATOM   2554  OD1 ASP   163      40.323  23.973  28.251  1.00  0.00           O  
ATOM   2555  OD2 ASP   163      38.484  24.040  29.439  1.00  0.00           O1-
ATOM   2556  H   ASP   163      36.872  25.912  25.582  1.00  0.00           H  
ATOM   2557  HA  ASP   163      36.578  25.141  28.251  1.00  0.00           H  
ATOM   2558  HB2 ASP   163      38.125  24.236  26.508  1.00  0.00           H  
ATOM   2559  HB3 ASP   163      39.082  25.578  26.652  1.00  0.00           H  
ATOM   2560  N   SER   164      37.457  26.799  29.897  1.00  0.00           N  
ATOM   2561  CA  SER   164      37.783  27.929  30.846  1.00  0.00           C  
ATOM   2562  C   SER   164      39.204  28.412  30.799  1.00  0.00           C  
ATOM   2563  O   SER   164      40.043  27.619  30.407  1.00  0.00           O  
ATOM   2564  CB  SER   164      37.448  27.393  32.201  1.00  0.00           C  
ATOM   2565  OG  SER   164      37.713  28.434  33.168  1.00  0.00           O  
ATOM   2566  H   SER   164      37.247  25.882  30.265  1.00  0.00           H  
ATOM   2567  HA  SER   164      37.100  28.741  30.594  1.00  0.00           H  
ATOM   2568  HB2 SER   164      36.426  27.023  32.289  1.00  0.00           H  
ATOM   2569  HB3 SER   164      38.028  26.478  32.326  1.00  0.00           H  
ATOM   2570  HG  SER   164      36.891  28.887  33.370  1.00  0.00           H  
ATOM   2571  N   LEU   165      39.591  29.721  31.095  1.00  0.00           N  
ATOM   2572  CA  LEU   165      41.042  30.174  30.969  1.00  0.00           C  
ATOM   2573  C   LEU   165      41.881  29.918  32.242  1.00  0.00           C  
ATOM   2574  O   LEU   165      43.016  30.291  32.344  1.00  0.00           O  
ATOM   2575  CB  LEU   165      41.051  31.671  30.677  1.00  0.00           C  
ATOM   2576  CG  LEU   165      40.565  32.012  29.264  1.00  0.00           C  
ATOM   2577  CD1 LEU   165      40.259  33.531  29.244  1.00  0.00           C  
ATOM   2578  CD2 LEU   165      41.551  31.731  28.147  1.00  0.00           C  
ATOM   2579  H   LEU   165      38.942  30.403  31.460  1.00  0.00           H  
ATOM   2580  HA  LEU   165      41.502  29.651  30.132  1.00  0.00           H  
ATOM   2581  HB2 LEU   165      40.462  32.179  31.441  1.00  0.00           H  
ATOM   2582  HB3 LEU   165      42.065  32.047  30.811  1.00  0.00           H  
ATOM   2583  HG  LEU   165      39.714  31.410  28.943  1.00  0.00           H  
ATOM   2584 HD11 LEU   165      39.391  33.716  29.877  1.00  0.00           H  
ATOM   2585 HD12 LEU   165      41.026  34.262  29.498  1.00  0.00           H  
ATOM   2586 HD13 LEU   165      39.933  33.809  28.242  1.00  0.00           H  
ATOM   2587 HD21 LEU   165      42.527  32.176  28.334  1.00  0.00           H  
ATOM   2588 HD22 LEU   165      41.726  30.659  28.043  1.00  0.00           H  
ATOM   2589 HD23 LEU   165      41.094  32.029  27.204  1.00  0.00           H  
ATOM   2590  N   VAL   166      41.151  29.353  33.270  1.00  0.00           N  
ATOM   2591  CA  VAL   166      41.824  28.918  34.462  1.00  0.00           C  
ATOM   2592  C   VAL   166      42.949  27.859  34.284  1.00  0.00           C  
ATOM   2593  O   VAL   166      42.926  27.109  33.286  1.00  0.00           O  
ATOM   2594  CB  VAL   166      40.748  28.530  35.538  1.00  0.00           C  
ATOM   2595  CG1 VAL   166      41.370  28.283  36.902  1.00  0.00           C  
ATOM   2596  CG2 VAL   166      39.712  29.710  35.693  1.00  0.00           C  
ATOM   2597  H   VAL   166      40.186  29.120  33.086  1.00  0.00           H  
ATOM   2598  HA  VAL   166      42.414  29.757  34.832  1.00  0.00           H  
ATOM   2599  HB  VAL   166      40.186  27.652  35.220  1.00  0.00           H  
ATOM   2600 HG11 VAL   166      42.000  27.395  36.959  1.00  0.00           H  
ATOM   2601 HG12 VAL   166      41.834  29.219  37.215  1.00  0.00           H  
ATOM   2602 HG13 VAL   166      40.525  28.173  37.582  1.00  0.00           H  
ATOM   2603 HG21 VAL   166      40.314  30.604  35.856  1.00  0.00           H  
ATOM   2604 HG22 VAL   166      38.987  29.746  34.879  1.00  0.00           H  
ATOM   2605 HG23 VAL   166      39.041  29.445  36.510  1.00  0.00           H  
ATOM   2606  N   GLY   167      44.063  27.977  35.124  1.00  0.00           N  
ATOM   2607  CA  GLY   167      45.274  27.210  35.004  1.00  0.00           C  
ATOM   2608  C   GLY   167      46.222  27.668  33.939  1.00  0.00           C  
ATOM   2609  O   GLY   167      47.387  27.303  34.028  1.00  0.00           O  
ATOM   2610  H   GLY   167      44.078  28.790  35.724  1.00  0.00           H  
ATOM   2611  HA2 GLY   167      45.803  27.148  35.955  1.00  0.00           H  
ATOM   2612  HA3 GLY   167      45.036  26.168  34.792  1.00  0.00           H  
ATOM   2613  N   LYS   168      45.815  28.496  33.016  1.00  0.00           N  
ATOM   2614  CA  LYS   168      46.645  29.106  31.963  1.00  0.00           C  
ATOM   2615  C   LYS   168      47.653  30.099  32.578  1.00  0.00           C  
ATOM   2616  O   LYS   168      47.331  30.972  33.406  1.00  0.00           O  
ATOM   2617  CB  LYS   168      45.703  29.892  31.052  1.00  0.00           C  
ATOM   2618  CG  LYS   168      46.274  30.113  29.648  1.00  0.00           C  
ATOM   2619  CD  LYS   168      45.328  30.822  28.707  1.00  0.00           C  
ATOM   2620  CE  LYS   168      45.910  30.962  27.332  1.00  0.00           C  
ATOM   2621  NZ  LYS   168      45.116  31.890  26.521  1.00  0.00           N1+
ATOM   2622  H   LYS   168      44.849  28.783  33.089  1.00  0.00           H  
ATOM   2623  HA  LYS   168      47.155  28.329  31.393  1.00  0.00           H  
ATOM   2624  HB2 LYS   168      44.830  29.275  30.840  1.00  0.00           H  
ATOM   2625  HB3 LYS   168      45.377  30.812  31.537  1.00  0.00           H  
ATOM   2626  HG2 LYS   168      47.215  30.661  29.704  1.00  0.00           H  
ATOM   2627  HG3 LYS   168      46.552  29.124  29.285  1.00  0.00           H  
ATOM   2628  HD2 LYS   168      44.383  30.323  28.490  1.00  0.00           H  
ATOM   2629  HD3 LYS   168      45.253  31.832  29.109  1.00  0.00           H  
ATOM   2630  HE2 LYS   168      46.919  31.357  27.454  1.00  0.00           H  
ATOM   2631  HE3 LYS   168      46.151  29.970  26.950  1.00  0.00           H  
ATOM   2632  HZ1 LYS   168      45.421  31.951  25.560  1.00  0.00           H  
ATOM   2633  HZ2 LYS   168      44.156  31.575  26.516  1.00  0.00           H  
ATOM   2634  HZ3 LYS   168      45.182  32.840  26.856  1.00  0.00           H  
ATOM   2635  N   GLN   169      48.874  29.962  32.115  1.00  0.00           N  
ATOM   2636  CA  GLN   169      49.887  30.916  32.233  1.00  0.00           C  
ATOM   2637  C   GLN   169      49.592  32.252  31.438  1.00  0.00           C  
ATOM   2638  O   GLN   169      49.038  32.168  30.325  1.00  0.00           O  
ATOM   2639  CB  GLN   169      51.198  30.211  31.902  1.00  0.00           C  
ATOM   2640  CG  GLN   169      52.412  31.126  31.932  1.00  0.00           C  
ATOM   2641  CD  GLN   169      52.799  31.878  30.692  1.00  0.00           C  
ATOM   2642  OE1 GLN   169      52.942  31.296  29.596  1.00  0.00           O  
ATOM   2643  NE2 GLN   169      53.106  33.171  30.718  1.00  0.00           N  
ATOM   2644  H   GLN   169      48.995  29.203  31.459  1.00  0.00           H  
ATOM   2645  HA  GLN   169      49.922  31.234  33.276  1.00  0.00           H  
ATOM   2646  HB2 GLN   169      51.223  29.333  32.548  1.00  0.00           H  
ATOM   2647  HB3 GLN   169      51.225  29.774  30.903  1.00  0.00           H  
ATOM   2648  HG2 GLN   169      52.226  31.836  32.738  1.00  0.00           H  
ATOM   2649  HG3 GLN   169      53.227  30.523  32.334  1.00  0.00           H  
ATOM   2650 HE21 GLN   169      52.875  33.737  31.522  1.00  0.00           H  
ATOM   2651 HE22 GLN   169      53.311  33.590  29.823  1.00  0.00           H  
ATOM   2652  N   VAL   170      49.894  33.474  31.961  1.00  0.00           N  
ATOM   2653  CA  VAL   170      49.808  34.783  31.303  1.00  0.00           C  
ATOM   2654  C   VAL   170      51.092  35.553  31.686  1.00  0.00           C  
ATOM   2655  O   VAL   170      51.839  35.204  32.605  1.00  0.00           O  
ATOM   2656  CB  VAL   170      48.499  35.418  31.757  1.00  0.00           C  
ATOM   2657  CG1 VAL   170      47.243  34.451  31.637  1.00  0.00           C  
ATOM   2658  CG2 VAL   170      48.541  35.884  33.189  1.00  0.00           C  
ATOM   2659  H   VAL   170      50.180  33.366  32.923  1.00  0.00           H  
ATOM   2660  HA  VAL   170      49.830  34.576  30.233  1.00  0.00           H  
ATOM   2661  HB  VAL   170      48.256  36.345  31.238  1.00  0.00           H  
ATOM   2662 HG11 VAL   170      46.374  35.099  31.748  1.00  0.00           H  
ATOM   2663 HG12 VAL   170      47.104  33.971  30.668  1.00  0.00           H  
ATOM   2664 HG13 VAL   170      47.211  33.726  32.449  1.00  0.00           H  
ATOM   2665 HG21 VAL   170      47.678  36.499  33.442  1.00  0.00           H  
ATOM   2666 HG22 VAL   170      48.505  35.020  33.854  1.00  0.00           H  
ATOM   2667 HG23 VAL   170      49.472  36.435  33.320  1.00  0.00           H  
ATOM   2668  N   GLU   171      51.451  36.559  30.860  1.00  0.00           N  
ATOM   2669  CA  GLU   171      52.585  37.528  31.100  1.00  0.00           C  
ATOM   2670  C   GLU   171      52.272  38.967  30.565  1.00  0.00           C  
ATOM   2671  O   GLU   171      51.636  39.150  29.546  1.00  0.00           O  
ATOM   2672  CB  GLU   171      53.910  37.071  30.504  1.00  0.00           C  
ATOM   2673  CG  GLU   171      53.847  36.967  28.949  1.00  0.00           C  
ATOM   2674  CD  GLU   171      53.068  35.766  28.449  1.00  0.00           C  
ATOM   2675  OE1 GLU   171      53.468  34.603  28.549  1.00  0.00           O  
ATOM   2676  OE2 GLU   171      51.964  36.002  27.873  1.00  0.00           O1-
ATOM   2677  H   GLU   171      50.868  36.697  30.047  1.00  0.00           H  
ATOM   2678  HA  GLU   171      52.726  37.475  32.179  1.00  0.00           H  
ATOM   2679  HB2 GLU   171      54.744  37.729  30.748  1.00  0.00           H  
ATOM   2680  HB3 GLU   171      53.993  36.032  30.823  1.00  0.00           H  
ATOM   2681  HG2 GLU   171      53.453  37.866  28.474  1.00  0.00           H  
ATOM   2682  HG3 GLU   171      54.892  36.838  28.666  1.00  0.00           H  
ATOM   2683  N   TYR   172      52.886  39.990  31.134  1.00  0.00           N  
ATOM   2684  CA  TYR   172      52.693  41.417  30.861  1.00  0.00           C  
ATOM   2685  C   TYR   172      54.058  42.176  30.951  1.00  0.00           C  
ATOM   2686  O   TYR   172      55.079  41.546  31.098  1.00  0.00           O  
ATOM   2687  CB  TYR   172      51.613  41.944  31.788  1.00  0.00           C  
ATOM   2688  CG  TYR   172      51.218  43.422  31.606  1.00  0.00           C  
ATOM   2689  CD1 TYR   172      50.443  43.938  30.524  1.00  0.00           C  
ATOM   2690  CE1 TYR   172      50.040  45.264  30.486  1.00  0.00           C  
ATOM   2691  CZ  TYR   172      50.325  46.096  31.564  1.00  0.00           C  
ATOM   2692  OH  TYR   172      49.916  47.402  31.648  1.00  0.00           O  
ATOM   2693  CE2 TYR   172      51.038  45.591  32.705  1.00  0.00           C  
ATOM   2694  CD2 TYR   172      51.457  44.221  32.777  1.00  0.00           C  
ATOM   2695  H   TYR   172      53.497  39.731  31.895  1.00  0.00           H  
ATOM   2696  HA  TYR   172      52.304  41.495  29.846  1.00  0.00           H  
ATOM   2697  HB2 TYR   172      50.704  41.382  31.571  1.00  0.00           H  
ATOM   2698  HB3 TYR   172      51.974  41.816  32.808  1.00  0.00           H  
ATOM   2699  HD1 TYR   172      50.064  43.143  29.900  1.00  0.00           H  
ATOM   2700  HE1 TYR   172      49.395  45.644  29.709  1.00  0.00           H  
ATOM   2701  HH  TYR   172      49.527  47.566  32.510  1.00  0.00           H  
ATOM   2702  HE2 TYR   172      51.152  46.188  33.598  1.00  0.00           H  
ATOM   2703  HD2 TYR   172      51.940  43.865  33.674  1.00  0.00           H  
ATOM   2704  N   ALA   173      54.101  43.513  30.839  1.00  0.00           N  
ATOM   2705  CA  ALA   173      55.277  44.244  31.304  1.00  0.00           C  
ATOM   2706  C   ALA   173      55.357  44.248  32.827  1.00  0.00           C  
ATOM   2707  O   ALA   173      54.294  44.137  33.543  1.00  0.00           O  
ATOM   2708  CB  ALA   173      55.109  45.684  30.752  1.00  0.00           C  
ATOM   2709  H   ALA   173      53.283  44.050  30.591  1.00  0.00           H  
ATOM   2710  HA  ALA   173      56.225  43.864  30.922  1.00  0.00           H  
ATOM   2711  HB1 ALA   173      55.391  45.675  29.699  1.00  0.00           H  
ATOM   2712  HB2 ALA   173      54.136  46.158  30.889  1.00  0.00           H  
ATOM   2713  HB3 ALA   173      55.806  46.313  31.306  1.00  0.00           H  
ATOM   2714  N   LYS   174      56.532  44.608  33.317  1.00  0.00           N  
ATOM   2715  CA  LYS   174      56.837  44.856  34.720  1.00  0.00           C  
ATOM   2716  C   LYS   174      57.226  46.349  34.905  1.00  0.00           C  
ATOM   2717  O   LYS   174      57.812  46.974  33.986  1.00  0.00           O  
ATOM   2718  CB  LYS   174      58.030  43.976  35.098  1.00  0.00           C  
ATOM   2719  CG  LYS   174      58.445  43.978  36.549  1.00  0.00           C  
ATOM   2720  CD  LYS   174      57.390  43.581  37.554  1.00  0.00           C  
ATOM   2721  CE  LYS   174      57.887  43.384  39.027  1.00  0.00           C  
ATOM   2722  NZ  LYS   174      56.930  42.977  40.153  1.00  0.00           N1+
ATOM   2723  H   LYS   174      57.211  44.842  32.607  1.00  0.00           H  
ATOM   2724  HA  LYS   174      55.998  44.602  35.368  1.00  0.00           H  
ATOM   2725  HB2 LYS   174      57.841  42.938  34.824  1.00  0.00           H  
ATOM   2726  HB3 LYS   174      58.877  44.369  34.536  1.00  0.00           H  
ATOM   2727  HG2 LYS   174      59.268  43.266  36.604  1.00  0.00           H  
ATOM   2728  HG3 LYS   174      58.885  44.916  36.889  1.00  0.00           H  
ATOM   2729  HD2 LYS   174      56.527  44.243  37.472  1.00  0.00           H  
ATOM   2730  HD3 LYS   174      57.045  42.556  37.412  1.00  0.00           H  
ATOM   2731  HE2 LYS   174      58.664  42.620  38.981  1.00  0.00           H  
ATOM   2732  HE3 LYS   174      58.323  44.330  39.348  1.00  0.00           H  
ATOM   2733  HZ1 LYS   174      56.309  43.710  40.464  1.00  0.00           H  
ATOM   2734  HZ2 LYS   174      56.411  42.118  40.040  1.00  0.00           H  
ATOM   2735  HZ3 LYS   174      57.508  42.850  40.972  1.00  0.00           H  
ATOM   2736  N   GLU   175      56.930  46.867  36.143  1.00  0.00           N  
ATOM   2737  CA  GLU   175      57.112  48.269  36.467  1.00  0.00           C  
ATOM   2738  C   GLU   175      58.571  48.740  36.488  1.00  0.00           C  
ATOM   2739  O   GLU   175      58.775  49.973  36.642  1.00  0.00           O  
ATOM   2740  CB  GLU   175      56.408  48.488  37.786  1.00  0.00           C  
ATOM   2741  CG  GLU   175      54.884  48.539  37.516  1.00  0.00           C  
ATOM   2742  CD  GLU   175      54.184  47.235  37.553  1.00  0.00           C  
ATOM   2743  OE1 GLU   175      53.017  47.233  37.083  1.00  0.00           O  
ATOM   2744  OE2 GLU   175      54.752  46.155  37.918  1.00  0.00           O1-
ATOM   2745  H   GLU   175      56.252  46.438  36.757  1.00  0.00           H  
ATOM   2746  HA  GLU   175      56.582  48.857  35.717  1.00  0.00           H  
ATOM   2747  HB2 GLU   175      56.683  47.646  38.422  1.00  0.00           H  
ATOM   2748  HB3 GLU   175      56.720  49.456  38.177  1.00  0.00           H  
ATOM   2749  HG2 GLU   175      54.409  49.207  38.235  1.00  0.00           H  
ATOM   2750  HG3 GLU   175      54.728  48.951  36.519  1.00  0.00           H  
ATOM   2751  N   ASP   176      59.578  47.793  36.217  1.00  0.00           N  
ATOM   2752  CA  ASP   176      60.951  48.204  36.016  1.00  0.00           C  
ATOM   2753  C   ASP   176      61.403  48.157  34.475  1.00  0.00           C  
ATOM   2754  O   ASP   176      62.513  48.532  34.086  1.00  0.00           O  
ATOM   2755  CB  ASP   176      61.800  47.258  36.785  1.00  0.00           C  
ATOM   2756  CG  ASP   176      61.644  45.759  36.452  1.00  0.00           C  
ATOM   2757  OD1 ASP   176      62.103  44.896  37.208  1.00  0.00           O  
ATOM   2758  OD2 ASP   176      61.054  45.446  35.387  1.00  0.00           O1-
ATOM   2759  H   ASP   176      59.394  46.820  36.019  1.00  0.00           H  
ATOM   2760  HA  ASP   176      61.153  49.146  36.526  1.00  0.00           H  
ATOM   2761  HB2 ASP   176      62.843  47.564  36.698  1.00  0.00           H  
ATOM   2762  HB3 ASP   176      61.576  47.365  37.846  1.00  0.00           H  
ATOM   2763  N   GLY   177      60.600  47.656  33.516  1.00  0.00           N  
ATOM   2764  CA  GLY   177      60.895  47.530  32.042  1.00  0.00           C  
ATOM   2765  C   GLY   177      61.343  46.108  31.669  1.00  0.00           C  
ATOM   2766  O   GLY   177      61.766  45.891  30.525  1.00  0.00           O  
ATOM   2767  H   GLY   177      59.706  47.371  33.890  1.00  0.00           H  
ATOM   2768  HA2 GLY   177      60.025  47.760  31.427  1.00  0.00           H  
ATOM   2769  HA3 GLY   177      61.709  48.236  31.878  1.00  0.00           H  
ATOM   2770  N   SER   178      61.246  45.113  32.584  1.00  0.00           N  
ATOM   2771  CA  SER   178      61.413  43.659  32.226  1.00  0.00           C  
ATOM   2772  C   SER   178      59.999  43.084  31.874  1.00  0.00           C  
ATOM   2773  O   SER   178      58.992  43.805  31.585  1.00  0.00           O  
ATOM   2774  CB  SER   178      62.072  42.949  33.468  1.00  0.00           C  
ATOM   2775  OG  SER   178      61.269  42.935  34.632  1.00  0.00           O  
ATOM   2776  H   SER   178      60.795  45.314  33.465  1.00  0.00           H  
ATOM   2777  HA  SER   178      62.108  43.608  31.388  1.00  0.00           H  
ATOM   2778  HB2 SER   178      62.443  41.959  33.203  1.00  0.00           H  
ATOM   2779  HB3 SER   178      62.871  43.613  33.799  1.00  0.00           H  
ATOM   2780  HG  SER   178      61.361  43.793  35.051  1.00  0.00           H  
ATOM   2781  N   LYS   179      59.860  41.769  31.898  1.00  0.00           N  
ATOM   2782  CA  LYS   179      58.593  40.964  31.692  1.00  0.00           C  
ATOM   2783  C   LYS   179      58.043  40.454  33.070  1.00  0.00           C  
ATOM   2784  O   LYS   179      58.881  40.096  33.890  1.00  0.00           O  
ATOM   2785  CB  LYS   179      58.771  39.882  30.542  1.00  0.00           C  
ATOM   2786  CG  LYS   179      57.493  39.316  29.914  1.00  0.00           C  
ATOM   2787  CD  LYS   179      57.066  40.072  28.582  1.00  0.00           C  
ATOM   2788  CE  LYS   179      55.809  39.555  27.847  1.00  0.00           C  
ATOM   2789  NZ  LYS   179      55.605  40.214  26.570  1.00  0.00           N1+
ATOM   2790  H   LYS   179      60.687  41.252  32.162  1.00  0.00           H  
ATOM   2791  HA  LYS   179      57.842  41.681  31.362  1.00  0.00           H  
ATOM   2792  HB2 LYS   179      59.452  40.206  29.755  1.00  0.00           H  
ATOM   2793  HB3 LYS   179      59.336  39.075  31.008  1.00  0.00           H  
ATOM   2794  HG2 LYS   179      57.665  38.246  29.795  1.00  0.00           H  
ATOM   2795  HG3 LYS   179      56.730  39.458  30.680  1.00  0.00           H  
ATOM   2796  HD2 LYS   179      56.930  41.127  28.820  1.00  0.00           H  
ATOM   2797  HD3 LYS   179      57.952  39.923  27.965  1.00  0.00           H  
ATOM   2798  HE2 LYS   179      55.806  38.478  27.682  1.00  0.00           H  
ATOM   2799  HE3 LYS   179      54.955  39.638  28.519  1.00  0.00           H  
ATOM   2800  HZ1 LYS   179      54.929  39.793  25.949  1.00  0.00           H  
ATOM   2801  HZ2 LYS   179      55.274  41.153  26.739  1.00  0.00           H  
ATOM   2802  HZ3 LYS   179      56.452  40.232  26.020  1.00  0.00           H  
ATOM   2803  N   ARG   180      56.736  40.394  33.270  1.00  0.00           N  
ATOM   2804  CA  ARG   180      56.021  39.898  34.490  1.00  0.00           C  
ATOM   2805  C   ARG   180      55.184  38.651  34.115  1.00  0.00           C  
ATOM   2806  O   ARG   180      54.133  38.794  33.485  1.00  0.00           O  
ATOM   2807  CB  ARG   180      55.126  41.051  35.095  1.00  0.00           C  
ATOM   2808  CG  ARG   180      54.877  40.800  36.537  1.00  0.00           C  
ATOM   2809  CD  ARG   180      53.938  41.939  37.091  1.00  0.00           C  
ATOM   2810  NE  ARG   180      53.793  41.833  38.616  1.00  0.00           N  
ATOM   2811  CZ  ARG   180      52.999  42.558  39.389  1.00  0.00           C  
ATOM   2812  NH1 ARG   180      52.470  43.727  38.999  1.00  0.00           N  
ATOM   2813  NH2 ARG   180      52.922  42.168  40.639  1.00  0.00           N1+
ATOM   2814  H   ARG   180      56.063  40.717  32.590  1.00  0.00           H  
ATOM   2815  HA  ARG   180      56.751  39.462  35.172  1.00  0.00           H  
ATOM   2816  HB2 ARG   180      55.645  42.009  35.122  1.00  0.00           H  
ATOM   2817  HB3 ARG   180      54.237  41.190  34.480  1.00  0.00           H  
ATOM   2818  HG2 ARG   180      54.171  39.980  36.655  1.00  0.00           H  
ATOM   2819  HG3 ARG   180      55.787  40.695  37.128  1.00  0.00           H  
ATOM   2820  HD2 ARG   180      54.441  42.853  36.772  1.00  0.00           H  
ATOM   2821  HD3 ARG   180      52.971  41.759  36.622  1.00  0.00           H  
ATOM   2822  HE  ARG   180      54.246  41.026  39.020  1.00  0.00           H  
ATOM   2823 HH11 ARG   180      52.645  43.956  38.031  1.00  0.00           H  
ATOM   2824 HH12 ARG   180      51.979  44.401  39.568  1.00  0.00           H  
ATOM   2825 HH21 ARG   180      53.576  41.518  41.050  1.00  0.00           H  
ATOM   2826 HH22 ARG   180      52.149  42.422  41.238  1.00  0.00           H  
ATOM   2827  N   THR   181      55.506  37.459  34.620  1.00  0.00           N  
ATOM   2828  CA  THR   181      54.651  36.295  34.453  1.00  0.00           C  
ATOM   2829  C   THR   181      53.580  36.212  35.605  1.00  0.00           C  
ATOM   2830  O   THR   181      53.792  36.640  36.725  1.00  0.00           O  
ATOM   2831  CB  THR   181      55.395  35.017  34.445  1.00  0.00           C  
ATOM   2832  CG2 THR   181      56.224  35.001  33.188  1.00  0.00           C  
ATOM   2833  OG1 THR   181      56.074  34.784  35.614  1.00  0.00           O  
ATOM   2834  H   THR   181      56.250  37.368  35.298  1.00  0.00           H  
ATOM   2835  HA  THR   181      54.185  36.313  33.468  1.00  0.00           H  
ATOM   2836  HB  THR   181      54.691  34.212  34.236  1.00  0.00           H  
ATOM   2837 HG21 THR   181      56.873  35.865  33.044  1.00  0.00           H  
ATOM   2838 HG22 THR   181      56.885  34.148  33.341  1.00  0.00           H  
ATOM   2839 HG23 THR   181      55.579  34.929  32.312  1.00  0.00           H  
ATOM   2840  HG1 THR   181      55.652  34.116  36.159  1.00  0.00           H  
ATOM   2841  N   GLY   182      52.562  35.457  35.236  1.00  0.00           N  
ATOM   2842  CA  GLY   182      51.420  35.065  36.126  1.00  0.00           C  
ATOM   2843  C   GLY   182      50.640  33.867  35.643  1.00  0.00           C  
ATOM   2844  O   GLY   182      50.893  33.167  34.683  1.00  0.00           O  
ATOM   2845  H   GLY   182      52.541  35.089  34.296  1.00  0.00           H  
ATOM   2846  HA2 GLY   182      51.743  34.855  37.146  1.00  0.00           H  
ATOM   2847  HA3 GLY   182      50.655  35.838  36.208  1.00  0.00           H  
ATOM   2848  N   MET   183      49.522  33.661  36.302  1.00  0.00           N  
ATOM   2849  CA  MET   183      48.612  32.595  36.038  1.00  0.00           C  
ATOM   2850  C   MET   183      47.200  32.876  36.469  1.00  0.00           C  
ATOM   2851  O   MET   183      46.930  33.578  37.406  1.00  0.00           O  
ATOM   2852  CB  MET   183      49.085  31.262  36.732  1.00  0.00           C  
ATOM   2853  CG  MET   183      48.381  29.889  36.355  1.00  0.00           C  
ATOM   2854  SD  MET   183      48.811  28.477  37.489  1.00  0.00           S  
ATOM   2855  CE  MET   183      50.364  27.953  36.719  1.00  0.00           C  
ATOM   2856  H   MET   183      49.364  34.278  37.086  1.00  0.00           H  
ATOM   2857  HA  MET   183      48.674  32.425  34.963  1.00  0.00           H  
ATOM   2858  HB2 MET   183      50.147  31.051  36.616  1.00  0.00           H  
ATOM   2859  HB3 MET   183      48.916  31.227  37.808  1.00  0.00           H  
ATOM   2860  HG2 MET   183      47.300  30.011  36.299  1.00  0.00           H  
ATOM   2861  HG3 MET   183      48.608  29.683  35.309  1.00  0.00           H  
ATOM   2862  HE1 MET   183      51.046  28.795  36.840  1.00  0.00           H  
ATOM   2863  HE2 MET   183      50.840  27.154  37.285  1.00  0.00           H  
ATOM   2864  HE3 MET   183      50.211  27.641  35.686  1.00  0.00           H  
ATOM   2865  N   VAL   184      46.167  32.524  35.683  1.00  0.00           N  
ATOM   2866  CA  VAL   184      44.782  32.633  35.874  1.00  0.00           C  
ATOM   2867  C   VAL   184      44.299  31.530  36.836  1.00  0.00           C  
ATOM   2868  O   VAL   184      44.448  30.325  36.635  1.00  0.00           O  
ATOM   2869  CB  VAL   184      44.091  32.492  34.508  1.00  0.00           C  
ATOM   2870  CG1 VAL   184      42.640  33.034  34.676  1.00  0.00           C  
ATOM   2871  CG2 VAL   184      44.610  33.415  33.364  1.00  0.00           C  
ATOM   2872  H   VAL   184      46.486  31.989  34.888  1.00  0.00           H  
ATOM   2873  HA  VAL   184      44.584  33.662  36.176  1.00  0.00           H  
ATOM   2874  HB  VAL   184      44.145  31.449  34.198  1.00  0.00           H  
ATOM   2875 HG11 VAL   184      41.988  32.650  33.891  1.00  0.00           H  
ATOM   2876 HG12 VAL   184      42.282  32.606  35.611  1.00  0.00           H  
ATOM   2877 HG13 VAL   184      42.648  34.124  34.670  1.00  0.00           H  
ATOM   2878 HG21 VAL   184      45.070  32.666  32.719  1.00  0.00           H  
ATOM   2879 HG22 VAL   184      43.800  33.934  32.850  1.00  0.00           H  
ATOM   2880 HG23 VAL   184      45.360  34.098  33.762  1.00  0.00           H  
ATOM   2881  N   ILE   185      43.508  31.921  37.831  1.00  0.00           N  
ATOM   2882  CA  ILE   185      43.398  31.053  39.096  1.00  0.00           C  
ATOM   2883  C   ILE   185      41.896  30.683  39.427  1.00  0.00           C  
ATOM   2884  O   ILE   185      41.676  29.749  40.203  1.00  0.00           O  
ATOM   2885  CB  ILE   185      44.101  31.720  40.266  1.00  0.00           C  
ATOM   2886  CG2 ILE   185      45.528  32.248  39.851  1.00  0.00           C  
ATOM   2887  CG1 ILE   185      43.349  32.868  40.897  1.00  0.00           C  
ATOM   2888  CD1 ILE   185      43.776  33.126  42.338  1.00  0.00           C  
ATOM   2889  H   ILE   185      43.227  32.883  37.952  1.00  0.00           H  
ATOM   2890  HA  ILE   185      43.683  30.033  38.843  1.00  0.00           H  
ATOM   2891  HB  ILE   185      44.129  30.923  41.009  1.00  0.00           H  
ATOM   2892 HG21 ILE   185      46.136  32.499  40.720  1.00  0.00           H  
ATOM   2893 HG22 ILE   185      46.127  31.509  39.319  1.00  0.00           H  
ATOM   2894 HG23 ILE   185      45.473  33.152  39.245  1.00  0.00           H  
ATOM   2895 HG12 ILE   185      43.418  33.810  40.352  1.00  0.00           H  
ATOM   2896 HG13 ILE   185      42.295  32.599  40.965  1.00  0.00           H  
ATOM   2897 HD11 ILE   185      44.842  33.354  42.318  1.00  0.00           H  
ATOM   2898 HD12 ILE   185      43.147  33.907  42.766  1.00  0.00           H  
ATOM   2899 HD13 ILE   185      43.554  32.228  42.914  1.00  0.00           H  
ATOM   2900  N   HIS   186      40.895  31.435  38.982  1.00  0.00           N  
ATOM   2901  CA  HIS   186      39.416  31.262  39.136  1.00  0.00           C  
ATOM   2902  C   HIS   186      38.607  32.023  38.102  1.00  0.00           C  
ATOM   2903  O   HIS   186      39.106  32.996  37.512  1.00  0.00           O  
ATOM   2904  CB  HIS   186      39.097  31.691  40.569  1.00  0.00           C  
ATOM   2905  CG  HIS   186      37.616  31.863  40.918  1.00  0.00           C  
ATOM   2906  ND1 HIS   186      36.755  30.897  41.446  1.00  0.00           N  
ATOM   2907  CE1 HIS   186      35.579  31.535  41.508  1.00  0.00           C  
ATOM   2908  NE2 HIS   186      35.637  32.828  41.117  1.00  0.00           N  
ATOM   2909  CD2 HIS   186      36.929  33.046  40.753  1.00  0.00           C  
ATOM   2910  H   HIS   186      41.175  32.121  38.296  1.00  0.00           H  
ATOM   2911  HA  HIS   186      39.161  30.217  38.957  1.00  0.00           H  
ATOM   2912  HB2 HIS   186      39.370  30.874  41.236  1.00  0.00           H  
ATOM   2913  HB3 HIS   186      39.655  32.583  40.857  1.00  0.00           H  
ATOM   2914  HE1 HIS   186      34.720  31.070  41.968  1.00  0.00           H  
ATOM   2915  HE2 HIS   186      34.803  33.395  41.066  1.00  0.00           H  
ATOM   2916  HD2 HIS   186      37.298  33.995  40.394  1.00  0.00           H  
ATOM   2917  N   GLN   187      37.337  31.613  37.795  1.00  0.00           N  
ATOM   2918  CA  GLN   187      36.386  32.348  36.885  1.00  0.00           C  
ATOM   2919  C   GLN   187      35.024  32.734  37.549  1.00  0.00           C  
ATOM   2920  O   GLN   187      34.456  31.886  38.300  1.00  0.00           O  
ATOM   2921  CB  GLN   187      36.274  31.328  35.724  1.00  0.00           C  
ATOM   2922  CG  GLN   187      35.367  31.916  34.588  1.00  0.00           C  
ATOM   2923  CD  GLN   187      34.916  30.779  33.639  1.00  0.00           C  
ATOM   2924  OE1 GLN   187      35.352  29.650  33.781  1.00  0.00           O  
ATOM   2925  NE2 GLN   187      34.099  31.113  32.632  1.00  0.00           N  
ATOM   2926  H   GLN   187      36.993  30.789  38.267  1.00  0.00           H  
ATOM   2927  HA  GLN   187      36.923  33.207  36.481  1.00  0.00           H  
ATOM   2928  HB2 GLN   187      37.303  31.260  35.372  1.00  0.00           H  
ATOM   2929  HB3 GLN   187      35.790  30.453  36.158  1.00  0.00           H  
ATOM   2930  HG2 GLN   187      34.462  32.296  35.062  1.00  0.00           H  
ATOM   2931  HG3 GLN   187      35.920  32.637  33.986  1.00  0.00           H  
ATOM   2932 HE21 GLN   187      33.995  32.066  32.314  1.00  0.00           H  
ATOM   2933 HE22 GLN   187      33.937  30.320  32.029  1.00  0.00           H  
ATOM   2934  N   VAL   188      34.585  34.019  37.444  1.00  0.00           N  
ATOM   2935  CA  VAL   188      33.349  34.414  38.077  1.00  0.00           C  
ATOM   2936  C   VAL   188      32.034  33.870  37.453  1.00  0.00           C  
ATOM   2937  O   VAL   188      31.554  34.234  36.386  1.00  0.00           O  
ATOM   2938  CB  VAL   188      33.428  36.032  38.066  1.00  0.00           C  
ATOM   2939  CG1 VAL   188      32.214  36.715  38.635  1.00  0.00           C  
ATOM   2940  CG2 VAL   188      34.557  36.559  38.968  1.00  0.00           C  
ATOM   2941  H   VAL   188      35.041  34.592  36.748  1.00  0.00           H  
ATOM   2942  HA  VAL   188      33.285  34.162  39.136  1.00  0.00           H  
ATOM   2943  HB  VAL   188      33.525  36.377  37.036  1.00  0.00           H  
ATOM   2944 HG11 VAL   188      32.143  36.503  39.701  1.00  0.00           H  
ATOM   2945 HG12 VAL   188      32.334  37.795  38.551  1.00  0.00           H  
ATOM   2946 HG13 VAL   188      31.364  36.357  38.053  1.00  0.00           H  
ATOM   2947 HG21 VAL   188      34.761  37.611  38.772  1.00  0.00           H  
ATOM   2948 HG22 VAL   188      34.362  36.385  40.027  1.00  0.00           H  
ATOM   2949 HG23 VAL   188      35.440  35.960  38.745  1.00  0.00           H  
ATOM   2950  N   GLU   189      31.281  33.139  38.206  1.00  0.00           N  
ATOM   2951  CA  GLU   189      29.974  32.567  37.890  1.00  0.00           C  
ATOM   2952  C   GLU   189      28.835  33.623  37.522  1.00  0.00           C  
ATOM   2953  O   GLU   189      27.930  33.345  36.725  1.00  0.00           O  
ATOM   2954  CB  GLU   189      29.485  31.772  39.116  1.00  0.00           C  
ATOM   2955  CG  GLU   189      28.146  30.972  38.896  1.00  0.00           C  
ATOM   2956  CD  GLU   189      28.376  29.510  38.521  1.00  0.00           C  
ATOM   2957  OE1 GLU   189      27.523  28.608  38.626  1.00  0.00           O  
ATOM   2958  OE2 GLU   189      29.475  29.174  38.042  1.00  0.00           O1-
ATOM   2959  H   GLU   189      31.574  32.988  39.161  1.00  0.00           H  
ATOM   2960  HA  GLU   189      30.014  31.978  36.973  1.00  0.00           H  
ATOM   2961  HB2 GLU   189      30.290  31.123  39.463  1.00  0.00           H  
ATOM   2962  HB3 GLU   189      29.259  32.438  39.950  1.00  0.00           H  
ATOM   2963  HG2 GLU   189      27.541  31.115  39.792  1.00  0.00           H  
ATOM   2964  HG3 GLU   189      27.490  31.439  38.162  1.00  0.00           H  
ATOM   2965  N   ALA   190      28.795  34.827  38.167  1.00  0.00           N  
ATOM   2966  CA  ALA   190      27.905  35.920  37.733  1.00  0.00           C  
ATOM   2967  C   ALA   190      28.337  36.540  36.371  1.00  0.00           C  
ATOM   2968  O   ALA   190      27.534  37.213  35.784  1.00  0.00           O  
ATOM   2969  CB  ALA   190      27.816  37.000  38.926  1.00  0.00           C  
ATOM   2970  H   ALA   190      29.531  34.999  38.836  1.00  0.00           H  
ATOM   2971  HA  ALA   190      26.867  35.600  37.644  1.00  0.00           H  
ATOM   2972  HB1 ALA   190      27.545  36.573  39.891  1.00  0.00           H  
ATOM   2973  HB2 ALA   190      28.821  37.413  39.017  1.00  0.00           H  
ATOM   2974  HB3 ALA   190      27.114  37.794  38.669  1.00  0.00           H  
ATOM   2975  N   LYS   191      29.594  36.454  35.901  1.00  0.00           N  
ATOM   2976  CA  LYS   191      30.209  37.171  34.763  1.00  0.00           C  
ATOM   2977  C   LYS   191      31.236  36.305  34.084  1.00  0.00           C  
ATOM   2978  O   LYS   191      32.429  36.542  34.234  1.00  0.00           O  
ATOM   2979  CB  LYS   191      30.713  38.565  35.111  1.00  0.00           C  
ATOM   2980  CG  LYS   191      30.631  39.594  33.995  1.00  0.00           C  
ATOM   2981  CD  LYS   191      29.149  39.955  33.652  1.00  0.00           C  
ATOM   2982  CE  LYS   191      29.028  41.243  32.800  1.00  0.00           C  
ATOM   2983  NZ  LYS   191      27.682  41.389  32.352  1.00  0.00           N1+
ATOM   2984  H   LYS   191      30.223  35.857  36.419  1.00  0.00           H  
ATOM   2985  HA  LYS   191      29.480  37.294  33.962  1.00  0.00           H  
ATOM   2986  HB2 LYS   191      29.977  38.925  35.831  1.00  0.00           H  
ATOM   2987  HB3 LYS   191      31.732  38.465  35.486  1.00  0.00           H  
ATOM   2988  HG2 LYS   191      31.104  40.502  34.370  1.00  0.00           H  
ATOM   2989  HG3 LYS   191      31.197  39.216  33.144  1.00  0.00           H  
ATOM   2990  HD2 LYS   191      28.820  39.071  33.106  1.00  0.00           H  
ATOM   2991  HD3 LYS   191      28.480  40.219  34.472  1.00  0.00           H  
ATOM   2992  HE2 LYS   191      29.374  42.115  33.355  1.00  0.00           H  
ATOM   2993  HE3 LYS   191      29.723  41.089  31.974  1.00  0.00           H  
ATOM   2994  HZ1 LYS   191      27.288  40.537  31.979  1.00  0.00           H  
ATOM   2995  HZ2 LYS   191      27.142  41.834  33.081  1.00  0.00           H  
ATOM   2996  HZ3 LYS   191      27.675  42.128  31.663  1.00  0.00           H  
ATOM   2997  N   PRO   192      30.864  35.279  33.308  1.00  0.00           N  
ATOM   2998  CA  PRO   192      31.729  34.215  32.788  1.00  0.00           C  
ATOM   2999  C   PRO   192      32.882  34.763  31.969  1.00  0.00           C  
ATOM   3000  O   PRO   192      33.944  34.061  31.932  1.00  0.00           O  
ATOM   3001  CD  PRO   192      29.433  34.939  32.901  1.00  0.00           C  
ATOM   3002  CG  PRO   192      29.499  33.389  32.554  1.00  0.00           C  
ATOM   3003  CB  PRO   192      30.841  33.380  31.838  1.00  0.00           C  
ATOM   3004  HD2 PRO   192      29.089  35.634  32.135  1.00  0.00           H  
ATOM   3005  HD3 PRO   192      28.761  35.108  33.743  1.00  0.00           H  
ATOM   3006  HG2 PRO   192      28.690  33.067  31.898  1.00  0.00           H  
ATOM   3007  HG3 PRO   192      29.527  32.767  33.448  1.00  0.00           H  
ATOM   3008  HB2 PRO   192      30.690  33.953  30.924  1.00  0.00           H  
ATOM   3009  HB3 PRO   192      31.206  32.374  31.633  1.00  0.00           H  
ATOM   3010  HA  PRO   192      32.043  33.713  33.703  1.00  0.00           H  
ATOM   3011  N   SER   193      32.891  36.039  31.389  1.00  0.00           N  
ATOM   3012  CA  SER   193      34.141  36.538  30.751  1.00  0.00           C  
ATOM   3013  C   SER   193      35.290  36.912  31.747  1.00  0.00           C  
ATOM   3014  O   SER   193      36.388  37.200  31.326  1.00  0.00           O  
ATOM   3015  CB  SER   193      33.739  37.765  29.917  1.00  0.00           C  
ATOM   3016  OG  SER   193      33.502  38.859  30.767  1.00  0.00           O  
ATOM   3017  H   SER   193      32.087  36.613  31.598  1.00  0.00           H  
ATOM   3018  HA  SER   193      34.428  35.736  30.070  1.00  0.00           H  
ATOM   3019  HB2 SER   193      34.564  37.943  29.229  1.00  0.00           H  
ATOM   3020  HB3 SER   193      32.889  37.550  29.269  1.00  0.00           H  
ATOM   3021  HG  SER   193      34.167  39.528  30.586  1.00  0.00           H  
ATOM   3022  N   VAL   194      34.981  36.895  33.030  1.00  0.00           N  
ATOM   3023  CA  VAL   194      35.849  37.388  34.087  1.00  0.00           C  
ATOM   3024  C   VAL   194      36.604  36.385  34.897  1.00  0.00           C  
ATOM   3025  O   VAL   194      36.136  35.326  35.306  1.00  0.00           O  
ATOM   3026  CB  VAL   194      35.102  38.393  34.986  1.00  0.00           C  
ATOM   3027  CG1 VAL   194      35.965  39.107  36.013  1.00  0.00           C  
ATOM   3028  CG2 VAL   194      34.386  39.506  34.167  1.00  0.00           C  
ATOM   3029  H   VAL   194      34.033  36.686  33.308  1.00  0.00           H  
ATOM   3030  HA  VAL   194      36.595  38.033  33.623  1.00  0.00           H  
ATOM   3031  HB  VAL   194      34.311  37.862  35.517  1.00  0.00           H  
ATOM   3032 HG11 VAL   194      36.364  38.291  36.616  1.00  0.00           H  
ATOM   3033 HG12 VAL   194      36.762  39.700  35.566  1.00  0.00           H  
ATOM   3034 HG13 VAL   194      35.296  39.811  36.508  1.00  0.00           H  
ATOM   3035 HG21 VAL   194      33.742  38.967  33.472  1.00  0.00           H  
ATOM   3036 HG22 VAL   194      33.783  40.071  34.877  1.00  0.00           H  
ATOM   3037 HG23 VAL   194      35.098  40.146  33.647  1.00  0.00           H  
ATOM   3038  N   TYR   195      37.856  36.729  35.180  1.00  0.00           N  
ATOM   3039  CA  TYR   195      38.870  35.833  35.723  1.00  0.00           C  
ATOM   3040  C   TYR   195      39.845  36.475  36.804  1.00  0.00           C  
ATOM   3041  O   TYR   195      40.309  37.607  36.644  1.00  0.00           O  
ATOM   3042  CB  TYR   195      39.681  35.285  34.544  1.00  0.00           C  
ATOM   3043  CG  TYR   195      38.977  34.228  33.721  1.00  0.00           C  
ATOM   3044  CD1 TYR   195      38.211  34.672  32.590  1.00  0.00           C  
ATOM   3045  CE1 TYR   195      37.597  33.757  31.783  1.00  0.00           C  
ATOM   3046  CZ  TYR   195      37.712  32.389  32.082  1.00  0.00           C  
ATOM   3047  OH  TYR   195      37.097  31.495  31.356  1.00  0.00           O  
ATOM   3048  CE2 TYR   195      38.504  31.923  33.166  1.00  0.00           C  
ATOM   3049  CD2 TYR   195      39.136  32.857  33.944  1.00  0.00           C  
ATOM   3050  H   TYR   195      38.108  37.676  34.936  1.00  0.00           H  
ATOM   3051  HA  TYR   195      38.411  35.005  36.262  1.00  0.00           H  
ATOM   3052  HB2 TYR   195      39.884  36.122  33.876  1.00  0.00           H  
ATOM   3053  HB3 TYR   195      40.557  34.796  34.969  1.00  0.00           H  
ATOM   3054  HD1 TYR   195      38.103  35.719  32.349  1.00  0.00           H  
ATOM   3055  HE1 TYR   195      36.989  34.106  30.962  1.00  0.00           H  
ATOM   3056  HH  TYR   195      36.369  31.948  30.925  1.00  0.00           H  
ATOM   3057  HE2 TYR   195      38.541  30.856  33.333  1.00  0.00           H  
ATOM   3058  HD2 TYR   195      39.713  32.631  34.828  1.00  0.00           H  
ATOM   3059  N   PHE   196      40.236  35.699  37.760  1.00  0.00           N  
ATOM   3060  CA  PHE   196      41.211  35.972  38.851  1.00  0.00           C  
ATOM   3061  C   PHE   196      42.631  35.663  38.316  1.00  0.00           C  
ATOM   3062  O   PHE   196      42.841  34.618  37.662  1.00  0.00           O  
ATOM   3063  CB  PHE   196      40.824  35.314  40.163  1.00  0.00           C  
ATOM   3064  CG  PHE   196      39.684  35.842  40.959  1.00  0.00           C  
ATOM   3065  CD1 PHE   196      39.383  35.121  42.131  1.00  0.00           C  
ATOM   3066  CE1 PHE   196      38.184  35.448  42.837  1.00  0.00           C  
ATOM   3067  CZ  PHE   196      37.262  36.389  42.307  1.00  0.00           C  
ATOM   3068  CE2 PHE   196      37.507  36.974  41.107  1.00  0.00           C  
ATOM   3069  CD2 PHE   196      38.736  36.784  40.464  1.00  0.00           C  
ATOM   3070  H   PHE   196      39.966  34.726  37.725  1.00  0.00           H  
ATOM   3071  HA  PHE   196      41.172  37.028  39.120  1.00  0.00           H  
ATOM   3072  HB2 PHE   196      40.716  34.248  39.963  1.00  0.00           H  
ATOM   3073  HB3 PHE   196      41.739  35.359  40.754  1.00  0.00           H  
ATOM   3074  HD1 PHE   196      40.004  34.354  42.569  1.00  0.00           H  
ATOM   3075  HE1 PHE   196      37.950  34.829  43.690  1.00  0.00           H  
ATOM   3076  HZ  PHE   196      36.306  36.471  42.803  1.00  0.00           H  
ATOM   3077  HE2 PHE   196      36.699  37.562  40.697  1.00  0.00           H  
ATOM   3078  HD2 PHE   196      38.984  37.377  39.597  1.00  0.00           H  
ATOM   3079  N   ILE   197      43.594  36.544  38.577  1.00  0.00           N  
ATOM   3080  CA  ILE   197      44.995  36.405  38.170  1.00  0.00           C  
ATOM   3081  C   ILE   197      45.913  36.718  39.297  1.00  0.00           C  
ATOM   3082  O   ILE   197      45.776  37.785  39.956  1.00  0.00           O  
ATOM   3083  CB  ILE   197      45.314  37.220  36.908  1.00  0.00           C  
ATOM   3084  CG2 ILE   197      46.798  37.076  36.605  1.00  0.00           C  
ATOM   3085  CG1 ILE   197      44.534  36.733  35.666  1.00  0.00           C  
ATOM   3086  CD1 ILE   197      44.679  37.484  34.361  1.00  0.00           C  
ATOM   3087  H   ILE   197      43.358  37.363  39.119  1.00  0.00           H  
ATOM   3088  HA  ILE   197      45.186  35.383  37.840  1.00  0.00           H  
ATOM   3089  HB  ILE   197      44.944  38.216  37.151  1.00  0.00           H  
ATOM   3090 HG21 ILE   197      47.315  37.364  37.521  1.00  0.00           H  
ATOM   3091 HG22 ILE   197      47.060  36.056  36.325  1.00  0.00           H  
ATOM   3092 HG23 ILE   197      47.160  37.816  35.891  1.00  0.00           H  
ATOM   3093 HG12 ILE   197      44.695  35.678  35.445  1.00  0.00           H  
ATOM   3094 HG13 ILE   197      43.481  36.887  35.899  1.00  0.00           H  
ATOM   3095 HD11 ILE   197      44.532  38.565  34.357  1.00  0.00           H  
ATOM   3096 HD12 ILE   197      45.615  37.219  33.869  1.00  0.00           H  
ATOM   3097 HD13 ILE   197      43.880  37.123  33.713  1.00  0.00           H  
ATOM   3098  N   LYS   198      46.895  35.861  39.461  1.00  0.00           N  
ATOM   3099  CA  LYS   198      48.062  36.053  40.385  1.00  0.00           C  
ATOM   3100  C   LYS   198      49.411  36.219  39.607  1.00  0.00           C  
ATOM   3101  O   LYS   198      49.735  35.287  38.841  1.00  0.00           O  
ATOM   3102  CB  LYS   198      48.127  34.929  41.387  1.00  0.00           C  
ATOM   3103  CG  LYS   198      48.979  35.263  42.657  1.00  0.00           C  
ATOM   3104  CD  LYS   198      49.217  33.923  43.456  1.00  0.00           C  
ATOM   3105  CE  LYS   198      50.095  34.160  44.709  1.00  0.00           C  
ATOM   3106  NZ  LYS   198      51.370  34.818  44.385  1.00  0.00           N1+
ATOM   3107  H   LYS   198      46.938  35.029  38.890  1.00  0.00           H  
ATOM   3108  HA  LYS   198      47.918  37.000  40.906  1.00  0.00           H  
ATOM   3109  HB2 LYS   198      47.119  34.770  41.772  1.00  0.00           H  
ATOM   3110  HB3 LYS   198      48.454  34.005  40.910  1.00  0.00           H  
ATOM   3111  HG2 LYS   198      49.933  35.651  42.301  1.00  0.00           H  
ATOM   3112  HG3 LYS   198      48.596  36.060  43.293  1.00  0.00           H  
ATOM   3113  HD2 LYS   198      48.266  33.454  43.709  1.00  0.00           H  
ATOM   3114  HD3 LYS   198      49.689  33.199  42.792  1.00  0.00           H  
ATOM   3115  HE2 LYS   198      49.509  34.688  45.461  1.00  0.00           H  
ATOM   3116  HE3 LYS   198      50.308  33.177  45.129  1.00  0.00           H  
ATOM   3117  HZ1 LYS   198      52.020  34.824  45.158  1.00  0.00           H  
ATOM   3118  HZ2 LYS   198      51.978  34.496  43.646  1.00  0.00           H  
ATOM   3119  HZ3 LYS   198      51.240  35.801  44.189  1.00  0.00           H  
ATOM   3120  N   PHE   199      50.182  37.333  39.706  1.00  0.00           N  
ATOM   3121  CA  PHE   199      51.556  37.387  39.102  1.00  0.00           C  
ATOM   3122  C   PHE   199      52.592  36.722  39.917  1.00  0.00           C  
ATOM   3123  O   PHE   199      52.528  36.923  41.119  1.00  0.00           O  
ATOM   3124  CB  PHE   199      51.899  38.842  38.609  1.00  0.00           C  
ATOM   3125  CG  PHE   199      50.856  39.466  37.635  1.00  0.00           C  
ATOM   3126  CD1 PHE   199      50.862  39.094  36.286  1.00  0.00           C  
ATOM   3127  CE1 PHE   199      50.059  39.738  35.299  1.00  0.00           C  
ATOM   3128  CZ  PHE   199      48.948  40.444  35.802  1.00  0.00           C  
ATOM   3129  CE2 PHE   199      48.791  40.707  37.181  1.00  0.00           C  
ATOM   3130  CD2 PHE   199      49.809  40.315  38.082  1.00  0.00           C  
ATOM   3131  H   PHE   199      49.939  38.020  40.406  1.00  0.00           H  
ATOM   3132  HA  PHE   199      51.544  36.795  38.187  1.00  0.00           H  
ATOM   3133  HB2 PHE   199      52.085  39.562  39.407  1.00  0.00           H  
ATOM   3134  HB3 PHE   199      52.811  38.746  38.020  1.00  0.00           H  
ATOM   3135  HD1 PHE   199      51.663  38.424  36.011  1.00  0.00           H  
ATOM   3136  HE1 PHE   199      50.104  39.443  34.261  1.00  0.00           H  
ATOM   3137  HZ  PHE   199      48.197  40.777  35.100  1.00  0.00           H  
ATOM   3138  HE2 PHE   199      47.936  41.280  37.508  1.00  0.00           H  
ATOM   3139  HD2 PHE   199      49.640  40.610  39.107  1.00  0.00           H  
ATOM   3140  N   ASP   200      53.530  35.908  39.437  1.00  0.00           N  
ATOM   3141  CA  ASP   200      54.263  34.917  40.269  1.00  0.00           C  
ATOM   3142  C   ASP   200      55.083  35.587  41.350  1.00  0.00           C  
ATOM   3143  O   ASP   200      55.486  34.944  42.356  1.00  0.00           O  
ATOM   3144  CB  ASP   200      55.081  34.086  39.254  1.00  0.00           C  
ATOM   3145  CG  ASP   200      54.213  33.215  38.292  1.00  0.00           C  
ATOM   3146  OD1 ASP   200      53.086  32.853  38.562  1.00  0.00           O  
ATOM   3147  OD2 ASP   200      54.712  32.976  37.141  1.00  0.00           O1-
ATOM   3148  H   ASP   200      53.680  36.077  38.453  1.00  0.00           H  
ATOM   3149  HA  ASP   200      53.488  34.295  40.716  1.00  0.00           H  
ATOM   3150  HB2 ASP   200      55.607  34.730  38.549  1.00  0.00           H  
ATOM   3151  HB3 ASP   200      55.700  33.314  39.710  1.00  0.00           H  
ATOM   3152  N   ASP   201      55.411  36.861  41.142  1.00  0.00           N  
ATOM   3153  CA  ASP   201      56.077  37.747  42.135  1.00  0.00           C  
ATOM   3154  C   ASP   201      55.278  38.183  43.336  1.00  0.00           C  
ATOM   3155  O   ASP   201      55.883  38.658  44.280  1.00  0.00           O  
ATOM   3156  CB  ASP   201      56.508  38.967  41.431  1.00  0.00           C  
ATOM   3157  CG  ASP   201      55.416  39.740  40.751  1.00  0.00           C  
ATOM   3158  OD1 ASP   201      55.221  40.856  41.195  1.00  0.00           O  
ATOM   3159  OD2 ASP   201      54.925  39.405  39.660  1.00  0.00           O1-
ATOM   3160  H   ASP   201      54.915  37.309  40.385  1.00  0.00           H  
ATOM   3161  HA  ASP   201      56.936  37.226  42.556  1.00  0.00           H  
ATOM   3162  HB2 ASP   201      57.096  39.643  42.052  1.00  0.00           H  
ATOM   3163  HB3 ASP   201      57.189  38.656  40.638  1.00  0.00           H  
ATOM   3164  N   ASP   202      53.968  38.104  43.270  1.00  0.00           N  
ATOM   3165  CA  ASP   202      53.031  38.939  44.058  1.00  0.00           C  
ATOM   3166  C   ASP   202      51.907  38.238  44.878  1.00  0.00           C  
ATOM   3167  O   ASP   202      51.119  37.404  44.344  1.00  0.00           O  
ATOM   3168  CB  ASP   202      52.395  40.002  43.109  1.00  0.00           C  
ATOM   3169  CG  ASP   202      51.578  41.075  43.834  1.00  0.00           C  
ATOM   3170  OD1 ASP   202      51.458  41.166  45.078  1.00  0.00           O  
ATOM   3171  OD2 ASP   202      51.218  41.997  43.120  1.00  0.00           O1-
ATOM   3172  H   ASP   202      53.623  37.504  42.535  1.00  0.00           H  
ATOM   3173  HA  ASP   202      53.567  39.422  44.876  1.00  0.00           H  
ATOM   3174  HB2 ASP   202      53.194  40.599  42.669  1.00  0.00           H  
ATOM   3175  HB3 ASP   202      51.835  39.397  42.396  1.00  0.00           H  
ATOM   3176  N   PHE   203      51.782  38.385  46.167  1.00  0.00           N  
ATOM   3177  CA  PHE   203      50.624  37.961  47.018  1.00  0.00           C  
ATOM   3178  C   PHE   203      49.230  38.583  46.759  1.00  0.00           C  
ATOM   3179  O   PHE   203      48.242  38.109  47.228  1.00  0.00           O  
ATOM   3180  CB  PHE   203      51.029  38.019  48.504  1.00  0.00           C  
ATOM   3181  CG  PHE   203      51.487  39.384  48.927  1.00  0.00           C  
ATOM   3182  CD1 PHE   203      50.536  40.373  49.242  1.00  0.00           C  
ATOM   3183  CE1 PHE   203      51.053  41.651  49.507  1.00  0.00           C  
ATOM   3184  CZ  PHE   203      52.436  41.997  49.614  1.00  0.00           C  
ATOM   3185  CE2 PHE   203      53.315  40.985  49.388  1.00  0.00           C  
ATOM   3186  CD2 PHE   203      52.857  39.692  49.077  1.00  0.00           C  
ATOM   3187  H   PHE   203      52.485  38.946  46.626  1.00  0.00           H  
ATOM   3188  HA  PHE   203      50.422  36.925  46.744  1.00  0.00           H  
ATOM   3189  HB2 PHE   203      50.128  37.837  49.090  1.00  0.00           H  
ATOM   3190  HB3 PHE   203      51.854  37.309  48.570  1.00  0.00           H  
ATOM   3191  HD1 PHE   203      49.458  40.300  49.214  1.00  0.00           H  
ATOM   3192  HE1 PHE   203      50.296  42.420  49.531  1.00  0.00           H  
ATOM   3193  HZ  PHE   203      52.671  43.027  49.837  1.00  0.00           H  
ATOM   3194  HE2 PHE   203      54.383  41.138  49.428  1.00  0.00           H  
ATOM   3195  HD2 PHE   203      53.603  38.925  48.929  1.00  0.00           H  
ATOM   3196  N   HIS   204      49.113  39.682  45.939  1.00  0.00           N  
ATOM   3197  CA  HIS   204      47.811  40.252  45.484  1.00  0.00           C  
ATOM   3198  C   HIS   204      47.136  39.351  44.538  1.00  0.00           C  
ATOM   3199  O   HIS   204      47.765  38.690  43.706  1.00  0.00           O  
ATOM   3200  CB  HIS   204      47.962  41.583  44.789  1.00  0.00           C  
ATOM   3201  CG  HIS   204      48.429  42.739  45.606  1.00  0.00           C  
ATOM   3202  ND1 HIS   204      49.667  42.933  46.165  1.00  0.00           N1+
ATOM   3203  CE1 HIS   204      49.620  44.068  46.891  1.00  0.00           C  
ATOM   3204  NE2 HIS   204      48.366  44.570  46.873  1.00  0.00           N  
ATOM   3205  CD2 HIS   204      47.616  43.747  46.049  1.00  0.00           C  
ATOM   3206  H   HIS   204      49.988  40.137  45.721  1.00  0.00           H  
ATOM   3207  HA  HIS   204      47.178  40.334  46.368  1.00  0.00           H  
ATOM   3208  HB2 HIS   204      48.646  41.506  43.944  1.00  0.00           H  
ATOM   3209  HB3 HIS   204      46.940  41.763  44.454  1.00  0.00           H  
ATOM   3210  HD1 HIS   204      50.470  42.427  45.822  1.00  0.00           H  
ATOM   3211  HE1 HIS   204      50.420  44.582  47.403  1.00  0.00           H  
ATOM   3212  HE2 HIS   204      48.073  45.266  47.543  1.00  0.00           H  
ATOM   3213  HD2 HIS   204      46.557  43.874  45.881  1.00  0.00           H  
ATOM   3214  N   ILE   205      45.824  39.330  44.511  1.00  0.00           N  
ATOM   3215  CA  ILE   205      44.935  38.916  43.444  1.00  0.00           C  
ATOM   3216  C   ILE   205      44.341  40.102  42.628  1.00  0.00           C  
ATOM   3217  O   ILE   205      43.875  41.044  43.266  1.00  0.00           O  
ATOM   3218  CB  ILE   205      43.911  37.877  43.837  1.00  0.00           C  
ATOM   3219  CG2 ILE   205      43.023  37.314  42.653  1.00  0.00           C  
ATOM   3220  CG1 ILE   205      44.457  36.624  44.489  1.00  0.00           C  
ATOM   3221  CD1 ILE   205      45.543  35.923  43.625  1.00  0.00           C  
ATOM   3222  H   ILE   205      45.444  40.045  45.117  1.00  0.00           H  
ATOM   3223  HA  ILE   205      45.499  38.362  42.694  1.00  0.00           H  
ATOM   3224  HB  ILE   205      43.307  38.339  44.618  1.00  0.00           H  
ATOM   3225 HG21 ILE   205      43.639  36.860  41.877  1.00  0.00           H  
ATOM   3226 HG22 ILE   205      42.286  36.566  42.940  1.00  0.00           H  
ATOM   3227 HG23 ILE   205      42.485  38.143  42.195  1.00  0.00           H  
ATOM   3228 HG12 ILE   205      44.917  36.841  45.453  1.00  0.00           H  
ATOM   3229 HG13 ILE   205      43.666  35.886  44.619  1.00  0.00           H  
ATOM   3230 HD11 ILE   205      46.510  36.423  43.685  1.00  0.00           H  
ATOM   3231 HD12 ILE   205      45.662  34.877  43.908  1.00  0.00           H  
ATOM   3232 HD13 ILE   205      45.302  35.982  42.563  1.00  0.00           H  
ATOM   3233  N   TYR   206      44.339  39.975  41.333  1.00  0.00           N  
ATOM   3234  CA  TYR   206      43.895  40.899  40.317  1.00  0.00           C  
ATOM   3235  C   TYR   206      42.750  40.299  39.492  1.00  0.00           C  
ATOM   3236  O   TYR   206      42.576  39.096  39.465  1.00  0.00           O  
ATOM   3237  CB  TYR   206      45.060  41.221  39.403  1.00  0.00           C  
ATOM   3238  CG  TYR   206      46.187  41.838  40.181  1.00  0.00           C  
ATOM   3239  CD1 TYR   206      47.247  41.090  40.682  1.00  0.00           C  
ATOM   3240  CE1 TYR   206      48.297  41.686  41.449  1.00  0.00           C  
ATOM   3241  CZ  TYR   206      48.334  43.027  41.586  1.00  0.00           C  
ATOM   3242  OH  TYR   206      49.301  43.633  42.297  1.00  0.00           O  
ATOM   3243  CE2 TYR   206      47.326  43.842  41.015  1.00  0.00           C  
ATOM   3244  CD2 TYR   206      46.292  43.249  40.266  1.00  0.00           C  
ATOM   3245  H   TYR   206      44.648  39.082  40.976  1.00  0.00           H  
ATOM   3246  HA  TYR   206      43.682  41.812  40.873  1.00  0.00           H  
ATOM   3247  HB2 TYR   206      45.406  40.351  38.846  1.00  0.00           H  
ATOM   3248  HB3 TYR   206      44.682  41.820  38.575  1.00  0.00           H  
ATOM   3249  HD1 TYR   206      47.244  40.016  40.560  1.00  0.00           H  
ATOM   3250  HE1 TYR   206      49.097  41.113  41.894  1.00  0.00           H  
ATOM   3251  HH  TYR   206      49.954  42.977  42.552  1.00  0.00           H  
ATOM   3252  HE2 TYR   206      47.428  44.903  41.186  1.00  0.00           H  
ATOM   3253  HD2 TYR   206      45.593  43.961  39.851  1.00  0.00           H  
ATOM   3254  N   VAL   207      41.924  41.096  38.803  1.00  0.00           N  
ATOM   3255  CA  VAL   207      40.652  40.627  38.132  1.00  0.00           C  
ATOM   3256  C   VAL   207      40.788  41.235  36.712  1.00  0.00           C  
ATOM   3257  O   VAL   207      40.825  42.459  36.670  1.00  0.00           O  
ATOM   3258  CB  VAL   207      39.446  41.074  38.850  1.00  0.00           C  
ATOM   3259  CG1 VAL   207      38.296  40.590  38.035  1.00  0.00           C  
ATOM   3260  CG2 VAL   207      39.333  40.355  40.185  1.00  0.00           C  
ATOM   3261  H   VAL   207      42.132  42.084  38.848  1.00  0.00           H  
ATOM   3262  HA  VAL   207      40.776  39.544  38.148  1.00  0.00           H  
ATOM   3263  HB  VAL   207      39.288  42.150  38.917  1.00  0.00           H  
ATOM   3264 HG11 VAL   207      37.382  40.605  38.628  1.00  0.00           H  
ATOM   3265 HG12 VAL   207      38.057  41.331  37.273  1.00  0.00           H  
ATOM   3266 HG13 VAL   207      38.475  39.666  37.485  1.00  0.00           H  
ATOM   3267 HG21 VAL   207      38.436  40.605  40.753  1.00  0.00           H  
ATOM   3268 HG22 VAL   207      39.377  39.306  39.892  1.00  0.00           H  
ATOM   3269 HG23 VAL   207      40.236  40.497  40.778  1.00  0.00           H  
ATOM   3270  N   TYR   208      40.792  40.375  35.704  1.00  0.00           N  
ATOM   3271  CA  TYR   208      40.727  40.734  34.246  1.00  0.00           C  
ATOM   3272  C   TYR   208      39.530  40.110  33.447  1.00  0.00           C  
ATOM   3273  O   TYR   208      39.079  39.037  33.720  1.00  0.00           O  
ATOM   3274  CB  TYR   208      42.116  40.380  33.678  1.00  0.00           C  
ATOM   3275  CG  TYR   208      43.090  41.455  33.889  1.00  0.00           C  
ATOM   3276  CD1 TYR   208      44.009  41.347  34.959  1.00  0.00           C  
ATOM   3277  CE1 TYR   208      44.937  42.427  35.222  1.00  0.00           C  
ATOM   3278  CZ  TYR   208      44.804  43.610  34.456  1.00  0.00           C  
ATOM   3279  OH  TYR   208      45.689  44.620  34.618  1.00  0.00           O  
ATOM   3280  CE2 TYR   208      43.938  43.648  33.367  1.00  0.00           C  
ATOM   3281  CD2 TYR   208      43.033  42.563  33.086  1.00  0.00           C  
ATOM   3282  H   TYR   208      40.851  39.408  35.991  1.00  0.00           H  
ATOM   3283  HA  TYR   208      40.552  41.809  34.194  1.00  0.00           H  
ATOM   3284  HB2 TYR   208      42.397  39.353  33.910  1.00  0.00           H  
ATOM   3285  HB3 TYR   208      41.965  40.374  32.598  1.00  0.00           H  
ATOM   3286  HD1 TYR   208      44.258  40.438  35.488  1.00  0.00           H  
ATOM   3287  HE1 TYR   208      45.738  42.328  35.939  1.00  0.00           H  
ATOM   3288  HH  TYR   208      45.401  45.432  34.196  1.00  0.00           H  
ATOM   3289  HE2 TYR   208      43.936  44.461  32.656  1.00  0.00           H  
ATOM   3290  HD2 TYR   208      42.325  42.761  32.296  1.00  0.00           H  
ATOM   3291  N   ASP   209      38.986  40.834  32.403  1.00  0.00           N  
ATOM   3292  CA  ASP   209      37.933  40.436  31.455  1.00  0.00           C  
ATOM   3293  C   ASP   209      38.591  39.905  30.152  1.00  0.00           C  
ATOM   3294  O   ASP   209      39.469  40.511  29.585  1.00  0.00           O  
ATOM   3295  CB  ASP   209      36.990  41.650  31.261  1.00  0.00           C  
ATOM   3296  CG  ASP   209      35.853  41.369  30.328  1.00  0.00           C  
ATOM   3297  OD1 ASP   209      35.438  40.254  30.032  1.00  0.00           O  
ATOM   3298  OD2 ASP   209      35.553  42.381  29.660  1.00  0.00           O1-
ATOM   3299  H   ASP   209      39.159  41.828  32.363  1.00  0.00           H  
ATOM   3300  HA  ASP   209      37.365  39.587  31.836  1.00  0.00           H  
ATOM   3301  HB2 ASP   209      36.630  41.770  32.283  1.00  0.00           H  
ATOM   3302  HB3 ASP   209      37.509  42.529  30.879  1.00  0.00           H  
ATOM   3303  N   LEU   210      38.147  38.738  29.652  1.00  0.00           N  
ATOM   3304  CA  LEU   210      38.939  37.895  28.667  1.00  0.00           C  
ATOM   3305  C   LEU   210      38.263  37.221  27.511  1.00  0.00           C  
ATOM   3306  O   LEU   210      38.975  36.696  26.561  1.00  0.00           O  
ATOM   3307  CB  LEU   210      39.846  36.896  29.440  1.00  0.00           C  
ATOM   3308  CG  LEU   210      40.661  37.314  30.686  1.00  0.00           C  
ATOM   3309  CD1 LEU   210      41.427  36.229  31.430  1.00  0.00           C  
ATOM   3310  CD2 LEU   210      41.792  38.213  30.080  1.00  0.00           C  
ATOM   3311  H   LEU   210      37.298  38.328  30.014  1.00  0.00           H  
ATOM   3312  HA  LEU   210      39.632  38.558  28.150  1.00  0.00           H  
ATOM   3313  HB2 LEU   210      39.175  36.100  29.764  1.00  0.00           H  
ATOM   3314  HB3 LEU   210      40.582  36.519  28.731  1.00  0.00           H  
ATOM   3315  HG  LEU   210      39.942  37.750  31.380  1.00  0.00           H  
ATOM   3316 HD11 LEU   210      40.754  35.472  31.833  1.00  0.00           H  
ATOM   3317 HD12 LEU   210      42.127  35.709  30.775  1.00  0.00           H  
ATOM   3318 HD13 LEU   210      41.870  36.529  32.380  1.00  0.00           H  
ATOM   3319 HD21 LEU   210      42.425  37.595  29.443  1.00  0.00           H  
ATOM   3320 HD22 LEU   210      41.361  39.064  29.554  1.00  0.00           H  
ATOM   3321 HD23 LEU   210      42.566  38.587  30.750  1.00  0.00           H  
ATOM   3322  N   VAL   211      36.925  37.070  27.528  1.00  0.00           N  
ATOM   3323  CA  VAL   211      36.094  36.460  26.514  1.00  0.00           C  
ATOM   3324  C   VAL   211      34.906  37.373  26.107  1.00  0.00           C  
ATOM   3325  O   VAL   211      34.254  37.894  27.006  1.00  0.00           O  
ATOM   3326  CB  VAL   211      35.635  35.035  26.958  1.00  0.00           C  
ATOM   3327  CG1 VAL   211      34.788  34.281  25.883  1.00  0.00           C  
ATOM   3328  CG2 VAL   211      36.896  34.158  27.177  1.00  0.00           C  
ATOM   3329  H   VAL   211      36.498  37.277  28.419  1.00  0.00           H  
ATOM   3330  HA  VAL   211      36.696  36.282  25.623  1.00  0.00           H  
ATOM   3331  HB  VAL   211      34.960  35.026  27.813  1.00  0.00           H  
ATOM   3332 HG11 VAL   211      35.249  34.326  24.897  1.00  0.00           H  
ATOM   3333 HG12 VAL   211      34.613  33.226  26.096  1.00  0.00           H  
ATOM   3334 HG13 VAL   211      33.788  34.714  25.871  1.00  0.00           H  
ATOM   3335 HG21 VAL   211      37.426  34.555  28.043  1.00  0.00           H  
ATOM   3336 HG22 VAL   211      36.673  33.111  27.381  1.00  0.00           H  
ATOM   3337 HG23 VAL   211      37.613  34.261  26.362  1.00  0.00           H  
ATOM   3338  N   LYS   212      34.455  37.518  24.893  1.00  0.00           N  
ATOM   3339  CA  LYS   212      33.249  38.259  24.570  1.00  0.00           C  
ATOM   3340  C   LYS   212      32.282  37.644  23.620  1.00  0.00           C  
ATOM   3341  O   LYS   212      31.153  38.100  23.617  1.00  0.00           O  
ATOM   3342  CB  LYS   212      33.504  39.739  24.144  1.00  0.00           C  
ATOM   3343  CG  LYS   212      34.199  39.864  22.812  1.00  0.00           C  
ATOM   3344  CD  LYS   212      34.493  41.367  22.439  1.00  0.00           C  
ATOM   3345  CE  LYS   212      33.229  42.135  22.090  1.00  0.00           C  
ATOM   3346  NZ  LYS   212      32.644  42.765  23.278  1.00  0.00           N1+
ATOM   3347  H   LYS   212      35.030  37.062  24.198  1.00  0.00           H  
ATOM   3348  HA  LYS   212      32.594  38.365  25.434  1.00  0.00           H  
ATOM   3349  HB2 LYS   212      32.557  40.250  23.969  1.00  0.00           H  
ATOM   3350  HB3 LYS   212      34.111  40.289  24.863  1.00  0.00           H  
ATOM   3351  HG2 LYS   212      35.147  39.340  22.938  1.00  0.00           H  
ATOM   3352  HG3 LYS   212      33.501  39.479  22.068  1.00  0.00           H  
ATOM   3353  HD2 LYS   212      35.094  41.782  23.248  1.00  0.00           H  
ATOM   3354  HD3 LYS   212      35.180  41.438  21.596  1.00  0.00           H  
ATOM   3355  HE2 LYS   212      33.587  42.967  21.485  1.00  0.00           H  
ATOM   3356  HE3 LYS   212      32.483  41.491  21.624  1.00  0.00           H  
ATOM   3357  HZ1 LYS   212      33.318  42.974  24.000  1.00  0.00           H  
ATOM   3358  HZ2 LYS   212      32.015  43.550  23.189  1.00  0.00           H  
ATOM   3359  HZ3 LYS   212      32.024  42.060  23.649  1.00  0.00           H  
ATOM   3360  N   NME   213      32.723  36.621  22.897  1.00  0.00           N  
ATOM   3361  C   NME   213      31.838  35.845  22.059  1.00  0.00           C  
ATOM   3362  H   NME   213      33.705  36.387  22.875  1.00  0.00           H  
ATOM   3363  H1  NME   213      31.563  36.451  21.196  1.00  0.00           H  
ATOM   3364  H2  NME   213      32.158  34.864  21.708  1.00  0.00           H  
ATOM   3365  H3  NME   213      30.933  35.513  22.569  1.00  0.00           H  
TER    3366      NME   213
CONECT 3361 3363 3364 3365
CONECT 3363 3361
CONECT 3364 3361
CONECT 3365 3361
END   
