# Supplementary material for: Exploring Aromatic Cage Flexibility Using Cosolvent Molecular Dynamics Simulations—An In-Silico Case Study of Tudor Domains
Source: J Chem Inf Model. 2024 May 21;64(11):4553–69. doi: 10.1021/acs.jcim.4c00298 (PMC11167732; doi:10.1021/acs.jcim.4c00298)
Supplement: Supplementary file 2 — ci4c00298_si_002.zip [file ci4c00298_si_002.zip › SPIN1/cluster_representatives/domain1/06_PYM_rep_c3.pdb]

TITLE     rep07.c3
REMARK   4      COMPLIES WITH FORMAT V. 3.0, 1-DEC-2006
REMARK 888
REMARK 888 WRITTEN BY MAESTRO (A PRODUCT OF SCHRODINGER, LLC)
ATOM      1  CH3 ACE     1      45.077  18.609  66.148  1.00  0.00           C  
ATOM      2  C   ACE     1      44.191  19.733  65.774  1.00  0.00           C  
ATOM      3  O   ACE     1      43.084  19.945  66.312  1.00  0.00           O  
ATOM      4  H1  ACE     1      44.776  18.203  67.114  1.00  0.00           H  
ATOM      5  H2  ACE     1      45.012  17.852  65.367  1.00  0.00           H  
ATOM      6  H3  ACE     1      46.108  18.928  66.304  1.00  0.00           H  
ATOM      7  N   ARG     2      44.666  20.512  64.838  1.00  0.00           N  
ATOM      8  CA  ARG     2      43.952  21.610  64.066  1.00  0.00           C  
ATOM      9  C   ARG     2      42.859  21.065  63.143  1.00  0.00           C  
ATOM     10  O   ARG     2      43.062  19.948  62.656  1.00  0.00           O  
ATOM     11  CB  ARG     2      44.956  22.471  63.232  1.00  0.00           C  
ATOM     12  CG  ARG     2      45.961  23.328  63.972  1.00  0.00           C  
ATOM     13  CD  ARG     2      46.763  24.230  63.105  1.00  0.00           C  
ATOM     14  NE  ARG     2      47.409  25.249  63.974  1.00  0.00           N  
ATOM     15  CZ  ARG     2      48.619  25.680  63.819  1.00  0.00           C  
ATOM     16  NH1 ARG     2      49.346  25.383  62.756  1.00  0.00           N  
ATOM     17  NH2 ARG     2      49.084  26.457  64.710  1.00  0.00           N1+
ATOM     18  H   ARG     2      45.650  20.425  64.628  1.00  0.00           H  
ATOM     19  HA  ARG     2      43.448  22.303  64.738  1.00  0.00           H  
ATOM     20  HB2 ARG     2      45.451  21.753  62.578  1.00  0.00           H  
ATOM     21  HB3 ARG     2      44.439  23.275  62.710  1.00  0.00           H  
ATOM     22  HG2 ARG     2      45.330  23.877  64.672  1.00  0.00           H  
ATOM     23  HG3 ARG     2      46.635  22.721  64.576  1.00  0.00           H  
ATOM     24  HD2 ARG     2      47.528  23.621  62.623  1.00  0.00           H  
ATOM     25  HD3 ARG     2      46.090  24.667  62.367  1.00  0.00           H  
ATOM     26  HE  ARG     2      46.819  25.532  64.743  1.00  0.00           H  
ATOM     27 HH11 ARG     2      49.035  24.848  61.958  1.00  0.00           H  
ATOM     28 HH12 ARG     2      50.341  25.560  62.740  1.00  0.00           H  
ATOM     29 HH21 ARG     2      48.579  26.804  65.513  1.00  0.00           H  
ATOM     30 HH22 ARG     2      50.073  26.662  64.727  1.00  0.00           H  
ATOM     31  N   ARG     3      41.826  21.815  62.956  1.00  0.00           N  
ATOM     32  CA  ARG     3      40.893  21.638  61.819  1.00  0.00           C  
ATOM     33  C   ARG     3      41.545  21.897  60.466  1.00  0.00           C  
ATOM     34  O   ARG     3      42.605  22.504  60.337  1.00  0.00           O  
ATOM     35  CB  ARG     3      39.659  22.511  62.078  1.00  0.00           C  
ATOM     36  CG  ARG     3      38.682  21.715  63.008  1.00  0.00           C  
ATOM     37  CD  ARG     3      37.400  22.557  63.097  1.00  0.00           C  
ATOM     38  NE  ARG     3      37.501  23.832  63.870  1.00  0.00           N  
ATOM     39  CZ  ARG     3      36.863  25.005  63.598  1.00  0.00           C  
ATOM     40  NH1 ARG     3      35.802  25.069  62.868  1.00  0.00           N  
ATOM     41  NH2 ARG     3      37.347  26.091  64.083  1.00  0.00           N1+
ATOM     42  H   ARG     3      41.772  22.728  63.382  1.00  0.00           H  
ATOM     43  HA  ARG     3      40.579  20.598  61.723  1.00  0.00           H  
ATOM     44  HB2 ARG     3      39.959  23.440  62.562  1.00  0.00           H  
ATOM     45  HB3 ARG     3      39.153  22.636  61.120  1.00  0.00           H  
ATOM     46  HG2 ARG     3      38.448  20.755  62.548  1.00  0.00           H  
ATOM     47  HG3 ARG     3      39.195  21.553  63.957  1.00  0.00           H  
ATOM     48  HD2 ARG     3      37.126  22.844  62.082  1.00  0.00           H  
ATOM     49  HD3 ARG     3      36.534  22.059  63.534  1.00  0.00           H  
ATOM     50  HE  ARG     3      38.280  23.873  64.510  1.00  0.00           H  
ATOM     51 HH11 ARG     3      35.474  24.247  62.381  1.00  0.00           H  
ATOM     52 HH12 ARG     3      35.356  25.970  62.772  1.00  0.00           H  
ATOM     53 HH21 ARG     3      38.216  26.187  64.587  1.00  0.00           H  
ATOM     54 HH22 ARG     3      36.864  26.902  63.724  1.00  0.00           H  
ATOM     55  N   ASN     4      40.738  21.586  59.475  1.00  0.00           N  
ATOM     56  CA  ASN     4      41.049  22.081  58.173  1.00  0.00           C  
ATOM     57  C   ASN     4      40.913  23.626  58.119  1.00  0.00           C  
ATOM     58  O   ASN     4      39.909  24.164  58.650  1.00  0.00           O  
ATOM     59  CB  ASN     4      40.143  21.396  57.000  1.00  0.00           C  
ATOM     60  CG  ASN     4      40.140  22.122  55.600  1.00  0.00           C  
ATOM     61  OD1 ASN     4      41.013  22.902  55.347  1.00  0.00           O  
ATOM     62  ND2 ASN     4      39.278  21.781  54.679  1.00  0.00           N  
ATOM     63  H   ASN     4      39.876  21.078  59.612  1.00  0.00           H  
ATOM     64  HA  ASN     4      42.094  21.886  57.933  1.00  0.00           H  
ATOM     65  HB2 ASN     4      40.366  20.342  56.835  1.00  0.00           H  
ATOM     66  HB3 ASN     4      39.089  21.430  57.278  1.00  0.00           H  
ATOM     67 HD21 ASN     4      38.744  20.948  54.874  1.00  0.00           H  
ATOM     68 HD22 ASN     4      39.307  22.175  53.750  1.00  0.00           H  
ATOM     69  N   ILE     5      41.898  24.316  57.626  1.00  0.00           N  
ATOM     70  CA  ILE     5      42.199  25.773  57.808  1.00  0.00           C  
ATOM     71  C   ILE     5      41.295  26.633  56.915  1.00  0.00           C  
ATOM     72  O   ILE     5      41.406  27.896  57.047  1.00  0.00           O  
ATOM     73  CB  ILE     5      43.675  25.938  57.611  1.00  0.00           C  
ATOM     74  CG2 ILE     5      44.147  25.916  56.099  1.00  0.00           C  
ATOM     75  CG1 ILE     5      44.176  27.227  58.387  1.00  0.00           C  
ATOM     76  CD1 ILE     5      45.650  27.196  58.692  1.00  0.00           C  
ATOM     77  H   ILE     5      42.667  23.759  57.281  1.00  0.00           H  
ATOM     78  HA  ILE     5      41.990  25.941  58.864  1.00  0.00           H  
ATOM     79  HB  ILE     5      44.141  25.106  58.139  1.00  0.00           H  
ATOM     80 HG21 ILE     5      43.941  26.841  55.561  1.00  0.00           H  
ATOM     81 HG22 ILE     5      45.230  25.796  56.065  1.00  0.00           H  
ATOM     82 HG23 ILE     5      43.584  25.133  55.592  1.00  0.00           H  
ATOM     83 HG12 ILE     5      43.886  28.206  58.004  1.00  0.00           H  
ATOM     84 HG13 ILE     5      43.685  27.256  59.359  1.00  0.00           H  
ATOM     85 HD11 ILE     5      45.847  28.027  59.370  1.00  0.00           H  
ATOM     86 HD12 ILE     5      45.886  26.239  59.158  1.00  0.00           H  
ATOM     87 HD13 ILE     5      46.259  27.322  57.797  1.00  0.00           H  
ATOM     88  N   VAL     6      40.516  26.104  55.948  1.00  0.00           N  
ATOM     89  CA  VAL     6      39.564  26.933  55.225  1.00  0.00           C  
ATOM     90  C   VAL     6      38.294  27.364  55.986  1.00  0.00           C  
ATOM     91  O   VAL     6      37.721  26.564  56.694  1.00  0.00           O  
ATOM     92  CB  VAL     6      39.261  26.482  53.748  1.00  0.00           C  
ATOM     93  CG1 VAL     6      38.270  27.402  53.066  1.00  0.00           C  
ATOM     94  CG2 VAL     6      40.520  26.353  52.870  1.00  0.00           C  
ATOM     95  H   VAL     6      40.607  25.103  55.852  1.00  0.00           H  
ATOM     96  HA  VAL     6      40.151  27.824  54.999  1.00  0.00           H  
ATOM     97  HB  VAL     6      38.828  25.488  53.863  1.00  0.00           H  
ATOM     98 HG11 VAL     6      38.554  28.448  53.177  1.00  0.00           H  
ATOM     99 HG12 VAL     6      38.242  27.148  52.006  1.00  0.00           H  
ATOM    100 HG13 VAL     6      37.281  27.160  53.453  1.00  0.00           H  
ATOM    101 HG21 VAL     6      40.289  25.907  51.903  1.00  0.00           H  
ATOM    102 HG22 VAL     6      41.091  27.270  52.722  1.00  0.00           H  
ATOM    103 HG23 VAL     6      41.132  25.593  53.356  1.00  0.00           H  
ATOM    104  N   GLY     7      37.965  28.653  55.881  1.00  0.00           N  
ATOM    105  CA  GLY     7      36.908  29.360  56.658  1.00  0.00           C  
ATOM    106  C   GLY     7      37.477  29.800  58.006  1.00  0.00           C  
ATOM    107  O   GLY     7      36.786  30.500  58.756  1.00  0.00           O  
ATOM    108  H   GLY     7      38.630  29.285  55.459  1.00  0.00           H  
ATOM    109  HA2 GLY     7      36.647  30.237  56.066  1.00  0.00           H  
ATOM    110  HA3 GLY     7      35.996  28.765  56.704  1.00  0.00           H  
ATOM    111  N   CYS     8      38.752  29.389  58.326  1.00  0.00           N  
ATOM    112  CA  CYS     8      39.300  29.735  59.620  1.00  0.00           C  
ATOM    113  C   CYS     8      39.848  31.186  59.780  1.00  0.00           C  
ATOM    114  O   CYS     8      40.547  31.639  58.919  1.00  0.00           O  
ATOM    115  CB  CYS     8      40.282  28.595  60.059  1.00  0.00           C  
ATOM    116  SG  CYS     8      39.384  27.061  60.428  1.00  0.00           S  
ATOM    117  H   CYS     8      39.310  28.873  57.660  1.00  0.00           H  
ATOM    118  HA  CYS     8      38.446  29.497  60.254  1.00  0.00           H  
ATOM    119  HB2 CYS     8      40.977  28.348  59.256  1.00  0.00           H  
ATOM    120  HB3 CYS     8      40.805  28.971  60.938  1.00  0.00           H  
ATOM    121  HG  CYS     8      39.107  26.503  59.246  1.00  0.00           H  
ATOM    122  N   ARG     9      39.815  31.694  60.983  1.00  0.00           N  
ATOM    123  CA  ARG     9      40.725  32.764  61.498  1.00  0.00           C  
ATOM    124  C   ARG     9      42.173  32.269  61.636  1.00  0.00           C  
ATOM    125  O   ARG     9      42.366  31.264  62.296  1.00  0.00           O  
ATOM    126  CB  ARG     9      40.211  33.319  62.864  1.00  0.00           C  
ATOM    127  CG  ARG     9      38.767  33.948  62.845  1.00  0.00           C  
ATOM    128  CD  ARG     9      38.708  35.206  62.047  1.00  0.00           C  
ATOM    129  NE  ARG     9      39.740  36.149  62.403  1.00  0.00           N  
ATOM    130  CZ  ARG     9      39.965  37.354  61.984  1.00  0.00           C  
ATOM    131  NH1 ARG     9      39.248  37.894  61.057  1.00  0.00           N  
ATOM    132  NH2 ARG     9      40.960  38.063  62.475  1.00  0.00           N1+
ATOM    133  H   ARG     9      39.349  31.112  61.665  1.00  0.00           H  
ATOM    134  HA  ARG     9      40.801  33.517  60.713  1.00  0.00           H  
ATOM    135  HB2 ARG     9      40.104  32.463  63.531  1.00  0.00           H  
ATOM    136  HB3 ARG     9      40.870  34.077  63.287  1.00  0.00           H  
ATOM    137  HG2 ARG     9      38.005  33.198  62.632  1.00  0.00           H  
ATOM    138  HG3 ARG     9      38.544  34.197  63.882  1.00  0.00           H  
ATOM    139  HD2 ARG     9      38.800  34.968  60.987  1.00  0.00           H  
ATOM    140  HD3 ARG     9      37.751  35.696  62.222  1.00  0.00           H  
ATOM    141  HE  ARG     9      40.310  35.981  63.220  1.00  0.00           H  
ATOM    142 HH11 ARG     9      38.588  37.372  60.499  1.00  0.00           H  
ATOM    143 HH12 ARG     9      39.485  38.785  60.644  1.00  0.00           H  
ATOM    144 HH21 ARG     9      41.600  37.652  63.140  1.00  0.00           H  
ATOM    145 HH22 ARG     9      41.076  38.977  62.061  1.00  0.00           H  
ATOM    146  N   ILE    10      43.121  33.110  61.201  1.00  0.00           N  
ATOM    147  CA  ILE    10      44.565  32.929  61.252  1.00  0.00           C  
ATOM    148  C   ILE    10      45.215  34.052  62.030  1.00  0.00           C  
ATOM    149  O   ILE    10      44.647  35.152  62.044  1.00  0.00           O  
ATOM    150  CB  ILE    10      45.160  32.559  59.922  1.00  0.00           C  
ATOM    151  CG2 ILE    10      44.689  31.088  59.683  1.00  0.00           C  
ATOM    152  CG1 ILE    10      44.597  33.480  58.701  1.00  0.00           C  
ATOM    153  CD1 ILE    10      45.443  33.540  57.497  1.00  0.00           C  
ATOM    154  H   ILE    10      42.735  33.870  60.659  1.00  0.00           H  
ATOM    155  HA  ILE    10      44.729  32.142  61.988  1.00  0.00           H  
ATOM    156  HB  ILE    10      46.248  32.583  59.976  1.00  0.00           H  
ATOM    157 HG21 ILE    10      44.961  30.830  58.660  1.00  0.00           H  
ATOM    158 HG22 ILE    10      45.351  30.458  60.278  1.00  0.00           H  
ATOM    159 HG23 ILE    10      43.634  30.859  59.831  1.00  0.00           H  
ATOM    160 HG12 ILE    10      43.626  33.046  58.461  1.00  0.00           H  
ATOM    161 HG13 ILE    10      44.470  34.500  59.062  1.00  0.00           H  
ATOM    162 HD11 ILE    10      46.446  33.662  57.905  1.00  0.00           H  
ATOM    163 HD12 ILE    10      45.336  32.628  56.908  1.00  0.00           H  
ATOM    164 HD13 ILE    10      45.132  34.291  56.771  1.00  0.00           H  
ATOM    165  N   GLN    11      46.408  33.873  62.487  1.00  0.00           N  
ATOM    166  CA  GLN    11      47.409  35.028  62.590  1.00  0.00           C  
ATOM    167  C   GLN    11      48.814  34.545  62.436  1.00  0.00           C  
ATOM    168  O   GLN    11      49.096  33.408  62.767  1.00  0.00           O  
ATOM    169  CB  GLN    11      47.194  35.727  63.952  1.00  0.00           C  
ATOM    170  CG  GLN    11      47.569  34.903  65.169  1.00  0.00           C  
ATOM    171  CD  GLN    11      47.422  35.660  66.431  1.00  0.00           C  
ATOM    172  OE1 GLN    11      46.906  36.773  66.459  1.00  0.00           O  
ATOM    173  NE2 GLN    11      47.929  35.040  67.542  1.00  0.00           N  
ATOM    174  H   GLN    11      46.711  32.913  62.561  1.00  0.00           H  
ATOM    175  HA  GLN    11      47.113  35.645  61.742  1.00  0.00           H  
ATOM    176  HB2 GLN    11      47.890  36.566  63.963  1.00  0.00           H  
ATOM    177  HB3 GLN    11      46.208  36.180  64.057  1.00  0.00           H  
ATOM    178  HG2 GLN    11      47.015  33.967  65.246  1.00  0.00           H  
ATOM    179  HG3 GLN    11      48.627  34.658  65.077  1.00  0.00           H  
ATOM    180 HE21 GLN    11      48.401  34.156  67.416  1.00  0.00           H  
ATOM    181 HE22 GLN    11      47.788  35.525  68.417  1.00  0.00           H  
ATOM    182  N   HIS    12      49.621  35.270  61.688  1.00  0.00           N  
ATOM    183  CA  HIS    12      50.962  34.817  61.212  1.00  0.00           C  
ATOM    184  C   HIS    12      51.931  36.050  60.919  1.00  0.00           C  
ATOM    185  O   HIS    12      51.475  37.236  60.832  1.00  0.00           O  
ATOM    186  CB  HIS    12      50.818  34.014  59.961  1.00  0.00           C  
ATOM    187  CG  HIS    12      50.447  34.850  58.749  1.00  0.00           C  
ATOM    188  ND1 HIS    12      51.297  35.497  57.772  1.00  0.00           N  
ATOM    189  CE1 HIS    12      50.531  36.204  56.959  1.00  0.00           C  
ATOM    190  NE2 HIS    12      49.253  36.070  57.265  1.00  0.00           N  
ATOM    191  CD2 HIS    12      49.170  35.244  58.436  1.00  0.00           C  
ATOM    192  H   HIS    12      49.340  36.232  61.567  1.00  0.00           H  
ATOM    193  HA  HIS    12      51.502  34.190  61.922  1.00  0.00           H  
ATOM    194  HB2 HIS    12      51.810  33.611  59.757  1.00  0.00           H  
ATOM    195  HB3 HIS    12      50.174  33.145  60.091  1.00  0.00           H  
ATOM    196  HD1 HIS    12      52.306  35.442  57.745  1.00  0.00           H  
ATOM    197  HE1 HIS    12      50.851  36.645  56.026  1.00  0.00           H  
ATOM    198  HD2 HIS    12      48.291  34.879  58.947  1.00  0.00           H  
ATOM    199  N   GLY    13      53.230  35.721  60.904  1.00  0.00           N  
ATOM    200  CA  GLY    13      54.292  36.604  60.372  1.00  0.00           C  
ATOM    201  C   GLY    13      54.463  36.551  58.870  1.00  0.00           C  
ATOM    202  O   GLY    13      54.162  35.512  58.262  1.00  0.00           O  
ATOM    203  H   GLY    13      53.435  34.742  61.049  1.00  0.00           H  
ATOM    204  HA2 GLY    13      54.157  37.658  60.614  1.00  0.00           H  
ATOM    205  HA3 GLY    13      55.234  36.332  60.847  1.00  0.00           H  
ATOM    206  N   TRP    14      54.858  37.634  58.204  1.00  0.00           N  
ATOM    207  CA  TRP    14      55.203  37.696  56.795  1.00  0.00           C  
ATOM    208  C   TRP    14      56.433  38.651  56.622  1.00  0.00           C  
ATOM    209  O   TRP    14      56.454  39.766  57.121  1.00  0.00           O  
ATOM    210  CB  TRP    14      54.008  38.187  55.939  1.00  0.00           C  
ATOM    211  CG  TRP    14      54.250  38.419  54.487  1.00  0.00           C  
ATOM    212  CD1 TRP    14      54.418  39.629  53.940  1.00  0.00           C  
ATOM    213  NE1 TRP    14      54.643  39.490  52.605  1.00  0.00           N  
ATOM    214  CE2 TRP    14      54.704  38.179  52.234  1.00  0.00           C  
ATOM    215  CZ2 TRP    14      54.958  37.525  51.007  1.00  0.00           C  
ATOM    216  CH2 TRP    14      54.965  36.069  50.969  1.00  0.00           C  
ATOM    217  CZ3 TRP    14      54.701  35.396  52.107  1.00  0.00           C  
ATOM    218  CE3 TRP    14      54.356  36.063  53.317  1.00  0.00           C  
ATOM    219  CD2 TRP    14      54.442  37.472  53.439  1.00  0.00           C  
ATOM    220  H   TRP    14      54.902  38.501  58.721  1.00  0.00           H  
ATOM    221  HA  TRP    14      55.489  36.718  56.408  1.00  0.00           H  
ATOM    222  HB2 TRP    14      53.173  37.490  56.011  1.00  0.00           H  
ATOM    223  HB3 TRP    14      53.820  39.184  56.335  1.00  0.00           H  
ATOM    224  HD1 TRP    14      54.228  40.611  54.347  1.00  0.00           H  
ATOM    225  HE1 TRP    14      54.591  40.297  51.999  1.00  0.00           H  
ATOM    226  HZ2 TRP    14      55.140  38.110  50.118  1.00  0.00           H  
ATOM    227  HH2 TRP    14      55.325  35.531  50.105  1.00  0.00           H  
ATOM    228  HZ3 TRP    14      54.702  34.318  52.174  1.00  0.00           H  
ATOM    229  HE3 TRP    14      54.062  35.395  54.114  1.00  0.00           H  
ATOM    230  N   LYS    15      57.508  38.166  55.968  1.00  0.00           N  
ATOM    231  CA  LYS    15      58.736  38.854  55.740  1.00  0.00           C  
ATOM    232  C   LYS    15      58.951  38.953  54.249  1.00  0.00           C  
ATOM    233  O   LYS    15      59.273  37.944  53.586  1.00  0.00           O  
ATOM    234  CB  LYS    15      59.923  38.160  56.375  1.00  0.00           C  
ATOM    235  CG  LYS    15      61.260  38.781  56.194  1.00  0.00           C  
ATOM    236  CD  LYS    15      62.319  37.851  56.853  1.00  0.00           C  
ATOM    237  CE  LYS    15      63.712  38.418  56.551  1.00  0.00           C  
ATOM    238  NZ  LYS    15      64.693  37.682  57.322  1.00  0.00           N1+
ATOM    239  H   LYS    15      57.440  37.186  55.732  1.00  0.00           H  
ATOM    240  HA  LYS    15      58.540  39.830  56.184  1.00  0.00           H  
ATOM    241  HB2 LYS    15      59.661  38.134  57.433  1.00  0.00           H  
ATOM    242  HB3 LYS    15      59.890  37.119  56.051  1.00  0.00           H  
ATOM    243  HG2 LYS    15      61.509  38.849  55.135  1.00  0.00           H  
ATOM    244  HG3 LYS    15      61.368  39.747  56.689  1.00  0.00           H  
ATOM    245  HD2 LYS    15      62.167  37.837  57.932  1.00  0.00           H  
ATOM    246  HD3 LYS    15      62.199  36.861  56.414  1.00  0.00           H  
ATOM    247  HE2 LYS    15      63.949  38.059  55.550  1.00  0.00           H  
ATOM    248  HE3 LYS    15      63.884  39.492  56.623  1.00  0.00           H  
ATOM    249  HZ1 LYS    15      64.548  37.907  58.296  1.00  0.00           H  
ATOM    250  HZ2 LYS    15      64.667  36.708  57.056  1.00  0.00           H  
ATOM    251  HZ3 LYS    15      65.657  37.796  57.042  1.00  0.00           H  
ATOM    252  N   GLU    16      59.074  40.179  53.806  1.00  0.00           N  
ATOM    253  CA  GLU    16      59.127  40.678  52.444  1.00  0.00           C  
ATOM    254  C   GLU    16      60.544  40.513  51.778  1.00  0.00           C  
ATOM    255  O   GLU    16      61.536  40.502  52.581  1.00  0.00           O  
ATOM    256  CB  GLU    16      58.523  42.031  52.229  1.00  0.00           C  
ATOM    257  CG  GLU    16      59.090  43.264  53.012  1.00  0.00           C  
ATOM    258  CD  GLU    16      60.098  44.134  52.201  1.00  0.00           C  
ATOM    259  OE1 GLU    16      60.361  45.222  52.707  1.00  0.00           O  
ATOM    260  OE2 GLU    16      60.545  43.826  51.110  1.00  0.00           O1-
ATOM    261  H   GLU    16      59.068  40.941  54.469  1.00  0.00           H  
ATOM    262  HA  GLU    16      58.422  40.127  51.822  1.00  0.00           H  
ATOM    263  HB2 GLU    16      58.434  42.173  51.152  1.00  0.00           H  
ATOM    264  HB3 GLU    16      57.491  42.072  52.577  1.00  0.00           H  
ATOM    265  HG2 GLU    16      58.358  43.875  53.541  1.00  0.00           H  
ATOM    266  HG3 GLU    16      59.610  42.845  53.874  1.00  0.00           H  
ATOM    267  N   GLY    17      60.680  40.555  50.459  1.00  0.00           N  
ATOM    268  CA  GLY    17      61.904  40.348  49.709  1.00  0.00           C  
ATOM    269  C   GLY    17      63.121  41.265  49.919  1.00  0.00           C  
ATOM    270  O   GLY    17      64.249  40.863  49.618  1.00  0.00           O  
ATOM    271  H   GLY    17      59.835  40.582  49.906  1.00  0.00           H  
ATOM    272  HA2 GLY    17      62.198  39.299  49.726  1.00  0.00           H  
ATOM    273  HA3 GLY    17      61.701  40.649  48.682  1.00  0.00           H  
ATOM    274  N   ASN    18      63.035  42.373  50.638  1.00  0.00           N  
ATOM    275  CA  ASN    18      64.142  43.219  51.078  1.00  0.00           C  
ATOM    276  C   ASN    18      64.116  43.536  52.588  1.00  0.00           C  
ATOM    277  O   ASN    18      65.100  44.005  53.145  1.00  0.00           O  
ATOM    278  CB  ASN    18      64.100  44.532  50.330  1.00  0.00           C  
ATOM    279  CG  ASN    18      64.242  44.494  48.848  1.00  0.00           C  
ATOM    280  OD1 ASN    18      63.455  43.926  48.100  1.00  0.00           O  
ATOM    281  ND2 ASN    18      65.259  45.102  48.326  1.00  0.00           N  
ATOM    282  H   ASN    18      62.070  42.648  50.748  1.00  0.00           H  
ATOM    283  HA  ASN    18      65.042  42.667  50.806  1.00  0.00           H  
ATOM    284  HB2 ASN    18      63.188  45.095  50.529  1.00  0.00           H  
ATOM    285  HB3 ASN    18      64.883  45.174  50.732  1.00  0.00           H  
ATOM    286 HD21 ASN    18      65.904  45.522  48.980  1.00  0.00           H  
ATOM    287 HD22 ASN    18      65.486  44.924  47.358  1.00  0.00           H  
ATOM    288  N   GLY    19      63.043  43.285  53.297  1.00  0.00           N  
ATOM    289  CA  GLY    19      62.787  43.790  54.653  1.00  0.00           C  
ATOM    290  C   GLY    19      62.657  42.787  55.811  1.00  0.00           C  
ATOM    291  O   GLY    19      63.042  41.553  55.752  1.00  0.00           O  
ATOM    292  H   GLY    19      62.272  42.783  52.881  1.00  0.00           H  
ATOM    293  HA2 GLY    19      63.661  44.398  54.887  1.00  0.00           H  
ATOM    294  HA3 GLY    19      62.107  44.640  54.698  1.00  0.00           H  
ATOM    295  N   PRO    20      62.347  43.252  57.055  1.00  0.00           N  
ATOM    296  CA  PRO    20      62.049  42.419  58.275  1.00  0.00           C  
ATOM    297  C   PRO    20      60.641  41.765  58.269  1.00  0.00           C  
ATOM    298  O   PRO    20      59.922  42.101  57.353  1.00  0.00           O  
ATOM    299  CD  PRO    20      62.372  44.628  57.566  1.00  0.00           C  
ATOM    300  CG  PRO    20      61.870  44.723  59.014  1.00  0.00           C  
ATOM    301  CB  PRO    20      62.226  43.316  59.531  1.00  0.00           C  
ATOM    302  HD2 PRO    20      61.737  45.193  56.884  1.00  0.00           H  
ATOM    303  HD3 PRO    20      63.411  44.956  57.524  1.00  0.00           H  
ATOM    304  HG2 PRO    20      60.787  44.839  59.059  1.00  0.00           H  
ATOM    305  HG3 PRO    20      62.394  45.491  59.582  1.00  0.00           H  
ATOM    306  HB2 PRO    20      61.550  43.050  60.343  1.00  0.00           H  
ATOM    307  HB3 PRO    20      63.265  43.178  59.830  1.00  0.00           H  
ATOM    308  HA  PRO    20      62.749  41.594  58.141  1.00  0.00           H  
ATOM    309  N   VAL    21      60.270  41.036  59.346  1.00  0.00           N  
ATOM    310  CA  VAL    21      58.956  40.409  59.471  1.00  0.00           C  
ATOM    311  C   VAL    21      57.894  41.462  59.952  1.00  0.00           C  
ATOM    312  O   VAL    21      58.214  42.418  60.689  1.00  0.00           O  
ATOM    313  CB  VAL    21      59.015  39.176  60.382  1.00  0.00           C  
ATOM    314  CG1 VAL    21      59.261  39.557  61.868  1.00  0.00           C  
ATOM    315  CG2 VAL    21      57.723  38.357  60.462  1.00  0.00           C  
ATOM    316  H   VAL    21      60.947  40.892  60.081  1.00  0.00           H  
ATOM    317  HA  VAL    21      58.706  40.102  58.455  1.00  0.00           H  
ATOM    318  HB  VAL    21      59.748  38.452  60.026  1.00  0.00           H  
ATOM    319 HG11 VAL    21      59.491  38.636  62.404  1.00  0.00           H  
ATOM    320 HG12 VAL    21      60.227  40.043  62.007  1.00  0.00           H  
ATOM    321 HG13 VAL    21      58.430  40.066  62.356  1.00  0.00           H  
ATOM    322 HG21 VAL    21      56.917  38.927  60.924  1.00  0.00           H  
ATOM    323 HG22 VAL    21      57.480  37.995  59.464  1.00  0.00           H  
ATOM    324 HG23 VAL    21      57.994  37.435  60.977  1.00  0.00           H  
ATOM    325  N   THR    22      56.652  41.293  59.586  1.00  0.00           N  
ATOM    326  CA  THR    22      55.469  42.029  60.100  1.00  0.00           C  
ATOM    327  C   THR    22      54.371  41.044  60.361  1.00  0.00           C  
ATOM    328  O   THR    22      54.375  39.942  59.919  1.00  0.00           O  
ATOM    329  CB  THR    22      55.088  43.191  59.153  1.00  0.00           C  
ATOM    330  CG2 THR    22      56.126  44.231  59.040  1.00  0.00           C  
ATOM    331  OG1 THR    22      54.803  42.798  57.834  1.00  0.00           O  
ATOM    332  H   THR    22      56.475  40.447  59.063  1.00  0.00           H  
ATOM    333  HA  THR    22      55.695  42.367  61.111  1.00  0.00           H  
ATOM    334  HB  THR    22      54.195  43.680  59.542  1.00  0.00           H  
ATOM    335 HG21 THR    22      56.315  44.628  60.037  1.00  0.00           H  
ATOM    336 HG22 THR    22      56.924  43.848  58.404  1.00  0.00           H  
ATOM    337 HG23 THR    22      55.646  45.074  58.543  1.00  0.00           H  
ATOM    338  HG1 THR    22      55.294  43.362  57.230  1.00  0.00           H  
ATOM    339  N   GLN    23      53.388  41.515  61.134  1.00  0.00           N  
ATOM    340  CA  GLN    23      52.263  40.755  61.732  1.00  0.00           C  
ATOM    341  C   GLN    23      51.001  40.860  60.808  1.00  0.00           C  
ATOM    342  O   GLN    23      50.576  41.956  60.393  1.00  0.00           O  
ATOM    343  CB  GLN    23      51.985  41.107  63.147  1.00  0.00           C  
ATOM    344  CG  GLN    23      51.174  42.405  63.379  1.00  0.00           C  
ATOM    345  CD  GLN    23      50.825  42.721  64.870  1.00  0.00           C  
ATOM    346  OE1 GLN    23      51.004  41.886  65.732  1.00  0.00           O  
ATOM    347  NE2 GLN    23      50.492  43.952  65.228  1.00  0.00           N  
ATOM    348  H   GLN    23      53.493  42.478  61.422  1.00  0.00           H  
ATOM    349  HA  GLN    23      52.630  39.728  61.723  1.00  0.00           H  
ATOM    350  HB2 GLN    23      51.365  40.385  63.680  1.00  0.00           H  
ATOM    351  HB3 GLN    23      52.861  41.268  63.776  1.00  0.00           H  
ATOM    352  HG2 GLN    23      51.738  43.237  62.956  1.00  0.00           H  
ATOM    353  HG3 GLN    23      50.188  42.363  62.916  1.00  0.00           H  
ATOM    354 HE21 GLN    23      50.385  44.669  64.525  1.00  0.00           H  
ATOM    355 HE22 GLN    23      50.411  44.162  66.212  1.00  0.00           H  
ATOM    356  N   TRP    24      50.337  39.761  60.536  1.00  0.00           N  
ATOM    357  CA  TRP    24      49.200  39.754  59.690  1.00  0.00           C  
ATOM    358  C   TRP    24      48.149  38.793  60.389  1.00  0.00           C  
ATOM    359  O   TRP    24      48.505  37.755  60.969  1.00  0.00           O  
ATOM    360  CB  TRP    24      49.618  39.230  58.314  1.00  0.00           C  
ATOM    361  CG  TRP    24      50.438  40.200  57.541  1.00  0.00           C  
ATOM    362  CD1 TRP    24      51.738  40.310  57.848  1.00  0.00           C  
ATOM    363  NE1 TRP    24      52.310  41.394  57.109  1.00  0.00           N  
ATOM    364  CE2 TRP    24      51.304  42.027  56.366  1.00  0.00           C  
ATOM    365  CZ2 TRP    24      51.370  43.160  55.537  1.00  0.00           C  
ATOM    366  CH2 TRP    24      50.220  43.589  54.886  1.00  0.00           C  
ATOM    367  CZ3 TRP    24      49.056  42.907  55.155  1.00  0.00           C  
ATOM    368  CE3 TRP    24      48.952  41.814  56.042  1.00  0.00           C  
ATOM    369  CD2 TRP    24      50.129  41.317  56.595  1.00  0.00           C  
ATOM    370  H   TRP    24      50.738  38.855  60.732  1.00  0.00           H  
ATOM    371  HA  TRP    24      48.804  40.761  59.557  1.00  0.00           H  
ATOM    372  HB2 TRP    24      50.196  38.316  58.445  1.00  0.00           H  
ATOM    373  HB3 TRP    24      48.838  38.898  57.629  1.00  0.00           H  
ATOM    374  HD1 TRP    24      52.259  39.661  58.536  1.00  0.00           H  
ATOM    375  HE1 TRP    24      53.230  41.765  57.297  1.00  0.00           H  
ATOM    376  HZ2 TRP    24      52.304  43.676  55.371  1.00  0.00           H  
ATOM    377  HH2 TRP    24      50.235  44.363  54.133  1.00  0.00           H  
ATOM    378  HZ3 TRP    24      48.128  43.176  54.672  1.00  0.00           H  
ATOM    379  HE3 TRP    24      48.045  41.261  56.235  1.00  0.00           H  
ATOM    380  N   LYS    25      46.858  39.149  60.264  1.00  0.00           N  
ATOM    381  CA  LYS    25      45.673  38.365  60.790  1.00  0.00           C  
ATOM    382  C   LYS    25      44.468  38.559  60.014  1.00  0.00           C  
ATOM    383  O   LYS    25      44.336  39.602  59.402  1.00  0.00           O  
ATOM    384  CB  LYS    25      45.377  38.650  62.300  1.00  0.00           C  
ATOM    385  CG  LYS    25      45.255  40.137  62.637  1.00  0.00           C  
ATOM    386  CD  LYS    25      44.668  40.458  64.044  1.00  0.00           C  
ATOM    387  CE  LYS    25      44.710  41.996  64.170  1.00  0.00           C  
ATOM    388  NZ  LYS    25      43.894  42.426  65.314  1.00  0.00           N1+
ATOM    389  H   LYS    25      46.774  40.090  59.906  1.00  0.00           H  
ATOM    390  HA  LYS    25      45.944  37.319  60.649  1.00  0.00           H  
ATOM    391  HB2 LYS    25      44.459  38.142  62.596  1.00  0.00           H  
ATOM    392  HB3 LYS    25      46.215  38.320  62.914  1.00  0.00           H  
ATOM    393  HG2 LYS    25      46.251  40.550  62.477  1.00  0.00           H  
ATOM    394  HG3 LYS    25      44.555  40.574  61.924  1.00  0.00           H  
ATOM    395  HD2 LYS    25      43.617  40.173  64.077  1.00  0.00           H  
ATOM    396  HD3 LYS    25      45.370  40.010  64.746  1.00  0.00           H  
ATOM    397  HE2 LYS    25      45.747  42.293  64.328  1.00  0.00           H  
ATOM    398  HE3 LYS    25      44.323  42.457  63.261  1.00  0.00           H  
ATOM    399  HZ1 LYS    25      43.941  41.817  66.117  1.00  0.00           H  
ATOM    400  HZ2 LYS    25      44.094  43.372  65.605  1.00  0.00           H  
ATOM    401  HZ3 LYS    25      42.935  42.471  64.999  1.00  0.00           H  
ATOM    402  N   GLY    26      43.607  37.536  59.827  1.00  0.00           N  
ATOM    403  CA  GLY    26      42.416  37.618  59.023  1.00  0.00           C  
ATOM    404  C   GLY    26      41.764  36.227  58.863  1.00  0.00           C  
ATOM    405  O   GLY    26      41.898  35.433  59.835  1.00  0.00           O  
ATOM    406  H   GLY    26      43.745  36.700  60.376  1.00  0.00           H  
ATOM    407  HA2 GLY    26      41.678  38.292  59.456  1.00  0.00           H  
ATOM    408  HA3 GLY    26      42.583  37.989  58.012  1.00  0.00           H  
ATOM    409  N   THR    27      41.203  35.970  57.665  1.00  0.00           N  
ATOM    410  CA  THR    27      40.402  34.770  57.566  1.00  0.00           C  
ATOM    411  C   THR    27      40.591  34.097  56.179  1.00  0.00           C  
ATOM    412  O   THR    27      40.724  34.679  55.108  1.00  0.00           O  
ATOM    413  CB  THR    27      38.898  35.062  57.679  1.00  0.00           C  
ATOM    414  CG2 THR    27      38.026  33.807  57.924  1.00  0.00           C  
ATOM    415  OG1 THR    27      38.531  36.024  58.652  1.00  0.00           O  
ATOM    416  H   THR    27      41.286  36.596  56.877  1.00  0.00           H  
ATOM    417  HA  THR    27      40.622  34.029  58.334  1.00  0.00           H  
ATOM    418  HB  THR    27      38.621  35.507  56.723  1.00  0.00           H  
ATOM    419 HG21 THR    27      36.971  34.078  57.967  1.00  0.00           H  
ATOM    420 HG22 THR    27      38.112  33.163  57.050  1.00  0.00           H  
ATOM    421 HG23 THR    27      38.285  33.268  58.835  1.00  0.00           H  
ATOM    422  HG1 THR    27      38.671  36.898  58.278  1.00  0.00           H  
ATOM    423  N   VAL    28      40.723  32.746  56.267  1.00  0.00           N  
ATOM    424  CA  VAL    28      41.053  31.946  55.138  1.00  0.00           C  
ATOM    425  C   VAL    28      39.768  31.692  54.371  1.00  0.00           C  
ATOM    426  O   VAL    28      38.764  31.349  54.996  1.00  0.00           O  
ATOM    427  CB  VAL    28      41.751  30.685  55.590  1.00  0.00           C  
ATOM    428  CG1 VAL    28      42.154  29.708  54.421  1.00  0.00           C  
ATOM    429  CG2 VAL    28      43.028  30.895  56.458  1.00  0.00           C  
ATOM    430  H   VAL    28      40.860  32.298  57.162  1.00  0.00           H  
ATOM    431  HA  VAL    28      41.762  32.434  54.469  1.00  0.00           H  
ATOM    432  HB  VAL    28      40.990  30.193  56.195  1.00  0.00           H  
ATOM    433 HG11 VAL    28      42.573  28.756  54.747  1.00  0.00           H  
ATOM    434 HG12 VAL    28      41.339  29.508  53.725  1.00  0.00           H  
ATOM    435 HG13 VAL    28      42.918  30.162  53.791  1.00  0.00           H  
ATOM    436 HG21 VAL    28      43.662  30.021  56.607  1.00  0.00           H  
ATOM    437 HG22 VAL    28      43.606  31.667  55.949  1.00  0.00           H  
ATOM    438 HG23 VAL    28      42.612  31.161  57.430  1.00  0.00           H  
ATOM    439  N   LEU    29      39.833  31.850  53.009  1.00  0.00           N  
ATOM    440  CA  LEU    29      38.639  31.863  52.152  1.00  0.00           C  
ATOM    441  C   LEU    29      38.400  30.507  51.383  1.00  0.00           C  
ATOM    442  O   LEU    29      37.298  29.921  51.411  1.00  0.00           O  
ATOM    443  CB  LEU    29      38.813  32.975  51.147  1.00  0.00           C  
ATOM    444  CG  LEU    29      38.658  34.413  51.765  1.00  0.00           C  
ATOM    445  CD1 LEU    29      38.938  35.284  50.563  1.00  0.00           C  
ATOM    446  CD2 LEU    29      37.258  34.841  52.278  1.00  0.00           C  
ATOM    447  H   LEU    29      40.720  32.074  52.581  1.00  0.00           H  
ATOM    448  HA  LEU    29      37.805  32.092  52.816  1.00  0.00           H  
ATOM    449  HB2 LEU    29      39.753  32.825  50.617  1.00  0.00           H  
ATOM    450  HB3 LEU    29      38.076  32.917  50.346  1.00  0.00           H  
ATOM    451  HG  LEU    29      39.504  34.563  52.436  1.00  0.00           H  
ATOM    452 HD11 LEU    29      39.000  36.318  50.902  1.00  0.00           H  
ATOM    453 HD12 LEU    29      39.835  34.955  50.038  1.00  0.00           H  
ATOM    454 HD13 LEU    29      38.076  35.299  49.896  1.00  0.00           H  
ATOM    455 HD21 LEU    29      36.515  34.671  51.499  1.00  0.00           H  
ATOM    456 HD22 LEU    29      37.014  34.168  53.100  1.00  0.00           H  
ATOM    457 HD23 LEU    29      37.291  35.874  52.626  1.00  0.00           H  
ATOM    458  N   ASP    30      39.425  30.050  50.733  1.00  0.00           N  
ATOM    459  CA  ASP    30      39.408  28.839  49.926  1.00  0.00           C  
ATOM    460  C   ASP    30      40.920  28.392  49.636  1.00  0.00           C  
ATOM    461  O   ASP    30      41.864  29.109  49.940  1.00  0.00           O  
ATOM    462  CB  ASP    30      38.695  29.223  48.614  1.00  0.00           C  
ATOM    463  CG  ASP    30      38.036  27.982  47.871  1.00  0.00           C  
ATOM    464  OD1 ASP    30      37.484  28.151  46.744  1.00  0.00           O  
ATOM    465  OD2 ASP    30      38.020  26.915  48.499  1.00  0.00           O1-
ATOM    466  H   ASP    30      40.250  30.629  50.677  1.00  0.00           H  
ATOM    467  HA  ASP    30      38.833  28.053  50.415  1.00  0.00           H  
ATOM    468  HB2 ASP    30      37.853  29.890  48.799  1.00  0.00           H  
ATOM    469  HB3 ASP    30      39.336  29.715  47.882  1.00  0.00           H  
ATOM    470  N   GLN    31      41.001  27.155  49.147  1.00  0.00           N  
ATOM    471  CA  GLN    31      42.150  26.662  48.430  1.00  0.00           C  
ATOM    472  C   GLN    31      41.961  27.058  46.962  1.00  0.00           C  
ATOM    473  O   GLN    31      40.872  26.986  46.434  1.00  0.00           O  
ATOM    474  CB  GLN    31      42.314  25.121  48.539  1.00  0.00           C  
ATOM    475  CG  GLN    31      43.505  24.481  47.877  1.00  0.00           C  
ATOM    476  CD  GLN    31      44.604  24.229  48.936  1.00  0.00           C  
ATOM    477  OE1 GLN    31      44.500  23.250  49.632  1.00  0.00           O  
ATOM    478  NE2 GLN    31      45.744  24.851  49.030  1.00  0.00           N  
ATOM    479  H   GLN    31      40.117  26.721  48.922  1.00  0.00           H  
ATOM    480  HA  GLN    31      43.039  27.107  48.877  1.00  0.00           H  
ATOM    481  HB2 GLN    31      42.200  24.845  49.588  1.00  0.00           H  
ATOM    482  HB3 GLN    31      41.424  24.703  48.068  1.00  0.00           H  
ATOM    483  HG2 GLN    31      43.140  23.548  47.447  1.00  0.00           H  
ATOM    484  HG3 GLN    31      43.904  25.050  47.038  1.00  0.00           H  
ATOM    485 HE21 GLN    31      45.923  25.670  48.466  1.00  0.00           H  
ATOM    486 HE22 GLN    31      46.468  24.482  49.630  1.00  0.00           H  
ATOM    487  N   VAL    32      43.115  27.278  46.233  1.00  0.00           N  
ATOM    488  CA  VAL    32      43.157  27.229  44.782  1.00  0.00           C  
ATOM    489  C   VAL    32      43.198  25.760  44.270  1.00  0.00           C  
ATOM    490  O   VAL    32      44.048  24.927  44.729  1.00  0.00           O  
ATOM    491  CB  VAL    32      44.413  27.936  44.212  1.00  0.00           C  
ATOM    492  CG1 VAL    32      44.513  27.824  42.697  1.00  0.00           C  
ATOM    493  CG2 VAL    32      44.276  29.394  44.696  1.00  0.00           C  
ATOM    494  H   VAL    32      43.962  27.183  46.775  1.00  0.00           H  
ATOM    495  HA  VAL    32      42.357  27.820  44.334  1.00  0.00           H  
ATOM    496  HB  VAL    32      45.369  27.527  44.537  1.00  0.00           H  
ATOM    497 HG11 VAL    32      43.567  28.030  42.197  1.00  0.00           H  
ATOM    498 HG12 VAL    32      45.241  28.450  42.182  1.00  0.00           H  
ATOM    499 HG13 VAL    32      44.868  26.811  42.511  1.00  0.00           H  
ATOM    500 HG21 VAL    32      44.808  30.119  44.079  1.00  0.00           H  
ATOM    501 HG22 VAL    32      43.228  29.682  44.601  1.00  0.00           H  
ATOM    502 HG23 VAL    32      44.663  29.372  45.714  1.00  0.00           H  
ATOM    503  N   PRO    33      42.187  25.294  43.497  1.00  0.00           N  
ATOM    504  CA  PRO    33      42.192  23.873  43.079  1.00  0.00           C  
ATOM    505  C   PRO    33      43.190  23.510  42.020  1.00  0.00           C  
ATOM    506  O   PRO    33      43.567  22.356  41.932  1.00  0.00           O  
ATOM    507  CD  PRO    33      40.910  26.012  43.191  1.00  0.00           C  
ATOM    508  CG  PRO    33      40.067  24.871  42.582  1.00  0.00           C  
ATOM    509  CB  PRO    33      40.756  23.581  42.577  1.00  0.00           C  
ATOM    510  HD2 PRO    33      41.170  26.793  42.477  1.00  0.00           H  
ATOM    511  HD3 PRO    33      40.397  26.289  44.112  1.00  0.00           H  
ATOM    512  HG2 PRO    33      39.824  25.212  41.575  1.00  0.00           H  
ATOM    513  HG3 PRO    33      39.146  24.841  43.164  1.00  0.00           H  
ATOM    514  HB2 PRO    33      40.766  23.104  41.596  1.00  0.00           H  
ATOM    515  HB3 PRO    33      40.294  22.804  43.186  1.00  0.00           H  
ATOM    516  HA  PRO    33      42.475  23.346  43.990  1.00  0.00           H  
ATOM    517  N   VAL    34      43.740  24.534  41.261  1.00  0.00           N  
ATOM    518  CA  VAL    34      44.885  24.317  40.318  1.00  0.00           C  
ATOM    519  C   VAL    34      46.255  24.248  40.947  1.00  0.00           C  
ATOM    520  O   VAL    34      47.226  23.775  40.318  1.00  0.00           O  
ATOM    521  CB  VAL    34      44.866  25.369  39.214  1.00  0.00           C  
ATOM    522  CG1 VAL    34      43.724  25.026  38.197  1.00  0.00           C  
ATOM    523  CG2 VAL    34      44.736  26.795  39.679  1.00  0.00           C  
ATOM    524  H   VAL    34      43.370  25.457  41.434  1.00  0.00           H  
ATOM    525  HA  VAL    34      44.776  23.318  39.898  1.00  0.00           H  
ATOM    526  HB  VAL    34      45.795  25.235  38.660  1.00  0.00           H  
ATOM    527 HG11 VAL    34      43.788  25.709  37.350  1.00  0.00           H  
ATOM    528 HG12 VAL    34      43.892  24.072  37.697  1.00  0.00           H  
ATOM    529 HG13 VAL    34      42.795  24.997  38.766  1.00  0.00           H  
ATOM    530 HG21 VAL    34      44.872  27.369  38.762  1.00  0.00           H  
ATOM    531 HG22 VAL    34      43.777  26.782  40.197  1.00  0.00           H  
ATOM    532 HG23 VAL    34      45.556  26.872  40.393  1.00  0.00           H  
ATOM    533  N   ASN    35      46.456  24.664  42.212  1.00  0.00           N  
ATOM    534  CA  ASN    35      47.634  24.395  43.052  1.00  0.00           C  
ATOM    535  C   ASN    35      47.132  24.027  44.458  1.00  0.00           C  
ATOM    536  O   ASN    35      46.850  24.909  45.224  1.00  0.00           O  
ATOM    537  CB  ASN    35      48.576  25.559  43.021  1.00  0.00           C  
ATOM    538  CG  ASN    35      49.640  25.590  44.143  1.00  0.00           C  
ATOM    539  OD1 ASN    35      49.884  24.674  44.909  1.00  0.00           O  
ATOM    540  ND2 ASN    35      50.430  26.622  44.176  1.00  0.00           N  
ATOM    541  H   ASN    35      45.648  25.111  42.620  1.00  0.00           H  
ATOM    542  HA  ASN    35      48.317  23.606  42.739  1.00  0.00           H  
ATOM    543  HB2 ASN    35      49.116  25.627  42.077  1.00  0.00           H  
ATOM    544  HB3 ASN    35      48.065  26.502  43.220  1.00  0.00           H  
ATOM    545 HD21 ASN    35      50.270  27.400  43.553  1.00  0.00           H  
ATOM    546 HD22 ASN    35      51.024  26.767  44.980  1.00  0.00           H  
ATOM    547  N   PRO    36      47.101  22.727  44.860  1.00  0.00           N  
ATOM    548  CA  PRO    36      46.647  22.298  46.148  1.00  0.00           C  
ATOM    549  C   PRO    36      47.617  22.487  47.339  1.00  0.00           C  
ATOM    550  O   PRO    36      47.826  21.642  48.234  1.00  0.00           O  
ATOM    551  CD  PRO    36      46.836  21.680  43.890  1.00  0.00           C  
ATOM    552  CG  PRO    36      45.926  20.661  44.513  1.00  0.00           C  
ATOM    553  CB  PRO    36      46.291  20.832  45.987  1.00  0.00           C  
ATOM    554  HD2 PRO    36      47.842  21.276  43.774  1.00  0.00           H  
ATOM    555  HD3 PRO    36      46.416  22.114  42.983  1.00  0.00           H  
ATOM    556  HG2 PRO    36      45.975  19.657  44.091  1.00  0.00           H  
ATOM    557  HG3 PRO    36      44.940  21.111  44.405  1.00  0.00           H  
ATOM    558  HB2 PRO    36      47.149  20.214  46.252  1.00  0.00           H  
ATOM    559  HB3 PRO    36      45.594  20.442  46.729  1.00  0.00           H  
ATOM    560  HA  PRO    36      45.788  22.878  46.482  1.00  0.00           H  
ATOM    561  N   SER    37      48.162  23.714  47.423  1.00  0.00           N  
ATOM    562  CA  SER    37      48.788  24.343  48.557  1.00  0.00           C  
ATOM    563  C   SER    37      48.469  25.863  48.742  1.00  0.00           C  
ATOM    564  O   SER    37      48.731  26.390  49.847  1.00  0.00           O  
ATOM    565  CB  SER    37      50.275  23.939  48.504  1.00  0.00           C  
ATOM    566  OG  SER    37      50.952  24.640  47.546  1.00  0.00           O  
ATOM    567  H   SER    37      47.791  24.411  46.794  1.00  0.00           H  
ATOM    568  HA  SER    37      48.406  23.776  49.406  1.00  0.00           H  
ATOM    569  HB2 SER    37      50.678  24.241  49.471  1.00  0.00           H  
ATOM    570  HB3 SER    37      50.463  22.871  48.397  1.00  0.00           H  
ATOM    571  HG  SER    37      50.649  24.437  46.658  1.00  0.00           H  
ATOM    572  N   LEU    38      48.093  26.503  47.682  1.00  0.00           N  
ATOM    573  CA  LEU    38      47.781  27.976  47.723  1.00  0.00           C  
ATOM    574  C   LEU    38      46.414  28.123  48.265  1.00  0.00           C  
ATOM    575  O   LEU    38      45.419  27.562  47.807  1.00  0.00           O  
ATOM    576  CB  LEU    38      47.945  28.719  46.387  1.00  0.00           C  
ATOM    577  CG  LEU    38      47.709  30.255  46.235  1.00  0.00           C  
ATOM    578  CD1 LEU    38      48.789  31.041  47.030  1.00  0.00           C  
ATOM    579  CD2 LEU    38      47.704  30.674  44.787  1.00  0.00           C  
ATOM    580  H   LEU    38      48.000  26.030  46.794  1.00  0.00           H  
ATOM    581  HA  LEU    38      48.393  28.494  48.462  1.00  0.00           H  
ATOM    582  HB2 LEU    38      48.977  28.519  46.100  1.00  0.00           H  
ATOM    583  HB3 LEU    38      47.235  28.259  45.700  1.00  0.00           H  
ATOM    584  HG  LEU    38      46.705  30.419  46.626  1.00  0.00           H  
ATOM    585 HD11 LEU    38      48.578  32.109  46.984  1.00  0.00           H  
ATOM    586 HD12 LEU    38      48.925  30.722  48.063  1.00  0.00           H  
ATOM    587 HD13 LEU    38      49.775  30.920  46.580  1.00  0.00           H  
ATOM    588 HD21 LEU    38      48.671  30.633  44.285  1.00  0.00           H  
ATOM    589 HD22 LEU    38      46.902  30.244  44.186  1.00  0.00           H  
ATOM    590 HD23 LEU    38      47.611  31.758  44.728  1.00  0.00           H  
ATOM    591  N   TYR    39      46.267  28.957  49.288  1.00  0.00           N  
ATOM    592  CA  TYR    39      45.055  29.442  49.958  1.00  0.00           C  
ATOM    593  C   TYR    39      44.760  30.893  49.602  1.00  0.00           C  
ATOM    594  O   TYR    39      45.751  31.626  49.354  1.00  0.00           O  
ATOM    595  CB  TYR    39      45.063  29.116  51.441  1.00  0.00           C  
ATOM    596  CG  TYR    39      45.110  27.641  51.754  1.00  0.00           C  
ATOM    597  CD1 TYR    39      46.341  27.061  52.122  1.00  0.00           C  
ATOM    598  CE1 TYR    39      46.395  25.719  52.588  1.00  0.00           C  
ATOM    599  CZ  TYR    39      45.263  24.910  52.598  1.00  0.00           C  
ATOM    600  OH  TYR    39      45.245  23.625  53.085  1.00  0.00           O  
ATOM    601  CE2 TYR    39      44.026  25.466  52.259  1.00  0.00           C  
ATOM    602  CD2 TYR    39      43.981  26.848  51.779  1.00  0.00           C  
ATOM    603  H   TYR    39      47.109  29.332  49.700  1.00  0.00           H  
ATOM    604  HA  TYR    39      44.196  28.940  49.513  1.00  0.00           H  
ATOM    605  HB2 TYR    39      45.943  29.515  51.943  1.00  0.00           H  
ATOM    606  HB3 TYR    39      44.235  29.574  51.981  1.00  0.00           H  
ATOM    607  HD1 TYR    39      47.212  27.701  52.105  1.00  0.00           H  
ATOM    608  HE1 TYR    39      47.295  25.279  52.990  1.00  0.00           H  
ATOM    609  HH  TYR    39      44.311  23.440  53.213  1.00  0.00           H  
ATOM    610  HE2 TYR    39      43.085  24.936  52.253  1.00  0.00           H  
ATOM    611  HD2 TYR    39      43.040  27.246  51.429  1.00  0.00           H  
ATOM    612  N   LEU    40      43.474  31.360  49.590  1.00  0.00           N  
ATOM    613  CA  LEU    40      43.056  32.768  49.525  1.00  0.00           C  
ATOM    614  C   LEU    40      42.714  33.271  50.962  1.00  0.00           C  
ATOM    615  O   LEU    40      42.165  32.520  51.771  1.00  0.00           O  
ATOM    616  CB  LEU    40      41.916  32.944  48.563  1.00  0.00           C  
ATOM    617  CG  LEU    40      42.222  33.159  47.084  1.00  0.00           C  
ATOM    618  CD1 LEU    40      42.729  31.901  46.336  1.00  0.00           C  
ATOM    619  CD2 LEU    40      40.999  33.539  46.215  1.00  0.00           C  
ATOM    620  H   LEU    40      42.774  30.669  49.818  1.00  0.00           H  
ATOM    621  HA  LEU    40      43.908  33.364  49.196  1.00  0.00           H  
ATOM    622  HB2 LEU    40      41.159  32.171  48.702  1.00  0.00           H  
ATOM    623  HB3 LEU    40      41.484  33.928  48.744  1.00  0.00           H  
ATOM    624  HG  LEU    40      42.942  33.953  46.888  1.00  0.00           H  
ATOM    625 HD11 LEU    40      42.983  32.259  45.339  1.00  0.00           H  
ATOM    626 HD12 LEU    40      43.596  31.401  46.769  1.00  0.00           H  
ATOM    627 HD13 LEU    40      41.944  31.147  46.278  1.00  0.00           H  
ATOM    628 HD21 LEU    40      40.256  32.744  46.156  1.00  0.00           H  
ATOM    629 HD22 LEU    40      40.581  34.445  46.653  1.00  0.00           H  
ATOM    630 HD23 LEU    40      41.170  33.847  45.183  1.00  0.00           H  
ATOM    631  N   ILE    41      42.986  34.507  51.255  1.00  0.00           N  
ATOM    632  CA  ILE    41      42.937  35.049  52.641  1.00  0.00           C  
ATOM    633  C   ILE    41      42.354  36.485  52.534  1.00  0.00           C  
ATOM    634  O   ILE    41      42.858  37.210  51.709  1.00  0.00           O  
ATOM    635  CB  ILE    41      44.328  35.188  53.331  1.00  0.00           C  
ATOM    636  CG2 ILE    41      44.207  35.743  54.800  1.00  0.00           C  
ATOM    637  CG1 ILE    41      45.136  33.837  53.385  1.00  0.00           C  
ATOM    638  CD1 ILE    41      46.070  33.629  52.150  1.00  0.00           C  
ATOM    639  H   ILE    41      43.613  34.976  50.618  1.00  0.00           H  
ATOM    640  HA  ILE    41      42.277  34.411  53.230  1.00  0.00           H  
ATOM    641  HB  ILE    41      44.815  35.998  52.788  1.00  0.00           H  
ATOM    642 HG21 ILE    41      43.717  36.716  54.762  1.00  0.00           H  
ATOM    643 HG22 ILE    41      43.538  35.169  55.441  1.00  0.00           H  
ATOM    644 HG23 ILE    41      45.152  35.970  55.295  1.00  0.00           H  
ATOM    645 HG12 ILE    41      45.787  33.825  54.259  1.00  0.00           H  
ATOM    646 HG13 ILE    41      44.463  32.986  53.490  1.00  0.00           H  
ATOM    647 HD11 ILE    41      46.547  32.657  52.273  1.00  0.00           H  
ATOM    648 HD12 ILE    41      45.468  33.561  51.243  1.00  0.00           H  
ATOM    649 HD13 ILE    41      46.825  34.416  52.145  1.00  0.00           H  
ATOM    650  N   LYS    42      41.354  36.851  53.359  1.00  0.00           N  
ATOM    651  CA  LYS    42      41.009  38.211  53.660  1.00  0.00           C  
ATOM    652  C   LYS    42      41.749  38.693  54.915  1.00  0.00           C  
ATOM    653  O   LYS    42      41.515  38.103  55.961  1.00  0.00           O  
ATOM    654  CB  LYS    42      39.581  38.423  53.681  1.00  0.00           C  
ATOM    655  CG  LYS    42      39.017  39.845  54.125  1.00  0.00           C  
ATOM    656  CD  LYS    42      39.541  40.975  53.245  1.00  0.00           C  
ATOM    657  CE  LYS    42      38.693  42.172  53.524  1.00  0.00           C  
ATOM    658  NZ  LYS    42      38.956  42.809  54.814  1.00  0.00           N1+
ATOM    659  H   LYS    42      41.156  36.170  54.079  1.00  0.00           H  
ATOM    660  HA  LYS    42      41.406  38.886  52.901  1.00  0.00           H  
ATOM    661  HB2 LYS    42      39.106  38.200  52.725  1.00  0.00           H  
ATOM    662  HB3 LYS    42      39.280  37.681  54.421  1.00  0.00           H  
ATOM    663  HG2 LYS    42      37.934  39.794  54.016  1.00  0.00           H  
ATOM    664  HG3 LYS    42      39.273  40.108  55.151  1.00  0.00           H  
ATOM    665  HD2 LYS    42      40.584  41.191  53.475  1.00  0.00           H  
ATOM    666  HD3 LYS    42      39.483  40.568  52.236  1.00  0.00           H  
ATOM    667  HE2 LYS    42      39.018  42.856  52.740  1.00  0.00           H  
ATOM    668  HE3 LYS    42      37.663  41.845  53.389  1.00  0.00           H  
ATOM    669  HZ1 LYS    42      38.814  42.196  55.604  1.00  0.00           H  
ATOM    670  HZ2 LYS    42      39.905  43.152  54.822  1.00  0.00           H  
ATOM    671  HZ3 LYS    42      38.331  43.602  54.869  1.00  0.00           H  
ATOM    672  N   TYR    43      42.555  39.773  54.848  1.00  0.00           N  
ATOM    673  CA  TYR    43      43.221  40.304  56.044  1.00  0.00           C  
ATOM    674  C   TYR    43      42.368  41.485  56.690  1.00  0.00           C  
ATOM    675  O   TYR    43      41.799  42.369  56.016  1.00  0.00           O  
ATOM    676  CB  TYR    43      44.583  40.856  55.756  1.00  0.00           C  
ATOM    677  CG  TYR    43      45.720  39.832  55.548  1.00  0.00           C  
ATOM    678  CD1 TYR    43      46.619  40.046  54.496  1.00  0.00           C  
ATOM    679  CE1 TYR    43      47.569  39.084  54.117  1.00  0.00           C  
ATOM    680  CZ  TYR    43      47.691  37.880  54.855  1.00  0.00           C  
ATOM    681  OH  TYR    43      48.748  37.057  54.600  1.00  0.00           O  
ATOM    682  CE2 TYR    43      46.790  37.686  55.935  1.00  0.00           C  
ATOM    683  CD2 TYR    43      45.759  38.673  56.250  1.00  0.00           C  
ATOM    684  H   TYR    43      42.535  40.400  54.057  1.00  0.00           H  
ATOM    685  HA  TYR    43      43.313  39.526  56.802  1.00  0.00           H  
ATOM    686  HB2 TYR    43      44.564  41.497  54.875  1.00  0.00           H  
ATOM    687  HB3 TYR    43      44.897  41.520  56.562  1.00  0.00           H  
ATOM    688  HD1 TYR    43      46.449  40.938  53.911  1.00  0.00           H  
ATOM    689  HE1 TYR    43      48.192  39.241  53.249  1.00  0.00           H  
ATOM    690  HH  TYR    43      48.927  36.594  55.422  1.00  0.00           H  
ATOM    691  HE2 TYR    43      46.891  36.806  56.551  1.00  0.00           H  
ATOM    692  HD2 TYR    43      45.122  38.432  57.088  1.00  0.00           H  
ATOM    693  N   ASP    44      42.283  41.436  58.086  1.00  0.00           N  
ATOM    694  CA  ASP    44      41.867  42.558  58.828  1.00  0.00           C  
ATOM    695  C   ASP    44      42.776  43.771  58.669  1.00  0.00           C  
ATOM    696  O   ASP    44      44.038  43.684  58.618  1.00  0.00           O  
ATOM    697  CB  ASP    44      41.797  42.182  60.377  1.00  0.00           C  
ATOM    698  CG  ASP    44      40.731  41.092  60.665  1.00  0.00           C  
ATOM    699  OD1 ASP    44      40.101  40.613  59.724  1.00  0.00           O  
ATOM    700  OD2 ASP    44      40.516  40.681  61.847  1.00  0.00           O1-
ATOM    701  H   ASP    44      42.859  40.747  58.548  1.00  0.00           H  
ATOM    702  HA  ASP    44      40.874  42.812  58.455  1.00  0.00           H  
ATOM    703  HB2 ASP    44      42.749  41.763  60.704  1.00  0.00           H  
ATOM    704  HB3 ASP    44      41.594  43.081  60.960  1.00  0.00           H  
ATOM    705  N   GLY    45      42.117  44.901  58.488  1.00  0.00           N  
ATOM    706  CA  GLY    45      42.786  46.141  58.060  1.00  0.00           C  
ATOM    707  C   GLY    45      42.902  46.394  56.510  1.00  0.00           C  
ATOM    708  O   GLY    45      43.049  47.534  56.101  1.00  0.00           O  
ATOM    709  H   GLY    45      41.115  44.899  58.356  1.00  0.00           H  
ATOM    710  HA2 GLY    45      42.143  46.900  58.504  1.00  0.00           H  
ATOM    711  HA3 GLY    45      43.771  46.149  58.526  1.00  0.00           H  
ATOM    712  N   PHE    46      42.770  45.333  55.718  1.00  0.00           N  
ATOM    713  CA  PHE    46      42.976  45.427  54.250  1.00  0.00           C  
ATOM    714  C   PHE    46      41.683  45.032  53.493  1.00  0.00           C  
ATOM    715  O   PHE    46      41.082  44.053  53.857  1.00  0.00           O  
ATOM    716  CB  PHE    46      44.137  44.571  53.889  1.00  0.00           C  
ATOM    717  CG  PHE    46      45.439  45.123  54.509  1.00  0.00           C  
ATOM    718  CD1 PHE    46      46.296  46.044  53.804  1.00  0.00           C  
ATOM    719  CE1 PHE    46      47.514  46.529  54.412  1.00  0.00           C  
ATOM    720  CZ  PHE    46      47.735  46.249  55.776  1.00  0.00           C  
ATOM    721  CE2 PHE    46      46.917  45.371  56.436  1.00  0.00           C  
ATOM    722  CD2 PHE    46      45.823  44.716  55.836  1.00  0.00           C  
ATOM    723  H   PHE    46      42.224  44.534  56.008  1.00  0.00           H  
ATOM    724  HA  PHE    46      43.240  46.457  54.011  1.00  0.00           H  
ATOM    725  HB2 PHE    46      43.897  43.552  54.192  1.00  0.00           H  
ATOM    726  HB3 PHE    46      44.329  44.594  52.816  1.00  0.00           H  
ATOM    727  HD1 PHE    46      46.091  46.376  52.797  1.00  0.00           H  
ATOM    728  HE1 PHE    46      48.166  47.198  53.869  1.00  0.00           H  
ATOM    729  HZ  PHE    46      48.672  46.618  56.166  1.00  0.00           H  
ATOM    730  HE2 PHE    46      47.145  45.001  57.425  1.00  0.00           H  
ATOM    731  HD2 PHE    46      45.140  44.086  56.386  1.00  0.00           H  
ATOM    732  N   ASP    47      41.332  45.829  52.460  1.00  0.00           N  
ATOM    733  CA  ASP    47      40.196  45.494  51.494  1.00  0.00           C  
ATOM    734  C   ASP    47      40.526  44.529  50.346  1.00  0.00           C  
ATOM    735  O   ASP    47      39.640  43.863  49.825  1.00  0.00           O  
ATOM    736  CB  ASP    47      39.655  46.863  50.887  1.00  0.00           C  
ATOM    737  CG  ASP    47      39.206  47.869  51.970  1.00  0.00           C  
ATOM    738  OD1 ASP    47      39.500  49.040  51.695  1.00  0.00           O  
ATOM    739  OD2 ASP    47      38.467  47.577  52.908  1.00  0.00           O1-
ATOM    740  H   ASP    47      41.857  46.647  52.184  1.00  0.00           H  
ATOM    741  HA  ASP    47      39.383  44.995  52.022  1.00  0.00           H  
ATOM    742  HB2 ASP    47      40.503  47.365  50.421  1.00  0.00           H  
ATOM    743  HB3 ASP    47      38.794  46.692  50.241  1.00  0.00           H  
ATOM    744  N   CYS    48      41.814  44.413  50.036  1.00  0.00           N  
ATOM    745  CA  CYS    48      42.416  43.426  49.157  1.00  0.00           C  
ATOM    746  C   CYS    48      42.246  41.961  49.674  1.00  0.00           C  
ATOM    747  O   CYS    48      42.111  41.624  50.844  1.00  0.00           O  
ATOM    748  CB  CYS    48      43.934  43.759  48.944  1.00  0.00           C  
ATOM    749  SG  CYS    48      44.942  42.428  48.172  1.00  0.00           S  
ATOM    750  H   CYS    48      42.435  45.130  50.381  1.00  0.00           H  
ATOM    751  HA  CYS    48      41.939  43.461  48.177  1.00  0.00           H  
ATOM    752  HB2 CYS    48      43.906  44.579  48.227  1.00  0.00           H  
ATOM    753  HB3 CYS    48      44.298  44.020  49.938  1.00  0.00           H  
ATOM    754  HG  CYS    48      44.687  41.410  48.998  1.00  0.00           H  
ATOM    755  N   VAL    49      42.224  41.041  48.754  1.00  0.00           N  
ATOM    756  CA  VAL    49      42.193  39.569  48.935  1.00  0.00           C  
ATOM    757  C   VAL    49      43.567  39.109  48.590  1.00  0.00           C  
ATOM    758  O   VAL    49      44.108  39.443  47.596  1.00  0.00           O  
ATOM    759  CB  VAL    49      41.184  38.890  48.015  1.00  0.00           C  
ATOM    760  CG1 VAL    49      41.241  37.360  48.147  1.00  0.00           C  
ATOM    761  CG2 VAL    49      39.728  39.359  48.328  1.00  0.00           C  
ATOM    762  H   VAL    49      42.254  41.334  47.788  1.00  0.00           H  
ATOM    763  HA  VAL    49      41.920  39.412  49.978  1.00  0.00           H  
ATOM    764  HB  VAL    49      41.311  39.174  46.971  1.00  0.00           H  
ATOM    765 HG11 VAL    49      42.168  36.915  47.784  1.00  0.00           H  
ATOM    766 HG12 VAL    49      41.200  37.173  49.220  1.00  0.00           H  
ATOM    767 HG13 VAL    49      40.428  36.984  47.526  1.00  0.00           H  
ATOM    768 HG21 VAL    49      39.725  40.437  48.165  1.00  0.00           H  
ATOM    769 HG22 VAL    49      39.087  38.936  47.556  1.00  0.00           H  
ATOM    770 HG23 VAL    49      39.345  38.969  49.271  1.00  0.00           H  
ATOM    771  N   TYR    50      44.206  38.345  49.494  1.00  0.00           N  
ATOM    772  CA  TYR    50      45.606  37.974  49.478  1.00  0.00           C  
ATOM    773  C   TYR    50      45.816  36.452  49.279  1.00  0.00           C  
ATOM    774  O   TYR    50      44.889  35.656  49.481  1.00  0.00           O  
ATOM    775  CB  TYR    50      46.335  38.322  50.840  1.00  0.00           C  
ATOM    776  CG  TYR    50      46.552  39.823  50.897  1.00  0.00           C  
ATOM    777  CD1 TYR    50      45.441  40.574  51.369  1.00  0.00           C  
ATOM    778  CE1 TYR    50      45.677  41.943  51.600  1.00  0.00           C  
ATOM    779  CZ  TYR    50      46.858  42.554  51.190  1.00  0.00           C  
ATOM    780  OH  TYR    50      47.023  43.816  51.389  1.00  0.00           O  
ATOM    781  CE2 TYR    50      47.882  41.792  50.598  1.00  0.00           C  
ATOM    782  CD2 TYR    50      47.758  40.416  50.574  1.00  0.00           C  
ATOM    783  H   TYR    50      43.732  37.991  50.313  1.00  0.00           H  
ATOM    784  HA  TYR    50      46.203  38.361  48.652  1.00  0.00           H  
ATOM    785  HB2 TYR    50      45.701  38.118  51.703  1.00  0.00           H  
ATOM    786  HB3 TYR    50      47.247  37.755  51.026  1.00  0.00           H  
ATOM    787  HD1 TYR    50      44.503  40.101  51.623  1.00  0.00           H  
ATOM    788  HE1 TYR    50      44.921  42.588  52.023  1.00  0.00           H  
ATOM    789  HH  TYR    50      47.946  44.041  51.249  1.00  0.00           H  
ATOM    790  HE2 TYR    50      48.849  42.273  50.594  1.00  0.00           H  
ATOM    791  HD2 TYR    50      48.613  39.836  50.259  1.00  0.00           H  
ATOM    792  N   GLY    51      47.007  36.011  48.897  1.00  0.00           N  
ATOM    793  CA  GLY    51      47.313  34.584  48.661  1.00  0.00           C  
ATOM    794  C   GLY    51      48.660  34.152  49.109  1.00  0.00           C  
ATOM    795  O   GLY    51      49.618  34.750  48.735  1.00  0.00           O  
ATOM    796  H   GLY    51      47.704  36.656  48.549  1.00  0.00           H  
ATOM    797  HA2 GLY    51      46.629  33.970  49.245  1.00  0.00           H  
ATOM    798  HA3 GLY    51      47.196  34.360  47.600  1.00  0.00           H  
ATOM    799  N   LEU    52      48.671  33.052  49.835  1.00  0.00           N  
ATOM    800  CA  LEU    52      49.880  32.449  50.389  1.00  0.00           C  
ATOM    801  C   LEU    52      49.846  30.873  50.319  1.00  0.00           C  
ATOM    802  O   LEU    52      48.836  30.229  50.526  1.00  0.00           O  
ATOM    803  CB  LEU    52      50.089  32.851  51.890  1.00  0.00           C  
ATOM    804  CG  LEU    52      50.405  34.328  52.108  1.00  0.00           C  
ATOM    805  CD1 LEU    52      50.172  34.674  53.607  1.00  0.00           C  
ATOM    806  CD2 LEU    52      51.736  34.595  51.481  1.00  0.00           C  
ATOM    807  H   LEU    52      47.752  32.660  49.983  1.00  0.00           H  
ATOM    808  HA  LEU    52      50.761  32.723  49.807  1.00  0.00           H  
ATOM    809  HB2 LEU    52      49.306  32.417  52.512  1.00  0.00           H  
ATOM    810  HB3 LEU    52      50.933  32.265  52.253  1.00  0.00           H  
ATOM    811  HG  LEU    52      49.671  34.964  51.614  1.00  0.00           H  
ATOM    812 HD11 LEU    52      50.677  35.615  53.827  1.00  0.00           H  
ATOM    813 HD12 LEU    52      49.088  34.781  53.664  1.00  0.00           H  
ATOM    814 HD13 LEU    52      50.609  33.944  54.286  1.00  0.00           H  
ATOM    815 HD21 LEU    52      52.528  33.925  51.817  1.00  0.00           H  
ATOM    816 HD22 LEU    52      51.669  34.425  50.407  1.00  0.00           H  
ATOM    817 HD23 LEU    52      51.904  35.652  51.686  1.00  0.00           H  
ATOM    818  N   GLU    53      50.984  30.276  50.000  1.00  0.00           N  
ATOM    819  CA  GLU    53      51.424  28.961  50.418  1.00  0.00           C  
ATOM    820  C   GLU    53      51.518  28.921  51.920  1.00  0.00           C  
ATOM    821  O   GLU    53      52.621  28.814  52.522  1.00  0.00           O  
ATOM    822  CB  GLU    53      52.576  28.424  49.589  1.00  0.00           C  
ATOM    823  CG  GLU    53      52.113  28.404  48.073  1.00  0.00           C  
ATOM    824  CD  GLU    53      53.107  27.839  47.062  1.00  0.00           C  
ATOM    825  OE1 GLU    53      54.332  27.772  47.299  1.00  0.00           O  
ATOM    826  OE2 GLU    53      52.679  27.471  45.925  1.00  0.00           O1-
ATOM    827  H   GLU    53      51.768  30.900  49.883  1.00  0.00           H  
ATOM    828  HA  GLU    53      50.617  28.256  50.220  1.00  0.00           H  
ATOM    829  HB2 GLU    53      53.489  28.992  49.765  1.00  0.00           H  
ATOM    830  HB3 GLU    53      52.807  27.451  50.024  1.00  0.00           H  
ATOM    831  HG2 GLU    53      51.213  27.788  48.064  1.00  0.00           H  
ATOM    832  HG3 GLU    53      51.870  29.419  47.759  1.00  0.00           H  
ATOM    833  N   LEU    54      50.462  29.057  52.704  1.00  0.00           N  
ATOM    834  CA  LEU    54      50.441  29.152  54.178  1.00  0.00           C  
ATOM    835  C   LEU    54      51.439  28.240  54.857  1.00  0.00           C  
ATOM    836  O   LEU    54      52.223  28.621  55.743  1.00  0.00           O  
ATOM    837  CB  LEU    54      48.996  29.059  54.769  1.00  0.00           C  
ATOM    838  CG  LEU    54      47.942  30.135  54.455  1.00  0.00           C  
ATOM    839  CD1 LEU    54      46.641  29.811  55.074  1.00  0.00           C  
ATOM    840  CD2 LEU    54      48.269  31.543  55.012  1.00  0.00           C  
ATOM    841  H   LEU    54      49.627  29.357  52.221  1.00  0.00           H  
ATOM    842  HA  LEU    54      50.811  30.154  54.400  1.00  0.00           H  
ATOM    843  HB2 LEU    54      48.668  28.081  54.416  1.00  0.00           H  
ATOM    844  HB3 LEU    54      49.089  29.020  55.855  1.00  0.00           H  
ATOM    845  HG  LEU    54      47.943  30.211  53.367  1.00  0.00           H  
ATOM    846 HD11 LEU    54      45.789  30.268  54.570  1.00  0.00           H  
ATOM    847 HD12 LEU    54      46.532  28.730  55.155  1.00  0.00           H  
ATOM    848 HD13 LEU    54      46.449  30.112  56.105  1.00  0.00           H  
ATOM    849 HD21 LEU    54      48.265  31.512  56.101  1.00  0.00           H  
ATOM    850 HD22 LEU    54      49.207  31.859  54.555  1.00  0.00           H  
ATOM    851 HD23 LEU    54      47.464  32.207  54.699  1.00  0.00           H  
ATOM    852  N   ASN    55      51.379  26.921  54.501  1.00  0.00           N  
ATOM    853  CA  ASN    55      52.087  25.858  55.228  1.00  0.00           C  
ATOM    854  C   ASN    55      53.376  25.406  54.514  1.00  0.00           C  
ATOM    855  O   ASN    55      54.074  24.538  55.067  1.00  0.00           O  
ATOM    856  CB  ASN    55      51.158  24.655  55.525  1.00  0.00           C  
ATOM    857  CG  ASN    55      49.775  24.971  56.103  1.00  0.00           C  
ATOM    858  OD1 ASN    55      48.881  25.235  55.364  1.00  0.00           O  
ATOM    859  ND2 ASN    55      49.622  24.911  57.410  1.00  0.00           N  
ATOM    860  H   ASN    55      50.674  26.691  53.815  1.00  0.00           H  
ATOM    861  HA  ASN    55      52.409  26.276  56.181  1.00  0.00           H  
ATOM    862  HB2 ASN    55      50.988  24.065  54.624  1.00  0.00           H  
ATOM    863  HB3 ASN    55      51.687  24.103  56.301  1.00  0.00           H  
ATOM    864 HD21 ASN    55      50.390  24.805  58.057  1.00  0.00           H  
ATOM    865 HD22 ASN    55      48.676  25.152  57.671  1.00  0.00           H  
ATOM    866  N   LYS    56      53.729  26.024  53.344  1.00  0.00           N  
ATOM    867  CA  LYS    56      55.071  25.818  52.814  1.00  0.00           C  
ATOM    868  C   LYS    56      55.934  26.988  52.381  1.00  0.00           C  
ATOM    869  O   LYS    56      57.094  26.725  52.015  1.00  0.00           O  
ATOM    870  CB  LYS    56      55.132  24.557  51.850  1.00  0.00           C  
ATOM    871  CG  LYS    56      54.578  24.860  50.391  1.00  0.00           C  
ATOM    872  CD  LYS    56      54.985  23.792  49.384  1.00  0.00           C  
ATOM    873  CE  LYS    56      54.296  24.145  48.091  1.00  0.00           C  
ATOM    874  NZ  LYS    56      54.642  23.220  46.979  1.00  0.00           N1+
ATOM    875  H   LYS    56      53.075  26.730  53.038  1.00  0.00           H  
ATOM    876  HA  LYS    56      55.630  25.584  53.720  1.00  0.00           H  
ATOM    877  HB2 LYS    56      56.157  24.212  51.714  1.00  0.00           H  
ATOM    878  HB3 LYS    56      54.633  23.700  52.304  1.00  0.00           H  
ATOM    879  HG2 LYS    56      53.515  24.715  50.584  1.00  0.00           H  
ATOM    880  HG3 LYS    56      54.902  25.859  50.098  1.00  0.00           H  
ATOM    881  HD2 LYS    56      56.062  23.850  49.227  1.00  0.00           H  
ATOM    882  HD3 LYS    56      54.729  22.847  49.863  1.00  0.00           H  
ATOM    883  HE2 LYS    56      53.207  24.178  48.132  1.00  0.00           H  
ATOM    884  HE3 LYS    56      54.632  25.156  47.860  1.00  0.00           H  
ATOM    885  HZ1 LYS    56      54.480  22.251  47.212  1.00  0.00           H  
ATOM    886  HZ2 LYS    56      53.938  23.353  46.268  1.00  0.00           H  
ATOM    887  HZ3 LYS    56      55.599  23.360  46.686  1.00  0.00           H  
ATOM    888  N   ASP    57      55.485  28.230  52.572  1.00  0.00           N  
ATOM    889  CA  ASP    57      56.365  29.365  52.294  1.00  0.00           C  
ATOM    890  C   ASP    57      57.363  29.569  53.414  1.00  0.00           C  
ATOM    891  O   ASP    57      56.971  29.794  54.519  1.00  0.00           O  
ATOM    892  CB  ASP    57      55.511  30.586  51.998  1.00  0.00           C  
ATOM    893  CG  ASP    57      56.248  31.603  51.188  1.00  0.00           C  
ATOM    894  OD1 ASP    57      57.521  31.566  51.107  1.00  0.00           O  
ATOM    895  OD2 ASP    57      55.546  32.327  50.429  1.00  0.00           O1-
ATOM    896  H   ASP    57      54.534  28.361  52.888  1.00  0.00           H  
ATOM    897  HA  ASP    57      56.899  29.154  51.367  1.00  0.00           H  
ATOM    898  HB2 ASP    57      54.622  30.275  51.450  1.00  0.00           H  
ATOM    899  HB3 ASP    57      55.184  30.995  52.954  1.00  0.00           H  
ATOM    900  N   GLU    58      58.707  29.688  53.056  1.00  0.00           N  
ATOM    901  CA  GLU    58      59.764  30.130  53.998  1.00  0.00           C  
ATOM    902  C   GLU    58      59.674  31.669  54.318  1.00  0.00           C  
ATOM    903  O   GLU    58      60.113  32.132  55.388  1.00  0.00           O  
ATOM    904  CB  GLU    58      61.168  29.753  53.389  1.00  0.00           C  
ATOM    905  CG  GLU    58      61.401  28.220  53.725  1.00  0.00           C  
ATOM    906  CD  GLU    58      61.916  28.011  55.169  1.00  0.00           C  
ATOM    907  OE1 GLU    58      62.838  27.161  55.355  1.00  0.00           O  
ATOM    908  OE2 GLU    58      61.405  28.697  56.082  1.00  0.00           O1-
ATOM    909  H   GLU    58      58.838  29.500  52.072  1.00  0.00           H  
ATOM    910  HA  GLU    58      59.581  29.577  54.919  1.00  0.00           H  
ATOM    911  HB2 GLU    58      61.086  29.900  52.312  1.00  0.00           H  
ATOM    912  HB3 GLU    58      62.001  30.338  53.778  1.00  0.00           H  
ATOM    913  HG2 GLU    58      60.436  27.727  53.602  1.00  0.00           H  
ATOM    914  HG3 GLU    58      62.048  27.756  52.981  1.00  0.00           H  
ATOM    915  N   ARG    59      58.948  32.395  53.523  1.00  0.00           N  
ATOM    916  CA  ARG    59      58.442  33.771  53.826  1.00  0.00           C  
ATOM    917  C   ARG    59      57.430  33.858  54.941  1.00  0.00           C  
ATOM    918  O   ARG    59      57.156  34.950  55.423  1.00  0.00           O  
ATOM    919  CB  ARG    59      57.913  34.502  52.541  1.00  0.00           C  
ATOM    920  CG  ARG    59      58.983  34.715  51.431  1.00  0.00           C  
ATOM    921  CD  ARG    59      58.435  35.158  50.078  1.00  0.00           C  
ATOM    922  NE  ARG    59      57.687  34.125  49.396  1.00  0.00           N  
ATOM    923  CZ  ARG    59      57.711  33.651  48.189  1.00  0.00           C  
ATOM    924  NH1 ARG    59      58.407  34.382  47.294  1.00  0.00           N  
ATOM    925  NH2 ARG    59      57.027  32.615  47.813  1.00  0.00           N1+
ATOM    926  H   ARG    59      58.757  31.988  52.618  1.00  0.00           H  
ATOM    927  HA  ARG    59      59.276  34.339  54.240  1.00  0.00           H  
ATOM    928  HB2 ARG    59      57.185  33.760  52.215  1.00  0.00           H  
ATOM    929  HB3 ARG    59      57.479  35.483  52.737  1.00  0.00           H  
ATOM    930  HG2 ARG    59      59.608  35.494  51.871  1.00  0.00           H  
ATOM    931  HG3 ARG    59      59.637  33.851  51.312  1.00  0.00           H  
ATOM    932  HD2 ARG    59      57.854  36.064  50.244  1.00  0.00           H  
ATOM    933  HD3 ARG    59      59.314  35.466  49.513  1.00  0.00           H  
ATOM    934  HE  ARG    59      57.144  33.461  49.930  1.00  0.00           H  
ATOM    935 HH11 ARG    59      59.002  35.132  47.618  1.00  0.00           H  
ATOM    936 HH12 ARG    59      58.305  34.237  46.300  1.00  0.00           H  
ATOM    937 HH21 ARG    59      56.608  31.919  48.414  1.00  0.00           H  
ATOM    938 HH22 ARG    59      57.172  32.297  46.866  1.00  0.00           H  
ATOM    939  N   VAL    60      56.831  32.709  55.327  1.00  0.00           N  
ATOM    940  CA  VAL    60      55.920  32.769  56.493  1.00  0.00           C  
ATOM    941  C   VAL    60      56.591  32.302  57.743  1.00  0.00           C  
ATOM    942  O   VAL    60      57.297  31.285  57.673  1.00  0.00           O  
ATOM    943  CB  VAL    60      54.622  31.932  56.176  1.00  0.00           C  
ATOM    944  CG1 VAL    60      53.634  31.931  57.302  1.00  0.00           C  
ATOM    945  CG2 VAL    60      53.900  32.616  54.970  1.00  0.00           C  
ATOM    946  H   VAL    60      56.994  31.863  54.800  1.00  0.00           H  
ATOM    947  HA  VAL    60      55.508  33.761  56.676  1.00  0.00           H  
ATOM    948  HB  VAL    60      54.874  30.938  55.804  1.00  0.00           H  
ATOM    949 HG11 VAL    60      52.723  31.425  56.984  1.00  0.00           H  
ATOM    950 HG12 VAL    60      54.076  31.463  58.182  1.00  0.00           H  
ATOM    951 HG13 VAL    60      53.409  32.980  57.496  1.00  0.00           H  
ATOM    952 HG21 VAL    60      53.321  33.405  55.451  1.00  0.00           H  
ATOM    953 HG22 VAL    60      54.477  33.211  54.263  1.00  0.00           H  
ATOM    954 HG23 VAL    60      53.248  31.938  54.420  1.00  0.00           H  
ATOM    955  N   SER    61      56.285  32.892  58.885  1.00  0.00           N  
ATOM    956  CA  SER    61      56.584  32.386  60.237  1.00  0.00           C  
ATOM    957  C   SER    61      55.312  32.430  61.167  1.00  0.00           C  
ATOM    958  O   SER    61      54.289  33.055  60.858  1.00  0.00           O  
ATOM    959  CB  SER    61      57.700  33.221  60.838  1.00  0.00           C  
ATOM    960  OG  SER    61      57.418  34.565  61.000  1.00  0.00           O  
ATOM    961  H   SER    61      55.555  33.589  58.849  1.00  0.00           H  
ATOM    962  HA  SER    61      56.917  31.348  60.218  1.00  0.00           H  
ATOM    963  HB2 SER    61      57.996  32.806  61.801  1.00  0.00           H  
ATOM    964  HB3 SER    61      58.627  33.111  60.274  1.00  0.00           H  
ATOM    965  HG  SER    61      57.647  34.876  60.121  1.00  0.00           H  
ATOM    966  N   ALA    62      55.456  31.907  62.374  1.00  0.00           N  
ATOM    967  CA  ALA    62      54.515  31.954  63.475  1.00  0.00           C  
ATOM    968  C   ALA    62      52.984  31.865  63.131  1.00  0.00           C  
ATOM    969  O   ALA    62      52.128  32.604  63.682  1.00  0.00           O  
ATOM    970  CB  ALA    62      54.962  33.016  64.432  1.00  0.00           C  
ATOM    971  H   ALA    62      56.412  31.625  62.538  1.00  0.00           H  
ATOM    972  HA  ALA    62      54.770  31.067  64.054  1.00  0.00           H  
ATOM    973  HB1 ALA    62      55.990  32.771  64.699  1.00  0.00           H  
ATOM    974  HB2 ALA    62      54.934  33.983  63.930  1.00  0.00           H  
ATOM    975  HB3 ALA    62      54.375  33.160  65.339  1.00  0.00           H  
ATOM    976  N   LEU    63      52.607  30.934  62.288  1.00  0.00           N  
ATOM    977  CA  LEU    63      51.186  30.663  61.960  1.00  0.00           C  
ATOM    978  C   LEU    63      50.450  30.009  63.094  1.00  0.00           C  
ATOM    979  O   LEU    63      50.736  28.882  63.524  1.00  0.00           O  
ATOM    980  CB  LEU    63      51.192  29.932  60.668  1.00  0.00           C  
ATOM    981  CG  LEU    63      49.746  29.546  60.164  1.00  0.00           C  
ATOM    982  CD1 LEU    63      48.841  30.746  60.099  1.00  0.00           C  
ATOM    983  CD2 LEU    63      49.871  28.948  58.721  1.00  0.00           C  
ATOM    984  H   LEU    63      53.264  30.342  61.799  1.00  0.00           H  
ATOM    985  HA  LEU    63      50.764  31.661  61.840  1.00  0.00           H  
ATOM    986  HB2 LEU    63      51.637  30.524  59.869  1.00  0.00           H  
ATOM    987  HB3 LEU    63      51.775  29.040  60.896  1.00  0.00           H  
ATOM    988  HG  LEU    63      49.344  28.884  60.930  1.00  0.00           H  
ATOM    989 HD11 LEU    63      47.939  30.568  59.514  1.00  0.00           H  
ATOM    990 HD12 LEU    63      48.488  30.934  61.113  1.00  0.00           H  
ATOM    991 HD13 LEU    63      49.424  31.504  59.577  1.00  0.00           H  
ATOM    992 HD21 LEU    63      50.436  28.016  58.725  1.00  0.00           H  
ATOM    993 HD22 LEU    63      48.873  28.787  58.315  1.00  0.00           H  
ATOM    994 HD23 LEU    63      50.382  29.658  58.071  1.00  0.00           H  
ATOM    995  N   GLU    64      49.433  30.658  63.629  1.00  0.00           N  
ATOM    996  CA  GLU    64      48.507  30.077  64.628  1.00  0.00           C  
ATOM    997  C   GLU    64      47.034  30.209  64.051  1.00  0.00           C  
ATOM    998  O   GLU    64      46.671  31.127  63.365  1.00  0.00           O  
ATOM    999  CB  GLU    64      48.742  30.689  65.979  1.00  0.00           C  
ATOM   1000  CG  GLU    64      47.704  30.324  67.001  1.00  0.00           C  
ATOM   1001  CD  GLU    64      47.886  28.837  67.444  1.00  0.00           C  
ATOM   1002  OE1 GLU    64      48.243  28.687  68.647  1.00  0.00           O  
ATOM   1003  OE2 GLU    64      47.814  27.912  66.586  1.00  0.00           O1-
ATOM   1004  H   GLU    64      49.084  31.501  63.195  1.00  0.00           H  
ATOM   1005  HA  GLU    64      48.746  29.014  64.670  1.00  0.00           H  
ATOM   1006  HB2 GLU    64      49.742  30.420  66.319  1.00  0.00           H  
ATOM   1007  HB3 GLU    64      48.485  31.746  65.916  1.00  0.00           H  
ATOM   1008  HG2 GLU    64      48.002  30.959  67.835  1.00  0.00           H  
ATOM   1009  HG3 GLU    64      46.677  30.467  66.663  1.00  0.00           H  
ATOM   1010  N   VAL    65      46.151  29.225  64.292  1.00  0.00           N  
ATOM   1011  CA  VAL    65      44.726  29.189  63.915  1.00  0.00           C  
ATOM   1012  C   VAL    65      43.867  29.356  65.162  1.00  0.00           C  
ATOM   1013  O   VAL    65      44.175  28.905  66.231  1.00  0.00           O  
ATOM   1014  CB  VAL    65      44.383  27.915  63.214  1.00  0.00           C  
ATOM   1015  CG1 VAL    65      43.131  27.982  62.390  1.00  0.00           C  
ATOM   1016  CG2 VAL    65      45.508  27.551  62.272  1.00  0.00           C  
ATOM   1017  H   VAL    65      46.541  28.465  64.831  1.00  0.00           H  
ATOM   1018  HA  VAL    65      44.725  30.041  63.235  1.00  0.00           H  
ATOM   1019  HB  VAL    65      44.337  27.111  63.949  1.00  0.00           H  
ATOM   1020 HG11 VAL    65      42.333  28.369  63.024  1.00  0.00           H  
ATOM   1021 HG12 VAL    65      43.323  28.642  61.544  1.00  0.00           H  
ATOM   1022 HG13 VAL    65      42.867  27.011  61.970  1.00  0.00           H  
ATOM   1023 HG21 VAL    65      45.238  26.745  61.590  1.00  0.00           H  
ATOM   1024 HG22 VAL    65      45.759  28.374  61.603  1.00  0.00           H  
ATOM   1025 HG23 VAL    65      46.412  27.190  62.764  1.00  0.00           H  
ATOM   1026  N   LEU    66      42.765  30.094  64.950  1.00  0.00           N  
ATOM   1027  CA  LEU    66      41.919  30.698  66.022  1.00  0.00           C  
ATOM   1028  C   LEU    66      40.343  30.618  65.847  1.00  0.00           C  
ATOM   1029  O   LEU    66      39.999  30.411  64.740  1.00  0.00           O  
ATOM   1030  CB  LEU    66      42.363  32.212  66.110  1.00  0.00           C  
ATOM   1031  CG  LEU    66      43.733  32.399  66.668  1.00  0.00           C  
ATOM   1032  CD1 LEU    66      44.238  33.811  66.343  1.00  0.00           C  
ATOM   1033  CD2 LEU    66      43.845  32.237  68.230  1.00  0.00           C  
ATOM   1034  H   LEU    66      42.437  30.358  64.031  1.00  0.00           H  
ATOM   1035  HA  LEU    66      42.232  30.247  66.963  1.00  0.00           H  
ATOM   1036  HB2 LEU    66      42.255  32.618  65.104  1.00  0.00           H  
ATOM   1037  HB3 LEU    66      41.602  32.851  66.559  1.00  0.00           H  
ATOM   1038  HG  LEU    66      44.398  31.724  66.129  1.00  0.00           H  
ATOM   1039 HD11 LEU    66      43.672  34.601  66.838  1.00  0.00           H  
ATOM   1040 HD12 LEU    66      45.277  33.896  66.661  1.00  0.00           H  
ATOM   1041 HD13 LEU    66      44.218  33.971  65.265  1.00  0.00           H  
ATOM   1042 HD21 LEU    66      43.006  32.813  68.621  1.00  0.00           H  
ATOM   1043 HD22 LEU    66      43.580  31.236  68.570  1.00  0.00           H  
ATOM   1044 HD23 LEU    66      44.790  32.714  68.488  1.00  0.00           H  
ATOM   1045  N   PRO    67      39.527  30.938  66.928  1.00  0.00           N  
ATOM   1046  CA  PRO    67      38.052  30.619  66.870  1.00  0.00           C  
ATOM   1047  C   PRO    67      37.129  31.090  65.727  1.00  0.00           C  
ATOM   1048  O   PRO    67      37.296  32.234  65.238  1.00  0.00           O  
ATOM   1049  CD  PRO    67      39.963  30.904  68.320  1.00  0.00           C  
ATOM   1050  CG  PRO    67      38.786  30.516  69.117  1.00  0.00           C  
ATOM   1051  CB  PRO    67      37.602  31.038  68.239  1.00  0.00           C  
ATOM   1052  HD2 PRO    67      40.225  31.934  68.558  1.00  0.00           H  
ATOM   1053  HD3 PRO    67      40.805  30.223  68.446  1.00  0.00           H  
ATOM   1054  HG2 PRO    67      38.759  30.988  70.099  1.00  0.00           H  
ATOM   1055  HG3 PRO    67      38.748  29.429  69.189  1.00  0.00           H  
ATOM   1056  HB2 PRO    67      37.482  32.121  68.265  1.00  0.00           H  
ATOM   1057  HB3 PRO    67      36.762  30.531  68.715  1.00  0.00           H  
ATOM   1058  HA  PRO    67      38.024  29.530  66.826  1.00  0.00           H  
ATOM   1059  N   ASP    68      36.065  30.370  65.401  1.00  0.00           N  
ATOM   1060  CA  ASP    68      35.175  30.692  64.309  1.00  0.00           C  
ATOM   1061  C   ASP    68      34.549  32.013  64.559  1.00  0.00           C  
ATOM   1062  O   ASP    68      33.902  32.278  65.579  1.00  0.00           O  
ATOM   1063  CB  ASP    68      34.174  29.528  64.143  1.00  0.00           C  
ATOM   1064  CG  ASP    68      34.912  28.230  63.535  1.00  0.00           C  
ATOM   1065  OD1 ASP    68      34.224  27.172  63.471  1.00  0.00           O  
ATOM   1066  OD2 ASP    68      36.078  28.296  63.242  1.00  0.00           O1-
ATOM   1067  H   ASP    68      35.858  29.497  65.864  1.00  0.00           H  
ATOM   1068  HA  ASP    68      35.714  30.805  63.368  1.00  0.00           H  
ATOM   1069  HB2 ASP    68      33.718  29.168  65.066  1.00  0.00           H  
ATOM   1070  HB3 ASP    68      33.375  29.714  63.426  1.00  0.00           H  
ATOM   1071  N   ARG    69      34.541  32.912  63.563  1.00  0.00           N  
ATOM   1072  CA  ARG    69      33.731  34.138  63.592  1.00  0.00           C  
ATOM   1073  C   ARG    69      32.889  34.460  62.291  1.00  0.00           C  
ATOM   1074  O   ARG    69      32.618  35.623  61.895  1.00  0.00           O  
ATOM   1075  CB  ARG    69      34.568  35.382  64.023  1.00  0.00           C  
ATOM   1076  CG  ARG    69      35.013  35.337  65.475  1.00  0.00           C  
ATOM   1077  CD  ARG    69      33.940  35.526  66.506  1.00  0.00           C  
ATOM   1078  NE  ARG    69      34.460  35.478  67.889  1.00  0.00           N  
ATOM   1079  CZ  ARG    69      34.780  34.406  68.593  1.00  0.00           C  
ATOM   1080  NH1 ARG    69      34.866  33.236  68.105  1.00  0.00           N  
ATOM   1081  NH2 ARG    69      35.129  34.418  69.798  1.00  0.00           N1+
ATOM   1082  H   ARG    69      34.907  32.642  62.662  1.00  0.00           H  
ATOM   1083  HA  ARG    69      32.940  34.060  64.337  1.00  0.00           H  
ATOM   1084  HB2 ARG    69      35.459  35.362  63.396  1.00  0.00           H  
ATOM   1085  HB3 ARG    69      34.122  36.362  63.854  1.00  0.00           H  
ATOM   1086  HG2 ARG    69      35.525  34.394  65.666  1.00  0.00           H  
ATOM   1087  HG3 ARG    69      35.674  36.198  65.574  1.00  0.00           H  
ATOM   1088  HD2 ARG    69      33.467  36.463  66.211  1.00  0.00           H  
ATOM   1089  HD3 ARG    69      33.237  34.708  66.352  1.00  0.00           H  
ATOM   1090  HE  ARG    69      34.289  36.323  68.416  1.00  0.00           H  
ATOM   1091 HH11 ARG    69      34.508  33.140  67.165  1.00  0.00           H  
ATOM   1092 HH12 ARG    69      34.872  32.457  68.747  1.00  0.00           H  
ATOM   1093 HH21 ARG    69      34.972  35.213  70.401  1.00  0.00           H  
ATOM   1094 HH22 ARG    69      35.323  33.557  70.288  1.00  0.00           H  
ATOM   1095  N   VAL    70      32.572  33.397  61.623  1.00  0.00           N  
ATOM   1096  CA  VAL    70      31.877  33.385  60.355  1.00  0.00           C  
ATOM   1097  C   VAL    70      30.311  33.502  60.555  1.00  0.00           C  
ATOM   1098  O   VAL    70      29.645  32.643  61.106  1.00  0.00           O  
ATOM   1099  CB  VAL    70      32.299  32.139  59.523  1.00  0.00           C  
ATOM   1100  CG1 VAL    70      33.653  32.327  58.857  1.00  0.00           C  
ATOM   1101  CG2 VAL    70      32.349  30.818  60.268  1.00  0.00           C  
ATOM   1102  H   VAL    70      32.616  32.516  62.114  1.00  0.00           H  
ATOM   1103  HA  VAL    70      32.118  34.218  59.694  1.00  0.00           H  
ATOM   1104  HB  VAL    70      31.553  31.973  58.744  1.00  0.00           H  
ATOM   1105 HG11 VAL    70      33.743  33.210  58.225  1.00  0.00           H  
ATOM   1106 HG12 VAL    70      34.445  32.399  59.603  1.00  0.00           H  
ATOM   1107 HG13 VAL    70      33.827  31.413  58.288  1.00  0.00           H  
ATOM   1108 HG21 VAL    70      31.383  30.611  60.729  1.00  0.00           H  
ATOM   1109 HG22 VAL    70      32.502  30.001  59.564  1.00  0.00           H  
ATOM   1110 HG23 VAL    70      33.137  30.820  61.021  1.00  0.00           H  
ATOM   1111  N   ALA    71      29.799  34.657  60.084  1.00  0.00           N  
ATOM   1112  CA  ALA    71      28.342  34.972  60.087  1.00  0.00           C  
ATOM   1113  C   ALA    71      27.697  34.175  58.955  1.00  0.00           C  
ATOM   1114  O   ALA    71      28.218  33.690  57.934  1.00  0.00           O  
ATOM   1115  CB  ALA    71      28.135  36.471  59.784  1.00  0.00           C  
ATOM   1116  H   ALA    71      30.392  35.331  59.620  1.00  0.00           H  
ATOM   1117  HA  ALA    71      27.976  34.795  61.098  1.00  0.00           H  
ATOM   1118  HB1 ALA    71      27.069  36.617  59.613  1.00  0.00           H  
ATOM   1119  HB2 ALA    71      28.412  36.982  60.707  1.00  0.00           H  
ATOM   1120  HB3 ALA    71      28.785  36.802  58.974  1.00  0.00           H  
ATOM   1121  N   THR    72      26.377  33.943  59.182  1.00  0.00           N  
ATOM   1122  CA  THR    72      25.558  33.175  58.235  1.00  0.00           C  
ATOM   1123  C   THR    72      25.514  33.776  56.779  1.00  0.00           C  
ATOM   1124  O   THR    72      25.600  34.962  56.628  1.00  0.00           O  
ATOM   1125  CB  THR    72      24.169  32.868  58.892  1.00  0.00           C  
ATOM   1126  CG2 THR    72      23.289  34.096  58.853  1.00  0.00           C  
ATOM   1127  OG1 THR    72      23.599  31.808  58.152  1.00  0.00           O  
ATOM   1128  H   THR    72      25.937  34.507  59.897  1.00  0.00           H  
ATOM   1129  HA  THR    72      25.995  32.182  58.130  1.00  0.00           H  
ATOM   1130  HB  THR    72      24.260  32.514  59.919  1.00  0.00           H  
ATOM   1131 HG21 THR    72      22.343  33.818  59.318  1.00  0.00           H  
ATOM   1132 HG22 THR    72      23.707  34.864  59.504  1.00  0.00           H  
ATOM   1133 HG23 THR    72      23.125  34.431  57.829  1.00  0.00           H  
ATOM   1134  HG1 THR    72      24.194  31.077  58.335  1.00  0.00           H  
ATOM   1135  N   SER    73      25.480  32.892  55.777  1.00  0.00           N  
ATOM   1136  CA  SER    73      25.138  33.270  54.401  1.00  0.00           C  
ATOM   1137  C   SER    73      23.769  33.895  54.064  1.00  0.00           C  
ATOM   1138  O   SER    73      23.670  34.559  53.024  1.00  0.00           O  
ATOM   1139  CB  SER    73      25.228  32.067  53.500  1.00  0.00           C  
ATOM   1140  OG  SER    73      24.274  31.115  53.871  1.00  0.00           O  
ATOM   1141  H   SER    73      25.306  31.907  55.916  1.00  0.00           H  
ATOM   1142  HA  SER    73      25.899  33.948  54.014  1.00  0.00           H  
ATOM   1143  HB2 SER    73      25.019  32.446  52.499  1.00  0.00           H  
ATOM   1144  HB3 SER    73      26.178  31.538  53.573  1.00  0.00           H  
ATOM   1145  HG  SER    73      24.230  30.413  53.218  1.00  0.00           H  
ATOM   1146  N   ARG    74      22.798  33.774  54.964  1.00  0.00           N  
ATOM   1147  CA  ARG    74      21.379  34.181  54.771  1.00  0.00           C  
ATOM   1148  C   ARG    74      21.128  35.669  55.032  1.00  0.00           C  
ATOM   1149  O   ARG    74      20.479  36.109  56.009  1.00  0.00           O  
ATOM   1150  CB  ARG    74      20.422  33.233  55.593  1.00  0.00           C  
ATOM   1151  CG  ARG    74      19.131  33.121  54.725  1.00  0.00           C  
ATOM   1152  CD  ARG    74      18.086  32.353  55.428  1.00  0.00           C  
ATOM   1153  NE  ARG    74      17.395  33.284  56.347  1.00  0.00           N  
ATOM   1154  CZ  ARG    74      16.225  32.996  56.910  1.00  0.00           C  
ATOM   1155  NH1 ARG    74      15.661  31.837  56.893  1.00  0.00           N  
ATOM   1156  NH2 ARG    74      15.609  33.976  57.572  1.00  0.00           N1+
ATOM   1157  H   ARG    74      23.058  33.335  55.836  1.00  0.00           H  
ATOM   1158  HA  ARG    74      21.211  34.081  53.699  1.00  0.00           H  
ATOM   1159  HB2 ARG    74      20.831  32.236  55.756  1.00  0.00           H  
ATOM   1160  HB3 ARG    74      20.258  33.674  56.576  1.00  0.00           H  
ATOM   1161  HG2 ARG    74      18.769  34.103  54.419  1.00  0.00           H  
ATOM   1162  HG3 ARG    74      19.412  32.634  53.791  1.00  0.00           H  
ATOM   1163  HD2 ARG    74      17.342  32.137  54.662  1.00  0.00           H  
ATOM   1164  HD3 ARG    74      18.464  31.515  56.015  1.00  0.00           H  
ATOM   1165  HE  ARG    74      17.873  34.058  56.787  1.00  0.00           H  
ATOM   1166 HH11 ARG    74      15.921  31.105  56.248  1.00  0.00           H  
ATOM   1167 HH12 ARG    74      14.733  31.690  57.264  1.00  0.00           H  
ATOM   1168 HH21 ARG    74      16.045  34.850  57.828  1.00  0.00           H  
ATOM   1169 HH22 ARG    74      14.723  33.754  58.003  1.00  0.00           H  
ATOM   1170  N   ILE    75      21.539  36.400  54.020  1.00  0.00           N  
ATOM   1171  CA  ILE    75      21.178  37.877  53.977  1.00  0.00           C  
ATOM   1172  C   ILE    75      19.701  37.945  53.490  1.00  0.00           C  
ATOM   1173  O   ILE    75      19.176  36.946  53.037  1.00  0.00           O  
ATOM   1174  CB  ILE    75      22.210  38.630  53.139  1.00  0.00           C  
ATOM   1175  CG2 ILE    75      23.637  38.523  53.836  1.00  0.00           C  
ATOM   1176  CG1 ILE    75      22.173  38.245  51.641  1.00  0.00           C  
ATOM   1177  CD1 ILE    75      23.408  38.853  50.917  1.00  0.00           C  
ATOM   1178  H   ILE    75      21.930  35.988  53.185  1.00  0.00           H  
ATOM   1179  HA  ILE    75      21.199  38.095  55.045  1.00  0.00           H  
ATOM   1180  HB  ILE    75      21.910  39.675  53.207  1.00  0.00           H  
ATOM   1181 HG21 ILE    75      23.571  38.618  54.919  1.00  0.00           H  
ATOM   1182 HG22 ILE    75      24.066  37.546  53.609  1.00  0.00           H  
ATOM   1183 HG23 ILE    75      24.281  39.295  53.416  1.00  0.00           H  
ATOM   1184 HG12 ILE    75      22.185  37.161  51.533  1.00  0.00           H  
ATOM   1185 HG13 ILE    75      21.244  38.587  51.186  1.00  0.00           H  
ATOM   1186 HD11 ILE    75      24.389  38.516  51.248  1.00  0.00           H  
ATOM   1187 HD12 ILE    75      23.368  38.597  49.858  1.00  0.00           H  
ATOM   1188 HD13 ILE    75      23.459  39.941  50.948  1.00  0.00           H  
ATOM   1189  N   SER    76      19.104  39.108  53.576  1.00  0.00           N  
ATOM   1190  CA  SER    76      17.780  39.437  53.044  1.00  0.00           C  
ATOM   1191  C   SER    76      17.958  39.840  51.578  1.00  0.00           C  
ATOM   1192  O   SER    76      18.828  40.580  51.166  1.00  0.00           O  
ATOM   1193  CB  SER    76      17.174  40.520  53.916  1.00  0.00           C  
ATOM   1194  OG  SER    76      15.885  40.700  53.475  1.00  0.00           O  
ATOM   1195  H   SER    76      19.639  39.823  54.048  1.00  0.00           H  
ATOM   1196  HA  SER    76      17.141  38.570  53.207  1.00  0.00           H  
ATOM   1197  HB2 SER    76      17.226  40.155  54.942  1.00  0.00           H  
ATOM   1198  HB3 SER    76      17.775  41.425  53.836  1.00  0.00           H  
ATOM   1199  HG  SER    76      15.283  40.145  53.976  1.00  0.00           H  
ATOM   1200  N   ASP    77      17.112  39.225  50.725  1.00  0.00           N  
ATOM   1201  CA  ASP    77      16.954  39.278  49.277  1.00  0.00           C  
ATOM   1202  C   ASP    77      18.188  38.938  48.450  1.00  0.00           C  
ATOM   1203  O   ASP    77      18.715  39.669  47.571  1.00  0.00           O  
ATOM   1204  CB  ASP    77      16.141  40.539  48.915  1.00  0.00           C  
ATOM   1205  CG  ASP    77      14.589  40.368  49.084  1.00  0.00           C  
ATOM   1206  OD1 ASP    77      13.872  41.334  48.674  1.00  0.00           O  
ATOM   1207  OD2 ASP    77      14.121  39.363  49.696  1.00  0.00           O1-
ATOM   1208  H   ASP    77      16.287  38.952  51.240  1.00  0.00           H  
ATOM   1209  HA  ASP    77      16.279  38.464  49.014  1.00  0.00           H  
ATOM   1210  HB2 ASP    77      16.442  41.380  49.539  1.00  0.00           H  
ATOM   1211  HB3 ASP    77      16.336  40.794  47.873  1.00  0.00           H  
ATOM   1212  N   ALA    78      18.733  37.813  48.726  1.00  0.00           N  
ATOM   1213  CA  ALA    78      20.116  37.430  48.269  1.00  0.00           C  
ATOM   1214  C   ALA    78      20.179  37.044  46.750  1.00  0.00           C  
ATOM   1215  O   ALA    78      21.277  37.175  46.183  1.00  0.00           O  
ATOM   1216  CB  ALA    78      20.574  36.175  49.088  1.00  0.00           C  
ATOM   1217  H   ALA    78      18.361  37.272  49.493  1.00  0.00           H  
ATOM   1218  HA  ALA    78      20.852  38.226  48.382  1.00  0.00           H  
ATOM   1219  HB1 ALA    78      19.968  35.301  48.847  1.00  0.00           H  
ATOM   1220  HB2 ALA    78      21.622  35.940  48.898  1.00  0.00           H  
ATOM   1221  HB3 ALA    78      20.518  36.423  50.148  1.00  0.00           H  
ATOM   1222  N   HIS    79      19.022  36.631  46.171  1.00  0.00           N  
ATOM   1223  CA  HIS    79      18.833  36.522  44.691  1.00  0.00           C  
ATOM   1224  C   HIS    79      19.053  37.864  43.897  1.00  0.00           C  
ATOM   1225  O   HIS    79      19.404  37.874  42.687  1.00  0.00           O  
ATOM   1226  CB  HIS    79      17.436  36.009  44.488  1.00  0.00           C  
ATOM   1227  CG  HIS    79      16.338  36.745  45.156  1.00  0.00           C  
ATOM   1228  ND1 HIS    79      16.059  36.742  46.512  1.00  0.00           N  
ATOM   1229  CE1 HIS    79      15.001  37.544  46.667  1.00  0.00           C  
ATOM   1230  NE2 HIS    79      14.512  37.953  45.468  1.00  0.00           N  
ATOM   1231  CD2 HIS    79      15.482  37.572  44.515  1.00  0.00           C  
ATOM   1232  H   HIS    79      18.247  36.401  46.778  1.00  0.00           H  
ATOM   1233  HA  HIS    79      19.506  35.802  44.225  1.00  0.00           H  
ATOM   1234  HB2 HIS    79      17.308  36.032  43.406  1.00  0.00           H  
ATOM   1235  HB3 HIS    79      17.350  35.005  44.904  1.00  0.00           H  
ATOM   1236  HE1 HIS    79      14.374  37.671  47.537  1.00  0.00           H  
ATOM   1237  HE2 HIS    79      13.687  38.506  45.286  1.00  0.00           H  
ATOM   1238  HD2 HIS    79      15.416  37.770  43.455  1.00  0.00           H  
ATOM   1239  N   LEU    80      18.909  39.037  44.594  1.00  0.00           N  
ATOM   1240  CA  LEU    80      19.177  40.340  43.922  1.00  0.00           C  
ATOM   1241  C   LEU    80      20.667  40.486  43.625  1.00  0.00           C  
ATOM   1242  O   LEU    80      21.095  41.058  42.629  1.00  0.00           O  
ATOM   1243  CB  LEU    80      18.531  41.625  44.591  1.00  0.00           C  
ATOM   1244  CG  LEU    80      17.048  41.439  44.991  1.00  0.00           C  
ATOM   1245  CD1 LEU    80      16.626  42.680  45.769  1.00  0.00           C  
ATOM   1246  CD2 LEU    80      16.237  41.278  43.749  1.00  0.00           C  
ATOM   1247  H   LEU    80      18.587  39.004  45.551  1.00  0.00           H  
ATOM   1248  HA  LEU    80      18.773  40.324  42.910  1.00  0.00           H  
ATOM   1249  HB2 LEU    80      19.131  41.762  45.490  1.00  0.00           H  
ATOM   1250  HB3 LEU    80      18.696  42.505  43.969  1.00  0.00           H  
ATOM   1251  HG  LEU    80      16.896  40.586  45.651  1.00  0.00           H  
ATOM   1252 HD11 LEU    80      16.736  43.501  45.060  1.00  0.00           H  
ATOM   1253 HD12 LEU    80      15.619  42.549  46.166  1.00  0.00           H  
ATOM   1254 HD13 LEU    80      17.296  42.993  46.569  1.00  0.00           H  
ATOM   1255 HD21 LEU    80      16.349  40.327  43.228  1.00  0.00           H  
ATOM   1256 HD22 LEU    80      15.197  41.405  44.048  1.00  0.00           H  
ATOM   1257 HD23 LEU    80      16.356  42.105  43.050  1.00  0.00           H  
ATOM   1258  N   ALA    81      21.515  40.061  44.595  1.00  0.00           N  
ATOM   1259  CA  ALA    81      23.015  40.056  44.424  1.00  0.00           C  
ATOM   1260  C   ALA    81      23.468  39.093  43.315  1.00  0.00           C  
ATOM   1261  O   ALA    81      24.375  39.372  42.507  1.00  0.00           O  
ATOM   1262  CB  ALA    81      23.690  39.753  45.774  1.00  0.00           C  
ATOM   1263  H   ALA    81      21.140  39.531  45.369  1.00  0.00           H  
ATOM   1264  HA  ALA    81      23.468  40.995  44.108  1.00  0.00           H  
ATOM   1265  HB1 ALA    81      23.214  38.839  46.132  1.00  0.00           H  
ATOM   1266  HB2 ALA    81      24.701  39.380  45.607  1.00  0.00           H  
ATOM   1267  HB3 ALA    81      23.690  40.607  46.451  1.00  0.00           H  
ATOM   1268  N   ASP    82      22.802  37.929  43.102  1.00  0.00           N  
ATOM   1269  CA  ASP    82      22.952  36.995  42.007  1.00  0.00           C  
ATOM   1270  C   ASP    82      22.811  37.678  40.651  1.00  0.00           C  
ATOM   1271  O   ASP    82      23.515  37.372  39.684  1.00  0.00           O  
ATOM   1272  CB  ASP    82      21.997  35.766  42.217  1.00  0.00           C  
ATOM   1273  CG  ASP    82      22.210  34.639  41.167  1.00  0.00           C  
ATOM   1274  OD1 ASP    82      23.332  34.086  41.028  1.00  0.00           O  
ATOM   1275  OD2 ASP    82      21.208  34.297  40.464  1.00  0.00           O1-
ATOM   1276  H   ASP    82      21.973  37.808  43.667  1.00  0.00           H  
ATOM   1277  HA  ASP    82      23.919  36.491  41.996  1.00  0.00           H  
ATOM   1278  HB2 ASP    82      22.143  35.325  43.203  1.00  0.00           H  
ATOM   1279  HB3 ASP    82      20.975  36.094  42.025  1.00  0.00           H  
ATOM   1280  N   THR    83      21.861  38.661  40.541  1.00  0.00           N  
ATOM   1281  CA  THR    83      21.593  39.460  39.291  1.00  0.00           C  
ATOM   1282  C   THR    83      22.548  40.731  39.199  1.00  0.00           C  
ATOM   1283  O   THR    83      22.814  41.281  38.120  1.00  0.00           O  
ATOM   1284  CB  THR    83      20.168  39.926  39.292  1.00  0.00           C  
ATOM   1285  CG2 THR    83      19.561  40.178  37.812  1.00  0.00           C  
ATOM   1286  OG1 THR    83      19.292  38.895  39.829  1.00  0.00           O  
ATOM   1287  H   THR    83      21.223  38.815  41.308  1.00  0.00           H  
ATOM   1288  HA  THR    83      21.806  38.790  38.458  1.00  0.00           H  
ATOM   1289  HB  THR    83      20.127  40.898  39.782  1.00  0.00           H  
ATOM   1290 HG21 THR    83      18.684  40.824  37.764  1.00  0.00           H  
ATOM   1291 HG22 THR    83      20.337  40.606  37.177  1.00  0.00           H  
ATOM   1292 HG23 THR    83      19.339  39.214  37.355  1.00  0.00           H  
ATOM   1293  HG1 THR    83      18.392  39.218  39.747  1.00  0.00           H  
ATOM   1294  N   MET    84      23.125  41.215  40.276  1.00  0.00           N  
ATOM   1295  CA  MET    84      24.211  42.164  40.269  1.00  0.00           C  
ATOM   1296  C   MET    84      25.619  41.552  39.906  1.00  0.00           C  
ATOM   1297  O   MET    84      26.398  42.268  39.445  1.00  0.00           O  
ATOM   1298  CB  MET    84      24.122  43.020  41.585  1.00  0.00           C  
ATOM   1299  CG  MET    84      25.167  44.147  41.727  1.00  0.00           C  
ATOM   1300  SD  MET    84      25.236  45.262  43.216  1.00  0.00           S  
ATOM   1301  CE  MET    84      25.845  44.124  44.394  1.00  0.00           C  
ATOM   1302  H   MET    84      22.657  41.031  41.152  1.00  0.00           H  
ATOM   1303  HA  MET    84      23.971  42.827  39.438  1.00  0.00           H  
ATOM   1304  HB2 MET    84      23.198  43.598  41.558  1.00  0.00           H  
ATOM   1305  HB3 MET    84      24.187  42.376  42.462  1.00  0.00           H  
ATOM   1306  HG2 MET    84      26.179  43.755  41.622  1.00  0.00           H  
ATOM   1307  HG3 MET    84      25.004  44.833  40.896  1.00  0.00           H  
ATOM   1308  HE1 MET    84      26.272  44.644  45.252  1.00  0.00           H  
ATOM   1309  HE2 MET    84      24.982  43.553  44.735  1.00  0.00           H  
ATOM   1310  HE3 MET    84      26.503  43.357  43.985  1.00  0.00           H  
ATOM   1311  N   ILE    85      25.959  40.260  40.330  1.00  0.00           N  
ATOM   1312  CA  ILE    85      27.183  39.708  39.846  1.00  0.00           C  
ATOM   1313  C   ILE    85      27.172  39.633  38.288  1.00  0.00           C  
ATOM   1314  O   ILE    85      26.207  39.268  37.621  1.00  0.00           O  
ATOM   1315  CB  ILE    85      27.329  38.284  40.435  1.00  0.00           C  
ATOM   1316  CG2 ILE    85      28.598  37.504  39.933  1.00  0.00           C  
ATOM   1317  CG1 ILE    85      27.444  38.370  42.038  1.00  0.00           C  
ATOM   1318  CD1 ILE    85      27.184  37.012  42.734  1.00  0.00           C  
ATOM   1319  H   ILE    85      25.410  39.765  41.018  1.00  0.00           H  
ATOM   1320  HA  ILE    85      27.998  40.370  40.142  1.00  0.00           H  
ATOM   1321  HB  ILE    85      26.423  37.735  40.174  1.00  0.00           H  
ATOM   1322 HG21 ILE    85      28.541  37.425  38.847  1.00  0.00           H  
ATOM   1323 HG22 ILE    85      29.509  38.040  40.198  1.00  0.00           H  
ATOM   1324 HG23 ILE    85      28.657  36.520  40.397  1.00  0.00           H  
ATOM   1325 HG12 ILE    85      28.469  38.647  42.285  1.00  0.00           H  
ATOM   1326 HG13 ILE    85      26.818  39.110  42.535  1.00  0.00           H  
ATOM   1327 HD11 ILE    85      26.138  36.710  42.773  1.00  0.00           H  
ATOM   1328 HD12 ILE    85      27.766  36.221  42.259  1.00  0.00           H  
ATOM   1329 HD13 ILE    85      27.412  37.179  43.787  1.00  0.00           H  
ATOM   1330  N   GLY    86      28.338  40.002  37.721  1.00  0.00           N  
ATOM   1331  CA  GLY    86      28.538  40.159  36.213  1.00  0.00           C  
ATOM   1332  C   GLY    86      28.094  41.557  35.735  1.00  0.00           C  
ATOM   1333  O   GLY    86      28.212  41.786  34.507  1.00  0.00           O  
ATOM   1334  H   GLY    86      29.084  40.318  38.324  1.00  0.00           H  
ATOM   1335  HA2 GLY    86      29.615  40.195  36.048  1.00  0.00           H  
ATOM   1336  HA3 GLY    86      28.109  39.371  35.594  1.00  0.00           H  
ATOM   1337  N   LYS    87      27.494  42.478  36.529  1.00  0.00           N  
ATOM   1338  CA  LYS    87      27.373  43.858  36.170  1.00  0.00           C  
ATOM   1339  C   LYS    87      28.562  44.757  36.422  1.00  0.00           C  
ATOM   1340  O   LYS    87      29.398  44.491  37.335  1.00  0.00           O  
ATOM   1341  CB  LYS    87      26.139  44.431  36.907  1.00  0.00           C  
ATOM   1342  CG  LYS    87      24.792  43.703  36.803  1.00  0.00           C  
ATOM   1343  CD  LYS    87      24.231  43.909  35.332  1.00  0.00           C  
ATOM   1344  CE  LYS    87      23.071  42.930  35.103  1.00  0.00           C  
ATOM   1345  NZ  LYS    87      22.542  43.200  33.798  1.00  0.00           N1+
ATOM   1346  H   LYS    87      27.365  42.285  37.512  1.00  0.00           H  
ATOM   1347  HA  LYS    87      27.235  43.966  35.095  1.00  0.00           H  
ATOM   1348  HB2 LYS    87      26.301  44.561  37.977  1.00  0.00           H  
ATOM   1349  HB3 LYS    87      25.992  45.448  36.543  1.00  0.00           H  
ATOM   1350  HG2 LYS    87      24.953  42.626  36.852  1.00  0.00           H  
ATOM   1351  HG3 LYS    87      23.976  44.007  37.458  1.00  0.00           H  
ATOM   1352  HD2 LYS    87      24.008  44.922  34.995  1.00  0.00           H  
ATOM   1353  HD3 LYS    87      25.051  43.439  34.788  1.00  0.00           H  
ATOM   1354  HE2 LYS    87      23.367  41.886  35.197  1.00  0.00           H  
ATOM   1355  HE3 LYS    87      22.327  43.083  35.885  1.00  0.00           H  
ATOM   1356  HZ1 LYS    87      21.664  42.706  33.719  1.00  0.00           H  
ATOM   1357  HZ2 LYS    87      22.343  44.186  33.715  1.00  0.00           H  
ATOM   1358  HZ3 LYS    87      23.115  43.005  32.990  1.00  0.00           H  
ATOM   1359  N   ALA    88      28.595  45.898  35.747  1.00  0.00           N  
ATOM   1360  CA  ALA    88      29.526  47.010  35.958  1.00  0.00           C  
ATOM   1361  C   ALA    88      28.913  47.944  37.032  1.00  0.00           C  
ATOM   1362  O   ALA    88      27.707  47.894  37.192  1.00  0.00           O  
ATOM   1363  CB  ALA    88      29.802  47.633  34.599  1.00  0.00           C  
ATOM   1364  H   ALA    88      27.787  46.209  35.227  1.00  0.00           H  
ATOM   1365  HA  ALA    88      30.425  46.606  36.422  1.00  0.00           H  
ATOM   1366  HB1 ALA    88      28.921  48.165  34.238  1.00  0.00           H  
ATOM   1367  HB2 ALA    88      30.678  48.280  34.623  1.00  0.00           H  
ATOM   1368  HB3 ALA    88      29.865  46.858  33.835  1.00  0.00           H  
ATOM   1369  N   VAL    89      29.752  48.679  37.760  1.00  0.00           N  
ATOM   1370  CA  VAL    89      29.384  49.627  38.801  1.00  0.00           C  
ATOM   1371  C   VAL    89      30.208  50.873  38.729  1.00  0.00           C  
ATOM   1372  O   VAL    89      31.294  50.984  38.088  1.00  0.00           O  
ATOM   1373  CB  VAL    89      29.457  49.002  40.267  1.00  0.00           C  
ATOM   1374  CG1 VAL    89      28.409  47.933  40.557  1.00  0.00           C  
ATOM   1375  CG2 VAL    89      30.878  48.471  40.528  1.00  0.00           C  
ATOM   1376  H   VAL    89      30.726  48.448  37.630  1.00  0.00           H  
ATOM   1377  HA  VAL    89      28.340  49.901  38.652  1.00  0.00           H  
ATOM   1378  HB  VAL    89      29.353  49.851  40.944  1.00  0.00           H  
ATOM   1379 HG11 VAL    89      27.431  48.408  40.478  1.00  0.00           H  
ATOM   1380 HG12 VAL    89      28.553  47.066  39.913  1.00  0.00           H  
ATOM   1381 HG13 VAL    89      28.423  47.419  41.518  1.00  0.00           H  
ATOM   1382 HG21 VAL    89      30.999  47.645  39.827  1.00  0.00           H  
ATOM   1383 HG22 VAL    89      31.668  49.217  40.434  1.00  0.00           H  
ATOM   1384 HG23 VAL    89      30.968  48.124  41.557  1.00  0.00           H  
ATOM   1385  N   GLU    90      29.646  51.909  39.369  1.00  0.00           N  
ATOM   1386  CA  GLU    90      30.266  53.159  39.763  1.00  0.00           C  
ATOM   1387  C   GLU    90      30.154  53.574  41.286  1.00  0.00           C  
ATOM   1388  O   GLU    90      29.117  53.644  41.884  1.00  0.00           O  
ATOM   1389  CB  GLU    90      29.718  54.357  38.921  1.00  0.00           C  
ATOM   1390  CG  GLU    90      30.365  54.383  37.498  1.00  0.00           C  
ATOM   1391  CD  GLU    90      29.756  55.389  36.582  1.00  0.00           C  
ATOM   1392  OE1 GLU    90      30.073  55.396  35.335  1.00  0.00           O  
ATOM   1393  OE2 GLU    90      28.951  56.240  37.028  1.00  0.00           O1-
ATOM   1394  H   GLU    90      28.754  51.707  39.797  1.00  0.00           H  
ATOM   1395  HA  GLU    90      31.322  53.084  39.503  1.00  0.00           H  
ATOM   1396  HB2 GLU    90      28.671  54.155  38.694  1.00  0.00           H  
ATOM   1397  HB3 GLU    90      29.818  55.357  39.341  1.00  0.00           H  
ATOM   1398  HG2 GLU    90      31.451  54.478  37.514  1.00  0.00           H  
ATOM   1399  HG3 GLU    90      30.103  53.470  36.963  1.00  0.00           H  
ATOM   1400  N   HIS    91      31.314  53.690  41.959  1.00  0.00           N  
ATOM   1401  CA  HIS    91      31.363  53.766  43.350  1.00  0.00           C  
ATOM   1402  C   HIS    91      32.014  55.104  43.804  1.00  0.00           C  
ATOM   1403  O   HIS    91      33.122  55.455  43.400  1.00  0.00           O  
ATOM   1404  CB  HIS    91      32.179  52.489  43.794  1.00  0.00           C  
ATOM   1405  CG  HIS    91      31.916  51.957  45.145  1.00  0.00           C  
ATOM   1406  ND1 HIS    91      32.460  50.693  45.592  1.00  0.00           N  
ATOM   1407  CE1 HIS    91      32.001  50.538  46.845  1.00  0.00           C  
ATOM   1408  NE2 HIS    91      31.151  51.529  47.162  1.00  0.00           N  
ATOM   1409  CD2 HIS    91      31.150  52.394  46.148  1.00  0.00           C  
ATOM   1410  H   HIS    91      32.202  53.705  41.479  1.00  0.00           H  
ATOM   1411  HA  HIS    91      30.378  53.746  43.814  1.00  0.00           H  
ATOM   1412  HB2 HIS    91      32.041  51.668  43.091  1.00  0.00           H  
ATOM   1413  HB3 HIS    91      33.259  52.582  43.679  1.00  0.00           H  
ATOM   1414  HE1 HIS    91      32.303  49.751  47.521  1.00  0.00           H  
ATOM   1415  HE2 HIS    91      30.640  51.646  48.024  1.00  0.00           H  
ATOM   1416  HD2 HIS    91      30.577  53.307  46.089  1.00  0.00           H  
ATOM   1417  N   MET    92      31.391  55.770  44.836  1.00  0.00           N  
ATOM   1418  CA  MET    92      31.839  56.992  45.510  1.00  0.00           C  
ATOM   1419  C   MET    92      33.058  56.687  46.310  1.00  0.00           C  
ATOM   1420  O   MET    92      32.927  55.840  47.171  1.00  0.00           O  
ATOM   1421  CB  MET    92      30.805  57.486  46.523  1.00  0.00           C  
ATOM   1422  CG  MET    92      29.621  58.223  45.904  1.00  0.00           C  
ATOM   1423  SD  MET    92      30.145  59.807  45.089  1.00  0.00           S  
ATOM   1424  CE  MET    92      28.523  60.290  44.395  1.00  0.00           C  
ATOM   1425  H   MET    92      30.527  55.387  45.193  1.00  0.00           H  
ATOM   1426  HA  MET    92      31.947  57.769  44.754  1.00  0.00           H  
ATOM   1427  HB2 MET    92      30.481  56.637  47.126  1.00  0.00           H  
ATOM   1428  HB3 MET    92      31.303  58.132  47.246  1.00  0.00           H  
ATOM   1429  HG2 MET    92      29.091  57.586  45.195  1.00  0.00           H  
ATOM   1430  HG3 MET    92      28.913  58.615  46.634  1.00  0.00           H  
ATOM   1431  HE1 MET    92      28.444  59.935  43.367  1.00  0.00           H  
ATOM   1432  HE2 MET    92      27.794  59.975  45.141  1.00  0.00           H  
ATOM   1433  HE3 MET    92      28.481  61.375  44.303  1.00  0.00           H  
ATOM   1434  N   PHE    93      34.175  57.298  46.056  1.00  0.00           N  
ATOM   1435  CA  PHE    93      35.366  57.329  46.964  1.00  0.00           C  
ATOM   1436  C   PHE    93      35.895  58.705  46.997  1.00  0.00           C  
ATOM   1437  O   PHE    93      35.528  59.528  46.142  1.00  0.00           O  
ATOM   1438  CB  PHE    93      36.485  56.273  46.560  1.00  0.00           C  
ATOM   1439  CG  PHE    93      36.194  54.785  46.755  1.00  0.00           C  
ATOM   1440  CD1 PHE    93      35.658  54.008  45.742  1.00  0.00           C  
ATOM   1441  CE1 PHE    93      35.570  52.639  45.875  1.00  0.00           C  
ATOM   1442  CZ  PHE    93      35.905  51.954  47.120  1.00  0.00           C  
ATOM   1443  CE2 PHE    93      36.342  52.804  48.196  1.00  0.00           C  
ATOM   1444  CD2 PHE    93      36.429  54.172  48.016  1.00  0.00           C  
ATOM   1445  H   PHE    93      34.225  57.792  45.177  1.00  0.00           H  
ATOM   1446  HA  PHE    93      35.126  57.029  47.984  1.00  0.00           H  
ATOM   1447  HB2 PHE    93      36.873  56.362  45.546  1.00  0.00           H  
ATOM   1448  HB3 PHE    93      37.346  56.463  47.202  1.00  0.00           H  
ATOM   1449  HD1 PHE    93      35.417  54.493  44.808  1.00  0.00           H  
ATOM   1450  HE1 PHE    93      35.016  52.146  45.089  1.00  0.00           H  
ATOM   1451  HZ  PHE    93      35.732  50.893  47.222  1.00  0.00           H  
ATOM   1452  HE2 PHE    93      36.702  52.424  49.141  1.00  0.00           H  
ATOM   1453  HD2 PHE    93      36.870  54.761  48.806  1.00  0.00           H  
ATOM   1454  N   GLU    94      36.721  58.953  47.964  1.00  0.00           N  
ATOM   1455  CA  GLU    94      37.426  60.259  48.057  1.00  0.00           C  
ATOM   1456  C   GLU    94      38.470  60.676  46.982  1.00  0.00           C  
ATOM   1457  O   GLU    94      39.017  59.803  46.368  1.00  0.00           O  
ATOM   1458  CB  GLU    94      37.953  60.471  49.488  1.00  0.00           C  
ATOM   1459  CG  GLU    94      38.742  59.275  49.986  1.00  0.00           C  
ATOM   1460  CD  GLU    94      39.207  59.379  51.382  1.00  0.00           C  
ATOM   1461  OE1 GLU    94      39.639  60.486  51.852  1.00  0.00           O  
ATOM   1462  OE2 GLU    94      39.146  58.299  52.019  1.00  0.00           O1-
ATOM   1463  H   GLU    94      37.041  58.214  48.574  1.00  0.00           H  
ATOM   1464  HA  GLU    94      36.598  60.941  47.866  1.00  0.00           H  
ATOM   1465  HB2 GLU    94      38.464  61.434  49.490  1.00  0.00           H  
ATOM   1466  HB3 GLU    94      37.061  60.504  50.113  1.00  0.00           H  
ATOM   1467  HG2 GLU    94      38.167  58.369  49.799  1.00  0.00           H  
ATOM   1468  HG3 GLU    94      39.572  59.157  49.288  1.00  0.00           H  
ATOM   1469  N   THR    95      38.701  62.005  46.812  1.00  0.00           N  
ATOM   1470  CA  THR    95      39.638  62.613  45.898  1.00  0.00           C  
ATOM   1471  C   THR    95      39.838  64.095  46.270  1.00  0.00           C  
ATOM   1472  O   THR    95      38.952  64.656  46.938  1.00  0.00           O  
ATOM   1473  CB  THR    95      39.183  62.518  44.384  1.00  0.00           C  
ATOM   1474  CG2 THR    95      37.791  63.235  44.171  1.00  0.00           C  
ATOM   1475  OG1 THR    95      40.207  63.257  43.587  1.00  0.00           O  
ATOM   1476  H   THR    95      38.131  62.644  47.346  1.00  0.00           H  
ATOM   1477  HA  THR    95      40.523  61.978  45.894  1.00  0.00           H  
ATOM   1478  HB  THR    95      39.120  61.460  44.127  1.00  0.00           H  
ATOM   1479 HG21 THR    95      37.015  62.530  44.468  1.00  0.00           H  
ATOM   1480 HG22 THR    95      37.524  64.131  44.731  1.00  0.00           H  
ATOM   1481 HG23 THR    95      37.672  63.500  43.121  1.00  0.00           H  
ATOM   1482  HG1 THR    95      40.837  62.607  43.268  1.00  0.00           H  
ATOM   1483  N   GLU    96      40.979  64.726  45.911  1.00  0.00           N  
ATOM   1484  CA  GLU    96      41.153  66.215  45.960  1.00  0.00           C  
ATOM   1485  C   GLU    96      40.392  66.833  44.737  1.00  0.00           C  
ATOM   1486  O   GLU    96      40.026  67.980  44.770  1.00  0.00           O  
ATOM   1487  CB  GLU    96      42.646  66.559  46.042  1.00  0.00           C  
ATOM   1488  CG  GLU    96      43.501  65.784  47.078  1.00  0.00           C  
ATOM   1489  CD  GLU    96      42.776  65.799  48.438  1.00  0.00           C  
ATOM   1490  OE1 GLU    96      42.022  66.757  48.828  1.00  0.00           O  
ATOM   1491  OE2 GLU    96      43.058  64.945  49.270  1.00  0.00           O1-
ATOM   1492  H   GLU    96      41.583  64.311  45.216  1.00  0.00           H  
ATOM   1493  HA  GLU    96      40.644  66.610  46.839  1.00  0.00           H  
ATOM   1494  HB2 GLU    96      43.039  66.213  45.087  1.00  0.00           H  
ATOM   1495  HB3 GLU    96      42.790  67.640  46.037  1.00  0.00           H  
ATOM   1496  HG2 GLU    96      43.702  64.751  46.794  1.00  0.00           H  
ATOM   1497  HG3 GLU    96      44.498  66.225  47.078  1.00  0.00           H  
ATOM   1498  N   ASP    97      40.118  66.132  43.656  1.00  0.00           N  
ATOM   1499  CA  ASP    97      39.455  66.594  42.346  1.00  0.00           C  
ATOM   1500  C   ASP    97      37.934  66.871  42.448  1.00  0.00           C  
ATOM   1501  O   ASP    97      37.376  67.404  41.466  1.00  0.00           O  
ATOM   1502  CB  ASP    97      39.771  65.622  41.174  1.00  0.00           C  
ATOM   1503  CG  ASP    97      41.290  65.401  40.962  1.00  0.00           C  
ATOM   1504  OD1 ASP    97      41.763  64.247  41.040  1.00  0.00           O  
ATOM   1505  OD2 ASP    97      42.057  66.354  40.780  1.00  0.00           O1-
ATOM   1506  H   ASP    97      40.393  65.162  43.610  1.00  0.00           H  
ATOM   1507  HA  ASP    97      39.894  67.561  42.101  1.00  0.00           H  
ATOM   1508  HB2 ASP    97      39.278  64.680  41.413  1.00  0.00           H  
ATOM   1509  HB3 ASP    97      39.307  66.084  40.302  1.00  0.00           H  
ATOM   1510  N   GLY    98      37.376  66.562  43.641  1.00  0.00           N  
ATOM   1511  CA  GLY    98      36.052  67.036  43.933  1.00  0.00           C  
ATOM   1512  C   GLY    98      35.519  66.597  45.329  1.00  0.00           C  
ATOM   1513  O   GLY    98      34.348  66.473  45.541  1.00  0.00           O  
ATOM   1514  H   GLY    98      37.886  65.938  44.249  1.00  0.00           H  
ATOM   1515  HA2 GLY    98      36.039  68.124  43.992  1.00  0.00           H  
ATOM   1516  HA3 GLY    98      35.335  66.683  43.192  1.00  0.00           H  
ATOM   1517  N   SER    99      36.411  66.436  46.330  1.00  0.00           N  
ATOM   1518  CA  SER    99      36.246  65.732  47.633  1.00  0.00           C  
ATOM   1519  C   SER    99      35.796  64.252  47.489  1.00  0.00           C  
ATOM   1520  O   SER    99      36.410  63.406  48.197  1.00  0.00           O  
ATOM   1521  CB  SER    99      35.304  66.615  48.516  1.00  0.00           C  
ATOM   1522  OG  SER    99      35.402  66.097  49.819  1.00  0.00           O  
ATOM   1523  H   SER    99      37.335  66.774  46.103  1.00  0.00           H  
ATOM   1524  HA  SER    99      37.184  65.651  48.182  1.00  0.00           H  
ATOM   1525  HB2 SER    99      35.695  67.632  48.512  1.00  0.00           H  
ATOM   1526  HB3 SER    99      34.277  66.527  48.161  1.00  0.00           H  
ATOM   1527  HG  SER    99      36.108  66.609  50.220  1.00  0.00           H  
ATOM   1528  N   LYS   100      34.839  63.916  46.567  1.00  0.00           N  
ATOM   1529  CA  LYS   100      34.431  62.597  46.143  1.00  0.00           C  
ATOM   1530  C   LYS   100      34.068  62.486  44.652  1.00  0.00           C  
ATOM   1531  O   LYS   100      33.419  63.337  44.067  1.00  0.00           O  
ATOM   1532  CB  LYS   100      33.257  62.210  47.037  1.00  0.00           C  
ATOM   1533  CG  LYS   100      33.570  61.676  48.405  1.00  0.00           C  
ATOM   1534  CD  LYS   100      32.385  61.167  49.126  1.00  0.00           C  
ATOM   1535  CE  LYS   100      32.674  60.764  50.650  1.00  0.00           C  
ATOM   1536  NZ  LYS   100      31.473  60.197  51.312  1.00  0.00           N1+
ATOM   1537  H   LYS   100      34.455  64.663  46.005  1.00  0.00           H  
ATOM   1538  HA  LYS   100      35.291  61.964  46.364  1.00  0.00           H  
ATOM   1539  HB2 LYS   100      32.670  63.106  47.235  1.00  0.00           H  
ATOM   1540  HB3 LYS   100      32.565  61.524  46.550  1.00  0.00           H  
ATOM   1541  HG2 LYS   100      34.221  60.804  48.461  1.00  0.00           H  
ATOM   1542  HG3 LYS   100      34.003  62.497  48.975  1.00  0.00           H  
ATOM   1543  HD2 LYS   100      31.598  61.913  49.014  1.00  0.00           H  
ATOM   1544  HD3 LYS   100      31.943  60.344  48.565  1.00  0.00           H  
ATOM   1545  HE2 LYS   100      33.556  60.128  50.725  1.00  0.00           H  
ATOM   1546  HE3 LYS   100      32.877  61.679  51.206  1.00  0.00           H  
ATOM   1547  HZ1 LYS   100      31.628  59.944  52.278  1.00  0.00           H  
ATOM   1548  HZ2 LYS   100      30.764  60.916  51.273  1.00  0.00           H  
ATOM   1549  HZ3 LYS   100      31.167  59.338  50.879  1.00  0.00           H  
ATOM   1550  N   ASP   101      34.312  61.300  44.013  1.00  0.00           N  
ATOM   1551  CA  ASP   101      34.245  61.061  42.532  1.00  0.00           C  
ATOM   1552  C   ASP   101      34.224  59.566  42.258  1.00  0.00           C  
ATOM   1553  O   ASP   101      34.972  58.811  42.897  1.00  0.00           O  
ATOM   1554  CB  ASP   101      35.485  61.710  41.835  1.00  0.00           C  
ATOM   1555  CG  ASP   101      35.551  61.378  40.375  1.00  0.00           C  
ATOM   1556  OD1 ASP   101      36.557  60.881  39.856  1.00  0.00           O  
ATOM   1557  OD2 ASP   101      34.486  61.595  39.801  1.00  0.00           O1-
ATOM   1558  H   ASP   101      34.857  60.651  44.563  1.00  0.00           H  
ATOM   1559  HA  ASP   101      33.318  61.545  42.224  1.00  0.00           H  
ATOM   1560  HB2 ASP   101      35.450  62.776  42.060  1.00  0.00           H  
ATOM   1561  HB3 ASP   101      36.440  61.396  42.254  1.00  0.00           H  
ATOM   1562  N   GLU   102      33.396  59.192  41.371  1.00  0.00           N  
ATOM   1563  CA  GLU   102      33.124  57.797  41.125  1.00  0.00           C  
ATOM   1564  C   GLU   102      34.307  56.989  40.405  1.00  0.00           C  
ATOM   1565  O   GLU   102      34.640  57.374  39.275  1.00  0.00           O  
ATOM   1566  CB  GLU   102      31.828  57.665  40.429  1.00  0.00           C  
ATOM   1567  CG  GLU   102      30.655  57.957  41.339  1.00  0.00           C  
ATOM   1568  CD  GLU   102      30.002  59.366  41.020  1.00  0.00           C  
ATOM   1569  OE1 GLU   102      30.695  60.382  40.893  1.00  0.00           O  
ATOM   1570  OE2 GLU   102      28.747  59.395  40.857  1.00  0.00           O1-
ATOM   1571  H   GLU   102      32.929  59.931  40.865  1.00  0.00           H  
ATOM   1572  HA  GLU   102      33.072  57.393  42.135  1.00  0.00           H  
ATOM   1573  HB2 GLU   102      31.843  58.342  39.575  1.00  0.00           H  
ATOM   1574  HB3 GLU   102      31.762  56.596  40.227  1.00  0.00           H  
ATOM   1575  HG2 GLU   102      29.875  57.222  41.144  1.00  0.00           H  
ATOM   1576  HG3 GLU   102      30.940  57.941  42.391  1.00  0.00           H  
ATOM   1577  N   TRP   103      34.757  55.889  41.037  1.00  0.00           N  
ATOM   1578  CA  TRP   103      35.475  54.787  40.368  1.00  0.00           C  
ATOM   1579  C   TRP   103      34.465  53.861  39.685  1.00  0.00           C  
ATOM   1580  O   TRP   103      33.656  53.292  40.405  1.00  0.00           O  
ATOM   1581  CB  TRP   103      36.328  53.991  41.384  1.00  0.00           C  
ATOM   1582  CG  TRP   103      37.479  54.675  42.050  1.00  0.00           C  
ATOM   1583  CD1 TRP   103      37.616  56.002  42.356  1.00  0.00           C  
ATOM   1584  NE1 TRP   103      38.789  56.211  43.061  1.00  0.00           N  
ATOM   1585  CE2 TRP   103      39.497  55.070  43.199  1.00  0.00           C  
ATOM   1586  CZ2 TRP   103      40.671  54.726  43.917  1.00  0.00           C  
ATOM   1587  CH2 TRP   103      41.050  53.392  44.032  1.00  0.00           C  
ATOM   1588  CZ3 TRP   103      40.223  52.394  43.563  1.00  0.00           C  
ATOM   1589  CE3 TRP   103      39.147  52.724  42.752  1.00  0.00           C  
ATOM   1590  CD2 TRP   103      38.656  54.036  42.641  1.00  0.00           C  
ATOM   1591  H   TRP   103      34.592  55.801  42.030  1.00  0.00           H  
ATOM   1592  HA  TRP   103      36.124  55.180  39.586  1.00  0.00           H  
ATOM   1593  HB2 TRP   103      35.711  53.524  42.151  1.00  0.00           H  
ATOM   1594  HB3 TRP   103      36.751  53.098  40.924  1.00  0.00           H  
ATOM   1595  HD1 TRP   103      36.962  56.804  42.044  1.00  0.00           H  
ATOM   1596  HE1 TRP   103      38.899  57.120  43.486  1.00  0.00           H  
ATOM   1597  HZ2 TRP   103      41.269  55.466  44.428  1.00  0.00           H  
ATOM   1598  HH2 TRP   103      41.970  53.151  44.543  1.00  0.00           H  
ATOM   1599  HZ3 TRP   103      40.596  51.390  43.707  1.00  0.00           H  
ATOM   1600  HE3 TRP   103      38.607  51.866  42.378  1.00  0.00           H  
ATOM   1601  N   ARG   104      34.649  53.576  38.352  1.00  0.00           N  
ATOM   1602  CA  ARG   104      34.233  52.439  37.539  1.00  0.00           C  
ATOM   1603  C   ARG   104      34.849  51.161  38.130  1.00  0.00           C  
ATOM   1604  O   ARG   104      36.052  51.170  38.458  1.00  0.00           O  
ATOM   1605  CB  ARG   104      34.586  52.641  36.008  1.00  0.00           C  
ATOM   1606  CG  ARG   104      33.829  53.821  35.373  1.00  0.00           C  
ATOM   1607  CD  ARG   104      34.659  54.395  34.210  1.00  0.00           C  
ATOM   1608  NE  ARG   104      35.008  53.379  33.165  1.00  0.00           N  
ATOM   1609  CZ  ARG   104      34.256  52.758  32.307  1.00  0.00           C  
ATOM   1610  NH1 ARG   104      33.008  53.085  32.115  1.00  0.00           N  
ATOM   1611  NH2 ARG   104      34.741  51.767  31.641  1.00  0.00           N1+
ATOM   1612  H   ARG   104      35.172  54.331  37.932  1.00  0.00           H  
ATOM   1613  HA  ARG   104      33.149  52.405  37.647  1.00  0.00           H  
ATOM   1614  HB2 ARG   104      35.653  52.776  35.832  1.00  0.00           H  
ATOM   1615  HB3 ARG   104      34.306  51.717  35.503  1.00  0.00           H  
ATOM   1616  HG2 ARG   104      32.873  53.509  34.954  1.00  0.00           H  
ATOM   1617  HG3 ARG   104      33.526  54.643  36.022  1.00  0.00           H  
ATOM   1618  HD2 ARG   104      34.173  55.287  33.815  1.00  0.00           H  
ATOM   1619  HD3 ARG   104      35.578  54.748  34.677  1.00  0.00           H  
ATOM   1620  HE  ARG   104      35.988  53.136  33.158  1.00  0.00           H  
ATOM   1621 HH11 ARG   104      32.583  53.914  32.505  1.00  0.00           H  
ATOM   1622 HH12 ARG   104      32.522  52.359  31.609  1.00  0.00           H  
ATOM   1623 HH21 ARG   104      35.712  51.533  31.796  1.00  0.00           H  
ATOM   1624 HH22 ARG   104      34.118  51.185  31.101  1.00  0.00           H  
ATOM   1625  N   GLY   105      34.061  50.101  38.290  1.00  0.00           N  
ATOM   1626  CA  GLY   105      34.506  48.721  38.590  1.00  0.00           C  
ATOM   1627  C   GLY   105      33.492  47.684  38.150  1.00  0.00           C  
ATOM   1628  O   GLY   105      32.495  48.013  37.540  1.00  0.00           O  
ATOM   1629  H   GLY   105      33.071  50.206  38.119  1.00  0.00           H  
ATOM   1630  HA2 GLY   105      35.378  48.382  38.032  1.00  0.00           H  
ATOM   1631  HA3 GLY   105      34.682  48.715  39.666  1.00  0.00           H  
ATOM   1632  N   MET   106      33.603  46.473  38.678  1.00  0.00           N  
ATOM   1633  CA  MET   106      33.011  45.269  38.133  1.00  0.00           C  
ATOM   1634  C   MET   106      33.005  44.083  39.165  1.00  0.00           C  
ATOM   1635  O   MET   106      34.059  43.797  39.839  1.00  0.00           O  
ATOM   1636  CB  MET   106      33.901  44.836  36.973  1.00  0.00           C  
ATOM   1637  CG  MET   106      33.655  43.500  36.318  1.00  0.00           C  
ATOM   1638  SD  MET   106      31.900  43.010  36.067  1.00  0.00           S  
ATOM   1639  CE  MET   106      31.524  44.036  34.600  1.00  0.00           C  
ATOM   1640  H   MET   106      34.390  46.344  39.298  1.00  0.00           H  
ATOM   1641  HA  MET   106      31.977  45.493  37.873  1.00  0.00           H  
ATOM   1642  HB2 MET   106      33.778  45.472  36.096  1.00  0.00           H  
ATOM   1643  HB3 MET   106      34.931  44.989  37.294  1.00  0.00           H  
ATOM   1644  HG2 MET   106      34.034  43.429  35.298  1.00  0.00           H  
ATOM   1645  HG3 MET   106      34.127  42.700  36.888  1.00  0.00           H  
ATOM   1646  HE1 MET   106      31.528  45.111  34.781  1.00  0.00           H  
ATOM   1647  HE2 MET   106      32.093  43.794  33.702  1.00  0.00           H  
ATOM   1648  HE3 MET   106      30.487  43.818  34.345  1.00  0.00           H  
ATOM   1649  N   VAL   107      31.767  43.586  39.241  1.00  0.00           N  
ATOM   1650  CA  VAL   107      31.288  42.667  40.326  1.00  0.00           C  
ATOM   1651  C   VAL   107      31.493  41.272  39.815  1.00  0.00           C  
ATOM   1652  O   VAL   107      30.908  40.842  38.845  1.00  0.00           O  
ATOM   1653  CB  VAL   107      29.910  42.938  40.963  1.00  0.00           C  
ATOM   1654  CG1 VAL   107      29.628  41.911  42.120  1.00  0.00           C  
ATOM   1655  CG2 VAL   107      29.736  44.432  41.310  1.00  0.00           C  
ATOM   1656  H   VAL   107      31.037  43.959  38.651  1.00  0.00           H  
ATOM   1657  HA  VAL   107      31.969  42.874  41.151  1.00  0.00           H  
ATOM   1658  HB  VAL   107      29.085  42.759  40.273  1.00  0.00           H  
ATOM   1659 HG11 VAL   107      28.653  42.132  42.553  1.00  0.00           H  
ATOM   1660 HG12 VAL   107      29.676  40.899  41.718  1.00  0.00           H  
ATOM   1661 HG13 VAL   107      30.268  41.846  43.000  1.00  0.00           H  
ATOM   1662 HG21 VAL   107      29.852  45.043  40.415  1.00  0.00           H  
ATOM   1663 HG22 VAL   107      28.674  44.538  41.531  1.00  0.00           H  
ATOM   1664 HG23 VAL   107      30.311  44.744  42.183  1.00  0.00           H  
ATOM   1665  N   LEU   108      32.290  40.460  40.509  1.00  0.00           N  
ATOM   1666  CA  LEU   108      32.883  39.219  40.053  1.00  0.00           C  
ATOM   1667  C   LEU   108      32.214  37.956  40.568  1.00  0.00           C  
ATOM   1668  O   LEU   108      31.992  36.998  39.758  1.00  0.00           O  
ATOM   1669  CB  LEU   108      34.380  39.182  40.525  1.00  0.00           C  
ATOM   1670  CG  LEU   108      35.177  40.406  40.117  1.00  0.00           C  
ATOM   1671  CD1 LEU   108      36.540  40.419  40.857  1.00  0.00           C  
ATOM   1672  CD2 LEU   108      35.400  40.475  38.632  1.00  0.00           C  
ATOM   1673  H   LEU   108      32.860  40.766  41.284  1.00  0.00           H  
ATOM   1674  HA  LEU   108      32.809  39.194  38.966  1.00  0.00           H  
ATOM   1675  HB2 LEU   108      34.501  38.813  41.543  1.00  0.00           H  
ATOM   1676  HB3 LEU   108      34.762  38.460  39.803  1.00  0.00           H  
ATOM   1677  HG  LEU   108      34.726  41.348  40.429  1.00  0.00           H  
ATOM   1678 HD11 LEU   108      36.388  40.800  41.867  1.00  0.00           H  
ATOM   1679 HD12 LEU   108      37.092  39.486  40.959  1.00  0.00           H  
ATOM   1680 HD13 LEU   108      37.223  41.017  40.253  1.00  0.00           H  
ATOM   1681 HD21 LEU   108      34.435  40.598  38.141  1.00  0.00           H  
ATOM   1682 HD22 LEU   108      36.043  41.335  38.439  1.00  0.00           H  
ATOM   1683 HD23 LEU   108      35.722  39.541  38.171  1.00  0.00           H  
ATOM   1684  N   ALA   109      31.863  37.890  41.845  1.00  0.00           N  
ATOM   1685  CA  ALA   109      31.264  36.712  42.560  1.00  0.00           C  
ATOM   1686  C   ALA   109      30.939  37.072  44.045  1.00  0.00           C  
ATOM   1687  O   ALA   109      31.247  38.221  44.405  1.00  0.00           O  
ATOM   1688  CB  ALA   109      32.339  35.544  42.535  1.00  0.00           C  
ATOM   1689  H   ALA   109      31.916  38.764  42.348  1.00  0.00           H  
ATOM   1690  HA  ALA   109      30.336  36.361  42.108  1.00  0.00           H  
ATOM   1691  HB1 ALA   109      32.425  35.130  41.530  1.00  0.00           H  
ATOM   1692  HB2 ALA   109      33.330  35.921  42.788  1.00  0.00           H  
ATOM   1693  HB3 ALA   109      31.914  34.781  43.187  1.00  0.00           H  
ATOM   1694  N   ARG   110      30.356  36.178  44.826  1.00  0.00           N  
ATOM   1695  CA  ARG   110      30.199  36.212  46.268  1.00  0.00           C  
ATOM   1696  C   ARG   110      31.399  35.695  46.960  1.00  0.00           C  
ATOM   1697  O   ARG   110      31.844  34.592  46.578  1.00  0.00           O  
ATOM   1698  CB  ARG   110      28.858  35.454  46.502  1.00  0.00           C  
ATOM   1699  CG  ARG   110      28.582  35.476  48.016  1.00  0.00           C  
ATOM   1700  CD  ARG   110      27.206  35.007  48.435  1.00  0.00           C  
ATOM   1701  NE  ARG   110      26.911  33.580  47.895  1.00  0.00           N  
ATOM   1702  CZ  ARG   110      25.764  32.986  48.033  1.00  0.00           C  
ATOM   1703  NH1 ARG   110      24.754  33.515  48.629  1.00  0.00           N  
ATOM   1704  NH2 ARG   110      25.665  31.745  47.564  1.00  0.00           N1+
ATOM   1705  H   ARG   110      30.137  35.280  44.419  1.00  0.00           H  
ATOM   1706  HA  ARG   110      29.970  37.246  46.525  1.00  0.00           H  
ATOM   1707  HB2 ARG   110      28.002  35.805  45.926  1.00  0.00           H  
ATOM   1708  HB3 ARG   110      28.859  34.412  46.182  1.00  0.00           H  
ATOM   1709  HG2 ARG   110      29.343  34.791  48.389  1.00  0.00           H  
ATOM   1710  HG3 ARG   110      28.763  36.446  48.480  1.00  0.00           H  
ATOM   1711  HD2 ARG   110      27.241  35.077  49.522  1.00  0.00           H  
ATOM   1712  HD3 ARG   110      26.493  35.754  48.086  1.00  0.00           H  
ATOM   1713  HE  ARG   110      27.580  33.096  47.314  1.00  0.00           H  
ATOM   1714 HH11 ARG   110      24.828  34.475  48.933  1.00  0.00           H  
ATOM   1715 HH12 ARG   110      23.881  33.009  48.599  1.00  0.00           H  
ATOM   1716 HH21 ARG   110      26.479  31.481  47.027  1.00  0.00           H  
ATOM   1717 HH22 ARG   110      24.846  31.155  47.592  1.00  0.00           H  
ATOM   1718  N   ALA   111      31.891  36.333  47.977  1.00  0.00           N  
ATOM   1719  CA  ALA   111      33.157  35.908  48.596  1.00  0.00           C  
ATOM   1720  C   ALA   111      32.922  34.528  49.384  1.00  0.00           C  
ATOM   1721  O   ALA   111      31.886  34.404  49.990  1.00  0.00           O  
ATOM   1722  CB  ALA   111      33.598  37.012  49.560  1.00  0.00           C  
ATOM   1723  H   ALA   111      31.367  36.996  48.530  1.00  0.00           H  
ATOM   1724  HA  ALA   111      33.809  35.782  47.732  1.00  0.00           H  
ATOM   1725  HB1 ALA   111      32.800  37.186  50.282  1.00  0.00           H  
ATOM   1726  HB2 ALA   111      34.494  36.751  50.124  1.00  0.00           H  
ATOM   1727  HB3 ALA   111      33.934  37.894  49.014  1.00  0.00           H  
ATOM   1728  N   PRO   112      33.801  33.500  49.262  1.00  0.00           N  
ATOM   1729  CA  PRO   112      33.644  32.181  49.878  1.00  0.00           C  
ATOM   1730  C   PRO   112      33.705  32.178  51.411  1.00  0.00           C  
ATOM   1731  O   PRO   112      34.656  32.719  51.947  1.00  0.00           O  
ATOM   1732  CD  PRO   112      35.015  33.470  48.474  1.00  0.00           C  
ATOM   1733  CG  PRO   112      35.353  32.066  48.042  1.00  0.00           C  
ATOM   1734  CB  PRO   112      34.690  31.282  49.253  1.00  0.00           C  
ATOM   1735  HD2 PRO   112      35.788  33.955  49.070  1.00  0.00           H  
ATOM   1736  HD3 PRO   112      34.903  34.041  47.552  1.00  0.00           H  
ATOM   1737  HG2 PRO   112      36.430  31.934  48.145  1.00  0.00           H  
ATOM   1738  HG3 PRO   112      34.949  31.901  47.043  1.00  0.00           H  
ATOM   1739  HB2 PRO   112      35.512  31.034  49.924  1.00  0.00           H  
ATOM   1740  HB3 PRO   112      34.241  30.389  48.819  1.00  0.00           H  
ATOM   1741  HA  PRO   112      32.679  31.848  49.497  1.00  0.00           H  
ATOM   1742  N   VAL   113      32.814  31.431  52.058  1.00  0.00           N  
ATOM   1743  CA  VAL   113      32.460  31.298  53.481  1.00  0.00           C  
ATOM   1744  C   VAL   113      31.928  32.628  54.126  1.00  0.00           C  
ATOM   1745  O   VAL   113      31.118  32.654  55.034  1.00  0.00           O  
ATOM   1746  CB  VAL   113      33.694  30.690  54.199  1.00  0.00           C  
ATOM   1747  CG1 VAL   113      33.205  30.024  55.471  1.00  0.00           C  
ATOM   1748  CG2 VAL   113      34.454  29.607  53.524  1.00  0.00           C  
ATOM   1749  H   VAL   113      32.038  31.036  51.545  1.00  0.00           H  
ATOM   1750  HA  VAL   113      31.654  30.569  53.556  1.00  0.00           H  
ATOM   1751  HB  VAL   113      34.407  31.455  54.507  1.00  0.00           H  
ATOM   1752 HG11 VAL   113      32.559  30.742  55.977  1.00  0.00           H  
ATOM   1753 HG12 VAL   113      32.589  29.149  55.265  1.00  0.00           H  
ATOM   1754 HG13 VAL   113      34.031  29.734  56.119  1.00  0.00           H  
ATOM   1755 HG21 VAL   113      35.072  29.926  52.685  1.00  0.00           H  
ATOM   1756 HG22 VAL   113      35.267  29.294  54.180  1.00  0.00           H  
ATOM   1757 HG23 VAL   113      33.799  28.829  53.131  1.00  0.00           H  
ATOM   1758  N   MET   114      32.528  33.742  53.605  1.00  0.00           N  
ATOM   1759  CA  MET   114      32.306  35.129  53.978  1.00  0.00           C  
ATOM   1760  C   MET   114      31.174  35.718  53.106  1.00  0.00           C  
ATOM   1761  O   MET   114      31.274  36.811  52.508  1.00  0.00           O  
ATOM   1762  CB  MET   114      33.619  35.943  54.050  1.00  0.00           C  
ATOM   1763  CG  MET   114      34.652  35.378  55.087  1.00  0.00           C  
ATOM   1764  SD  MET   114      34.216  35.825  56.867  1.00  0.00           S  
ATOM   1765  CE  MET   114      34.389  37.636  56.803  1.00  0.00           C  
ATOM   1766  H   MET   114      33.100  33.660  52.777  1.00  0.00           H  
ATOM   1767  HA  MET   114      31.922  35.165  54.997  1.00  0.00           H  
ATOM   1768  HB2 MET   114      34.238  35.833  53.159  1.00  0.00           H  
ATOM   1769  HB3 MET   114      33.436  36.974  54.353  1.00  0.00           H  
ATOM   1770  HG2 MET   114      34.621  34.292  55.002  1.00  0.00           H  
ATOM   1771  HG3 MET   114      35.685  35.713  54.996  1.00  0.00           H  
ATOM   1772  HE1 MET   114      33.860  38.031  55.936  1.00  0.00           H  
ATOM   1773  HE2 MET   114      34.156  38.029  57.793  1.00  0.00           H  
ATOM   1774  HE3 MET   114      35.449  37.836  56.648  1.00  0.00           H  
ATOM   1775  N   ASN   115      30.106  34.967  53.054  1.00  0.00           N  
ATOM   1776  CA  ASN   115      29.005  35.136  52.170  1.00  0.00           C  
ATOM   1777  C   ASN   115      28.177  36.454  52.441  1.00  0.00           C  
ATOM   1778  O   ASN   115      27.269  36.749  51.657  1.00  0.00           O  
ATOM   1779  CB  ASN   115      28.078  33.875  52.335  1.00  0.00           C  
ATOM   1780  CG  ASN   115      28.501  32.614  51.508  1.00  0.00           C  
ATOM   1781  OD1 ASN   115      27.667  31.721  51.466  1.00  0.00           O  
ATOM   1782  ND2 ASN   115      29.626  32.563  50.852  1.00  0.00           N  
ATOM   1783  H   ASN   115      30.224  34.101  53.561  1.00  0.00           H  
ATOM   1784  HA  ASN   115      29.367  35.175  51.143  1.00  0.00           H  
ATOM   1785  HB2 ASN   115      28.044  33.553  53.376  1.00  0.00           H  
ATOM   1786  HB3 ASN   115      27.016  34.073  52.194  1.00  0.00           H  
ATOM   1787 HD21 ASN   115      30.212  33.377  50.734  1.00  0.00           H  
ATOM   1788 HD22 ASN   115      29.897  31.659  50.494  1.00  0.00           H  
ATOM   1789  N   THR   116      28.558  37.234  53.468  1.00  0.00           N  
ATOM   1790  CA  THR   116      28.144  38.679  53.693  1.00  0.00           C  
ATOM   1791  C   THR   116      28.915  39.710  52.803  1.00  0.00           C  
ATOM   1792  O   THR   116      28.643  40.886  52.789  1.00  0.00           O  
ATOM   1793  CB  THR   116      28.372  39.012  55.217  1.00  0.00           C  
ATOM   1794  CG2 THR   116      28.380  40.502  55.617  1.00  0.00           C  
ATOM   1795  OG1 THR   116      27.373  38.279  55.940  1.00  0.00           O  
ATOM   1796  H   THR   116      29.220  36.818  54.106  1.00  0.00           H  
ATOM   1797  HA  THR   116      27.106  38.885  53.432  1.00  0.00           H  
ATOM   1798  HB  THR   116      29.319  38.658  55.624  1.00  0.00           H  
ATOM   1799 HG21 THR   116      27.525  40.928  55.094  1.00  0.00           H  
ATOM   1800 HG22 THR   116      28.188  40.501  56.690  1.00  0.00           H  
ATOM   1801 HG23 THR   116      29.290  41.069  55.423  1.00  0.00           H  
ATOM   1802  HG1 THR   116      27.377  37.393  55.570  1.00  0.00           H  
ATOM   1803  N   TRP   117      29.926  39.243  52.044  1.00  0.00           N  
ATOM   1804  CA  TRP   117      30.774  40.022  51.185  1.00  0.00           C  
ATOM   1805  C   TRP   117      30.844  39.545  49.720  1.00  0.00           C  
ATOM   1806  O   TRP   117      30.483  38.442  49.476  1.00  0.00           O  
ATOM   1807  CB  TRP   117      32.203  39.948  51.864  1.00  0.00           C  
ATOM   1808  CG  TRP   117      32.365  40.496  53.244  1.00  0.00           C  
ATOM   1809  CD1 TRP   117      32.073  39.805  54.385  1.00  0.00           C  
ATOM   1810  NE1 TRP   117      32.306  40.581  55.444  1.00  0.00           N  
ATOM   1811  CE2 TRP   117      32.653  41.844  55.092  1.00  0.00           C  
ATOM   1812  CZ2 TRP   117      32.964  43.037  55.811  1.00  0.00           C  
ATOM   1813  CH2 TRP   117      33.430  44.169  55.114  1.00  0.00           C  
ATOM   1814  CZ3 TRP   117      33.640  44.071  53.740  1.00  0.00           C  
ATOM   1815  CE3 TRP   117      33.313  42.989  53.037  1.00  0.00           C  
ATOM   1816  CD2 TRP   117      32.753  41.824  53.661  1.00  0.00           C  
ATOM   1817  H   TRP   117      30.251  38.288  52.083  1.00  0.00           H  
ATOM   1818  HA  TRP   117      30.439  41.059  51.208  1.00  0.00           H  
ATOM   1819  HB2 TRP   117      32.573  38.930  51.990  1.00  0.00           H  
ATOM   1820  HB3 TRP   117      32.880  40.485  51.199  1.00  0.00           H  
ATOM   1821  HD1 TRP   117      31.838  38.751  54.387  1.00  0.00           H  
ATOM   1822  HE1 TRP   117      32.095  40.317  56.396  1.00  0.00           H  
ATOM   1823  HZ2 TRP   117      32.972  43.023  56.891  1.00  0.00           H  
ATOM   1824  HH2 TRP   117      33.726  45.051  55.663  1.00  0.00           H  
ATOM   1825  HZ3 TRP   117      33.988  44.955  53.227  1.00  0.00           H  
ATOM   1826  HE3 TRP   117      33.410  42.994  51.962  1.00  0.00           H  
ATOM   1827  N   PHE   118      31.485  40.354  48.852  1.00  0.00           N  
ATOM   1828  CA  PHE   118      31.427  40.018  47.433  1.00  0.00           C  
ATOM   1829  C   PHE   118      32.625  40.630  46.677  1.00  0.00           C  
ATOM   1830  O   PHE   118      33.100  41.764  46.976  1.00  0.00           O  
ATOM   1831  CB  PHE   118      30.149  40.640  46.805  1.00  0.00           C  
ATOM   1832  CG  PHE   118      28.801  40.187  47.301  1.00  0.00           C  
ATOM   1833  CD1 PHE   118      28.188  40.766  48.445  1.00  0.00           C  
ATOM   1834  CE1 PHE   118      26.942  40.295  48.893  1.00  0.00           C  
ATOM   1835  CZ  PHE   118      26.251  39.340  48.098  1.00  0.00           C  
ATOM   1836  CE2 PHE   118      26.879  38.699  46.987  1.00  0.00           C  
ATOM   1837  CD2 PHE   118      28.126  39.123  46.613  1.00  0.00           C  
ATOM   1838  H   PHE   118      31.907  41.228  49.132  1.00  0.00           H  
ATOM   1839  HA  PHE   118      31.453  38.939  47.283  1.00  0.00           H  
ATOM   1840  HB2 PHE   118      30.121  41.717  46.976  1.00  0.00           H  
ATOM   1841  HB3 PHE   118      30.336  40.640  45.731  1.00  0.00           H  
ATOM   1842  HD1 PHE   118      28.767  41.433  49.067  1.00  0.00           H  
ATOM   1843  HE1 PHE   118      26.501  40.774  49.754  1.00  0.00           H  
ATOM   1844  HZ  PHE   118      25.233  39.094  48.364  1.00  0.00           H  
ATOM   1845  HE2 PHE   118      26.404  37.832  46.552  1.00  0.00           H  
ATOM   1846  HD2 PHE   118      28.724  38.824  45.764  1.00  0.00           H  
ATOM   1847  N   TYR   119      33.205  39.860  45.770  1.00  0.00           N  
ATOM   1848  CA  TYR   119      34.424  40.116  44.954  1.00  0.00           C  
ATOM   1849  C   TYR   119      34.168  41.238  43.874  1.00  0.00           C  
ATOM   1850  O   TYR   119      33.220  41.192  43.091  1.00  0.00           O  
ATOM   1851  CB  TYR   119      34.910  38.802  44.289  1.00  0.00           C  
ATOM   1852  CG  TYR   119      35.412  37.699  45.169  1.00  0.00           C  
ATOM   1853  CD1 TYR   119      35.567  36.405  44.622  1.00  0.00           C  
ATOM   1854  CE1 TYR   119      36.267  35.360  45.274  1.00  0.00           C  
ATOM   1855  CZ  TYR   119      36.877  35.675  46.465  1.00  0.00           C  
ATOM   1856  OH  TYR   119      37.526  34.806  47.202  1.00  0.00           O  
ATOM   1857  CE2 TYR   119      36.702  36.917  47.111  1.00  0.00           C  
ATOM   1858  CD2 TYR   119      36.002  37.943  46.459  1.00  0.00           C  
ATOM   1859  H   TYR   119      32.617  39.088  45.491  1.00  0.00           H  
ATOM   1860  HA  TYR   119      35.222  40.457  45.612  1.00  0.00           H  
ATOM   1861  HB2 TYR   119      34.143  38.455  43.595  1.00  0.00           H  
ATOM   1862  HB3 TYR   119      35.785  39.114  43.718  1.00  0.00           H  
ATOM   1863  HD1 TYR   119      35.205  36.140  43.640  1.00  0.00           H  
ATOM   1864  HE1 TYR   119      36.393  34.360  44.885  1.00  0.00           H  
ATOM   1865  HH  TYR   119      37.487  33.917  46.841  1.00  0.00           H  
ATOM   1866  HE2 TYR   119      37.068  36.980  48.126  1.00  0.00           H  
ATOM   1867  HD2 TYR   119      35.884  38.936  46.868  1.00  0.00           H  
ATOM   1868  N   ILE   120      35.063  42.208  43.948  1.00  0.00           N  
ATOM   1869  CA  ILE   120      35.048  43.381  43.032  1.00  0.00           C  
ATOM   1870  C   ILE   120      36.478  43.826  42.617  1.00  0.00           C  
ATOM   1871  O   ILE   120      37.466  43.590  43.315  1.00  0.00           O  
ATOM   1872  CB  ILE   120      34.269  44.544  43.658  1.00  0.00           C  
ATOM   1873  CG2 ILE   120      34.776  44.935  45.065  1.00  0.00           C  
ATOM   1874  CG1 ILE   120      34.131  45.726  42.670  1.00  0.00           C  
ATOM   1875  CD1 ILE   120      32.858  46.561  42.989  1.00  0.00           C  
ATOM   1876  H   ILE   120      35.749  42.160  44.688  1.00  0.00           H  
ATOM   1877  HA  ILE   120      34.581  43.070  42.097  1.00  0.00           H  
ATOM   1878  HB  ILE   120      33.283  44.096  43.783  1.00  0.00           H  
ATOM   1879 HG21 ILE   120      35.113  44.089  45.664  1.00  0.00           H  
ATOM   1880 HG22 ILE   120      35.562  45.691  45.042  1.00  0.00           H  
ATOM   1881 HG23 ILE   120      33.879  45.228  45.610  1.00  0.00           H  
ATOM   1882 HG12 ILE   120      34.937  46.455  42.745  1.00  0.00           H  
ATOM   1883 HG13 ILE   120      34.084  45.379  41.637  1.00  0.00           H  
ATOM   1884 HD11 ILE   120      31.977  45.922  42.935  1.00  0.00           H  
ATOM   1885 HD12 ILE   120      32.932  46.987  43.990  1.00  0.00           H  
ATOM   1886 HD13 ILE   120      32.803  47.301  42.191  1.00  0.00           H  
ATOM   1887  N   THR   121      36.593  44.240  41.340  1.00  0.00           N  
ATOM   1888  CA  THR   121      37.782  45.016  40.932  1.00  0.00           C  
ATOM   1889  C   THR   121      37.409  46.216  40.108  1.00  0.00           C  
ATOM   1890  O   THR   121      36.294  46.360  39.620  1.00  0.00           O  
ATOM   1891  CB  THR   121      38.766  44.076  40.231  1.00  0.00           C  
ATOM   1892  CG2 THR   121      38.165  43.561  38.886  1.00  0.00           C  
ATOM   1893  OG1 THR   121      40.040  44.694  39.988  1.00  0.00           O  
ATOM   1894  H   THR   121      35.724  44.392  40.848  1.00  0.00           H  
ATOM   1895  HA  THR   121      38.291  45.389  41.821  1.00  0.00           H  
ATOM   1896  HB  THR   121      38.878  43.157  40.808  1.00  0.00           H  
ATOM   1897 HG21 THR   121      37.132  43.268  39.077  1.00  0.00           H  
ATOM   1898 HG22 THR   121      38.260  44.457  38.274  1.00  0.00           H  
ATOM   1899 HG23 THR   121      38.684  42.654  38.576  1.00  0.00           H  
ATOM   1900  HG1 THR   121      40.569  44.456  40.753  1.00  0.00           H  
ATOM   1901  N   TYR   122      38.360  47.162  40.121  1.00  0.00           N  
ATOM   1902  CA  TYR   122      38.182  48.491  39.608  1.00  0.00           C  
ATOM   1903  C   TYR   122      39.025  48.717  38.431  1.00  0.00           C  
ATOM   1904  O   TYR   122      40.192  48.279  38.317  1.00  0.00           O  
ATOM   1905  CB  TYR   122      38.270  49.558  40.743  1.00  0.00           C  
ATOM   1906  CG  TYR   122      37.317  49.347  41.956  1.00  0.00           C  
ATOM   1907  CD1 TYR   122      37.661  48.436  42.961  1.00  0.00           C  
ATOM   1908  CE1 TYR   122      36.753  48.195  44.046  1.00  0.00           C  
ATOM   1909  CZ  TYR   122      35.619  49.078  44.130  1.00  0.00           C  
ATOM   1910  OH  TYR   122      34.764  48.943  45.243  1.00  0.00           O  
ATOM   1911  CE2 TYR   122      35.259  49.893  43.050  1.00  0.00           C  
ATOM   1912  CD2 TYR   122      36.085  50.013  41.949  1.00  0.00           C  
ATOM   1913  H   TYR   122      39.294  46.962  40.450  1.00  0.00           H  
ATOM   1914  HA  TYR   122      37.141  48.568  39.294  1.00  0.00           H  
ATOM   1915  HB2 TYR   122      39.307  49.576  41.080  1.00  0.00           H  
ATOM   1916  HB3 TYR   122      37.985  50.488  40.251  1.00  0.00           H  
ATOM   1917  HD1 TYR   122      38.589  47.889  42.884  1.00  0.00           H  
ATOM   1918  HE1 TYR   122      36.982  47.583  44.906  1.00  0.00           H  
ATOM   1919  HH  TYR   122      34.049  49.584  45.205  1.00  0.00           H  
ATOM   1920  HE2 TYR   122      34.328  50.436  43.115  1.00  0.00           H  
ATOM   1921  HD2 TYR   122      35.842  50.656  41.116  1.00  0.00           H  
ATOM   1922  N   GLU   123      38.580  49.612  37.531  1.00  0.00           N  
ATOM   1923  CA  GLU   123      39.363  50.119  36.377  1.00  0.00           C  
ATOM   1924  C   GLU   123      40.608  50.880  36.934  1.00  0.00           C  
ATOM   1925  O   GLU   123      41.679  50.777  36.451  1.00  0.00           O  
ATOM   1926  CB  GLU   123      38.381  50.999  35.466  1.00  0.00           C  
ATOM   1927  CG  GLU   123      39.001  51.901  34.367  1.00  0.00           C  
ATOM   1928  CD  GLU   123      38.015  52.281  33.254  1.00  0.00           C  
ATOM   1929  OE1 GLU   123      37.720  53.498  32.995  1.00  0.00           O  
ATOM   1930  OE2 GLU   123      37.426  51.368  32.632  1.00  0.00           O1-
ATOM   1931  H   GLU   123      37.758  50.146  37.773  1.00  0.00           H  
ATOM   1932  HA  GLU   123      39.672  49.251  35.794  1.00  0.00           H  
ATOM   1933  HB2 GLU   123      37.690  50.367  34.908  1.00  0.00           H  
ATOM   1934  HB3 GLU   123      37.711  51.602  36.078  1.00  0.00           H  
ATOM   1935  HG2 GLU   123      39.431  52.791  34.827  1.00  0.00           H  
ATOM   1936  HG3 GLU   123      39.810  51.297  33.956  1.00  0.00           H  
ATOM   1937  N   LYS   124      40.422  51.732  37.943  1.00  0.00           N  
ATOM   1938  CA  LYS   124      41.522  52.500  38.520  1.00  0.00           C  
ATOM   1939  C   LYS   124      42.478  51.684  39.380  1.00  0.00           C  
ATOM   1940  O   LYS   124      43.530  52.205  39.833  1.00  0.00           O  
ATOM   1941  CB  LYS   124      40.968  53.765  39.278  1.00  0.00           C  
ATOM   1942  CG  LYS   124      40.443  54.884  38.374  1.00  0.00           C  
ATOM   1943  CD  LYS   124      39.782  55.945  39.216  1.00  0.00           C  
ATOM   1944  CE  LYS   124      40.716  56.668  40.149  1.00  0.00           C  
ATOM   1945  NZ  LYS   124      40.236  58.134  40.268  1.00  0.00           N1+
ATOM   1946  H   LYS   124      39.529  51.619  38.403  1.00  0.00           H  
ATOM   1947  HA  LYS   124      42.167  52.831  37.706  1.00  0.00           H  
ATOM   1948  HB2 LYS   124      40.165  53.453  39.946  1.00  0.00           H  
ATOM   1949  HB3 LYS   124      41.786  54.156  39.884  1.00  0.00           H  
ATOM   1950  HG2 LYS   124      41.310  55.307  37.866  1.00  0.00           H  
ATOM   1951  HG3 LYS   124      39.791  54.592  37.551  1.00  0.00           H  
ATOM   1952  HD2 LYS   124      39.497  56.609  38.400  1.00  0.00           H  
ATOM   1953  HD3 LYS   124      38.893  55.618  39.756  1.00  0.00           H  
ATOM   1954  HE2 LYS   124      40.762  56.299  41.173  1.00  0.00           H  
ATOM   1955  HE3 LYS   124      41.706  56.614  39.694  1.00  0.00           H  
ATOM   1956  HZ1 LYS   124      40.821  58.730  40.837  1.00  0.00           H  
ATOM   1957  HZ2 LYS   124      40.228  58.574  39.359  1.00  0.00           H  
ATOM   1958  HZ3 LYS   124      39.342  58.144  40.736  1.00  0.00           H  
ATOM   1959  N   ASP   125      42.228  50.414  39.672  1.00  0.00           N  
ATOM   1960  CA  ASP   125      43.057  49.545  40.526  1.00  0.00           C  
ATOM   1961  C   ASP   125      42.687  48.042  40.126  1.00  0.00           C  
ATOM   1962  O   ASP   125      41.749  47.527  40.682  1.00  0.00           O  
ATOM   1963  CB  ASP   125      42.896  49.813  42.018  1.00  0.00           C  
ATOM   1964  CG  ASP   125      44.112  49.258  42.749  1.00  0.00           C  
ATOM   1965  OD1 ASP   125      45.201  48.979  42.158  1.00  0.00           O  
ATOM   1966  OD2 ASP   125      43.965  49.192  43.957  1.00  0.00           O1-
ATOM   1967  H   ASP   125      41.527  49.976  39.091  1.00  0.00           H  
ATOM   1968  HA  ASP   125      44.078  49.712  40.181  1.00  0.00           H  
ATOM   1969  HB2 ASP   125      42.937  50.899  42.099  1.00  0.00           H  
ATOM   1970  HB3 ASP   125      41.954  49.600  42.523  1.00  0.00           H  
ATOM   1971  N   PRO   126      43.522  47.352  39.334  1.00  0.00           N  
ATOM   1972  CA  PRO   126      43.313  45.957  38.900  1.00  0.00           C  
ATOM   1973  C   PRO   126      43.479  44.859  40.007  1.00  0.00           C  
ATOM   1974  O   PRO   126      43.693  43.668  39.817  1.00  0.00           O  
ATOM   1975  CD  PRO   126      44.886  47.759  38.820  1.00  0.00           C  
ATOM   1976  CG  PRO   126      45.479  46.489  38.099  1.00  0.00           C  
ATOM   1977  CB  PRO   126      44.168  45.792  37.643  1.00  0.00           C  
ATOM   1978  HD2 PRO   126      45.547  48.108  39.613  1.00  0.00           H  
ATOM   1979  HD3 PRO   126      44.668  48.562  38.115  1.00  0.00           H  
ATOM   1980  HG2 PRO   126      46.006  45.839  38.797  1.00  0.00           H  
ATOM   1981  HG3 PRO   126      46.135  46.766  37.274  1.00  0.00           H  
ATOM   1982  HB2 PRO   126      44.371  44.747  37.411  1.00  0.00           H  
ATOM   1983  HB3 PRO   126      43.798  46.399  36.816  1.00  0.00           H  
ATOM   1984  HA  PRO   126      42.276  45.903  38.569  1.00  0.00           H  
ATOM   1985  N   VAL   127      43.559  45.223  41.327  1.00  0.00           N  
ATOM   1986  CA  VAL   127      43.570  44.414  42.557  1.00  0.00           C  
ATOM   1987  C   VAL   127      42.263  43.719  42.747  1.00  0.00           C  
ATOM   1988  O   VAL   127      41.175  44.250  42.383  1.00  0.00           O  
ATOM   1989  CB  VAL   127      43.996  45.229  43.773  1.00  0.00           C  
ATOM   1990  CG1 VAL   127      43.876  44.462  45.073  1.00  0.00           C  
ATOM   1991  CG2 VAL   127      45.435  45.630  43.687  1.00  0.00           C  
ATOM   1992  H   VAL   127      43.269  46.171  41.522  1.00  0.00           H  
ATOM   1993  HA  VAL   127      44.300  43.608  42.498  1.00  0.00           H  
ATOM   1994  HB  VAL   127      43.363  46.102  43.933  1.00  0.00           H  
ATOM   1995 HG11 VAL   127      42.818  44.339  45.303  1.00  0.00           H  
ATOM   1996 HG12 VAL   127      44.391  43.504  45.009  1.00  0.00           H  
ATOM   1997 HG13 VAL   127      44.304  44.973  45.935  1.00  0.00           H  
ATOM   1998 HG21 VAL   127      46.087  44.784  43.909  1.00  0.00           H  
ATOM   1999 HG22 VAL   127      45.650  46.186  42.774  1.00  0.00           H  
ATOM   2000 HG23 VAL   127      45.603  46.275  44.549  1.00  0.00           H  
ATOM   2001  N   LEU   128      42.193  42.553  43.377  1.00  0.00           N  
ATOM   2002  CA  LEU   128      40.915  41.862  43.819  1.00  0.00           C  
ATOM   2003  C   LEU   128      40.499  42.407  45.188  1.00  0.00           C  
ATOM   2004  O   LEU   128      41.195  42.319  46.173  1.00  0.00           O  
ATOM   2005  CB  LEU   128      41.189  40.383  43.867  1.00  0.00           C  
ATOM   2006  CG  LEU   128      39.979  39.499  44.379  1.00  0.00           C  
ATOM   2007  CD1 LEU   128      38.611  39.700  43.696  1.00  0.00           C  
ATOM   2008  CD2 LEU   128      40.401  37.933  44.421  1.00  0.00           C  
ATOM   2009  H   LEU   128      43.072  42.099  43.582  1.00  0.00           H  
ATOM   2010  HA  LEU   128      40.067  42.024  43.153  1.00  0.00           H  
ATOM   2011  HB2 LEU   128      41.474  39.925  42.920  1.00  0.00           H  
ATOM   2012  HB3 LEU   128      41.926  40.225  44.654  1.00  0.00           H  
ATOM   2013  HG  LEU   128      39.883  39.745  45.437  1.00  0.00           H  
ATOM   2014 HD11 LEU   128      37.846  39.038  44.102  1.00  0.00           H  
ATOM   2015 HD12 LEU   128      38.234  40.711  43.849  1.00  0.00           H  
ATOM   2016 HD13 LEU   128      38.802  39.596  42.628  1.00  0.00           H  
ATOM   2017 HD21 LEU   128      39.651  37.306  44.904  1.00  0.00           H  
ATOM   2018 HD22 LEU   128      40.563  37.608  43.393  1.00  0.00           H  
ATOM   2019 HD23 LEU   128      41.377  37.879  44.903  1.00  0.00           H  
ATOM   2020  N   TYR   129      39.488  43.273  45.167  1.00  0.00           N  
ATOM   2021  CA  TYR   129      38.796  43.847  46.376  1.00  0.00           C  
ATOM   2022  C   TYR   129      37.625  42.985  46.915  1.00  0.00           C  
ATOM   2023  O   TYR   129      36.901  42.284  46.243  1.00  0.00           O  
ATOM   2024  CB  TYR   129      38.217  45.210  45.984  1.00  0.00           C  
ATOM   2025  CG  TYR   129      39.241  46.367  45.945  1.00  0.00           C  
ATOM   2026  CD1 TYR   129      40.107  46.534  44.856  1.00  0.00           C  
ATOM   2027  CE1 TYR   129      41.131  47.469  44.909  1.00  0.00           C  
ATOM   2028  CZ  TYR   129      41.270  48.296  46.074  1.00  0.00           C  
ATOM   2029  OH  TYR   129      42.233  49.290  46.037  1.00  0.00           O  
ATOM   2030  CE2 TYR   129      40.366  48.172  47.134  1.00  0.00           C  
ATOM   2031  CD2 TYR   129      39.365  47.155  47.065  1.00  0.00           C  
ATOM   2032  H   TYR   129      39.006  43.476  44.303  1.00  0.00           H  
ATOM   2033  HA  TYR   129      39.494  44.096  47.175  1.00  0.00           H  
ATOM   2034  HB2 TYR   129      37.802  45.087  44.984  1.00  0.00           H  
ATOM   2035  HB3 TYR   129      37.442  45.605  46.641  1.00  0.00           H  
ATOM   2036  HD1 TYR   129      39.908  45.953  43.968  1.00  0.00           H  
ATOM   2037  HE1 TYR   129      41.749  47.543  44.026  1.00  0.00           H  
ATOM   2038  HH  TYR   129      42.764  49.206  45.242  1.00  0.00           H  
ATOM   2039  HE2 TYR   129      40.496  48.688  48.074  1.00  0.00           H  
ATOM   2040  HD2 TYR   129      38.736  46.990  47.927  1.00  0.00           H  
ATOM   2041  N   MET   130      37.402  43.020  48.216  1.00  0.00           N  
ATOM   2042  CA  MET   130      36.273  42.543  48.959  1.00  0.00           C  
ATOM   2043  C   MET   130      35.444  43.575  49.808  1.00  0.00           C  
ATOM   2044  O   MET   130      35.914  44.058  50.778  1.00  0.00           O  
ATOM   2045  CB  MET   130      36.811  41.428  49.876  1.00  0.00           C  
ATOM   2046  CG  MET   130      35.760  40.491  50.436  1.00  0.00           C  
ATOM   2047  SD  MET   130      36.598  39.068  51.109  1.00  0.00           S  
ATOM   2048  CE  MET   130      35.425  38.582  52.382  1.00  0.00           C  
ATOM   2049  H   MET   130      38.137  43.458  48.752  1.00  0.00           H  
ATOM   2050  HA  MET   130      35.579  42.028  48.294  1.00  0.00           H  
ATOM   2051  HB2 MET   130      37.477  40.791  49.294  1.00  0.00           H  
ATOM   2052  HB3 MET   130      37.343  41.948  50.672  1.00  0.00           H  
ATOM   2053  HG2 MET   130      35.238  41.088  51.184  1.00  0.00           H  
ATOM   2054  HG3 MET   130      35.010  40.223  49.693  1.00  0.00           H  
ATOM   2055  HE1 MET   130      35.066  39.371  53.043  1.00  0.00           H  
ATOM   2056  HE2 MET   130      34.556  38.094  51.940  1.00  0.00           H  
ATOM   2057  HE3 MET   130      35.860  37.760  52.949  1.00  0.00           H  
ATOM   2058  N   TYR   131      34.155  43.834  49.439  1.00  0.00           N  
ATOM   2059  CA  TYR   131      33.179  44.688  50.072  1.00  0.00           C  
ATOM   2060  C   TYR   131      31.714  44.182  50.187  1.00  0.00           C  
ATOM   2061  O   TYR   131      31.336  43.347  49.426  1.00  0.00           O  
ATOM   2062  CB  TYR   131      33.250  45.960  49.186  1.00  0.00           C  
ATOM   2063  CG  TYR   131      34.521  46.686  49.304  1.00  0.00           C  
ATOM   2064  CD1 TYR   131      35.132  47.135  48.148  1.00  0.00           C  
ATOM   2065  CE1 TYR   131      36.165  48.079  48.173  1.00  0.00           C  
ATOM   2066  CZ  TYR   131      36.656  48.480  49.441  1.00  0.00           C  
ATOM   2067  OH  TYR   131      37.515  49.515  49.471  1.00  0.00           O  
ATOM   2068  CE2 TYR   131      36.008  48.046  50.593  1.00  0.00           C  
ATOM   2069  CD2 TYR   131      34.947  47.206  50.517  1.00  0.00           C  
ATOM   2070  H   TYR   131      33.862  43.248  48.670  1.00  0.00           H  
ATOM   2071  HA  TYR   131      33.489  44.999  51.069  1.00  0.00           H  
ATOM   2072  HB2 TYR   131      33.164  45.592  48.163  1.00  0.00           H  
ATOM   2073  HB3 TYR   131      32.433  46.665  49.338  1.00  0.00           H  
ATOM   2074  HD1 TYR   131      34.795  46.799  47.179  1.00  0.00           H  
ATOM   2075  HE1 TYR   131      36.624  48.490  47.287  1.00  0.00           H  
ATOM   2076  HH  TYR   131      38.173  49.450  50.167  1.00  0.00           H  
ATOM   2077  HE2 TYR   131      36.292  48.487  51.537  1.00  0.00           H  
ATOM   2078  HD2 TYR   131      34.442  46.955  51.438  1.00  0.00           H  
ATOM   2079  N   GLN   132      30.892  44.666  51.144  1.00  0.00           N  
ATOM   2080  CA  GLN   132      29.494  44.183  51.404  1.00  0.00           C  
ATOM   2081  C   GLN   132      28.477  44.724  50.374  1.00  0.00           C  
ATOM   2082  O   GLN   132      27.472  44.018  50.214  1.00  0.00           O  
ATOM   2083  CB  GLN   132      29.032  44.666  52.787  1.00  0.00           C  
ATOM   2084  CG  GLN   132      29.654  43.955  54.053  1.00  0.00           C  
ATOM   2085  CD  GLN   132      28.902  44.066  55.409  1.00  0.00           C  
ATOM   2086  OE1 GLN   132      29.192  43.410  56.429  1.00  0.00           O  
ATOM   2087  NE2 GLN   132      28.132  45.041  55.527  1.00  0.00           N  
ATOM   2088  H   GLN   132      31.381  45.354  51.699  1.00  0.00           H  
ATOM   2089  HA  GLN   132      29.472  43.093  51.391  1.00  0.00           H  
ATOM   2090  HB2 GLN   132      29.177  45.746  52.794  1.00  0.00           H  
ATOM   2091  HB3 GLN   132      27.982  44.376  52.813  1.00  0.00           H  
ATOM   2092  HG2 GLN   132      29.830  42.904  53.823  1.00  0.00           H  
ATOM   2093  HG3 GLN   132      30.704  44.170  54.252  1.00  0.00           H  
ATOM   2094 HE21 GLN   132      27.763  45.547  54.735  1.00  0.00           H  
ATOM   2095 HE22 GLN   132      27.616  45.238  56.373  1.00  0.00           H  
ATOM   2096  N   LEU   133      28.737  45.802  49.665  1.00  0.00           N  
ATOM   2097  CA  LEU   133      28.134  46.426  48.459  1.00  0.00           C  
ATOM   2098  C   LEU   133      26.679  46.796  48.639  1.00  0.00           C  
ATOM   2099  O   LEU   133      26.240  47.862  48.253  1.00  0.00           O  
ATOM   2100  CB  LEU   133      28.274  45.612  47.210  1.00  0.00           C  
ATOM   2101  CG  LEU   133      29.785  45.343  46.868  1.00  0.00           C  
ATOM   2102  CD1 LEU   133      29.842  44.498  45.537  1.00  0.00           C  
ATOM   2103  CD2 LEU   133      30.685  46.494  46.543  1.00  0.00           C  
ATOM   2104  H   LEU   133      29.632  46.203  49.903  1.00  0.00           H  
ATOM   2105  HA  LEU   133      28.692  47.352  48.322  1.00  0.00           H  
ATOM   2106  HB2 LEU   133      27.764  44.651  47.275  1.00  0.00           H  
ATOM   2107  HB3 LEU   133      27.846  46.166  46.374  1.00  0.00           H  
ATOM   2108  HG  LEU   133      30.311  44.850  47.685  1.00  0.00           H  
ATOM   2109 HD11 LEU   133      29.566  44.947  44.583  1.00  0.00           H  
ATOM   2110 HD12 LEU   133      30.842  44.159  45.269  1.00  0.00           H  
ATOM   2111 HD13 LEU   133      29.248  43.598  45.699  1.00  0.00           H  
ATOM   2112 HD21 LEU   133      31.653  46.141  46.187  1.00  0.00           H  
ATOM   2113 HD22 LEU   133      30.169  47.007  45.732  1.00  0.00           H  
ATOM   2114 HD23 LEU   133      30.883  47.163  47.381  1.00  0.00           H  
ATOM   2115  N   LEU   134      25.856  45.817  49.065  1.00  0.00           N  
ATOM   2116  CA  LEU   134      24.420  46.056  49.226  1.00  0.00           C  
ATOM   2117  C   LEU   134      24.050  47.148  50.183  1.00  0.00           C  
ATOM   2118  O   LEU   134      22.971  47.778  50.078  1.00  0.00           O  
ATOM   2119  CB  LEU   134      23.715  44.784  49.671  1.00  0.00           C  
ATOM   2120  CG  LEU   134      23.609  43.740  48.548  1.00  0.00           C  
ATOM   2121  CD1 LEU   134      24.884  43.089  48.007  1.00  0.00           C  
ATOM   2122  CD2 LEU   134      22.820  42.573  49.097  1.00  0.00           C  
ATOM   2123  H   LEU   134      26.310  44.944  49.293  1.00  0.00           H  
ATOM   2124  HA  LEU   134      24.046  46.359  48.248  1.00  0.00           H  
ATOM   2125  HB2 LEU   134      24.140  44.285  50.542  1.00  0.00           H  
ATOM   2126  HB3 LEU   134      22.689  45.093  49.874  1.00  0.00           H  
ATOM   2127  HG  LEU   134      23.094  44.183  47.696  1.00  0.00           H  
ATOM   2128 HD11 LEU   134      25.510  42.886  48.875  1.00  0.00           H  
ATOM   2129 HD12 LEU   134      24.815  42.165  47.433  1.00  0.00           H  
ATOM   2130 HD13 LEU   134      25.348  43.800  47.323  1.00  0.00           H  
ATOM   2131 HD21 LEU   134      22.537  41.823  48.358  1.00  0.00           H  
ATOM   2132 HD22 LEU   134      23.449  42.084  49.841  1.00  0.00           H  
ATOM   2133 HD23 LEU   134      21.977  42.958  49.670  1.00  0.00           H  
ATOM   2134  N   ASP   135      24.957  47.435  51.141  1.00  0.00           N  
ATOM   2135  CA  ASP   135      25.003  48.579  52.053  1.00  0.00           C  
ATOM   2136  C   ASP   135      25.195  49.911  51.317  1.00  0.00           C  
ATOM   2137  O   ASP   135      24.423  50.822  51.489  1.00  0.00           O  
ATOM   2138  CB  ASP   135      26.000  48.278  53.173  1.00  0.00           C  
ATOM   2139  CG  ASP   135      27.447  47.889  52.825  1.00  0.00           C  
ATOM   2140  OD1 ASP   135      27.818  47.740  51.650  1.00  0.00           O  
ATOM   2141  OD2 ASP   135      28.214  47.810  53.849  1.00  0.00           O1-
ATOM   2142  H   ASP   135      25.763  46.826  51.154  1.00  0.00           H  
ATOM   2143  HA  ASP   135      24.045  48.696  52.558  1.00  0.00           H  
ATOM   2144  HB2 ASP   135      25.974  49.196  53.760  1.00  0.00           H  
ATOM   2145  HB3 ASP   135      25.671  47.486  53.846  1.00  0.00           H  
ATOM   2146  N   ASP   136      26.317  50.098  50.620  1.00  0.00           N  
ATOM   2147  CA  ASP   136      26.711  51.401  49.933  1.00  0.00           C  
ATOM   2148  C   ASP   136      25.618  51.697  48.904  1.00  0.00           C  
ATOM   2149  O   ASP   136      25.284  52.883  48.606  1.00  0.00           O  
ATOM   2150  CB  ASP   136      28.071  51.291  49.271  1.00  0.00           C  
ATOM   2151  CG  ASP   136      29.217  51.301  50.282  1.00  0.00           C  
ATOM   2152  OD1 ASP   136      29.104  51.909  51.354  1.00  0.00           O  
ATOM   2153  OD2 ASP   136      30.341  50.888  49.918  1.00  0.00           O1-
ATOM   2154  H   ASP   136      26.830  49.266  50.366  1.00  0.00           H  
ATOM   2155  HA  ASP   136      26.675  52.208  50.665  1.00  0.00           H  
ATOM   2156  HB2 ASP   136      28.141  50.322  48.778  1.00  0.00           H  
ATOM   2157  HB3 ASP   136      28.269  52.099  48.566  1.00  0.00           H  
ATOM   2158  N   TYR   137      24.987  50.669  48.244  1.00  0.00           N  
ATOM   2159  CA  TYR   137      23.785  50.992  47.480  1.00  0.00           C  
ATOM   2160  C   TYR   137      22.599  51.624  48.260  1.00  0.00           C  
ATOM   2161  O   TYR   137      21.857  52.409  47.704  1.00  0.00           O  
ATOM   2162  CB  TYR   137      23.312  49.721  46.757  1.00  0.00           C  
ATOM   2163  CG  TYR   137      22.004  49.948  45.961  1.00  0.00           C  
ATOM   2164  CD1 TYR   137      22.090  50.232  44.587  1.00  0.00           C  
ATOM   2165  CE1 TYR   137      20.935  50.140  43.783  1.00  0.00           C  
ATOM   2166  CZ  TYR   137      19.712  49.912  44.361  1.00  0.00           C  
ATOM   2167  OH  TYR   137      18.643  49.846  43.549  1.00  0.00           O  
ATOM   2168  CE2 TYR   137      19.603  49.548  45.727  1.00  0.00           C  
ATOM   2169  CD2 TYR   137      20.767  49.526  46.545  1.00  0.00           C  
ATOM   2170  H   TYR   137      25.206  49.709  48.466  1.00  0.00           H  
ATOM   2171  HA  TYR   137      24.127  51.730  46.754  1.00  0.00           H  
ATOM   2172  HB2 TYR   137      24.065  49.317  46.079  1.00  0.00           H  
ATOM   2173  HB3 TYR   137      23.272  48.920  47.495  1.00  0.00           H  
ATOM   2174  HD1 TYR   137      23.046  50.563  44.209  1.00  0.00           H  
ATOM   2175  HE1 TYR   137      21.034  50.375  42.733  1.00  0.00           H  
ATOM   2176  HH  TYR   137      17.776  49.634  43.904  1.00  0.00           H  
ATOM   2177  HE2 TYR   137      18.673  49.172  46.127  1.00  0.00           H  
ATOM   2178  HD2 TYR   137      20.793  49.230  47.583  1.00  0.00           H  
ATOM   2179  N   LYS   138      22.483  51.299  49.576  1.00  0.00           N  
ATOM   2180  CA  LYS   138      21.475  51.836  50.461  1.00  0.00           C  
ATOM   2181  C   LYS   138      21.683  53.241  51.054  1.00  0.00           C  
ATOM   2182  O   LYS   138      20.796  53.737  51.693  1.00  0.00           O  
ATOM   2183  CB  LYS   138      21.217  50.804  51.677  1.00  0.00           C  
ATOM   2184  CG  LYS   138      20.500  49.393  51.498  1.00  0.00           C  
ATOM   2185  CD  LYS   138      19.897  49.003  52.871  1.00  0.00           C  
ATOM   2186  CE  LYS   138      20.947  48.676  53.836  1.00  0.00           C  
ATOM   2187  NZ  LYS   138      20.393  48.526  55.167  1.00  0.00           N1+
ATOM   2188  H   LYS   138      23.166  50.729  50.055  1.00  0.00           H  
ATOM   2189  HA  LYS   138      20.499  51.924  49.983  1.00  0.00           H  
ATOM   2190  HB2 LYS   138      22.126  50.644  52.257  1.00  0.00           H  
ATOM   2191  HB3 LYS   138      20.551  51.329  52.361  1.00  0.00           H  
ATOM   2192  HG2 LYS   138      19.640  49.436  50.831  1.00  0.00           H  
ATOM   2193  HG3 LYS   138      21.047  48.589  51.005  1.00  0.00           H  
ATOM   2194  HD2 LYS   138      19.252  49.824  53.183  1.00  0.00           H  
ATOM   2195  HD3 LYS   138      19.321  48.112  52.622  1.00  0.00           H  
ATOM   2196  HE2 LYS   138      21.506  47.768  53.613  1.00  0.00           H  
ATOM   2197  HE3 LYS   138      21.589  49.556  53.886  1.00  0.00           H  
ATOM   2198  HZ1 LYS   138      19.460  48.141  55.116  1.00  0.00           H  
ATOM   2199  HZ2 LYS   138      20.943  47.950  55.788  1.00  0.00           H  
ATOM   2200  HZ3 LYS   138      20.415  49.382  55.702  1.00  0.00           H  
ATOM   2201  N   GLU   139      22.833  53.854  50.717  1.00  0.00           N  
ATOM   2202  CA  GLU   139      23.152  55.254  51.119  1.00  0.00           C  
ATOM   2203  C   GLU   139      23.535  56.069  49.865  1.00  0.00           C  
ATOM   2204  O   GLU   139      24.159  57.152  50.015  1.00  0.00           O  
ATOM   2205  CB  GLU   139      24.162  55.364  52.290  1.00  0.00           C  
ATOM   2206  CG  GLU   139      25.594  54.848  52.103  1.00  0.00           C  
ATOM   2207  CD  GLU   139      26.608  55.478  53.068  1.00  0.00           C  
ATOM   2208  OE1 GLU   139      27.620  54.847  53.475  1.00  0.00           O  
ATOM   2209  OE2 GLU   139      26.444  56.611  53.543  1.00  0.00           O1-
ATOM   2210  H   GLU   139      23.560  53.247  50.366  1.00  0.00           H  
ATOM   2211  HA  GLU   139      22.230  55.702  51.492  1.00  0.00           H  
ATOM   2212  HB2 GLU   139      24.157  56.400  52.626  1.00  0.00           H  
ATOM   2213  HB3 GLU   139      23.775  54.883  53.188  1.00  0.00           H  
ATOM   2214  HG2 GLU   139      25.705  53.763  52.104  1.00  0.00           H  
ATOM   2215  HG3 GLU   139      25.864  55.148  51.090  1.00  0.00           H  
ATOM   2216  N   GLY   140      23.373  55.566  48.615  1.00  0.00           N  
ATOM   2217  CA  GLY   140      23.679  56.381  47.449  1.00  0.00           C  
ATOM   2218  C   GLY   140      25.106  56.340  46.920  1.00  0.00           C  
ATOM   2219  O   GLY   140      25.367  57.044  45.922  1.00  0.00           O  
ATOM   2220  H   GLY   140      22.863  54.695  48.624  1.00  0.00           H  
ATOM   2221  HA2 GLY   140      23.070  55.961  46.649  1.00  0.00           H  
ATOM   2222  HA3 GLY   140      23.276  57.393  47.506  1.00  0.00           H  
ATOM   2223  N   ASP   141      26.011  55.588  47.556  1.00  0.00           N  
ATOM   2224  CA  ASP   141      27.432  55.626  47.263  1.00  0.00           C  
ATOM   2225  C   ASP   141      27.875  54.788  46.034  1.00  0.00           C  
ATOM   2226  O   ASP   141      28.845  55.050  45.325  1.00  0.00           O  
ATOM   2227  CB  ASP   141      28.250  55.155  48.440  1.00  0.00           C  
ATOM   2228  CG  ASP   141      28.494  56.155  49.647  1.00  0.00           C  
ATOM   2229  OD1 ASP   141      27.927  57.213  49.623  1.00  0.00           O  
ATOM   2230  OD2 ASP   141      29.251  55.829  50.648  1.00  0.00           O1-
ATOM   2231  H   ASP   141      25.712  54.925  48.257  1.00  0.00           H  
ATOM   2232  HA  ASP   141      27.603  56.689  47.092  1.00  0.00           H  
ATOM   2233  HB2 ASP   141      27.865  54.178  48.733  1.00  0.00           H  
ATOM   2234  HB3 ASP   141      29.240  54.910  48.053  1.00  0.00           H  
ATOM   2235  N   LEU   142      27.007  53.881  45.678  1.00  0.00           N  
ATOM   2236  CA  LEU   142      27.293  52.800  44.683  1.00  0.00           C  
ATOM   2237  C   LEU   142      26.164  52.754  43.665  1.00  0.00           C  
ATOM   2238  O   LEU   142      24.983  52.658  44.017  1.00  0.00           O  
ATOM   2239  CB  LEU   142      27.444  51.453  45.447  1.00  0.00           C  
ATOM   2240  CG  LEU   142      27.671  50.224  44.629  1.00  0.00           C  
ATOM   2241  CD1 LEU   142      29.144  50.172  44.221  1.00  0.00           C  
ATOM   2242  CD2 LEU   142      27.527  48.969  45.418  1.00  0.00           C  
ATOM   2243  H   LEU   142      26.157  53.778  46.213  1.00  0.00           H  
ATOM   2244  HA  LEU   142      28.246  52.919  44.169  1.00  0.00           H  
ATOM   2245  HB2 LEU   142      28.127  51.580  46.287  1.00  0.00           H  
ATOM   2246  HB3 LEU   142      26.466  51.279  45.897  1.00  0.00           H  
ATOM   2247  HG  LEU   142      26.905  50.280  43.855  1.00  0.00           H  
ATOM   2248 HD11 LEU   142      29.580  51.083  43.810  1.00  0.00           H  
ATOM   2249 HD12 LEU   142      29.779  49.777  45.013  1.00  0.00           H  
ATOM   2250 HD13 LEU   142      29.291  49.463  43.406  1.00  0.00           H  
ATOM   2251 HD21 LEU   142      26.496  48.748  45.695  1.00  0.00           H  
ATOM   2252 HD22 LEU   142      27.782  48.145  44.752  1.00  0.00           H  
ATOM   2253 HD23 LEU   142      28.052  49.046  46.370  1.00  0.00           H  
ATOM   2254  N   ARG   143      26.504  52.747  42.370  1.00  0.00           N  
ATOM   2255  CA  ARG   143      25.555  52.647  41.336  1.00  0.00           C  
ATOM   2256  C   ARG   143      25.866  51.577  40.281  1.00  0.00           C  
ATOM   2257  O   ARG   143      27.046  51.193  40.202  1.00  0.00           O  
ATOM   2258  CB  ARG   143      25.545  54.044  40.621  1.00  0.00           C  
ATOM   2259  CG  ARG   143      24.694  55.129  41.335  1.00  0.00           C  
ATOM   2260  CD  ARG   143      24.501  56.430  40.557  1.00  0.00           C  
ATOM   2261  NE  ARG   143      25.802  57.174  40.267  1.00  0.00           N  
ATOM   2262  CZ  ARG   143      26.571  56.906  39.258  1.00  0.00           C  
ATOM   2263  NH1 ARG   143      26.281  56.107  38.277  1.00  0.00           N  
ATOM   2264  NH2 ARG   143      27.714  57.512  39.139  1.00  0.00           N1+
ATOM   2265  H   ARG   143      27.404  53.075  42.048  1.00  0.00           H  
ATOM   2266  HA  ARG   143      24.544  52.435  41.684  1.00  0.00           H  
ATOM   2267  HB2 ARG   143      26.551  54.441  40.484  1.00  0.00           H  
ATOM   2268  HB3 ARG   143      25.030  53.847  39.681  1.00  0.00           H  
ATOM   2269  HG2 ARG   143      23.706  54.742  41.585  1.00  0.00           H  
ATOM   2270  HG3 ARG   143      25.104  55.450  42.293  1.00  0.00           H  
ATOM   2271  HD2 ARG   143      24.101  56.026  39.626  1.00  0.00           H  
ATOM   2272  HD3 ARG   143      23.873  57.110  41.133  1.00  0.00           H  
ATOM   2273  HE  ARG   143      26.156  57.771  41.000  1.00  0.00           H  
ATOM   2274 HH11 ARG   143      25.406  55.615  38.169  1.00  0.00           H  
ATOM   2275 HH12 ARG   143      26.977  56.044  37.547  1.00  0.00           H  
ATOM   2276 HH21 ARG   143      28.087  58.092  39.877  1.00  0.00           H  
ATOM   2277 HH22 ARG   143      28.323  57.113  38.439  1.00  0.00           H  
ATOM   2278  N   ILE   144      24.896  51.096  39.540  1.00  0.00           N  
ATOM   2279  CA  ILE   144      25.140  49.988  38.589  1.00  0.00           C  
ATOM   2280  C   ILE   144      24.970  50.620  37.184  1.00  0.00           C  
ATOM   2281  O   ILE   144      24.158  51.545  37.029  1.00  0.00           O  
ATOM   2282  CB  ILE   144      24.071  48.850  38.860  1.00  0.00           C  
ATOM   2283  CG2 ILE   144      24.513  47.683  37.921  1.00  0.00           C  
ATOM   2284  CG1 ILE   144      24.096  48.368  40.358  1.00  0.00           C  
ATOM   2285  CD1 ILE   144      23.006  47.420  40.702  1.00  0.00           C  
ATOM   2286  H   ILE   144      23.921  51.311  39.692  1.00  0.00           H  
ATOM   2287  HA  ILE   144      26.149  49.579  38.634  1.00  0.00           H  
ATOM   2288  HB  ILE   144      23.109  49.179  38.468  1.00  0.00           H  
ATOM   2289 HG21 ILE   144      23.793  46.876  38.059  1.00  0.00           H  
ATOM   2290 HG22 ILE   144      24.462  47.968  36.870  1.00  0.00           H  
ATOM   2291 HG23 ILE   144      25.546  47.381  38.091  1.00  0.00           H  
ATOM   2292 HG12 ILE   144      25.111  48.033  40.571  1.00  0.00           H  
ATOM   2293 HG13 ILE   144      23.771  49.190  40.996  1.00  0.00           H  
ATOM   2294 HD11 ILE   144      23.105  46.483  40.154  1.00  0.00           H  
ATOM   2295 HD12 ILE   144      23.080  47.274  41.779  1.00  0.00           H  
ATOM   2296 HD13 ILE   144      22.054  47.915  40.508  1.00  0.00           H  
ATOM   2297  N   MET   145      25.810  50.179  36.287  1.00  0.00           N  
ATOM   2298  CA  MET   145      25.856  50.694  34.886  1.00  0.00           C  
ATOM   2299  C   MET   145      25.644  49.620  33.781  1.00  0.00           C  
ATOM   2300  O   MET   145      25.812  48.401  34.004  1.00  0.00           O  
ATOM   2301  CB  MET   145      27.249  51.351  34.792  1.00  0.00           C  
ATOM   2302  CG  MET   145      27.442  52.624  35.656  1.00  0.00           C  
ATOM   2303  SD  MET   145      26.434  54.121  35.471  1.00  0.00           S  
ATOM   2304  CE  MET   145      26.848  54.487  33.834  1.00  0.00           C  
ATOM   2305  H   MET   145      26.465  49.443  36.509  1.00  0.00           H  
ATOM   2306  HA  MET   145      25.053  51.417  34.746  1.00  0.00           H  
ATOM   2307  HB2 MET   145      28.108  50.702  34.964  1.00  0.00           H  
ATOM   2308  HB3 MET   145      27.266  51.733  33.771  1.00  0.00           H  
ATOM   2309  HG2 MET   145      27.434  52.278  36.690  1.00  0.00           H  
ATOM   2310  HG3 MET   145      28.480  52.929  35.521  1.00  0.00           H  
ATOM   2311  HE1 MET   145      27.899  54.776  33.841  1.00  0.00           H  
ATOM   2312  HE2 MET   145      26.789  53.640  33.150  1.00  0.00           H  
ATOM   2313  HE3 MET   145      26.257  55.330  33.476  1.00  0.00           H  
ATOM   2314  N   PRO   146      25.308  49.944  32.528  1.00  0.00           N  
ATOM   2315  CA  PRO   146      24.903  49.064  31.448  1.00  0.00           C  
ATOM   2316  C   PRO   146      25.858  47.981  30.954  1.00  0.00           C  
ATOM   2317  O   PRO   146      27.125  48.172  31.027  1.00  0.00           O  
ATOM   2318  CD  PRO   146      24.983  51.335  32.213  1.00  0.00           C  
ATOM   2319  CG  PRO   146      24.215  51.335  30.876  1.00  0.00           C  
ATOM   2320  CB  PRO   146      24.629  49.993  30.182  1.00  0.00           C  
ATOM   2321  HD2 PRO   146      25.926  51.804  31.931  1.00  0.00           H  
ATOM   2322  HD3 PRO   146      24.406  51.904  32.942  1.00  0.00           H  
ATOM   2323  HG2 PRO   146      24.434  52.185  30.230  1.00  0.00           H  
ATOM   2324  HG3 PRO   146      23.149  51.284  31.097  1.00  0.00           H  
ATOM   2325  HB2 PRO   146      25.529  50.100  29.576  1.00  0.00           H  
ATOM   2326  HB3 PRO   146      23.779  49.705  29.565  1.00  0.00           H  
ATOM   2327  HA  PRO   146      23.948  48.665  31.790  1.00  0.00           H  
ATOM   2328  N   ASP   147      25.372  46.948  30.329  1.00  0.00           N  
ATOM   2329  CA  ASP   147      26.221  45.683  30.104  1.00  0.00           C  
ATOM   2330  C   ASP   147      26.888  45.673  28.700  1.00  0.00           C  
ATOM   2331  O   ASP   147      27.977  45.076  28.654  1.00  0.00           O  
ATOM   2332  CB  ASP   147      25.432  44.455  30.080  1.00  0.00           C  
ATOM   2333  CG  ASP   147      24.568  44.159  31.327  1.00  0.00           C  
ATOM   2334  OD1 ASP   147      23.832  43.138  31.282  1.00  0.00           O  
ATOM   2335  OD2 ASP   147      24.633  44.933  32.312  1.00  0.00           O1-
ATOM   2336  H   ASP   147      24.367  46.848  30.313  1.00  0.00           H  
ATOM   2337  HA  ASP   147      27.017  45.628  30.847  1.00  0.00           H  
ATOM   2338  HB2 ASP   147      24.848  44.440  29.160  1.00  0.00           H  
ATOM   2339  HB3 ASP   147      26.159  43.644  30.053  1.00  0.00           H  
ATOM   2340  N   SER   148      26.495  46.189  27.588  1.00  0.00           N  
ATOM   2341  CA  SER   148      25.373  47.014  27.209  1.00  0.00           C  
ATOM   2342  C   SER   148      24.765  46.431  25.853  1.00  0.00           C  
ATOM   2343  O   SER   148      25.508  45.910  25.062  1.00  0.00           O  
ATOM   2344  CB  SER   148      25.846  48.407  26.925  1.00  0.00           C  
ATOM   2345  OG  SER   148      24.697  49.150  26.652  1.00  0.00           O  
ATOM   2346  H   SER   148      27.056  45.908  26.796  1.00  0.00           H  
ATOM   2347  HA  SER   148      24.608  46.996  27.985  1.00  0.00           H  
ATOM   2348  HB2 SER   148      26.468  48.881  27.683  1.00  0.00           H  
ATOM   2349  HB3 SER   148      26.439  48.337  26.013  1.00  0.00           H  
ATOM   2350  HG  SER   148      25.003  50.045  26.487  1.00  0.00           H  
ATOM   2351  N   ASN   149      23.457  46.513  25.648  1.00  0.00           N  
ATOM   2352  CA  ASN   149      22.862  45.791  24.575  1.00  0.00           C  
ATOM   2353  C   ASN   149      23.443  46.097  23.161  1.00  0.00           C  
ATOM   2354  O   ASN   149      23.688  45.148  22.364  1.00  0.00           O  
ATOM   2355  CB  ASN   149      21.358  45.920  24.534  1.00  0.00           C  
ATOM   2356  CG  ASN   149      20.737  45.174  25.805  1.00  0.00           C  
ATOM   2357  OD1 ASN   149      20.560  43.994  25.974  1.00  0.00           O  
ATOM   2358  ND2 ASN   149      20.193  45.986  26.728  1.00  0.00           N  
ATOM   2359  H   ASN   149      22.874  47.074  26.253  1.00  0.00           H  
ATOM   2360  HA  ASN   149      23.064  44.722  24.639  1.00  0.00           H  
ATOM   2361  HB2 ASN   149      21.028  46.954  24.634  1.00  0.00           H  
ATOM   2362  HB3 ASN   149      20.914  45.513  23.626  1.00  0.00           H  
ATOM   2363 HD21 ASN   149      20.118  46.966  26.494  1.00  0.00           H  
ATOM   2364 HD22 ASN   149      19.695  45.597  27.515  1.00  0.00           H  
ATOM   2365  N   ASP   150      23.831  47.388  22.888  1.00  0.00           N  
ATOM   2366  CA  ASP   150      24.501  47.734  21.622  1.00  0.00           C  
ATOM   2367  C   ASP   150      26.017  47.595  21.680  1.00  0.00           C  
ATOM   2368  O   ASP   150      26.734  48.089  20.776  1.00  0.00           O  
ATOM   2369  CB  ASP   150      24.018  49.130  21.199  1.00  0.00           C  
ATOM   2370  CG  ASP   150      24.592  50.349  21.955  1.00  0.00           C  
ATOM   2371  OD1 ASP   150      24.627  50.346  23.198  1.00  0.00           O  
ATOM   2372  OD2 ASP   150      24.954  51.338  21.278  1.00  0.00           O1-
ATOM   2373  H   ASP   150      23.466  48.138  23.458  1.00  0.00           H  
ATOM   2374  HA  ASP   150      24.064  47.029  20.914  1.00  0.00           H  
ATOM   2375  HB2 ASP   150      24.107  49.187  20.114  1.00  0.00           H  
ATOM   2376  HB3 ASP   150      22.933  49.133  21.302  1.00  0.00           H  
ATOM   2377  N   SER   151      26.599  46.943  22.742  1.00  0.00           N  
ATOM   2378  CA  SER   151      28.039  46.661  22.875  1.00  0.00           C  
ATOM   2379  C   SER   151      28.599  45.396  22.275  1.00  0.00           C  
ATOM   2380  O   SER   151      29.739  45.455  21.766  1.00  0.00           O  
ATOM   2381  CB  SER   151      28.531  46.938  24.297  1.00  0.00           C  
ATOM   2382  OG  SER   151      29.927  47.039  24.337  1.00  0.00           O  
ATOM   2383  H   SER   151      26.005  46.442  23.388  1.00  0.00           H  
ATOM   2384  HA  SER   151      28.565  47.517  22.452  1.00  0.00           H  
ATOM   2385  HB2 SER   151      28.180  47.880  24.717  1.00  0.00           H  
ATOM   2386  HB3 SER   151      28.238  46.054  24.865  1.00  0.00           H  
ATOM   2387  HG  SER   151      30.299  47.537  23.606  1.00  0.00           H  
ATOM   2388  N   PRO   152      27.919  44.253  22.310  1.00  0.00           N  
ATOM   2389  CA  PRO   152      28.355  43.006  21.520  1.00  0.00           C  
ATOM   2390  C   PRO   152      28.436  43.083  20.055  1.00  0.00           C  
ATOM   2391  O   PRO   152      29.484  42.686  19.503  1.00  0.00           O  
ATOM   2392  CD  PRO   152      26.772  43.882  23.117  1.00  0.00           C  
ATOM   2393  CG  PRO   152      26.529  42.427  22.938  1.00  0.00           C  
ATOM   2394  CB  PRO   152      27.487  41.807  21.916  1.00  0.00           C  
ATOM   2395  HD2 PRO   152      25.815  44.372  22.940  1.00  0.00           H  
ATOM   2396  HD3 PRO   152      27.011  44.003  24.173  1.00  0.00           H  
ATOM   2397  HG2 PRO   152      25.547  42.215  22.515  1.00  0.00           H  
ATOM   2398  HG3 PRO   152      26.574  41.836  23.853  1.00  0.00           H  
ATOM   2399  HB2 PRO   152      26.860  41.470  21.091  1.00  0.00           H  
ATOM   2400  HB3 PRO   152      28.043  40.996  22.387  1.00  0.00           H  
ATOM   2401  HA  PRO   152      29.369  42.787  21.856  1.00  0.00           H  
ATOM   2402  N   PRO   153      27.503  43.746  19.382  1.00  0.00           N  
ATOM   2403  CA  PRO   153      27.574  44.012  17.928  1.00  0.00           C  
ATOM   2404  C   PRO   153      28.637  45.048  17.593  1.00  0.00           C  
ATOM   2405  O   PRO   153      29.172  45.077  16.471  1.00  0.00           O  
ATOM   2406  CD  PRO   153      26.163  44.222  19.849  1.00  0.00           C  
ATOM   2407  CG  PRO   153      25.222  43.942  18.609  1.00  0.00           C  
ATOM   2408  CB  PRO   153      26.160  44.386  17.497  1.00  0.00           C  
ATOM   2409  HD2 PRO   153      26.324  45.268  20.110  1.00  0.00           H  
ATOM   2410  HD3 PRO   153      25.670  43.624  20.616  1.00  0.00           H  
ATOM   2411  HG2 PRO   153      24.263  44.455  18.690  1.00  0.00           H  
ATOM   2412  HG3 PRO   153      25.037  42.870  18.551  1.00  0.00           H  
ATOM   2413  HB2 PRO   153      25.979  45.460  17.465  1.00  0.00           H  
ATOM   2414  HB3 PRO   153      25.924  43.860  16.572  1.00  0.00           H  
ATOM   2415  HA  PRO   153      27.830  43.066  17.452  1.00  0.00           H  
ATOM   2416  N   ALA   154      29.084  45.830  18.594  1.00  0.00           N  
ATOM   2417  CA  ALA   154      30.340  46.622  18.453  1.00  0.00           C  
ATOM   2418  C   ALA   154      31.587  45.790  18.652  1.00  0.00           C  
ATOM   2419  O   ALA   154      32.562  46.207  18.068  1.00  0.00           O  
ATOM   2420  CB  ALA   154      30.249  47.867  19.348  1.00  0.00           C  
ATOM   2421  H   ALA   154      28.644  45.873  19.502  1.00  0.00           H  
ATOM   2422  HA  ALA   154      30.364  47.051  17.451  1.00  0.00           H  
ATOM   2423  HB1 ALA   154      29.480  47.633  20.084  1.00  0.00           H  
ATOM   2424  HB2 ALA   154      31.231  48.022  19.794  1.00  0.00           H  
ATOM   2425  HB3 ALA   154      29.924  48.816  18.923  1.00  0.00           H  
ATOM   2426  N   GLU   155      31.576  44.658  19.366  1.00  0.00           N  
ATOM   2427  CA  GLU   155      32.808  43.941  19.658  1.00  0.00           C  
ATOM   2428  C   GLU   155      33.450  43.249  18.513  1.00  0.00           C  
ATOM   2429  O   GLU   155      32.771  42.620  17.662  1.00  0.00           O  
ATOM   2430  CB  GLU   155      32.463  42.915  20.773  1.00  0.00           C  
ATOM   2431  CG  GLU   155      33.663  42.123  21.463  1.00  0.00           C  
ATOM   2432  CD  GLU   155      34.818  43.043  21.875  1.00  0.00           C  
ATOM   2433  OE1 GLU   155      35.001  43.190  23.057  1.00  0.00           O  
ATOM   2434  OE2 GLU   155      35.602  43.536  21.035  1.00  0.00           O1-
ATOM   2435  H   GLU   155      30.721  44.400  19.839  1.00  0.00           H  
ATOM   2436  HA  GLU   155      33.438  44.757  20.013  1.00  0.00           H  
ATOM   2437  HB2 GLU   155      31.944  43.425  21.585  1.00  0.00           H  
ATOM   2438  HB3 GLU   155      31.795  42.152  20.373  1.00  0.00           H  
ATOM   2439  HG2 GLU   155      33.222  41.643  22.337  1.00  0.00           H  
ATOM   2440  HG3 GLU   155      33.912  41.333  20.755  1.00  0.00           H  
ATOM   2441  N   ARG   156      34.772  43.398  18.460  1.00  0.00           N  
ATOM   2442  CA  ARG   156      35.609  42.908  17.385  1.00  0.00           C  
ATOM   2443  C   ARG   156      36.456  41.664  17.844  1.00  0.00           C  
ATOM   2444  O   ARG   156      36.943  40.942  16.993  1.00  0.00           O  
ATOM   2445  CB  ARG   156      36.587  43.949  16.780  1.00  0.00           C  
ATOM   2446  CG  ARG   156      35.931  45.060  15.961  1.00  0.00           C  
ATOM   2447  CD  ARG   156      34.860  44.671  14.999  1.00  0.00           C  
ATOM   2448  NE  ARG   156      34.500  45.779  14.119  1.00  0.00           N  
ATOM   2449  CZ  ARG   156      33.956  46.950  14.348  1.00  0.00           C  
ATOM   2450  NH1 ARG   156      33.364  47.299  15.448  1.00  0.00           N  
ATOM   2451  NH2 ARG   156      33.937  47.834  13.383  1.00  0.00           N1+
ATOM   2452  H   ARG   156      35.201  43.942  19.196  1.00  0.00           H  
ATOM   2453  HA  ARG   156      34.942  42.538  16.607  1.00  0.00           H  
ATOM   2454  HB2 ARG   156      37.162  44.454  17.556  1.00  0.00           H  
ATOM   2455  HB3 ARG   156      37.319  43.474  16.127  1.00  0.00           H  
ATOM   2456  HG2 ARG   156      35.387  45.618  16.723  1.00  0.00           H  
ATOM   2457  HG3 ARG   156      36.732  45.650  15.517  1.00  0.00           H  
ATOM   2458  HD2 ARG   156      35.109  43.805  14.385  1.00  0.00           H  
ATOM   2459  HD3 ARG   156      34.020  44.307  15.591  1.00  0.00           H  
ATOM   2460  HE  ARG   156      35.017  45.723  13.254  1.00  0.00           H  
ATOM   2461 HH11 ARG   156      33.107  46.529  16.048  1.00  0.00           H  
ATOM   2462 HH12 ARG   156      32.772  48.113  15.362  1.00  0.00           H  
ATOM   2463 HH21 ARG   156      34.554  47.670  12.601  1.00  0.00           H  
ATOM   2464 HH22 ARG   156      33.354  48.659  13.402  1.00  0.00           H  
ATOM   2465  N   GLU   157      36.704  41.547  19.165  1.00  0.00           N  
ATOM   2466  CA  GLU   157      37.428  40.382  19.870  1.00  0.00           C  
ATOM   2467  C   GLU   157      36.690  39.066  19.612  1.00  0.00           C  
ATOM   2468  O   GLU   157      35.483  38.951  19.744  1.00  0.00           O  
ATOM   2469  CB  GLU   157      37.514  40.696  21.421  1.00  0.00           C  
ATOM   2470  CG  GLU   157      38.364  39.627  22.169  1.00  0.00           C  
ATOM   2471  CD  GLU   157      38.214  39.555  23.703  1.00  0.00           C  
ATOM   2472  OE1 GLU   157      37.529  40.411  24.351  1.00  0.00           O  
ATOM   2473  OE2 GLU   157      38.797  38.702  24.285  1.00  0.00           O1-
ATOM   2474  H   GLU   157      36.140  42.209  19.678  1.00  0.00           H  
ATOM   2475  HA  GLU   157      38.403  40.327  19.388  1.00  0.00           H  
ATOM   2476  HB2 GLU   157      38.009  41.651  21.596  1.00  0.00           H  
ATOM   2477  HB3 GLU   157      36.451  40.710  21.661  1.00  0.00           H  
ATOM   2478  HG2 GLU   157      37.995  38.693  21.744  1.00  0.00           H  
ATOM   2479  HG3 GLU   157      39.403  39.758  21.867  1.00  0.00           H  
ATOM   2480  N   PRO   158      37.353  37.966  19.188  1.00  0.00           N  
ATOM   2481  CA  PRO   158      36.674  36.778  18.627  1.00  0.00           C  
ATOM   2482  C   PRO   158      35.631  36.195  19.462  1.00  0.00           C  
ATOM   2483  O   PRO   158      35.714  36.170  20.680  1.00  0.00           O  
ATOM   2484  CD  PRO   158      38.752  37.853  18.874  1.00  0.00           C  
ATOM   2485  CG  PRO   158      38.974  36.648  18.068  1.00  0.00           C  
ATOM   2486  CB  PRO   158      37.826  35.758  18.474  1.00  0.00           C  
ATOM   2487  HD2 PRO   158      39.264  37.860  19.836  1.00  0.00           H  
ATOM   2488  HD3 PRO   158      39.077  38.723  18.303  1.00  0.00           H  
ATOM   2489  HG2 PRO   158      39.980  36.237  18.151  1.00  0.00           H  
ATOM   2490  HG3 PRO   158      38.806  36.888  17.018  1.00  0.00           H  
ATOM   2491  HB2 PRO   158      38.090  35.236  19.394  1.00  0.00           H  
ATOM   2492  HB3 PRO   158      37.654  35.036  17.675  1.00  0.00           H  
ATOM   2493  HA  PRO   158      36.233  36.991  17.654  1.00  0.00           H  
ATOM   2494  N   GLY   159      34.632  35.582  18.809  1.00  0.00           N  
ATOM   2495  CA  GLY   159      33.656  34.698  19.408  1.00  0.00           C  
ATOM   2496  C   GLY   159      34.219  33.304  19.675  1.00  0.00           C  
ATOM   2497  O   GLY   159      33.478  32.461  20.215  1.00  0.00           O  
ATOM   2498  H   GLY   159      34.584  35.850  17.837  1.00  0.00           H  
ATOM   2499  HA2 GLY   159      33.422  35.136  20.378  1.00  0.00           H  
ATOM   2500  HA3 GLY   159      32.766  34.635  18.782  1.00  0.00           H  
ATOM   2501  N   GLU   160      35.467  33.084  19.217  1.00  0.00           N  
ATOM   2502  CA  GLU   160      36.140  31.798  19.243  1.00  0.00           C  
ATOM   2503  C   GLU   160      36.201  31.275  20.668  1.00  0.00           C  
ATOM   2504  O   GLU   160      36.470  31.968  21.636  1.00  0.00           O  
ATOM   2505  CB  GLU   160      37.508  31.933  18.599  1.00  0.00           C  
ATOM   2506  CG  GLU   160      38.086  30.635  18.061  1.00  0.00           C  
ATOM   2507  CD  GLU   160      37.445  29.935  16.842  1.00  0.00           C  
ATOM   2508  OE1 GLU   160      37.800  28.805  16.498  1.00  0.00           O  
ATOM   2509  OE2 GLU   160      36.532  30.503  16.142  1.00  0.00           O1-
ATOM   2510  H   GLU   160      35.952  33.820  18.723  1.00  0.00           H  
ATOM   2511  HA  GLU   160      35.481  31.102  18.723  1.00  0.00           H  
ATOM   2512  HB2 GLU   160      37.282  32.597  17.765  1.00  0.00           H  
ATOM   2513  HB3 GLU   160      38.125  32.429  19.347  1.00  0.00           H  
ATOM   2514  HG2 GLU   160      39.150  30.723  17.840  1.00  0.00           H  
ATOM   2515  HG3 GLU   160      38.026  29.942  18.900  1.00  0.00           H  
ATOM   2516  N   VAL   161      35.840  30.014  20.864  1.00  0.00           N  
ATOM   2517  CA  VAL   161      35.883  29.490  22.288  1.00  0.00           C  
ATOM   2518  C   VAL   161      37.373  29.231  22.696  1.00  0.00           C  
ATOM   2519  O   VAL   161      37.998  28.408  21.974  1.00  0.00           O  
ATOM   2520  CB  VAL   161      35.087  28.242  22.423  1.00  0.00           C  
ATOM   2521  CG1 VAL   161      34.892  27.718  23.907  1.00  0.00           C  
ATOM   2522  CG2 VAL   161      33.609  28.404  21.931  1.00  0.00           C  
ATOM   2523  H   VAL   161      35.648  29.405  20.081  1.00  0.00           H  
ATOM   2524  HA  VAL   161      35.402  30.218  22.941  1.00  0.00           H  
ATOM   2525  HB  VAL   161      35.577  27.511  21.780  1.00  0.00           H  
ATOM   2526 HG11 VAL   161      34.378  26.758  23.860  1.00  0.00           H  
ATOM   2527 HG12 VAL   161      35.785  27.544  24.507  1.00  0.00           H  
ATOM   2528 HG13 VAL   161      34.222  28.437  24.379  1.00  0.00           H  
ATOM   2529 HG21 VAL   161      33.157  27.494  22.327  1.00  0.00           H  
ATOM   2530 HG22 VAL   161      33.100  29.249  22.394  1.00  0.00           H  
ATOM   2531 HG23 VAL   161      33.601  28.420  20.842  1.00  0.00           H  
ATOM   2532  N   VAL   162      37.869  29.810  23.842  1.00  0.00           N  
ATOM   2533  CA  VAL   162      39.221  29.556  24.374  1.00  0.00           C  
ATOM   2534  C   VAL   162      39.171  28.334  25.232  1.00  0.00           C  
ATOM   2535  O   VAL   162      38.485  28.442  26.231  1.00  0.00           O  
ATOM   2536  CB  VAL   162      39.823  30.754  25.122  1.00  0.00           C  
ATOM   2537  CG1 VAL   162      41.297  30.678  25.507  1.00  0.00           C  
ATOM   2538  CG2 VAL   162      39.642  32.030  24.306  1.00  0.00           C  
ATOM   2539  H   VAL   162      37.313  30.544  24.257  1.00  0.00           H  
ATOM   2540  HA  VAL   162      39.862  29.373  23.511  1.00  0.00           H  
ATOM   2541  HB  VAL   162      39.296  30.793  26.075  1.00  0.00           H  
ATOM   2542 HG11 VAL   162      41.588  29.730  25.961  1.00  0.00           H  
ATOM   2543 HG12 VAL   162      41.878  30.880  24.607  1.00  0.00           H  
ATOM   2544 HG13 VAL   162      41.512  31.521  26.164  1.00  0.00           H  
ATOM   2545 HG21 VAL   162      39.840  31.834  23.253  1.00  0.00           H  
ATOM   2546 HG22 VAL   162      38.631  32.423  24.418  1.00  0.00           H  
ATOM   2547 HG23 VAL   162      40.352  32.822  24.545  1.00  0.00           H  
ATOM   2548  N   ASP   163      39.958  27.267  24.997  1.00  0.00           N  
ATOM   2549  CA  ASP   163      40.502  26.372  26.080  1.00  0.00           C  
ATOM   2550  C   ASP   163      41.357  27.125  27.201  1.00  0.00           C  
ATOM   2551  O   ASP   163      42.540  27.535  26.974  1.00  0.00           O  
ATOM   2552  CB  ASP   163      41.294  25.271  25.316  1.00  0.00           C  
ATOM   2553  CG  ASP   163      41.753  24.168  26.289  1.00  0.00           C  
ATOM   2554  OD1 ASP   163      42.788  23.532  25.941  1.00  0.00           O  
ATOM   2555  OD2 ASP   163      41.094  24.029  27.381  1.00  0.00           O1-
ATOM   2556  H   ASP   163      40.433  27.218  24.107  1.00  0.00           H  
ATOM   2557  HA  ASP   163      39.682  25.919  26.637  1.00  0.00           H  
ATOM   2558  HB2 ASP   163      40.697  24.769  24.555  1.00  0.00           H  
ATOM   2559  HB3 ASP   163      42.171  25.731  24.860  1.00  0.00           H  
ATOM   2560  N   SER   164      40.735  27.229  28.428  1.00  0.00           N  
ATOM   2561  CA  SER   164      41.147  27.995  29.597  1.00  0.00           C  
ATOM   2562  C   SER   164      42.617  28.010  29.971  1.00  0.00           C  
ATOM   2563  O   SER   164      43.223  26.911  30.093  1.00  0.00           O  
ATOM   2564  CB  SER   164      40.335  27.566  30.817  1.00  0.00           C  
ATOM   2565  OG  SER   164      40.669  28.318  31.972  1.00  0.00           O  
ATOM   2566  H   SER   164      39.951  26.600  28.524  1.00  0.00           H  
ATOM   2567  HA  SER   164      40.951  29.063  29.500  1.00  0.00           H  
ATOM   2568  HB2 SER   164      39.267  27.655  30.620  1.00  0.00           H  
ATOM   2569  HB3 SER   164      40.643  26.544  31.038  1.00  0.00           H  
ATOM   2570  HG  SER   164      39.813  28.689  32.196  1.00  0.00           H  
ATOM   2571  N   LEU   165      43.167  29.253  30.248  1.00  0.00           N  
ATOM   2572  CA  LEU   165      44.539  29.491  30.678  1.00  0.00           C  
ATOM   2573  C   LEU   165      44.836  29.206  32.142  1.00  0.00           C  
ATOM   2574  O   LEU   165      45.903  29.405  32.629  1.00  0.00           O  
ATOM   2575  CB  LEU   165      44.979  30.876  30.298  1.00  0.00           C  
ATOM   2576  CG  LEU   165      44.833  31.265  28.748  1.00  0.00           C  
ATOM   2577  CD1 LEU   165      45.220  30.121  27.744  1.00  0.00           C  
ATOM   2578  CD2 LEU   165      43.469  31.780  28.508  1.00  0.00           C  
ATOM   2579  H   LEU   165      42.577  30.052  30.064  1.00  0.00           H  
ATOM   2580  HA  LEU   165      45.090  28.660  30.240  1.00  0.00           H  
ATOM   2581  HB2 LEU   165      44.476  31.609  30.929  1.00  0.00           H  
ATOM   2582  HB3 LEU   165      46.029  30.939  30.585  1.00  0.00           H  
ATOM   2583  HG  LEU   165      45.538  32.072  28.549  1.00  0.00           H  
ATOM   2584 HD11 LEU   165      44.547  29.265  27.776  1.00  0.00           H  
ATOM   2585 HD12 LEU   165      45.307  30.544  26.743  1.00  0.00           H  
ATOM   2586 HD13 LEU   165      46.205  29.713  27.971  1.00  0.00           H  
ATOM   2587 HD21 LEU   165      43.213  32.509  29.277  1.00  0.00           H  
ATOM   2588 HD22 LEU   165      43.436  32.375  27.596  1.00  0.00           H  
ATOM   2589 HD23 LEU   165      42.603  31.121  28.572  1.00  0.00           H  
ATOM   2590  N   VAL   166      43.811  28.677  32.904  1.00  0.00           N  
ATOM   2591  CA  VAL   166      43.881  28.447  34.310  1.00  0.00           C  
ATOM   2592  C   VAL   166      44.823  27.331  34.631  1.00  0.00           C  
ATOM   2593  O   VAL   166      44.902  26.279  34.016  1.00  0.00           O  
ATOM   2594  CB  VAL   166      42.469  28.477  34.918  1.00  0.00           C  
ATOM   2595  CG1 VAL   166      41.844  27.041  34.918  1.00  0.00           C  
ATOM   2596  CG2 VAL   166      42.341  28.970  36.368  1.00  0.00           C  
ATOM   2597  H   VAL   166      42.968  28.510  32.373  1.00  0.00           H  
ATOM   2598  HA  VAL   166      44.360  29.308  34.776  1.00  0.00           H  
ATOM   2599  HB  VAL   166      41.841  29.105  34.287  1.00  0.00           H  
ATOM   2600 HG11 VAL   166      42.433  26.329  35.496  1.00  0.00           H  
ATOM   2601 HG12 VAL   166      40.830  27.057  35.318  1.00  0.00           H  
ATOM   2602 HG13 VAL   166      41.867  26.600  33.922  1.00  0.00           H  
ATOM   2603 HG21 VAL   166      42.874  29.900  36.567  1.00  0.00           H  
ATOM   2604 HG22 VAL   166      41.334  28.976  36.785  1.00  0.00           H  
ATOM   2605 HG23 VAL   166      42.894  28.248  36.969  1.00  0.00           H  
ATOM   2606  N   GLY   167      45.486  27.509  35.763  1.00  0.00           N  
ATOM   2607  CA  GLY   167      46.550  26.641  36.229  1.00  0.00           C  
ATOM   2608  C   GLY   167      47.932  26.713  35.540  1.00  0.00           C  
ATOM   2609  O   GLY   167      48.884  26.132  35.995  1.00  0.00           O  
ATOM   2610  H   GLY   167      45.320  28.371  36.264  1.00  0.00           H  
ATOM   2611  HA2 GLY   167      46.774  26.901  37.264  1.00  0.00           H  
ATOM   2612  HA3 GLY   167      46.226  25.603  36.158  1.00  0.00           H  
ATOM   2613  N   LYS   168      47.997  27.481  34.487  1.00  0.00           N  
ATOM   2614  CA  LYS   168      49.179  27.774  33.700  1.00  0.00           C  
ATOM   2615  C   LYS   168      49.947  29.019  34.159  1.00  0.00           C  
ATOM   2616  O   LYS   168      49.269  30.002  34.514  1.00  0.00           O  
ATOM   2617  CB  LYS   168      48.737  27.848  32.233  1.00  0.00           C  
ATOM   2618  CG  LYS   168      48.024  26.567  31.733  1.00  0.00           C  
ATOM   2619  CD  LYS   168      47.931  26.369  30.229  1.00  0.00           C  
ATOM   2620  CE  LYS   168      47.025  25.123  29.838  1.00  0.00           C  
ATOM   2621  NZ  LYS   168      47.389  24.502  28.541  1.00  0.00           N1+
ATOM   2622  H   LYS   168      47.109  27.763  34.098  1.00  0.00           H  
ATOM   2623  HA  LYS   168      49.759  26.860  33.827  1.00  0.00           H  
ATOM   2624  HB2 LYS   168      48.188  28.753  31.978  1.00  0.00           H  
ATOM   2625  HB3 LYS   168      49.642  27.971  31.638  1.00  0.00           H  
ATOM   2626  HG2 LYS   168      48.502  25.674  32.137  1.00  0.00           H  
ATOM   2627  HG3 LYS   168      47.023  26.449  32.150  1.00  0.00           H  
ATOM   2628  HD2 LYS   168      47.573  27.270  29.732  1.00  0.00           H  
ATOM   2629  HD3 LYS   168      48.888  26.118  29.772  1.00  0.00           H  
ATOM   2630  HE2 LYS   168      47.211  24.389  30.622  1.00  0.00           H  
ATOM   2631  HE3 LYS   168      45.956  25.308  29.942  1.00  0.00           H  
ATOM   2632  HZ1 LYS   168      48.098  23.793  28.660  1.00  0.00           H  
ATOM   2633  HZ2 LYS   168      46.569  23.996  28.239  1.00  0.00           H  
ATOM   2634  HZ3 LYS   168      47.752  25.180  27.886  1.00  0.00           H  
ATOM   2635  N   GLN   169      51.285  28.979  34.083  1.00  0.00           N  
ATOM   2636  CA  GLN   169      52.117  30.165  34.423  1.00  0.00           C  
ATOM   2637  C   GLN   169      51.949  31.387  33.486  1.00  0.00           C  
ATOM   2638  O   GLN   169      51.532  31.305  32.302  1.00  0.00           O  
ATOM   2639  CB  GLN   169      53.535  29.650  34.391  1.00  0.00           C  
ATOM   2640  CG  GLN   169      53.919  28.495  35.358  1.00  0.00           C  
ATOM   2641  CD  GLN   169      55.388  28.234  35.066  1.00  0.00           C  
ATOM   2642  OE1 GLN   169      55.833  27.676  34.073  1.00  0.00           O  
ATOM   2643  NE2 GLN   169      56.254  28.681  35.979  1.00  0.00           N  
ATOM   2644  H   GLN   169      51.762  28.102  33.934  1.00  0.00           H  
ATOM   2645  HA  GLN   169      51.894  30.512  35.432  1.00  0.00           H  
ATOM   2646  HB2 GLN   169      53.803  29.455  33.353  1.00  0.00           H  
ATOM   2647  HB3 GLN   169      54.071  30.488  34.837  1.00  0.00           H  
ATOM   2648  HG2 GLN   169      53.750  28.829  36.381  1.00  0.00           H  
ATOM   2649  HG3 GLN   169      53.259  27.647  35.173  1.00  0.00           H  
ATOM   2650 HE21 GLN   169      56.002  29.254  36.772  1.00  0.00           H  
ATOM   2651 HE22 GLN   169      57.252  28.595  35.851  1.00  0.00           H  
ATOM   2652  N   VAL   170      52.270  32.566  33.911  1.00  0.00           N  
ATOM   2653  CA  VAL   170      52.152  33.812  33.179  1.00  0.00           C  
ATOM   2654  C   VAL   170      53.432  34.545  33.471  1.00  0.00           C  
ATOM   2655  O   VAL   170      54.115  34.435  34.503  1.00  0.00           O  
ATOM   2656  CB  VAL   170      50.906  34.520  33.696  1.00  0.00           C  
ATOM   2657  CG1 VAL   170      51.030  35.202  35.057  1.00  0.00           C  
ATOM   2658  CG2 VAL   170      50.500  35.622  32.656  1.00  0.00           C  
ATOM   2659  H   VAL   170      52.590  32.562  34.869  1.00  0.00           H  
ATOM   2660  HA  VAL   170      52.189  33.731  32.092  1.00  0.00           H  
ATOM   2661  HB  VAL   170      50.112  33.783  33.815  1.00  0.00           H  
ATOM   2662 HG11 VAL   170      51.865  35.901  35.009  1.00  0.00           H  
ATOM   2663 HG12 VAL   170      50.094  35.685  35.336  1.00  0.00           H  
ATOM   2664 HG13 VAL   170      51.202  34.404  35.779  1.00  0.00           H  
ATOM   2665 HG21 VAL   170      51.129  36.503  32.787  1.00  0.00           H  
ATOM   2666 HG22 VAL   170      50.514  35.066  31.718  1.00  0.00           H  
ATOM   2667 HG23 VAL   170      49.459  35.932  32.750  1.00  0.00           H  
ATOM   2668  N   GLU   171      53.922  35.282  32.533  1.00  0.00           N  
ATOM   2669  CA  GLU   171      55.149  36.147  32.697  1.00  0.00           C  
ATOM   2670  C   GLU   171      55.089  37.500  31.908  1.00  0.00           C  
ATOM   2671  O   GLU   171      54.188  37.670  31.057  1.00  0.00           O  
ATOM   2672  CB  GLU   171      56.353  35.361  32.153  1.00  0.00           C  
ATOM   2673  CG  GLU   171      56.274  34.784  30.726  1.00  0.00           C  
ATOM   2674  CD  GLU   171      57.624  34.304  30.235  1.00  0.00           C  
ATOM   2675  OE1 GLU   171      57.905  33.123  30.436  1.00  0.00           O  
ATOM   2676  OE2 GLU   171      58.443  35.122  29.743  1.00  0.00           O1-
ATOM   2677  H   GLU   171      53.452  35.400  31.647  1.00  0.00           H  
ATOM   2678  HA  GLU   171      55.239  36.347  33.764  1.00  0.00           H  
ATOM   2679  HB2 GLU   171      57.215  36.027  32.200  1.00  0.00           H  
ATOM   2680  HB3 GLU   171      56.511  34.570  32.887  1.00  0.00           H  
ATOM   2681  HG2 GLU   171      55.468  34.051  30.778  1.00  0.00           H  
ATOM   2682  HG3 GLU   171      55.866  35.637  30.185  1.00  0.00           H  
ATOM   2683  N   TYR   172      56.006  38.401  32.252  1.00  0.00           N  
ATOM   2684  CA  TYR   172      56.224  39.717  31.723  1.00  0.00           C  
ATOM   2685  C   TYR   172      57.578  40.254  31.988  1.00  0.00           C  
ATOM   2686  O   TYR   172      58.114  40.045  33.073  1.00  0.00           O  
ATOM   2687  CB  TYR   172      55.218  40.733  32.332  1.00  0.00           C  
ATOM   2688  CG  TYR   172      55.409  42.158  32.117  1.00  0.00           C  
ATOM   2689  CD1 TYR   172      55.342  42.673  30.822  1.00  0.00           C  
ATOM   2690  CE1 TYR   172      55.359  44.033  30.566  1.00  0.00           C  
ATOM   2691  CZ  TYR   172      55.585  44.944  31.603  1.00  0.00           C  
ATOM   2692  OH  TYR   172      55.606  46.267  31.381  1.00  0.00           O  
ATOM   2693  CE2 TYR   172      55.841  44.445  32.869  1.00  0.00           C  
ATOM   2694  CD2 TYR   172      55.685  43.074  33.192  1.00  0.00           C  
ATOM   2695  H   TYR   172      56.601  38.257  33.056  1.00  0.00           H  
ATOM   2696  HA  TYR   172      56.022  39.638  30.655  1.00  0.00           H  
ATOM   2697  HB2 TYR   172      54.250  40.468  31.906  1.00  0.00           H  
ATOM   2698  HB3 TYR   172      55.093  40.544  33.398  1.00  0.00           H  
ATOM   2699  HD1 TYR   172      55.210  42.036  29.960  1.00  0.00           H  
ATOM   2700  HE1 TYR   172      55.334  44.373  29.541  1.00  0.00           H  
ATOM   2701  HH  TYR   172      55.998  46.767  32.100  1.00  0.00           H  
ATOM   2702  HE2 TYR   172      55.997  45.143  33.677  1.00  0.00           H  
ATOM   2703  HD2 TYR   172      55.871  42.823  34.226  1.00  0.00           H  
ATOM   2704  N   ALA   173      58.141  41.052  30.998  1.00  0.00           N  
ATOM   2705  CA  ALA   173      59.468  41.606  31.059  1.00  0.00           C  
ATOM   2706  C   ALA   173      59.279  43.096  31.388  1.00  0.00           C  
ATOM   2707  O   ALA   173      58.668  43.824  30.581  1.00  0.00           O  
ATOM   2708  CB  ALA   173      60.160  41.363  29.706  1.00  0.00           C  
ATOM   2709  H   ALA   173      57.757  41.122  30.066  1.00  0.00           H  
ATOM   2710  HA  ALA   173      60.140  41.175  31.801  1.00  0.00           H  
ATOM   2711  HB1 ALA   173      59.732  42.052  28.978  1.00  0.00           H  
ATOM   2712  HB2 ALA   173      61.216  41.607  29.817  1.00  0.00           H  
ATOM   2713  HB3 ALA   173      60.065  40.291  29.529  1.00  0.00           H  
ATOM   2714  N   LYS   174      59.769  43.519  32.518  1.00  0.00           N  
ATOM   2715  CA  LYS   174      59.673  44.884  33.124  1.00  0.00           C  
ATOM   2716  C   LYS   174      60.553  45.857  32.431  1.00  0.00           C  
ATOM   2717  O   LYS   174      61.393  45.529  31.546  1.00  0.00           O  
ATOM   2718  CB  LYS   174      60.155  44.719  34.616  1.00  0.00           C  
ATOM   2719  CG  LYS   174      59.187  43.767  35.415  1.00  0.00           C  
ATOM   2720  CD  LYS   174      59.424  43.815  36.920  1.00  0.00           C  
ATOM   2721  CE  LYS   174      60.681  42.997  37.211  1.00  0.00           C  
ATOM   2722  NZ  LYS   174      61.179  43.158  38.521  1.00  0.00           N1+
ATOM   2723  H   LYS   174      60.359  42.856  32.999  1.00  0.00           H  
ATOM   2724  HA  LYS   174      58.658  45.265  33.007  1.00  0.00           H  
ATOM   2725  HB2 LYS   174      61.165  44.359  34.816  1.00  0.00           H  
ATOM   2726  HB3 LYS   174      60.255  45.693  35.094  1.00  0.00           H  
ATOM   2727  HG2 LYS   174      58.137  43.994  35.232  1.00  0.00           H  
ATOM   2728  HG3 LYS   174      59.399  42.736  35.130  1.00  0.00           H  
ATOM   2729  HD2 LYS   174      59.607  44.880  37.061  1.00  0.00           H  
ATOM   2730  HD3 LYS   174      58.569  43.441  37.484  1.00  0.00           H  
ATOM   2731  HE2 LYS   174      60.462  41.958  36.966  1.00  0.00           H  
ATOM   2732  HE3 LYS   174      61.465  43.415  36.579  1.00  0.00           H  
ATOM   2733  HZ1 LYS   174      60.550  42.928  39.276  1.00  0.00           H  
ATOM   2734  HZ2 LYS   174      61.953  42.540  38.722  1.00  0.00           H  
ATOM   2735  HZ3 LYS   174      61.569  44.088  38.574  1.00  0.00           H  
ATOM   2736  N   GLU   175      60.493  47.129  32.837  1.00  0.00           N  
ATOM   2737  CA  GLU   175      61.202  48.253  32.195  1.00  0.00           C  
ATOM   2738  C   GLU   175      62.701  48.309  32.334  1.00  0.00           C  
ATOM   2739  O   GLU   175      63.399  48.868  31.549  1.00  0.00           O  
ATOM   2740  CB  GLU   175      60.598  49.571  32.699  1.00  0.00           C  
ATOM   2741  CG  GLU   175      60.745  50.879  31.915  1.00  0.00           C  
ATOM   2742  CD  GLU   175      60.073  50.858  30.505  1.00  0.00           C  
ATOM   2743  OE1 GLU   175      59.513  49.788  30.108  1.00  0.00           O  
ATOM   2744  OE2 GLU   175      60.289  51.800  29.683  1.00  0.00           O1-
ATOM   2745  H   GLU   175      59.885  47.268  33.632  1.00  0.00           H  
ATOM   2746  HA  GLU   175      60.967  48.042  31.151  1.00  0.00           H  
ATOM   2747  HB2 GLU   175      59.522  49.420  32.789  1.00  0.00           H  
ATOM   2748  HB3 GLU   175      60.865  49.693  33.749  1.00  0.00           H  
ATOM   2749  HG2 GLU   175      60.302  51.640  32.557  1.00  0.00           H  
ATOM   2750  HG3 GLU   175      61.807  51.097  31.807  1.00  0.00           H  
ATOM   2751  N   ASP   176      63.331  47.728  33.386  1.00  0.00           N  
ATOM   2752  CA  ASP   176      64.742  47.700  33.787  1.00  0.00           C  
ATOM   2753  C   ASP   176      65.528  46.589  33.127  1.00  0.00           C  
ATOM   2754  O   ASP   176      66.673  46.300  33.439  1.00  0.00           O  
ATOM   2755  CB  ASP   176      64.815  47.668  35.367  1.00  0.00           C  
ATOM   2756  CG  ASP   176      64.173  46.458  36.001  1.00  0.00           C  
ATOM   2757  OD1 ASP   176      63.742  45.524  35.308  1.00  0.00           O  
ATOM   2758  OD2 ASP   176      63.986  46.438  37.255  1.00  0.00           O1-
ATOM   2759  H   ASP   176      62.723  47.323  34.084  1.00  0.00           H  
ATOM   2760  HA  ASP   176      65.119  48.688  33.521  1.00  0.00           H  
ATOM   2761  HB2 ASP   176      65.840  47.822  35.705  1.00  0.00           H  
ATOM   2762  HB3 ASP   176      64.259  48.557  35.663  1.00  0.00           H  
ATOM   2763  N   GLY   177      64.905  45.805  32.221  1.00  0.00           N  
ATOM   2764  CA  GLY   177      65.346  44.515  31.548  1.00  0.00           C  
ATOM   2765  C   GLY   177      64.779  43.184  32.163  1.00  0.00           C  
ATOM   2766  O   GLY   177      64.690  42.166  31.531  1.00  0.00           O  
ATOM   2767  H   GLY   177      63.955  46.079  32.011  1.00  0.00           H  
ATOM   2768  HA2 GLY   177      65.278  44.567  30.461  1.00  0.00           H  
ATOM   2769  HA3 GLY   177      66.434  44.481  31.590  1.00  0.00           H  
ATOM   2770  N   SER   178      64.299  43.242  33.355  1.00  0.00           N  
ATOM   2771  CA  SER   178      64.033  42.119  34.282  1.00  0.00           C  
ATOM   2772  C   SER   178      62.642  41.422  34.172  1.00  0.00           C  
ATOM   2773  O   SER   178      61.697  41.988  33.674  1.00  0.00           O  
ATOM   2774  CB  SER   178      64.504  42.466  35.702  1.00  0.00           C  
ATOM   2775  OG  SER   178      63.564  43.220  36.342  1.00  0.00           O  
ATOM   2776  H   SER   178      64.218  44.115  33.857  1.00  0.00           H  
ATOM   2777  HA  SER   178      64.780  41.421  33.903  1.00  0.00           H  
ATOM   2778  HB2 SER   178      64.695  41.594  36.327  1.00  0.00           H  
ATOM   2779  HB3 SER   178      65.487  42.921  35.587  1.00  0.00           H  
ATOM   2780  HG  SER   178      63.621  44.139  36.072  1.00  0.00           H  
ATOM   2781  N   LYS   179      62.630  40.134  34.537  1.00  0.00           N  
ATOM   2782  CA  LYS   179      61.365  39.308  34.318  1.00  0.00           C  
ATOM   2783  C   LYS   179      60.480  39.344  35.610  1.00  0.00           C  
ATOM   2784  O   LYS   179      61.026  39.440  36.698  1.00  0.00           O  
ATOM   2785  CB  LYS   179      61.881  37.896  34.045  1.00  0.00           C  
ATOM   2786  CG  LYS   179      60.715  36.997  33.548  1.00  0.00           C  
ATOM   2787  CD  LYS   179      61.208  35.813  32.740  1.00  0.00           C  
ATOM   2788  CE  LYS   179      60.004  34.855  32.470  1.00  0.00           C  
ATOM   2789  NZ  LYS   179      60.413  33.755  31.574  1.00  0.00           N1+
ATOM   2790  H   LYS   179      63.414  39.736  35.033  1.00  0.00           H  
ATOM   2791  HA  LYS   179      60.761  39.634  33.471  1.00  0.00           H  
ATOM   2792  HB2 LYS   179      62.642  37.860  33.266  1.00  0.00           H  
ATOM   2793  HB3 LYS   179      62.329  37.485  34.950  1.00  0.00           H  
ATOM   2794  HG2 LYS   179      60.094  36.672  34.383  1.00  0.00           H  
ATOM   2795  HG3 LYS   179      60.065  37.654  32.971  1.00  0.00           H  
ATOM   2796  HD2 LYS   179      61.527  36.259  31.797  1.00  0.00           H  
ATOM   2797  HD3 LYS   179      62.003  35.241  33.219  1.00  0.00           H  
ATOM   2798  HE2 LYS   179      59.687  34.379  33.398  1.00  0.00           H  
ATOM   2799  HE3 LYS   179      59.217  35.545  32.163  1.00  0.00           H  
ATOM   2800  HZ1 LYS   179      60.981  33.053  32.027  1.00  0.00           H  
ATOM   2801  HZ2 LYS   179      59.621  33.348  31.097  1.00  0.00           H  
ATOM   2802  HZ3 LYS   179      60.878  34.175  30.782  1.00  0.00           H  
ATOM   2803  N   ARG   180      59.119  39.177  35.386  1.00  0.00           N  
ATOM   2804  CA  ARG   180      58.239  38.871  36.472  1.00  0.00           C  
ATOM   2805  C   ARG   180      57.405  37.630  36.093  1.00  0.00           C  
ATOM   2806  O   ARG   180      57.085  37.417  34.903  1.00  0.00           O  
ATOM   2807  CB  ARG   180      57.434  40.163  36.799  1.00  0.00           C  
ATOM   2808  CG  ARG   180      56.752  40.044  38.196  1.00  0.00           C  
ATOM   2809  CD  ARG   180      55.993  41.283  38.647  1.00  0.00           C  
ATOM   2810  NE  ARG   180      55.628  41.144  40.004  1.00  0.00           N  
ATOM   2811  CZ  ARG   180      55.082  42.078  40.825  1.00  0.00           C  
ATOM   2812  NH1 ARG   180      54.590  43.207  40.424  1.00  0.00           N  
ATOM   2813  NH2 ARG   180      55.065  41.769  42.080  1.00  0.00           N1+
ATOM   2814  H   ARG   180      58.718  39.041  34.468  1.00  0.00           H  
ATOM   2815  HA  ARG   180      58.796  38.655  37.384  1.00  0.00           H  
ATOM   2816  HB2 ARG   180      58.004  41.091  36.751  1.00  0.00           H  
ATOM   2817  HB3 ARG   180      56.625  40.255  36.075  1.00  0.00           H  
ATOM   2818  HG2 ARG   180      56.087  39.185  38.108  1.00  0.00           H  
ATOM   2819  HG3 ARG   180      57.434  39.859  39.025  1.00  0.00           H  
ATOM   2820  HD2 ARG   180      56.610  42.171  38.505  1.00  0.00           H  
ATOM   2821  HD3 ARG   180      55.171  41.343  37.934  1.00  0.00           H  
ATOM   2822  HE  ARG   180      55.974  40.305  40.446  1.00  0.00           H  
ATOM   2823 HH11 ARG   180      54.466  43.391  39.438  1.00  0.00           H  
ATOM   2824 HH12 ARG   180      54.097  43.789  41.086  1.00  0.00           H  
ATOM   2825 HH21 ARG   180      55.452  40.855  42.267  1.00  0.00           H  
ATOM   2826 HH22 ARG   180      54.530  42.321  42.736  1.00  0.00           H  
ATOM   2827  N   THR   181      57.093  36.813  37.075  1.00  0.00           N  
ATOM   2828  CA  THR   181      56.429  35.532  36.948  1.00  0.00           C  
ATOM   2829  C   THR   181      55.183  35.434  37.886  1.00  0.00           C  
ATOM   2830  O   THR   181      55.206  35.996  38.985  1.00  0.00           O  
ATOM   2831  CB  THR   181      57.401  34.459  37.269  1.00  0.00           C  
ATOM   2832  CG2 THR   181      58.571  34.411  36.239  1.00  0.00           C  
ATOM   2833  OG1 THR   181      57.908  34.431  38.566  1.00  0.00           O  
ATOM   2834  H   THR   181      57.415  37.078  37.995  1.00  0.00           H  
ATOM   2835  HA  THR   181      56.129  35.475  35.902  1.00  0.00           H  
ATOM   2836  HB  THR   181      56.920  33.485  37.174  1.00  0.00           H  
ATOM   2837 HG21 THR   181      59.071  33.460  36.423  1.00  0.00           H  
ATOM   2838 HG22 THR   181      58.156  34.461  35.232  1.00  0.00           H  
ATOM   2839 HG23 THR   181      59.265  35.187  36.562  1.00  0.00           H  
ATOM   2840  HG1 THR   181      57.149  33.987  38.950  1.00  0.00           H  
ATOM   2841  N   GLY   182      54.250  34.581  37.463  1.00  0.00           N  
ATOM   2842  CA  GLY   182      53.123  34.179  38.241  1.00  0.00           C  
ATOM   2843  C   GLY   182      52.369  32.915  37.784  1.00  0.00           C  
ATOM   2844  O   GLY   182      52.817  32.271  36.839  1.00  0.00           O  
ATOM   2845  H   GLY   182      54.340  34.079  36.592  1.00  0.00           H  
ATOM   2846  HA2 GLY   182      53.355  33.896  39.268  1.00  0.00           H  
ATOM   2847  HA3 GLY   182      52.401  34.996  38.242  1.00  0.00           H  
ATOM   2848  N   MET   183      51.100  32.674  38.158  1.00  0.00           N  
ATOM   2849  CA  MET   183      50.252  31.691  37.453  1.00  0.00           C  
ATOM   2850  C   MET   183      48.714  32.110  37.602  1.00  0.00           C  
ATOM   2851  O   MET   183      48.364  32.927  38.423  1.00  0.00           O  
ATOM   2852  CB  MET   183      50.572  30.240  37.946  1.00  0.00           C  
ATOM   2853  CG  MET   183      50.369  29.967  39.473  1.00  0.00           C  
ATOM   2854  SD  MET   183      48.998  28.849  40.007  1.00  0.00           S  
ATOM   2855  CE  MET   183      49.496  27.285  39.283  1.00  0.00           C  
ATOM   2856  H   MET   183      50.649  33.154  38.923  1.00  0.00           H  
ATOM   2857  HA  MET   183      50.527  31.796  36.404  1.00  0.00           H  
ATOM   2858  HB2 MET   183      49.945  29.493  37.459  1.00  0.00           H  
ATOM   2859  HB3 MET   183      51.616  30.022  37.719  1.00  0.00           H  
ATOM   2860  HG2 MET   183      51.280  29.511  39.859  1.00  0.00           H  
ATOM   2861  HG3 MET   183      50.184  30.891  40.021  1.00  0.00           H  
ATOM   2862  HE1 MET   183      49.919  27.366  38.282  1.00  0.00           H  
ATOM   2863  HE2 MET   183      50.236  26.860  39.961  1.00  0.00           H  
ATOM   2864  HE3 MET   183      48.692  26.550  39.255  1.00  0.00           H  
ATOM   2865  N   VAL   184      47.906  31.617  36.620  1.00  0.00           N  
ATOM   2866  CA  VAL   184      46.532  32.050  36.509  1.00  0.00           C  
ATOM   2867  C   VAL   184      45.684  31.233  37.508  1.00  0.00           C  
ATOM   2868  O   VAL   184      45.593  30.005  37.414  1.00  0.00           O  
ATOM   2869  CB  VAL   184      46.107  31.902  35.033  1.00  0.00           C  
ATOM   2870  CG1 VAL   184      44.682  32.257  34.787  1.00  0.00           C  
ATOM   2871  CG2 VAL   184      46.976  32.545  33.981  1.00  0.00           C  
ATOM   2872  H   VAL   184      48.206  30.936  35.937  1.00  0.00           H  
ATOM   2873  HA  VAL   184      46.306  33.085  36.764  1.00  0.00           H  
ATOM   2874  HB  VAL   184      46.218  30.823  34.935  1.00  0.00           H  
ATOM   2875 HG11 VAL   184      44.369  31.805  33.845  1.00  0.00           H  
ATOM   2876 HG12 VAL   184      44.076  31.877  35.609  1.00  0.00           H  
ATOM   2877 HG13 VAL   184      44.557  33.328  34.627  1.00  0.00           H  
ATOM   2878 HG21 VAL   184      46.755  33.611  34.031  1.00  0.00           H  
ATOM   2879 HG22 VAL   184      48.026  32.309  34.155  1.00  0.00           H  
ATOM   2880 HG23 VAL   184      46.716  32.204  32.980  1.00  0.00           H  
ATOM   2881  N   ILE   185      45.123  31.785  38.598  1.00  0.00           N  
ATOM   2882  CA  ILE   185      44.584  30.954  39.710  1.00  0.00           C  
ATOM   2883  C   ILE   185      43.099  30.644  39.651  1.00  0.00           C  
ATOM   2884  O   ILE   185      42.683  29.730  40.313  1.00  0.00           O  
ATOM   2885  CB  ILE   185      44.979  31.513  41.144  1.00  0.00           C  
ATOM   2886  CG2 ILE   185      46.555  31.524  41.184  1.00  0.00           C  
ATOM   2887  CG1 ILE   185      44.271  32.758  41.457  1.00  0.00           C  
ATOM   2888  CD1 ILE   185      44.497  33.399  42.782  1.00  0.00           C  
ATOM   2889  H   ILE   185      45.091  32.787  38.719  1.00  0.00           H  
ATOM   2890  HA  ILE   185      45.026  29.960  39.647  1.00  0.00           H  
ATOM   2891  HB  ILE   185      44.589  30.798  41.869  1.00  0.00           H  
ATOM   2892 HG21 ILE   185      46.849  30.686  40.552  1.00  0.00           H  
ATOM   2893 HG22 ILE   185      46.926  32.453  40.750  1.00  0.00           H  
ATOM   2894 HG23 ILE   185      46.939  31.391  42.196  1.00  0.00           H  
ATOM   2895 HG12 ILE   185      44.500  33.433  40.632  1.00  0.00           H  
ATOM   2896 HG13 ILE   185      43.197  32.597  41.373  1.00  0.00           H  
ATOM   2897 HD11 ILE   185      44.067  34.381  42.976  1.00  0.00           H  
ATOM   2898 HD12 ILE   185      44.346  32.691  43.597  1.00  0.00           H  
ATOM   2899 HD13 ILE   185      45.547  33.691  42.801  1.00  0.00           H  
ATOM   2900  N   HIS   186      42.253  31.422  38.928  1.00  0.00           N  
ATOM   2901  CA  HIS   186      40.833  31.238  38.731  1.00  0.00           C  
ATOM   2902  C   HIS   186      40.300  31.997  37.466  1.00  0.00           C  
ATOM   2903  O   HIS   186      40.766  33.032  37.075  1.00  0.00           O  
ATOM   2904  CB  HIS   186      40.057  31.723  39.983  1.00  0.00           C  
ATOM   2905  CG  HIS   186      38.594  31.436  40.071  1.00  0.00           C  
ATOM   2906  ND1 HIS   186      38.042  30.178  40.401  1.00  0.00           N  
ATOM   2907  CE1 HIS   186      36.746  30.301  40.288  1.00  0.00           C  
ATOM   2908  NE2 HIS   186      36.378  31.583  39.915  1.00  0.00           N  
ATOM   2909  CD2 HIS   186      37.522  32.275  39.784  1.00  0.00           C  
ATOM   2910  H   HIS   186      42.647  32.254  38.514  1.00  0.00           H  
ATOM   2911  HA  HIS   186      40.699  30.157  38.714  1.00  0.00           H  
ATOM   2912  HB2 HIS   186      40.518  31.288  40.869  1.00  0.00           H  
ATOM   2913  HB3 HIS   186      40.111  32.809  40.058  1.00  0.00           H  
ATOM   2914  HE1 HIS   186      36.123  29.420  40.338  1.00  0.00           H  
ATOM   2915  HE2 HIS   186      35.420  31.903  39.890  1.00  0.00           H  
ATOM   2916  HD2 HIS   186      37.558  33.346  39.645  1.00  0.00           H  
ATOM   2917  N   GLN   187      39.155  31.573  36.950  1.00  0.00           N  
ATOM   2918  CA  GLN   187      38.488  32.261  35.798  1.00  0.00           C  
ATOM   2919  C   GLN   187      37.065  32.622  36.276  1.00  0.00           C  
ATOM   2920  O   GLN   187      36.334  31.880  36.946  1.00  0.00           O  
ATOM   2921  CB  GLN   187      38.527  31.223  34.579  1.00  0.00           C  
ATOM   2922  CG  GLN   187      37.793  31.692  33.331  1.00  0.00           C  
ATOM   2923  CD  GLN   187      37.950  30.679  32.268  1.00  0.00           C  
ATOM   2924  OE1 GLN   187      38.219  29.508  32.425  1.00  0.00           O  
ATOM   2925  NE2 GLN   187      37.637  31.038  31.072  1.00  0.00           N  
ATOM   2926  H   GLN   187      38.702  30.782  37.385  1.00  0.00           H  
ATOM   2927  HA  GLN   187      39.118  33.102  35.512  1.00  0.00           H  
ATOM   2928  HB2 GLN   187      39.577  31.060  34.335  1.00  0.00           H  
ATOM   2929  HB3 GLN   187      38.060  30.300  34.922  1.00  0.00           H  
ATOM   2930  HG2 GLN   187      36.746  31.778  33.623  1.00  0.00           H  
ATOM   2931  HG3 GLN   187      38.133  32.680  33.018  1.00  0.00           H  
ATOM   2932 HE21 GLN   187      37.266  31.967  30.933  1.00  0.00           H  
ATOM   2933 HE22 GLN   187      37.947  30.419  30.337  1.00  0.00           H  
ATOM   2934  N   VAL   188      36.686  33.829  35.977  1.00  0.00           N  
ATOM   2935  CA  VAL   188      35.389  34.407  36.432  1.00  0.00           C  
ATOM   2936  C   VAL   188      34.163  33.833  35.649  1.00  0.00           C  
ATOM   2937  O   VAL   188      33.838  34.188  34.545  1.00  0.00           O  
ATOM   2938  CB  VAL   188      35.335  35.934  36.355  1.00  0.00           C  
ATOM   2939  CG1 VAL   188      33.924  36.400  36.812  1.00  0.00           C  
ATOM   2940  CG2 VAL   188      36.327  36.587  37.266  1.00  0.00           C  
ATOM   2941  H   VAL   188      37.373  34.463  35.596  1.00  0.00           H  
ATOM   2942  HA  VAL   188      35.214  34.153  37.477  1.00  0.00           H  
ATOM   2943  HB  VAL   188      35.525  36.265  35.334  1.00  0.00           H  
ATOM   2944 HG11 VAL   188      33.982  37.421  37.190  1.00  0.00           H  
ATOM   2945 HG12 VAL   188      33.205  36.164  36.027  1.00  0.00           H  
ATOM   2946 HG13 VAL   188      33.605  35.838  37.690  1.00  0.00           H  
ATOM   2947 HG21 VAL   188      37.371  36.338  37.077  1.00  0.00           H  
ATOM   2948 HG22 VAL   188      36.273  37.628  36.947  1.00  0.00           H  
ATOM   2949 HG23 VAL   188      36.087  36.507  38.326  1.00  0.00           H  
ATOM   2950  N   GLU   189      33.398  33.039  36.308  1.00  0.00           N  
ATOM   2951  CA  GLU   189      32.245  32.377  35.703  1.00  0.00           C  
ATOM   2952  C   GLU   189      31.190  33.352  35.119  1.00  0.00           C  
ATOM   2953  O   GLU   189      30.644  33.168  34.018  1.00  0.00           O  
ATOM   2954  CB  GLU   189      31.694  31.425  36.790  1.00  0.00           C  
ATOM   2955  CG  GLU   189      32.582  30.321  37.180  1.00  0.00           C  
ATOM   2956  CD  GLU   189      32.790  29.225  36.028  1.00  0.00           C  
ATOM   2957  OE1 GLU   189      32.035  29.227  35.037  1.00  0.00           O  
ATOM   2958  OE2 GLU   189      33.614  28.284  36.122  1.00  0.00           O1-
ATOM   2959  H   GLU   189      33.628  32.944  37.287  1.00  0.00           H  
ATOM   2960  HA  GLU   189      32.589  31.819  34.832  1.00  0.00           H  
ATOM   2961  HB2 GLU   189      31.507  31.969  37.716  1.00  0.00           H  
ATOM   2962  HB3 GLU   189      30.751  30.985  36.467  1.00  0.00           H  
ATOM   2963  HG2 GLU   189      33.509  30.742  37.569  1.00  0.00           H  
ATOM   2964  HG3 GLU   189      32.102  29.822  38.022  1.00  0.00           H  
ATOM   2965  N   ALA   190      30.987  34.443  35.805  1.00  0.00           N  
ATOM   2966  CA  ALA   190      30.235  35.600  35.262  1.00  0.00           C  
ATOM   2967  C   ALA   190      30.689  36.388  33.996  1.00  0.00           C  
ATOM   2968  O   ALA   190      29.896  37.124  33.391  1.00  0.00           O  
ATOM   2969  CB  ALA   190      30.044  36.562  36.492  1.00  0.00           C  
ATOM   2970  H   ALA   190      31.355  34.411  36.745  1.00  0.00           H  
ATOM   2971  HA  ALA   190      29.277  35.150  35.003  1.00  0.00           H  
ATOM   2972  HB1 ALA   190      29.327  37.333  36.210  1.00  0.00           H  
ATOM   2973  HB2 ALA   190      29.579  35.993  37.296  1.00  0.00           H  
ATOM   2974  HB3 ALA   190      31.063  36.898  36.684  1.00  0.00           H  
ATOM   2975  N   LYS   191      31.974  36.093  33.570  1.00  0.00           N  
ATOM   2976  CA  LYS   191      32.626  36.971  32.582  1.00  0.00           C  
ATOM   2977  C   LYS   191      33.939  36.363  31.970  1.00  0.00           C  
ATOM   2978  O   LYS   191      35.113  36.675  32.280  1.00  0.00           O  
ATOM   2979  CB  LYS   191      33.005  38.376  33.085  1.00  0.00           C  
ATOM   2980  CG  LYS   191      31.938  39.493  33.371  1.00  0.00           C  
ATOM   2981  CD  LYS   191      31.218  39.871  32.088  1.00  0.00           C  
ATOM   2982  CE  LYS   191      30.927  41.418  32.123  1.00  0.00           C  
ATOM   2983  NZ  LYS   191      30.421  41.913  30.829  1.00  0.00           N1+
ATOM   2984  H   LYS   191      32.434  35.343  34.066  1.00  0.00           H  
ATOM   2985  HA  LYS   191      31.908  37.056  31.766  1.00  0.00           H  
ATOM   2986  HB2 LYS   191      33.536  38.295  34.033  1.00  0.00           H  
ATOM   2987  HB3 LYS   191      33.734  38.755  32.369  1.00  0.00           H  
ATOM   2988  HG2 LYS   191      31.244  39.313  34.192  1.00  0.00           H  
ATOM   2989  HG3 LYS   191      32.539  40.328  33.731  1.00  0.00           H  
ATOM   2990  HD2 LYS   191      31.936  39.759  31.275  1.00  0.00           H  
ATOM   2991  HD3 LYS   191      30.281  39.314  32.091  1.00  0.00           H  
ATOM   2992  HE2 LYS   191      30.275  41.741  32.935  1.00  0.00           H  
ATOM   2993  HE3 LYS   191      31.862  41.936  32.338  1.00  0.00           H  
ATOM   2994  HZ1 LYS   191      29.476  41.589  30.682  1.00  0.00           H  
ATOM   2995  HZ2 LYS   191      30.406  42.923  30.813  1.00  0.00           H  
ATOM   2996  HZ3 LYS   191      31.057  41.564  30.126  1.00  0.00           H  
ATOM   2997  N   PRO   192      33.888  35.215  31.241  1.00  0.00           N  
ATOM   2998  CA  PRO   192      34.911  34.159  31.117  1.00  0.00           C  
ATOM   2999  C   PRO   192      36.217  34.504  30.385  1.00  0.00           C  
ATOM   3000  O   PRO   192      37.136  33.689  30.304  1.00  0.00           O  
ATOM   3001  CD  PRO   192      32.595  34.699  30.741  1.00  0.00           C  
ATOM   3002  CG  PRO   192      32.710  33.169  30.823  1.00  0.00           C  
ATOM   3003  CB  PRO   192      34.191  32.963  30.552  1.00  0.00           C  
ATOM   3004  HD2 PRO   192      32.605  34.953  29.681  1.00  0.00           H  
ATOM   3005  HD3 PRO   192      31.651  35.045  31.163  1.00  0.00           H  
ATOM   3006  HG2 PRO   192      32.028  32.678  30.128  1.00  0.00           H  
ATOM   3007  HG3 PRO   192      32.607  32.865  31.864  1.00  0.00           H  
ATOM   3008  HB2 PRO   192      34.455  32.992  29.495  1.00  0.00           H  
ATOM   3009  HB3 PRO   192      34.491  32.036  31.041  1.00  0.00           H  
ATOM   3010  HA  PRO   192      35.246  33.929  32.128  1.00  0.00           H  
ATOM   3011  N   SER   193      36.366  35.727  29.863  1.00  0.00           N  
ATOM   3012  CA  SER   193      37.710  36.201  29.463  1.00  0.00           C  
ATOM   3013  C   SER   193      38.569  36.670  30.610  1.00  0.00           C  
ATOM   3014  O   SER   193      39.767  36.903  30.359  1.00  0.00           O  
ATOM   3015  CB  SER   193      37.653  37.261  28.380  1.00  0.00           C  
ATOM   3016  OG  SER   193      38.756  37.329  27.538  1.00  0.00           O  
ATOM   3017  H   SER   193      35.521  36.278  29.818  1.00  0.00           H  
ATOM   3018  HA  SER   193      38.162  35.342  28.968  1.00  0.00           H  
ATOM   3019  HB2 SER   193      36.678  37.200  27.897  1.00  0.00           H  
ATOM   3020  HB3 SER   193      37.475  38.228  28.852  1.00  0.00           H  
ATOM   3021  HG  SER   193      39.495  37.737  27.995  1.00  0.00           H  
ATOM   3022  N   VAL   194      37.966  36.835  31.756  1.00  0.00           N  
ATOM   3023  CA  VAL   194      38.469  37.548  32.906  1.00  0.00           C  
ATOM   3024  C   VAL   194      39.015  36.555  33.956  1.00  0.00           C  
ATOM   3025  O   VAL   194      38.239  35.742  34.479  1.00  0.00           O  
ATOM   3026  CB  VAL   194      37.403  38.602  33.485  1.00  0.00           C  
ATOM   3027  CG1 VAL   194      37.936  39.378  34.757  1.00  0.00           C  
ATOM   3028  CG2 VAL   194      36.946  39.637  32.410  1.00  0.00           C  
ATOM   3029  H   VAL   194      37.008  36.516  31.775  1.00  0.00           H  
ATOM   3030  HA  VAL   194      39.353  38.034  32.494  1.00  0.00           H  
ATOM   3031  HB  VAL   194      36.443  38.122  33.675  1.00  0.00           H  
ATOM   3032 HG11 VAL   194      37.187  39.963  35.290  1.00  0.00           H  
ATOM   3033 HG12 VAL   194      38.249  38.679  35.533  1.00  0.00           H  
ATOM   3034 HG13 VAL   194      38.762  40.065  34.572  1.00  0.00           H  
ATOM   3035 HG21 VAL   194      37.875  40.024  31.990  1.00  0.00           H  
ATOM   3036 HG22 VAL   194      36.443  39.025  31.662  1.00  0.00           H  
ATOM   3037 HG23 VAL   194      36.388  40.433  32.902  1.00  0.00           H  
ATOM   3038  N   TYR   195      40.223  36.681  34.382  1.00  0.00           N  
ATOM   3039  CA  TYR   195      40.882  35.780  35.313  1.00  0.00           C  
ATOM   3040  C   TYR   195      41.476  36.591  36.458  1.00  0.00           C  
ATOM   3041  O   TYR   195      42.028  37.706  36.356  1.00  0.00           O  
ATOM   3042  CB  TYR   195      41.967  35.073  34.465  1.00  0.00           C  
ATOM   3043  CG  TYR   195      41.486  34.163  33.320  1.00  0.00           C  
ATOM   3044  CD1 TYR   195      41.040  34.635  32.142  1.00  0.00           C  
ATOM   3045  CE1 TYR   195      40.645  33.790  31.064  1.00  0.00           C  
ATOM   3046  CZ  TYR   195      40.869  32.420  31.229  1.00  0.00           C  
ATOM   3047  OH  TYR   195      40.499  31.619  30.185  1.00  0.00           O  
ATOM   3048  CE2 TYR   195      41.390  31.953  32.414  1.00  0.00           C  
ATOM   3049  CD2 TYR   195      41.672  32.776  33.465  1.00  0.00           C  
ATOM   3050  H   TYR   195      40.782  37.399  33.943  1.00  0.00           H  
ATOM   3051  HA  TYR   195      40.172  35.093  35.774  1.00  0.00           H  
ATOM   3052  HB2 TYR   195      42.641  35.785  33.989  1.00  0.00           H  
ATOM   3053  HB3 TYR   195      42.632  34.543  35.147  1.00  0.00           H  
ATOM   3054  HD1 TYR   195      41.113  35.707  32.031  1.00  0.00           H  
ATOM   3055  HE1 TYR   195      40.177  34.241  30.201  1.00  0.00           H  
ATOM   3056  HH  TYR   195      39.775  31.874  29.608  1.00  0.00           H  
ATOM   3057  HE2 TYR   195      41.567  30.888  32.444  1.00  0.00           H  
ATOM   3058  HD2 TYR   195      42.143  32.451  34.381  1.00  0.00           H  
ATOM   3059  N   PHE   196      41.552  35.805  37.568  1.00  0.00           N  
ATOM   3060  CA  PHE   196      42.377  36.131  38.768  1.00  0.00           C  
ATOM   3061  C   PHE   196      43.792  35.578  38.706  1.00  0.00           C  
ATOM   3062  O   PHE   196      43.986  34.522  38.167  1.00  0.00           O  
ATOM   3063  CB  PHE   196      41.742  35.477  40.087  1.00  0.00           C  
ATOM   3064  CG  PHE   196      40.313  35.616  40.539  1.00  0.00           C  
ATOM   3065  CD1 PHE   196      39.850  35.003  41.711  1.00  0.00           C  
ATOM   3066  CE1 PHE   196      38.606  35.173  42.244  1.00  0.00           C  
ATOM   3067  CZ  PHE   196      37.770  36.083  41.618  1.00  0.00           C  
ATOM   3068  CE2 PHE   196      38.101  36.623  40.352  1.00  0.00           C  
ATOM   3069  CD2 PHE   196      39.398  36.407  39.813  1.00  0.00           C  
ATOM   3070  H   PHE   196      40.977  34.974  37.548  1.00  0.00           H  
ATOM   3071  HA  PHE   196      42.479  37.212  38.864  1.00  0.00           H  
ATOM   3072  HB2 PHE   196      41.881  34.420  39.861  1.00  0.00           H  
ATOM   3073  HB3 PHE   196      42.311  35.818  40.952  1.00  0.00           H  
ATOM   3074  HD1 PHE   196      40.501  34.321  42.237  1.00  0.00           H  
ATOM   3075  HE1 PHE   196      38.378  34.684  43.180  1.00  0.00           H  
ATOM   3076  HZ  PHE   196      36.769  36.260  41.983  1.00  0.00           H  
ATOM   3077  HE2 PHE   196      37.377  37.218  39.816  1.00  0.00           H  
ATOM   3078  HD2 PHE   196      39.661  36.863  38.870  1.00  0.00           H  
ATOM   3079  N   ILE   197      44.718  36.363  39.176  1.00  0.00           N  
ATOM   3080  CA  ILE   197      46.155  36.293  39.012  1.00  0.00           C  
ATOM   3081  C   ILE   197      47.057  36.557  40.266  1.00  0.00           C  
ATOM   3082  O   ILE   197      46.854  37.484  41.048  1.00  0.00           O  
ATOM   3083  CB  ILE   197      46.547  37.362  37.891  1.00  0.00           C  
ATOM   3084  CG2 ILE   197      48.094  37.372  37.571  1.00  0.00           C  
ATOM   3085  CG1 ILE   197      45.846  37.316  36.489  1.00  0.00           C  
ATOM   3086  CD1 ILE   197      45.831  35.999  35.801  1.00  0.00           C  
ATOM   3087  H   ILE   197      44.408  37.255  39.535  1.00  0.00           H  
ATOM   3088  HA  ILE   197      46.320  35.272  38.667  1.00  0.00           H  
ATOM   3089  HB  ILE   197      46.360  38.361  38.286  1.00  0.00           H  
ATOM   3090 HG21 ILE   197      48.402  38.008  36.741  1.00  0.00           H  
ATOM   3091 HG22 ILE   197      48.721  37.682  38.407  1.00  0.00           H  
ATOM   3092 HG23 ILE   197      48.396  36.389  37.209  1.00  0.00           H  
ATOM   3093 HG12 ILE   197      44.771  37.497  36.481  1.00  0.00           H  
ATOM   3094 HG13 ILE   197      46.391  37.999  35.836  1.00  0.00           H  
ATOM   3095 HD11 ILE   197      46.726  35.812  35.208  1.00  0.00           H  
ATOM   3096 HD12 ILE   197      45.709  35.177  36.506  1.00  0.00           H  
ATOM   3097 HD13 ILE   197      45.027  35.899  35.071  1.00  0.00           H  
ATOM   3098  N   LYS   198      48.142  35.742  40.453  1.00  0.00           N  
ATOM   3099  CA  LYS   198      49.186  35.952  41.437  1.00  0.00           C  
ATOM   3100  C   LYS   198      50.599  35.764  40.765  1.00  0.00           C  
ATOM   3101  O   LYS   198      50.770  34.829  39.955  1.00  0.00           O  
ATOM   3102  CB  LYS   198      48.962  34.954  42.624  1.00  0.00           C  
ATOM   3103  CG  LYS   198      49.845  35.299  43.820  1.00  0.00           C  
ATOM   3104  CD  LYS   198      49.772  34.180  44.871  1.00  0.00           C  
ATOM   3105  CE  LYS   198      50.737  34.485  45.929  1.00  0.00           C  
ATOM   3106  NZ  LYS   198      52.202  34.357  45.540  1.00  0.00           N1+
ATOM   3107  H   LYS   198      48.326  35.058  39.733  1.00  0.00           H  
ATOM   3108  HA  LYS   198      49.180  36.966  41.837  1.00  0.00           H  
ATOM   3109  HB2 LYS   198      47.971  35.037  43.071  1.00  0.00           H  
ATOM   3110  HB3 LYS   198      49.204  33.974  42.212  1.00  0.00           H  
ATOM   3111  HG2 LYS   198      50.899  35.303  43.541  1.00  0.00           H  
ATOM   3112  HG3 LYS   198      49.583  36.313  44.124  1.00  0.00           H  
ATOM   3113  HD2 LYS   198      48.762  34.114  45.277  1.00  0.00           H  
ATOM   3114  HD3 LYS   198      49.960  33.263  44.312  1.00  0.00           H  
ATOM   3115  HE2 LYS   198      50.403  35.463  46.273  1.00  0.00           H  
ATOM   3116  HE3 LYS   198      50.510  33.781  46.730  1.00  0.00           H  
ATOM   3117  HZ1 LYS   198      52.730  34.345  46.401  1.00  0.00           H  
ATOM   3118  HZ2 LYS   198      52.302  33.452  45.104  1.00  0.00           H  
ATOM   3119  HZ3 LYS   198      52.437  35.102  44.900  1.00  0.00           H  
ATOM   3120  N   PHE   199      51.525  36.558  41.260  1.00  0.00           N  
ATOM   3121  CA  PHE   199      52.977  36.565  41.039  1.00  0.00           C  
ATOM   3122  C   PHE   199      53.785  35.883  42.199  1.00  0.00           C  
ATOM   3123  O   PHE   199      53.367  35.918  43.355  1.00  0.00           O  
ATOM   3124  CB  PHE   199      53.410  38.077  40.955  1.00  0.00           C  
ATOM   3125  CG  PHE   199      52.690  38.962  39.989  1.00  0.00           C  
ATOM   3126  CD1 PHE   199      52.130  40.171  40.478  1.00  0.00           C  
ATOM   3127  CE1 PHE   199      51.448  40.986  39.597  1.00  0.00           C  
ATOM   3128  CZ  PHE   199      51.144  40.590  38.312  1.00  0.00           C  
ATOM   3129  CE2 PHE   199      51.568  39.310  37.881  1.00  0.00           C  
ATOM   3130  CD2 PHE   199      52.470  38.543  38.649  1.00  0.00           C  
ATOM   3131  H   PHE   199      51.244  37.311  41.872  1.00  0.00           H  
ATOM   3132  HA  PHE   199      53.239  36.069  40.104  1.00  0.00           H  
ATOM   3133  HB2 PHE   199      53.226  38.561  41.913  1.00  0.00           H  
ATOM   3134  HB3 PHE   199      54.476  38.174  40.745  1.00  0.00           H  
ATOM   3135  HD1 PHE   199      52.259  40.559  41.478  1.00  0.00           H  
ATOM   3136  HE1 PHE   199      50.995  41.875  40.011  1.00  0.00           H  
ATOM   3137  HZ  PHE   199      50.533  41.249  37.713  1.00  0.00           H  
ATOM   3138  HE2 PHE   199      51.310  38.985  36.884  1.00  0.00           H  
ATOM   3139  HD2 PHE   199      52.981  37.682  38.244  1.00  0.00           H  
ATOM   3140  N   ASP   200      54.874  35.092  41.842  1.00  0.00           N  
ATOM   3141  CA  ASP   200      55.736  34.278  42.742  1.00  0.00           C  
ATOM   3142  C   ASP   200      56.407  35.226  43.761  1.00  0.00           C  
ATOM   3143  O   ASP   200      56.846  34.672  44.810  1.00  0.00           O  
ATOM   3144  CB  ASP   200      56.788  33.330  42.030  1.00  0.00           C  
ATOM   3145  CG  ASP   200      56.224  32.488  40.857  1.00  0.00           C  
ATOM   3146  OD1 ASP   200      56.185  32.961  39.726  1.00  0.00           O  
ATOM   3147  OD2 ASP   200      55.976  31.302  41.059  1.00  0.00           O1-
ATOM   3148  H   ASP   200      55.081  35.053  40.854  1.00  0.00           H  
ATOM   3149  HA  ASP   200      55.044  33.678  43.332  1.00  0.00           H  
ATOM   3150  HB2 ASP   200      57.518  34.019  41.605  1.00  0.00           H  
ATOM   3151  HB3 ASP   200      57.297  32.742  42.794  1.00  0.00           H  
ATOM   3152  N   ASP   201      56.641  36.496  43.436  1.00  0.00           N  
ATOM   3153  CA  ASP   201      57.302  37.356  44.360  1.00  0.00           C  
ATOM   3154  C   ASP   201      56.378  38.326  45.093  1.00  0.00           C  
ATOM   3155  O   ASP   201      56.935  39.300  45.663  1.00  0.00           O  
ATOM   3156  CB  ASP   201      58.395  38.134  43.543  1.00  0.00           C  
ATOM   3157  CG  ASP   201      57.832  39.173  42.623  1.00  0.00           C  
ATOM   3158  OD1 ASP   201      58.597  40.157  42.526  1.00  0.00           O  
ATOM   3159  OD2 ASP   201      56.721  39.232  42.071  1.00  0.00           O1-
ATOM   3160  H   ASP   201      56.331  36.836  42.537  1.00  0.00           H  
ATOM   3161  HA  ASP   201      57.847  36.722  45.059  1.00  0.00           H  
ATOM   3162  HB2 ASP   201      59.014  38.618  44.299  1.00  0.00           H  
ATOM   3163  HB3 ASP   201      59.102  37.430  43.104  1.00  0.00           H  
ATOM   3164  N   ASP   202      55.072  38.136  45.175  1.00  0.00           N  
ATOM   3165  CA  ASP   202      54.095  39.026  45.788  1.00  0.00           C  
ATOM   3166  C   ASP   202      52.946  38.180  46.377  1.00  0.00           C  
ATOM   3167  O   ASP   202      52.391  37.225  45.759  1.00  0.00           O  
ATOM   3168  CB  ASP   202      53.616  40.097  44.724  1.00  0.00           C  
ATOM   3169  CG  ASP   202      52.722  41.252  45.321  1.00  0.00           C  
ATOM   3170  OD1 ASP   202      52.600  41.328  46.573  1.00  0.00           O  
ATOM   3171  OD2 ASP   202      52.064  42.002  44.598  1.00  0.00           O1-
ATOM   3172  H   ASP   202      54.695  37.502  44.485  1.00  0.00           H  
ATOM   3173  HA  ASP   202      54.645  39.444  46.632  1.00  0.00           H  
ATOM   3174  HB2 ASP   202      54.571  40.517  44.411  1.00  0.00           H  
ATOM   3175  HB3 ASP   202      53.192  39.644  43.828  1.00  0.00           H  
ATOM   3176  N   PHE   203      52.457  38.586  47.550  1.00  0.00           N  
ATOM   3177  CA  PHE   203      51.191  38.047  48.126  1.00  0.00           C  
ATOM   3178  C   PHE   203      49.805  38.689  47.770  1.00  0.00           C  
ATOM   3179  O   PHE   203      48.815  38.161  48.284  1.00  0.00           O  
ATOM   3180  CB  PHE   203      51.417  37.908  49.640  1.00  0.00           C  
ATOM   3181  CG  PHE   203      51.369  39.204  50.438  1.00  0.00           C  
ATOM   3182  CD1 PHE   203      51.395  40.478  49.834  1.00  0.00           C  
ATOM   3183  CE1 PHE   203      51.608  41.596  50.711  1.00  0.00           C  
ATOM   3184  CZ  PHE   203      51.472  41.406  52.079  1.00  0.00           C  
ATOM   3185  CE2 PHE   203      51.235  40.246  52.636  1.00  0.00           C  
ATOM   3186  CD2 PHE   203      51.220  39.144  51.795  1.00  0.00           C  
ATOM   3187  H   PHE   203      52.794  39.474  47.893  1.00  0.00           H  
ATOM   3188  HA  PHE   203      51.117  37.018  47.775  1.00  0.00           H  
ATOM   3189  HB2 PHE   203      50.645  37.261  50.053  1.00  0.00           H  
ATOM   3190  HB3 PHE   203      52.405  37.468  49.774  1.00  0.00           H  
ATOM   3191  HD1 PHE   203      51.412  40.599  48.761  1.00  0.00           H  
ATOM   3192  HE1 PHE   203      51.856  42.591  50.377  1.00  0.00           H  
ATOM   3193  HZ  PHE   203      51.468  42.257  52.744  1.00  0.00           H  
ATOM   3194  HE2 PHE   203      51.027  40.145  53.691  1.00  0.00           H  
ATOM   3195  HD2 PHE   203      51.114  38.214  52.333  1.00  0.00           H  
ATOM   3196  N   HIS   204      49.620  39.781  47.024  1.00  0.00           N  
ATOM   3197  CA  HIS   204      48.358  40.329  46.509  1.00  0.00           C  
ATOM   3198  C   HIS   204      47.804  39.428  45.407  1.00  0.00           C  
ATOM   3199  O   HIS   204      48.568  38.725  44.732  1.00  0.00           O  
ATOM   3200  CB  HIS   204      48.594  41.710  45.898  1.00  0.00           C  
ATOM   3201  CG  HIS   204      49.269  42.723  46.835  1.00  0.00           C  
ATOM   3202  ND1 HIS   204      50.597  43.091  46.701  1.00  0.00           N1+
ATOM   3203  CE1 HIS   204      50.924  43.999  47.655  1.00  0.00           C  
ATOM   3204  NE2 HIS   204      49.791  44.237  48.376  1.00  0.00           N  
ATOM   3205  CD2 HIS   204      48.764  43.445  47.849  1.00  0.00           C  
ATOM   3206  H   HIS   204      50.435  40.301  46.734  1.00  0.00           H  
ATOM   3207  HA  HIS   204      47.671  40.274  47.353  1.00  0.00           H  
ATOM   3208  HB2 HIS   204      49.012  41.650  44.893  1.00  0.00           H  
ATOM   3209  HB3 HIS   204      47.611  42.143  45.714  1.00  0.00           H  
ATOM   3210  HD1 HIS   204      51.219  42.706  46.005  1.00  0.00           H  
ATOM   3211  HE1 HIS   204      51.900  44.438  47.798  1.00  0.00           H  
ATOM   3212  HE2 HIS   204      49.646  44.819  49.188  1.00  0.00           H  
ATOM   3213  HD2 HIS   204      47.735  43.465  48.177  1.00  0.00           H  
ATOM   3214  N   ILE   205      46.497  39.594  45.092  1.00  0.00           N  
ATOM   3215  CA  ILE   205      45.787  39.050  43.937  1.00  0.00           C  
ATOM   3216  C   ILE   205      45.191  40.022  42.997  1.00  0.00           C  
ATOM   3217  O   ILE   205      44.405  40.879  43.374  1.00  0.00           O  
ATOM   3218  CB  ILE   205      44.763  37.993  44.409  1.00  0.00           C  
ATOM   3219  CG2 ILE   205      43.810  37.524  43.299  1.00  0.00           C  
ATOM   3220  CG1 ILE   205      45.456  36.816  45.211  1.00  0.00           C  
ATOM   3221  CD1 ILE   205      44.486  35.935  45.904  1.00  0.00           C  
ATOM   3222  H   ILE   205      45.989  40.185  45.735  1.00  0.00           H  
ATOM   3223  HA  ILE   205      46.442  38.509  43.255  1.00  0.00           H  
ATOM   3224  HB  ILE   205      44.060  38.475  45.087  1.00  0.00           H  
ATOM   3225 HG21 ILE   205      43.025  36.906  43.733  1.00  0.00           H  
ATOM   3226 HG22 ILE   205      43.234  38.361  42.906  1.00  0.00           H  
ATOM   3227 HG23 ILE   205      44.399  37.035  42.524  1.00  0.00           H  
ATOM   3228 HG12 ILE   205      46.027  36.184  44.530  1.00  0.00           H  
ATOM   3229 HG13 ILE   205      46.137  37.238  45.951  1.00  0.00           H  
ATOM   3230 HD11 ILE   205      43.856  36.574  46.523  1.00  0.00           H  
ATOM   3231 HD12 ILE   205      43.897  35.381  45.173  1.00  0.00           H  
ATOM   3232 HD13 ILE   205      45.110  35.281  46.513  1.00  0.00           H  
ATOM   3233  N   TYR   206      45.469  40.016  41.733  1.00  0.00           N  
ATOM   3234  CA  TYR   206      44.975  40.913  40.654  1.00  0.00           C  
ATOM   3235  C   TYR   206      43.863  40.223  39.782  1.00  0.00           C  
ATOM   3236  O   TYR   206      43.840  38.959  39.903  1.00  0.00           O  
ATOM   3237  CB  TYR   206      46.091  41.415  39.738  1.00  0.00           C  
ATOM   3238  CG  TYR   206      47.260  41.995  40.420  1.00  0.00           C  
ATOM   3239  CD1 TYR   206      48.247  41.174  40.960  1.00  0.00           C  
ATOM   3240  CE1 TYR   206      49.214  41.732  41.920  1.00  0.00           C  
ATOM   3241  CZ  TYR   206      49.183  43.139  42.207  1.00  0.00           C  
ATOM   3242  OH  TYR   206      50.157  43.642  42.948  1.00  0.00           O  
ATOM   3243  CE2 TYR   206      48.081  43.906  41.713  1.00  0.00           C  
ATOM   3244  CD2 TYR   206      47.098  43.334  40.866  1.00  0.00           C  
ATOM   3245  H   TYR   206      45.932  39.217  41.327  1.00  0.00           H  
ATOM   3246  HA  TYR   206      44.485  41.720  41.199  1.00  0.00           H  
ATOM   3247  HB2 TYR   206      46.394  40.476  39.275  1.00  0.00           H  
ATOM   3248  HB3 TYR   206      45.757  42.061  38.926  1.00  0.00           H  
ATOM   3249  HD1 TYR   206      48.265  40.114  40.753  1.00  0.00           H  
ATOM   3250  HE1 TYR   206      49.944  41.101  42.405  1.00  0.00           H  
ATOM   3251  HH  TYR   206      50.741  42.998  43.354  1.00  0.00           H  
ATOM   3252  HE2 TYR   206      48.060  44.939  42.027  1.00  0.00           H  
ATOM   3253  HD2 TYR   206      46.345  44.014  40.497  1.00  0.00           H  
ATOM   3254  N   VAL   207      43.217  40.942  38.897  1.00  0.00           N  
ATOM   3255  CA  VAL   207      42.209  40.405  38.008  1.00  0.00           C  
ATOM   3256  C   VAL   207      42.399  41.173  36.648  1.00  0.00           C  
ATOM   3257  O   VAL   207      42.283  42.362  36.522  1.00  0.00           O  
ATOM   3258  CB  VAL   207      40.744  40.581  38.579  1.00  0.00           C  
ATOM   3259  CG1 VAL   207      39.721  39.921  37.682  1.00  0.00           C  
ATOM   3260  CG2 VAL   207      40.563  40.016  40.012  1.00  0.00           C  
ATOM   3261  H   VAL   207      43.395  41.934  38.827  1.00  0.00           H  
ATOM   3262  HA  VAL   207      42.415  39.335  37.968  1.00  0.00           H  
ATOM   3263  HB  VAL   207      40.629  41.662  38.655  1.00  0.00           H  
ATOM   3264 HG11 VAL   207      39.762  38.832  37.689  1.00  0.00           H  
ATOM   3265 HG12 VAL   207      38.736  40.311  37.938  1.00  0.00           H  
ATOM   3266 HG13 VAL   207      39.767  40.397  36.702  1.00  0.00           H  
ATOM   3267 HG21 VAL   207      39.529  40.100  40.343  1.00  0.00           H  
ATOM   3268 HG22 VAL   207      40.907  38.981  40.012  1.00  0.00           H  
ATOM   3269 HG23 VAL   207      41.231  40.607  40.638  1.00  0.00           H  
ATOM   3270  N   TYR   208      42.587  40.452  35.579  1.00  0.00           N  
ATOM   3271  CA  TYR   208      42.686  40.973  34.255  1.00  0.00           C  
ATOM   3272  C   TYR   208      41.824  40.243  33.276  1.00  0.00           C  
ATOM   3273  O   TYR   208      41.534  39.029  33.314  1.00  0.00           O  
ATOM   3274  CB  TYR   208      44.183  41.000  33.876  1.00  0.00           C  
ATOM   3275  CG  TYR   208      44.969  42.074  34.517  1.00  0.00           C  
ATOM   3276  CD1 TYR   208      45.190  43.236  33.816  1.00  0.00           C  
ATOM   3277  CE1 TYR   208      46.045  44.196  34.413  1.00  0.00           C  
ATOM   3278  CZ  TYR   208      46.714  43.953  35.645  1.00  0.00           C  
ATOM   3279  OH  TYR   208      47.645  44.868  36.107  1.00  0.00           O  
ATOM   3280  CE2 TYR   208      46.534  42.725  36.289  1.00  0.00           C  
ATOM   3281  CD2 TYR   208      45.528  41.840  35.815  1.00  0.00           C  
ATOM   3282  H   TYR   208      42.627  39.452  35.718  1.00  0.00           H  
ATOM   3283  HA  TYR   208      42.212  41.954  34.227  1.00  0.00           H  
ATOM   3284  HB2 TYR   208      44.546  40.030  34.219  1.00  0.00           H  
ATOM   3285  HB3 TYR   208      44.299  41.012  32.792  1.00  0.00           H  
ATOM   3286  HD1 TYR   208      44.675  43.390  32.879  1.00  0.00           H  
ATOM   3287  HE1 TYR   208      46.045  45.183  33.975  1.00  0.00           H  
ATOM   3288  HH  TYR   208      47.551  45.753  35.747  1.00  0.00           H  
ATOM   3289  HE2 TYR   208      47.117  42.472  37.162  1.00  0.00           H  
ATOM   3290  HD2 TYR   208      45.286  40.890  36.267  1.00  0.00           H  
ATOM   3291  N   ASP   209      41.407  41.081  32.239  1.00  0.00           N  
ATOM   3292  CA  ASP   209      41.047  40.404  30.952  1.00  0.00           C  
ATOM   3293  C   ASP   209      42.345  39.827  30.209  1.00  0.00           C  
ATOM   3294  O   ASP   209      43.179  40.596  29.681  1.00  0.00           O  
ATOM   3295  CB  ASP   209      40.297  41.426  30.036  1.00  0.00           C  
ATOM   3296  CG  ASP   209      39.920  40.735  28.684  1.00  0.00           C  
ATOM   3297  OD1 ASP   209      39.914  39.483  28.583  1.00  0.00           O  
ATOM   3298  OD2 ASP   209      39.728  41.439  27.643  1.00  0.00           O1-
ATOM   3299  H   ASP   209      41.660  42.049  32.101  1.00  0.00           H  
ATOM   3300  HA  ASP   209      40.380  39.560  31.129  1.00  0.00           H  
ATOM   3301  HB2 ASP   209      39.482  41.881  30.600  1.00  0.00           H  
ATOM   3302  HB3 ASP   209      40.949  42.284  29.874  1.00  0.00           H  
ATOM   3303  N   LEU   210      42.592  38.533  30.357  1.00  0.00           N  
ATOM   3304  CA  LEU   210      43.896  37.930  30.082  1.00  0.00           C  
ATOM   3305  C   LEU   210      44.096  37.464  28.648  1.00  0.00           C  
ATOM   3306  O   LEU   210      45.264  37.199  28.311  1.00  0.00           O  
ATOM   3307  CB  LEU   210      43.826  36.666  30.936  1.00  0.00           C  
ATOM   3308  CG  LEU   210      45.141  35.844  31.068  1.00  0.00           C  
ATOM   3309  CD1 LEU   210      46.138  36.514  31.994  1.00  0.00           C  
ATOM   3310  CD2 LEU   210      44.768  34.535  31.689  1.00  0.00           C  
ATOM   3311  H   LEU   210      41.867  38.083  30.898  1.00  0.00           H  
ATOM   3312  HA  LEU   210      44.735  38.503  30.476  1.00  0.00           H  
ATOM   3313  HB2 LEU   210      43.428  36.833  31.937  1.00  0.00           H  
ATOM   3314  HB3 LEU   210      43.108  36.047  30.399  1.00  0.00           H  
ATOM   3315  HG  LEU   210      45.523  35.600  30.077  1.00  0.00           H  
ATOM   3316 HD11 LEU   210      46.531  37.353  31.420  1.00  0.00           H  
ATOM   3317 HD12 LEU   210      45.818  36.847  32.981  1.00  0.00           H  
ATOM   3318 HD13 LEU   210      46.967  35.868  32.284  1.00  0.00           H  
ATOM   3319 HD21 LEU   210      44.001  34.074  31.066  1.00  0.00           H  
ATOM   3320 HD22 LEU   210      45.640  33.886  31.763  1.00  0.00           H  
ATOM   3321 HD23 LEU   210      44.489  34.642  32.737  1.00  0.00           H  
ATOM   3322  N   VAL   211      43.085  37.408  27.730  1.00  0.00           N  
ATOM   3323  CA  VAL   211      43.192  36.744  26.393  1.00  0.00           C  
ATOM   3324  C   VAL   211      42.327  37.474  25.418  1.00  0.00           C  
ATOM   3325  O   VAL   211      41.338  38.032  25.728  1.00  0.00           O  
ATOM   3326  CB  VAL   211      42.792  35.268  26.605  1.00  0.00           C  
ATOM   3327  CG1 VAL   211      41.388  35.079  27.198  1.00  0.00           C  
ATOM   3328  CG2 VAL   211      42.887  34.476  25.306  1.00  0.00           C  
ATOM   3329  H   VAL   211      42.246  37.907  27.992  1.00  0.00           H  
ATOM   3330  HA  VAL   211      44.237  36.768  26.083  1.00  0.00           H  
ATOM   3331  HB  VAL   211      43.570  34.886  27.267  1.00  0.00           H  
ATOM   3332 HG11 VAL   211      41.146  34.048  27.451  1.00  0.00           H  
ATOM   3333 HG12 VAL   211      41.352  35.594  28.159  1.00  0.00           H  
ATOM   3334 HG13 VAL   211      40.534  35.441  26.626  1.00  0.00           H  
ATOM   3335 HG21 VAL   211      42.212  34.937  24.584  1.00  0.00           H  
ATOM   3336 HG22 VAL   211      43.888  34.419  24.879  1.00  0.00           H  
ATOM   3337 HG23 VAL   211      42.684  33.416  25.456  1.00  0.00           H  
ATOM   3338  N   LYS   212      42.760  37.500  24.178  1.00  0.00           N  
ATOM   3339  CA  LYS   212      41.933  37.961  23.028  1.00  0.00           C  
ATOM   3340  C   LYS   212      41.420  36.700  22.378  1.00  0.00           C  
ATOM   3341  O   LYS   212      42.107  35.968  21.735  1.00  0.00           O  
ATOM   3342  CB  LYS   212      42.723  38.929  22.151  1.00  0.00           C  
ATOM   3343  CG  LYS   212      43.237  40.119  22.952  1.00  0.00           C  
ATOM   3344  CD  LYS   212      43.829  41.177  21.966  1.00  0.00           C  
ATOM   3345  CE  LYS   212      44.427  42.292  22.813  1.00  0.00           C  
ATOM   3346  NZ  LYS   212      44.927  43.416  22.016  1.00  0.00           N1+
ATOM   3347  H   LYS   212      43.664  37.136  23.912  1.00  0.00           H  
ATOM   3348  HA  LYS   212      41.026  38.521  23.255  1.00  0.00           H  
ATOM   3349  HB2 LYS   212      43.576  38.372  21.764  1.00  0.00           H  
ATOM   3350  HB3 LYS   212      42.067  39.252  21.343  1.00  0.00           H  
ATOM   3351  HG2 LYS   212      42.428  40.581  23.517  1.00  0.00           H  
ATOM   3352  HG3 LYS   212      44.053  39.795  23.599  1.00  0.00           H  
ATOM   3353  HD2 LYS   212      44.595  40.683  21.368  1.00  0.00           H  
ATOM   3354  HD3 LYS   212      43.130  41.623  21.259  1.00  0.00           H  
ATOM   3355  HE2 LYS   212      43.597  42.599  23.449  1.00  0.00           H  
ATOM   3356  HE3 LYS   212      45.167  41.817  23.456  1.00  0.00           H  
ATOM   3357  HZ1 LYS   212      44.144  43.612  21.410  1.00  0.00           H  
ATOM   3358  HZ2 LYS   212      45.253  44.173  22.600  1.00  0.00           H  
ATOM   3359  HZ3 LYS   212      45.744  43.088  21.520  1.00  0.00           H  
ATOM   3360  N   NME   213      40.129  36.458  22.792  1.00  0.00           N  
ATOM   3361  C   NME   213      39.274  35.438  22.154  1.00  0.00           C  
ATOM   3362  H   NME   213      39.741  37.062  23.503  1.00  0.00           H  
ATOM   3363  H1  NME   213      39.653  35.146  21.174  1.00  0.00           H  
ATOM   3364  H2  NME   213      39.206  34.583  22.825  1.00  0.00           H  
ATOM   3365  H3  NME   213      38.272  35.829  21.977  1.00  0.00           H  
TER    3366      NME   213
CONECT 3361 3363 3364 3365
CONECT 3363 3361
CONECT 3364 3361
CONECT 3365 3361
END   
