# Supplementary material for: Exploring Aromatic Cage Flexibility Using Cosolvent Molecular Dynamics Simulations—An In-Silico Case Study of Tudor Domains
Source: J Chem Inf Model. 2024 May 21;64(11):4553–69. doi: 10.1021/acs.jcim.4c00298 (PMC11167732; doi:10.1021/acs.jcim.4c00298)
Supplement: Supplementary file 2 — ci4c00298_si_002.zip [file ci4c00298_si_002.zip › SPIN1/cluster_representatives/domain1/06_PYM_rep_c2.pdb]

TITLE     rep07.c2
REMARK   4      COMPLIES WITH FORMAT V. 3.0, 1-DEC-2006
REMARK 888
REMARK 888 WRITTEN BY MAESTRO (A PRODUCT OF SCHRODINGER, LLC)
ATOM      1  CH3 ACE     1      40.581  13.997  61.489  1.00  0.00           C  
ATOM      2  C   ACE     1      40.075  15.345  61.215  1.00  0.00           C  
ATOM      3  O   ACE     1      38.856  15.513  61.245  1.00  0.00           O  
ATOM      4  H1  ACE     1      41.134  13.964  62.428  1.00  0.00           H  
ATOM      5  H2  ACE     1      39.676  13.392  61.549  1.00  0.00           H  
ATOM      6  H3  ACE     1      41.218  13.622  60.688  1.00  0.00           H  
ATOM      7  N   ARG     2      40.965  16.355  61.027  1.00  0.00           N  
ATOM      8  CA  ARG     2      40.709  17.774  61.099  1.00  0.00           C  
ATOM      9  C   ARG     2      39.740  18.243  60.061  1.00  0.00           C  
ATOM     10  O   ARG     2      39.713  17.781  58.934  1.00  0.00           O  
ATOM     11  CB  ARG     2      42.018  18.672  60.935  1.00  0.00           C  
ATOM     12  CG  ARG     2      42.932  18.497  59.661  1.00  0.00           C  
ATOM     13  CD  ARG     2      44.054  19.438  59.813  1.00  0.00           C  
ATOM     14  NE  ARG     2      45.064  19.462  58.715  1.00  0.00           N  
ATOM     15  CZ  ARG     2      46.165  20.197  58.542  1.00  0.00           C  
ATOM     16  NH1 ARG     2      46.460  21.306  59.186  1.00  0.00           N  
ATOM     17  NH2 ARG     2      47.086  19.779  57.720  1.00  0.00           N1+
ATOM     18  H   ARG     2      41.891  15.976  61.163  1.00  0.00           H  
ATOM     19  HA  ARG     2      40.297  18.054  62.069  1.00  0.00           H  
ATOM     20  HB2 ARG     2      41.623  19.687  60.906  1.00  0.00           H  
ATOM     21  HB3 ARG     2      42.624  18.534  61.830  1.00  0.00           H  
ATOM     22  HG2 ARG     2      43.342  17.496  59.527  1.00  0.00           H  
ATOM     23  HG3 ARG     2      42.302  18.680  58.790  1.00  0.00           H  
ATOM     24  HD2 ARG     2      43.644  20.432  59.993  1.00  0.00           H  
ATOM     25  HD3 ARG     2      44.658  19.267  60.705  1.00  0.00           H  
ATOM     26  HE  ARG     2      45.023  18.805  57.949  1.00  0.00           H  
ATOM     27 HH11 ARG     2      45.777  21.897  59.638  1.00  0.00           H  
ATOM     28 HH12 ARG     2      47.422  21.607  59.124  1.00  0.00           H  
ATOM     29 HH21 ARG     2      47.145  18.777  57.600  1.00  0.00           H  
ATOM     30 HH22 ARG     2      47.925  20.335  57.636  1.00  0.00           H  
ATOM     31  N   ARG     3      38.915  19.276  60.317  1.00  0.00           N  
ATOM     32  CA  ARG     3      38.174  20.006  59.213  1.00  0.00           C  
ATOM     33  C   ARG     3      39.123  20.810  58.282  1.00  0.00           C  
ATOM     34  O   ARG     3      40.315  21.071  58.573  1.00  0.00           O  
ATOM     35  CB  ARG     3      37.043  20.900  59.820  1.00  0.00           C  
ATOM     36  CG  ARG     3      35.874  20.041  60.289  1.00  0.00           C  
ATOM     37  CD  ARG     3      34.816  21.010  60.972  1.00  0.00           C  
ATOM     38  NE  ARG     3      34.177  22.027  60.111  1.00  0.00           N  
ATOM     39  CZ  ARG     3      33.261  22.020  59.163  1.00  0.00           C  
ATOM     40  NH1 ARG     3      32.724  20.812  59.005  1.00  0.00           N  
ATOM     41  NH2 ARG     3      32.857  22.951  58.397  1.00  0.00           N1+
ATOM     42  H   ARG     3      38.974  19.796  61.181  1.00  0.00           H  
ATOM     43  HA  ARG     3      37.729  19.357  58.459  1.00  0.00           H  
ATOM     44  HB2 ARG     3      37.429  21.529  60.622  1.00  0.00           H  
ATOM     45  HB3 ARG     3      36.598  21.535  59.055  1.00  0.00           H  
ATOM     46  HG2 ARG     3      35.453  19.422  59.497  1.00  0.00           H  
ATOM     47  HG3 ARG     3      36.196  19.325  61.045  1.00  0.00           H  
ATOM     48  HD2 ARG     3      33.928  20.452  61.272  1.00  0.00           H  
ATOM     49  HD3 ARG     3      35.276  21.574  61.784  1.00  0.00           H  
ATOM     50  HE  ARG     3      34.648  22.920  60.146  1.00  0.00           H  
ATOM     51 HH11 ARG     3      33.141  20.016  59.465  1.00  0.00           H  
ATOM     52 HH12 ARG     3      31.843  20.629  58.545  1.00  0.00           H  
ATOM     53 HH21 ARG     3      33.279  23.842  58.617  1.00  0.00           H  
ATOM     54 HH22 ARG     3      32.416  22.762  57.508  1.00  0.00           H  
ATOM     55  N   ASN     4      38.621  21.140  57.079  1.00  0.00           N  
ATOM     56  CA  ASN     4      39.321  22.091  56.182  1.00  0.00           C  
ATOM     57  C   ASN     4      39.572  23.407  57.007  1.00  0.00           C  
ATOM     58  O   ASN     4      38.697  23.937  57.735  1.00  0.00           O  
ATOM     59  CB  ASN     4      38.475  22.261  54.927  1.00  0.00           C  
ATOM     60  CG  ASN     4      39.247  22.780  53.673  1.00  0.00           C  
ATOM     61  OD1 ASN     4      40.183  23.507  53.743  1.00  0.00           O  
ATOM     62  ND2 ASN     4      38.890  22.393  52.457  1.00  0.00           N  
ATOM     63  H   ASN     4      37.623  20.998  57.007  1.00  0.00           H  
ATOM     64  HA  ASN     4      40.279  21.696  55.843  1.00  0.00           H  
ATOM     65  HB2 ASN     4      38.073  21.302  54.600  1.00  0.00           H  
ATOM     66  HB3 ASN     4      37.594  22.898  55.006  1.00  0.00           H  
ATOM     67 HD21 ASN     4      38.489  21.468  52.509  1.00  0.00           H  
ATOM     68 HD22 ASN     4      39.294  22.736  51.597  1.00  0.00           H  
ATOM     69  N   ILE     5      40.747  23.978  56.734  1.00  0.00           N  
ATOM     70  CA  ILE     5      41.147  25.401  57.095  1.00  0.00           C  
ATOM     71  C   ILE     5      40.220  26.476  56.558  1.00  0.00           C  
ATOM     72  O   ILE     5      40.018  27.558  57.058  1.00  0.00           O  
ATOM     73  CB  ILE     5      42.672  25.657  56.813  1.00  0.00           C  
ATOM     74  CG2 ILE     5      42.914  25.782  55.273  1.00  0.00           C  
ATOM     75  CG1 ILE     5      42.986  26.936  57.644  1.00  0.00           C  
ATOM     76  CD1 ILE     5      44.367  27.008  58.220  1.00  0.00           C  
ATOM     77  H   ILE     5      41.428  23.415  56.244  1.00  0.00           H  
ATOM     78  HA  ILE     5      40.917  25.363  58.159  1.00  0.00           H  
ATOM     79  HB  ILE     5      43.269  24.789  57.095  1.00  0.00           H  
ATOM     80 HG21 ILE     5      43.884  26.230  55.061  1.00  0.00           H  
ATOM     81 HG22 ILE     5      42.883  24.829  54.745  1.00  0.00           H  
ATOM     82 HG23 ILE     5      42.314  26.530  54.755  1.00  0.00           H  
ATOM     83 HG12 ILE     5      42.781  27.781  56.987  1.00  0.00           H  
ATOM     84 HG13 ILE     5      42.270  27.075  58.454  1.00  0.00           H  
ATOM     85 HD11 ILE     5      44.647  27.948  58.696  1.00  0.00           H  
ATOM     86 HD12 ILE     5      44.468  26.300  59.042  1.00  0.00           H  
ATOM     87 HD13 ILE     5      45.058  26.967  57.377  1.00  0.00           H  
ATOM     88  N   VAL     6      39.508  26.211  55.498  1.00  0.00           N  
ATOM     89  CA  VAL     6      38.452  27.048  54.864  1.00  0.00           C  
ATOM     90  C   VAL     6      37.336  27.429  55.907  1.00  0.00           C  
ATOM     91  O   VAL     6      36.556  26.645  56.485  1.00  0.00           O  
ATOM     92  CB  VAL     6      37.917  26.412  53.560  1.00  0.00           C  
ATOM     93  CG1 VAL     6      36.598  27.167  53.135  1.00  0.00           C  
ATOM     94  CG2 VAL     6      38.984  26.488  52.393  1.00  0.00           C  
ATOM     95  H   VAL     6      39.445  25.238  55.234  1.00  0.00           H  
ATOM     96  HA  VAL     6      38.916  27.990  54.572  1.00  0.00           H  
ATOM     97  HB  VAL     6      37.591  25.378  53.674  1.00  0.00           H  
ATOM     98 HG11 VAL     6      35.793  26.979  53.846  1.00  0.00           H  
ATOM     99 HG12 VAL     6      36.721  28.237  52.969  1.00  0.00           H  
ATOM    100 HG13 VAL     6      36.405  26.849  52.111  1.00  0.00           H  
ATOM    101 HG21 VAL     6      39.343  27.517  52.352  1.00  0.00           H  
ATOM    102 HG22 VAL     6      39.866  25.920  52.688  1.00  0.00           H  
ATOM    103 HG23 VAL     6      38.517  26.330  51.421  1.00  0.00           H  
ATOM    104  N   GLY     7      37.195  28.752  56.068  1.00  0.00           N  
ATOM    105  CA  GLY     7      36.181  29.450  56.840  1.00  0.00           C  
ATOM    106  C   GLY     7      36.798  29.786  58.201  1.00  0.00           C  
ATOM    107  O   GLY     7      36.162  30.453  59.036  1.00  0.00           O  
ATOM    108  H   GLY     7      37.796  29.339  55.508  1.00  0.00           H  
ATOM    109  HA2 GLY     7      35.842  30.398  56.421  1.00  0.00           H  
ATOM    110  HA3 GLY     7      35.267  28.901  57.069  1.00  0.00           H  
ATOM    111  N   CYS     8      38.022  29.403  58.509  1.00  0.00           N  
ATOM    112  CA  CYS     8      38.739  29.894  59.688  1.00  0.00           C  
ATOM    113  C   CYS     8      39.093  31.394  59.749  1.00  0.00           C  
ATOM    114  O   CYS     8      39.402  32.131  58.764  1.00  0.00           O  
ATOM    115  CB  CYS     8      39.971  29.062  59.744  1.00  0.00           C  
ATOM    116  SG  CYS     8      39.723  27.325  60.143  1.00  0.00           S  
ATOM    117  H   CYS     8      38.444  28.691  57.929  1.00  0.00           H  
ATOM    118  HA  CYS     8      38.184  29.623  60.587  1.00  0.00           H  
ATOM    119  HB2 CYS     8      40.596  29.055  58.852  1.00  0.00           H  
ATOM    120  HB3 CYS     8      40.685  29.389  60.500  1.00  0.00           H  
ATOM    121  HG  CYS     8      39.644  27.631  61.441  1.00  0.00           H  
ATOM    122  N   ARG     9      39.243  31.815  60.993  1.00  0.00           N  
ATOM    123  CA  ARG     9      40.159  32.917  61.409  1.00  0.00           C  
ATOM    124  C   ARG     9      41.578  32.438  61.659  1.00  0.00           C  
ATOM    125  O   ARG     9      41.721  31.321  62.178  1.00  0.00           O  
ATOM    126  CB  ARG     9      39.585  33.575  62.692  1.00  0.00           C  
ATOM    127  CG  ARG     9      38.403  34.531  62.525  1.00  0.00           C  
ATOM    128  CD  ARG     9      38.663  35.873  61.865  1.00  0.00           C  
ATOM    129  NE  ARG     9      39.430  36.825  62.713  1.00  0.00           N  
ATOM    130  CZ  ARG     9      40.203  37.792  62.387  1.00  0.00           C  
ATOM    131  NH1 ARG     9      40.738  37.976  61.260  1.00  0.00           N  
ATOM    132  NH2 ARG     9      40.654  38.668  63.239  1.00  0.00           N1+
ATOM    133  H   ARG     9      38.940  31.154  61.694  1.00  0.00           H  
ATOM    134  HA  ARG     9      40.163  33.710  60.660  1.00  0.00           H  
ATOM    135  HB2 ARG     9      39.319  32.824  63.436  1.00  0.00           H  
ATOM    136  HB3 ARG     9      40.326  34.157  63.240  1.00  0.00           H  
ATOM    137  HG2 ARG     9      37.667  33.876  62.060  1.00  0.00           H  
ATOM    138  HG3 ARG     9      37.866  34.747  63.449  1.00  0.00           H  
ATOM    139  HD2 ARG     9      39.335  35.681  61.029  1.00  0.00           H  
ATOM    140  HD3 ARG     9      37.755  36.289  61.429  1.00  0.00           H  
ATOM    141  HE  ARG     9      39.124  36.791  63.674  1.00  0.00           H  
ATOM    142 HH11 ARG     9      40.715  37.271  60.537  1.00  0.00           H  
ATOM    143 HH12 ARG     9      41.110  38.885  61.026  1.00  0.00           H  
ATOM    144 HH21 ARG     9      40.363  38.496  64.191  1.00  0.00           H  
ATOM    145 HH22 ARG     9      41.383  39.303  62.948  1.00  0.00           H  
ATOM    146  N   ILE    10      42.543  33.298  61.345  1.00  0.00           N  
ATOM    147  CA  ILE    10      44.022  32.958  61.435  1.00  0.00           C  
ATOM    148  C   ILE    10      44.821  34.208  61.840  1.00  0.00           C  
ATOM    149  O   ILE    10      44.396  35.257  61.450  1.00  0.00           O  
ATOM    150  CB  ILE    10      44.504  32.366  60.079  1.00  0.00           C  
ATOM    151  CG2 ILE    10      43.806  31.081  59.684  1.00  0.00           C  
ATOM    152  CG1 ILE    10      44.429  33.393  58.876  1.00  0.00           C  
ATOM    153  CD1 ILE    10      45.374  33.094  57.766  1.00  0.00           C  
ATOM    154  H   ILE    10      42.414  34.236  60.992  1.00  0.00           H  
ATOM    155  HA  ILE    10      44.155  32.188  62.195  1.00  0.00           H  
ATOM    156  HB  ILE    10      45.568  32.159  60.192  1.00  0.00           H  
ATOM    157 HG21 ILE    10      43.727  30.473  60.585  1.00  0.00           H  
ATOM    158 HG22 ILE    10      42.826  31.346  59.289  1.00  0.00           H  
ATOM    159 HG23 ILE    10      44.297  30.397  58.991  1.00  0.00           H  
ATOM    160 HG12 ILE    10      43.407  33.625  58.576  1.00  0.00           H  
ATOM    161 HG13 ILE    10      44.711  34.373  59.260  1.00  0.00           H  
ATOM    162 HD11 ILE    10      45.378  32.047  57.463  1.00  0.00           H  
ATOM    163 HD12 ILE    10      45.147  33.602  56.829  1.00  0.00           H  
ATOM    164 HD13 ILE    10      46.384  33.395  58.044  1.00  0.00           H  
ATOM    165  N   GLN    11      45.969  34.116  62.539  1.00  0.00           N  
ATOM    166  CA  GLN    11      46.872  35.234  62.786  1.00  0.00           C  
ATOM    167  C   GLN    11      48.377  34.774  62.792  1.00  0.00           C  
ATOM    168  O   GLN    11      48.713  33.730  63.300  1.00  0.00           O  
ATOM    169  CB  GLN    11      46.485  35.992  64.117  1.00  0.00           C  
ATOM    170  CG  GLN    11      46.922  35.419  65.464  1.00  0.00           C  
ATOM    171  CD  GLN    11      46.573  36.266  66.706  1.00  0.00           C  
ATOM    172  OE1 GLN    11      46.367  37.455  66.692  1.00  0.00           O  
ATOM    173  NE2 GLN    11      46.483  35.652  67.891  1.00  0.00           N  
ATOM    174  H   GLN    11      46.180  33.242  62.999  1.00  0.00           H  
ATOM    175  HA  GLN    11      46.827  35.981  61.994  1.00  0.00           H  
ATOM    176  HB2 GLN    11      46.973  36.964  64.047  1.00  0.00           H  
ATOM    177  HB3 GLN    11      45.415  36.203  64.102  1.00  0.00           H  
ATOM    178  HG2 GLN    11      46.517  34.407  65.487  1.00  0.00           H  
ATOM    179  HG3 GLN    11      48.003  35.280  65.498  1.00  0.00           H  
ATOM    180 HE21 GLN    11      46.711  34.672  67.977  1.00  0.00           H  
ATOM    181 HE22 GLN    11      46.362  36.257  68.690  1.00  0.00           H  
ATOM    182  N   HIS    12      49.386  35.482  62.254  1.00  0.00           N  
ATOM    183  CA  HIS    12      50.768  34.910  62.022  1.00  0.00           C  
ATOM    184  C   HIS    12      51.732  35.951  61.835  1.00  0.00           C  
ATOM    185  O   HIS    12      51.394  37.117  61.544  1.00  0.00           O  
ATOM    186  CB  HIS    12      50.664  33.811  60.913  1.00  0.00           C  
ATOM    187  CG  HIS    12      50.558  34.359  59.537  1.00  0.00           C  
ATOM    188  ND1 HIS    12      51.569  34.861  58.775  1.00  0.00           N  
ATOM    189  CE1 HIS    12      50.941  35.387  57.698  1.00  0.00           C  
ATOM    190  NE2 HIS    12      49.588  35.218  57.669  1.00  0.00           N  
ATOM    191  CD2 HIS    12      49.348  34.557  58.903  1.00  0.00           C  
ATOM    192  H   HIS    12      49.265  36.456  62.016  1.00  0.00           H  
ATOM    193  HA  HIS    12      51.149  34.382  62.896  1.00  0.00           H  
ATOM    194  HB2 HIS    12      51.573  33.210  60.904  1.00  0.00           H  
ATOM    195  HB3 HIS    12      49.867  33.068  60.925  1.00  0.00           H  
ATOM    196  HD1 HIS    12      52.513  34.874  59.132  1.00  0.00           H  
ATOM    197  HE1 HIS    12      51.502  35.963  56.976  1.00  0.00           H  
ATOM    198  HD2 HIS    12      48.375  34.313  59.302  1.00  0.00           H  
ATOM    199  N   GLY    13      53.030  35.620  61.833  1.00  0.00           N  
ATOM    200  CA  GLY    13      54.118  36.546  61.502  1.00  0.00           C  
ATOM    201  C   GLY    13      54.614  36.390  60.014  1.00  0.00           C  
ATOM    202  O   GLY    13      54.210  35.430  59.323  1.00  0.00           O  
ATOM    203  H   GLY    13      53.376  34.686  62.011  1.00  0.00           H  
ATOM    204  HA2 GLY    13      53.811  37.589  61.580  1.00  0.00           H  
ATOM    205  HA3 GLY    13      54.883  36.269  62.228  1.00  0.00           H  
ATOM    206  N   TRP    14      55.379  37.379  59.568  1.00  0.00           N  
ATOM    207  CA  TRP    14      55.890  37.588  58.182  1.00  0.00           C  
ATOM    208  C   TRP    14      57.315  38.097  58.197  1.00  0.00           C  
ATOM    209  O   TRP    14      57.632  39.180  58.721  1.00  0.00           O  
ATOM    210  CB  TRP    14      54.936  38.371  57.333  1.00  0.00           C  
ATOM    211  CG  TRP    14      55.268  38.417  55.873  1.00  0.00           C  
ATOM    212  CD1 TRP    14      55.798  39.506  55.331  1.00  0.00           C  
ATOM    213  NE1 TRP    14      55.969  39.319  54.007  1.00  0.00           N  
ATOM    214  CE2 TRP    14      55.652  38.062  53.591  1.00  0.00           C  
ATOM    215  CZ2 TRP    14      55.749  37.422  52.391  1.00  0.00           C  
ATOM    216  CH2 TRP    14      55.427  36.046  52.324  1.00  0.00           C  
ATOM    217  CZ3 TRP    14      54.958  35.467  53.482  1.00  0.00           C  
ATOM    218  CE3 TRP    14      54.837  36.132  54.718  1.00  0.00           C  
ATOM    219  CD2 TRP    14      55.272  37.467  54.825  1.00  0.00           C  
ATOM    220  H   TRP    14      55.439  38.101  60.273  1.00  0.00           H  
ATOM    221  HA  TRP    14      55.818  36.618  57.690  1.00  0.00           H  
ATOM    222  HB2 TRP    14      53.930  37.968  57.450  1.00  0.00           H  
ATOM    223  HB3 TRP    14      54.996  39.359  57.790  1.00  0.00           H  
ATOM    224  HD1 TRP    14      56.045  40.424  55.844  1.00  0.00           H  
ATOM    225  HE1 TRP    14      56.355  40.037  53.410  1.00  0.00           H  
ATOM    226  HZ2 TRP    14      56.158  37.976  51.559  1.00  0.00           H  
ATOM    227  HH2 TRP    14      55.515  35.469  51.416  1.00  0.00           H  
ATOM    228  HZ3 TRP    14      54.558  34.467  53.391  1.00  0.00           H  
ATOM    229  HE3 TRP    14      54.465  35.536  55.538  1.00  0.00           H  
ATOM    230  N   LYS    15      58.254  37.441  57.472  1.00  0.00           N  
ATOM    231  CA  LYS    15      59.608  37.838  57.244  1.00  0.00           C  
ATOM    232  C   LYS    15      59.861  37.800  55.705  1.00  0.00           C  
ATOM    233  O   LYS    15      60.078  36.730  55.138  1.00  0.00           O  
ATOM    234  CB  LYS    15      60.585  37.019  58.086  1.00  0.00           C  
ATOM    235  CG  LYS    15      62.046  37.592  58.006  1.00  0.00           C  
ATOM    236  CD  LYS    15      63.028  36.859  59.019  1.00  0.00           C  
ATOM    237  CE  LYS    15      63.565  35.509  58.579  1.00  0.00           C  
ATOM    238  NZ  LYS    15      63.992  34.501  59.710  1.00  0.00           N1+
ATOM    239  H   LYS    15      57.874  36.612  57.037  1.00  0.00           H  
ATOM    240  HA  LYS    15      59.658  38.877  57.567  1.00  0.00           H  
ATOM    241  HB2 LYS    15      60.214  36.990  59.110  1.00  0.00           H  
ATOM    242  HB3 LYS    15      60.495  36.001  57.706  1.00  0.00           H  
ATOM    243  HG2 LYS    15      62.454  37.496  57.000  1.00  0.00           H  
ATOM    244  HG3 LYS    15      62.102  38.644  58.288  1.00  0.00           H  
ATOM    245  HD2 LYS    15      63.894  37.466  59.282  1.00  0.00           H  
ATOM    246  HD3 LYS    15      62.414  36.682  59.902  1.00  0.00           H  
ATOM    247  HE2 LYS    15      62.782  34.998  58.017  1.00  0.00           H  
ATOM    248  HE3 LYS    15      64.412  35.540  57.894  1.00  0.00           H  
ATOM    249  HZ1 LYS    15      64.463  33.736  59.248  1.00  0.00           H  
ATOM    250  HZ2 LYS    15      64.523  34.942  60.448  1.00  0.00           H  
ATOM    251  HZ3 LYS    15      63.201  34.139  60.224  1.00  0.00           H  
ATOM    252  N   GLU    16      59.905  38.964  55.095  1.00  0.00           N  
ATOM    253  CA  GLU    16      60.364  39.149  53.692  1.00  0.00           C  
ATOM    254  C   GLU    16      61.042  40.481  53.306  1.00  0.00           C  
ATOM    255  O   GLU    16      60.698  41.564  53.823  1.00  0.00           O  
ATOM    256  CB  GLU    16      59.228  38.853  52.768  1.00  0.00           C  
ATOM    257  CG  GLU    16      59.350  38.919  51.210  1.00  0.00           C  
ATOM    258  CD  GLU    16      60.314  37.925  50.604  1.00  0.00           C  
ATOM    259  OE1 GLU    16      61.362  37.725  51.214  1.00  0.00           O  
ATOM    260  OE2 GLU    16      59.927  37.301  49.592  1.00  0.00           O1-
ATOM    261  H   GLU    16      59.746  39.761  55.695  1.00  0.00           H  
ATOM    262  HA  GLU    16      61.132  38.395  53.516  1.00  0.00           H  
ATOM    263  HB2 GLU    16      58.843  37.852  52.963  1.00  0.00           H  
ATOM    264  HB3 GLU    16      58.354  39.410  53.104  1.00  0.00           H  
ATOM    265  HG2 GLU    16      58.358  38.945  50.760  1.00  0.00           H  
ATOM    266  HG3 GLU    16      59.586  39.963  51.006  1.00  0.00           H  
ATOM    267  N   GLY    17      62.121  40.352  52.507  1.00  0.00           N  
ATOM    268  CA  GLY    17      62.962  41.485  52.028  1.00  0.00           C  
ATOM    269  C   GLY    17      63.828  42.198  53.062  1.00  0.00           C  
ATOM    270  O   GLY    17      64.135  41.643  54.136  1.00  0.00           O  
ATOM    271  H   GLY    17      62.306  39.467  52.057  1.00  0.00           H  
ATOM    272  HA2 GLY    17      63.662  41.165  51.257  1.00  0.00           H  
ATOM    273  HA3 GLY    17      62.277  42.218  51.602  1.00  0.00           H  
ATOM    274  N   ASN    18      64.169  43.431  52.737  1.00  0.00           N  
ATOM    275  CA  ASN    18      65.076  44.285  53.553  1.00  0.00           C  
ATOM    276  C   ASN    18      64.469  44.674  54.908  1.00  0.00           C  
ATOM    277  O   ASN    18      65.233  44.898  55.881  1.00  0.00           O  
ATOM    278  CB  ASN    18      65.431  45.557  52.763  1.00  0.00           C  
ATOM    279  CG  ASN    18      66.174  45.276  51.514  1.00  0.00           C  
ATOM    280  OD1 ASN    18      66.935  44.331  51.356  1.00  0.00           O  
ATOM    281  ND2 ASN    18      66.133  46.195  50.537  1.00  0.00           N  
ATOM    282  H   ASN    18      63.961  43.843  51.838  1.00  0.00           H  
ATOM    283  HA  ASN    18      65.992  43.743  53.791  1.00  0.00           H  
ATOM    284  HB2 ASN    18      64.543  46.116  52.466  1.00  0.00           H  
ATOM    285  HB3 ASN    18      65.949  46.197  53.478  1.00  0.00           H  
ATOM    286 HD21 ASN    18      65.455  46.943  50.538  1.00  0.00           H  
ATOM    287 HD22 ASN    18      66.763  46.008  49.769  1.00  0.00           H  
ATOM    288  N   GLY    19      63.157  44.830  54.993  1.00  0.00           N  
ATOM    289  CA  GLY    19      62.324  45.136  56.198  1.00  0.00           C  
ATOM    290  C   GLY    19      62.501  44.210  57.408  1.00  0.00           C  
ATOM    291  O   GLY    19      62.918  43.031  57.315  1.00  0.00           O  
ATOM    292  H   GLY    19      62.632  44.844  54.130  1.00  0.00           H  
ATOM    293  HA2 GLY    19      62.501  46.175  56.476  1.00  0.00           H  
ATOM    294  HA3 GLY    19      61.274  44.983  55.947  1.00  0.00           H  
ATOM    295  N   PRO    20      62.100  44.662  58.597  1.00  0.00           N  
ATOM    296  CA  PRO    20      61.955  43.853  59.849  1.00  0.00           C  
ATOM    297  C   PRO    20      60.625  43.045  59.813  1.00  0.00           C  
ATOM    298  O   PRO    20      59.642  43.343  59.141  1.00  0.00           O  
ATOM    299  CD  PRO    20      61.990  46.048  58.927  1.00  0.00           C  
ATOM    300  CG  PRO    20      62.275  46.176  60.419  1.00  0.00           C  
ATOM    301  CB  PRO    20      61.742  44.854  60.962  1.00  0.00           C  
ATOM    302  HD2 PRO    20      60.952  46.263  58.673  1.00  0.00           H  
ATOM    303  HD3 PRO    20      62.552  46.726  58.286  1.00  0.00           H  
ATOM    304  HG2 PRO    20      61.854  47.098  60.819  1.00  0.00           H  
ATOM    305  HG3 PRO    20      63.362  46.267  60.423  1.00  0.00           H  
ATOM    306  HB2 PRO    20      60.682  45.003  61.172  1.00  0.00           H  
ATOM    307  HB3 PRO    20      62.134  44.449  61.894  1.00  0.00           H  
ATOM    308  HA  PRO    20      62.849  43.238  59.944  1.00  0.00           H  
ATOM    309  N   VAL    21      60.694  41.917  60.544  1.00  0.00           N  
ATOM    310  CA  VAL    21      59.526  40.988  60.768  1.00  0.00           C  
ATOM    311  C   VAL    21      58.262  41.669  61.316  1.00  0.00           C  
ATOM    312  O   VAL    21      58.295  42.463  62.262  1.00  0.00           O  
ATOM    313  CB  VAL    21      59.968  39.835  61.665  1.00  0.00           C  
ATOM    314  CG1 VAL    21      58.937  38.844  62.010  1.00  0.00           C  
ATOM    315  CG2 VAL    21      61.121  39.122  60.962  1.00  0.00           C  
ATOM    316  H   VAL    21      61.562  41.731  61.027  1.00  0.00           H  
ATOM    317  HA  VAL    21      59.092  40.585  59.853  1.00  0.00           H  
ATOM    318  HB  VAL    21      60.360  40.313  62.563  1.00  0.00           H  
ATOM    319 HG11 VAL    21      58.648  38.356  61.079  1.00  0.00           H  
ATOM    320 HG12 VAL    21      59.411  38.107  62.658  1.00  0.00           H  
ATOM    321 HG13 VAL    21      58.046  39.316  62.425  1.00  0.00           H  
ATOM    322 HG21 VAL    21      61.268  38.151  61.436  1.00  0.00           H  
ATOM    323 HG22 VAL    21      60.776  38.911  59.950  1.00  0.00           H  
ATOM    324 HG23 VAL    21      62.085  39.627  61.019  1.00  0.00           H  
ATOM    325  N   THR    22      57.087  41.328  60.794  1.00  0.00           N  
ATOM    326  CA  THR    22      55.750  41.867  61.021  1.00  0.00           C  
ATOM    327  C   THR    22      54.715  40.807  61.310  1.00  0.00           C  
ATOM    328  O   THR    22      54.981  39.614  61.177  1.00  0.00           O  
ATOM    329  CB  THR    22      55.316  42.850  59.888  1.00  0.00           C  
ATOM    330  CG2 THR    22      55.121  42.364  58.493  1.00  0.00           C  
ATOM    331  OG1 THR    22      54.243  43.655  60.215  1.00  0.00           O  
ATOM    332  H   THR    22      57.232  40.673  60.039  1.00  0.00           H  
ATOM    333  HA  THR    22      55.753  42.490  61.916  1.00  0.00           H  
ATOM    334  HB  THR    22      56.170  43.516  59.767  1.00  0.00           H  
ATOM    335 HG21 THR    22      55.003  43.237  57.851  1.00  0.00           H  
ATOM    336 HG22 THR    22      55.993  41.888  58.046  1.00  0.00           H  
ATOM    337 HG23 THR    22      54.229  41.744  58.404  1.00  0.00           H  
ATOM    338  HG1 THR    22      54.244  44.400  59.609  1.00  0.00           H  
ATOM    339  N   GLN    23      53.502  41.189  61.768  1.00  0.00           N  
ATOM    340  CA  GLN    23      52.382  40.327  62.161  1.00  0.00           C  
ATOM    341  C   GLN    23      51.079  40.803  61.534  1.00  0.00           C  
ATOM    342  O   GLN    23      50.794  41.989  61.444  1.00  0.00           O  
ATOM    343  CB  GLN    23      52.367  40.167  63.746  1.00  0.00           C  
ATOM    344  CG  GLN    23      53.666  39.508  64.312  1.00  0.00           C  
ATOM    345  CD  GLN    23      54.910  40.443  64.554  1.00  0.00           C  
ATOM    346  OE1 GLN    23      54.859  41.659  64.370  1.00  0.00           O  
ATOM    347  NE2 GLN    23      56.064  40.004  65.098  1.00  0.00           N  
ATOM    348  H   GLN    23      53.450  42.186  61.925  1.00  0.00           H  
ATOM    349  HA  GLN    23      52.614  39.347  61.745  1.00  0.00           H  
ATOM    350  HB2 GLN    23      52.218  41.165  64.158  1.00  0.00           H  
ATOM    351  HB3 GLN    23      51.591  39.443  63.992  1.00  0.00           H  
ATOM    352  HG2 GLN    23      53.433  39.038  65.268  1.00  0.00           H  
ATOM    353  HG3 GLN    23      53.919  38.583  63.793  1.00  0.00           H  
ATOM    354 HE21 GLN    23      56.142  38.998  65.148  1.00  0.00           H  
ATOM    355 HE22 GLN    23      56.886  40.590  65.120  1.00  0.00           H  
ATOM    356  N   TRP    24      50.247  39.791  61.109  1.00  0.00           N  
ATOM    357  CA  TRP    24      48.930  40.036  60.484  1.00  0.00           C  
ATOM    358  C   TRP    24      47.783  39.177  61.162  1.00  0.00           C  
ATOM    359  O   TRP    24      48.072  38.118  61.655  1.00  0.00           O  
ATOM    360  CB  TRP    24      49.063  39.730  59.005  1.00  0.00           C  
ATOM    361  CG  TRP    24      50.052  40.535  58.174  1.00  0.00           C  
ATOM    362  CD1 TRP    24      50.427  41.767  58.437  1.00  0.00           C  
ATOM    363  NE1 TRP    24      51.247  42.304  57.449  1.00  0.00           N  
ATOM    364  CE2 TRP    24      51.433  41.382  56.460  1.00  0.00           C  
ATOM    365  CZ2 TRP    24      52.245  41.373  55.312  1.00  0.00           C  
ATOM    366  CH2 TRP    24      52.503  40.145  54.608  1.00  0.00           C  
ATOM    367  CZ3 TRP    24      51.705  39.055  54.969  1.00  0.00           C  
ATOM    368  CE3 TRP    24      50.824  39.150  56.107  1.00  0.00           C  
ATOM    369  CD2 TRP    24      50.696  40.266  56.876  1.00  0.00           C  
ATOM    370  H   TRP    24      50.584  38.839  61.112  1.00  0.00           H  
ATOM    371  HA  TRP    24      48.633  41.081  60.571  1.00  0.00           H  
ATOM    372  HB2 TRP    24      49.300  38.687  58.790  1.00  0.00           H  
ATOM    373  HB3 TRP    24      48.114  39.900  58.498  1.00  0.00           H  
ATOM    374  HD1 TRP    24      50.056  42.416  59.216  1.00  0.00           H  
ATOM    375  HE1 TRP    24      51.728  43.192  57.477  1.00  0.00           H  
ATOM    376  HZ2 TRP    24      52.873  42.248  55.239  1.00  0.00           H  
ATOM    377  HH2 TRP    24      53.196  40.040  53.786  1.00  0.00           H  
ATOM    378  HZ3 TRP    24      51.761  38.133  54.409  1.00  0.00           H  
ATOM    379  HE3 TRP    24      50.319  38.232  56.370  1.00  0.00           H  
ATOM    380  N   LYS    25      46.516  39.517  60.824  1.00  0.00           N  
ATOM    381  CA  LYS    25      45.346  38.761  61.248  1.00  0.00           C  
ATOM    382  C   LYS    25      44.456  38.629  60.033  1.00  0.00           C  
ATOM    383  O   LYS    25      44.214  39.667  59.379  1.00  0.00           O  
ATOM    384  CB  LYS    25      44.583  39.668  62.329  1.00  0.00           C  
ATOM    385  CG  LYS    25      45.308  39.521  63.645  1.00  0.00           C  
ATOM    386  CD  LYS    25      44.835  40.541  64.711  1.00  0.00           C  
ATOM    387  CE  LYS    25      45.216  40.079  66.078  1.00  0.00           C  
ATOM    388  NZ  LYS    25      45.504  41.205  67.019  1.00  0.00           N1+
ATOM    389  H   LYS    25      46.439  40.434  60.409  1.00  0.00           H  
ATOM    390  HA  LYS    25      45.650  37.755  61.537  1.00  0.00           H  
ATOM    391  HB2 LYS    25      44.542  40.712  62.015  1.00  0.00           H  
ATOM    392  HB3 LYS    25      43.559  39.351  62.524  1.00  0.00           H  
ATOM    393  HG2 LYS    25      45.101  38.491  63.937  1.00  0.00           H  
ATOM    394  HG3 LYS    25      46.384  39.445  63.487  1.00  0.00           H  
ATOM    395  HD2 LYS    25      45.364  41.470  64.500  1.00  0.00           H  
ATOM    396  HD3 LYS    25      43.751  40.594  64.605  1.00  0.00           H  
ATOM    397  HE2 LYS    25      44.450  39.456  66.539  1.00  0.00           H  
ATOM    398  HE3 LYS    25      46.111  39.467  65.964  1.00  0.00           H  
ATOM    399  HZ1 LYS    25      45.973  40.786  67.810  1.00  0.00           H  
ATOM    400  HZ2 LYS    25      46.127  41.903  66.637  1.00  0.00           H  
ATOM    401  HZ3 LYS    25      44.698  41.673  67.406  1.00  0.00           H  
ATOM    402  N   GLY    26      44.066  37.420  59.600  1.00  0.00           N  
ATOM    403  CA  GLY    26      43.117  37.327  58.481  1.00  0.00           C  
ATOM    404  C   GLY    26      41.986  36.249  58.567  1.00  0.00           C  
ATOM    405  O   GLY    26      41.710  35.700  59.622  1.00  0.00           O  
ATOM    406  H   GLY    26      44.267  36.588  60.136  1.00  0.00           H  
ATOM    407  HA2 GLY    26      42.670  38.219  58.042  1.00  0.00           H  
ATOM    408  HA3 GLY    26      43.635  36.967  57.592  1.00  0.00           H  
ATOM    409  N   THR    27      41.277  36.017  57.492  1.00  0.00           N  
ATOM    410  CA  THR    27      40.231  34.974  57.361  1.00  0.00           C  
ATOM    411  C   THR    27      40.497  33.999  56.144  1.00  0.00           C  
ATOM    412  O   THR    27      40.630  34.563  55.075  1.00  0.00           O  
ATOM    413  CB  THR    27      38.807  35.684  57.281  1.00  0.00           C  
ATOM    414  CG2 THR    27      37.692  34.599  57.400  1.00  0.00           C  
ATOM    415  OG1 THR    27      38.610  36.593  58.387  1.00  0.00           O  
ATOM    416  H   THR    27      41.450  36.592  56.681  1.00  0.00           H  
ATOM    417  HA  THR    27      40.160  34.480  58.330  1.00  0.00           H  
ATOM    418  HB  THR    27      38.740  36.195  56.321  1.00  0.00           H  
ATOM    419 HG21 THR    27      37.953  33.636  56.960  1.00  0.00           H  
ATOM    420 HG22 THR    27      37.550  34.363  58.454  1.00  0.00           H  
ATOM    421 HG23 THR    27      36.819  34.977  56.868  1.00  0.00           H  
ATOM    422  HG1 THR    27      39.036  37.396  58.078  1.00  0.00           H  
ATOM    423  N   VAL    28      40.693  32.710  56.243  1.00  0.00           N  
ATOM    424  CA  VAL    28      40.901  31.877  55.063  1.00  0.00           C  
ATOM    425  C   VAL    28      39.544  31.696  54.370  1.00  0.00           C  
ATOM    426  O   VAL    28      38.732  30.952  54.937  1.00  0.00           O  
ATOM    427  CB  VAL    28      41.656  30.545  55.434  1.00  0.00           C  
ATOM    428  CG1 VAL    28      41.920  29.774  54.142  1.00  0.00           C  
ATOM    429  CG2 VAL    28      43.066  30.818  55.993  1.00  0.00           C  
ATOM    430  H   VAL    28      40.486  32.314  57.148  1.00  0.00           H  
ATOM    431  HA  VAL    28      41.508  32.452  54.363  1.00  0.00           H  
ATOM    432  HB  VAL    28      41.128  29.815  56.048  1.00  0.00           H  
ATOM    433 HG11 VAL    28      41.023  29.268  53.787  1.00  0.00           H  
ATOM    434 HG12 VAL    28      42.454  30.455  53.478  1.00  0.00           H  
ATOM    435 HG13 VAL    28      42.552  28.892  54.244  1.00  0.00           H  
ATOM    436 HG21 VAL    28      43.595  31.418  55.252  1.00  0.00           H  
ATOM    437 HG22 VAL    28      42.994  31.422  56.897  1.00  0.00           H  
ATOM    438 HG23 VAL    28      43.548  29.878  56.261  1.00  0.00           H  
ATOM    439  N   LEU    29      39.282  32.424  53.346  1.00  0.00           N  
ATOM    440  CA  LEU    29      37.998  32.504  52.664  1.00  0.00           C  
ATOM    441  C   LEU    29      37.813  31.237  51.836  1.00  0.00           C  
ATOM    442  O   LEU    29      36.755  30.612  51.788  1.00  0.00           O  
ATOM    443  CB  LEU    29      38.098  33.659  51.700  1.00  0.00           C  
ATOM    444  CG  LEU    29      38.052  35.047  52.420  1.00  0.00           C  
ATOM    445  CD1 LEU    29      38.171  36.101  51.376  1.00  0.00           C  
ATOM    446  CD2 LEU    29      36.664  35.290  53.054  1.00  0.00           C  
ATOM    447  H   LEU    29      40.063  32.874  52.889  1.00  0.00           H  
ATOM    448  HA  LEU    29      37.188  32.539  53.393  1.00  0.00           H  
ATOM    449  HB2 LEU    29      39.010  33.557  51.112  1.00  0.00           H  
ATOM    450  HB3 LEU    29      37.363  33.688  50.895  1.00  0.00           H  
ATOM    451  HG  LEU    29      38.768  35.126  53.237  1.00  0.00           H  
ATOM    452 HD11 LEU    29      38.120  37.094  51.822  1.00  0.00           H  
ATOM    453 HD12 LEU    29      39.094  35.915  50.826  1.00  0.00           H  
ATOM    454 HD13 LEU    29      37.340  35.955  50.687  1.00  0.00           H  
ATOM    455 HD21 LEU    29      36.574  36.158  53.707  1.00  0.00           H  
ATOM    456 HD22 LEU    29      35.926  35.531  52.289  1.00  0.00           H  
ATOM    457 HD23 LEU    29      36.389  34.431  53.666  1.00  0.00           H  
ATOM    458  N   ASP    30      38.810  30.973  50.960  1.00  0.00           N  
ATOM    459  CA  ASP    30      38.770  29.936  49.935  1.00  0.00           C  
ATOM    460  C   ASP    30      40.172  29.386  49.594  1.00  0.00           C  
ATOM    461  O   ASP    30      41.162  29.605  50.292  1.00  0.00           O  
ATOM    462  CB  ASP    30      38.020  30.485  48.698  1.00  0.00           C  
ATOM    463  CG  ASP    30      37.255  29.403  47.888  1.00  0.00           C  
ATOM    464  OD1 ASP    30      36.527  29.840  46.964  1.00  0.00           O  
ATOM    465  OD2 ASP    30      37.401  28.154  48.118  1.00  0.00           O1-
ATOM    466  H   ASP    30      39.611  31.576  51.089  1.00  0.00           H  
ATOM    467  HA  ASP    30      38.181  29.093  50.295  1.00  0.00           H  
ATOM    468  HB2 ASP    30      37.261  31.211  48.987  1.00  0.00           H  
ATOM    469  HB3 ASP    30      38.708  31.047  48.065  1.00  0.00           H  
ATOM    470  N   GLN    31      40.148  28.445  48.668  1.00  0.00           N  
ATOM    471  CA  GLN    31      41.348  27.688  48.132  1.00  0.00           C  
ATOM    472  C   GLN    31      41.247  27.676  46.594  1.00  0.00           C  
ATOM    473  O   GLN    31      40.419  28.299  45.981  1.00  0.00           O  
ATOM    474  CB  GLN    31      41.506  26.345  48.915  1.00  0.00           C  
ATOM    475  CG  GLN    31      40.447  25.298  48.572  1.00  0.00           C  
ATOM    476  CD  GLN    31      40.742  23.956  49.213  1.00  0.00           C  
ATOM    477  OE1 GLN    31      39.913  23.433  49.949  1.00  0.00           O  
ATOM    478  NE2 GLN    31      41.842  23.323  48.991  1.00  0.00           N  
ATOM    479  H   GLN    31      39.232  28.244  48.293  1.00  0.00           H  
ATOM    480  HA  GLN    31      42.160  28.364  48.399  1.00  0.00           H  
ATOM    481  HB2 GLN    31      42.473  25.870  48.750  1.00  0.00           H  
ATOM    482  HB3 GLN    31      41.354  26.513  49.981  1.00  0.00           H  
ATOM    483  HG2 GLN    31      39.517  25.743  48.926  1.00  0.00           H  
ATOM    484  HG3 GLN    31      40.416  25.214  47.485  1.00  0.00           H  
ATOM    485 HE21 GLN    31      42.507  23.800  48.399  1.00  0.00           H  
ATOM    486 HE22 GLN    31      42.066  22.593  49.653  1.00  0.00           H  
ATOM    487  N   VAL    32      42.144  26.896  45.894  1.00  0.00           N  
ATOM    488  CA  VAL    32      42.196  26.702  44.427  1.00  0.00           C  
ATOM    489  C   VAL    32      42.510  25.230  43.994  1.00  0.00           C  
ATOM    490  O   VAL    32      43.641  24.725  44.266  1.00  0.00           O  
ATOM    491  CB  VAL    32      43.215  27.713  43.884  1.00  0.00           C  
ATOM    492  CG1 VAL    32      43.858  27.395  42.546  1.00  0.00           C  
ATOM    493  CG2 VAL    32      42.660  29.113  43.811  1.00  0.00           C  
ATOM    494  H   VAL    32      42.818  26.343  46.403  1.00  0.00           H  
ATOM    495  HA  VAL    32      41.221  26.900  43.982  1.00  0.00           H  
ATOM    496  HB  VAL    32      44.079  27.748  44.548  1.00  0.00           H  
ATOM    497 HG11 VAL    32      44.421  28.237  42.144  1.00  0.00           H  
ATOM    498 HG12 VAL    32      44.560  26.580  42.717  1.00  0.00           H  
ATOM    499 HG13 VAL    32      43.018  27.042  41.949  1.00  0.00           H  
ATOM    500 HG21 VAL    32      43.471  29.791  43.545  1.00  0.00           H  
ATOM    501 HG22 VAL    32      41.773  29.161  43.179  1.00  0.00           H  
ATOM    502 HG23 VAL    32      42.535  29.425  44.848  1.00  0.00           H  
ATOM    503  N   PRO    33      41.549  24.474  43.444  1.00  0.00           N  
ATOM    504  CA  PRO    33      41.760  23.067  43.075  1.00  0.00           C  
ATOM    505  C   PRO    33      43.072  22.774  42.275  1.00  0.00           C  
ATOM    506  O   PRO    33      43.751  21.789  42.579  1.00  0.00           O  
ATOM    507  CD  PRO    33      40.087  24.777  43.384  1.00  0.00           C  
ATOM    508  CG  PRO    33      39.411  23.430  43.058  1.00  0.00           C  
ATOM    509  CB  PRO    33      40.530  22.705  42.312  1.00  0.00           C  
ATOM    510  HD2 PRO    33      40.055  25.538  42.603  1.00  0.00           H  
ATOM    511  HD3 PRO    33      39.760  25.064  44.383  1.00  0.00           H  
ATOM    512  HG2 PRO    33      38.496  23.570  42.482  1.00  0.00           H  
ATOM    513  HG3 PRO    33      39.270  22.917  44.009  1.00  0.00           H  
ATOM    514  HB2 PRO    33      40.554  23.096  41.295  1.00  0.00           H  
ATOM    515  HB3 PRO    33      40.266  21.649  42.243  1.00  0.00           H  
ATOM    516  HA  PRO    33      41.810  22.522  44.017  1.00  0.00           H  
ATOM    517  N   VAL    34      43.435  23.720  41.378  1.00  0.00           N  
ATOM    518  CA  VAL    34      44.715  23.624  40.602  1.00  0.00           C  
ATOM    519  C   VAL    34      46.014  23.637  41.382  1.00  0.00           C  
ATOM    520  O   VAL    34      46.932  23.022  40.941  1.00  0.00           O  
ATOM    521  CB  VAL    34      44.717  24.772  39.527  1.00  0.00           C  
ATOM    522  CG1 VAL    34      46.000  25.113  38.851  1.00  0.00           C  
ATOM    523  CG2 VAL    34      43.651  24.450  38.395  1.00  0.00           C  
ATOM    524  H   VAL    34      42.730  24.422  41.202  1.00  0.00           H  
ATOM    525  HA  VAL    34      44.616  22.666  40.091  1.00  0.00           H  
ATOM    526  HB  VAL    34      44.415  25.689  40.033  1.00  0.00           H  
ATOM    527 HG11 VAL    34      46.556  24.180  38.759  1.00  0.00           H  
ATOM    528 HG12 VAL    34      45.839  25.563  37.871  1.00  0.00           H  
ATOM    529 HG13 VAL    34      46.529  25.818  39.492  1.00  0.00           H  
ATOM    530 HG21 VAL    34      43.715  25.237  37.643  1.00  0.00           H  
ATOM    531 HG22 VAL    34      43.925  23.538  37.864  1.00  0.00           H  
ATOM    532 HG23 VAL    34      42.616  24.448  38.736  1.00  0.00           H  
ATOM    533  N   ASN    35      46.026  24.191  42.603  1.00  0.00           N  
ATOM    534  CA  ASN    35      47.152  24.209  43.540  1.00  0.00           C  
ATOM    535  C   ASN    35      46.800  23.837  44.999  1.00  0.00           C  
ATOM    536  O   ASN    35      46.331  24.703  45.696  1.00  0.00           O  
ATOM    537  CB  ASN    35      47.951  25.513  43.403  1.00  0.00           C  
ATOM    538  CG  ASN    35      49.197  25.527  44.316  1.00  0.00           C  
ATOM    539  OD1 ASN    35      49.584  24.623  45.048  1.00  0.00           O  
ATOM    540  ND2 ASN    35      50.053  26.546  44.146  1.00  0.00           N  
ATOM    541  H   ASN    35      45.139  24.579  42.892  1.00  0.00           H  
ATOM    542  HA  ASN    35      47.807  23.434  43.141  1.00  0.00           H  
ATOM    543  HB2 ASN    35      48.329  25.763  42.411  1.00  0.00           H  
ATOM    544  HB3 ASN    35      47.405  26.383  43.766  1.00  0.00           H  
ATOM    545 HD21 ASN    35      49.927  27.424  43.663  1.00  0.00           H  
ATOM    546 HD22 ASN    35      50.992  26.473  44.512  1.00  0.00           H  
ATOM    547  N   PRO    36      46.995  22.579  45.460  1.00  0.00           N  
ATOM    548  CA  PRO    36      46.610  22.087  46.779  1.00  0.00           C  
ATOM    549  C   PRO    36      47.237  22.882  47.918  1.00  0.00           C  
ATOM    550  O   PRO    36      46.613  22.903  48.964  1.00  0.00           O  
ATOM    551  CD  PRO    36      47.604  21.464  44.738  1.00  0.00           C  
ATOM    552  CG  PRO    36      47.246  20.214  45.486  1.00  0.00           C  
ATOM    553  CB  PRO    36      47.245  20.722  46.888  1.00  0.00           C  
ATOM    554  HD2 PRO    36      48.685  21.604  44.727  1.00  0.00           H  
ATOM    555  HD3 PRO    36      47.144  21.346  43.757  1.00  0.00           H  
ATOM    556  HG2 PRO    36      48.023  19.453  45.420  1.00  0.00           H  
ATOM    557  HG3 PRO    36      46.272  19.978  45.057  1.00  0.00           H  
ATOM    558  HB2 PRO    36      48.274  20.838  47.228  1.00  0.00           H  
ATOM    559  HB3 PRO    36      46.733  19.975  47.495  1.00  0.00           H  
ATOM    560  HA  PRO    36      45.520  22.110  46.808  1.00  0.00           H  
ATOM    561  N   SER    37      48.283  23.716  47.710  1.00  0.00           N  
ATOM    562  CA  SER    37      48.942  24.499  48.695  1.00  0.00           C  
ATOM    563  C   SER    37      48.505  25.965  48.703  1.00  0.00           C  
ATOM    564  O   SER    37      48.790  26.677  49.645  1.00  0.00           O  
ATOM    565  CB  SER    37      50.468  24.440  48.519  1.00  0.00           C  
ATOM    566  OG  SER    37      50.800  25.224  47.456  1.00  0.00           O  
ATOM    567  H   SER    37      48.661  23.726  46.774  1.00  0.00           H  
ATOM    568  HA  SER    37      48.682  24.087  49.670  1.00  0.00           H  
ATOM    569  HB2 SER    37      50.913  24.890  49.406  1.00  0.00           H  
ATOM    570  HB3 SER    37      50.813  23.421  48.344  1.00  0.00           H  
ATOM    571  HG  SER    37      50.577  24.778  46.636  1.00  0.00           H  
ATOM    572  N   LEU    38      47.806  26.457  47.667  1.00  0.00           N  
ATOM    573  CA  LEU    38      47.183  27.720  47.489  1.00  0.00           C  
ATOM    574  C   LEU    38      45.870  28.038  48.340  1.00  0.00           C  
ATOM    575  O   LEU    38      44.883  27.368  48.189  1.00  0.00           O  
ATOM    576  CB  LEU    38      46.989  28.146  46.013  1.00  0.00           C  
ATOM    577  CG  LEU    38      46.503  29.594  45.785  1.00  0.00           C  
ATOM    578  CD1 LEU    38      47.330  30.742  46.259  1.00  0.00           C  
ATOM    579  CD2 LEU    38      46.522  29.949  44.251  1.00  0.00           C  
ATOM    580  H   LEU    38      47.586  25.765  46.965  1.00  0.00           H  
ATOM    581  HA  LEU    38      47.926  28.420  47.870  1.00  0.00           H  
ATOM    582  HB2 LEU    38      47.880  28.007  45.400  1.00  0.00           H  
ATOM    583  HB3 LEU    38      46.165  27.559  45.606  1.00  0.00           H  
ATOM    584  HG  LEU    38      45.529  29.767  46.245  1.00  0.00           H  
ATOM    585 HD11 LEU    38      47.286  30.830  47.344  1.00  0.00           H  
ATOM    586 HD12 LEU    38      48.339  30.348  46.141  1.00  0.00           H  
ATOM    587 HD13 LEU    38      47.128  31.698  45.777  1.00  0.00           H  
ATOM    588 HD21 LEU    38      45.913  29.175  43.784  1.00  0.00           H  
ATOM    589 HD22 LEU    38      46.062  30.917  44.050  1.00  0.00           H  
ATOM    590 HD23 LEU    38      47.571  29.891  43.961  1.00  0.00           H  
ATOM    591  N   TYR    39      45.922  29.110  49.099  1.00  0.00           N  
ATOM    592  CA  TYR    39      44.829  29.567  49.971  1.00  0.00           C  
ATOM    593  C   TYR    39      44.596  31.079  49.835  1.00  0.00           C  
ATOM    594  O   TYR    39      45.499  31.887  49.649  1.00  0.00           O  
ATOM    595  CB  TYR    39      45.061  29.172  51.393  1.00  0.00           C  
ATOM    596  CG  TYR    39      44.886  27.654  51.546  1.00  0.00           C  
ATOM    597  CD1 TYR    39      46.029  26.848  51.318  1.00  0.00           C  
ATOM    598  CE1 TYR    39      45.904  25.439  51.354  1.00  0.00           C  
ATOM    599  CZ  TYR    39      44.678  24.851  51.640  1.00  0.00           C  
ATOM    600  OH  TYR    39      44.585  23.559  51.739  1.00  0.00           O  
ATOM    601  CE2 TYR    39      43.535  25.677  51.804  1.00  0.00           C  
ATOM    602  CD2 TYR    39      43.644  27.048  51.661  1.00  0.00           C  
ATOM    603  H   TYR    39      46.764  29.658  49.200  1.00  0.00           H  
ATOM    604  HA  TYR    39      43.899  29.063  49.708  1.00  0.00           H  
ATOM    605  HB2 TYR    39      46.071  29.454  51.689  1.00  0.00           H  
ATOM    606  HB3 TYR    39      44.234  29.685  51.884  1.00  0.00           H  
ATOM    607  HD1 TYR    39      47.000  27.254  51.076  1.00  0.00           H  
ATOM    608  HE1 TYR    39      46.707  24.790  51.038  1.00  0.00           H  
ATOM    609  HH  TYR    39      43.749  23.174  52.013  1.00  0.00           H  
ATOM    610  HE2 TYR    39      42.518  25.331  51.916  1.00  0.00           H  
ATOM    611  HD2 TYR    39      42.807  27.671  51.939  1.00  0.00           H  
ATOM    612  N   LEU    40      43.273  31.386  49.769  1.00  0.00           N  
ATOM    613  CA  LEU    40      42.694  32.713  49.504  1.00  0.00           C  
ATOM    614  C   LEU    40      42.318  33.395  50.820  1.00  0.00           C  
ATOM    615  O   LEU    40      41.482  32.901  51.599  1.00  0.00           O  
ATOM    616  CB  LEU    40      41.549  32.620  48.422  1.00  0.00           C  
ATOM    617  CG  LEU    40      42.064  32.022  47.061  1.00  0.00           C  
ATOM    618  CD1 LEU    40      41.038  32.251  45.976  1.00  0.00           C  
ATOM    619  CD2 LEU    40      43.401  32.587  46.619  1.00  0.00           C  
ATOM    620  H   LEU    40      42.603  30.668  50.003  1.00  0.00           H  
ATOM    621  HA  LEU    40      43.476  33.335  49.070  1.00  0.00           H  
ATOM    622  HB2 LEU    40      40.752  31.977  48.796  1.00  0.00           H  
ATOM    623  HB3 LEU    40      41.140  33.626  48.318  1.00  0.00           H  
ATOM    624  HG  LEU    40      42.164  30.937  47.038  1.00  0.00           H  
ATOM    625 HD11 LEU    40      40.722  33.293  46.022  1.00  0.00           H  
ATOM    626 HD12 LEU    40      41.466  31.997  45.007  1.00  0.00           H  
ATOM    627 HD13 LEU    40      40.266  31.497  46.129  1.00  0.00           H  
ATOM    628 HD21 LEU    40      43.678  32.247  45.621  1.00  0.00           H  
ATOM    629 HD22 LEU    40      43.331  33.671  46.529  1.00  0.00           H  
ATOM    630 HD23 LEU    40      44.141  32.234  47.337  1.00  0.00           H  
ATOM    631  N   ILE    41      42.825  34.619  51.121  1.00  0.00           N  
ATOM    632  CA  ILE    41      42.788  35.167  52.467  1.00  0.00           C  
ATOM    633  C   ILE    41      42.494  36.646  52.406  1.00  0.00           C  
ATOM    634  O   ILE    41      43.286  37.414  51.849  1.00  0.00           O  
ATOM    635  CB  ILE    41      44.167  35.083  53.187  1.00  0.00           C  
ATOM    636  CG2 ILE    41      43.997  35.544  54.681  1.00  0.00           C  
ATOM    637  CG1 ILE    41      44.830  33.720  53.122  1.00  0.00           C  
ATOM    638  CD1 ILE    41      46.338  33.801  53.482  1.00  0.00           C  
ATOM    639  H   ILE    41      43.413  35.121  50.471  1.00  0.00           H  
ATOM    640  HA  ILE    41      41.953  34.724  53.010  1.00  0.00           H  
ATOM    641  HB  ILE    41      44.847  35.775  52.688  1.00  0.00           H  
ATOM    642 HG21 ILE    41      44.945  35.602  55.215  1.00  0.00           H  
ATOM    643 HG22 ILE    41      43.644  36.569  54.795  1.00  0.00           H  
ATOM    644 HG23 ILE    41      43.433  34.792  55.232  1.00  0.00           H  
ATOM    645 HG12 ILE    41      44.369  33.133  53.916  1.00  0.00           H  
ATOM    646 HG13 ILE    41      44.701  33.213  52.166  1.00  0.00           H  
ATOM    647 HD11 ILE    41      46.426  33.759  54.568  1.00  0.00           H  
ATOM    648 HD12 ILE    41      46.910  32.962  53.086  1.00  0.00           H  
ATOM    649 HD13 ILE    41      46.743  34.753  53.140  1.00  0.00           H  
ATOM    650  N   LYS    42      41.449  37.110  53.083  1.00  0.00           N  
ATOM    651  CA  LYS    42      41.308  38.444  53.559  1.00  0.00           C  
ATOM    652  C   LYS    42      42.094  38.729  54.795  1.00  0.00           C  
ATOM    653  O   LYS    42      41.888  38.112  55.808  1.00  0.00           O  
ATOM    654  CB  LYS    42      39.838  38.813  53.657  1.00  0.00           C  
ATOM    655  CG  LYS    42      39.635  40.243  54.084  1.00  0.00           C  
ATOM    656  CD  LYS    42      40.240  41.249  53.059  1.00  0.00           C  
ATOM    657  CE  LYS    42      39.548  42.649  53.376  1.00  0.00           C  
ATOM    658  NZ  LYS    42      39.952  43.116  54.767  1.00  0.00           N1+
ATOM    659  H   LYS    42      41.011  36.363  53.602  1.00  0.00           H  
ATOM    660  HA  LYS    42      41.757  39.093  52.806  1.00  0.00           H  
ATOM    661  HB2 LYS    42      39.471  38.658  52.642  1.00  0.00           H  
ATOM    662  HB3 LYS    42      39.397  38.084  54.337  1.00  0.00           H  
ATOM    663  HG2 LYS    42      38.577  40.489  54.171  1.00  0.00           H  
ATOM    664  HG3 LYS    42      40.091  40.408  55.060  1.00  0.00           H  
ATOM    665  HD2 LYS    42      41.329  41.234  53.095  1.00  0.00           H  
ATOM    666  HD3 LYS    42      40.038  40.991  52.019  1.00  0.00           H  
ATOM    667  HE2 LYS    42      39.837  43.402  52.643  1.00  0.00           H  
ATOM    668  HE3 LYS    42      38.461  42.572  53.392  1.00  0.00           H  
ATOM    669  HZ1 LYS    42      39.565  42.402  55.366  1.00  0.00           H  
ATOM    670  HZ2 LYS    42      40.948  43.211  54.910  1.00  0.00           H  
ATOM    671  HZ3 LYS    42      39.580  44.032  54.971  1.00  0.00           H  
ATOM    672  N   TYR    43      42.965  39.686  54.772  1.00  0.00           N  
ATOM    673  CA  TYR    43      43.701  40.220  55.945  1.00  0.00           C  
ATOM    674  C   TYR    43      42.951  41.447  56.504  1.00  0.00           C  
ATOM    675  O   TYR    43      42.451  42.252  55.691  1.00  0.00           O  
ATOM    676  CB  TYR    43      45.202  40.453  55.765  1.00  0.00           C  
ATOM    677  CG  TYR    43      46.033  39.206  55.706  1.00  0.00           C  
ATOM    678  CD1 TYR    43      46.392  38.759  54.467  1.00  0.00           C  
ATOM    679  CE1 TYR    43      47.169  37.562  54.402  1.00  0.00           C  
ATOM    680  CZ  TYR    43      47.449  36.845  55.579  1.00  0.00           C  
ATOM    681  OH  TYR    43      48.075  35.681  55.503  1.00  0.00           O  
ATOM    682  CE2 TYR    43      47.087  37.371  56.842  1.00  0.00           C  
ATOM    683  CD2 TYR    43      46.342  38.520  56.857  1.00  0.00           C  
ATOM    684  H   TYR    43      43.118  40.150  53.888  1.00  0.00           H  
ATOM    685  HA  TYR    43      43.641  39.459  56.723  1.00  0.00           H  
ATOM    686  HB2 TYR    43      45.294  40.957  54.803  1.00  0.00           H  
ATOM    687  HB3 TYR    43      45.625  41.115  56.520  1.00  0.00           H  
ATOM    688  HD1 TYR    43      46.228  39.359  53.584  1.00  0.00           H  
ATOM    689  HE1 TYR    43      47.439  37.208  53.418  1.00  0.00           H  
ATOM    690  HH  TYR    43      48.550  35.408  56.291  1.00  0.00           H  
ATOM    691  HE2 TYR    43      47.376  36.817  57.723  1.00  0.00           H  
ATOM    692  HD2 TYR    43      46.186  38.981  57.821  1.00  0.00           H  
ATOM    693  N   ASP    44      43.049  41.695  57.833  1.00  0.00           N  
ATOM    694  CA  ASP    44      42.434  42.834  58.462  1.00  0.00           C  
ATOM    695  C   ASP    44      43.240  44.116  58.165  1.00  0.00           C  
ATOM    696  O   ASP    44      44.433  43.982  57.931  1.00  0.00           O  
ATOM    697  CB  ASP    44      42.259  42.706  59.949  1.00  0.00           C  
ATOM    698  CG  ASP    44      41.261  41.580  60.375  1.00  0.00           C  
ATOM    699  OD1 ASP    44      40.181  41.392  59.736  1.00  0.00           O  
ATOM    700  OD2 ASP    44      41.514  40.813  61.299  1.00  0.00           O1-
ATOM    701  H   ASP    44      43.640  41.048  58.334  1.00  0.00           H  
ATOM    702  HA  ASP    44      41.430  42.970  58.059  1.00  0.00           H  
ATOM    703  HB2 ASP    44      43.208  42.489  60.439  1.00  0.00           H  
ATOM    704  HB3 ASP    44      41.810  43.623  60.332  1.00  0.00           H  
ATOM    705  N   GLY    45      42.573  45.239  58.115  1.00  0.00           N  
ATOM    706  CA  GLY    45      43.157  46.591  57.732  1.00  0.00           C  
ATOM    707  C   GLY    45      43.541  46.825  56.317  1.00  0.00           C  
ATOM    708  O   GLY    45      43.255  47.961  55.891  1.00  0.00           O  
ATOM    709  H   GLY    45      41.588  45.181  58.331  1.00  0.00           H  
ATOM    710  HA2 GLY    45      42.449  47.378  57.994  1.00  0.00           H  
ATOM    711  HA3 GLY    45      44.042  46.847  58.313  1.00  0.00           H  
ATOM    712  N   PHE    46      44.130  45.919  55.638  1.00  0.00           N  
ATOM    713  CA  PHE    46      44.244  45.933  54.187  1.00  0.00           C  
ATOM    714  C   PHE    46      42.800  45.654  53.616  1.00  0.00           C  
ATOM    715  O   PHE    46      41.936  45.163  54.341  1.00  0.00           O  
ATOM    716  CB  PHE    46      45.189  44.755  53.782  1.00  0.00           C  
ATOM    717  CG  PHE    46      46.724  44.896  54.195  1.00  0.00           C  
ATOM    718  CD1 PHE    46      47.290  44.098  55.172  1.00  0.00           C  
ATOM    719  CE1 PHE    46      48.684  44.210  55.477  1.00  0.00           C  
ATOM    720  CZ  PHE    46      49.458  45.076  54.742  1.00  0.00           C  
ATOM    721  CE2 PHE    46      48.852  45.949  53.878  1.00  0.00           C  
ATOM    722  CD2 PHE    46      47.490  45.871  53.640  1.00  0.00           C  
ATOM    723  H   PHE    46      44.496  45.124  56.140  1.00  0.00           H  
ATOM    724  HA  PHE    46      44.560  46.851  53.691  1.00  0.00           H  
ATOM    725  HB2 PHE    46      44.778  43.859  54.247  1.00  0.00           H  
ATOM    726  HB3 PHE    46      45.132  44.517  52.720  1.00  0.00           H  
ATOM    727  HD1 PHE    46      46.747  43.345  55.723  1.00  0.00           H  
ATOM    728  HE1 PHE    46      49.095  43.506  56.186  1.00  0.00           H  
ATOM    729  HZ  PHE    46      50.528  45.154  54.873  1.00  0.00           H  
ATOM    730  HE2 PHE    46      49.382  46.681  53.288  1.00  0.00           H  
ATOM    731  HD2 PHE    46      46.992  46.541  52.954  1.00  0.00           H  
ATOM    732  N   ASP    47      42.525  45.983  52.361  1.00  0.00           N  
ATOM    733  CA  ASP    47      41.220  46.000  51.616  1.00  0.00           C  
ATOM    734  C   ASP    47      41.017  44.764  50.631  1.00  0.00           C  
ATOM    735  O   ASP    47      39.921  44.396  50.154  1.00  0.00           O  
ATOM    736  CB  ASP    47      40.984  47.324  50.915  1.00  0.00           C  
ATOM    737  CG  ASP    47      40.936  48.579  51.864  1.00  0.00           C  
ATOM    738  OD1 ASP    47      41.108  48.370  53.083  1.00  0.00           O  
ATOM    739  OD2 ASP    47      40.657  49.747  51.479  1.00  0.00           O1-
ATOM    740  H   ASP    47      43.283  46.366  51.814  1.00  0.00           H  
ATOM    741  HA  ASP    47      40.467  45.942  52.402  1.00  0.00           H  
ATOM    742  HB2 ASP    47      41.837  47.486  50.257  1.00  0.00           H  
ATOM    743  HB3 ASP    47      40.063  47.313  50.332  1.00  0.00           H  
ATOM    744  N   CYS    48      42.125  44.082  50.293  1.00  0.00           N  
ATOM    745  CA  CYS    48      42.366  43.071  49.266  1.00  0.00           C  
ATOM    746  C   CYS    48      42.291  41.591  49.778  1.00  0.00           C  
ATOM    747  O   CYS    48      42.639  41.297  50.922  1.00  0.00           O  
ATOM    748  CB  CYS    48      43.654  43.424  48.514  1.00  0.00           C  
ATOM    749  SG  CYS    48      43.641  42.350  47.032  1.00  0.00           S  
ATOM    750  H   CYS    48      42.847  44.229  50.983  1.00  0.00           H  
ATOM    751  HA  CYS    48      41.668  43.178  48.436  1.00  0.00           H  
ATOM    752  HB2 CYS    48      43.647  44.496  48.318  1.00  0.00           H  
ATOM    753  HB3 CYS    48      44.516  43.205  49.144  1.00  0.00           H  
ATOM    754  HG  CYS    48      42.458  42.851  46.664  1.00  0.00           H  
ATOM    755  N   VAL    49      41.813  40.707  48.925  1.00  0.00           N  
ATOM    756  CA  VAL    49      42.051  39.237  49.017  1.00  0.00           C  
ATOM    757  C   VAL    49      43.392  38.856  48.433  1.00  0.00           C  
ATOM    758  O   VAL    49      43.604  38.941  47.259  1.00  0.00           O  
ATOM    759  CB  VAL    49      40.934  38.417  48.244  1.00  0.00           C  
ATOM    760  CG1 VAL    49      41.209  36.918  48.332  1.00  0.00           C  
ATOM    761  CG2 VAL    49      39.529  38.727  48.757  1.00  0.00           C  
ATOM    762  H   VAL    49      41.613  41.092  48.013  1.00  0.00           H  
ATOM    763  HA  VAL    49      41.941  38.922  50.055  1.00  0.00           H  
ATOM    764  HB  VAL    49      40.929  38.625  47.174  1.00  0.00           H  
ATOM    765 HG11 VAL    49      41.337  36.683  49.389  1.00  0.00           H  
ATOM    766 HG12 VAL    49      40.371  36.318  47.978  1.00  0.00           H  
ATOM    767 HG13 VAL    49      42.123  36.718  47.773  1.00  0.00           H  
ATOM    768 HG21 VAL    49      39.431  39.806  48.874  1.00  0.00           H  
ATOM    769 HG22 VAL    49      38.844  38.393  47.977  1.00  0.00           H  
ATOM    770 HG23 VAL    49      39.307  38.338  49.751  1.00  0.00           H  
ATOM    771  N   TYR    50      44.139  38.262  49.274  1.00  0.00           N  
ATOM    772  CA  TYR    50      45.536  37.739  48.984  1.00  0.00           C  
ATOM    773  C   TYR    50      45.491  36.294  48.511  1.00  0.00           C  
ATOM    774  O   TYR    50      44.575  35.605  48.927  1.00  0.00           O  
ATOM    775  CB  TYR    50      46.494  38.026  50.133  1.00  0.00           C  
ATOM    776  CG  TYR    50      46.725  39.585  50.200  1.00  0.00           C  
ATOM    777  CD1 TYR    50      45.869  40.322  51.001  1.00  0.00           C  
ATOM    778  CE1 TYR    50      46.178  41.679  51.229  1.00  0.00           C  
ATOM    779  CZ  TYR    50      47.019  42.461  50.440  1.00  0.00           C  
ATOM    780  OH  TYR    50      47.149  43.802  50.528  1.00  0.00           O  
ATOM    781  CE2 TYR    50      47.785  41.728  49.537  1.00  0.00           C  
ATOM    782  CD2 TYR    50      47.681  40.291  49.389  1.00  0.00           C  
ATOM    783  H   TYR    50      43.825  38.109  50.222  1.00  0.00           H  
ATOM    784  HA  TYR    50      45.928  38.359  48.177  1.00  0.00           H  
ATOM    785  HB2 TYR    50      46.140  37.573  51.059  1.00  0.00           H  
ATOM    786  HB3 TYR    50      47.418  37.497  49.901  1.00  0.00           H  
ATOM    787  HD1 TYR    50      45.144  39.947  51.708  1.00  0.00           H  
ATOM    788  HE1 TYR    50      45.652  42.257  51.974  1.00  0.00           H  
ATOM    789  HH  TYR    50      47.946  44.043  50.051  1.00  0.00           H  
ATOM    790  HE2 TYR    50      48.543  42.274  48.994  1.00  0.00           H  
ATOM    791  HD2 TYR    50      48.273  39.696  48.709  1.00  0.00           H  
ATOM    792  N   GLY    51      46.458  35.810  47.789  1.00  0.00           N  
ATOM    793  CA  GLY    51      46.721  34.329  47.677  1.00  0.00           C  
ATOM    794  C   GLY    51      48.236  33.914  47.957  1.00  0.00           C  
ATOM    795  O   GLY    51      49.202  34.429  47.410  1.00  0.00           O  
ATOM    796  H   GLY    51      47.118  36.437  47.351  1.00  0.00           H  
ATOM    797  HA2 GLY    51      46.127  33.878  48.472  1.00  0.00           H  
ATOM    798  HA3 GLY    51      46.476  33.800  46.756  1.00  0.00           H  
ATOM    799  N   LEU    52      48.319  32.994  48.827  1.00  0.00           N  
ATOM    800  CA  LEU    52      49.571  32.521  49.442  1.00  0.00           C  
ATOM    801  C   LEU    52      49.563  31.013  49.274  1.00  0.00           C  
ATOM    802  O   LEU    52      48.554  30.349  49.500  1.00  0.00           O  
ATOM    803  CB  LEU    52      49.628  32.886  50.918  1.00  0.00           C  
ATOM    804  CG  LEU    52      50.408  34.191  51.205  1.00  0.00           C  
ATOM    805  CD1 LEU    52      49.590  35.460  50.910  1.00  0.00           C  
ATOM    806  CD2 LEU    52      50.783  34.122  52.679  1.00  0.00           C  
ATOM    807  H   LEU    52      47.423  32.641  49.132  1.00  0.00           H  
ATOM    808  HA  LEU    52      50.487  32.910  48.996  1.00  0.00           H  
ATOM    809  HB2 LEU    52      48.622  32.977  51.329  1.00  0.00           H  
ATOM    810  HB3 LEU    52      50.090  32.070  51.474  1.00  0.00           H  
ATOM    811  HG  LEU    52      51.311  34.237  50.596  1.00  0.00           H  
ATOM    812 HD11 LEU    52      49.595  35.617  49.831  1.00  0.00           H  
ATOM    813 HD12 LEU    52      48.615  35.446  51.396  1.00  0.00           H  
ATOM    814 HD13 LEU    52      50.147  36.309  51.307  1.00  0.00           H  
ATOM    815 HD21 LEU    52      49.869  34.218  53.266  1.00  0.00           H  
ATOM    816 HD22 LEU    52      51.334  33.208  52.899  1.00  0.00           H  
ATOM    817 HD23 LEU    52      51.319  35.046  52.898  1.00  0.00           H  
ATOM    818  N   GLU    53      50.799  30.455  49.144  1.00  0.00           N  
ATOM    819  CA  GLU    53      51.102  29.030  49.132  1.00  0.00           C  
ATOM    820  C   GLU    53      51.225  28.543  50.548  1.00  0.00           C  
ATOM    821  O   GLU    53      52.131  27.817  50.960  1.00  0.00           O  
ATOM    822  CB  GLU    53      52.295  28.856  48.141  1.00  0.00           C  
ATOM    823  CG  GLU    53      51.753  29.054  46.733  1.00  0.00           C  
ATOM    824  CD  GLU    53      52.756  28.857  45.609  1.00  0.00           C  
ATOM    825  OE1 GLU    53      53.943  29.306  45.841  1.00  0.00           O  
ATOM    826  OE2 GLU    53      52.357  28.459  44.499  1.00  0.00           O1-
ATOM    827  H   GLU    53      51.563  31.099  48.993  1.00  0.00           H  
ATOM    828  HA  GLU    53      50.203  28.520  48.786  1.00  0.00           H  
ATOM    829  HB2 GLU    53      53.047  29.605  48.387  1.00  0.00           H  
ATOM    830  HB3 GLU    53      52.745  27.864  48.101  1.00  0.00           H  
ATOM    831  HG2 GLU    53      50.856  28.450  46.594  1.00  0.00           H  
ATOM    832  HG3 GLU    53      51.402  30.078  46.603  1.00  0.00           H  
ATOM    833  N   LEU    54      50.225  28.962  51.375  1.00  0.00           N  
ATOM    834  CA  LEU    54      50.303  28.812  52.841  1.00  0.00           C  
ATOM    835  C   LEU    54      50.537  27.446  53.470  1.00  0.00           C  
ATOM    836  O   LEU    54      51.018  27.400  54.611  1.00  0.00           O  
ATOM    837  CB  LEU    54      48.954  29.441  53.295  1.00  0.00           C  
ATOM    838  CG  LEU    54      48.794  29.429  54.875  1.00  0.00           C  
ATOM    839  CD1 LEU    54      49.831  30.300  55.580  1.00  0.00           C  
ATOM    840  CD2 LEU    54      47.393  30.009  55.209  1.00  0.00           C  
ATOM    841  H   LEU    54      49.452  29.505  51.018  1.00  0.00           H  
ATOM    842  HA  LEU    54      51.068  29.476  53.245  1.00  0.00           H  
ATOM    843  HB2 LEU    54      48.883  30.451  52.892  1.00  0.00           H  
ATOM    844  HB3 LEU    54      48.165  28.832  52.854  1.00  0.00           H  
ATOM    845  HG  LEU    54      48.892  28.409  55.246  1.00  0.00           H  
ATOM    846 HD11 LEU    54      49.727  30.323  56.665  1.00  0.00           H  
ATOM    847 HD12 LEU    54      50.852  29.934  55.475  1.00  0.00           H  
ATOM    848 HD13 LEU    54      49.858  31.319  55.196  1.00  0.00           H  
ATOM    849 HD21 LEU    54      47.056  29.920  56.241  1.00  0.00           H  
ATOM    850 HD22 LEU    54      47.417  31.076  54.988  1.00  0.00           H  
ATOM    851 HD23 LEU    54      46.555  29.563  54.673  1.00  0.00           H  
ATOM    852  N   ASN    55      50.258  26.353  52.835  1.00  0.00           N  
ATOM    853  CA  ASN    55      50.626  24.978  53.239  1.00  0.00           C  
ATOM    854  C   ASN    55      52.136  24.627  53.229  1.00  0.00           C  
ATOM    855  O   ASN    55      52.483  23.533  53.624  1.00  0.00           O  
ATOM    856  CB  ASN    55      49.823  23.948  52.546  1.00  0.00           C  
ATOM    857  CG  ASN    55      49.799  22.654  53.323  1.00  0.00           C  
ATOM    858  OD1 ASN    55      49.338  22.518  54.499  1.00  0.00           O  
ATOM    859  ND2 ASN    55      50.319  21.654  52.608  1.00  0.00           N  
ATOM    860  H   ASN    55      49.744  26.358  51.966  1.00  0.00           H  
ATOM    861  HA  ASN    55      50.466  24.900  54.315  1.00  0.00           H  
ATOM    862  HB2 ASN    55      48.761  24.173  52.445  1.00  0.00           H  
ATOM    863  HB3 ASN    55      50.236  23.873  51.540  1.00  0.00           H  
ATOM    864 HD21 ASN    55      50.494  21.723  51.616  1.00  0.00           H  
ATOM    865 HD22 ASN    55      50.421  20.768  53.082  1.00  0.00           H  
ATOM    866  N   LYS    56      53.052  25.536  52.577  1.00  0.00           N  
ATOM    867  CA  LYS    56      54.501  25.307  52.442  1.00  0.00           C  
ATOM    868  C   LYS    56      55.543  26.483  52.403  1.00  0.00           C  
ATOM    869  O   LYS    56      56.732  26.335  52.550  1.00  0.00           O  
ATOM    870  CB  LYS    56      54.702  24.362  51.267  1.00  0.00           C  
ATOM    871  CG  LYS    56      54.385  25.090  49.928  1.00  0.00           C  
ATOM    872  CD  LYS    56      54.510  24.236  48.698  1.00  0.00           C  
ATOM    873  CE  LYS    56      54.106  24.902  47.474  1.00  0.00           C  
ATOM    874  NZ  LYS    56      54.190  23.993  46.307  1.00  0.00           N1+
ATOM    875  H   LYS    56      52.650  26.374  52.183  1.00  0.00           H  
ATOM    876  HA  LYS    56      54.747  24.677  53.297  1.00  0.00           H  
ATOM    877  HB2 LYS    56      55.694  23.911  51.265  1.00  0.00           H  
ATOM    878  HB3 LYS    56      54.145  23.426  51.303  1.00  0.00           H  
ATOM    879  HG2 LYS    56      53.435  25.624  49.953  1.00  0.00           H  
ATOM    880  HG3 LYS    56      55.000  25.984  49.827  1.00  0.00           H  
ATOM    881  HD2 LYS    56      55.535  23.880  48.598  1.00  0.00           H  
ATOM    882  HD3 LYS    56      53.864  23.379  48.889  1.00  0.00           H  
ATOM    883  HE2 LYS    56      53.149  25.424  47.509  1.00  0.00           H  
ATOM    884  HE3 LYS    56      54.877  25.651  47.296  1.00  0.00           H  
ATOM    885  HZ1 LYS    56      53.478  23.280  46.375  1.00  0.00           H  
ATOM    886  HZ2 LYS    56      54.037  24.514  45.456  1.00  0.00           H  
ATOM    887  HZ3 LYS    56      55.072  23.538  46.114  1.00  0.00           H  
ATOM    888  N   ASP    57      55.037  27.736  52.275  1.00  0.00           N  
ATOM    889  CA  ASP    57      55.763  29.059  52.322  1.00  0.00           C  
ATOM    890  C   ASP    57      56.505  29.336  53.657  1.00  0.00           C  
ATOM    891  O   ASP    57      55.854  29.778  54.613  1.00  0.00           O  
ATOM    892  CB  ASP    57      54.919  30.249  51.889  1.00  0.00           C  
ATOM    893  CG  ASP    57      55.834  31.378  51.540  1.00  0.00           C  
ATOM    894  OD1 ASP    57      57.101  31.383  51.736  1.00  0.00           O  
ATOM    895  OD2 ASP    57      55.231  32.294  50.907  1.00  0.00           O1-
ATOM    896  H   ASP    57      54.038  27.758  52.128  1.00  0.00           H  
ATOM    897  HA  ASP    57      56.509  28.947  51.535  1.00  0.00           H  
ATOM    898  HB2 ASP    57      54.314  29.991  51.019  1.00  0.00           H  
ATOM    899  HB3 ASP    57      54.256  30.495  52.719  1.00  0.00           H  
ATOM    900  N   GLU    58      57.874  29.136  53.761  1.00  0.00           N  
ATOM    901  CA  GLU    58      58.724  29.430  54.945  1.00  0.00           C  
ATOM    902  C   GLU    58      58.646  30.858  55.433  1.00  0.00           C  
ATOM    903  O   GLU    58      59.130  31.014  56.543  1.00  0.00           O  
ATOM    904  CB  GLU    58      60.192  29.133  54.588  1.00  0.00           C  
ATOM    905  CG  GLU    58      60.793  29.977  53.419  1.00  0.00           C  
ATOM    906  CD  GLU    58      60.761  29.413  52.005  1.00  0.00           C  
ATOM    907  OE1 GLU    58      60.530  28.182  51.891  1.00  0.00           O  
ATOM    908  OE2 GLU    58      60.950  30.113  51.005  1.00  0.00           O1-
ATOM    909  H   GLU    58      58.305  28.618  53.009  1.00  0.00           H  
ATOM    910  HA  GLU    58      58.491  28.734  55.751  1.00  0.00           H  
ATOM    911  HB2 GLU    58      60.907  29.255  55.402  1.00  0.00           H  
ATOM    912  HB3 GLU    58      60.267  28.083  54.306  1.00  0.00           H  
ATOM    913  HG2 GLU    58      60.321  30.957  53.351  1.00  0.00           H  
ATOM    914  HG3 GLU    58      61.851  30.135  53.625  1.00  0.00           H  
ATOM    915  N   ARG    59      58.161  31.836  54.610  1.00  0.00           N  
ATOM    916  CA  ARG    59      57.978  33.301  54.929  1.00  0.00           C  
ATOM    917  C   ARG    59      56.989  33.593  56.116  1.00  0.00           C  
ATOM    918  O   ARG    59      57.292  34.398  57.022  1.00  0.00           O  
ATOM    919  CB  ARG    59      57.667  34.174  53.674  1.00  0.00           C  
ATOM    920  CG  ARG    59      58.863  34.207  52.787  1.00  0.00           C  
ATOM    921  CD  ARG    59      58.609  34.860  51.432  1.00  0.00           C  
ATOM    922  NE  ARG    59      57.619  34.191  50.559  1.00  0.00           N  
ATOM    923  CZ  ARG    59      57.181  34.574  49.388  1.00  0.00           C  
ATOM    924  NH1 ARG    59      57.721  35.512  48.717  1.00  0.00           N  
ATOM    925  NH2 ARG    59      56.161  34.016  48.854  1.00  0.00           N1+
ATOM    926  H   ARG    59      57.929  31.613  53.653  1.00  0.00           H  
ATOM    927  HA  ARG    59      58.935  33.674  55.292  1.00  0.00           H  
ATOM    928  HB2 ARG    59      56.796  33.761  53.165  1.00  0.00           H  
ATOM    929  HB3 ARG    59      57.511  35.209  53.978  1.00  0.00           H  
ATOM    930  HG2 ARG    59      59.544  34.867  53.324  1.00  0.00           H  
ATOM    931  HG3 ARG    59      59.345  33.261  52.538  1.00  0.00           H  
ATOM    932  HD2 ARG    59      58.272  35.882  51.609  1.00  0.00           H  
ATOM    933  HD3 ARG    59      59.584  34.822  50.947  1.00  0.00           H  
ATOM    934  HE  ARG    59      57.139  33.378  50.918  1.00  0.00           H  
ATOM    935 HH11 ARG    59      58.383  36.188  49.071  1.00  0.00           H  
ATOM    936 HH12 ARG    59      57.354  35.691  47.793  1.00  0.00           H  
ATOM    937 HH21 ARG    59      55.583  33.413  49.422  1.00  0.00           H  
ATOM    938 HH22 ARG    59      55.981  34.075  47.862  1.00  0.00           H  
ATOM    939  N   VAL    60      55.896  32.857  56.129  1.00  0.00           N  
ATOM    940  CA  VAL    60      54.813  32.695  57.099  1.00  0.00           C  
ATOM    941  C   VAL    60      55.447  31.965  58.310  1.00  0.00           C  
ATOM    942  O   VAL    60      56.121  30.970  58.134  1.00  0.00           O  
ATOM    943  CB  VAL    60      53.611  31.874  56.647  1.00  0.00           C  
ATOM    944  CG1 VAL    60      52.565  31.446  57.756  1.00  0.00           C  
ATOM    945  CG2 VAL    60      52.960  32.685  55.512  1.00  0.00           C  
ATOM    946  H   VAL    60      55.926  32.058  55.512  1.00  0.00           H  
ATOM    947  HA  VAL    60      54.389  33.640  57.439  1.00  0.00           H  
ATOM    948  HB  VAL    60      54.031  30.932  56.292  1.00  0.00           H  
ATOM    949 HG11 VAL    60      52.926  30.866  58.605  1.00  0.00           H  
ATOM    950 HG12 VAL    60      52.062  32.328  58.152  1.00  0.00           H  
ATOM    951 HG13 VAL    60      51.746  30.868  57.326  1.00  0.00           H  
ATOM    952 HG21 VAL    60      52.149  32.146  55.022  1.00  0.00           H  
ATOM    953 HG22 VAL    60      52.671  33.641  55.949  1.00  0.00           H  
ATOM    954 HG23 VAL    60      53.573  32.871  54.629  1.00  0.00           H  
ATOM    955  N   SER    61      55.108  32.361  59.553  1.00  0.00           N  
ATOM    956  CA  SER    61      55.317  31.544  60.747  1.00  0.00           C  
ATOM    957  C   SER    61      54.476  31.864  61.947  1.00  0.00           C  
ATOM    958  O   SER    61      53.896  32.956  62.048  1.00  0.00           O  
ATOM    959  CB  SER    61      56.830  31.611  61.147  1.00  0.00           C  
ATOM    960  OG  SER    61      57.144  32.924  61.483  1.00  0.00           O  
ATOM    961  H   SER    61      54.549  33.191  59.697  1.00  0.00           H  
ATOM    962  HA  SER    61      55.027  30.512  60.553  1.00  0.00           H  
ATOM    963  HB2 SER    61      57.143  31.021  62.009  1.00  0.00           H  
ATOM    964  HB3 SER    61      57.480  31.330  60.318  1.00  0.00           H  
ATOM    965  HG  SER    61      57.767  33.263  60.836  1.00  0.00           H  
ATOM    966  N   ALA    62      54.434  30.950  62.923  1.00  0.00           N  
ATOM    967  CA  ALA    62      53.619  31.023  64.121  1.00  0.00           C  
ATOM    968  C   ALA    62      52.100  31.157  63.764  1.00  0.00           C  
ATOM    969  O   ALA    62      51.499  32.209  64.005  1.00  0.00           O  
ATOM    970  CB  ALA    62      54.091  32.067  65.161  1.00  0.00           C  
ATOM    971  H   ALA    62      55.183  30.277  62.842  1.00  0.00           H  
ATOM    972  HA  ALA    62      53.702  30.051  64.605  1.00  0.00           H  
ATOM    973  HB1 ALA    62      53.841  33.003  64.661  1.00  0.00           H  
ATOM    974  HB2 ALA    62      53.542  31.956  66.095  1.00  0.00           H  
ATOM    975  HB3 ALA    62      55.177  31.987  65.208  1.00  0.00           H  
ATOM    976  N   LEU    63      51.568  30.164  63.048  1.00  0.00           N  
ATOM    977  CA  LEU    63      50.125  30.157  62.660  1.00  0.00           C  
ATOM    978  C   LEU    63      49.187  29.634  63.759  1.00  0.00           C  
ATOM    979  O   LEU    63      49.156  28.427  64.067  1.00  0.00           O  
ATOM    980  CB  LEU    63      50.097  29.388  61.303  1.00  0.00           C  
ATOM    981  CG  LEU    63      48.661  29.226  60.759  1.00  0.00           C  
ATOM    982  CD1 LEU    63      47.998  30.562  60.286  1.00  0.00           C  
ATOM    983  CD2 LEU    63      48.763  28.245  59.630  1.00  0.00           C  
ATOM    984  H   LEU    63      51.970  29.240  63.117  1.00  0.00           H  
ATOM    985  HA  LEU    63      49.805  31.168  62.405  1.00  0.00           H  
ATOM    986  HB2 LEU    63      50.797  29.763  60.557  1.00  0.00           H  
ATOM    987  HB3 LEU    63      50.535  28.393  61.392  1.00  0.00           H  
ATOM    988  HG  LEU    63      48.040  28.830  61.562  1.00  0.00           H  
ATOM    989 HD11 LEU    63      48.726  31.197  59.781  1.00  0.00           H  
ATOM    990 HD12 LEU    63      47.122  30.381  59.663  1.00  0.00           H  
ATOM    991 HD13 LEU    63      47.547  31.174  61.067  1.00  0.00           H  
ATOM    992 HD21 LEU    63      49.183  27.286  59.936  1.00  0.00           H  
ATOM    993 HD22 LEU    63      47.767  28.055  59.230  1.00  0.00           H  
ATOM    994 HD23 LEU    63      49.466  28.689  58.925  1.00  0.00           H  
ATOM    995  N   GLU    64      48.423  30.530  64.409  1.00  0.00           N  
ATOM    996  CA  GLU    64      47.174  30.242  65.167  1.00  0.00           C  
ATOM    997  C   GLU    64      45.949  30.128  64.207  1.00  0.00           C  
ATOM    998  O   GLU    64      45.765  30.857  63.257  1.00  0.00           O  
ATOM    999  CB  GLU    64      46.998  31.396  66.195  1.00  0.00           C  
ATOM   1000  CG  GLU    64      45.730  31.297  67.043  1.00  0.00           C  
ATOM   1001  CD  GLU    64      45.603  32.395  68.123  1.00  0.00           C  
ATOM   1002  OE1 GLU    64      46.635  33.013  68.496  1.00  0.00           O  
ATOM   1003  OE2 GLU    64      44.458  32.629  68.608  1.00  0.00           O1-
ATOM   1004  H   GLU    64      48.704  31.487  64.246  1.00  0.00           H  
ATOM   1005  HA  GLU    64      47.340  29.318  65.720  1.00  0.00           H  
ATOM   1006  HB2 GLU    64      47.880  31.606  66.799  1.00  0.00           H  
ATOM   1007  HB3 GLU    64      46.864  32.288  65.583  1.00  0.00           H  
ATOM   1008  HG2 GLU    64      44.851  31.539  66.445  1.00  0.00           H  
ATOM   1009  HG3 GLU    64      45.818  30.357  67.588  1.00  0.00           H  
ATOM   1010  N   VAL    65      45.129  29.084  64.481  1.00  0.00           N  
ATOM   1011  CA  VAL    65      43.878  28.735  63.712  1.00  0.00           C  
ATOM   1012  C   VAL    65      42.690  28.500  64.673  1.00  0.00           C  
ATOM   1013  O   VAL    65      42.773  27.959  65.765  1.00  0.00           O  
ATOM   1014  CB  VAL    65      44.154  27.579  62.783  1.00  0.00           C  
ATOM   1015  CG1 VAL    65      42.982  27.408  61.825  1.00  0.00           C  
ATOM   1016  CG2 VAL    65      45.432  27.758  61.954  1.00  0.00           C  
ATOM   1017  H   VAL    65      45.446  28.545  65.274  1.00  0.00           H  
ATOM   1018  HA  VAL    65      43.614  29.559  63.048  1.00  0.00           H  
ATOM   1019  HB  VAL    65      44.362  26.688  63.375  1.00  0.00           H  
ATOM   1020 HG11 VAL    65      42.575  28.337  61.425  1.00  0.00           H  
ATOM   1021 HG12 VAL    65      43.197  26.594  61.134  1.00  0.00           H  
ATOM   1022 HG13 VAL    65      42.271  26.983  62.535  1.00  0.00           H  
ATOM   1023 HG21 VAL    65      45.499  28.726  61.457  1.00  0.00           H  
ATOM   1024 HG22 VAL    65      46.255  27.511  62.626  1.00  0.00           H  
ATOM   1025 HG23 VAL    65      45.327  27.030  61.150  1.00  0.00           H  
ATOM   1026  N   LEU    66      41.555  29.138  64.348  1.00  0.00           N  
ATOM   1027  CA  LEU    66      40.282  29.142  64.987  1.00  0.00           C  
ATOM   1028  C   LEU    66      39.181  28.475  64.159  1.00  0.00           C  
ATOM   1029  O   LEU    66      39.283  28.320  62.964  1.00  0.00           O  
ATOM   1030  CB  LEU    66      39.893  30.573  65.311  1.00  0.00           C  
ATOM   1031  CG  LEU    66      40.814  31.235  66.200  1.00  0.00           C  
ATOM   1032  CD1 LEU    66      40.089  32.624  66.511  1.00  0.00           C  
ATOM   1033  CD2 LEU    66      40.911  30.625  67.629  1.00  0.00           C  
ATOM   1034  H   LEU    66      41.591  29.687  63.500  1.00  0.00           H  
ATOM   1035  HA  LEU    66      40.349  28.622  65.943  1.00  0.00           H  
ATOM   1036  HB2 LEU    66      39.996  31.085  64.354  1.00  0.00           H  
ATOM   1037  HB3 LEU    66      38.879  30.568  65.710  1.00  0.00           H  
ATOM   1038  HG  LEU    66      41.800  31.556  65.864  1.00  0.00           H  
ATOM   1039 HD11 LEU    66      39.898  33.187  65.597  1.00  0.00           H  
ATOM   1040 HD12 LEU    66      39.173  32.395  67.056  1.00  0.00           H  
ATOM   1041 HD13 LEU    66      40.716  33.317  67.071  1.00  0.00           H  
ATOM   1042 HD21 LEU    66      41.615  31.137  68.285  1.00  0.00           H  
ATOM   1043 HD22 LEU    66      39.902  30.584  68.037  1.00  0.00           H  
ATOM   1044 HD23 LEU    66      41.323  29.629  67.463  1.00  0.00           H  
ATOM   1045  N   PRO    67      38.145  28.046  64.825  1.00  0.00           N  
ATOM   1046  CA  PRO    67      37.246  27.077  64.277  1.00  0.00           C  
ATOM   1047  C   PRO    67      36.261  27.693  63.279  1.00  0.00           C  
ATOM   1048  O   PRO    67      35.954  28.863  63.468  1.00  0.00           O  
ATOM   1049  CD  PRO    67      37.924  28.085  66.267  1.00  0.00           C  
ATOM   1050  CG  PRO    67      36.482  27.428  66.476  1.00  0.00           C  
ATOM   1051  CB  PRO    67      36.466  26.414  65.389  1.00  0.00           C  
ATOM   1052  HD2 PRO    67      37.977  29.071  66.728  1.00  0.00           H  
ATOM   1053  HD3 PRO    67      38.745  27.519  66.707  1.00  0.00           H  
ATOM   1054  HG2 PRO    67      35.685  28.143  66.273  1.00  0.00           H  
ATOM   1055  HG3 PRO    67      36.241  26.897  67.397  1.00  0.00           H  
ATOM   1056  HB2 PRO    67      35.438  26.189  65.105  1.00  0.00           H  
ATOM   1057  HB3 PRO    67      37.020  25.541  65.737  1.00  0.00           H  
ATOM   1058  HA  PRO    67      37.870  26.338  63.776  1.00  0.00           H  
ATOM   1059  N   ASP    68      35.905  26.957  62.198  1.00  0.00           N  
ATOM   1060  CA  ASP    68      35.445  27.682  60.897  1.00  0.00           C  
ATOM   1061  C   ASP    68      34.058  28.191  61.045  1.00  0.00           C  
ATOM   1062  O   ASP    68      33.155  27.414  61.317  1.00  0.00           O  
ATOM   1063  CB  ASP    68      35.559  26.807  59.634  1.00  0.00           C  
ATOM   1064  CG  ASP    68      34.884  25.452  59.928  1.00  0.00           C  
ATOM   1065  OD1 ASP    68      35.451  24.598  60.607  1.00  0.00           O  
ATOM   1066  OD2 ASP    68      33.763  25.257  59.345  1.00  0.00           O1-
ATOM   1067  H   ASP    68      36.181  25.987  62.151  1.00  0.00           H  
ATOM   1068  HA  ASP    68      36.136  28.517  60.783  1.00  0.00           H  
ATOM   1069  HB2 ASP    68      34.957  27.316  58.881  1.00  0.00           H  
ATOM   1070  HB3 ASP    68      36.599  26.685  59.332  1.00  0.00           H  
ATOM   1071  N   ARG    69      33.775  29.456  60.799  1.00  0.00           N  
ATOM   1072  CA  ARG    69      32.594  30.213  60.921  1.00  0.00           C  
ATOM   1073  C   ARG    69      31.367  29.574  60.272  1.00  0.00           C  
ATOM   1074  O   ARG    69      31.342  29.248  59.065  1.00  0.00           O  
ATOM   1075  CB  ARG    69      32.858  31.683  60.538  1.00  0.00           C  
ATOM   1076  CG  ARG    69      31.740  32.704  60.552  1.00  0.00           C  
ATOM   1077  CD  ARG    69      32.324  34.057  60.159  1.00  0.00           C  
ATOM   1078  NE  ARG    69      31.339  35.133  59.890  1.00  0.00           N  
ATOM   1079  CZ  ARG    69      31.583  36.454  59.846  1.00  0.00           C  
ATOM   1080  NH1 ARG    69      32.746  36.961  60.100  1.00  0.00           N  
ATOM   1081  NH2 ARG    69      30.632  37.301  59.656  1.00  0.00           N1+
ATOM   1082  H   ARG    69      34.586  30.030  60.615  1.00  0.00           H  
ATOM   1083  HA  ARG    69      32.332  30.224  61.979  1.00  0.00           H  
ATOM   1084  HB2 ARG    69      33.741  32.021  61.079  1.00  0.00           H  
ATOM   1085  HB3 ARG    69      33.190  31.540  59.510  1.00  0.00           H  
ATOM   1086  HG2 ARG    69      31.021  32.433  59.779  1.00  0.00           H  
ATOM   1087  HG3 ARG    69      31.331  32.634  61.560  1.00  0.00           H  
ATOM   1088  HD2 ARG    69      32.944  34.437  60.971  1.00  0.00           H  
ATOM   1089  HD3 ARG    69      32.972  33.876  59.301  1.00  0.00           H  
ATOM   1090  HE  ARG    69      30.359  34.891  59.875  1.00  0.00           H  
ATOM   1091 HH11 ARG    69      33.587  36.411  60.202  1.00  0.00           H  
ATOM   1092 HH12 ARG    69      32.795  37.967  60.180  1.00  0.00           H  
ATOM   1093 HH21 ARG    69      29.676  36.998  59.538  1.00  0.00           H  
ATOM   1094 HH22 ARG    69      30.810  38.271  59.875  1.00  0.00           H  
ATOM   1095  N   VAL    70      30.294  29.522  61.058  1.00  0.00           N  
ATOM   1096  CA  VAL    70      28.959  29.128  60.433  1.00  0.00           C  
ATOM   1097  C   VAL    70      28.338  30.318  59.708  1.00  0.00           C  
ATOM   1098  O   VAL    70      28.405  31.460  60.209  1.00  0.00           O  
ATOM   1099  CB  VAL    70      28.007  28.539  61.467  1.00  0.00           C  
ATOM   1100  CG1 VAL    70      26.820  27.747  60.856  1.00  0.00           C  
ATOM   1101  CG2 VAL    70      28.722  27.587  62.454  1.00  0.00           C  
ATOM   1102  H   VAL    70      30.347  30.017  61.937  1.00  0.00           H  
ATOM   1103  HA  VAL    70      29.158  28.312  59.739  1.00  0.00           H  
ATOM   1104  HB  VAL    70      27.618  29.376  62.047  1.00  0.00           H  
ATOM   1105 HG11 VAL    70      26.182  27.334  61.637  1.00  0.00           H  
ATOM   1106 HG12 VAL    70      26.216  28.407  60.233  1.00  0.00           H  
ATOM   1107 HG13 VAL    70      27.131  26.954  60.176  1.00  0.00           H  
ATOM   1108 HG21 VAL    70      29.362  28.191  63.098  1.00  0.00           H  
ATOM   1109 HG22 VAL    70      27.954  27.092  63.047  1.00  0.00           H  
ATOM   1110 HG23 VAL    70      29.286  26.818  61.928  1.00  0.00           H  
ATOM   1111  N   ALA    71      27.773  30.081  58.535  1.00  0.00           N  
ATOM   1112  CA  ALA    71      27.268  31.061  57.688  1.00  0.00           C  
ATOM   1113  C   ALA    71      26.129  31.805  58.302  1.00  0.00           C  
ATOM   1114  O   ALA    71      25.325  31.184  58.930  1.00  0.00           O  
ATOM   1115  CB  ALA    71      26.828  30.379  56.402  1.00  0.00           C  
ATOM   1116  H   ALA    71      28.065  29.225  58.086  1.00  0.00           H  
ATOM   1117  HA  ALA    71      28.056  31.806  57.582  1.00  0.00           H  
ATOM   1118  HB1 ALA    71      26.806  31.167  55.649  1.00  0.00           H  
ATOM   1119  HB2 ALA    71      27.559  29.656  56.040  1.00  0.00           H  
ATOM   1120  HB3 ALA    71      25.965  29.734  56.569  1.00  0.00           H  
ATOM   1121  N   THR    72      25.935  33.064  58.053  1.00  0.00           N  
ATOM   1122  CA  THR    72      24.706  33.825  58.475  1.00  0.00           C  
ATOM   1123  C   THR    72      23.509  33.408  57.716  1.00  0.00           C  
ATOM   1124  O   THR    72      23.510  33.432  56.492  1.00  0.00           O  
ATOM   1125  CB  THR    72      24.830  35.340  58.301  1.00  0.00           C  
ATOM   1126  CG2 THR    72      23.623  36.101  58.794  1.00  0.00           C  
ATOM   1127  OG1 THR    72      25.914  35.878  59.032  1.00  0.00           O  
ATOM   1128  H   THR    72      26.526  33.556  57.398  1.00  0.00           H  
ATOM   1129  HA  THR    72      24.622  33.546  59.525  1.00  0.00           H  
ATOM   1130  HB  THR    72      24.910  35.516  57.228  1.00  0.00           H  
ATOM   1131 HG21 THR    72      22.706  35.790  58.294  1.00  0.00           H  
ATOM   1132 HG22 THR    72      23.456  36.051  59.870  1.00  0.00           H  
ATOM   1133 HG23 THR    72      23.873  37.109  58.465  1.00  0.00           H  
ATOM   1134  HG1 THR    72      25.798  35.680  59.964  1.00  0.00           H  
ATOM   1135  N   SER    73      22.455  32.987  58.348  1.00  0.00           N  
ATOM   1136  CA  SER    73      21.264  32.303  57.793  1.00  0.00           C  
ATOM   1137  C   SER    73      20.221  33.188  57.001  1.00  0.00           C  
ATOM   1138  O   SER    73      19.457  32.658  56.125  1.00  0.00           O  
ATOM   1139  CB  SER    73      20.517  31.530  58.925  1.00  0.00           C  
ATOM   1140  OG  SER    73      21.389  30.814  59.766  1.00  0.00           O  
ATOM   1141  H   SER    73      22.493  32.841  59.347  1.00  0.00           H  
ATOM   1142  HA  SER    73      21.644  31.578  57.072  1.00  0.00           H  
ATOM   1143  HB2 SER    73      20.015  32.342  59.452  1.00  0.00           H  
ATOM   1144  HB3 SER    73      19.657  30.954  58.581  1.00  0.00           H  
ATOM   1145  HG  SER    73      21.975  30.271  59.234  1.00  0.00           H  
ATOM   1146  N   ARG    74      20.238  34.525  57.237  1.00  0.00           N  
ATOM   1147  CA  ARG    74      19.400  35.527  56.498  1.00  0.00           C  
ATOM   1148  C   ARG    74      20.022  36.918  56.433  1.00  0.00           C  
ATOM   1149  O   ARG    74      20.955  37.220  57.204  1.00  0.00           O  
ATOM   1150  CB  ARG    74      17.920  35.582  57.051  1.00  0.00           C  
ATOM   1151  CG  ARG    74      16.945  34.658  56.370  1.00  0.00           C  
ATOM   1152  CD  ARG    74      15.567  34.681  57.124  1.00  0.00           C  
ATOM   1153  NE  ARG    74      14.625  34.158  56.135  1.00  0.00           N  
ATOM   1154  CZ  ARG    74      14.479  32.878  55.810  1.00  0.00           C  
ATOM   1155  NH1 ARG    74      15.291  32.000  56.356  1.00  0.00           N  
ATOM   1156  NH2 ARG    74      13.712  32.433  54.893  1.00  0.00           N1+
ATOM   1157  H   ARG    74      20.949  34.885  57.857  1.00  0.00           H  
ATOM   1158  HA  ARG    74      19.403  35.199  55.458  1.00  0.00           H  
ATOM   1159  HB2 ARG    74      18.028  35.283  58.093  1.00  0.00           H  
ATOM   1160  HB3 ARG    74      17.552  36.607  56.988  1.00  0.00           H  
ATOM   1161  HG2 ARG    74      16.955  34.854  55.298  1.00  0.00           H  
ATOM   1162  HG3 ARG    74      17.315  33.633  56.343  1.00  0.00           H  
ATOM   1163  HD2 ARG    74      15.616  34.120  58.058  1.00  0.00           H  
ATOM   1164  HD3 ARG    74      15.320  35.722  57.332  1.00  0.00           H  
ATOM   1165  HE  ARG    74      14.129  34.854  55.596  1.00  0.00           H  
ATOM   1166 HH11 ARG    74      15.949  32.333  57.046  1.00  0.00           H  
ATOM   1167 HH12 ARG    74      15.239  31.005  56.193  1.00  0.00           H  
ATOM   1168 HH21 ARG    74      13.027  33.021  54.440  1.00  0.00           H  
ATOM   1169 HH22 ARG    74      13.681  31.435  54.738  1.00  0.00           H  
ATOM   1170  N   ILE    75      19.532  37.762  55.557  1.00  0.00           N  
ATOM   1171  CA  ILE    75      20.006  39.231  55.523  1.00  0.00           C  
ATOM   1172  C   ILE    75      18.885  40.230  55.020  1.00  0.00           C  
ATOM   1173  O   ILE    75      18.042  39.853  54.250  1.00  0.00           O  
ATOM   1174  CB  ILE    75      21.191  39.279  54.611  1.00  0.00           C  
ATOM   1175  CG2 ILE    75      20.924  39.068  53.125  1.00  0.00           C  
ATOM   1176  CG1 ILE    75      21.972  40.619  54.808  1.00  0.00           C  
ATOM   1177  CD1 ILE    75      22.772  40.641  56.111  1.00  0.00           C  
ATOM   1178  H   ILE    75      18.691  37.482  55.073  1.00  0.00           H  
ATOM   1179  HA  ILE    75      20.164  39.517  56.563  1.00  0.00           H  
ATOM   1180  HB  ILE    75      21.955  38.530  54.822  1.00  0.00           H  
ATOM   1181 HG21 ILE    75      20.238  38.243  52.933  1.00  0.00           H  
ATOM   1182 HG22 ILE    75      20.582  39.966  52.610  1.00  0.00           H  
ATOM   1183 HG23 ILE    75      21.858  38.703  52.698  1.00  0.00           H  
ATOM   1184 HG12 ILE    75      22.695  40.866  54.030  1.00  0.00           H  
ATOM   1185 HG13 ILE    75      21.318  41.490  54.806  1.00  0.00           H  
ATOM   1186 HD11 ILE    75      23.125  41.653  56.308  1.00  0.00           H  
ATOM   1187 HD12 ILE    75      22.238  40.300  56.998  1.00  0.00           H  
ATOM   1188 HD13 ILE    75      23.637  39.995  55.956  1.00  0.00           H  
ATOM   1189  N   SER    76      18.902  41.402  55.611  1.00  0.00           N  
ATOM   1190  CA  SER    76      17.899  42.405  55.174  1.00  0.00           C  
ATOM   1191  C   SER    76      18.045  42.742  53.688  1.00  0.00           C  
ATOM   1192  O   SER    76      19.182  42.959  53.272  1.00  0.00           O  
ATOM   1193  CB  SER    76      18.114  43.789  55.804  1.00  0.00           C  
ATOM   1194  OG  SER    76      17.078  44.736  55.787  1.00  0.00           O  
ATOM   1195  H   SER    76      19.632  41.677  56.254  1.00  0.00           H  
ATOM   1196  HA  SER    76      16.874  42.090  55.371  1.00  0.00           H  
ATOM   1197  HB2 SER    76      18.418  43.551  56.823  1.00  0.00           H  
ATOM   1198  HB3 SER    76      19.026  44.208  55.378  1.00  0.00           H  
ATOM   1199  HG  SER    76      17.185  45.170  54.937  1.00  0.00           H  
ATOM   1200  N   ASP    77      16.954  43.038  52.965  1.00  0.00           N  
ATOM   1201  CA  ASP    77      17.017  43.285  51.559  1.00  0.00           C  
ATOM   1202  C   ASP    77      17.628  42.145  50.694  1.00  0.00           C  
ATOM   1203  O   ASP    77      18.343  42.401  49.755  1.00  0.00           O  
ATOM   1204  CB  ASP    77      17.749  44.627  51.361  1.00  0.00           C  
ATOM   1205  CG  ASP    77      17.269  45.752  52.349  1.00  0.00           C  
ATOM   1206  OD1 ASP    77      16.254  46.445  52.011  1.00  0.00           O  
ATOM   1207  OD2 ASP    77      17.887  45.957  53.379  1.00  0.00           O1-
ATOM   1208  H   ASP    77      16.051  42.675  53.234  1.00  0.00           H  
ATOM   1209  HA  ASP    77      15.991  43.425  51.220  1.00  0.00           H  
ATOM   1210  HB2 ASP    77      18.818  44.467  51.500  1.00  0.00           H  
ATOM   1211  HB3 ASP    77      17.610  44.931  50.323  1.00  0.00           H  
ATOM   1212  N   ALA    78      17.191  40.906  50.986  1.00  0.00           N  
ATOM   1213  CA  ALA    78      17.865  39.779  50.261  1.00  0.00           C  
ATOM   1214  C   ALA    78      17.589  39.585  48.737  1.00  0.00           C  
ATOM   1215  O   ALA    78      18.315  38.872  48.003  1.00  0.00           O  
ATOM   1216  CB  ALA    78      17.379  38.497  50.990  1.00  0.00           C  
ATOM   1217  H   ALA    78      16.510  40.754  51.716  1.00  0.00           H  
ATOM   1218  HA  ALA    78      18.922  39.856  50.515  1.00  0.00           H  
ATOM   1219  HB1 ALA    78      18.013  37.640  50.765  1.00  0.00           H  
ATOM   1220  HB2 ALA    78      17.196  38.729  52.039  1.00  0.00           H  
ATOM   1221  HB3 ALA    78      16.437  38.173  50.548  1.00  0.00           H  
ATOM   1222  N   HIS    79      16.690  40.389  48.186  1.00  0.00           N  
ATOM   1223  CA  HIS    79      16.354  40.523  46.707  1.00  0.00           C  
ATOM   1224  C   HIS    79      17.428  41.317  46.016  1.00  0.00           C  
ATOM   1225  O   HIS    79      18.009  40.949  44.996  1.00  0.00           O  
ATOM   1226  CB  HIS    79      14.935  41.114  46.648  1.00  0.00           C  
ATOM   1227  CG  HIS    79      14.862  42.567  47.174  1.00  0.00           C  
ATOM   1228  ND1 HIS    79      15.149  43.010  48.501  1.00  0.00           N  
ATOM   1229  CE1 HIS    79      14.727  44.291  48.485  1.00  0.00           C  
ATOM   1230  NE2 HIS    79      14.343  44.717  47.287  1.00  0.00           N  
ATOM   1231  CD2 HIS    79      14.397  43.609  46.449  1.00  0.00           C  
ATOM   1232  H   HIS    79      16.254  41.019  48.844  1.00  0.00           H  
ATOM   1233  HA  HIS    79      16.343  39.526  46.268  1.00  0.00           H  
ATOM   1234  HB2 HIS    79      14.644  41.123  45.597  1.00  0.00           H  
ATOM   1235  HB3 HIS    79      14.289  40.412  47.176  1.00  0.00           H  
ATOM   1236  HE1 HIS    79      14.771  44.864  49.399  1.00  0.00           H  
ATOM   1237  HE2 HIS    79      14.135  45.646  46.949  1.00  0.00           H  
ATOM   1238  HD2 HIS    79      14.303  43.593  45.373  1.00  0.00           H  
ATOM   1239  N   LEU    80      17.730  42.443  46.611  1.00  0.00           N  
ATOM   1240  CA  LEU    80      18.802  43.274  46.186  1.00  0.00           C  
ATOM   1241  C   LEU    80      20.140  42.560  46.279  1.00  0.00           C  
ATOM   1242  O   LEU    80      20.873  42.651  45.274  1.00  0.00           O  
ATOM   1243  CB  LEU    80      18.638  44.571  47.152  1.00  0.00           C  
ATOM   1244  CG  LEU    80      19.825  45.518  47.041  1.00  0.00           C  
ATOM   1245  CD1 LEU    80      19.912  46.094  45.673  1.00  0.00           C  
ATOM   1246  CD2 LEU    80      19.649  46.624  48.130  1.00  0.00           C  
ATOM   1247  H   LEU    80      17.244  42.585  47.485  1.00  0.00           H  
ATOM   1248  HA  LEU    80      18.748  43.599  45.147  1.00  0.00           H  
ATOM   1249  HB2 LEU    80      17.760  45.137  46.843  1.00  0.00           H  
ATOM   1250  HB3 LEU    80      18.474  44.303  48.196  1.00  0.00           H  
ATOM   1251  HG  LEU    80      20.704  44.940  47.327  1.00  0.00           H  
ATOM   1252 HD11 LEU    80      19.033  46.726  45.543  1.00  0.00           H  
ATOM   1253 HD12 LEU    80      20.846  46.656  45.653  1.00  0.00           H  
ATOM   1254 HD13 LEU    80      19.949  45.372  44.858  1.00  0.00           H  
ATOM   1255 HD21 LEU    80      19.759  46.194  49.126  1.00  0.00           H  
ATOM   1256 HD22 LEU    80      20.441  47.358  47.986  1.00  0.00           H  
ATOM   1257 HD23 LEU    80      18.698  47.155  48.144  1.00  0.00           H  
ATOM   1258  N   ALA    81      20.432  41.803  47.335  1.00  0.00           N  
ATOM   1259  CA  ALA    81      21.698  41.070  47.576  1.00  0.00           C  
ATOM   1260  C   ALA    81      21.945  40.013  46.402  1.00  0.00           C  
ATOM   1261  O   ALA    81      23.073  39.963  45.998  1.00  0.00           O  
ATOM   1262  CB  ALA    81      21.867  40.565  48.967  1.00  0.00           C  
ATOM   1263  H   ALA    81      19.699  41.715  48.024  1.00  0.00           H  
ATOM   1264  HA  ALA    81      22.491  41.793  47.384  1.00  0.00           H  
ATOM   1265  HB1 ALA    81      22.919  40.279  48.974  1.00  0.00           H  
ATOM   1266  HB2 ALA    81      21.890  41.465  49.582  1.00  0.00           H  
ATOM   1267  HB3 ALA    81      21.142  39.831  49.318  1.00  0.00           H  
ATOM   1268  N   ASP    82      20.904  39.344  45.881  1.00  0.00           N  
ATOM   1269  CA  ASP    82      20.960  38.553  44.671  1.00  0.00           C  
ATOM   1270  C   ASP    82      20.853  39.313  43.346  1.00  0.00           C  
ATOM   1271  O   ASP    82      21.569  38.978  42.398  1.00  0.00           O  
ATOM   1272  CB  ASP    82      19.946  37.379  44.814  1.00  0.00           C  
ATOM   1273  CG  ASP    82      20.188  36.504  46.062  1.00  0.00           C  
ATOM   1274  OD1 ASP    82      21.294  36.542  46.718  1.00  0.00           O  
ATOM   1275  OD2 ASP    82      19.289  35.690  46.443  1.00  0.00           O1-
ATOM   1276  H   ASP    82      20.073  39.340  46.455  1.00  0.00           H  
ATOM   1277  HA  ASP    82      21.895  37.997  44.596  1.00  0.00           H  
ATOM   1278  HB2 ASP    82      18.962  37.810  44.996  1.00  0.00           H  
ATOM   1279  HB3 ASP    82      20.093  36.816  43.893  1.00  0.00           H  
ATOM   1280  N   THR    83      20.147  40.440  43.284  1.00  0.00           N  
ATOM   1281  CA  THR    83      20.083  41.313  42.092  1.00  0.00           C  
ATOM   1282  C   THR    83      21.453  41.901  41.639  1.00  0.00           C  
ATOM   1283  O   THR    83      21.747  41.817  40.449  1.00  0.00           O  
ATOM   1284  CB  THR    83      19.096  42.513  42.199  1.00  0.00           C  
ATOM   1285  CG2 THR    83      19.033  43.379  40.931  1.00  0.00           C  
ATOM   1286  OG1 THR    83      17.827  42.045  42.584  1.00  0.00           O  
ATOM   1287  H   THR    83      19.821  40.826  44.158  1.00  0.00           H  
ATOM   1288  HA  THR    83      19.727  40.707  41.259  1.00  0.00           H  
ATOM   1289  HB  THR    83      19.479  43.272  42.880  1.00  0.00           H  
ATOM   1290 HG21 THR    83      18.549  44.291  41.282  1.00  0.00           H  
ATOM   1291 HG22 THR    83      19.997  43.706  40.542  1.00  0.00           H  
ATOM   1292 HG23 THR    83      18.542  42.869  40.103  1.00  0.00           H  
ATOM   1293  HG1 THR    83      17.971  41.503  43.363  1.00  0.00           H  
ATOM   1294  N   MET    84      22.243  42.576  42.544  1.00  0.00           N  
ATOM   1295  CA  MET    84      23.432  43.284  42.176  1.00  0.00           C  
ATOM   1296  C   MET    84      24.673  42.351  41.733  1.00  0.00           C  
ATOM   1297  O   MET    84      25.781  42.809  41.683  1.00  0.00           O  
ATOM   1298  CB  MET    84      23.756  44.147  43.348  1.00  0.00           C  
ATOM   1299  CG  MET    84      24.218  43.345  44.606  1.00  0.00           C  
ATOM   1300  SD  MET    84      24.325  44.292  46.099  1.00  0.00           S  
ATOM   1301  CE  MET    84      25.614  45.507  45.645  1.00  0.00           C  
ATOM   1302  H   MET    84      22.001  42.470  43.519  1.00  0.00           H  
ATOM   1303  HA  MET    84      23.179  43.974  41.371  1.00  0.00           H  
ATOM   1304  HB2 MET    84      24.572  44.784  43.010  1.00  0.00           H  
ATOM   1305  HB3 MET    84      22.922  44.788  43.634  1.00  0.00           H  
ATOM   1306  HG2 MET    84      23.474  42.572  44.797  1.00  0.00           H  
ATOM   1307  HG3 MET    84      25.206  42.921  44.424  1.00  0.00           H  
ATOM   1308  HE1 MET    84      25.801  46.125  46.524  1.00  0.00           H  
ATOM   1309  HE2 MET    84      26.468  44.854  45.465  1.00  0.00           H  
ATOM   1310  HE3 MET    84      25.218  45.943  44.728  1.00  0.00           H  
ATOM   1311  N   ILE    85      24.557  41.071  41.532  1.00  0.00           N  
ATOM   1312  CA  ILE    85      25.642  40.113  41.371  1.00  0.00           C  
ATOM   1313  C   ILE    85      26.023  39.784  39.889  1.00  0.00           C  
ATOM   1314  O   ILE    85      25.225  39.382  39.104  1.00  0.00           O  
ATOM   1315  CB  ILE    85      25.358  38.826  42.258  1.00  0.00           C  
ATOM   1316  CG2 ILE    85      26.452  37.815  42.238  1.00  0.00           C  
ATOM   1317  CG1 ILE    85      24.997  39.090  43.774  1.00  0.00           C  
ATOM   1318  CD1 ILE    85      26.000  39.913  44.572  1.00  0.00           C  
ATOM   1319  H   ILE    85      23.635  40.658  41.544  1.00  0.00           H  
ATOM   1320  HA  ILE    85      26.546  40.557  41.787  1.00  0.00           H  
ATOM   1321  HB  ILE    85      24.430  38.405  41.871  1.00  0.00           H  
ATOM   1322 HG21 ILE    85      26.176  36.941  42.828  1.00  0.00           H  
ATOM   1323 HG22 ILE    85      26.628  37.269  41.311  1.00  0.00           H  
ATOM   1324 HG23 ILE    85      27.417  38.272  42.460  1.00  0.00           H  
ATOM   1325 HG12 ILE    85      23.957  39.414  43.751  1.00  0.00           H  
ATOM   1326 HG13 ILE    85      24.951  38.104  44.236  1.00  0.00           H  
ATOM   1327 HD11 ILE    85      27.009  39.545  44.389  1.00  0.00           H  
ATOM   1328 HD12 ILE    85      26.042  40.947  44.229  1.00  0.00           H  
ATOM   1329 HD13 ILE    85      25.762  39.949  45.636  1.00  0.00           H  
ATOM   1330  N   GLY    86      27.279  40.072  39.599  1.00  0.00           N  
ATOM   1331  CA  GLY    86      27.857  40.084  38.196  1.00  0.00           C  
ATOM   1332  C   GLY    86      27.654  41.512  37.579  1.00  0.00           C  
ATOM   1333  O   GLY    86      27.983  41.805  36.434  1.00  0.00           O  
ATOM   1334  H   GLY    86      27.837  40.487  40.331  1.00  0.00           H  
ATOM   1335  HA2 GLY    86      28.886  39.729  38.156  1.00  0.00           H  
ATOM   1336  HA3 GLY    86      27.188  39.422  37.646  1.00  0.00           H  
ATOM   1337  N   LYS    87      27.032  42.454  38.325  1.00  0.00           N  
ATOM   1338  CA  LYS    87      26.490  43.756  37.829  1.00  0.00           C  
ATOM   1339  C   LYS    87      27.525  44.867  38.006  1.00  0.00           C  
ATOM   1340  O   LYS    87      28.279  44.918  38.921  1.00  0.00           O  
ATOM   1341  CB  LYS    87      25.143  44.161  38.533  1.00  0.00           C  
ATOM   1342  CG  LYS    87      23.994  43.053  38.486  1.00  0.00           C  
ATOM   1343  CD  LYS    87      23.691  42.593  37.036  1.00  0.00           C  
ATOM   1344  CE  LYS    87      22.547  41.599  36.878  1.00  0.00           C  
ATOM   1345  NZ  LYS    87      21.344  42.023  37.590  1.00  0.00           N1+
ATOM   1346  H   LYS    87      26.844  42.230  39.292  1.00  0.00           H  
ATOM   1347  HA  LYS    87      26.283  43.692  36.760  1.00  0.00           H  
ATOM   1348  HB2 LYS    87      25.271  44.392  39.591  1.00  0.00           H  
ATOM   1349  HB3 LYS    87      24.684  44.990  37.994  1.00  0.00           H  
ATOM   1350  HG2 LYS    87      24.323  42.118  38.939  1.00  0.00           H  
ATOM   1351  HG3 LYS    87      23.141  43.452  39.035  1.00  0.00           H  
ATOM   1352  HD2 LYS    87      23.603  43.425  36.338  1.00  0.00           H  
ATOM   1353  HD3 LYS    87      24.595  42.074  36.720  1.00  0.00           H  
ATOM   1354  HE2 LYS    87      22.210  41.499  35.847  1.00  0.00           H  
ATOM   1355  HE3 LYS    87      22.901  40.682  37.350  1.00  0.00           H  
ATOM   1356  HZ1 LYS    87      21.599  42.161  38.557  1.00  0.00           H  
ATOM   1357  HZ2 LYS    87      20.961  42.904  37.278  1.00  0.00           H  
ATOM   1358  HZ3 LYS    87      20.510  41.458  37.518  1.00  0.00           H  
ATOM   1359  N   ALA    88      27.491  45.776  37.034  1.00  0.00           N  
ATOM   1360  CA  ALA    88      28.350  46.985  37.044  1.00  0.00           C  
ATOM   1361  C   ALA    88      27.767  48.055  37.984  1.00  0.00           C  
ATOM   1362  O   ALA    88      26.510  48.166  38.139  1.00  0.00           O  
ATOM   1363  CB  ALA    88      28.481  47.432  35.619  1.00  0.00           C  
ATOM   1364  H   ALA    88      26.662  45.851  36.461  1.00  0.00           H  
ATOM   1365  HA  ALA    88      29.359  46.798  37.412  1.00  0.00           H  
ATOM   1366  HB1 ALA    88      27.492  47.663  35.223  1.00  0.00           H  
ATOM   1367  HB2 ALA    88      29.162  48.282  35.569  1.00  0.00           H  
ATOM   1368  HB3 ALA    88      29.025  46.623  35.132  1.00  0.00           H  
ATOM   1369  N   VAL    89      28.656  48.868  38.644  1.00  0.00           N  
ATOM   1370  CA  VAL    89      28.335  49.865  39.705  1.00  0.00           C  
ATOM   1371  C   VAL    89      29.081  51.249  39.494  1.00  0.00           C  
ATOM   1372  O   VAL    89      30.049  51.293  38.824  1.00  0.00           O  
ATOM   1373  CB  VAL    89      28.553  49.209  41.077  1.00  0.00           C  
ATOM   1374  CG1 VAL    89      27.555  48.133  41.421  1.00  0.00           C  
ATOM   1375  CG2 VAL    89      30.064  48.765  41.363  1.00  0.00           C  
ATOM   1376  H   VAL    89      29.637  48.773  38.425  1.00  0.00           H  
ATOM   1377  HA  VAL    89      27.273  50.110  39.689  1.00  0.00           H  
ATOM   1378  HB  VAL    89      28.375  49.970  41.837  1.00  0.00           H  
ATOM   1379 HG11 VAL    89      26.538  48.518  41.493  1.00  0.00           H  
ATOM   1380 HG12 VAL    89      27.620  47.441  40.582  1.00  0.00           H  
ATOM   1381 HG13 VAL    89      27.816  47.664  42.370  1.00  0.00           H  
ATOM   1382 HG21 VAL    89      30.308  47.916  40.724  1.00  0.00           H  
ATOM   1383 HG22 VAL    89      30.762  49.584  41.188  1.00  0.00           H  
ATOM   1384 HG23 VAL    89      30.163  48.511  42.418  1.00  0.00           H  
ATOM   1385  N   GLU    90      28.545  52.240  40.166  1.00  0.00           N  
ATOM   1386  CA  GLU    90      29.131  53.628  40.250  1.00  0.00           C  
ATOM   1387  C   GLU    90      29.265  53.994  41.717  1.00  0.00           C  
ATOM   1388  O   GLU    90      28.234  54.024  42.388  1.00  0.00           O  
ATOM   1389  CB  GLU    90      28.239  54.522  39.398  1.00  0.00           C  
ATOM   1390  CG  GLU    90      28.531  54.456  37.930  1.00  0.00           C  
ATOM   1391  CD  GLU    90      27.331  55.066  37.116  1.00  0.00           C  
ATOM   1392  OE1 GLU    90      27.497  55.655  35.985  1.00  0.00           O  
ATOM   1393  OE2 GLU    90      26.137  55.067  37.540  1.00  0.00           O1-
ATOM   1394  H   GLU    90      27.728  52.188  40.758  1.00  0.00           H  
ATOM   1395  HA  GLU    90      30.099  53.490  39.768  1.00  0.00           H  
ATOM   1396  HB2 GLU    90      27.181  54.306  39.550  1.00  0.00           H  
ATOM   1397  HB3 GLU    90      28.469  55.532  39.737  1.00  0.00           H  
ATOM   1398  HG2 GLU    90      29.323  55.166  37.692  1.00  0.00           H  
ATOM   1399  HG3 GLU    90      28.825  53.463  37.592  1.00  0.00           H  
ATOM   1400  N   HIS    91      30.411  54.193  42.327  1.00  0.00           N  
ATOM   1401  CA  HIS    91      30.587  53.983  43.801  1.00  0.00           C  
ATOM   1402  C   HIS    91      31.649  54.967  44.284  1.00  0.00           C  
ATOM   1403  O   HIS    91      32.657  55.112  43.566  1.00  0.00           O  
ATOM   1404  CB  HIS    91      30.963  52.536  43.915  1.00  0.00           C  
ATOM   1405  CG  HIS    91      31.329  52.236  45.369  1.00  0.00           C  
ATOM   1406  ND1 HIS    91      32.182  51.130  45.658  1.00  0.00           N  
ATOM   1407  CE1 HIS    91      32.132  51.079  46.975  1.00  0.00           C  
ATOM   1408  NE2 HIS    91      31.365  51.988  47.580  1.00  0.00           N  
ATOM   1409  CD2 HIS    91      30.764  52.654  46.557  1.00  0.00           C  
ATOM   1410  H   HIS    91      31.144  54.035  41.650  1.00  0.00           H  
ATOM   1411  HA  HIS    91      29.681  54.148  44.384  1.00  0.00           H  
ATOM   1412  HB2 HIS    91      30.043  51.999  43.682  1.00  0.00           H  
ATOM   1413  HB3 HIS    91      31.688  52.222  43.164  1.00  0.00           H  
ATOM   1414  HE1 HIS    91      32.658  50.395  47.624  1.00  0.00           H  
ATOM   1415  HE2 HIS    91      31.302  52.106  48.581  1.00  0.00           H  
ATOM   1416  HD2 HIS    91      29.969  53.382  46.629  1.00  0.00           H  
ATOM   1417  N   MET    92      31.333  55.702  45.354  1.00  0.00           N  
ATOM   1418  CA  MET    92      32.100  56.790  45.893  1.00  0.00           C  
ATOM   1419  C   MET    92      33.314  56.420  46.782  1.00  0.00           C  
ATOM   1420  O   MET    92      33.072  55.807  47.829  1.00  0.00           O  
ATOM   1421  CB  MET    92      31.110  57.745  46.712  1.00  0.00           C  
ATOM   1422  CG  MET    92      30.097  58.407  45.814  1.00  0.00           C  
ATOM   1423  SD  MET    92      30.796  59.639  44.640  1.00  0.00           S  
ATOM   1424  CE  MET    92      29.392  59.981  43.571  1.00  0.00           C  
ATOM   1425  H   MET    92      30.597  55.310  45.923  1.00  0.00           H  
ATOM   1426  HA  MET    92      32.381  57.415  45.045  1.00  0.00           H  
ATOM   1427  HB2 MET    92      30.566  57.161  47.455  1.00  0.00           H  
ATOM   1428  HB3 MET    92      31.709  58.499  47.223  1.00  0.00           H  
ATOM   1429  HG2 MET    92      29.566  57.628  45.266  1.00  0.00           H  
ATOM   1430  HG3 MET    92      29.402  58.925  46.474  1.00  0.00           H  
ATOM   1431  HE1 MET    92      29.450  60.940  43.056  1.00  0.00           H  
ATOM   1432  HE2 MET    92      29.174  59.118  42.942  1.00  0.00           H  
ATOM   1433  HE3 MET    92      28.559  60.035  44.272  1.00  0.00           H  
ATOM   1434  N   PHE    93      34.576  56.770  46.450  1.00  0.00           N  
ATOM   1435  CA  PHE    93      35.747  56.437  47.270  1.00  0.00           C  
ATOM   1436  C   PHE    93      36.825  57.554  47.197  1.00  0.00           C  
ATOM   1437  O   PHE    93      37.071  58.321  46.246  1.00  0.00           O  
ATOM   1438  CB  PHE    93      36.196  55.021  46.848  1.00  0.00           C  
ATOM   1439  CG  PHE    93      37.320  54.553  47.702  1.00  0.00           C  
ATOM   1440  CD1 PHE    93      38.648  54.937  47.489  1.00  0.00           C  
ATOM   1441  CE1 PHE    93      39.684  54.532  48.353  1.00  0.00           C  
ATOM   1442  CZ  PHE    93      39.414  53.623  49.368  1.00  0.00           C  
ATOM   1443  CE2 PHE    93      38.097  53.079  49.500  1.00  0.00           C  
ATOM   1444  CD2 PHE    93      37.079  53.584  48.674  1.00  0.00           C  
ATOM   1445  H   PHE    93      34.727  57.402  45.676  1.00  0.00           H  
ATOM   1446  HA  PHE    93      35.431  56.320  48.306  1.00  0.00           H  
ATOM   1447  HB2 PHE    93      35.312  54.392  46.955  1.00  0.00           H  
ATOM   1448  HB3 PHE    93      36.429  54.975  45.784  1.00  0.00           H  
ATOM   1449  HD1 PHE    93      38.833  55.758  46.812  1.00  0.00           H  
ATOM   1450  HE1 PHE    93      40.665  54.934  48.146  1.00  0.00           H  
ATOM   1451  HZ  PHE    93      40.237  53.161  49.893  1.00  0.00           H  
ATOM   1452  HE2 PHE    93      37.868  52.363  50.277  1.00  0.00           H  
ATOM   1453  HD2 PHE    93      36.071  53.214  48.789  1.00  0.00           H  
ATOM   1454  N   GLU    94      37.561  57.710  48.283  1.00  0.00           N  
ATOM   1455  CA  GLU    94      38.616  58.751  48.537  1.00  0.00           C  
ATOM   1456  C   GLU    94      39.738  58.681  47.493  1.00  0.00           C  
ATOM   1457  O   GLU    94      40.401  57.708  47.250  1.00  0.00           O  
ATOM   1458  CB  GLU    94      39.071  58.440  49.966  1.00  0.00           C  
ATOM   1459  CG  GLU    94      39.985  59.453  50.687  1.00  0.00           C  
ATOM   1460  CD  GLU    94      39.170  60.685  51.183  1.00  0.00           C  
ATOM   1461  OE1 GLU    94      39.491  61.225  52.275  1.00  0.00           O  
ATOM   1462  OE2 GLU    94      38.173  61.068  50.525  1.00  0.00           O1-
ATOM   1463  H   GLU    94      37.421  57.205  49.147  1.00  0.00           H  
ATOM   1464  HA  GLU    94      38.189  59.752  48.490  1.00  0.00           H  
ATOM   1465  HB2 GLU    94      38.146  58.414  50.542  1.00  0.00           H  
ATOM   1466  HB3 GLU    94      39.616  57.498  50.014  1.00  0.00           H  
ATOM   1467  HG2 GLU    94      40.409  58.965  51.565  1.00  0.00           H  
ATOM   1468  HG3 GLU    94      40.674  59.784  49.910  1.00  0.00           H  
ATOM   1469  N   THR    95      40.020  59.858  46.925  1.00  0.00           N  
ATOM   1470  CA  THR    95      41.237  60.220  46.089  1.00  0.00           C  
ATOM   1471  C   THR    95      42.537  60.365  46.915  1.00  0.00           C  
ATOM   1472  O   THR    95      42.500  60.542  48.126  1.00  0.00           O  
ATOM   1473  CB  THR    95      40.905  61.439  45.157  1.00  0.00           C  
ATOM   1474  CG2 THR    95      39.778  61.130  44.222  1.00  0.00           C  
ATOM   1475  OG1 THR    95      40.625  62.564  45.926  1.00  0.00           O  
ATOM   1476  H   THR    95      39.362  60.584  47.167  1.00  0.00           H  
ATOM   1477  HA  THR    95      41.422  59.403  45.391  1.00  0.00           H  
ATOM   1478  HB  THR    95      41.814  61.703  44.616  1.00  0.00           H  
ATOM   1479 HG21 THR    95      39.284  61.982  43.755  1.00  0.00           H  
ATOM   1480 HG22 THR    95      40.311  60.714  43.367  1.00  0.00           H  
ATOM   1481 HG23 THR    95      39.043  60.405  44.571  1.00  0.00           H  
ATOM   1482  HG1 THR    95      39.827  62.396  46.432  1.00  0.00           H  
ATOM   1483  N   GLU    96      43.696  60.486  46.223  1.00  0.00           N  
ATOM   1484  CA  GLU    96      44.988  60.505  46.871  1.00  0.00           C  
ATOM   1485  C   GLU    96      45.354  61.818  47.522  1.00  0.00           C  
ATOM   1486  O   GLU    96      46.239  61.820  48.410  1.00  0.00           O  
ATOM   1487  CB  GLU    96      46.027  60.135  45.818  1.00  0.00           C  
ATOM   1488  CG  GLU    96      46.340  61.160  44.644  1.00  0.00           C  
ATOM   1489  CD  GLU    96      45.548  61.084  43.321  1.00  0.00           C  
ATOM   1490  OE1 GLU    96      45.988  61.527  42.219  1.00  0.00           O  
ATOM   1491  OE2 GLU    96      44.445  60.514  43.317  1.00  0.00           O1-
ATOM   1492  H   GLU    96      43.638  60.256  45.241  1.00  0.00           H  
ATOM   1493  HA  GLU    96      45.037  59.717  47.621  1.00  0.00           H  
ATOM   1494  HB2 GLU    96      46.918  59.844  46.374  1.00  0.00           H  
ATOM   1495  HB3 GLU    96      45.764  59.277  45.199  1.00  0.00           H  
ATOM   1496  HG2 GLU    96      46.387  62.203  44.958  1.00  0.00           H  
ATOM   1497  HG3 GLU    96      47.348  60.863  44.355  1.00  0.00           H  
ATOM   1498  N   ASP    97      44.772  62.998  47.193  1.00  0.00           N  
ATOM   1499  CA  ASP    97      44.809  64.234  47.965  1.00  0.00           C  
ATOM   1500  C   ASP    97      43.594  64.511  48.844  1.00  0.00           C  
ATOM   1501  O   ASP    97      43.492  65.576  49.467  1.00  0.00           O  
ATOM   1502  CB  ASP    97      45.044  65.304  46.946  1.00  0.00           C  
ATOM   1503  CG  ASP    97      43.741  65.692  46.203  1.00  0.00           C  
ATOM   1504  OD1 ASP    97      43.557  66.856  45.934  1.00  0.00           O  
ATOM   1505  OD2 ASP    97      42.806  64.874  46.043  1.00  0.00           O1-
ATOM   1506  H   ASP    97      44.115  62.875  46.437  1.00  0.00           H  
ATOM   1507  HA  ASP    97      45.604  64.261  48.711  1.00  0.00           H  
ATOM   1508  HB2 ASP    97      45.430  66.211  47.412  1.00  0.00           H  
ATOM   1509  HB3 ASP    97      45.814  65.077  46.208  1.00  0.00           H  
ATOM   1510  N   GLY    98      42.747  63.464  48.970  1.00  0.00           N  
ATOM   1511  CA  GLY    98      41.482  63.499  49.725  1.00  0.00           C  
ATOM   1512  C   GLY    98      40.199  64.144  49.033  1.00  0.00           C  
ATOM   1513  O   GLY    98      40.312  64.707  47.984  1.00  0.00           O  
ATOM   1514  H   GLY    98      42.920  62.607  48.464  1.00  0.00           H  
ATOM   1515  HA2 GLY    98      41.298  62.443  49.926  1.00  0.00           H  
ATOM   1516  HA3 GLY    98      41.611  64.091  50.631  1.00  0.00           H  
ATOM   1517  N   SER    99      39.037  63.784  49.658  1.00  0.00           N  
ATOM   1518  CA  SER    99      37.728  63.846  49.064  1.00  0.00           C  
ATOM   1519  C   SER    99      37.392  62.792  48.064  1.00  0.00           C  
ATOM   1520  O   SER    99      38.320  62.207  47.431  1.00  0.00           O  
ATOM   1521  CB  SER    99      37.410  65.218  48.533  1.00  0.00           C  
ATOM   1522  OG  SER    99      38.015  66.272  49.367  1.00  0.00           O  
ATOM   1523  H   SER    99      39.004  63.324  50.556  1.00  0.00           H  
ATOM   1524  HA  SER    99      36.994  63.797  49.868  1.00  0.00           H  
ATOM   1525  HB2 SER    99      37.767  65.311  47.508  1.00  0.00           H  
ATOM   1526  HB3 SER    99      36.336  65.373  48.630  1.00  0.00           H  
ATOM   1527  HG  SER    99      37.736  66.106  50.271  1.00  0.00           H  
ATOM   1528  N   LYS   100      36.130  62.496  47.951  1.00  0.00           N  
ATOM   1529  CA  LYS   100      35.539  61.437  47.156  1.00  0.00           C  
ATOM   1530  C   LYS   100      35.585  61.743  45.674  1.00  0.00           C  
ATOM   1531  O   LYS   100      35.502  62.890  45.295  1.00  0.00           O  
ATOM   1532  CB  LYS   100      34.047  61.137  47.606  1.00  0.00           C  
ATOM   1533  CG  LYS   100      33.937  59.924  48.561  1.00  0.00           C  
ATOM   1534  CD  LYS   100      34.921  59.854  49.711  1.00  0.00           C  
ATOM   1535  CE  LYS   100      34.825  61.047  50.736  1.00  0.00           C  
ATOM   1536  NZ  LYS   100      35.713  60.924  51.882  1.00  0.00           N1+
ATOM   1537  H   LYS   100      35.542  63.258  48.255  1.00  0.00           H  
ATOM   1538  HA  LYS   100      36.190  60.565  47.232  1.00  0.00           H  
ATOM   1539  HB2 LYS   100      33.558  61.969  48.113  1.00  0.00           H  
ATOM   1540  HB3 LYS   100      33.441  60.924  46.725  1.00  0.00           H  
ATOM   1541  HG2 LYS   100      32.953  59.861  49.026  1.00  0.00           H  
ATOM   1542  HG3 LYS   100      33.883  59.024  47.949  1.00  0.00           H  
ATOM   1543  HD2 LYS   100      34.693  58.951  50.276  1.00  0.00           H  
ATOM   1544  HD3 LYS   100      35.915  59.773  49.270  1.00  0.00           H  
ATOM   1545  HE2 LYS   100      35.031  61.912  50.106  1.00  0.00           H  
ATOM   1546  HE3 LYS   100      33.841  60.998  51.202  1.00  0.00           H  
ATOM   1547  HZ1 LYS   100      35.555  61.663  52.552  1.00  0.00           H  
ATOM   1548  HZ2 LYS   100      35.562  60.032  52.331  1.00  0.00           H  
ATOM   1549  HZ3 LYS   100      36.670  60.964  51.563  1.00  0.00           H  
ATOM   1550  N   ASP   101      35.596  60.637  44.931  1.00  0.00           N  
ATOM   1551  CA  ASP   101      35.289  60.603  43.458  1.00  0.00           C  
ATOM   1552  C   ASP   101      34.299  59.444  43.124  1.00  0.00           C  
ATOM   1553  O   ASP   101      34.238  58.534  43.944  1.00  0.00           O  
ATOM   1554  CB  ASP   101      36.591  60.494  42.617  1.00  0.00           C  
ATOM   1555  CG  ASP   101      36.405  61.003  41.216  1.00  0.00           C  
ATOM   1556  OD1 ASP   101      35.360  61.603  40.800  1.00  0.00           O  
ATOM   1557  OD2 ASP   101      37.359  60.738  40.378  1.00  0.00           O1-
ATOM   1558  H   ASP   101      35.906  59.753  45.309  1.00  0.00           H  
ATOM   1559  HA  ASP   101      34.839  61.552  43.165  1.00  0.00           H  
ATOM   1560  HB2 ASP   101      37.368  61.184  42.948  1.00  0.00           H  
ATOM   1561  HB3 ASP   101      36.932  59.459  42.600  1.00  0.00           H  
ATOM   1562  N   GLU   102      33.652  59.494  41.958  1.00  0.00           N  
ATOM   1563  CA  GLU   102      32.741  58.410  41.529  1.00  0.00           C  
ATOM   1564  C   GLU   102      33.711  57.377  40.766  1.00  0.00           C  
ATOM   1565  O   GLU   102      34.182  57.693  39.702  1.00  0.00           O  
ATOM   1566  CB  GLU   102      31.624  58.927  40.693  1.00  0.00           C  
ATOM   1567  CG  GLU   102      30.679  57.858  40.164  1.00  0.00           C  
ATOM   1568  CD  GLU   102      29.376  58.340  39.571  1.00  0.00           C  
ATOM   1569  OE1 GLU   102      28.775  59.200  40.200  1.00  0.00           O  
ATOM   1570  OE2 GLU   102      29.118  57.981  38.391  1.00  0.00           O1-
ATOM   1571  H   GLU   102      33.799  60.250  41.305  1.00  0.00           H  
ATOM   1572  HA  GLU   102      32.197  57.932  42.343  1.00  0.00           H  
ATOM   1573  HB2 GLU   102      31.012  59.633  41.254  1.00  0.00           H  
ATOM   1574  HB3 GLU   102      32.076  59.442  39.846  1.00  0.00           H  
ATOM   1575  HG2 GLU   102      31.166  57.142  39.503  1.00  0.00           H  
ATOM   1576  HG3 GLU   102      30.288  57.291  41.008  1.00  0.00           H  
ATOM   1577  N   TRP   103      33.936  56.153  41.244  1.00  0.00           N  
ATOM   1578  CA  TRP   103      34.695  55.070  40.608  1.00  0.00           C  
ATOM   1579  C   TRP   103      33.710  54.141  39.917  1.00  0.00           C  
ATOM   1580  O   TRP   103      32.630  53.919  40.446  1.00  0.00           O  
ATOM   1581  CB  TRP   103      35.538  54.380  41.712  1.00  0.00           C  
ATOM   1582  CG  TRP   103      36.592  55.185  42.375  1.00  0.00           C  
ATOM   1583  CD1 TRP   103      36.309  56.059  43.362  1.00  0.00           C  
ATOM   1584  NE1 TRP   103      37.455  56.748  43.818  1.00  0.00           N  
ATOM   1585  CE2 TRP   103      38.550  56.098  43.293  1.00  0.00           C  
ATOM   1586  CZ2 TRP   103      39.855  56.129  43.717  1.00  0.00           C  
ATOM   1587  CH2 TRP   103      40.823  55.342  42.996  1.00  0.00           C  
ATOM   1588  CZ3 TRP   103      40.362  54.585  41.924  1.00  0.00           C  
ATOM   1589  CE3 TRP   103      38.974  54.501  41.627  1.00  0.00           C  
ATOM   1590  CD2 TRP   103      38.033  55.242  42.301  1.00  0.00           C  
ATOM   1591  H   TRP   103      33.653  55.973  42.197  1.00  0.00           H  
ATOM   1592  HA  TRP   103      35.359  55.384  39.803  1.00  0.00           H  
ATOM   1593  HB2 TRP   103      34.777  54.073  42.429  1.00  0.00           H  
ATOM   1594  HB3 TRP   103      35.857  53.404  41.345  1.00  0.00           H  
ATOM   1595  HD1 TRP   103      35.353  56.344  43.777  1.00  0.00           H  
ATOM   1596  HE1 TRP   103      37.477  57.251  44.693  1.00  0.00           H  
ATOM   1597  HZ2 TRP   103      40.110  56.781  44.540  1.00  0.00           H  
ATOM   1598  HH2 TRP   103      41.871  55.348  43.255  1.00  0.00           H  
ATOM   1599  HZ3 TRP   103      41.027  53.925  41.386  1.00  0.00           H  
ATOM   1600  HE3 TRP   103      38.664  53.846  40.826  1.00  0.00           H  
ATOM   1601  N   ARG   104      33.974  53.734  38.692  1.00  0.00           N  
ATOM   1602  CA  ARG   104      33.164  52.830  37.927  1.00  0.00           C  
ATOM   1603  C   ARG   104      33.631  51.432  38.218  1.00  0.00           C  
ATOM   1604  O   ARG   104      34.833  51.227  38.194  1.00  0.00           O  
ATOM   1605  CB  ARG   104      33.242  53.329  36.485  1.00  0.00           C  
ATOM   1606  CG  ARG   104      32.296  54.508  36.173  1.00  0.00           C  
ATOM   1607  CD  ARG   104      32.774  55.451  35.102  1.00  0.00           C  
ATOM   1608  NE  ARG   104      33.328  54.781  33.852  1.00  0.00           N  
ATOM   1609  CZ  ARG   104      32.600  54.462  32.799  1.00  0.00           C  
ATOM   1610  NH1 ARG   104      31.336  54.843  32.703  1.00  0.00           N  
ATOM   1611  NH2 ARG   104      33.060  53.692  31.879  1.00  0.00           N1+
ATOM   1612  H   ARG   104      34.778  54.101  38.202  1.00  0.00           H  
ATOM   1613  HA  ARG   104      32.150  52.889  38.323  1.00  0.00           H  
ATOM   1614  HB2 ARG   104      34.288  53.563  36.287  1.00  0.00           H  
ATOM   1615  HB3 ARG   104      33.063  52.477  35.828  1.00  0.00           H  
ATOM   1616  HG2 ARG   104      31.339  54.041  35.943  1.00  0.00           H  
ATOM   1617  HG3 ARG   104      32.162  54.977  37.149  1.00  0.00           H  
ATOM   1618  HD2 ARG   104      31.936  56.110  34.877  1.00  0.00           H  
ATOM   1619  HD3 ARG   104      33.604  55.960  35.593  1.00  0.00           H  
ATOM   1620  HE  ARG   104      34.285  54.461  33.893  1.00  0.00           H  
ATOM   1621 HH11 ARG   104      30.923  55.538  33.308  1.00  0.00           H  
ATOM   1622 HH12 ARG   104      30.709  54.462  32.009  1.00  0.00           H  
ATOM   1623 HH21 ARG   104      33.948  53.238  32.040  1.00  0.00           H  
ATOM   1624 HH22 ARG   104      32.411  53.256  31.240  1.00  0.00           H  
ATOM   1625  N   GLY   105      32.747  50.515  38.554  1.00  0.00           N  
ATOM   1626  CA  GLY   105      33.246  49.178  38.898  1.00  0.00           C  
ATOM   1627  C   GLY   105      32.330  48.072  38.709  1.00  0.00           C  
ATOM   1628  O   GLY   105      31.405  48.211  37.869  1.00  0.00           O  
ATOM   1629  H   GLY   105      31.787  50.827  38.585  1.00  0.00           H  
ATOM   1630  HA2 GLY   105      34.164  48.988  38.342  1.00  0.00           H  
ATOM   1631  HA3 GLY   105      33.476  49.221  39.962  1.00  0.00           H  
ATOM   1632  N   MET   106      32.536  46.899  39.370  1.00  0.00           N  
ATOM   1633  CA  MET   106      31.648  45.718  39.233  1.00  0.00           C  
ATOM   1634  C   MET   106      31.625  44.742  40.501  1.00  0.00           C  
ATOM   1635  O   MET   106      32.681  44.413  41.045  1.00  0.00           O  
ATOM   1636  CB  MET   106      31.998  44.957  37.928  1.00  0.00           C  
ATOM   1637  CG  MET   106      31.277  43.565  37.747  1.00  0.00           C  
ATOM   1638  SD  MET   106      31.845  42.748  36.229  1.00  0.00           S  
ATOM   1639  CE  MET   106      30.746  43.607  35.136  1.00  0.00           C  
ATOM   1640  H   MET   106      33.362  46.764  39.936  1.00  0.00           H  
ATOM   1641  HA  MET   106      30.646  46.141  39.165  1.00  0.00           H  
ATOM   1642  HB2 MET   106      31.832  45.498  36.997  1.00  0.00           H  
ATOM   1643  HB3 MET   106      33.064  44.726  37.934  1.00  0.00           H  
ATOM   1644  HG2 MET   106      31.496  42.931  38.607  1.00  0.00           H  
ATOM   1645  HG3 MET   106      30.202  43.740  37.705  1.00  0.00           H  
ATOM   1646  HE1 MET   106      29.720  43.239  35.139  1.00  0.00           H  
ATOM   1647  HE2 MET   106      30.803  44.691  35.233  1.00  0.00           H  
ATOM   1648  HE3 MET   106      30.956  43.270  34.121  1.00  0.00           H  
ATOM   1649  N   VAL   107      30.427  44.345  40.984  1.00  0.00           N  
ATOM   1650  CA  VAL   107      30.280  43.485  42.114  1.00  0.00           C  
ATOM   1651  C   VAL   107      30.165  42.109  41.609  1.00  0.00           C  
ATOM   1652  O   VAL   107      29.383  41.734  40.697  1.00  0.00           O  
ATOM   1653  CB  VAL   107      29.103  43.909  43.041  1.00  0.00           C  
ATOM   1654  CG1 VAL   107      28.801  42.827  44.107  1.00  0.00           C  
ATOM   1655  CG2 VAL   107      29.469  45.257  43.691  1.00  0.00           C  
ATOM   1656  H   VAL   107      29.572  44.631  40.529  1.00  0.00           H  
ATOM   1657  HA  VAL   107      31.147  43.458  42.773  1.00  0.00           H  
ATOM   1658  HB  VAL   107      28.206  44.018  42.431  1.00  0.00           H  
ATOM   1659 HG11 VAL   107      28.136  43.264  44.851  1.00  0.00           H  
ATOM   1660 HG12 VAL   107      28.307  41.947  43.696  1.00  0.00           H  
ATOM   1661 HG13 VAL   107      29.788  42.568  44.489  1.00  0.00           H  
ATOM   1662 HG21 VAL   107      29.473  45.995  42.888  1.00  0.00           H  
ATOM   1663 HG22 VAL   107      28.730  45.590  44.420  1.00  0.00           H  
ATOM   1664 HG23 VAL   107      30.483  45.178  44.081  1.00  0.00           H  
ATOM   1665  N   LEU   108      30.976  41.194  42.208  1.00  0.00           N  
ATOM   1666  CA  LEU   108      31.294  39.858  41.689  1.00  0.00           C  
ATOM   1667  C   LEU   108      30.519  38.804  42.448  1.00  0.00           C  
ATOM   1668  O   LEU   108      29.880  37.906  41.863  1.00  0.00           O  
ATOM   1669  CB  LEU   108      32.821  39.625  41.728  1.00  0.00           C  
ATOM   1670  CG  LEU   108      33.686  40.719  40.983  1.00  0.00           C  
ATOM   1671  CD1 LEU   108      35.070  40.738  41.530  1.00  0.00           C  
ATOM   1672  CD2 LEU   108      33.689  40.686  39.491  1.00  0.00           C  
ATOM   1673  H   LEU   108      31.425  41.477  43.067  1.00  0.00           H  
ATOM   1674  HA  LEU   108      30.998  39.783  40.643  1.00  0.00           H  
ATOM   1675  HB2 LEU   108      32.909  39.702  42.812  1.00  0.00           H  
ATOM   1676  HB3 LEU   108      33.038  38.614  41.385  1.00  0.00           H  
ATOM   1677  HG  LEU   108      33.182  41.660  41.202  1.00  0.00           H  
ATOM   1678 HD11 LEU   108      35.540  39.754  41.509  1.00  0.00           H  
ATOM   1679 HD12 LEU   108      35.751  41.365  40.955  1.00  0.00           H  
ATOM   1680 HD13 LEU   108      35.160  41.116  42.548  1.00  0.00           H  
ATOM   1681 HD21 LEU   108      33.853  41.677  39.068  1.00  0.00           H  
ATOM   1682 HD22 LEU   108      34.461  39.989  39.166  1.00  0.00           H  
ATOM   1683 HD23 LEU   108      32.712  40.390  39.108  1.00  0.00           H  
ATOM   1684  N   ALA   109      30.461  38.877  43.820  1.00  0.00           N  
ATOM   1685  CA  ALA   109      29.734  37.870  44.618  1.00  0.00           C  
ATOM   1686  C   ALA   109      29.751  38.420  46.140  1.00  0.00           C  
ATOM   1687  O   ALA   109      30.401  39.344  46.494  1.00  0.00           O  
ATOM   1688  CB  ALA   109      30.286  36.444  44.590  1.00  0.00           C  
ATOM   1689  H   ALA   109      30.897  39.591  44.386  1.00  0.00           H  
ATOM   1690  HA  ALA   109      28.715  37.825  44.235  1.00  0.00           H  
ATOM   1691  HB1 ALA   109      31.225  36.282  45.120  1.00  0.00           H  
ATOM   1692  HB2 ALA   109      29.581  35.767  45.072  1.00  0.00           H  
ATOM   1693  HB3 ALA   109      30.604  36.102  43.605  1.00  0.00           H  
ATOM   1694  N   ARG   110      28.936  37.793  47.016  1.00  0.00           N  
ATOM   1695  CA  ARG   110      29.042  37.867  48.521  1.00  0.00           C  
ATOM   1696  C   ARG   110      30.119  36.866  48.971  1.00  0.00           C  
ATOM   1697  O   ARG   110      30.043  35.702  48.505  1.00  0.00           O  
ATOM   1698  CB  ARG   110      27.691  37.528  49.178  1.00  0.00           C  
ATOM   1699  CG  ARG   110      26.615  38.666  48.854  1.00  0.00           C  
ATOM   1700  CD  ARG   110      25.575  38.862  49.948  1.00  0.00           C  
ATOM   1701  NE  ARG   110      24.626  37.766  50.067  1.00  0.00           N  
ATOM   1702  CZ  ARG   110      24.165  37.134  51.166  1.00  0.00           C  
ATOM   1703  NH1 ARG   110      24.603  37.338  52.368  1.00  0.00           N  
ATOM   1704  NH2 ARG   110      23.200  36.255  51.091  1.00  0.00           N1+
ATOM   1705  H   ARG   110      28.355  37.031  46.696  1.00  0.00           H  
ATOM   1706  HA  ARG   110      29.411  38.834  48.861  1.00  0.00           H  
ATOM   1707  HB2 ARG   110      27.361  36.523  48.915  1.00  0.00           H  
ATOM   1708  HB3 ARG   110      27.914  37.608  50.242  1.00  0.00           H  
ATOM   1709  HG2 ARG   110      27.116  39.631  48.790  1.00  0.00           H  
ATOM   1710  HG3 ARG   110      26.129  38.508  47.891  1.00  0.00           H  
ATOM   1711  HD2 ARG   110      26.094  39.074  50.884  1.00  0.00           H  
ATOM   1712  HD3 ARG   110      24.971  39.753  49.778  1.00  0.00           H  
ATOM   1713  HE  ARG   110      24.121  37.616  49.205  1.00  0.00           H  
ATOM   1714 HH11 ARG   110      25.510  37.766  52.486  1.00  0.00           H  
ATOM   1715 HH12 ARG   110      24.380  36.606  53.027  1.00  0.00           H  
ATOM   1716 HH21 ARG   110      22.741  36.148  50.198  1.00  0.00           H  
ATOM   1717 HH22 ARG   110      22.647  35.998  51.896  1.00  0.00           H  
ATOM   1718  N   ALA   111      30.970  37.242  49.870  1.00  0.00           N  
ATOM   1719  CA  ALA   111      32.051  36.387  50.345  1.00  0.00           C  
ATOM   1720  C   ALA   111      31.629  35.218  51.281  1.00  0.00           C  
ATOM   1721  O   ALA   111      30.618  35.259  51.962  1.00  0.00           O  
ATOM   1722  CB  ALA   111      33.073  37.327  50.941  1.00  0.00           C  
ATOM   1723  H   ALA   111      30.824  38.120  50.347  1.00  0.00           H  
ATOM   1724  HA  ALA   111      32.499  35.877  49.492  1.00  0.00           H  
ATOM   1725  HB1 ALA   111      33.795  36.733  51.502  1.00  0.00           H  
ATOM   1726  HB2 ALA   111      33.601  38.010  50.276  1.00  0.00           H  
ATOM   1727  HB3 ALA   111      32.495  37.892  51.672  1.00  0.00           H  
ATOM   1728  N   PRO   112      32.423  34.106  51.284  1.00  0.00           N  
ATOM   1729  CA  PRO   112      32.195  32.886  52.113  1.00  0.00           C  
ATOM   1730  C   PRO   112      32.502  33.269  53.572  1.00  0.00           C  
ATOM   1731  O   PRO   112      33.557  33.797  53.841  1.00  0.00           O  
ATOM   1732  CD  PRO   112      33.556  33.863  50.401  1.00  0.00           C  
ATOM   1733  CG  PRO   112      34.272  32.731  51.009  1.00  0.00           C  
ATOM   1734  CB  PRO   112      33.217  31.819  51.690  1.00  0.00           C  
ATOM   1735  HD2 PRO   112      34.323  34.629  50.289  1.00  0.00           H  
ATOM   1736  HD3 PRO   112      33.109  33.603  49.441  1.00  0.00           H  
ATOM   1737  HG2 PRO   112      34.852  33.135  51.839  1.00  0.00           H  
ATOM   1738  HG3 PRO   112      34.856  32.071  50.367  1.00  0.00           H  
ATOM   1739  HB2 PRO   112      33.763  31.260  52.450  1.00  0.00           H  
ATOM   1740  HB3 PRO   112      32.739  31.141  50.984  1.00  0.00           H  
ATOM   1741  HA  PRO   112      31.184  32.480  52.071  1.00  0.00           H  
ATOM   1742  N   VAL   113      31.610  32.845  54.477  1.00  0.00           N  
ATOM   1743  CA  VAL   113      31.497  33.203  55.902  1.00  0.00           C  
ATOM   1744  C   VAL   113      31.341  34.708  56.249  1.00  0.00           C  
ATOM   1745  O   VAL   113      30.575  35.118  57.098  1.00  0.00           O  
ATOM   1746  CB  VAL   113      32.647  32.609  56.869  1.00  0.00           C  
ATOM   1747  CG1 VAL   113      32.736  31.047  56.455  1.00  0.00           C  
ATOM   1748  CG2 VAL   113      34.092  33.139  56.822  1.00  0.00           C  
ATOM   1749  H   VAL   113      30.753  32.398  54.184  1.00  0.00           H  
ATOM   1750  HA  VAL   113      30.586  32.735  56.275  1.00  0.00           H  
ATOM   1751  HB  VAL   113      32.251  32.545  57.883  1.00  0.00           H  
ATOM   1752 HG11 VAL   113      31.732  30.624  56.405  1.00  0.00           H  
ATOM   1753 HG12 VAL   113      33.100  30.855  55.445  1.00  0.00           H  
ATOM   1754 HG13 VAL   113      33.434  30.544  57.123  1.00  0.00           H  
ATOM   1755 HG21 VAL   113      34.766  32.428  57.298  1.00  0.00           H  
ATOM   1756 HG22 VAL   113      34.471  33.194  55.801  1.00  0.00           H  
ATOM   1757 HG23 VAL   113      34.198  34.117  57.292  1.00  0.00           H  
ATOM   1758  N   MET   114      32.107  35.533  55.562  1.00  0.00           N  
ATOM   1759  CA  MET   114      31.933  36.958  55.602  1.00  0.00           C  
ATOM   1760  C   MET   114      30.690  37.436  54.773  1.00  0.00           C  
ATOM   1761  O   MET   114      30.852  38.212  53.849  1.00  0.00           O  
ATOM   1762  CB  MET   114      33.242  37.652  55.151  1.00  0.00           C  
ATOM   1763  CG  MET   114      34.310  37.565  56.246  1.00  0.00           C  
ATOM   1764  SD  MET   114      35.983  38.263  56.026  1.00  0.00           S  
ATOM   1765  CE  MET   114      35.655  39.913  56.538  1.00  0.00           C  
ATOM   1766  H   MET   114      32.717  35.082  54.896  1.00  0.00           H  
ATOM   1767  HA  MET   114      31.805  37.354  56.610  1.00  0.00           H  
ATOM   1768  HB2 MET   114      33.652  37.161  54.268  1.00  0.00           H  
ATOM   1769  HB3 MET   114      33.215  38.701  54.855  1.00  0.00           H  
ATOM   1770  HG2 MET   114      33.860  38.063  57.105  1.00  0.00           H  
ATOM   1771  HG3 MET   114      34.474  36.530  56.546  1.00  0.00           H  
ATOM   1772  HE1 MET   114      36.594  40.467  56.531  1.00  0.00           H  
ATOM   1773  HE2 MET   114      35.053  40.439  55.799  1.00  0.00           H  
ATOM   1774  HE3 MET   114      35.164  40.015  57.506  1.00  0.00           H  
ATOM   1775  N   ASN   115      29.497  36.952  55.139  1.00  0.00           N  
ATOM   1776  CA  ASN   115      28.347  36.905  54.205  1.00  0.00           C  
ATOM   1777  C   ASN   115      27.821  38.296  54.043  1.00  0.00           C  
ATOM   1778  O   ASN   115      26.929  38.509  53.201  1.00  0.00           O  
ATOM   1779  CB  ASN   115      27.321  35.870  54.704  1.00  0.00           C  
ATOM   1780  CG  ASN   115      27.890  34.511  55.109  1.00  0.00           C  
ATOM   1781  OD1 ASN   115      27.901  34.114  56.274  1.00  0.00           O  
ATOM   1782  ND2 ASN   115      28.281  33.732  54.171  1.00  0.00           N  
ATOM   1783  H   ASN   115      29.484  36.292  55.903  1.00  0.00           H  
ATOM   1784  HA  ASN   115      28.578  36.719  53.156  1.00  0.00           H  
ATOM   1785  HB2 ASN   115      26.600  36.290  55.405  1.00  0.00           H  
ATOM   1786  HB3 ASN   115      26.574  35.559  53.974  1.00  0.00           H  
ATOM   1787 HD21 ASN   115      28.141  33.927  53.190  1.00  0.00           H  
ATOM   1788 HD22 ASN   115      28.434  32.761  54.404  1.00  0.00           H  
ATOM   1789  N   THR   116      28.222  39.344  54.778  1.00  0.00           N  
ATOM   1790  CA  THR   116      27.861  40.739  54.505  1.00  0.00           C  
ATOM   1791  C   THR   116      28.808  41.498  53.530  1.00  0.00           C  
ATOM   1792  O   THR   116      28.478  42.595  53.140  1.00  0.00           O  
ATOM   1793  CB  THR   116      27.649  41.615  55.738  1.00  0.00           C  
ATOM   1794  CG2 THR   116      26.470  41.077  56.588  1.00  0.00           C  
ATOM   1795  OG1 THR   116      28.737  41.830  56.561  1.00  0.00           O  
ATOM   1796  H   THR   116      28.900  39.183  55.509  1.00  0.00           H  
ATOM   1797  HA  THR   116      26.912  40.704  53.970  1.00  0.00           H  
ATOM   1798  HB  THR   116      27.381  42.624  55.422  1.00  0.00           H  
ATOM   1799 HG21 THR   116      26.108  41.875  57.236  1.00  0.00           H  
ATOM   1800 HG22 THR   116      25.724  40.843  55.828  1.00  0.00           H  
ATOM   1801 HG23 THR   116      26.699  40.188  57.176  1.00  0.00           H  
ATOM   1802  HG1 THR   116      29.077  40.976  56.839  1.00  0.00           H  
ATOM   1803  N   TRP   117      29.996  40.905  53.205  1.00  0.00           N  
ATOM   1804  CA  TRP   117      31.031  41.540  52.404  1.00  0.00           C  
ATOM   1805  C   TRP   117      30.885  41.130  50.960  1.00  0.00           C  
ATOM   1806  O   TRP   117      30.685  39.954  50.660  1.00  0.00           O  
ATOM   1807  CB  TRP   117      32.458  41.131  52.986  1.00  0.00           C  
ATOM   1808  CG  TRP   117      32.561  41.667  54.338  1.00  0.00           C  
ATOM   1809  CD1 TRP   117      31.890  41.329  55.468  1.00  0.00           C  
ATOM   1810  NE1 TRP   117      32.322  42.063  56.522  1.00  0.00           N  
ATOM   1811  CE2 TRP   117      33.093  43.140  56.099  1.00  0.00           C  
ATOM   1812  CZ2 TRP   117      33.569  44.250  56.756  1.00  0.00           C  
ATOM   1813  CH2 TRP   117      34.354  45.124  56.002  1.00  0.00           C  
ATOM   1814  CZ3 TRP   117      34.640  44.917  54.657  1.00  0.00           C  
ATOM   1815  CE3 TRP   117      34.151  43.799  54.041  1.00  0.00           C  
ATOM   1816  CD2 TRP   117      33.306  42.895  54.724  1.00  0.00           C  
ATOM   1817  H   TRP   117      30.143  39.930  53.424  1.00  0.00           H  
ATOM   1818  HA  TRP   117      30.916  42.624  52.377  1.00  0.00           H  
ATOM   1819  HB2 TRP   117      32.548  40.045  52.966  1.00  0.00           H  
ATOM   1820  HB3 TRP   117      33.288  41.580  52.441  1.00  0.00           H  
ATOM   1821  HD1 TRP   117      31.207  40.493  55.497  1.00  0.00           H  
ATOM   1822  HE1 TRP   117      31.940  42.010  57.455  1.00  0.00           H  
ATOM   1823  HZ2 TRP   117      33.376  44.348  57.814  1.00  0.00           H  
ATOM   1824  HH2 TRP   117      34.641  45.999  56.566  1.00  0.00           H  
ATOM   1825  HZ3 TRP   117      35.308  45.615  54.173  1.00  0.00           H  
ATOM   1826  HE3 TRP   117      34.246  43.651  52.976  1.00  0.00           H  
ATOM   1827  N   PHE   118      30.914  42.071  50.042  1.00  0.00           N  
ATOM   1828  CA  PHE   118      30.942  41.808  48.602  1.00  0.00           C  
ATOM   1829  C   PHE   118      32.376  41.704  48.096  1.00  0.00           C  
ATOM   1830  O   PHE   118      33.128  42.604  48.473  1.00  0.00           O  
ATOM   1831  CB  PHE   118      30.081  42.852  47.843  1.00  0.00           C  
ATOM   1832  CG  PHE   118      28.606  42.752  48.361  1.00  0.00           C  
ATOM   1833  CD1 PHE   118      28.243  43.314  49.589  1.00  0.00           C  
ATOM   1834  CE1 PHE   118      26.888  43.203  50.088  1.00  0.00           C  
ATOM   1835  CZ  PHE   118      25.929  42.374  49.369  1.00  0.00           C  
ATOM   1836  CE2 PHE   118      26.250  41.946  48.079  1.00  0.00           C  
ATOM   1837  CD2 PHE   118      27.600  42.083  47.613  1.00  0.00           C  
ATOM   1838  H   PHE   118      31.234  43.003  50.264  1.00  0.00           H  
ATOM   1839  HA  PHE   118      30.503  40.829  48.406  1.00  0.00           H  
ATOM   1840  HB2 PHE   118      30.543  43.839  47.845  1.00  0.00           H  
ATOM   1841  HB3 PHE   118      30.199  42.540  46.806  1.00  0.00           H  
ATOM   1842  HD1 PHE   118      28.981  43.844  50.172  1.00  0.00           H  
ATOM   1843  HE1 PHE   118      26.509  43.805  50.900  1.00  0.00           H  
ATOM   1844  HZ  PHE   118      24.937  42.208  49.762  1.00  0.00           H  
ATOM   1845  HE2 PHE   118      25.638  41.228  47.554  1.00  0.00           H  
ATOM   1846  HD2 PHE   118      27.874  41.690  46.645  1.00  0.00           H  
ATOM   1847  N   TYR   119      32.770  40.743  47.186  1.00  0.00           N  
ATOM   1848  CA  TYR   119      33.849  40.773  46.179  1.00  0.00           C  
ATOM   1849  C   TYR   119      33.590  41.893  45.135  1.00  0.00           C  
ATOM   1850  O   TYR   119      32.633  41.834  44.361  1.00  0.00           O  
ATOM   1851  CB  TYR   119      33.849  39.375  45.498  1.00  0.00           C  
ATOM   1852  CG  TYR   119      34.394  38.247  46.371  1.00  0.00           C  
ATOM   1853  CD1 TYR   119      34.238  36.937  45.906  1.00  0.00           C  
ATOM   1854  CE1 TYR   119      34.803  35.877  46.612  1.00  0.00           C  
ATOM   1855  CZ  TYR   119      35.377  36.133  47.916  1.00  0.00           C  
ATOM   1856  OH  TYR   119      35.887  35.145  48.656  1.00  0.00           O  
ATOM   1857  CE2 TYR   119      35.426  37.447  48.359  1.00  0.00           C  
ATOM   1858  CD2 TYR   119      34.959  38.481  47.614  1.00  0.00           C  
ATOM   1859  H   TYR   119      32.141  39.974  47.005  1.00  0.00           H  
ATOM   1860  HA  TYR   119      34.866  40.963  46.521  1.00  0.00           H  
ATOM   1861  HB2 TYR   119      32.865  39.030  45.181  1.00  0.00           H  
ATOM   1862  HB3 TYR   119      34.537  39.429  44.655  1.00  0.00           H  
ATOM   1863  HD1 TYR   119      33.729  36.761  44.970  1.00  0.00           H  
ATOM   1864  HE1 TYR   119      34.732  34.855  46.270  1.00  0.00           H  
ATOM   1865  HH  TYR   119      36.344  34.485  48.129  1.00  0.00           H  
ATOM   1866  HE2 TYR   119      35.798  37.690  49.343  1.00  0.00           H  
ATOM   1867  HD2 TYR   119      35.077  39.481  48.005  1.00  0.00           H  
ATOM   1868  N   ILE   120      34.506  42.847  45.037  1.00  0.00           N  
ATOM   1869  CA  ILE   120      34.291  44.051  44.237  1.00  0.00           C  
ATOM   1870  C   ILE   120      35.582  44.518  43.532  1.00  0.00           C  
ATOM   1871  O   ILE   120      36.638  44.431  44.170  1.00  0.00           O  
ATOM   1872  CB  ILE   120      33.586  45.189  45.061  1.00  0.00           C  
ATOM   1873  CG2 ILE   120      34.445  45.494  46.390  1.00  0.00           C  
ATOM   1874  CG1 ILE   120      33.380  46.520  44.232  1.00  0.00           C  
ATOM   1875  CD1 ILE   120      32.330  47.417  44.841  1.00  0.00           C  
ATOM   1876  H   ILE   120      35.265  42.836  45.703  1.00  0.00           H  
ATOM   1877  HA  ILE   120      33.597  43.848  43.421  1.00  0.00           H  
ATOM   1878  HB  ILE   120      32.634  44.782  45.403  1.00  0.00           H  
ATOM   1879 HG21 ILE   120      34.757  44.656  47.014  1.00  0.00           H  
ATOM   1880 HG22 ILE   120      35.325  46.046  46.060  1.00  0.00           H  
ATOM   1881 HG23 ILE   120      33.823  46.218  46.916  1.00  0.00           H  
ATOM   1882 HG12 ILE   120      34.289  47.121  44.189  1.00  0.00           H  
ATOM   1883 HG13 ILE   120      33.111  46.360  43.188  1.00  0.00           H  
ATOM   1884 HD11 ILE   120      32.270  48.363  44.301  1.00  0.00           H  
ATOM   1885 HD12 ILE   120      31.346  46.952  44.787  1.00  0.00           H  
ATOM   1886 HD13 ILE   120      32.529  47.522  45.907  1.00  0.00           H  
ATOM   1887  N   THR   121      35.522  45.082  42.338  1.00  0.00           N  
ATOM   1888  CA  THR   121      36.638  45.477  41.455  1.00  0.00           C  
ATOM   1889  C   THR   121      36.206  46.767  40.718  1.00  0.00           C  
ATOM   1890  O   THR   121      35.049  47.223  40.747  1.00  0.00           O  
ATOM   1891  CB  THR   121      37.138  44.292  40.589  1.00  0.00           C  
ATOM   1892  CG2 THR   121      36.254  43.765  39.459  1.00  0.00           C  
ATOM   1893  OG1 THR   121      38.377  44.543  40.043  1.00  0.00           O  
ATOM   1894  H   THR   121      34.618  45.095  41.887  1.00  0.00           H  
ATOM   1895  HA  THR   121      37.500  45.760  42.060  1.00  0.00           H  
ATOM   1896  HB  THR   121      37.217  43.370  41.164  1.00  0.00           H  
ATOM   1897 HG21 THR   121      35.339  43.360  39.892  1.00  0.00           H  
ATOM   1898 HG22 THR   121      36.021  44.569  38.760  1.00  0.00           H  
ATOM   1899 HG23 THR   121      36.676  42.881  38.982  1.00  0.00           H  
ATOM   1900  HG1 THR   121      39.046  44.343  40.702  1.00  0.00           H  
ATOM   1901  N   TYR   122      37.199  47.354  40.111  1.00  0.00           N  
ATOM   1902  CA  TYR   122      37.230  48.632  39.486  1.00  0.00           C  
ATOM   1903  C   TYR   122      37.767  48.773  38.102  1.00  0.00           C  
ATOM   1904  O   TYR   122      38.875  48.302  37.836  1.00  0.00           O  
ATOM   1905  CB  TYR   122      37.835  49.696  40.447  1.00  0.00           C  
ATOM   1906  CG  TYR   122      36.972  49.792  41.770  1.00  0.00           C  
ATOM   1907  CD1 TYR   122      37.343  49.032  42.891  1.00  0.00           C  
ATOM   1908  CE1 TYR   122      36.617  49.136  44.078  1.00  0.00           C  
ATOM   1909  CZ  TYR   122      35.458  49.937  44.100  1.00  0.00           C  
ATOM   1910  OH  TYR   122      34.788  49.915  45.311  1.00  0.00           O  
ATOM   1911  CE2 TYR   122      35.041  50.703  42.965  1.00  0.00           C  
ATOM   1912  CD2 TYR   122      35.901  50.709  41.829  1.00  0.00           C  
ATOM   1913  H   TYR   122      38.043  46.817  39.975  1.00  0.00           H  
ATOM   1914  HA  TYR   122      36.195  48.901  39.276  1.00  0.00           H  
ATOM   1915  HB2 TYR   122      38.789  49.321  40.817  1.00  0.00           H  
ATOM   1916  HB3 TYR   122      37.843  50.722  40.079  1.00  0.00           H  
ATOM   1917  HD1 TYR   122      38.223  48.408  42.833  1.00  0.00           H  
ATOM   1918  HE1 TYR   122      36.844  48.491  44.914  1.00  0.00           H  
ATOM   1919  HH  TYR   122      34.002  50.464  45.362  1.00  0.00           H  
ATOM   1920  HE2 TYR   122      34.117  51.261  42.976  1.00  0.00           H  
ATOM   1921  HD2 TYR   122      35.588  51.337  41.008  1.00  0.00           H  
ATOM   1922  N   GLU   123      37.065  49.428  37.161  1.00  0.00           N  
ATOM   1923  CA  GLU   123      37.592  49.820  35.833  1.00  0.00           C  
ATOM   1924  C   GLU   123      38.995  50.459  35.813  1.00  0.00           C  
ATOM   1925  O   GLU   123      39.823  50.190  34.887  1.00  0.00           O  
ATOM   1926  CB  GLU   123      36.478  50.694  35.171  1.00  0.00           C  
ATOM   1927  CG  GLU   123      36.622  50.855  33.654  1.00  0.00           C  
ATOM   1928  CD  GLU   123      35.543  51.794  32.992  1.00  0.00           C  
ATOM   1929  OE1 GLU   123      35.396  53.011  33.377  1.00  0.00           O  
ATOM   1930  OE2 GLU   123      34.768  51.315  32.135  1.00  0.00           O1-
ATOM   1931  H   GLU   123      36.401  50.133  37.449  1.00  0.00           H  
ATOM   1932  HA  GLU   123      37.513  48.891  35.270  1.00  0.00           H  
ATOM   1933  HB2 GLU   123      35.483  50.270  35.310  1.00  0.00           H  
ATOM   1934  HB3 GLU   123      36.526  51.675  35.642  1.00  0.00           H  
ATOM   1935  HG2 GLU   123      37.607  51.256  33.413  1.00  0.00           H  
ATOM   1936  HG3 GLU   123      36.557  49.858  33.219  1.00  0.00           H  
ATOM   1937  N   LYS   124      39.373  51.183  36.922  1.00  0.00           N  
ATOM   1938  CA  LYS   124      40.697  51.753  37.110  1.00  0.00           C  
ATOM   1939  C   LYS   124      41.813  50.811  37.568  1.00  0.00           C  
ATOM   1940  O   LYS   124      42.969  51.069  37.321  1.00  0.00           O  
ATOM   1941  CB  LYS   124      40.624  52.985  38.037  1.00  0.00           C  
ATOM   1942  CG  LYS   124      40.151  54.287  37.318  1.00  0.00           C  
ATOM   1943  CD  LYS   124      39.748  55.294  38.430  1.00  0.00           C  
ATOM   1944  CE  LYS   124      39.439  56.608  37.661  1.00  0.00           C  
ATOM   1945  NZ  LYS   124      39.226  57.613  38.707  1.00  0.00           N1+
ATOM   1946  H   LYS   124      38.708  51.348  37.664  1.00  0.00           H  
ATOM   1947  HA  LYS   124      41.075  52.178  36.180  1.00  0.00           H  
ATOM   1948  HB2 LYS   124      40.094  52.770  38.965  1.00  0.00           H  
ATOM   1949  HB3 LYS   124      41.645  53.180  38.366  1.00  0.00           H  
ATOM   1950  HG2 LYS   124      40.977  54.643  36.701  1.00  0.00           H  
ATOM   1951  HG3 LYS   124      39.305  53.957  36.714  1.00  0.00           H  
ATOM   1952  HD2 LYS   124      38.850  54.943  38.939  1.00  0.00           H  
ATOM   1953  HD3 LYS   124      40.518  55.468  39.180  1.00  0.00           H  
ATOM   1954  HE2 LYS   124      40.366  56.813  37.126  1.00  0.00           H  
ATOM   1955  HE3 LYS   124      38.542  56.520  37.048  1.00  0.00           H  
ATOM   1956  HZ1 LYS   124      38.395  57.343  39.214  1.00  0.00           H  
ATOM   1957  HZ2 LYS   124      39.955  57.719  39.399  1.00  0.00           H  
ATOM   1958  HZ3 LYS   124      39.088  58.514  38.271  1.00  0.00           H  
ATOM   1959  N   ASP   125      41.471  49.742  38.257  1.00  0.00           N  
ATOM   1960  CA  ASP   125      42.409  49.001  39.217  1.00  0.00           C  
ATOM   1961  C   ASP   125      41.923  47.543  39.428  1.00  0.00           C  
ATOM   1962  O   ASP   125      41.105  47.316  40.305  1.00  0.00           O  
ATOM   1963  CB  ASP   125      42.532  49.802  40.504  1.00  0.00           C  
ATOM   1964  CG  ASP   125      43.499  49.054  41.403  1.00  0.00           C  
ATOM   1965  OD1 ASP   125      43.456  49.308  42.629  1.00  0.00           O  
ATOM   1966  OD2 ASP   125      44.281  48.257  40.885  1.00  0.00           O1-
ATOM   1967  H   ASP   125      40.509  49.447  38.348  1.00  0.00           H  
ATOM   1968  HA  ASP   125      43.431  48.947  38.842  1.00  0.00           H  
ATOM   1969  HB2 ASP   125      42.968  50.775  40.276  1.00  0.00           H  
ATOM   1970  HB3 ASP   125      41.545  49.928  40.948  1.00  0.00           H  
ATOM   1971  N   PRO   126      42.372  46.561  38.642  1.00  0.00           N  
ATOM   1972  CA  PRO   126      41.668  45.268  38.422  1.00  0.00           C  
ATOM   1973  C   PRO   126      42.015  44.253  39.527  1.00  0.00           C  
ATOM   1974  O   PRO   126      42.174  43.030  39.202  1.00  0.00           O  
ATOM   1975  CD  PRO   126      43.493  46.639  37.701  1.00  0.00           C  
ATOM   1976  CG  PRO   126      43.567  45.364  36.997  1.00  0.00           C  
ATOM   1977  CB  PRO   126      42.131  44.872  37.057  1.00  0.00           C  
ATOM   1978  HD2 PRO   126      44.347  46.845  38.346  1.00  0.00           H  
ATOM   1979  HD3 PRO   126      43.325  47.474  37.020  1.00  0.00           H  
ATOM   1980  HG2 PRO   126      44.220  44.704  37.567  1.00  0.00           H  
ATOM   1981  HG3 PRO   126      43.931  45.368  35.969  1.00  0.00           H  
ATOM   1982  HB2 PRO   126      42.106  43.788  36.948  1.00  0.00           H  
ATOM   1983  HB3 PRO   126      41.464  45.244  36.280  1.00  0.00           H  
ATOM   1984  HA  PRO   126      40.587  45.402  38.464  1.00  0.00           H  
ATOM   1985  N   VAL   127      42.239  44.691  40.761  1.00  0.00           N  
ATOM   1986  CA  VAL   127      42.329  43.934  42.040  1.00  0.00           C  
ATOM   1987  C   VAL   127      40.969  43.539  42.664  1.00  0.00           C  
ATOM   1988  O   VAL   127      40.010  44.267  42.504  1.00  0.00           O  
ATOM   1989  CB  VAL   127      43.079  44.864  43.074  1.00  0.00           C  
ATOM   1990  CG1 VAL   127      43.261  44.343  44.494  1.00  0.00           C  
ATOM   1991  CG2 VAL   127      44.559  45.260  42.674  1.00  0.00           C  
ATOM   1992  H   VAL   127      42.097  45.690  40.804  1.00  0.00           H  
ATOM   1993  HA  VAL   127      42.998  43.097  41.840  1.00  0.00           H  
ATOM   1994  HB  VAL   127      42.500  45.776  43.221  1.00  0.00           H  
ATOM   1995 HG11 VAL   127      43.998  45.015  44.934  1.00  0.00           H  
ATOM   1996 HG12 VAL   127      42.339  44.444  45.067  1.00  0.00           H  
ATOM   1997 HG13 VAL   127      43.558  43.294  44.478  1.00  0.00           H  
ATOM   1998 HG21 VAL   127      44.602  45.545  41.623  1.00  0.00           H  
ATOM   1999 HG22 VAL   127      44.878  46.116  43.268  1.00  0.00           H  
ATOM   2000 HG23 VAL   127      45.233  44.411  42.793  1.00  0.00           H  
ATOM   2001  N   LEU   128      40.916  42.333  43.236  1.00  0.00           N  
ATOM   2002  CA  LEU   128      39.719  41.798  44.006  1.00  0.00           C  
ATOM   2003  C   LEU   128      39.870  42.451  45.375  1.00  0.00           C  
ATOM   2004  O   LEU   128      40.677  41.978  46.178  1.00  0.00           O  
ATOM   2005  CB  LEU   128      39.707  40.307  44.083  1.00  0.00           C  
ATOM   2006  CG  LEU   128      38.619  39.591  44.911  1.00  0.00           C  
ATOM   2007  CD1 LEU   128      37.292  39.964  44.389  1.00  0.00           C  
ATOM   2008  CD2 LEU   128      38.828  38.137  45.101  1.00  0.00           C  
ATOM   2009  H   LEU   128      41.824  41.907  43.357  1.00  0.00           H  
ATOM   2010  HA  LEU   128      38.756  42.041  43.556  1.00  0.00           H  
ATOM   2011  HB2 LEU   128      39.677  39.798  43.120  1.00  0.00           H  
ATOM   2012  HB3 LEU   128      40.700  39.986  44.397  1.00  0.00           H  
ATOM   2013  HG  LEU   128      38.664  40.089  45.880  1.00  0.00           H  
ATOM   2014 HD11 LEU   128      37.056  41.012  44.572  1.00  0.00           H  
ATOM   2015 HD12 LEU   128      37.264  39.617  43.356  1.00  0.00           H  
ATOM   2016 HD13 LEU   128      36.539  39.407  44.946  1.00  0.00           H  
ATOM   2017 HD21 LEU   128      39.744  37.895  45.641  1.00  0.00           H  
ATOM   2018 HD22 LEU   128      38.032  37.722  45.720  1.00  0.00           H  
ATOM   2019 HD23 LEU   128      38.684  37.638  44.143  1.00  0.00           H  
ATOM   2020  N   TYR   129      39.042  43.452  45.686  1.00  0.00           N  
ATOM   2021  CA  TYR   129      38.794  44.061  46.999  1.00  0.00           C  
ATOM   2022  C   TYR   129      37.517  43.479  47.682  1.00  0.00           C  
ATOM   2023  O   TYR   129      36.689  42.807  47.014  1.00  0.00           O  
ATOM   2024  CB  TYR   129      38.723  45.599  46.841  1.00  0.00           C  
ATOM   2025  CG  TYR   129      39.987  46.268  46.321  1.00  0.00           C  
ATOM   2026  CD1 TYR   129      40.070  46.718  44.963  1.00  0.00           C  
ATOM   2027  CE1 TYR   129      41.142  47.468  44.448  1.00  0.00           C  
ATOM   2028  CZ  TYR   129      42.204  47.718  45.355  1.00  0.00           C  
ATOM   2029  OH  TYR   129      43.304  48.439  45.052  1.00  0.00           O  
ATOM   2030  CE2 TYR   129      42.109  47.285  46.691  1.00  0.00           C  
ATOM   2031  CD2 TYR   129      40.999  46.553  47.200  1.00  0.00           C  
ATOM   2032  H   TYR   129      38.240  43.528  45.076  1.00  0.00           H  
ATOM   2033  HA  TYR   129      39.632  43.634  47.550  1.00  0.00           H  
ATOM   2034  HB2 TYR   129      37.805  45.833  46.302  1.00  0.00           H  
ATOM   2035  HB3 TYR   129      38.672  46.037  47.838  1.00  0.00           H  
ATOM   2036  HD1 TYR   129      39.172  46.584  44.377  1.00  0.00           H  
ATOM   2037  HE1 TYR   129      41.281  47.736  43.411  1.00  0.00           H  
ATOM   2038  HH  TYR   129      43.353  48.673  44.123  1.00  0.00           H  
ATOM   2039  HE2 TYR   129      42.957  47.602  47.279  1.00  0.00           H  
ATOM   2040  HD2 TYR   129      40.928  46.299  48.247  1.00  0.00           H  
ATOM   2041  N   MET   130      37.403  43.618  48.966  1.00  0.00           N  
ATOM   2042  CA  MET   130      36.074  43.339  49.547  1.00  0.00           C  
ATOM   2043  C   MET   130      35.659  44.398  50.540  1.00  0.00           C  
ATOM   2044  O   MET   130      36.386  44.895  51.354  1.00  0.00           O  
ATOM   2045  CB  MET   130      35.885  41.862  49.989  1.00  0.00           C  
ATOM   2046  CG  MET   130      36.919  41.589  51.116  1.00  0.00           C  
ATOM   2047  SD  MET   130      37.081  39.885  51.728  1.00  0.00           S  
ATOM   2048  CE  MET   130      35.483  39.668  52.454  1.00  0.00           C  
ATOM   2049  H   MET   130      38.096  43.885  49.651  1.00  0.00           H  
ATOM   2050  HA  MET   130      35.387  43.445  48.707  1.00  0.00           H  
ATOM   2051  HB2 MET   130      34.854  41.681  50.292  1.00  0.00           H  
ATOM   2052  HB3 MET   130      36.142  41.176  49.182  1.00  0.00           H  
ATOM   2053  HG2 MET   130      37.929  41.852  50.802  1.00  0.00           H  
ATOM   2054  HG3 MET   130      36.588  42.288  51.884  1.00  0.00           H  
ATOM   2055  HE1 MET   130      35.445  38.703  52.960  1.00  0.00           H  
ATOM   2056  HE2 MET   130      35.232  40.504  53.107  1.00  0.00           H  
ATOM   2057  HE3 MET   130      34.770  39.594  51.633  1.00  0.00           H  
ATOM   2058  N   TYR   131      34.377  44.794  50.389  1.00  0.00           N  
ATOM   2059  CA  TYR   131      33.703  45.920  51.089  1.00  0.00           C  
ATOM   2060  C   TYR   131      32.201  45.484  51.466  1.00  0.00           C  
ATOM   2061  O   TYR   131      31.593  44.736  50.702  1.00  0.00           O  
ATOM   2062  CB  TYR   131      33.734  47.281  50.369  1.00  0.00           C  
ATOM   2063  CG  TYR   131      35.079  47.888  50.136  1.00  0.00           C  
ATOM   2064  CD1 TYR   131      35.351  48.434  48.925  1.00  0.00           C  
ATOM   2065  CE1 TYR   131      36.624  48.916  48.594  1.00  0.00           C  
ATOM   2066  CZ  TYR   131      37.671  48.881  49.539  1.00  0.00           C  
ATOM   2067  OH  TYR   131      38.922  49.296  49.196  1.00  0.00           O  
ATOM   2068  CE2 TYR   131      37.417  48.297  50.799  1.00  0.00           C  
ATOM   2069  CD2 TYR   131      36.140  47.830  51.129  1.00  0.00           C  
ATOM   2070  H   TYR   131      33.985  44.278  49.615  1.00  0.00           H  
ATOM   2071  HA  TYR   131      34.233  46.173  52.007  1.00  0.00           H  
ATOM   2072  HB2 TYR   131      33.125  47.198  49.469  1.00  0.00           H  
ATOM   2073  HB3 TYR   131      33.239  47.909  51.109  1.00  0.00           H  
ATOM   2074  HD1 TYR   131      34.591  48.478  48.159  1.00  0.00           H  
ATOM   2075  HE1 TYR   131      36.893  49.284  47.614  1.00  0.00           H  
ATOM   2076  HH  TYR   131      39.515  49.254  49.950  1.00  0.00           H  
ATOM   2077  HE2 TYR   131      38.257  48.099  51.448  1.00  0.00           H  
ATOM   2078  HD2 TYR   131      35.916  47.397  52.093  1.00  0.00           H  
ATOM   2079  N   GLN   132      31.612  46.001  52.557  1.00  0.00           N  
ATOM   2080  CA  GLN   132      30.120  45.964  52.798  1.00  0.00           C  
ATOM   2081  C   GLN   132      29.471  47.076  51.905  1.00  0.00           C  
ATOM   2082  O   GLN   132      30.053  48.147  51.761  1.00  0.00           O  
ATOM   2083  CB  GLN   132      29.834  46.277  54.291  1.00  0.00           C  
ATOM   2084  CG  GLN   132      30.181  45.093  55.161  1.00  0.00           C  
ATOM   2085  CD  GLN   132      30.081  45.387  56.666  1.00  0.00           C  
ATOM   2086  OE1 GLN   132      30.130  46.546  57.121  1.00  0.00           O  
ATOM   2087  NE2 GLN   132      30.037  44.361  57.524  1.00  0.00           N  
ATOM   2088  H   GLN   132      32.145  46.625  53.146  1.00  0.00           H  
ATOM   2089  HA  GLN   132      29.739  44.956  52.630  1.00  0.00           H  
ATOM   2090  HB2 GLN   132      30.415  47.165  54.540  1.00  0.00           H  
ATOM   2091  HB3 GLN   132      28.761  46.462  54.347  1.00  0.00           H  
ATOM   2092  HG2 GLN   132      29.594  44.256  54.782  1.00  0.00           H  
ATOM   2093  HG3 GLN   132      31.202  44.754  54.987  1.00  0.00           H  
ATOM   2094 HE21 GLN   132      29.729  43.440  57.246  1.00  0.00           H  
ATOM   2095 HE22 GLN   132      30.120  44.619  58.497  1.00  0.00           H  
ATOM   2096  N   LEU   133      28.294  46.803  51.279  1.00  0.00           N  
ATOM   2097  CA  LEU   133      27.818  47.832  50.270  1.00  0.00           C  
ATOM   2098  C   LEU   133      26.288  48.064  50.300  1.00  0.00           C  
ATOM   2099  O   LEU   133      25.703  48.912  49.629  1.00  0.00           O  
ATOM   2100  CB  LEU   133      28.214  47.509  48.880  1.00  0.00           C  
ATOM   2101  CG  LEU   133      29.703  47.202  48.507  1.00  0.00           C  
ATOM   2102  CD1 LEU   133      29.630  46.565  47.081  1.00  0.00           C  
ATOM   2103  CD2 LEU   133      30.569  48.505  48.347  1.00  0.00           C  
ATOM   2104  H   LEU   133      27.717  45.997  51.471  1.00  0.00           H  
ATOM   2105  HA  LEU   133      28.290  48.763  50.583  1.00  0.00           H  
ATOM   2106  HB2 LEU   133      27.583  46.705  48.503  1.00  0.00           H  
ATOM   2107  HB3 LEU   133      27.932  48.377  48.283  1.00  0.00           H  
ATOM   2108  HG  LEU   133      30.239  46.537  49.185  1.00  0.00           H  
ATOM   2109 HD11 LEU   133      30.659  46.344  46.798  1.00  0.00           H  
ATOM   2110 HD12 LEU   133      29.081  45.629  47.183  1.00  0.00           H  
ATOM   2111 HD13 LEU   133      29.333  47.310  46.343  1.00  0.00           H  
ATOM   2112 HD21 LEU   133      29.956  49.227  47.806  1.00  0.00           H  
ATOM   2113 HD22 LEU   133      30.702  48.765  49.397  1.00  0.00           H  
ATOM   2114 HD23 LEU   133      31.499  48.444  47.782  1.00  0.00           H  
ATOM   2115  N   LEU   134      25.558  47.254  51.046  1.00  0.00           N  
ATOM   2116  CA  LEU   134      24.113  47.411  51.293  1.00  0.00           C  
ATOM   2117  C   LEU   134      23.760  48.719  52.066  1.00  0.00           C  
ATOM   2118  O   LEU   134      22.772  49.439  51.813  1.00  0.00           O  
ATOM   2119  CB  LEU   134      23.585  46.153  51.972  1.00  0.00           C  
ATOM   2120  CG  LEU   134      23.382  44.821  51.123  1.00  0.00           C  
ATOM   2121  CD1 LEU   134      23.187  43.541  51.954  1.00  0.00           C  
ATOM   2122  CD2 LEU   134      22.278  44.924  50.036  1.00  0.00           C  
ATOM   2123  H   LEU   134      26.058  46.668  51.699  1.00  0.00           H  
ATOM   2124  HA  LEU   134      23.614  47.610  50.345  1.00  0.00           H  
ATOM   2125  HB2 LEU   134      24.288  45.992  52.789  1.00  0.00           H  
ATOM   2126  HB3 LEU   134      22.635  46.334  52.473  1.00  0.00           H  
ATOM   2127  HG  LEU   134      24.284  44.645  50.537  1.00  0.00           H  
ATOM   2128 HD11 LEU   134      24.144  43.079  52.195  1.00  0.00           H  
ATOM   2129 HD12 LEU   134      22.714  43.745  52.915  1.00  0.00           H  
ATOM   2130 HD13 LEU   134      22.419  42.896  51.527  1.00  0.00           H  
ATOM   2131 HD21 LEU   134      21.400  45.196  50.621  1.00  0.00           H  
ATOM   2132 HD22 LEU   134      22.538  45.639  49.255  1.00  0.00           H  
ATOM   2133 HD23 LEU   134      21.908  44.122  49.397  1.00  0.00           H  
ATOM   2134  N   ASP   135      24.639  49.111  52.969  1.00  0.00           N  
ATOM   2135  CA  ASP   135      24.715  50.401  53.608  1.00  0.00           C  
ATOM   2136  C   ASP   135      24.907  51.572  52.615  1.00  0.00           C  
ATOM   2137  O   ASP   135      24.203  52.577  52.650  1.00  0.00           O  
ATOM   2138  CB  ASP   135      25.782  50.494  54.738  1.00  0.00           C  
ATOM   2139  CG  ASP   135      27.273  50.042  54.425  1.00  0.00           C  
ATOM   2140  OD1 ASP   135      28.039  50.021  55.408  1.00  0.00           O  
ATOM   2141  OD2 ASP   135      27.661  49.640  53.330  1.00  0.00           O1-
ATOM   2142  H   ASP   135      25.362  48.462  53.246  1.00  0.00           H  
ATOM   2143  HA  ASP   135      23.756  50.539  54.108  1.00  0.00           H  
ATOM   2144  HB2 ASP   135      25.838  51.485  55.188  1.00  0.00           H  
ATOM   2145  HB3 ASP   135      25.393  49.931  55.586  1.00  0.00           H  
ATOM   2146  N   ASP   136      25.866  51.364  51.751  1.00  0.00           N  
ATOM   2147  CA  ASP   136      26.188  52.318  50.687  1.00  0.00           C  
ATOM   2148  C   ASP   136      25.082  52.544  49.627  1.00  0.00           C  
ATOM   2149  O   ASP   136      24.925  53.667  49.283  1.00  0.00           O  
ATOM   2150  CB  ASP   136      27.582  51.916  50.108  1.00  0.00           C  
ATOM   2151  CG  ASP   136      28.755  51.989  51.053  1.00  0.00           C  
ATOM   2152  OD1 ASP   136      29.857  51.619  50.554  1.00  0.00           O  
ATOM   2153  OD2 ASP   136      28.770  52.390  52.228  1.00  0.00           O1-
ATOM   2154  H   ASP   136      26.403  50.508  51.795  1.00  0.00           H  
ATOM   2155  HA  ASP   136      26.292  53.284  51.180  1.00  0.00           H  
ATOM   2156  HB2 ASP   136      27.452  50.877  49.806  1.00  0.00           H  
ATOM   2157  HB3 ASP   136      27.840  52.486  49.215  1.00  0.00           H  
ATOM   2158  N   TYR   137      24.367  51.522  49.263  1.00  0.00           N  
ATOM   2159  CA  TYR   137      23.147  51.529  48.437  1.00  0.00           C  
ATOM   2160  C   TYR   137      21.927  52.275  49.154  1.00  0.00           C  
ATOM   2161  O   TYR   137      21.197  53.072  48.553  1.00  0.00           O  
ATOM   2162  CB  TYR   137      22.642  50.062  48.224  1.00  0.00           C  
ATOM   2163  CG  TYR   137      21.461  49.909  47.236  1.00  0.00           C  
ATOM   2164  CD1 TYR   137      21.677  49.676  45.831  1.00  0.00           C  
ATOM   2165  CE1 TYR   137      20.594  49.506  44.948  1.00  0.00           C  
ATOM   2166  CZ  TYR   137      19.314  49.553  45.471  1.00  0.00           C  
ATOM   2167  OH  TYR   137      18.310  49.258  44.594  1.00  0.00           O  
ATOM   2168  CE2 TYR   137      19.119  49.810  46.826  1.00  0.00           C  
ATOM   2169  CD2 TYR   137      20.165  49.978  47.762  1.00  0.00           C  
ATOM   2170  H   TYR   137      24.717  50.689  49.714  1.00  0.00           H  
ATOM   2171  HA  TYR   137      23.278  52.098  47.516  1.00  0.00           H  
ATOM   2172  HB2 TYR   137      23.453  49.452  47.827  1.00  0.00           H  
ATOM   2173  HB3 TYR   137      22.476  49.596  49.195  1.00  0.00           H  
ATOM   2174  HD1 TYR   137      22.686  49.424  45.538  1.00  0.00           H  
ATOM   2175  HE1 TYR   137      20.817  49.279  43.916  1.00  0.00           H  
ATOM   2176  HH  TYR   137      17.518  48.980  45.061  1.00  0.00           H  
ATOM   2177  HE2 TYR   137      18.134  49.762  47.267  1.00  0.00           H  
ATOM   2178  HD2 TYR   137      19.971  50.127  48.814  1.00  0.00           H  
ATOM   2179  N   LYS   138      21.830  52.109  50.451  1.00  0.00           N  
ATOM   2180  CA  LYS   138      20.820  52.726  51.343  1.00  0.00           C  
ATOM   2181  C   LYS   138      21.099  54.220  51.461  1.00  0.00           C  
ATOM   2182  O   LYS   138      20.265  54.990  51.072  1.00  0.00           O  
ATOM   2183  CB  LYS   138      20.783  51.879  52.630  1.00  0.00           C  
ATOM   2184  CG  LYS   138      19.865  52.450  53.788  1.00  0.00           C  
ATOM   2185  CD  LYS   138      19.421  51.545  54.875  1.00  0.00           C  
ATOM   2186  CE  LYS   138      18.821  52.334  56.069  1.00  0.00           C  
ATOM   2187  NZ  LYS   138      19.829  52.954  56.779  1.00  0.00           N1+
ATOM   2188  H   LYS   138      22.550  51.475  50.769  1.00  0.00           H  
ATOM   2189  HA  LYS   138      19.899  52.539  50.791  1.00  0.00           H  
ATOM   2190  HB2 LYS   138      20.454  50.868  52.390  1.00  0.00           H  
ATOM   2191  HB3 LYS   138      21.816  51.812  52.972  1.00  0.00           H  
ATOM   2192  HG2 LYS   138      20.442  53.246  54.258  1.00  0.00           H  
ATOM   2193  HG3 LYS   138      19.005  52.914  53.305  1.00  0.00           H  
ATOM   2194  HD2 LYS   138      18.656  50.869  54.491  1.00  0.00           H  
ATOM   2195  HD3 LYS   138      20.291  51.020  55.270  1.00  0.00           H  
ATOM   2196  HE2 LYS   138      18.109  53.120  55.816  1.00  0.00           H  
ATOM   2197  HE3 LYS   138      18.238  51.656  56.693  1.00  0.00           H  
ATOM   2198  HZ1 LYS   138      20.552  52.331  57.108  1.00  0.00           H  
ATOM   2199  HZ2 LYS   138      20.257  53.751  56.330  1.00  0.00           H  
ATOM   2200  HZ3 LYS   138      19.498  53.246  57.687  1.00  0.00           H  
ATOM   2201  N   GLU   139      22.261  54.568  52.008  1.00  0.00           N  
ATOM   2202  CA  GLU   139      22.695  55.942  52.350  1.00  0.00           C  
ATOM   2203  C   GLU   139      22.819  56.730  51.040  1.00  0.00           C  
ATOM   2204  O   GLU   139      22.347  57.872  50.985  1.00  0.00           O  
ATOM   2205  CB  GLU   139      24.009  55.901  53.128  1.00  0.00           C  
ATOM   2206  CG  GLU   139      24.121  57.171  53.935  1.00  0.00           C  
ATOM   2207  CD  GLU   139      23.234  57.269  55.159  1.00  0.00           C  
ATOM   2208  OE1 GLU   139      23.249  56.330  56.005  1.00  0.00           O  
ATOM   2209  OE2 GLU   139      22.431  58.229  55.272  1.00  0.00           O1-
ATOM   2210  H   GLU   139      22.955  53.836  52.069  1.00  0.00           H  
ATOM   2211  HA  GLU   139      21.921  56.383  52.976  1.00  0.00           H  
ATOM   2212  HB2 GLU   139      24.098  54.988  53.716  1.00  0.00           H  
ATOM   2213  HB3 GLU   139      24.830  55.858  52.412  1.00  0.00           H  
ATOM   2214  HG2 GLU   139      25.139  57.275  54.310  1.00  0.00           H  
ATOM   2215  HG3 GLU   139      23.968  58.058  53.320  1.00  0.00           H  
ATOM   2216  N   GLY   140      23.301  56.123  49.941  1.00  0.00           N  
ATOM   2217  CA  GLY   140      23.546  56.733  48.661  1.00  0.00           C  
ATOM   2218  C   GLY   140      24.955  56.736  48.013  1.00  0.00           C  
ATOM   2219  O   GLY   140      25.161  57.344  46.983  1.00  0.00           O  
ATOM   2220  H   GLY   140      23.636  55.175  50.041  1.00  0.00           H  
ATOM   2221  HA2 GLY   140      22.799  56.375  47.951  1.00  0.00           H  
ATOM   2222  HA3 GLY   140      23.393  57.812  48.658  1.00  0.00           H  
ATOM   2223  N   ASP   141      25.943  56.066  48.585  1.00  0.00           N  
ATOM   2224  CA  ASP   141      27.340  56.121  48.205  1.00  0.00           C  
ATOM   2225  C   ASP   141      27.540  55.156  47.020  1.00  0.00           C  
ATOM   2226  O   ASP   141      28.437  55.442  46.221  1.00  0.00           O  
ATOM   2227  CB  ASP   141      28.263  55.781  49.438  1.00  0.00           C  
ATOM   2228  CG  ASP   141      28.501  56.826  50.554  1.00  0.00           C  
ATOM   2229  OD1 ASP   141      28.225  57.982  50.212  1.00  0.00           O  
ATOM   2230  OD2 ASP   141      28.843  56.442  51.692  1.00  0.00           O1-
ATOM   2231  H   ASP   141      25.625  55.564  49.402  1.00  0.00           H  
ATOM   2232  HA  ASP   141      27.531  57.110  47.789  1.00  0.00           H  
ATOM   2233  HB2 ASP   141      27.833  54.919  49.946  1.00  0.00           H  
ATOM   2234  HB3 ASP   141      29.166  55.364  48.991  1.00  0.00           H  
ATOM   2235  N   LEU   142      26.680  54.120  46.828  1.00  0.00           N  
ATOM   2236  CA  LEU   142      26.782  53.188  45.636  1.00  0.00           C  
ATOM   2237  C   LEU   142      25.487  53.287  44.805  1.00  0.00           C  
ATOM   2238  O   LEU   142      24.429  53.443  45.306  1.00  0.00           O  
ATOM   2239  CB  LEU   142      27.000  51.681  46.144  1.00  0.00           C  
ATOM   2240  CG  LEU   142      26.755  50.684  45.012  1.00  0.00           C  
ATOM   2241  CD1 LEU   142      27.775  49.577  45.096  1.00  0.00           C  
ATOM   2242  CD2 LEU   142      25.393  50.060  45.165  1.00  0.00           C  
ATOM   2243  H   LEU   142      25.891  54.037  47.454  1.00  0.00           H  
ATOM   2244  HA  LEU   142      27.596  53.437  44.957  1.00  0.00           H  
ATOM   2245  HB2 LEU   142      28.042  51.594  46.455  1.00  0.00           H  
ATOM   2246  HB3 LEU   142      26.304  51.573  46.975  1.00  0.00           H  
ATOM   2247  HG  LEU   142      26.917  51.153  44.041  1.00  0.00           H  
ATOM   2248 HD11 LEU   142      27.516  48.839  45.855  1.00  0.00           H  
ATOM   2249 HD12 LEU   142      27.717  49.103  44.116  1.00  0.00           H  
ATOM   2250 HD13 LEU   142      28.800  49.937  45.190  1.00  0.00           H  
ATOM   2251 HD21 LEU   142      24.635  50.827  45.324  1.00  0.00           H  
ATOM   2252 HD22 LEU   142      25.207  49.446  44.284  1.00  0.00           H  
ATOM   2253 HD23 LEU   142      25.422  49.498  46.099  1.00  0.00           H  
ATOM   2254  N   ARG   143      25.670  53.211  43.487  1.00  0.00           N  
ATOM   2255  CA  ARG   143      24.611  53.056  42.531  1.00  0.00           C  
ATOM   2256  C   ARG   143      24.877  51.880  41.537  1.00  0.00           C  
ATOM   2257  O   ARG   143      26.017  51.483  41.446  1.00  0.00           O  
ATOM   2258  CB  ARG   143      24.306  54.345  41.799  1.00  0.00           C  
ATOM   2259  CG  ARG   143      24.222  55.659  42.596  1.00  0.00           C  
ATOM   2260  CD  ARG   143      23.849  56.871  41.821  1.00  0.00           C  
ATOM   2261  NE  ARG   143      24.492  56.952  40.539  1.00  0.00           N  
ATOM   2262  CZ  ARG   143      25.654  57.613  40.227  1.00  0.00           C  
ATOM   2263  NH1 ARG   143      26.302  58.446  41.088  1.00  0.00           N  
ATOM   2264  NH2 ARG   143      26.121  57.490  39.079  1.00  0.00           N1+
ATOM   2265  H   ARG   143      26.572  53.116  43.042  1.00  0.00           H  
ATOM   2266  HA  ARG   143      23.707  52.794  43.080  1.00  0.00           H  
ATOM   2267  HB2 ARG   143      25.110  54.432  41.067  1.00  0.00           H  
ATOM   2268  HB3 ARG   143      23.340  54.123  41.347  1.00  0.00           H  
ATOM   2269  HG2 ARG   143      23.493  55.412  43.367  1.00  0.00           H  
ATOM   2270  HG3 ARG   143      25.130  55.823  43.177  1.00  0.00           H  
ATOM   2271  HD2 ARG   143      22.797  56.731  41.574  1.00  0.00           H  
ATOM   2272  HD3 ARG   143      24.002  57.728  42.478  1.00  0.00           H  
ATOM   2273  HE  ARG   143      24.173  56.354  39.790  1.00  0.00           H  
ATOM   2274 HH11 ARG   143      25.940  58.460  42.031  1.00  0.00           H  
ATOM   2275 HH12 ARG   143      27.082  58.981  40.733  1.00  0.00           H  
ATOM   2276 HH21 ARG   143      25.846  56.764  38.433  1.00  0.00           H  
ATOM   2277 HH22 ARG   143      27.098  57.714  38.944  1.00  0.00           H  
ATOM   2278  N   ILE   144      23.865  51.359  40.816  1.00  0.00           N  
ATOM   2279  CA  ILE   144      24.099  50.321  39.809  1.00  0.00           C  
ATOM   2280  C   ILE   144      24.055  51.052  38.397  1.00  0.00           C  
ATOM   2281  O   ILE   144      23.206  51.923  38.178  1.00  0.00           O  
ATOM   2282  CB  ILE   144      23.168  49.113  39.940  1.00  0.00           C  
ATOM   2283  CG2 ILE   144      23.053  48.170  38.724  1.00  0.00           C  
ATOM   2284  CG1 ILE   144      23.523  48.340  41.226  1.00  0.00           C  
ATOM   2285  CD1 ILE   144      22.648  47.218  41.740  1.00  0.00           C  
ATOM   2286  H   ILE   144      22.959  51.805  40.834  1.00  0.00           H  
ATOM   2287  HA  ILE   144      25.042  49.775  39.834  1.00  0.00           H  
ATOM   2288  HB  ILE   144      22.147  49.456  40.110  1.00  0.00           H  
ATOM   2289 HG21 ILE   144      24.042  47.816  38.433  1.00  0.00           H  
ATOM   2290 HG22 ILE   144      22.439  47.315  39.008  1.00  0.00           H  
ATOM   2291 HG23 ILE   144      22.703  48.713  37.847  1.00  0.00           H  
ATOM   2292 HG12 ILE   144      24.498  47.923  40.972  1.00  0.00           H  
ATOM   2293 HG13 ILE   144      23.583  49.023  42.073  1.00  0.00           H  
ATOM   2294 HD11 ILE   144      22.742  46.436  40.987  1.00  0.00           H  
ATOM   2295 HD12 ILE   144      23.159  46.846  42.628  1.00  0.00           H  
ATOM   2296 HD13 ILE   144      21.608  47.341  42.043  1.00  0.00           H  
ATOM   2297  N   MET   145      24.833  50.580  37.531  1.00  0.00           N  
ATOM   2298  CA  MET   145      24.928  50.926  36.107  1.00  0.00           C  
ATOM   2299  C   MET   145      23.855  50.348  35.180  1.00  0.00           C  
ATOM   2300  O   MET   145      23.547  49.164  35.344  1.00  0.00           O  
ATOM   2301  CB  MET   145      26.299  50.585  35.580  1.00  0.00           C  
ATOM   2302  CG  MET   145      27.452  51.419  36.160  1.00  0.00           C  
ATOM   2303  SD  MET   145      29.106  51.017  35.529  1.00  0.00           S  
ATOM   2304  CE  MET   145      28.952  51.816  33.905  1.00  0.00           C  
ATOM   2305  H   MET   145      25.550  49.924  37.805  1.00  0.00           H  
ATOM   2306  HA  MET   145      24.783  52.006  36.119  1.00  0.00           H  
ATOM   2307  HB2 MET   145      26.419  49.509  35.703  1.00  0.00           H  
ATOM   2308  HB3 MET   145      26.264  50.800  34.512  1.00  0.00           H  
ATOM   2309  HG2 MET   145      27.268  52.477  35.971  1.00  0.00           H  
ATOM   2310  HG3 MET   145      27.427  51.265  37.238  1.00  0.00           H  
ATOM   2311  HE1 MET   145      29.870  51.756  33.321  1.00  0.00           H  
ATOM   2312  HE2 MET   145      28.114  51.277  33.462  1.00  0.00           H  
ATOM   2313  HE3 MET   145      28.840  52.893  34.028  1.00  0.00           H  
ATOM   2314  N   PRO   146      23.349  51.128  34.215  1.00  0.00           N  
ATOM   2315  CA  PRO   146      22.336  50.762  33.265  1.00  0.00           C  
ATOM   2316  C   PRO   146      22.942  49.972  32.063  1.00  0.00           C  
ATOM   2317  O   PRO   146      24.049  50.241  31.605  1.00  0.00           O  
ATOM   2318  CD  PRO   146      23.545  52.586  34.069  1.00  0.00           C  
ATOM   2319  CG  PRO   146      22.759  53.023  32.898  1.00  0.00           C  
ATOM   2320  CB  PRO   146      21.597  52.014  32.913  1.00  0.00           C  
ATOM   2321  HD2 PRO   146      24.590  52.896  34.041  1.00  0.00           H  
ATOM   2322  HD3 PRO   146      23.156  53.143  34.921  1.00  0.00           H  
ATOM   2323  HG2 PRO   146      23.391  52.952  32.013  1.00  0.00           H  
ATOM   2324  HG3 PRO   146      22.412  54.055  32.945  1.00  0.00           H  
ATOM   2325  HB2 PRO   146      21.191  51.924  31.906  1.00  0.00           H  
ATOM   2326  HB3 PRO   146      21.001  52.397  33.742  1.00  0.00           H  
ATOM   2327  HA  PRO   146      21.620  50.085  33.731  1.00  0.00           H  
ATOM   2328  N   ASP   147      22.201  48.985  31.618  1.00  0.00           N  
ATOM   2329  CA  ASP   147      22.396  48.283  30.362  1.00  0.00           C  
ATOM   2330  C   ASP   147      22.079  49.196  29.123  1.00  0.00           C  
ATOM   2331  O   ASP   147      21.248  50.102  29.167  1.00  0.00           O  
ATOM   2332  CB  ASP   147      21.601  46.927  30.386  1.00  0.00           C  
ATOM   2333  CG  ASP   147      21.833  46.050  31.598  1.00  0.00           C  
ATOM   2334  OD1 ASP   147      22.718  45.167  31.537  1.00  0.00           O  
ATOM   2335  OD2 ASP   147      21.269  46.369  32.702  1.00  0.00           O1-
ATOM   2336  H   ASP   147      21.383  48.831  32.191  1.00  0.00           H  
ATOM   2337  HA  ASP   147      23.466  48.098  30.267  1.00  0.00           H  
ATOM   2338  HB2 ASP   147      20.538  47.008  30.158  1.00  0.00           H  
ATOM   2339  HB3 ASP   147      22.016  46.397  29.529  1.00  0.00           H  
ATOM   2340  N   SER   148      22.623  48.888  27.949  1.00  0.00           N  
ATOM   2341  CA  SER   148      23.675  47.914  27.673  1.00  0.00           C  
ATOM   2342  C   SER   148      25.051  48.569  28.039  1.00  0.00           C  
ATOM   2343  O   SER   148      25.341  49.769  27.898  1.00  0.00           O  
ATOM   2344  CB  SER   148      23.681  47.560  26.106  1.00  0.00           C  
ATOM   2345  OG  SER   148      24.520  46.456  25.921  1.00  0.00           O  
ATOM   2346  H   SER   148      22.169  49.330  27.162  1.00  0.00           H  
ATOM   2347  HA  SER   148      23.412  46.980  28.169  1.00  0.00           H  
ATOM   2348  HB2 SER   148      22.689  47.299  25.737  1.00  0.00           H  
ATOM   2349  HB3 SER   148      23.974  48.437  25.529  1.00  0.00           H  
ATOM   2350  HG  SER   148      24.507  46.292  24.975  1.00  0.00           H  
ATOM   2351  N   ASN   149      25.922  47.710  28.526  1.00  0.00           N  
ATOM   2352  CA  ASN   149      27.344  47.948  28.740  1.00  0.00           C  
ATOM   2353  C   ASN   149      28.238  47.162  27.773  1.00  0.00           C  
ATOM   2354  O   ASN   149      29.479  47.277  27.791  1.00  0.00           O  
ATOM   2355  CB  ASN   149      27.622  47.548  30.162  1.00  0.00           C  
ATOM   2356  CG  ASN   149      27.032  48.380  31.165  1.00  0.00           C  
ATOM   2357  OD1 ASN   149      26.220  47.937  32.026  1.00  0.00           O  
ATOM   2358  ND2 ASN   149      27.405  49.671  31.205  1.00  0.00           N  
ATOM   2359  H   ASN   149      25.537  46.805  28.755  1.00  0.00           H  
ATOM   2360  HA  ASN   149      27.527  49.015  28.617  1.00  0.00           H  
ATOM   2361  HB2 ASN   149      27.243  46.538  30.318  1.00  0.00           H  
ATOM   2362  HB3 ASN   149      28.702  47.487  30.293  1.00  0.00           H  
ATOM   2363 HD21 ASN   149      28.116  50.040  30.590  1.00  0.00           H  
ATOM   2364 HD22 ASN   149      26.899  50.300  31.811  1.00  0.00           H  
ATOM   2365  N   ASP   150      27.618  46.254  26.965  1.00  0.00           N  
ATOM   2366  CA  ASP   150      28.361  45.317  26.161  1.00  0.00           C  
ATOM   2367  C   ASP   150      28.157  45.510  24.661  1.00  0.00           C  
ATOM   2368  O   ASP   150      27.753  44.569  24.040  1.00  0.00           O  
ATOM   2369  CB  ASP   150      27.974  43.891  26.664  1.00  0.00           C  
ATOM   2370  CG  ASP   150      28.446  43.691  28.142  1.00  0.00           C  
ATOM   2371  OD1 ASP   150      29.508  44.203  28.533  1.00  0.00           O  
ATOM   2372  OD2 ASP   150      27.781  42.984  28.947  1.00  0.00           O1-
ATOM   2373  H   ASP   150      26.608  46.248  26.938  1.00  0.00           H  
ATOM   2374  HA  ASP   150      29.426  45.498  26.300  1.00  0.00           H  
ATOM   2375  HB2 ASP   150      26.918  43.620  26.646  1.00  0.00           H  
ATOM   2376  HB3 ASP   150      28.542  43.185  26.059  1.00  0.00           H  
ATOM   2377  N   SER   151      28.485  46.671  24.113  1.00  0.00           N  
ATOM   2378  CA  SER   151      28.406  46.767  22.632  1.00  0.00           C  
ATOM   2379  C   SER   151      29.558  46.021  21.948  1.00  0.00           C  
ATOM   2380  O   SER   151      29.270  45.192  21.051  1.00  0.00           O  
ATOM   2381  CB  SER   151      28.589  48.197  22.197  1.00  0.00           C  
ATOM   2382  OG  SER   151      27.265  48.648  22.089  1.00  0.00           O  
ATOM   2383  H   SER   151      28.578  47.492  24.693  1.00  0.00           H  
ATOM   2384  HA  SER   151      27.485  46.310  22.270  1.00  0.00           H  
ATOM   2385  HB2 SER   151      29.182  48.842  22.846  1.00  0.00           H  
ATOM   2386  HB3 SER   151      29.035  48.254  21.204  1.00  0.00           H  
ATOM   2387  HG  SER   151      26.785  48.647  22.921  1.00  0.00           H  
ATOM   2388  N   PRO   152      30.830  45.992  22.410  1.00  0.00           N  
ATOM   2389  CA  PRO   152      31.866  45.170  21.800  1.00  0.00           C  
ATOM   2390  C   PRO   152      31.601  43.648  21.578  1.00  0.00           C  
ATOM   2391  O   PRO   152      31.853  43.122  20.492  1.00  0.00           O  
ATOM   2392  CD  PRO   152      31.431  46.910  23.408  1.00  0.00           C  
ATOM   2393  CG  PRO   152      32.920  46.952  23.052  1.00  0.00           C  
ATOM   2394  CB  PRO   152      33.167  45.541  22.554  1.00  0.00           C  
ATOM   2395  HD2 PRO   152      31.330  46.576  24.440  1.00  0.00           H  
ATOM   2396  HD3 PRO   152      31.067  47.937  23.395  1.00  0.00           H  
ATOM   2397  HG2 PRO   152      33.551  47.069  23.933  1.00  0.00           H  
ATOM   2398  HG3 PRO   152      33.070  47.678  22.253  1.00  0.00           H  
ATOM   2399  HB2 PRO   152      33.359  44.866  23.389  1.00  0.00           H  
ATOM   2400  HB3 PRO   152      33.993  45.680  21.857  1.00  0.00           H  
ATOM   2401  HA  PRO   152      32.051  45.598  20.814  1.00  0.00           H  
ATOM   2402  N   PRO   153      31.031  42.898  22.536  1.00  0.00           N  
ATOM   2403  CA  PRO   153      30.416  41.577  22.341  1.00  0.00           C  
ATOM   2404  C   PRO   153      29.366  41.400  21.216  1.00  0.00           C  
ATOM   2405  O   PRO   153      29.236  40.379  20.503  1.00  0.00           O  
ATOM   2406  CD  PRO   153      30.915  43.160  23.991  1.00  0.00           C  
ATOM   2407  CG  PRO   153      30.705  41.844  24.686  1.00  0.00           C  
ATOM   2408  CB  PRO   153      29.866  41.052  23.652  1.00  0.00           C  
ATOM   2409  HD2 PRO   153      30.083  43.816  24.247  1.00  0.00           H  
ATOM   2410  HD3 PRO   153      31.832  43.514  24.463  1.00  0.00           H  
ATOM   2411  HG2 PRO   153      30.078  41.766  25.574  1.00  0.00           H  
ATOM   2412  HG3 PRO   153      31.659  41.350  24.871  1.00  0.00           H  
ATOM   2413  HB2 PRO   153      28.789  41.219  23.658  1.00  0.00           H  
ATOM   2414  HB3 PRO   153      30.089  39.993  23.779  1.00  0.00           H  
ATOM   2415  HA  PRO   153      31.168  40.840  22.061  1.00  0.00           H  
ATOM   2416  N   ALA   154      28.596  42.464  20.984  1.00  0.00           N  
ATOM   2417  CA  ALA   154      27.735  42.650  19.764  1.00  0.00           C  
ATOM   2418  C   ALA   154      28.508  42.930  18.449  1.00  0.00           C  
ATOM   2419  O   ALA   154      28.080  42.380  17.409  1.00  0.00           O  
ATOM   2420  CB  ALA   154      26.540  43.530  20.056  1.00  0.00           C  
ATOM   2421  H   ALA   154      28.618  43.286  21.570  1.00  0.00           H  
ATOM   2422  HA  ALA   154      27.309  41.653  19.645  1.00  0.00           H  
ATOM   2423  HB1 ALA   154      26.868  44.568  19.992  1.00  0.00           H  
ATOM   2424  HB2 ALA   154      25.729  43.218  19.399  1.00  0.00           H  
ATOM   2425  HB3 ALA   154      26.211  43.412  21.088  1.00  0.00           H  
ATOM   2426  N   GLU   155      29.605  43.705  18.468  1.00  0.00           N  
ATOM   2427  CA  GLU   155      30.285  44.295  17.291  1.00  0.00           C  
ATOM   2428  C   GLU   155      31.583  43.587  16.802  1.00  0.00           C  
ATOM   2429  O   GLU   155      31.995  43.934  15.720  1.00  0.00           O  
ATOM   2430  CB  GLU   155      30.521  45.754  17.528  1.00  0.00           C  
ATOM   2431  CG  GLU   155      29.211  46.543  17.791  1.00  0.00           C  
ATOM   2432  CD  GLU   155      28.210  46.472  16.604  1.00  0.00           C  
ATOM   2433  OE1 GLU   155      26.973  46.345  16.874  1.00  0.00           O  
ATOM   2434  OE2 GLU   155      28.615  46.391  15.412  1.00  0.00           O1-
ATOM   2435  H   GLU   155      29.873  44.145  19.337  1.00  0.00           H  
ATOM   2436  HA  GLU   155      29.684  44.224  16.385  1.00  0.00           H  
ATOM   2437  HB2 GLU   155      31.120  45.747  18.438  1.00  0.00           H  
ATOM   2438  HB3 GLU   155      31.139  46.102  16.700  1.00  0.00           H  
ATOM   2439  HG2 GLU   155      28.794  46.157  18.721  1.00  0.00           H  
ATOM   2440  HG3 GLU   155      29.394  47.608  17.931  1.00  0.00           H  
ATOM   2441  N   ARG   156      32.098  42.626  17.552  1.00  0.00           N  
ATOM   2442  CA  ARG   156      33.213  41.671  17.158  1.00  0.00           C  
ATOM   2443  C   ARG   156      32.943  40.883  15.798  1.00  0.00           C  
ATOM   2444  O   ARG   156      31.783  40.728  15.403  1.00  0.00           O  
ATOM   2445  CB  ARG   156      33.489  40.717  18.283  1.00  0.00           C  
ATOM   2446  CG  ARG   156      32.251  39.978  18.785  1.00  0.00           C  
ATOM   2447  CD  ARG   156      32.549  38.867  19.757  1.00  0.00           C  
ATOM   2448  NE  ARG   156      33.590  37.989  19.233  1.00  0.00           N  
ATOM   2449  CZ  ARG   156      34.175  37.026  19.882  1.00  0.00           C  
ATOM   2450  NH1 ARG   156      33.803  36.647  21.105  1.00  0.00           N  
ATOM   2451  NH2 ARG   156      35.174  36.367  19.406  1.00  0.00           N1+
ATOM   2452  H   ARG   156      31.763  42.580  18.504  1.00  0.00           H  
ATOM   2453  HA  ARG   156      34.061  42.323  16.945  1.00  0.00           H  
ATOM   2454  HB2 ARG   156      34.192  39.938  17.988  1.00  0.00           H  
ATOM   2455  HB3 ARG   156      33.899  41.239  19.148  1.00  0.00           H  
ATOM   2456  HG2 ARG   156      31.532  40.614  19.302  1.00  0.00           H  
ATOM   2457  HG3 ARG   156      31.690  39.477  17.996  1.00  0.00           H  
ATOM   2458  HD2 ARG   156      32.867  39.230  20.734  1.00  0.00           H  
ATOM   2459  HD3 ARG   156      31.656  38.277  19.961  1.00  0.00           H  
ATOM   2460  HE  ARG   156      33.855  38.050  18.261  1.00  0.00           H  
ATOM   2461 HH11 ARG   156      32.910  36.951  21.467  1.00  0.00           H  
ATOM   2462 HH12 ARG   156      34.195  35.816  21.526  1.00  0.00           H  
ATOM   2463 HH21 ARG   156      35.547  36.570  18.489  1.00  0.00           H  
ATOM   2464 HH22 ARG   156      35.435  35.481  19.813  1.00  0.00           H  
ATOM   2465  N   GLU   157      34.009  40.149  15.404  1.00  0.00           N  
ATOM   2466  CA  GLU   157      33.892  39.029  14.512  1.00  0.00           C  
ATOM   2467  C   GLU   157      33.161  37.912  15.303  1.00  0.00           C  
ATOM   2468  O   GLU   157      33.132  37.892  16.532  1.00  0.00           O  
ATOM   2469  CB  GLU   157      35.312  38.512  14.187  1.00  0.00           C  
ATOM   2470  CG  GLU   157      36.209  39.593  13.403  1.00  0.00           C  
ATOM   2471  CD  GLU   157      35.533  40.243  12.240  1.00  0.00           C  
ATOM   2472  OE1 GLU   157      36.019  41.318  11.755  1.00  0.00           O  
ATOM   2473  OE2 GLU   157      34.630  39.646  11.715  1.00  0.00           O1-
ATOM   2474  H   GLU   157      34.806  40.315  16.002  1.00  0.00           H  
ATOM   2475  HA  GLU   157      33.367  39.291  13.593  1.00  0.00           H  
ATOM   2476  HB2 GLU   157      35.909  38.333  15.081  1.00  0.00           H  
ATOM   2477  HB3 GLU   157      35.272  37.567  13.645  1.00  0.00           H  
ATOM   2478  HG2 GLU   157      36.567  40.359  14.091  1.00  0.00           H  
ATOM   2479  HG3 GLU   157      37.096  39.069  13.046  1.00  0.00           H  
ATOM   2480  N   PRO   158      32.497  36.947  14.610  1.00  0.00           N  
ATOM   2481  CA  PRO   158      31.666  35.883  15.157  1.00  0.00           C  
ATOM   2482  C   PRO   158      32.328  35.128  16.283  1.00  0.00           C  
ATOM   2483  O   PRO   158      33.560  34.867  16.199  1.00  0.00           O  
ATOM   2484  CD  PRO   158      32.379  36.896  13.140  1.00  0.00           C  
ATOM   2485  CG  PRO   158      31.234  35.932  12.844  1.00  0.00           C  
ATOM   2486  CB  PRO   158      31.240  34.963  14.005  1.00  0.00           C  
ATOM   2487  HD2 PRO   158      33.315  36.579  12.679  1.00  0.00           H  
ATOM   2488  HD3 PRO   158      32.093  37.907  12.849  1.00  0.00           H  
ATOM   2489  HG2 PRO   158      31.408  35.510  11.854  1.00  0.00           H  
ATOM   2490  HG3 PRO   158      30.322  36.527  12.826  1.00  0.00           H  
ATOM   2491  HB2 PRO   158      31.878  34.087  13.889  1.00  0.00           H  
ATOM   2492  HB3 PRO   158      30.246  34.571  14.223  1.00  0.00           H  
ATOM   2493  HA  PRO   158      30.719  36.244  15.558  1.00  0.00           H  
ATOM   2494  N   GLY   159      31.576  34.739  17.316  1.00  0.00           N  
ATOM   2495  CA  GLY   159      32.199  34.259  18.597  1.00  0.00           C  
ATOM   2496  C   GLY   159      31.510  34.597  19.893  1.00  0.00           C  
ATOM   2497  O   GLY   159      30.878  35.683  20.090  1.00  0.00           O  
ATOM   2498  H   GLY   159      30.575  34.857  17.263  1.00  0.00           H  
ATOM   2499  HA2 GLY   159      32.241  33.169  18.591  1.00  0.00           H  
ATOM   2500  HA3 GLY   159      33.268  34.470  18.588  1.00  0.00           H  
ATOM   2501  N   GLU   160      31.487  33.545  20.755  1.00  0.00           N  
ATOM   2502  CA  GLU   160      30.703  33.508  22.014  1.00  0.00           C  
ATOM   2503  C   GLU   160      31.646  33.510  23.172  1.00  0.00           C  
ATOM   2504  O   GLU   160      32.888  33.328  23.075  1.00  0.00           O  
ATOM   2505  CB  GLU   160      29.717  32.380  21.976  1.00  0.00           C  
ATOM   2506  CG  GLU   160      28.792  32.535  20.686  1.00  0.00           C  
ATOM   2507  CD  GLU   160      27.973  33.858  20.557  1.00  0.00           C  
ATOM   2508  OE1 GLU   160      27.518  34.137  19.407  1.00  0.00           O  
ATOM   2509  OE2 GLU   160      27.852  34.517  21.620  1.00  0.00           O1-
ATOM   2510  H   GLU   160      32.101  32.762  20.584  1.00  0.00           H  
ATOM   2511  HA  GLU   160      30.158  34.450  22.067  1.00  0.00           H  
ATOM   2512  HB2 GLU   160      30.243  31.428  22.045  1.00  0.00           H  
ATOM   2513  HB3 GLU   160      29.082  32.416  22.861  1.00  0.00           H  
ATOM   2514  HG2 GLU   160      29.449  32.450  19.821  1.00  0.00           H  
ATOM   2515  HG3 GLU   160      28.139  31.663  20.720  1.00  0.00           H  
ATOM   2516  N   VAL   161      31.132  33.618  24.366  1.00  0.00           N  
ATOM   2517  CA  VAL   161      31.892  33.496  25.595  1.00  0.00           C  
ATOM   2518  C   VAL   161      32.346  32.019  25.896  1.00  0.00           C  
ATOM   2519  O   VAL   161      31.537  31.072  25.857  1.00  0.00           O  
ATOM   2520  CB  VAL   161      31.069  34.018  26.814  1.00  0.00           C  
ATOM   2521  CG1 VAL   161      31.611  33.737  28.248  1.00  0.00           C  
ATOM   2522  CG2 VAL   161      30.892  35.539  26.758  1.00  0.00           C  
ATOM   2523  H   VAL   161      30.126  33.554  24.427  1.00  0.00           H  
ATOM   2524  HA  VAL   161      32.814  34.078  25.578  1.00  0.00           H  
ATOM   2525  HB  VAL   161      30.060  33.605  26.809  1.00  0.00           H  
ATOM   2526 HG11 VAL   161      30.955  34.222  28.971  1.00  0.00           H  
ATOM   2527 HG12 VAL   161      31.429  32.686  28.471  1.00  0.00           H  
ATOM   2528 HG13 VAL   161      32.629  34.060  28.466  1.00  0.00           H  
ATOM   2529 HG21 VAL   161      30.469  35.817  25.793  1.00  0.00           H  
ATOM   2530 HG22 VAL   161      30.155  35.716  27.541  1.00  0.00           H  
ATOM   2531 HG23 VAL   161      31.852  36.031  26.917  1.00  0.00           H  
ATOM   2532  N   VAL   162      33.639  31.855  26.185  1.00  0.00           N  
ATOM   2533  CA  VAL   162      34.271  30.531  26.299  1.00  0.00           C  
ATOM   2534  C   VAL   162      33.897  29.833  27.613  1.00  0.00           C  
ATOM   2535  O   VAL   162      33.634  30.447  28.570  1.00  0.00           O  
ATOM   2536  CB  VAL   162      35.738  30.497  25.981  1.00  0.00           C  
ATOM   2537  CG1 VAL   162      36.111  31.182  24.690  1.00  0.00           C  
ATOM   2538  CG2 VAL   162      36.758  31.029  27.052  1.00  0.00           C  
ATOM   2539  H   VAL   162      34.240  32.667  26.218  1.00  0.00           H  
ATOM   2540  HA  VAL   162      33.852  29.977  25.459  1.00  0.00           H  
ATOM   2541  HB  VAL   162      35.931  29.432  25.850  1.00  0.00           H  
ATOM   2542 HG11 VAL   162      35.369  31.011  23.910  1.00  0.00           H  
ATOM   2543 HG12 VAL   162      36.222  32.250  24.877  1.00  0.00           H  
ATOM   2544 HG13 VAL   162      37.100  30.921  24.313  1.00  0.00           H  
ATOM   2545 HG21 VAL   162      36.585  32.089  27.235  1.00  0.00           H  
ATOM   2546 HG22 VAL   162      36.665  30.413  27.947  1.00  0.00           H  
ATOM   2547 HG23 VAL   162      37.778  30.876  26.698  1.00  0.00           H  
ATOM   2548  N   ASP   163      33.946  28.483  27.642  1.00  0.00           N  
ATOM   2549  CA  ASP   163      33.608  27.655  28.837  1.00  0.00           C  
ATOM   2550  C   ASP   163      34.573  27.851  29.997  1.00  0.00           C  
ATOM   2551  O   ASP   163      34.087  28.120  31.112  1.00  0.00           O  
ATOM   2552  CB  ASP   163      33.587  26.146  28.563  1.00  0.00           C  
ATOM   2553  CG  ASP   163      34.635  25.437  27.569  1.00  0.00           C  
ATOM   2554  OD1 ASP   163      35.780  26.015  27.478  1.00  0.00           O  
ATOM   2555  OD2 ASP   163      34.153  24.512  26.808  1.00  0.00           O1-
ATOM   2556  H   ASP   163      34.096  27.940  26.804  1.00  0.00           H  
ATOM   2557  HA  ASP   163      32.626  27.958  29.199  1.00  0.00           H  
ATOM   2558  HB2 ASP   163      33.678  25.615  29.510  1.00  0.00           H  
ATOM   2559  HB3 ASP   163      32.585  25.894  28.215  1.00  0.00           H  
ATOM   2560  N   SER   164      35.874  27.580  29.780  1.00  0.00           N  
ATOM   2561  CA  SER   164      36.879  27.792  30.834  1.00  0.00           C  
ATOM   2562  C   SER   164      38.264  28.096  30.238  1.00  0.00           C  
ATOM   2563  O   SER   164      38.750  27.382  29.374  1.00  0.00           O  
ATOM   2564  CB  SER   164      36.903  26.576  31.765  1.00  0.00           C  
ATOM   2565  OG  SER   164      37.608  26.967  32.920  1.00  0.00           O  
ATOM   2566  H   SER   164      36.168  27.158  28.911  1.00  0.00           H  
ATOM   2567  HA  SER   164      36.621  28.637  31.472  1.00  0.00           H  
ATOM   2568  HB2 SER   164      35.929  26.280  32.153  1.00  0.00           H  
ATOM   2569  HB3 SER   164      37.424  25.733  31.312  1.00  0.00           H  
ATOM   2570  HG  SER   164      36.929  27.029  33.596  1.00  0.00           H  
ATOM   2571  N   LEU   165      38.951  29.144  30.707  1.00  0.00           N  
ATOM   2572  CA  LEU   165      40.396  29.512  30.555  1.00  0.00           C  
ATOM   2573  C   LEU   165      41.285  29.242  31.862  1.00  0.00           C  
ATOM   2574  O   LEU   165      42.490  29.290  31.785  1.00  0.00           O  
ATOM   2575  CB  LEU   165      40.497  31.007  30.227  1.00  0.00           C  
ATOM   2576  CG  LEU   165      39.871  31.471  28.903  1.00  0.00           C  
ATOM   2577  CD1 LEU   165      40.013  33.041  28.753  1.00  0.00           C  
ATOM   2578  CD2 LEU   165      40.569  30.773  27.680  1.00  0.00           C  
ATOM   2579  H   LEU   165      38.488  29.757  31.362  1.00  0.00           H  
ATOM   2580  HA  LEU   165      40.792  28.890  29.753  1.00  0.00           H  
ATOM   2581  HB2 LEU   165      40.057  31.538  31.072  1.00  0.00           H  
ATOM   2582  HB3 LEU   165      41.536  31.335  30.202  1.00  0.00           H  
ATOM   2583  HG  LEU   165      38.846  31.112  28.993  1.00  0.00           H  
ATOM   2584 HD11 LEU   165      39.469  33.498  29.579  1.00  0.00           H  
ATOM   2585 HD12 LEU   165      41.065  33.290  28.889  1.00  0.00           H  
ATOM   2586 HD13 LEU   165      39.579  33.290  27.785  1.00  0.00           H  
ATOM   2587 HD21 LEU   165      40.031  30.996  26.759  1.00  0.00           H  
ATOM   2588 HD22 LEU   165      41.537  31.223  27.460  1.00  0.00           H  
ATOM   2589 HD23 LEU   165      40.686  29.694  27.776  1.00  0.00           H  
ATOM   2590  N   VAL   166      40.678  28.814  32.990  1.00  0.00           N  
ATOM   2591  CA  VAL   166      41.398  28.447  34.202  1.00  0.00           C  
ATOM   2592  C   VAL   166      42.558  27.440  33.939  1.00  0.00           C  
ATOM   2593  O   VAL   166      42.318  26.466  33.184  1.00  0.00           O  
ATOM   2594  CB  VAL   166      40.324  27.950  35.231  1.00  0.00           C  
ATOM   2595  CG1 VAL   166      40.921  27.546  36.540  1.00  0.00           C  
ATOM   2596  CG2 VAL   166      39.149  28.966  35.496  1.00  0.00           C  
ATOM   2597  H   VAL   166      39.707  28.538  32.952  1.00  0.00           H  
ATOM   2598  HA  VAL   166      41.905  29.316  34.623  1.00  0.00           H  
ATOM   2599  HB  VAL   166      39.861  27.069  34.786  1.00  0.00           H  
ATOM   2600 HG11 VAL   166      41.454  26.597  36.495  1.00  0.00           H  
ATOM   2601 HG12 VAL   166      41.622  28.294  36.910  1.00  0.00           H  
ATOM   2602 HG13 VAL   166      40.122  27.229  37.210  1.00  0.00           H  
ATOM   2603 HG21 VAL   166      39.684  29.863  35.808  1.00  0.00           H  
ATOM   2604 HG22 VAL   166      38.607  29.222  34.585  1.00  0.00           H  
ATOM   2605 HG23 VAL   166      38.494  28.554  36.263  1.00  0.00           H  
ATOM   2606  N   GLY   167      43.776  27.570  34.510  1.00  0.00           N  
ATOM   2607  CA  GLY   167      45.021  26.859  34.211  1.00  0.00           C  
ATOM   2608  C   GLY   167      45.993  27.633  33.264  1.00  0.00           C  
ATOM   2609  O   GLY   167      47.205  27.447  33.415  1.00  0.00           O  
ATOM   2610  H   GLY   167      43.909  28.296  35.199  1.00  0.00           H  
ATOM   2611  HA2 GLY   167      45.562  26.580  35.115  1.00  0.00           H  
ATOM   2612  HA3 GLY   167      44.711  25.943  33.709  1.00  0.00           H  
ATOM   2613  N   LYS   168      45.566  28.518  32.347  1.00  0.00           N  
ATOM   2614  CA  LYS   168      46.295  29.130  31.285  1.00  0.00           C  
ATOM   2615  C   LYS   168      47.139  30.207  31.873  1.00  0.00           C  
ATOM   2616  O   LYS   168      46.831  30.823  32.931  1.00  0.00           O  
ATOM   2617  CB  LYS   168      45.289  29.725  30.319  1.00  0.00           C  
ATOM   2618  CG  LYS   168      44.596  28.609  29.510  1.00  0.00           C  
ATOM   2619  CD  LYS   168      43.553  29.200  28.485  1.00  0.00           C  
ATOM   2620  CE  LYS   168      42.775  28.115  27.740  1.00  0.00           C  
ATOM   2621  NZ  LYS   168      43.712  27.168  27.018  1.00  0.00           N1+
ATOM   2622  H   LYS   168      44.572  28.658  32.240  1.00  0.00           H  
ATOM   2623  HA  LYS   168      46.933  28.439  30.735  1.00  0.00           H  
ATOM   2624  HB2 LYS   168      44.598  30.401  30.822  1.00  0.00           H  
ATOM   2625  HB3 LYS   168      45.803  30.426  29.660  1.00  0.00           H  
ATOM   2626  HG2 LYS   168      45.330  28.104  28.882  1.00  0.00           H  
ATOM   2627  HG3 LYS   168      44.079  27.820  30.056  1.00  0.00           H  
ATOM   2628  HD2 LYS   168      42.925  29.852  29.093  1.00  0.00           H  
ATOM   2629  HD3 LYS   168      44.151  29.771  27.774  1.00  0.00           H  
ATOM   2630  HE2 LYS   168      42.098  27.622  28.437  1.00  0.00           H  
ATOM   2631  HE3 LYS   168      42.087  28.604  27.051  1.00  0.00           H  
ATOM   2632  HZ1 LYS   168      44.317  27.827  26.548  1.00  0.00           H  
ATOM   2633  HZ2 LYS   168      44.323  26.602  27.589  1.00  0.00           H  
ATOM   2634  HZ3 LYS   168      43.191  26.609  26.358  1.00  0.00           H  
ATOM   2635  N   GLN   169      48.209  30.430  31.102  1.00  0.00           N  
ATOM   2636  CA  GLN   169      49.152  31.490  31.274  1.00  0.00           C  
ATOM   2637  C   GLN   169      48.579  32.892  31.047  1.00  0.00           C  
ATOM   2638  O   GLN   169      47.695  33.068  30.199  1.00  0.00           O  
ATOM   2639  CB  GLN   169      50.273  31.121  30.305  1.00  0.00           C  
ATOM   2640  CG  GLN   169      50.179  31.340  28.794  1.00  0.00           C  
ATOM   2641  CD  GLN   169      50.274  32.726  28.244  1.00  0.00           C  
ATOM   2642  OE1 GLN   169      50.561  33.754  28.850  1.00  0.00           O  
ATOM   2643  NE2 GLN   169      50.319  32.780  26.926  1.00  0.00           N  
ATOM   2644  H   GLN   169      48.350  29.867  30.276  1.00  0.00           H  
ATOM   2645  HA  GLN   169      49.512  31.434  32.301  1.00  0.00           H  
ATOM   2646  HB2 GLN   169      51.189  31.612  30.633  1.00  0.00           H  
ATOM   2647  HB3 GLN   169      50.547  30.070  30.397  1.00  0.00           H  
ATOM   2648  HG2 GLN   169      50.891  30.753  28.214  1.00  0.00           H  
ATOM   2649  HG3 GLN   169      49.288  30.842  28.411  1.00  0.00           H  
ATOM   2650 HE21 GLN   169      50.068  31.982  26.359  1.00  0.00           H  
ATOM   2651 HE22 GLN   169      50.410  33.691  26.499  1.00  0.00           H  
ATOM   2652  N   VAL   170      49.024  33.847  31.890  1.00  0.00           N  
ATOM   2653  CA  VAL   170      48.884  35.321  31.709  1.00  0.00           C  
ATOM   2654  C   VAL   170      50.157  36.045  31.943  1.00  0.00           C  
ATOM   2655  O   VAL   170      51.014  35.659  32.776  1.00  0.00           O  
ATOM   2656  CB  VAL   170      47.694  35.894  32.572  1.00  0.00           C  
ATOM   2657  CG1 VAL   170      47.843  35.644  34.090  1.00  0.00           C  
ATOM   2658  CG2 VAL   170      47.365  37.387  32.378  1.00  0.00           C  
ATOM   2659  H   VAL   170      49.687  33.573  32.601  1.00  0.00           H  
ATOM   2660  HA  VAL   170      48.590  35.383  30.661  1.00  0.00           H  
ATOM   2661  HB  VAL   170      46.809  35.340  32.259  1.00  0.00           H  
ATOM   2662 HG11 VAL   170      46.970  36.045  34.605  1.00  0.00           H  
ATOM   2663 HG12 VAL   170      47.755  34.585  34.335  1.00  0.00           H  
ATOM   2664 HG13 VAL   170      48.753  36.046  34.535  1.00  0.00           H  
ATOM   2665 HG21 VAL   170      47.141  37.596  31.332  1.00  0.00           H  
ATOM   2666 HG22 VAL   170      46.564  37.717  33.039  1.00  0.00           H  
ATOM   2667 HG23 VAL   170      48.225  38.027  32.575  1.00  0.00           H  
ATOM   2668  N   GLU   171      50.446  37.093  31.119  1.00  0.00           N  
ATOM   2669  CA  GLU   171      51.794  37.768  30.994  1.00  0.00           C  
ATOM   2670  C   GLU   171      51.627  39.325  31.052  1.00  0.00           C  
ATOM   2671  O   GLU   171      50.582  39.825  30.679  1.00  0.00           O  
ATOM   2672  CB  GLU   171      52.273  37.395  29.558  1.00  0.00           C  
ATOM   2673  CG  GLU   171      51.735  38.139  28.314  1.00  0.00           C  
ATOM   2674  CD  GLU   171      52.488  37.763  27.020  1.00  0.00           C  
ATOM   2675  OE1 GLU   171      51.861  37.866  25.960  1.00  0.00           O  
ATOM   2676  OE2 GLU   171      53.641  37.317  27.033  1.00  0.00           O1-
ATOM   2677  H   GLU   171      49.746  37.303  30.422  1.00  0.00           H  
ATOM   2678  HA  GLU   171      52.487  37.507  31.794  1.00  0.00           H  
ATOM   2679  HB2 GLU   171      53.328  37.669  29.563  1.00  0.00           H  
ATOM   2680  HB3 GLU   171      52.090  36.332  29.399  1.00  0.00           H  
ATOM   2681  HG2 GLU   171      50.667  37.920  28.317  1.00  0.00           H  
ATOM   2682  HG3 GLU   171      51.959  39.194  28.469  1.00  0.00           H  
ATOM   2683  N   TYR   172      52.569  39.990  31.642  1.00  0.00           N  
ATOM   2684  CA  TYR   172      52.457  41.424  32.161  1.00  0.00           C  
ATOM   2685  C   TYR   172      53.848  42.119  32.081  1.00  0.00           C  
ATOM   2686  O   TYR   172      54.915  41.463  32.048  1.00  0.00           O  
ATOM   2687  CB  TYR   172      51.886  41.516  33.533  1.00  0.00           C  
ATOM   2688  CG  TYR   172      51.598  42.958  33.894  1.00  0.00           C  
ATOM   2689  CD1 TYR   172      50.524  43.663  33.231  1.00  0.00           C  
ATOM   2690  CE1 TYR   172      50.266  44.940  33.702  1.00  0.00           C  
ATOM   2691  CZ  TYR   172      51.093  45.585  34.643  1.00  0.00           C  
ATOM   2692  OH  TYR   172      50.882  46.882  35.021  1.00  0.00           O  
ATOM   2693  CE2 TYR   172      52.063  44.828  35.322  1.00  0.00           C  
ATOM   2694  CD2 TYR   172      52.372  43.461  34.909  1.00  0.00           C  
ATOM   2695  H   TYR   172      53.417  39.524  31.932  1.00  0.00           H  
ATOM   2696  HA  TYR   172      51.802  41.964  31.476  1.00  0.00           H  
ATOM   2697  HB2 TYR   172      50.987  40.903  33.603  1.00  0.00           H  
ATOM   2698  HB3 TYR   172      52.536  40.988  34.231  1.00  0.00           H  
ATOM   2699  HD1 TYR   172      49.846  43.266  32.491  1.00  0.00           H  
ATOM   2700  HE1 TYR   172      49.536  45.564  33.208  1.00  0.00           H  
ATOM   2701  HH  TYR   172      51.320  47.008  35.866  1.00  0.00           H  
ATOM   2702  HE2 TYR   172      52.642  45.175  36.165  1.00  0.00           H  
ATOM   2703  HD2 TYR   172      53.203  42.996  35.418  1.00  0.00           H  
ATOM   2704  N   ALA   173      53.879  43.496  31.948  1.00  0.00           N  
ATOM   2705  CA  ALA   173      55.145  44.279  31.629  1.00  0.00           C  
ATOM   2706  C   ALA   173      56.090  44.354  32.879  1.00  0.00           C  
ATOM   2707  O   ALA   173      55.532  44.270  34.007  1.00  0.00           O  
ATOM   2708  CB  ALA   173      54.844  45.618  30.967  1.00  0.00           C  
ATOM   2709  H   ALA   173      53.032  44.030  32.085  1.00  0.00           H  
ATOM   2710  HA  ALA   173      55.664  43.781  30.810  1.00  0.00           H  
ATOM   2711  HB1 ALA   173      54.672  46.308  31.793  1.00  0.00           H  
ATOM   2712  HB2 ALA   173      55.665  46.076  30.416  1.00  0.00           H  
ATOM   2713  HB3 ALA   173      53.930  45.568  30.376  1.00  0.00           H  
ATOM   2714  N   LYS   174      57.438  44.550  32.758  1.00  0.00           N  
ATOM   2715  CA  LYS   174      58.390  44.849  33.805  1.00  0.00           C  
ATOM   2716  C   LYS   174      59.423  45.882  33.244  1.00  0.00           C  
ATOM   2717  O   LYS   174      59.736  45.909  32.047  1.00  0.00           O  
ATOM   2718  CB  LYS   174      59.031  43.527  34.353  1.00  0.00           C  
ATOM   2719  CG  LYS   174      59.503  43.764  35.782  1.00  0.00           C  
ATOM   2720  CD  LYS   174      60.140  42.455  36.312  1.00  0.00           C  
ATOM   2721  CE  LYS   174      61.580  42.283  35.711  1.00  0.00           C  
ATOM   2722  NZ  LYS   174      62.085  40.850  35.956  1.00  0.00           N1+
ATOM   2723  H   LYS   174      57.846  44.433  31.842  1.00  0.00           H  
ATOM   2724  HA  LYS   174      57.774  45.291  34.588  1.00  0.00           H  
ATOM   2725  HB2 LYS   174      58.310  42.710  34.340  1.00  0.00           H  
ATOM   2726  HB3 LYS   174      59.868  43.239  33.716  1.00  0.00           H  
ATOM   2727  HG2 LYS   174      60.220  44.583  35.723  1.00  0.00           H  
ATOM   2728  HG3 LYS   174      58.642  44.069  36.377  1.00  0.00           H  
ATOM   2729  HD2 LYS   174      60.283  42.526  37.390  1.00  0.00           H  
ATOM   2730  HD3 LYS   174      59.484  41.598  36.164  1.00  0.00           H  
ATOM   2731  HE2 LYS   174      61.465  42.303  34.627  1.00  0.00           H  
ATOM   2732  HE3 LYS   174      62.209  43.093  36.081  1.00  0.00           H  
ATOM   2733  HZ1 LYS   174      62.232  40.691  36.943  1.00  0.00           H  
ATOM   2734  HZ2 LYS   174      61.583  40.042  35.616  1.00  0.00           H  
ATOM   2735  HZ3 LYS   174      63.024  40.730  35.605  1.00  0.00           H  
ATOM   2736  N   GLU   175      59.866  46.800  34.044  1.00  0.00           N  
ATOM   2737  CA  GLU   175      60.641  47.975  33.566  1.00  0.00           C  
ATOM   2738  C   GLU   175      61.979  47.682  32.798  1.00  0.00           C  
ATOM   2739  O   GLU   175      62.314  48.459  31.900  1.00  0.00           O  
ATOM   2740  CB  GLU   175      60.934  49.048  34.648  1.00  0.00           C  
ATOM   2741  CG  GLU   175      59.779  49.471  35.475  1.00  0.00           C  
ATOM   2742  CD  GLU   175      59.796  48.627  36.779  1.00  0.00           C  
ATOM   2743  OE1 GLU   175      60.370  49.010  37.810  1.00  0.00           O  
ATOM   2744  OE2 GLU   175      59.220  47.487  36.772  1.00  0.00           O1-
ATOM   2745  H   GLU   175      59.635  46.849  35.026  1.00  0.00           H  
ATOM   2746  HA  GLU   175      59.972  48.387  32.810  1.00  0.00           H  
ATOM   2747  HB2 GLU   175      61.665  48.602  35.322  1.00  0.00           H  
ATOM   2748  HB3 GLU   175      61.430  49.908  34.197  1.00  0.00           H  
ATOM   2749  HG2 GLU   175      59.914  50.526  35.712  1.00  0.00           H  
ATOM   2750  HG3 GLU   175      58.843  49.338  34.931  1.00  0.00           H  
ATOM   2751  N   ASP   176      62.570  46.559  33.045  1.00  0.00           N  
ATOM   2752  CA  ASP   176      63.665  46.046  32.227  1.00  0.00           C  
ATOM   2753  C   ASP   176      63.298  45.480  30.877  1.00  0.00           C  
ATOM   2754  O   ASP   176      64.128  45.142  30.039  1.00  0.00           O  
ATOM   2755  CB  ASP   176      64.350  44.922  33.023  1.00  0.00           C  
ATOM   2756  CG  ASP   176      63.641  43.611  33.212  1.00  0.00           C  
ATOM   2757  OD1 ASP   176      64.223  42.775  33.918  1.00  0.00           O  
ATOM   2758  OD2 ASP   176      62.475  43.440  32.835  1.00  0.00           O1-
ATOM   2759  H   ASP   176      62.095  46.051  33.778  1.00  0.00           H  
ATOM   2760  HA  ASP   176      64.454  46.798  32.218  1.00  0.00           H  
ATOM   2761  HB2 ASP   176      65.308  44.736  32.537  1.00  0.00           H  
ATOM   2762  HB3 ASP   176      64.513  45.306  34.030  1.00  0.00           H  
ATOM   2763  N   GLY   177      61.991  45.410  30.579  1.00  0.00           N  
ATOM   2764  CA  GLY   177      61.339  44.981  29.327  1.00  0.00           C  
ATOM   2765  C   GLY   177      60.779  43.529  29.368  1.00  0.00           C  
ATOM   2766  O   GLY   177      59.896  43.254  28.590  1.00  0.00           O  
ATOM   2767  H   GLY   177      61.299  45.626  31.282  1.00  0.00           H  
ATOM   2768  HA2 GLY   177      60.542  45.704  29.154  1.00  0.00           H  
ATOM   2769  HA3 GLY   177      62.150  45.068  28.604  1.00  0.00           H  
ATOM   2770  N   SER   178      61.227  42.672  30.294  1.00  0.00           N  
ATOM   2771  CA  SER   178      60.788  41.231  30.367  1.00  0.00           C  
ATOM   2772  C   SER   178      59.339  41.038  30.731  1.00  0.00           C  
ATOM   2773  O   SER   178      58.707  42.011  31.173  1.00  0.00           O  
ATOM   2774  CB  SER   178      61.775  40.458  31.266  1.00  0.00           C  
ATOM   2775  OG  SER   178      61.480  40.842  32.579  1.00  0.00           O  
ATOM   2776  H   SER   178      61.800  43.024  31.048  1.00  0.00           H  
ATOM   2777  HA  SER   178      61.040  40.912  29.356  1.00  0.00           H  
ATOM   2778  HB2 SER   178      61.513  39.404  31.175  1.00  0.00           H  
ATOM   2779  HB3 SER   178      62.833  40.638  31.078  1.00  0.00           H  
ATOM   2780  HG  SER   178      61.892  41.686  32.780  1.00  0.00           H  
ATOM   2781  N   LYS   179      58.834  39.771  30.640  1.00  0.00           N  
ATOM   2782  CA  LYS   179      57.518  39.477  31.275  1.00  0.00           C  
ATOM   2783  C   LYS   179      57.514  39.046  32.771  1.00  0.00           C  
ATOM   2784  O   LYS   179      58.441  38.329  33.152  1.00  0.00           O  
ATOM   2785  CB  LYS   179      56.686  38.465  30.458  1.00  0.00           C  
ATOM   2786  CG  LYS   179      56.561  38.872  28.957  1.00  0.00           C  
ATOM   2787  CD  LYS   179      55.581  40.068  28.794  1.00  0.00           C  
ATOM   2788  CE  LYS   179      55.656  40.442  27.347  1.00  0.00           C  
ATOM   2789  NZ  LYS   179      54.772  41.657  27.052  1.00  0.00           N1+
ATOM   2790  H   LYS   179      59.407  39.024  30.274  1.00  0.00           H  
ATOM   2791  HA  LYS   179      56.903  40.369  31.155  1.00  0.00           H  
ATOM   2792  HB2 LYS   179      57.158  37.483  30.474  1.00  0.00           H  
ATOM   2793  HB3 LYS   179      55.712  38.242  30.893  1.00  0.00           H  
ATOM   2794  HG2 LYS   179      57.543  39.177  28.594  1.00  0.00           H  
ATOM   2795  HG3 LYS   179      56.242  37.989  28.403  1.00  0.00           H  
ATOM   2796  HD2 LYS   179      54.553  39.852  29.084  1.00  0.00           H  
ATOM   2797  HD3 LYS   179      55.994  40.904  29.358  1.00  0.00           H  
ATOM   2798  HE2 LYS   179      56.696  40.632  27.081  1.00  0.00           H  
ATOM   2799  HE3 LYS   179      55.327  39.576  26.774  1.00  0.00           H  
ATOM   2800  HZ1 LYS   179      54.851  41.905  26.076  1.00  0.00           H  
ATOM   2801  HZ2 LYS   179      53.801  41.531  27.300  1.00  0.00           H  
ATOM   2802  HZ3 LYS   179      55.133  42.473  27.525  1.00  0.00           H  
ATOM   2803  N   ARG   180      56.484  39.366  33.539  1.00  0.00           N  
ATOM   2804  CA  ARG   180      56.101  38.558  34.787  1.00  0.00           C  
ATOM   2805  C   ARG   180      55.065  37.478  34.522  1.00  0.00           C  
ATOM   2806  O   ARG   180      54.077  37.659  33.806  1.00  0.00           O  
ATOM   2807  CB  ARG   180      55.625  39.474  35.891  1.00  0.00           C  
ATOM   2808  CG  ARG   180      56.637  40.503  36.403  1.00  0.00           C  
ATOM   2809  CD  ARG   180      56.019  41.630  37.278  1.00  0.00           C  
ATOM   2810  NE  ARG   180      55.274  41.117  38.425  1.00  0.00           N  
ATOM   2811  CZ  ARG   180      53.914  41.166  38.616  1.00  0.00           C  
ATOM   2812  NH1 ARG   180      53.186  42.116  38.052  1.00  0.00           N  
ATOM   2813  NH2 ARG   180      53.323  40.337  39.406  1.00  0.00           N1+
ATOM   2814  H   ARG   180      55.824  39.995  33.104  1.00  0.00           H  
ATOM   2815  HA  ARG   180      56.979  37.999  35.111  1.00  0.00           H  
ATOM   2816  HB2 ARG   180      54.691  39.968  35.622  1.00  0.00           H  
ATOM   2817  HB3 ARG   180      55.334  38.962  36.808  1.00  0.00           H  
ATOM   2818  HG2 ARG   180      57.512  40.010  36.827  1.00  0.00           H  
ATOM   2819  HG3 ARG   180      56.939  41.141  35.572  1.00  0.00           H  
ATOM   2820  HD2 ARG   180      56.769  42.367  37.565  1.00  0.00           H  
ATOM   2821  HD3 ARG   180      55.250  42.101  36.666  1.00  0.00           H  
ATOM   2822  HE  ARG   180      55.795  40.611  39.127  1.00  0.00           H  
ATOM   2823 HH11 ARG   180      53.650  42.918  37.650  1.00  0.00           H  
ATOM   2824 HH12 ARG   180      52.219  42.199  38.330  1.00  0.00           H  
ATOM   2825 HH21 ARG   180      53.912  39.583  39.727  1.00  0.00           H  
ATOM   2826 HH22 ARG   180      52.314  40.354  39.365  1.00  0.00           H  
ATOM   2827  N   THR   181      55.236  36.283  35.021  1.00  0.00           N  
ATOM   2828  CA  THR   181      54.310  35.171  34.642  1.00  0.00           C  
ATOM   2829  C   THR   181      53.300  35.005  35.762  1.00  0.00           C  
ATOM   2830  O   THR   181      53.453  35.364  36.939  1.00  0.00           O  
ATOM   2831  CB  THR   181      55.062  33.847  34.583  1.00  0.00           C  
ATOM   2832  CG2 THR   181      56.082  33.721  33.466  1.00  0.00           C  
ATOM   2833  OG1 THR   181      55.827  33.755  35.786  1.00  0.00           O  
ATOM   2834  H   THR   181      56.161  36.021  35.329  1.00  0.00           H  
ATOM   2835  HA  THR   181      53.775  35.260  33.696  1.00  0.00           H  
ATOM   2836  HB  THR   181      54.314  33.056  34.642  1.00  0.00           H  
ATOM   2837 HG21 THR   181      56.839  32.957  33.642  1.00  0.00           H  
ATOM   2838 HG22 THR   181      55.564  33.433  32.551  1.00  0.00           H  
ATOM   2839 HG23 THR   181      56.596  34.661  33.263  1.00  0.00           H  
ATOM   2840  HG1 THR   181      55.395  33.183  36.424  1.00  0.00           H  
ATOM   2841  N   GLY   182      52.155  34.523  35.287  1.00  0.00           N  
ATOM   2842  CA  GLY   182      50.996  34.296  36.094  1.00  0.00           C  
ATOM   2843  C   GLY   182      50.140  33.127  35.472  1.00  0.00           C  
ATOM   2844  O   GLY   182      50.439  32.629  34.327  1.00  0.00           O  
ATOM   2845  H   GLY   182      52.091  34.310  34.302  1.00  0.00           H  
ATOM   2846  HA2 GLY   182      51.165  34.017  37.134  1.00  0.00           H  
ATOM   2847  HA3 GLY   182      50.367  35.185  36.066  1.00  0.00           H  
ATOM   2848  N   MET   183      49.028  32.824  36.221  1.00  0.00           N  
ATOM   2849  CA  MET   183      48.037  31.789  35.876  1.00  0.00           C  
ATOM   2850  C   MET   183      46.602  32.339  36.160  1.00  0.00           C  
ATOM   2851  O   MET   183      46.310  33.034  37.127  1.00  0.00           O  
ATOM   2852  CB  MET   183      48.537  30.562  36.636  1.00  0.00           C  
ATOM   2853  CG  MET   183      47.389  29.512  36.653  1.00  0.00           C  
ATOM   2854  SD  MET   183      48.003  27.971  37.320  1.00  0.00           S  
ATOM   2855  CE  MET   183      48.989  28.507  38.685  1.00  0.00           C  
ATOM   2856  H   MET   183      48.862  33.443  37.001  1.00  0.00           H  
ATOM   2857  HA  MET   183      48.076  31.502  34.825  1.00  0.00           H  
ATOM   2858  HB2 MET   183      49.407  30.198  36.089  1.00  0.00           H  
ATOM   2859  HB3 MET   183      48.756  30.892  37.652  1.00  0.00           H  
ATOM   2860  HG2 MET   183      46.552  29.894  37.236  1.00  0.00           H  
ATOM   2861  HG3 MET   183      47.034  29.307  35.643  1.00  0.00           H  
ATOM   2862  HE1 MET   183      50.003  28.791  38.403  1.00  0.00           H  
ATOM   2863  HE2 MET   183      48.416  29.241  39.253  1.00  0.00           H  
ATOM   2864  HE3 MET   183      49.143  27.631  39.315  1.00  0.00           H  
ATOM   2865  N   VAL   184      45.662  31.932  35.330  1.00  0.00           N  
ATOM   2866  CA  VAL   184      44.251  32.003  35.630  1.00  0.00           C  
ATOM   2867  C   VAL   184      43.766  30.825  36.578  1.00  0.00           C  
ATOM   2868  O   VAL   184      44.118  29.696  36.375  1.00  0.00           O  
ATOM   2869  CB  VAL   184      43.404  31.960  34.312  1.00  0.00           C  
ATOM   2870  CG1 VAL   184      41.914  31.986  34.656  1.00  0.00           C  
ATOM   2871  CG2 VAL   184      43.722  33.163  33.402  1.00  0.00           C  
ATOM   2872  H   VAL   184      45.770  31.343  34.516  1.00  0.00           H  
ATOM   2873  HA  VAL   184      44.148  32.898  36.244  1.00  0.00           H  
ATOM   2874  HB  VAL   184      43.673  31.012  33.846  1.00  0.00           H  
ATOM   2875 HG11 VAL   184      41.579  32.996  34.891  1.00  0.00           H  
ATOM   2876 HG12 VAL   184      41.288  31.685  33.816  1.00  0.00           H  
ATOM   2877 HG13 VAL   184      41.663  31.297  35.463  1.00  0.00           H  
ATOM   2878 HG21 VAL   184      43.250  33.018  32.431  1.00  0.00           H  
ATOM   2879 HG22 VAL   184      43.294  34.050  33.869  1.00  0.00           H  
ATOM   2880 HG23 VAL   184      44.789  33.382  33.357  1.00  0.00           H  
ATOM   2881  N   ILE   185      43.038  31.138  37.586  1.00  0.00           N  
ATOM   2882  CA  ILE   185      42.726  30.252  38.705  1.00  0.00           C  
ATOM   2883  C   ILE   185      41.267  29.936  38.954  1.00  0.00           C  
ATOM   2884  O   ILE   185      40.980  28.850  39.461  1.00  0.00           O  
ATOM   2885  CB  ILE   185      43.408  30.759  40.008  1.00  0.00           C  
ATOM   2886  CG2 ILE   185      44.968  30.584  39.883  1.00  0.00           C  
ATOM   2887  CG1 ILE   185      43.148  32.248  40.489  1.00  0.00           C  
ATOM   2888  CD1 ILE   185      43.300  32.397  41.984  1.00  0.00           C  
ATOM   2889  H   ILE   185      42.598  32.046  37.536  1.00  0.00           H  
ATOM   2890  HA  ILE   185      43.071  29.242  38.482  1.00  0.00           H  
ATOM   2891  HB  ILE   185      43.066  30.021  40.734  1.00  0.00           H  
ATOM   2892 HG21 ILE   185      45.226  29.596  39.502  1.00  0.00           H  
ATOM   2893 HG22 ILE   185      45.400  31.306  39.190  1.00  0.00           H  
ATOM   2894 HG23 ILE   185      45.512  30.644  40.826  1.00  0.00           H  
ATOM   2895 HG12 ILE   185      43.801  32.927  39.942  1.00  0.00           H  
ATOM   2896 HG13 ILE   185      42.113  32.552  40.328  1.00  0.00           H  
ATOM   2897 HD11 ILE   185      42.558  31.701  42.373  1.00  0.00           H  
ATOM   2898 HD12 ILE   185      44.263  32.022  42.330  1.00  0.00           H  
ATOM   2899 HD13 ILE   185      42.944  33.387  42.269  1.00  0.00           H  
ATOM   2900  N   HIS   186      40.305  30.812  38.611  1.00  0.00           N  
ATOM   2901  CA  HIS   186      38.858  30.549  38.847  1.00  0.00           C  
ATOM   2902  C   HIS   186      37.978  31.581  38.034  1.00  0.00           C  
ATOM   2903  O   HIS   186      38.525  32.525  37.460  1.00  0.00           O  
ATOM   2904  CB  HIS   186      38.490  30.559  40.350  1.00  0.00           C  
ATOM   2905  CG  HIS   186      37.120  30.168  40.676  1.00  0.00           C  
ATOM   2906  ND1 HIS   186      36.578  28.935  40.285  1.00  0.00           N  
ATOM   2907  CE1 HIS   186      35.357  28.909  40.869  1.00  0.00           C  
ATOM   2908  NE2 HIS   186      35.080  30.089  41.456  1.00  0.00           N  
ATOM   2909  CD2 HIS   186      36.169  30.814  41.426  1.00  0.00           C  
ATOM   2910  H   HIS   186      40.522  31.587  38.000  1.00  0.00           H  
ATOM   2911  HA  HIS   186      38.550  29.562  38.501  1.00  0.00           H  
ATOM   2912  HB2 HIS   186      39.210  29.920  40.861  1.00  0.00           H  
ATOM   2913  HB3 HIS   186      38.649  31.569  40.727  1.00  0.00           H  
ATOM   2914  HE1 HIS   186      34.609  28.130  40.856  1.00  0.00           H  
ATOM   2915  HE2 HIS   186      34.219  30.297  41.942  1.00  0.00           H  
ATOM   2916  HD2 HIS   186      36.286  31.761  41.932  1.00  0.00           H  
ATOM   2917  N   GLN   187      36.652  31.379  37.961  1.00  0.00           N  
ATOM   2918  CA  GLN   187      35.787  32.073  36.991  1.00  0.00           C  
ATOM   2919  C   GLN   187      34.767  32.864  37.831  1.00  0.00           C  
ATOM   2920  O   GLN   187      34.294  32.419  38.919  1.00  0.00           O  
ATOM   2921  CB  GLN   187      35.165  30.976  36.122  1.00  0.00           C  
ATOM   2922  CG  GLN   187      34.100  31.302  35.064  1.00  0.00           C  
ATOM   2923  CD  GLN   187      33.857  30.175  33.977  1.00  0.00           C  
ATOM   2924  OE1 GLN   187      33.692  29.021  34.297  1.00  0.00           O  
ATOM   2925  NE2 GLN   187      33.703  30.591  32.720  1.00  0.00           N  
ATOM   2926  H   GLN   187      36.258  30.678  38.573  1.00  0.00           H  
ATOM   2927  HA  GLN   187      36.345  32.640  36.246  1.00  0.00           H  
ATOM   2928  HB2 GLN   187      36.015  30.557  35.585  1.00  0.00           H  
ATOM   2929  HB3 GLN   187      34.647  30.234  36.730  1.00  0.00           H  
ATOM   2930  HG2 GLN   187      33.127  31.431  35.537  1.00  0.00           H  
ATOM   2931  HG3 GLN   187      34.319  32.281  34.639  1.00  0.00           H  
ATOM   2932 HE21 GLN   187      33.595  31.586  32.583  1.00  0.00           H  
ATOM   2933 HE22 GLN   187      33.630  29.761  32.149  1.00  0.00           H  
ATOM   2934  N   VAL   188      34.263  33.930  37.284  1.00  0.00           N  
ATOM   2935  CA  VAL   188      33.043  34.620  37.828  1.00  0.00           C  
ATOM   2936  C   VAL   188      31.710  33.843  37.570  1.00  0.00           C  
ATOM   2937  O   VAL   188      31.404  33.397  36.482  1.00  0.00           O  
ATOM   2938  CB  VAL   188      33.139  36.137  37.599  1.00  0.00           C  
ATOM   2939  CG1 VAL   188      32.020  36.987  38.202  1.00  0.00           C  
ATOM   2940  CG2 VAL   188      34.497  36.715  38.028  1.00  0.00           C  
ATOM   2941  H   VAL   188      34.697  34.248  36.429  1.00  0.00           H  
ATOM   2942  HA  VAL   188      33.056  34.525  38.914  1.00  0.00           H  
ATOM   2943  HB  VAL   188      33.025  36.285  36.525  1.00  0.00           H  
ATOM   2944 HG11 VAL   188      31.048  36.533  38.011  1.00  0.00           H  
ATOM   2945 HG12 VAL   188      32.075  37.058  39.288  1.00  0.00           H  
ATOM   2946 HG13 VAL   188      31.889  37.946  37.701  1.00  0.00           H  
ATOM   2947 HG21 VAL   188      35.258  36.462  37.289  1.00  0.00           H  
ATOM   2948 HG22 VAL   188      34.468  37.804  37.989  1.00  0.00           H  
ATOM   2949 HG23 VAL   188      34.759  36.358  39.024  1.00  0.00           H  
ATOM   2950  N   GLU   189      30.848  33.594  38.600  1.00  0.00           N  
ATOM   2951  CA  GLU   189      29.585  32.817  38.464  1.00  0.00           C  
ATOM   2952  C   GLU   189      28.604  33.557  37.627  1.00  0.00           C  
ATOM   2953  O   GLU   189      27.962  32.981  36.706  1.00  0.00           O  
ATOM   2954  CB  GLU   189      29.106  32.370  39.875  1.00  0.00           C  
ATOM   2955  CG  GLU   189      28.035  31.291  39.962  1.00  0.00           C  
ATOM   2956  CD  GLU   189      28.473  29.902  39.496  1.00  0.00           C  
ATOM   2957  OE1 GLU   189      28.771  29.671  38.291  1.00  0.00           O  
ATOM   2958  OE2 GLU   189      28.820  29.111  40.329  1.00  0.00           O1-
ATOM   2959  H   GLU   189      30.988  33.980  39.523  1.00  0.00           H  
ATOM   2960  HA  GLU   189      29.753  31.885  37.924  1.00  0.00           H  
ATOM   2961  HB2 GLU   189      29.956  32.188  40.532  1.00  0.00           H  
ATOM   2962  HB3 GLU   189      28.589  33.271  40.207  1.00  0.00           H  
ATOM   2963  HG2 GLU   189      27.598  31.105  40.943  1.00  0.00           H  
ATOM   2964  HG3 GLU   189      27.144  31.684  39.473  1.00  0.00           H  
ATOM   2965  N   ALA   190      28.481  34.806  37.901  1.00  0.00           N  
ATOM   2966  CA  ALA   190      27.342  35.613  37.386  1.00  0.00           C  
ATOM   2967  C   ALA   190      27.764  36.615  36.216  1.00  0.00           C  
ATOM   2968  O   ALA   190      27.085  37.673  35.977  1.00  0.00           O  
ATOM   2969  CB  ALA   190      26.730  36.254  38.602  1.00  0.00           C  
ATOM   2970  H   ALA   190      29.077  35.155  38.638  1.00  0.00           H  
ATOM   2971  HA  ALA   190      26.623  34.987  36.859  1.00  0.00           H  
ATOM   2972  HB1 ALA   190      26.283  35.564  39.317  1.00  0.00           H  
ATOM   2973  HB2 ALA   190      27.471  36.870  39.112  1.00  0.00           H  
ATOM   2974  HB3 ALA   190      25.891  36.901  38.346  1.00  0.00           H  
ATOM   2975  N   LYS   191      28.989  36.370  35.685  1.00  0.00           N  
ATOM   2976  CA  LYS   191      29.695  37.012  34.602  1.00  0.00           C  
ATOM   2977  C   LYS   191      30.804  36.099  33.971  1.00  0.00           C  
ATOM   2978  O   LYS   191      32.004  36.284  34.196  1.00  0.00           O  
ATOM   2979  CB  LYS   191      30.199  38.326  35.141  1.00  0.00           C  
ATOM   2980  CG  LYS   191      30.089  39.443  34.200  1.00  0.00           C  
ATOM   2981  CD  LYS   191      28.629  39.771  33.690  1.00  0.00           C  
ATOM   2982  CE  LYS   191      28.652  41.095  32.989  1.00  0.00           C  
ATOM   2983  NZ  LYS   191      29.558  41.090  31.829  1.00  0.00           N1+
ATOM   2984  H   LYS   191      29.502  35.679  36.214  1.00  0.00           H  
ATOM   2985  HA  LYS   191      28.888  37.186  33.890  1.00  0.00           H  
ATOM   2986  HB2 LYS   191      29.723  38.670  36.060  1.00  0.00           H  
ATOM   2987  HB3 LYS   191      31.206  38.188  35.535  1.00  0.00           H  
ATOM   2988  HG2 LYS   191      30.406  40.376  34.667  1.00  0.00           H  
ATOM   2989  HG3 LYS   191      30.773  39.341  33.358  1.00  0.00           H  
ATOM   2990  HD2 LYS   191      28.291  38.988  33.011  1.00  0.00           H  
ATOM   2991  HD3 LYS   191      27.955  39.763  34.547  1.00  0.00           H  
ATOM   2992  HE2 LYS   191      27.631  41.297  32.665  1.00  0.00           H  
ATOM   2993  HE3 LYS   191      29.138  41.833  33.627  1.00  0.00           H  
ATOM   2994  HZ1 LYS   191      29.498  41.965  31.328  1.00  0.00           H  
ATOM   2995  HZ2 LYS   191      30.534  40.931  32.034  1.00  0.00           H  
ATOM   2996  HZ3 LYS   191      29.212  40.347  31.239  1.00  0.00           H  
ATOM   2997  N   PRO   192      30.421  35.041  33.212  1.00  0.00           N  
ATOM   2998  CA  PRO   192      31.289  33.930  32.729  1.00  0.00           C  
ATOM   2999  C   PRO   192      32.456  34.136  31.749  1.00  0.00           C  
ATOM   3000  O   PRO   192      33.323  33.236  31.580  1.00  0.00           O  
ATOM   3001  CD  PRO   192      29.060  34.744  32.928  1.00  0.00           C  
ATOM   3002  CG  PRO   192      28.950  33.223  32.791  1.00  0.00           C  
ATOM   3003  CB  PRO   192      30.258  32.923  32.039  1.00  0.00           C  
ATOM   3004  HD2 PRO   192      28.630  35.186  32.029  1.00  0.00           H  
ATOM   3005  HD3 PRO   192      28.448  34.929  33.811  1.00  0.00           H  
ATOM   3006  HG2 PRO   192      28.099  32.897  32.192  1.00  0.00           H  
ATOM   3007  HG3 PRO   192      28.829  32.741  33.762  1.00  0.00           H  
ATOM   3008  HB2 PRO   192      30.274  33.108  30.964  1.00  0.00           H  
ATOM   3009  HB3 PRO   192      30.560  31.881  32.147  1.00  0.00           H  
ATOM   3010  HA  PRO   192      31.814  33.515  33.590  1.00  0.00           H  
ATOM   3011  N   SER   193      32.624  35.376  31.319  1.00  0.00           N  
ATOM   3012  CA  SER   193      33.798  35.855  30.567  1.00  0.00           C  
ATOM   3013  C   SER   193      35.004  36.441  31.419  1.00  0.00           C  
ATOM   3014  O   SER   193      36.077  36.638  30.871  1.00  0.00           O  
ATOM   3015  CB  SER   193      33.184  37.003  29.674  1.00  0.00           C  
ATOM   3016  OG  SER   193      32.696  38.012  30.506  1.00  0.00           O  
ATOM   3017  H   SER   193      31.867  36.034  31.440  1.00  0.00           H  
ATOM   3018  HA  SER   193      34.217  35.066  29.942  1.00  0.00           H  
ATOM   3019  HB2 SER   193      33.986  37.533  29.159  1.00  0.00           H  
ATOM   3020  HB3 SER   193      32.346  36.616  29.094  1.00  0.00           H  
ATOM   3021  HG  SER   193      33.207  38.805  30.328  1.00  0.00           H  
ATOM   3022  N   VAL   194      34.753  36.648  32.728  1.00  0.00           N  
ATOM   3023  CA  VAL   194      35.697  37.142  33.726  1.00  0.00           C  
ATOM   3024  C   VAL   194      36.321  36.061  34.611  1.00  0.00           C  
ATOM   3025  O   VAL   194      35.690  35.040  34.908  1.00  0.00           O  
ATOM   3026  CB  VAL   194      34.910  38.148  34.649  1.00  0.00           C  
ATOM   3027  CG1 VAL   194      35.921  39.020  35.441  1.00  0.00           C  
ATOM   3028  CG2 VAL   194      33.886  39.056  33.873  1.00  0.00           C  
ATOM   3029  H   VAL   194      33.861  36.444  33.156  1.00  0.00           H  
ATOM   3030  HA  VAL   194      36.518  37.611  33.185  1.00  0.00           H  
ATOM   3031  HB  VAL   194      34.143  37.588  35.184  1.00  0.00           H  
ATOM   3032 HG11 VAL   194      36.557  38.335  36.001  1.00  0.00           H  
ATOM   3033 HG12 VAL   194      36.586  39.685  34.889  1.00  0.00           H  
ATOM   3034 HG13 VAL   194      35.296  39.651  36.074  1.00  0.00           H  
ATOM   3035 HG21 VAL   194      34.462  39.743  33.254  1.00  0.00           H  
ATOM   3036 HG22 VAL   194      33.195  38.448  33.288  1.00  0.00           H  
ATOM   3037 HG23 VAL   194      33.300  39.650  34.574  1.00  0.00           H  
ATOM   3038  N   TYR   195      37.588  36.284  34.909  1.00  0.00           N  
ATOM   3039  CA  TYR   195      38.328  35.317  35.747  1.00  0.00           C  
ATOM   3040  C   TYR   195      39.267  35.975  36.803  1.00  0.00           C  
ATOM   3041  O   TYR   195      39.774  37.079  36.571  1.00  0.00           O  
ATOM   3042  CB  TYR   195      39.178  34.330  34.876  1.00  0.00           C  
ATOM   3043  CG  TYR   195      38.578  33.474  33.792  1.00  0.00           C  
ATOM   3044  CD1 TYR   195      38.006  34.069  32.627  1.00  0.00           C  
ATOM   3045  CE1 TYR   195      37.380  33.283  31.661  1.00  0.00           C  
ATOM   3046  CZ  TYR   195      37.174  31.931  31.874  1.00  0.00           C  
ATOM   3047  OH  TYR   195      36.605  31.202  30.847  1.00  0.00           O  
ATOM   3048  CE2 TYR   195      37.520  31.325  33.098  1.00  0.00           C  
ATOM   3049  CD2 TYR   195      38.230  32.095  34.058  1.00  0.00           C  
ATOM   3050  H   TYR   195      38.105  36.958  34.364  1.00  0.00           H  
ATOM   3051  HA  TYR   195      37.592  34.692  36.253  1.00  0.00           H  
ATOM   3052  HB2 TYR   195      39.972  34.879  34.369  1.00  0.00           H  
ATOM   3053  HB3 TYR   195      39.617  33.603  35.560  1.00  0.00           H  
ATOM   3054  HD1 TYR   195      38.025  35.130  32.421  1.00  0.00           H  
ATOM   3055  HE1 TYR   195      37.065  33.736  30.733  1.00  0.00           H  
ATOM   3056  HH  TYR   195      36.117  31.718  30.201  1.00  0.00           H  
ATOM   3057  HE2 TYR   195      37.135  30.369  33.422  1.00  0.00           H  
ATOM   3058  HD2 TYR   195      38.485  31.627  34.997  1.00  0.00           H  
ATOM   3059  N   PHE   196      39.445  35.217  37.875  1.00  0.00           N  
ATOM   3060  CA  PHE   196      40.471  35.441  38.889  1.00  0.00           C  
ATOM   3061  C   PHE   196      41.869  34.930  38.505  1.00  0.00           C  
ATOM   3062  O   PHE   196      41.957  33.868  37.834  1.00  0.00           O  
ATOM   3063  CB  PHE   196      40.117  34.705  40.168  1.00  0.00           C  
ATOM   3064  CG  PHE   196      38.741  35.175  40.695  1.00  0.00           C  
ATOM   3065  CD1 PHE   196      37.615  34.476  40.211  1.00  0.00           C  
ATOM   3066  CE1 PHE   196      36.325  34.717  40.664  1.00  0.00           C  
ATOM   3067  CZ  PHE   196      36.119  35.789  41.543  1.00  0.00           C  
ATOM   3068  CE2 PHE   196      37.205  36.486  42.052  1.00  0.00           C  
ATOM   3069  CD2 PHE   196      38.552  36.243  41.646  1.00  0.00           C  
ATOM   3070  H   PHE   196      39.117  34.263  37.809  1.00  0.00           H  
ATOM   3071  HA  PHE   196      40.436  36.492  39.176  1.00  0.00           H  
ATOM   3072  HB2 PHE   196      40.130  33.635  39.962  1.00  0.00           H  
ATOM   3073  HB3 PHE   196      40.916  34.946  40.869  1.00  0.00           H  
ATOM   3074  HD1 PHE   196      37.735  33.623  39.560  1.00  0.00           H  
ATOM   3075  HE1 PHE   196      35.499  34.118  40.310  1.00  0.00           H  
ATOM   3076  HZ  PHE   196      35.105  36.085  41.767  1.00  0.00           H  
ATOM   3077  HE2 PHE   196      37.077  37.356  42.679  1.00  0.00           H  
ATOM   3078  HD2 PHE   196      39.352  36.875  42.001  1.00  0.00           H  
ATOM   3079  N   ILE   197      42.910  35.696  38.930  1.00  0.00           N  
ATOM   3080  CA  ILE   197      44.258  35.698  38.347  1.00  0.00           C  
ATOM   3081  C   ILE   197      45.293  35.871  39.487  1.00  0.00           C  
ATOM   3082  O   ILE   197      45.064  36.630  40.424  1.00  0.00           O  
ATOM   3083  CB  ILE   197      44.457  36.908  37.434  1.00  0.00           C  
ATOM   3084  CG2 ILE   197      45.939  37.083  36.916  1.00  0.00           C  
ATOM   3085  CG1 ILE   197      43.460  36.714  36.243  1.00  0.00           C  
ATOM   3086  CD1 ILE   197      43.655  37.740  35.134  1.00  0.00           C  
ATOM   3087  H   ILE   197      42.660  36.472  39.527  1.00  0.00           H  
ATOM   3088  HA  ILE   197      44.429  34.722  37.892  1.00  0.00           H  
ATOM   3089  HB  ILE   197      44.239  37.845  37.947  1.00  0.00           H  
ATOM   3090 HG21 ILE   197      46.452  37.394  37.826  1.00  0.00           H  
ATOM   3091 HG22 ILE   197      46.268  36.114  36.539  1.00  0.00           H  
ATOM   3092 HG23 ILE   197      46.162  37.760  36.092  1.00  0.00           H  
ATOM   3093 HG12 ILE   197      43.514  35.706  35.832  1.00  0.00           H  
ATOM   3094 HG13 ILE   197      42.422  36.806  36.563  1.00  0.00           H  
ATOM   3095 HD11 ILE   197      44.519  37.475  34.526  1.00  0.00           H  
ATOM   3096 HD12 ILE   197      42.746  37.664  34.537  1.00  0.00           H  
ATOM   3097 HD13 ILE   197      43.785  38.737  35.554  1.00  0.00           H  
ATOM   3098  N   LYS   198      46.377  35.163  39.465  1.00  0.00           N  
ATOM   3099  CA  LYS   198      47.501  35.235  40.405  1.00  0.00           C  
ATOM   3100  C   LYS   198      48.884  35.182  39.696  1.00  0.00           C  
ATOM   3101  O   LYS   198      49.205  34.191  39.034  1.00  0.00           O  
ATOM   3102  CB  LYS   198      47.354  34.069  41.362  1.00  0.00           C  
ATOM   3103  CG  LYS   198      48.453  34.008  42.407  1.00  0.00           C  
ATOM   3104  CD  LYS   198      48.379  35.192  43.428  1.00  0.00           C  
ATOM   3105  CE  LYS   198      49.390  34.892  44.528  1.00  0.00           C  
ATOM   3106  NZ  LYS   198      50.838  35.173  44.183  1.00  0.00           N1+
ATOM   3107  H   LYS   198      46.515  34.454  38.759  1.00  0.00           H  
ATOM   3108  HA  LYS   198      47.369  36.127  41.017  1.00  0.00           H  
ATOM   3109  HB2 LYS   198      46.384  34.072  41.858  1.00  0.00           H  
ATOM   3110  HB3 LYS   198      47.374  33.166  40.751  1.00  0.00           H  
ATOM   3111  HG2 LYS   198      48.243  33.098  42.969  1.00  0.00           H  
ATOM   3112  HG3 LYS   198      49.468  33.910  42.024  1.00  0.00           H  
ATOM   3113  HD2 LYS   198      48.426  36.193  42.997  1.00  0.00           H  
ATOM   3114  HD3 LYS   198      47.411  35.180  43.929  1.00  0.00           H  
ATOM   3115  HE2 LYS   198      49.163  35.597  45.327  1.00  0.00           H  
ATOM   3116  HE3 LYS   198      49.242  33.928  45.016  1.00  0.00           H  
ATOM   3117  HZ1 LYS   198      51.288  34.534  43.543  1.00  0.00           H  
ATOM   3118  HZ2 LYS   198      50.972  36.101  43.807  1.00  0.00           H  
ATOM   3119  HZ3 LYS   198      51.489  35.204  44.955  1.00  0.00           H  
ATOM   3120  N   PHE   199      49.675  36.250  39.665  1.00  0.00           N  
ATOM   3121  CA  PHE   199      51.039  36.207  39.278  1.00  0.00           C  
ATOM   3122  C   PHE   199      51.912  35.469  40.350  1.00  0.00           C  
ATOM   3123  O   PHE   199      51.607  35.668  41.506  1.00  0.00           O  
ATOM   3124  CB  PHE   199      51.540  37.558  38.747  1.00  0.00           C  
ATOM   3125  CG  PHE   199      50.793  38.196  37.553  1.00  0.00           C  
ATOM   3126  CD1 PHE   199      51.300  38.074  36.249  1.00  0.00           C  
ATOM   3127  CE1 PHE   199      50.564  38.617  35.181  1.00  0.00           C  
ATOM   3128  CZ  PHE   199      49.344  39.296  35.411  1.00  0.00           C  
ATOM   3129  CE2 PHE   199      48.950  39.575  36.763  1.00  0.00           C  
ATOM   3130  CD2 PHE   199      49.649  38.955  37.792  1.00  0.00           C  
ATOM   3131  H   PHE   199      49.288  37.050  40.146  1.00  0.00           H  
ATOM   3132  HA  PHE   199      51.066  35.512  38.438  1.00  0.00           H  
ATOM   3133  HB2 PHE   199      51.443  38.290  39.549  1.00  0.00           H  
ATOM   3134  HB3 PHE   199      52.620  37.459  38.637  1.00  0.00           H  
ATOM   3135  HD1 PHE   199      52.234  37.543  36.137  1.00  0.00           H  
ATOM   3136  HE1 PHE   199      50.847  38.366  34.170  1.00  0.00           H  
ATOM   3137  HZ  PHE   199      48.768  39.635  34.563  1.00  0.00           H  
ATOM   3138  HE2 PHE   199      47.960  39.988  36.890  1.00  0.00           H  
ATOM   3139  HD2 PHE   199      49.323  39.050  38.817  1.00  0.00           H  
ATOM   3140  N   ASP   200      52.931  34.737  39.940  1.00  0.00           N  
ATOM   3141  CA  ASP   200      53.731  33.823  40.775  1.00  0.00           C  
ATOM   3142  C   ASP   200      54.538  34.564  41.861  1.00  0.00           C  
ATOM   3143  O   ASP   200      55.039  33.910  42.759  1.00  0.00           O  
ATOM   3144  CB  ASP   200      54.740  33.128  39.864  1.00  0.00           C  
ATOM   3145  CG  ASP   200      54.174  32.558  38.516  1.00  0.00           C  
ATOM   3146  OD1 ASP   200      52.955  32.307  38.471  1.00  0.00           O  
ATOM   3147  OD2 ASP   200      54.974  32.261  37.596  1.00  0.00           O1-
ATOM   3148  H   ASP   200      53.238  34.775  38.978  1.00  0.00           H  
ATOM   3149  HA  ASP   200      53.212  33.024  41.303  1.00  0.00           H  
ATOM   3150  HB2 ASP   200      55.409  33.933  39.559  1.00  0.00           H  
ATOM   3151  HB3 ASP   200      55.272  32.422  40.502  1.00  0.00           H  
ATOM   3152  N   ASP   201      54.621  35.931  41.775  1.00  0.00           N  
ATOM   3153  CA  ASP   201      55.386  36.787  42.643  1.00  0.00           C  
ATOM   3154  C   ASP   201      54.536  37.856  43.443  1.00  0.00           C  
ATOM   3155  O   ASP   201      54.951  38.321  44.539  1.00  0.00           O  
ATOM   3156  CB  ASP   201      56.380  37.486  41.792  1.00  0.00           C  
ATOM   3157  CG  ASP   201      55.875  38.465  40.722  1.00  0.00           C  
ATOM   3158  OD1 ASP   201      55.032  38.094  39.874  1.00  0.00           O  
ATOM   3159  OD2 ASP   201      56.366  39.599  40.626  1.00  0.00           O1-
ATOM   3160  H   ASP   201      54.357  36.313  40.878  1.00  0.00           H  
ATOM   3161  HA  ASP   201      55.801  36.162  43.434  1.00  0.00           H  
ATOM   3162  HB2 ASP   201      57.102  37.989  42.434  1.00  0.00           H  
ATOM   3163  HB3 ASP   201      57.067  36.803  41.292  1.00  0.00           H  
ATOM   3164  N   ASP   202      53.419  38.350  42.849  1.00  0.00           N  
ATOM   3165  CA  ASP   202      52.483  39.277  43.524  1.00  0.00           C  
ATOM   3166  C   ASP   202      51.317  38.609  44.219  1.00  0.00           C  
ATOM   3167  O   ASP   202      50.460  37.979  43.629  1.00  0.00           O  
ATOM   3168  CB  ASP   202      51.990  40.284  42.439  1.00  0.00           C  
ATOM   3169  CG  ASP   202      51.220  41.423  43.101  1.00  0.00           C  
ATOM   3170  OD1 ASP   202      50.659  42.228  42.365  1.00  0.00           O  
ATOM   3171  OD2 ASP   202      51.138  41.563  44.345  1.00  0.00           O1-
ATOM   3172  H   ASP   202      53.090  37.884  42.016  1.00  0.00           H  
ATOM   3173  HA  ASP   202      53.046  39.789  44.305  1.00  0.00           H  
ATOM   3174  HB2 ASP   202      52.820  40.693  41.862  1.00  0.00           H  
ATOM   3175  HB3 ASP   202      51.351  39.883  41.652  1.00  0.00           H  
ATOM   3176  N   PHE   203      51.313  38.729  45.533  1.00  0.00           N  
ATOM   3177  CA  PHE   203      50.363  38.194  46.537  1.00  0.00           C  
ATOM   3178  C   PHE   203      48.870  38.653  46.236  1.00  0.00           C  
ATOM   3179  O   PHE   203      48.062  37.773  46.239  1.00  0.00           O  
ATOM   3180  CB  PHE   203      50.706  38.612  47.929  1.00  0.00           C  
ATOM   3181  CG  PHE   203      52.150  38.297  48.344  1.00  0.00           C  
ATOM   3182  CD1 PHE   203      53.184  39.092  47.941  1.00  0.00           C  
ATOM   3183  CE1 PHE   203      54.502  38.763  48.275  1.00  0.00           C  
ATOM   3184  CZ  PHE   203      54.803  37.565  48.988  1.00  0.00           C  
ATOM   3185  CE2 PHE   203      53.680  36.744  49.388  1.00  0.00           C  
ATOM   3186  CD2 PHE   203      52.391  37.091  49.047  1.00  0.00           C  
ATOM   3187  H   PHE   203      52.112  39.208  45.923  1.00  0.00           H  
ATOM   3188  HA  PHE   203      50.309  37.107  46.588  1.00  0.00           H  
ATOM   3189  HB2 PHE   203      50.485  39.650  48.178  1.00  0.00           H  
ATOM   3190  HB3 PHE   203      50.104  38.093  48.675  1.00  0.00           H  
ATOM   3191  HD1 PHE   203      52.937  39.998  47.407  1.00  0.00           H  
ATOM   3192  HE1 PHE   203      55.295  39.416  47.942  1.00  0.00           H  
ATOM   3193  HZ  PHE   203      55.816  37.207  49.095  1.00  0.00           H  
ATOM   3194  HE2 PHE   203      53.732  35.809  49.927  1.00  0.00           H  
ATOM   3195  HD2 PHE   203      51.533  36.536  49.397  1.00  0.00           H  
ATOM   3196  N   HIS   204      48.585  39.925  45.913  1.00  0.00           N  
ATOM   3197  CA  HIS   204      47.243  40.414  45.542  1.00  0.00           C  
ATOM   3198  C   HIS   204      46.634  39.443  44.479  1.00  0.00           C  
ATOM   3199  O   HIS   204      47.278  39.061  43.497  1.00  0.00           O  
ATOM   3200  CB  HIS   204      47.304  41.808  44.823  1.00  0.00           C  
ATOM   3201  CG  HIS   204      48.010  42.830  45.645  1.00  0.00           C  
ATOM   3202  ND1 HIS   204      49.304  43.139  45.702  1.00  0.00           N1+
ATOM   3203  CE1 HIS   204      49.430  44.417  46.199  1.00  0.00           C  
ATOM   3204  NE2 HIS   204      48.232  44.790  46.566  1.00  0.00           N  
ATOM   3205  CD2 HIS   204      47.275  43.874  46.223  1.00  0.00           C  
ATOM   3206  H   HIS   204      49.390  40.427  45.567  1.00  0.00           H  
ATOM   3207  HA  HIS   204      46.563  40.602  46.373  1.00  0.00           H  
ATOM   3208  HB2 HIS   204      48.002  41.738  43.989  1.00  0.00           H  
ATOM   3209  HB3 HIS   204      46.384  42.135  44.338  1.00  0.00           H  
ATOM   3210  HD1 HIS   204      50.031  42.563  45.302  1.00  0.00           H  
ATOM   3211  HE1 HIS   204      50.345  44.955  46.402  1.00  0.00           H  
ATOM   3212  HE2 HIS   204      48.065  45.647  47.074  1.00  0.00           H  
ATOM   3213  HD2 HIS   204      46.204  44.004  46.174  1.00  0.00           H  
ATOM   3214  N   ILE   205      45.346  39.217  44.605  1.00  0.00           N  
ATOM   3215  CA  ILE   205      44.534  38.685  43.518  1.00  0.00           C  
ATOM   3216  C   ILE   205      44.223  39.865  42.543  1.00  0.00           C  
ATOM   3217  O   ILE   205      43.932  41.024  42.897  1.00  0.00           O  
ATOM   3218  CB  ILE   205      43.283  38.005  44.083  1.00  0.00           C  
ATOM   3219  CG2 ILE   205      42.167  37.639  43.054  1.00  0.00           C  
ATOM   3220  CG1 ILE   205      43.681  36.875  45.071  1.00  0.00           C  
ATOM   3221  CD1 ILE   205      44.103  35.567  44.420  1.00  0.00           C  
ATOM   3222  H   ILE   205      44.792  39.637  45.339  1.00  0.00           H  
ATOM   3223  HA  ILE   205      45.098  37.932  42.968  1.00  0.00           H  
ATOM   3224  HB  ILE   205      42.825  38.669  44.816  1.00  0.00           H  
ATOM   3225 HG21 ILE   205      41.279  37.329  43.605  1.00  0.00           H  
ATOM   3226 HG22 ILE   205      41.884  38.569  42.561  1.00  0.00           H  
ATOM   3227 HG23 ILE   205      42.486  36.993  42.236  1.00  0.00           H  
ATOM   3228 HG12 ILE   205      44.455  37.147  45.788  1.00  0.00           H  
ATOM   3229 HG13 ILE   205      42.813  36.662  45.694  1.00  0.00           H  
ATOM   3230 HD11 ILE   205      44.800  35.751  43.602  1.00  0.00           H  
ATOM   3231 HD12 ILE   205      44.600  34.866  45.091  1.00  0.00           H  
ATOM   3232 HD13 ILE   205      43.194  35.145  43.990  1.00  0.00           H  
ATOM   3233  N   TYR   206      44.256  39.455  41.281  1.00  0.00           N  
ATOM   3234  CA  TYR   206      43.653  40.260  40.159  1.00  0.00           C  
ATOM   3235  C   TYR   206      42.464  39.604  39.549  1.00  0.00           C  
ATOM   3236  O   TYR   206      42.391  38.394  39.502  1.00  0.00           O  
ATOM   3237  CB  TYR   206      44.704  40.571  39.119  1.00  0.00           C  
ATOM   3238  CG  TYR   206      45.863  41.449  39.604  1.00  0.00           C  
ATOM   3239  CD1 TYR   206      47.017  40.835  40.173  1.00  0.00           C  
ATOM   3240  CE1 TYR   206      47.856  41.635  40.868  1.00  0.00           C  
ATOM   3241  CZ  TYR   206      47.713  43.035  41.064  1.00  0.00           C  
ATOM   3242  OH  TYR   206      48.546  43.775  41.898  1.00  0.00           O  
ATOM   3243  CE2 TYR   206      46.578  43.587  40.448  1.00  0.00           C  
ATOM   3244  CD2 TYR   206      45.707  42.818  39.692  1.00  0.00           C  
ATOM   3245  H   TYR   206      44.476  38.494  41.060  1.00  0.00           H  
ATOM   3246  HA  TYR   206      43.288  41.245  40.449  1.00  0.00           H  
ATOM   3247  HB2 TYR   206      45.224  39.714  38.691  1.00  0.00           H  
ATOM   3248  HB3 TYR   206      44.280  41.057  38.241  1.00  0.00           H  
ATOM   3249  HD1 TYR   206      47.254  39.782  40.143  1.00  0.00           H  
ATOM   3250  HE1 TYR   206      48.628  41.115  41.416  1.00  0.00           H  
ATOM   3251  HH  TYR   206      49.341  43.262  42.055  1.00  0.00           H  
ATOM   3252  HE2 TYR   206      46.439  44.657  40.486  1.00  0.00           H  
ATOM   3253  HD2 TYR   206      44.827  43.258  39.247  1.00  0.00           H  
ATOM   3254  N   VAL   207      41.524  40.295  38.919  1.00  0.00           N  
ATOM   3255  CA  VAL   207      40.266  39.836  38.198  1.00  0.00           C  
ATOM   3256  C   VAL   207      40.239  40.478  36.760  1.00  0.00           C  
ATOM   3257  O   VAL   207      40.513  41.692  36.652  1.00  0.00           O  
ATOM   3258  CB  VAL   207      39.027  40.261  39.113  1.00  0.00           C  
ATOM   3259  CG1 VAL   207      37.830  39.981  38.249  1.00  0.00           C  
ATOM   3260  CG2 VAL   207      38.936  39.428  40.384  1.00  0.00           C  
ATOM   3261  H   VAL   207      41.527  41.296  39.048  1.00  0.00           H  
ATOM   3262  HA  VAL   207      40.339  38.755  38.072  1.00  0.00           H  
ATOM   3263  HB  VAL   207      39.171  41.314  39.354  1.00  0.00           H  
ATOM   3264 HG11 VAL   207      36.984  40.263  38.876  1.00  0.00           H  
ATOM   3265 HG12 VAL   207      37.808  40.631  37.374  1.00  0.00           H  
ATOM   3266 HG13 VAL   207      37.844  38.988  37.801  1.00  0.00           H  
ATOM   3267 HG21 VAL   207      39.903  39.398  40.885  1.00  0.00           H  
ATOM   3268 HG22 VAL   207      38.192  39.901  41.025  1.00  0.00           H  
ATOM   3269 HG23 VAL   207      38.589  38.420  40.157  1.00  0.00           H  
ATOM   3270  N   TYR   208      39.851  39.773  35.633  1.00  0.00           N  
ATOM   3271  CA  TYR   208      39.787  40.388  34.300  1.00  0.00           C  
ATOM   3272  C   TYR   208      38.858  39.592  33.390  1.00  0.00           C  
ATOM   3273  O   TYR   208      38.711  38.360  33.427  1.00  0.00           O  
ATOM   3274  CB  TYR   208      41.186  40.462  33.697  1.00  0.00           C  
ATOM   3275  CG  TYR   208      41.425  41.708  32.964  1.00  0.00           C  
ATOM   3276  CD1 TYR   208      41.122  41.717  31.578  1.00  0.00           C  
ATOM   3277  CE1 TYR   208      41.245  42.912  30.851  1.00  0.00           C  
ATOM   3278  CZ  TYR   208      41.572  44.059  31.524  1.00  0.00           C  
ATOM   3279  OH  TYR   208      41.554  45.231  30.885  1.00  0.00           O  
ATOM   3280  CE2 TYR   208      41.835  44.061  32.890  1.00  0.00           C  
ATOM   3281  CD2 TYR   208      41.787  42.848  33.635  1.00  0.00           C  
ATOM   3282  H   TYR   208      39.666  38.785  35.724  1.00  0.00           H  
ATOM   3283  HA  TYR   208      39.411  41.409  34.364  1.00  0.00           H  
ATOM   3284  HB2 TYR   208      41.873  40.339  34.534  1.00  0.00           H  
ATOM   3285  HB3 TYR   208      41.447  39.584  33.106  1.00  0.00           H  
ATOM   3286  HD1 TYR   208      40.749  40.789  31.171  1.00  0.00           H  
ATOM   3287  HE1 TYR   208      41.094  43.053  29.791  1.00  0.00           H  
ATOM   3288  HH  TYR   208      42.357  45.699  31.127  1.00  0.00           H  
ATOM   3289  HE2 TYR   208      42.035  45.008  33.369  1.00  0.00           H  
ATOM   3290  HD2 TYR   208      41.914  42.834  34.707  1.00  0.00           H  
ATOM   3291  N   ASP   209      38.175  40.308  32.512  1.00  0.00           N  
ATOM   3292  CA  ASP   209      37.383  39.771  31.306  1.00  0.00           C  
ATOM   3293  C   ASP   209      38.445  39.396  30.198  1.00  0.00           C  
ATOM   3294  O   ASP   209      39.180  40.189  29.539  1.00  0.00           O  
ATOM   3295  CB  ASP   209      36.359  40.765  30.820  1.00  0.00           C  
ATOM   3296  CG  ASP   209      35.449  40.095  29.771  1.00  0.00           C  
ATOM   3297  OD1 ASP   209      35.877  39.505  28.717  1.00  0.00           O  
ATOM   3298  OD2 ASP   209      34.203  40.270  29.966  1.00  0.00           O1-
ATOM   3299  H   ASP   209      38.416  41.289  32.537  1.00  0.00           H  
ATOM   3300  HA  ASP   209      36.917  38.847  31.648  1.00  0.00           H  
ATOM   3301  HB2 ASP   209      35.791  41.047  31.707  1.00  0.00           H  
ATOM   3302  HB3 ASP   209      36.880  41.635  30.422  1.00  0.00           H  
ATOM   3303  N   LEU   210      38.399  38.127  29.740  1.00  0.00           N  
ATOM   3304  CA  LEU   210      39.347  37.416  28.883  1.00  0.00           C  
ATOM   3305  C   LEU   210      38.721  36.869  27.663  1.00  0.00           C  
ATOM   3306  O   LEU   210      39.455  36.250  26.879  1.00  0.00           O  
ATOM   3307  CB  LEU   210      40.117  36.386  29.720  1.00  0.00           C  
ATOM   3308  CG  LEU   210      41.033  37.056  30.792  1.00  0.00           C  
ATOM   3309  CD1 LEU   210      41.462  36.024  31.820  1.00  0.00           C  
ATOM   3310  CD2 LEU   210      42.247  37.705  30.142  1.00  0.00           C  
ATOM   3311  H   LEU   210      37.635  37.547  30.054  1.00  0.00           H  
ATOM   3312  HA  LEU   210      39.991  38.154  28.405  1.00  0.00           H  
ATOM   3313  HB2 LEU   210      39.443  35.707  30.242  1.00  0.00           H  
ATOM   3314  HB3 LEU   210      40.820  35.842  29.089  1.00  0.00           H  
ATOM   3315  HG  LEU   210      40.471  37.853  31.281  1.00  0.00           H  
ATOM   3316 HD11 LEU   210      40.572  35.649  32.325  1.00  0.00           H  
ATOM   3317 HD12 LEU   210      41.896  35.170  31.299  1.00  0.00           H  
ATOM   3318 HD13 LEU   210      42.104  36.441  32.595  1.00  0.00           H  
ATOM   3319 HD21 LEU   210      41.834  38.402  29.412  1.00  0.00           H  
ATOM   3320 HD22 LEU   210      42.771  38.319  30.873  1.00  0.00           H  
ATOM   3321 HD23 LEU   210      42.815  36.905  29.666  1.00  0.00           H  
ATOM   3322  N   VAL   211      37.398  37.058  27.424  1.00  0.00           N  
ATOM   3323  CA  VAL   211      36.734  36.821  26.129  1.00  0.00           C  
ATOM   3324  C   VAL   211      36.813  38.068  25.252  1.00  0.00           C  
ATOM   3325  O   VAL   211      37.170  38.052  24.076  1.00  0.00           O  
ATOM   3326  CB  VAL   211      35.314  36.305  26.256  1.00  0.00           C  
ATOM   3327  CG1 VAL   211      34.721  36.232  24.856  1.00  0.00           C  
ATOM   3328  CG2 VAL   211      35.241  34.930  26.933  1.00  0.00           C  
ATOM   3329  H   VAL   211      36.886  37.473  28.190  1.00  0.00           H  
ATOM   3330  HA  VAL   211      37.303  35.995  25.702  1.00  0.00           H  
ATOM   3331  HB  VAL   211      34.681  36.993  26.817  1.00  0.00           H  
ATOM   3332 HG11 VAL   211      35.465  35.866  24.147  1.00  0.00           H  
ATOM   3333 HG12 VAL   211      33.823  35.649  24.651  1.00  0.00           H  
ATOM   3334 HG13 VAL   211      34.438  37.248  24.578  1.00  0.00           H  
ATOM   3335 HG21 VAL   211      35.997  34.273  26.504  1.00  0.00           H  
ATOM   3336 HG22 VAL   211      35.519  35.034  27.982  1.00  0.00           H  
ATOM   3337 HG23 VAL   211      34.254  34.503  26.757  1.00  0.00           H  
ATOM   3338  N   LYS   212      36.671  39.245  25.928  1.00  0.00           N  
ATOM   3339  CA  LYS   212      37.010  40.614  25.472  1.00  0.00           C  
ATOM   3340  C   LYS   212      38.513  40.948  25.417  1.00  0.00           C  
ATOM   3341  O   LYS   212      38.922  41.680  24.508  1.00  0.00           O  
ATOM   3342  CB  LYS   212      36.238  41.709  26.230  1.00  0.00           C  
ATOM   3343  CG  LYS   212      36.724  43.145  25.934  1.00  0.00           C  
ATOM   3344  CD  LYS   212      35.670  44.078  26.459  1.00  0.00           C  
ATOM   3345  CE  LYS   212      35.252  43.876  27.956  1.00  0.00           C  
ATOM   3346  NZ  LYS   212      36.364  44.121  28.884  1.00  0.00           N1+
ATOM   3347  H   LYS   212      36.370  39.245  26.892  1.00  0.00           H  
ATOM   3348  HA  LYS   212      36.780  40.658  24.407  1.00  0.00           H  
ATOM   3349  HB2 LYS   212      35.183  41.739  25.958  1.00  0.00           H  
ATOM   3350  HB3 LYS   212      36.408  41.564  27.297  1.00  0.00           H  
ATOM   3351  HG2 LYS   212      37.687  43.344  26.403  1.00  0.00           H  
ATOM   3352  HG3 LYS   212      36.817  43.232  24.851  1.00  0.00           H  
ATOM   3353  HD2 LYS   212      36.011  45.110  26.386  1.00  0.00           H  
ATOM   3354  HD3 LYS   212      34.726  43.969  25.926  1.00  0.00           H  
ATOM   3355  HE2 LYS   212      34.412  44.519  28.222  1.00  0.00           H  
ATOM   3356  HE3 LYS   212      34.837  42.872  28.040  1.00  0.00           H  
ATOM   3357  HZ1 LYS   212      36.665  45.083  28.838  1.00  0.00           H  
ATOM   3358  HZ2 LYS   212      36.188  43.987  29.870  1.00  0.00           H  
ATOM   3359  HZ3 LYS   212      37.113  43.474  28.684  1.00  0.00           H  
ATOM   3360  N   NME   213      39.230  40.255  26.268  1.00  0.00           N  
ATOM   3361  C   NME   213      40.660  40.203  26.387  1.00  0.00           C  
ATOM   3362  H   NME   213      38.686  39.741  26.945  1.00  0.00           H  
ATOM   3363  H1  NME   213      41.076  41.206  26.482  1.00  0.00           H  
ATOM   3364  H2  NME   213      40.921  39.822  27.374  1.00  0.00           H  
ATOM   3365  H3  NME   213      41.078  39.686  25.523  1.00  0.00           H  
TER    3366      NME   213
CONECT 3361 3363 3364 3365
CONECT 3363 3361
CONECT 3364 3361
CONECT 3365 3361
END   
