# Supplementary material for: Exploring Aromatic Cage Flexibility Using Cosolvent Molecular Dynamics Simulations—An In-Silico Case Study of Tudor Domains
Source: J Chem Inf Model. 2024 May 21;64(11):4553–69. doi: 10.1021/acs.jcim.4c00298 (PMC11167732; doi:10.1021/acs.jcim.4c00298)
Supplement: Supplementary file 2 — ci4c00298_si_002.zip [file ci4c00298_si_002.zip › SPIN1/cluster_representatives/domain1/06_PYM_rep_c1.pdb]

TITLE     rep07.c1
REMARK   4      COMPLIES WITH FORMAT V. 3.0, 1-DEC-2006
REMARK 888
REMARK 888 WRITTEN BY MAESTRO (A PRODUCT OF SCHRODINGER, LLC)
ATOM      1  CH3 ACE     1      45.417  21.133  66.159  1.00  0.00           C  
ATOM      2  C   ACE     1      45.752  21.274  64.662  1.00  0.00           C  
ATOM      3  O   ACE     1      46.300  20.329  64.099  1.00  0.00           O  
ATOM      4  H1  ACE     1      46.232  21.613  66.701  1.00  0.00           H  
ATOM      5  H2  ACE     1      44.559  21.772  66.370  1.00  0.00           H  
ATOM      6  H3  ACE     1      45.370  20.094  66.484  1.00  0.00           H  
ATOM      7  N   ARG     2      45.379  22.380  63.949  1.00  0.00           N  
ATOM      8  CA  ARG     2      45.695  22.538  62.536  1.00  0.00           C  
ATOM      9  C   ARG     2      45.188  21.446  61.539  1.00  0.00           C  
ATOM     10  O   ARG     2      45.833  21.313  60.505  1.00  0.00           O  
ATOM     11  CB  ARG     2      47.140  22.877  62.424  1.00  0.00           C  
ATOM     12  CG  ARG     2      47.438  23.788  61.196  1.00  0.00           C  
ATOM     13  CD  ARG     2      48.940  24.142  60.928  1.00  0.00           C  
ATOM     14  NE  ARG     2      49.651  25.016  61.935  1.00  0.00           N  
ATOM     15  CZ  ARG     2      50.880  25.370  62.003  1.00  0.00           C  
ATOM     16  NH1 ARG     2      51.719  24.765  61.174  1.00  0.00           N  
ATOM     17  NH2 ARG     2      51.271  26.288  62.784  1.00  0.00           N1+
ATOM     18  H   ARG     2      44.777  23.033  64.429  1.00  0.00           H  
ATOM     19  HA  ARG     2      45.152  23.397  62.142  1.00  0.00           H  
ATOM     20  HB2 ARG     2      47.402  23.532  63.255  1.00  0.00           H  
ATOM     21  HB3 ARG     2      47.862  22.060  62.460  1.00  0.00           H  
ATOM     22  HG2 ARG     2      46.937  23.251  60.391  1.00  0.00           H  
ATOM     23  HG3 ARG     2      46.920  24.729  61.379  1.00  0.00           H  
ATOM     24  HD2 ARG     2      49.546  23.243  60.812  1.00  0.00           H  
ATOM     25  HD3 ARG     2      48.860  24.709  60.001  1.00  0.00           H  
ATOM     26  HE  ARG     2      49.163  25.471  62.694  1.00  0.00           H  
ATOM     27 HH11 ARG     2      51.410  24.026  60.560  1.00  0.00           H  
ATOM     28 HH12 ARG     2      52.575  25.241  60.926  1.00  0.00           H  
ATOM     29 HH21 ARG     2      50.646  26.625  63.500  1.00  0.00           H  
ATOM     30 HH22 ARG     2      52.235  26.587  62.809  1.00  0.00           H  
ATOM     31  N   ARG     3      44.139  20.691  61.878  1.00  0.00           N  
ATOM     32  CA  ARG     3      43.599  19.650  60.934  1.00  0.00           C  
ATOM     33  C   ARG     3      42.675  20.135  59.815  1.00  0.00           C  
ATOM     34  O   ARG     3      42.466  19.548  58.780  1.00  0.00           O  
ATOM     35  CB  ARG     3      42.803  18.722  61.755  1.00  0.00           C  
ATOM     36  CG  ARG     3      42.125  17.601  60.925  1.00  0.00           C  
ATOM     37  CD  ARG     3      41.673  16.533  61.882  1.00  0.00           C  
ATOM     38  NE  ARG     3      40.882  15.510  61.206  1.00  0.00           N  
ATOM     39  CZ  ARG     3      40.580  14.370  61.830  1.00  0.00           C  
ATOM     40  NH1 ARG     3      40.854  14.087  63.098  1.00  0.00           N  
ATOM     41  NH2 ARG     3      40.011  13.438  61.108  1.00  0.00           N1+
ATOM     42  H   ARG     3      43.668  20.925  62.740  1.00  0.00           H  
ATOM     43  HA  ARG     3      44.452  19.066  60.591  1.00  0.00           H  
ATOM     44  HB2 ARG     3      43.412  18.282  62.544  1.00  0.00           H  
ATOM     45  HB3 ARG     3      42.056  19.292  62.308  1.00  0.00           H  
ATOM     46  HG2 ARG     3      41.198  17.959  60.476  1.00  0.00           H  
ATOM     47  HG3 ARG     3      42.775  17.161  60.169  1.00  0.00           H  
ATOM     48  HD2 ARG     3      42.583  16.114  62.311  1.00  0.00           H  
ATOM     49  HD3 ARG     3      40.990  16.903  62.647  1.00  0.00           H  
ATOM     50  HE  ARG     3      40.335  15.695  60.377  1.00  0.00           H  
ATOM     51 HH11 ARG     3      41.378  14.710  63.695  1.00  0.00           H  
ATOM     52 HH12 ARG     3      40.598  13.186  63.475  1.00  0.00           H  
ATOM     53 HH21 ARG     3      39.819  13.644  60.138  1.00  0.00           H  
ATOM     54 HH22 ARG     3      39.580  12.676  61.612  1.00  0.00           H  
ATOM     55  N   ASN     4      42.033  21.303  60.112  1.00  0.00           N  
ATOM     56  CA  ASN     4      41.400  22.257  59.113  1.00  0.00           C  
ATOM     57  C   ASN     4      41.935  23.747  59.471  1.00  0.00           C  
ATOM     58  O   ASN     4      42.205  23.975  60.628  1.00  0.00           O  
ATOM     59  CB  ASN     4      39.864  22.132  59.093  1.00  0.00           C  
ATOM     60  CG  ASN     4      39.175  23.334  58.537  1.00  0.00           C  
ATOM     61  OD1 ASN     4      39.252  23.468  57.340  1.00  0.00           O  
ATOM     62  ND2 ASN     4      38.428  24.102  59.230  1.00  0.00           N  
ATOM     63  H   ASN     4      42.255  21.742  60.995  1.00  0.00           H  
ATOM     64  HA  ASN     4      41.855  21.949  58.171  1.00  0.00           H  
ATOM     65  HB2 ASN     4      39.533  21.214  58.607  1.00  0.00           H  
ATOM     66  HB3 ASN     4      39.506  22.001  60.114  1.00  0.00           H  
ATOM     67 HD21 ASN     4      38.452  24.007  60.236  1.00  0.00           H  
ATOM     68 HD22 ASN     4      38.018  24.892  58.753  1.00  0.00           H  
ATOM     69  N   ILE     5      42.141  24.554  58.421  1.00  0.00           N  
ATOM     70  CA  ILE     5      42.540  25.988  58.462  1.00  0.00           C  
ATOM     71  C   ILE     5      41.511  26.755  57.652  1.00  0.00           C  
ATOM     72  O   ILE     5      41.289  28.002  57.752  1.00  0.00           O  
ATOM     73  CB  ILE     5      43.972  26.227  57.881  1.00  0.00           C  
ATOM     74  CG2 ILE     5      44.622  27.511  58.405  1.00  0.00           C  
ATOM     75  CG1 ILE     5      44.837  25.012  58.158  1.00  0.00           C  
ATOM     76  CD1 ILE     5      46.257  25.080  57.552  1.00  0.00           C  
ATOM     77  H   ILE     5      41.925  24.098  57.547  1.00  0.00           H  
ATOM     78  HA  ILE     5      42.440  26.355  59.483  1.00  0.00           H  
ATOM     79  HB  ILE     5      43.911  26.309  56.796  1.00  0.00           H  
ATOM     80 HG21 ILE     5      44.904  27.375  59.449  1.00  0.00           H  
ATOM     81 HG22 ILE     5      45.489  27.691  57.767  1.00  0.00           H  
ATOM     82 HG23 ILE     5      43.911  28.327  58.287  1.00  0.00           H  
ATOM     83 HG12 ILE     5      44.957  24.857  59.230  1.00  0.00           H  
ATOM     84 HG13 ILE     5      44.347  24.158  57.690  1.00  0.00           H  
ATOM     85 HD11 ILE     5      46.962  25.599  58.201  1.00  0.00           H  
ATOM     86 HD12 ILE     5      46.669  24.094  57.333  1.00  0.00           H  
ATOM     87 HD13 ILE     5      46.288  25.686  56.646  1.00  0.00           H  
ATOM     88  N   VAL     6      40.713  26.081  56.797  1.00  0.00           N  
ATOM     89  CA  VAL     6      39.635  26.775  56.034  1.00  0.00           C  
ATOM     90  C   VAL     6      38.414  27.232  56.946  1.00  0.00           C  
ATOM     91  O   VAL     6      37.957  26.432  57.799  1.00  0.00           O  
ATOM     92  CB  VAL     6      39.165  26.133  54.754  1.00  0.00           C  
ATOM     93  CG1 VAL     6      38.046  26.936  53.983  1.00  0.00           C  
ATOM     94  CG2 VAL     6      40.289  25.909  53.715  1.00  0.00           C  
ATOM     95  H   VAL     6      40.857  25.096  56.626  1.00  0.00           H  
ATOM     96  HA  VAL     6      39.949  27.753  55.669  1.00  0.00           H  
ATOM     97  HB  VAL     6      38.829  25.126  55.004  1.00  0.00           H  
ATOM     98 HG11 VAL     6      37.238  27.187  54.671  1.00  0.00           H  
ATOM     99 HG12 VAL     6      38.414  27.928  53.722  1.00  0.00           H  
ATOM    100 HG13 VAL     6      37.571  26.440  53.136  1.00  0.00           H  
ATOM    101 HG21 VAL     6      40.960  25.124  54.063  1.00  0.00           H  
ATOM    102 HG22 VAL     6      39.809  25.435  52.859  1.00  0.00           H  
ATOM    103 HG23 VAL     6      40.755  26.796  53.286  1.00  0.00           H  
ATOM    104  N   GLY     7      38.024  28.535  56.911  1.00  0.00           N  
ATOM    105  CA  GLY     7      37.016  29.332  57.618  1.00  0.00           C  
ATOM    106  C   GLY     7      37.430  29.815  59.016  1.00  0.00           C  
ATOM    107  O   GLY     7      36.597  30.412  59.722  1.00  0.00           O  
ATOM    108  H   GLY     7      38.523  29.023  56.181  1.00  0.00           H  
ATOM    109  HA2 GLY     7      36.833  30.268  57.089  1.00  0.00           H  
ATOM    110  HA3 GLY     7      36.143  28.690  57.736  1.00  0.00           H  
ATOM    111  N   CYS     8      38.769  29.479  59.346  1.00  0.00           N  
ATOM    112  CA  CYS     8      39.350  29.899  60.575  1.00  0.00           C  
ATOM    113  C   CYS     8      39.835  31.311  60.467  1.00  0.00           C  
ATOM    114  O   CYS     8      40.194  31.792  59.376  1.00  0.00           O  
ATOM    115  CB  CYS     8      40.640  29.124  60.906  1.00  0.00           C  
ATOM    116  SG  CYS     8      40.195  27.354  61.153  1.00  0.00           S  
ATOM    117  H   CYS     8      39.399  29.125  58.641  1.00  0.00           H  
ATOM    118  HA  CYS     8      38.600  29.913  61.366  1.00  0.00           H  
ATOM    119  HB2 CYS     8      41.302  29.268  60.052  1.00  0.00           H  
ATOM    120  HB3 CYS     8      41.035  29.527  61.839  1.00  0.00           H  
ATOM    121  HG  CYS     8      39.234  27.417  60.228  1.00  0.00           H  
ATOM    122  N   ARG     9      39.885  31.986  61.582  1.00  0.00           N  
ATOM    123  CA  ARG     9      40.833  33.059  61.807  1.00  0.00           C  
ATOM    124  C   ARG     9      42.290  32.540  61.970  1.00  0.00           C  
ATOM    125  O   ARG     9      42.619  31.364  62.326  1.00  0.00           O  
ATOM    126  CB  ARG     9      40.454  33.863  63.072  1.00  0.00           C  
ATOM    127  CG  ARG     9      39.141  34.678  62.795  1.00  0.00           C  
ATOM    128  CD  ARG     9      39.162  35.881  61.892  1.00  0.00           C  
ATOM    129  NE  ARG     9      40.122  36.914  62.339  1.00  0.00           N  
ATOM    130  CZ  ARG     9      40.544  37.950  61.694  1.00  0.00           C  
ATOM    131  NH1 ARG     9      40.062  38.237  60.544  1.00  0.00           N  
ATOM    132  NH2 ARG     9      41.476  38.754  62.172  1.00  0.00           N1+
ATOM    133  H   ARG     9      39.470  31.594  62.415  1.00  0.00           H  
ATOM    134  HA  ARG     9      40.813  33.676  60.909  1.00  0.00           H  
ATOM    135  HB2 ARG     9      40.317  33.144  63.879  1.00  0.00           H  
ATOM    136  HB3 ARG     9      41.294  34.466  63.418  1.00  0.00           H  
ATOM    137  HG2 ARG     9      38.376  33.988  62.440  1.00  0.00           H  
ATOM    138  HG3 ARG     9      38.712  34.962  63.756  1.00  0.00           H  
ATOM    139  HD2 ARG     9      39.408  35.519  60.894  1.00  0.00           H  
ATOM    140  HD3 ARG     9      38.126  36.219  61.877  1.00  0.00           H  
ATOM    141  HE  ARG     9      40.565  36.806  63.240  1.00  0.00           H  
ATOM    142 HH11 ARG     9      39.311  37.733  60.095  1.00  0.00           H  
ATOM    143 HH12 ARG     9      40.400  39.048  60.046  1.00  0.00           H  
ATOM    144 HH21 ARG     9      41.917  38.572  63.062  1.00  0.00           H  
ATOM    145 HH22 ARG     9      41.678  39.587  61.637  1.00  0.00           H  
ATOM    146  N   ILE    10      43.212  33.388  61.569  1.00  0.00           N  
ATOM    147  CA  ILE    10      44.685  33.219  61.572  1.00  0.00           C  
ATOM    148  C   ILE    10      45.398  34.551  61.889  1.00  0.00           C  
ATOM    149  O   ILE    10      44.986  35.684  61.642  1.00  0.00           O  
ATOM    150  CB  ILE    10      45.195  32.614  60.236  1.00  0.00           C  
ATOM    151  CG2 ILE    10      44.685  31.073  60.026  1.00  0.00           C  
ATOM    152  CG1 ILE    10      44.928  33.508  59.017  1.00  0.00           C  
ATOM    153  CD1 ILE    10      45.912  33.355  57.849  1.00  0.00           C  
ATOM    154  H   ILE    10      42.904  34.326  61.355  1.00  0.00           H  
ATOM    155  HA  ILE    10      44.981  32.444  62.279  1.00  0.00           H  
ATOM    156  HB  ILE    10      46.269  32.452  60.331  1.00  0.00           H  
ATOM    157 HG21 ILE    10      45.109  30.733  59.081  1.00  0.00           H  
ATOM    158 HG22 ILE    10      45.066  30.465  60.847  1.00  0.00           H  
ATOM    159 HG23 ILE    10      43.617  30.977  59.830  1.00  0.00           H  
ATOM    160 HG12 ILE    10      43.941  33.367  58.576  1.00  0.00           H  
ATOM    161 HG13 ILE    10      45.012  34.558  59.297  1.00  0.00           H  
ATOM    162 HD11 ILE    10      45.855  32.329  57.486  1.00  0.00           H  
ATOM    163 HD12 ILE    10      45.584  34.009  57.041  1.00  0.00           H  
ATOM    164 HD13 ILE    10      46.895  33.725  58.140  1.00  0.00           H  
ATOM    165  N   GLN    11      46.482  34.393  62.710  1.00  0.00           N  
ATOM    166  CA  GLN    11      47.361  35.496  63.104  1.00  0.00           C  
ATOM    167  C   GLN    11      48.821  35.102  63.157  1.00  0.00           C  
ATOM    168  O   GLN    11      49.265  34.260  63.939  1.00  0.00           O  
ATOM    169  CB  GLN    11      46.918  36.263  64.298  1.00  0.00           C  
ATOM    170  CG  GLN    11      46.334  35.455  65.484  1.00  0.00           C  
ATOM    171  CD  GLN    11      45.586  36.357  66.525  1.00  0.00           C  
ATOM    172  OE1 GLN    11      44.855  37.357  66.255  1.00  0.00           O  
ATOM    173  NE2 GLN    11      45.799  36.190  67.817  1.00  0.00           N  
ATOM    174  H   GLN    11      46.639  33.474  63.100  1.00  0.00           H  
ATOM    175  HA  GLN    11      47.134  36.285  62.386  1.00  0.00           H  
ATOM    176  HB2 GLN    11      47.779  36.763  64.741  1.00  0.00           H  
ATOM    177  HB3 GLN    11      46.215  36.999  63.908  1.00  0.00           H  
ATOM    178  HG2 GLN    11      45.582  34.725  65.183  1.00  0.00           H  
ATOM    179  HG3 GLN    11      47.129  34.824  65.880  1.00  0.00           H  
ATOM    180 HE21 GLN    11      46.537  35.598  68.173  1.00  0.00           H  
ATOM    181 HE22 GLN    11      45.417  36.881  68.447  1.00  0.00           H  
ATOM    182  N   HIS    12      49.617  35.693  62.286  1.00  0.00           N  
ATOM    183  CA  HIS    12      51.023  35.430  62.126  1.00  0.00           C  
ATOM    184  C   HIS    12      52.006  36.561  61.975  1.00  0.00           C  
ATOM    185  O   HIS    12      51.705  37.593  61.384  1.00  0.00           O  
ATOM    186  CB  HIS    12      51.104  34.379  61.025  1.00  0.00           C  
ATOM    187  CG  HIS    12      50.767  34.907  59.695  1.00  0.00           C  
ATOM    188  ND1 HIS    12      51.585  35.727  58.969  1.00  0.00           N  
ATOM    189  CE1 HIS    12      51.110  35.889  57.707  1.00  0.00           C  
ATOM    190  NE2 HIS    12      49.982  35.180  57.641  1.00  0.00           N  
ATOM    191  CD2 HIS    12      49.684  34.601  58.901  1.00  0.00           C  
ATOM    192  H   HIS    12      49.252  36.491  61.787  1.00  0.00           H  
ATOM    193  HA  HIS    12      51.416  34.990  63.043  1.00  0.00           H  
ATOM    194  HB2 HIS    12      52.043  33.830  61.087  1.00  0.00           H  
ATOM    195  HB3 HIS    12      50.425  33.532  61.109  1.00  0.00           H  
ATOM    196  HD1 HIS    12      52.448  36.133  59.298  1.00  0.00           H  
ATOM    197  HE1 HIS    12      51.565  36.489  56.932  1.00  0.00           H  
ATOM    198  HD2 HIS    12      48.793  34.002  59.019  1.00  0.00           H  
ATOM    199  N   GLY    13      53.294  36.217  62.171  1.00  0.00           N  
ATOM    200  CA  GLY    13      54.518  36.943  61.732  1.00  0.00           C  
ATOM    201  C   GLY    13      54.846  36.756  60.269  1.00  0.00           C  
ATOM    202  O   GLY    13      54.597  35.605  59.784  1.00  0.00           O  
ATOM    203  H   GLY    13      53.448  35.268  62.481  1.00  0.00           H  
ATOM    204  HA2 GLY    13      54.613  38.004  61.963  1.00  0.00           H  
ATOM    205  HA3 GLY    13      55.292  36.423  62.296  1.00  0.00           H  
ATOM    206  N   TRP    14      55.366  37.736  59.570  1.00  0.00           N  
ATOM    207  CA  TRP    14      55.856  37.542  58.222  1.00  0.00           C  
ATOM    208  C   TRP    14      57.221  38.166  58.228  1.00  0.00           C  
ATOM    209  O   TRP    14      57.325  39.369  58.568  1.00  0.00           O  
ATOM    210  CB  TRP    14      54.956  38.305  57.259  1.00  0.00           C  
ATOM    211  CG  TRP    14      55.311  38.343  55.839  1.00  0.00           C  
ATOM    212  CD1 TRP    14      56.121  39.226  55.233  1.00  0.00           C  
ATOM    213  NE1 TRP    14      56.325  38.879  53.918  1.00  0.00           N  
ATOM    214  CE2 TRP    14      55.810  37.645  53.684  1.00  0.00           C  
ATOM    215  CZ2 TRP    14      55.754  36.865  52.511  1.00  0.00           C  
ATOM    216  CH2 TRP    14      55.007  35.678  52.515  1.00  0.00           C  
ATOM    217  CZ3 TRP    14      54.233  35.381  53.658  1.00  0.00           C  
ATOM    218  CE3 TRP    14      54.270  36.226  54.725  1.00  0.00           C  
ATOM    219  CD2 TRP    14      55.028  37.409  54.799  1.00  0.00           C  
ATOM    220  H   TRP    14      55.322  38.676  59.938  1.00  0.00           H  
ATOM    221  HA  TRP    14      55.923  36.515  57.862  1.00  0.00           H  
ATOM    222  HB2 TRP    14      53.930  37.937  57.273  1.00  0.00           H  
ATOM    223  HB3 TRP    14      54.934  39.338  57.605  1.00  0.00           H  
ATOM    224  HD1 TRP    14      56.550  40.122  55.657  1.00  0.00           H  
ATOM    225  HE1 TRP    14      56.838  39.466  53.276  1.00  0.00           H  
ATOM    226  HZ2 TRP    14      56.262  37.229  51.631  1.00  0.00           H  
ATOM    227  HH2 TRP    14      54.972  35.063  51.628  1.00  0.00           H  
ATOM    228  HZ3 TRP    14      53.598  34.512  53.568  1.00  0.00           H  
ATOM    229  HE3 TRP    14      53.743  36.097  55.659  1.00  0.00           H  
ATOM    230  N   LYS    15      58.333  37.402  57.976  1.00  0.00           N  
ATOM    231  CA  LYS    15      59.672  37.959  57.919  1.00  0.00           C  
ATOM    232  C   LYS    15      59.847  38.822  56.629  1.00  0.00           C  
ATOM    233  O   LYS    15      59.410  38.427  55.496  1.00  0.00           O  
ATOM    234  CB  LYS    15      60.790  36.827  57.824  1.00  0.00           C  
ATOM    235  CG  LYS    15      60.740  35.692  58.968  1.00  0.00           C  
ATOM    236  CD  LYS    15      61.661  34.529  58.434  1.00  0.00           C  
ATOM    237  CE  LYS    15      61.548  33.434  59.549  1.00  0.00           C  
ATOM    238  NZ  LYS    15      60.261  32.683  59.358  1.00  0.00           N1+
ATOM    239  H   LYS    15      58.188  36.460  57.641  1.00  0.00           H  
ATOM    240  HA  LYS    15      59.873  38.515  58.834  1.00  0.00           H  
ATOM    241  HB2 LYS    15      60.648  36.342  56.858  1.00  0.00           H  
ATOM    242  HB3 LYS    15      61.781  37.264  57.941  1.00  0.00           H  
ATOM    243  HG2 LYS    15      61.093  36.233  59.846  1.00  0.00           H  
ATOM    244  HG3 LYS    15      59.699  35.374  59.032  1.00  0.00           H  
ATOM    245  HD2 LYS    15      61.369  34.138  57.459  1.00  0.00           H  
ATOM    246  HD3 LYS    15      62.694  34.878  58.409  1.00  0.00           H  
ATOM    247  HE2 LYS    15      62.363  32.723  59.403  1.00  0.00           H  
ATOM    248  HE3 LYS    15      61.636  33.900  60.530  1.00  0.00           H  
ATOM    249  HZ1 LYS    15      60.192  32.060  60.149  1.00  0.00           H  
ATOM    250  HZ2 LYS    15      59.432  33.239  59.505  1.00  0.00           H  
ATOM    251  HZ3 LYS    15      60.341  32.130  58.516  1.00  0.00           H  
ATOM    252  N   GLU    16      60.444  39.989  56.829  1.00  0.00           N  
ATOM    253  CA  GLU    16      60.804  40.997  55.825  1.00  0.00           C  
ATOM    254  C   GLU    16      62.257  40.811  55.297  1.00  0.00           C  
ATOM    255  O   GLU    16      62.490  41.035  54.165  1.00  0.00           O  
ATOM    256  CB  GLU    16      60.787  42.440  56.442  1.00  0.00           C  
ATOM    257  CG  GLU    16      59.338  42.797  56.851  1.00  0.00           C  
ATOM    258  CD  GLU    16      58.337  43.040  55.733  1.00  0.00           C  
ATOM    259  OE1 GLU    16      57.120  43.261  55.975  1.00  0.00           O  
ATOM    260  OE2 GLU    16      58.670  43.022  54.539  1.00  0.00           O1-
ATOM    261  H   GLU    16      60.937  40.019  57.711  1.00  0.00           H  
ATOM    262  HA  GLU    16      60.072  40.970  55.018  1.00  0.00           H  
ATOM    263  HB2 GLU    16      61.396  42.542  57.340  1.00  0.00           H  
ATOM    264  HB3 GLU    16      61.230  43.190  55.787  1.00  0.00           H  
ATOM    265  HG2 GLU    16      58.932  42.030  57.509  1.00  0.00           H  
ATOM    266  HG3 GLU    16      59.332  43.762  57.357  1.00  0.00           H  
ATOM    267  N   GLY    17      63.242  40.305  56.134  1.00  0.00           N  
ATOM    268  CA  GLY    17      64.618  40.071  55.786  1.00  0.00           C  
ATOM    269  C   GLY    17      65.619  40.929  56.547  1.00  0.00           C  
ATOM    270  O   GLY    17      66.833  40.689  56.440  1.00  0.00           O  
ATOM    271  H   GLY    17      62.984  40.061  57.079  1.00  0.00           H  
ATOM    272  HA2 GLY    17      64.802  39.013  55.969  1.00  0.00           H  
ATOM    273  HA3 GLY    17      64.801  40.283  54.732  1.00  0.00           H  
ATOM    274  N   ASN    18      65.146  42.007  57.173  1.00  0.00           N  
ATOM    275  CA  ASN    18      65.921  43.051  57.861  1.00  0.00           C  
ATOM    276  C   ASN    18      64.925  43.990  58.542  1.00  0.00           C  
ATOM    277  O   ASN    18      63.866  44.326  58.008  1.00  0.00           O  
ATOM    278  CB  ASN    18      66.700  43.927  56.786  1.00  0.00           C  
ATOM    279  CG  ASN    18      67.906  44.630  57.364  1.00  0.00           C  
ATOM    280  OD1 ASN    18      68.179  44.386  58.496  1.00  0.00           O  
ATOM    281  ND2 ASN    18      68.608  45.381  56.575  1.00  0.00           N  
ATOM    282  H   ASN    18      64.187  42.095  56.868  1.00  0.00           H  
ATOM    283  HA  ASN    18      66.597  42.601  58.587  1.00  0.00           H  
ATOM    284  HB2 ASN    18      67.061  43.263  56.001  1.00  0.00           H  
ATOM    285  HB3 ASN    18      66.029  44.634  56.298  1.00  0.00           H  
ATOM    286 HD21 ASN    18      68.318  45.318  55.609  1.00  0.00           H  
ATOM    287 HD22 ASN    18      69.447  45.825  56.918  1.00  0.00           H  
ATOM    288  N   GLY    19      65.165  44.293  59.820  1.00  0.00           N  
ATOM    289  CA  GLY    19      64.296  44.879  60.853  1.00  0.00           C  
ATOM    290  C   GLY    19      63.340  43.870  61.437  1.00  0.00           C  
ATOM    291  O   GLY    19      63.523  42.659  61.221  1.00  0.00           O  
ATOM    292  H   GLY    19      66.050  44.021  60.224  1.00  0.00           H  
ATOM    293  HA2 GLY    19      65.020  45.129  61.628  1.00  0.00           H  
ATOM    294  HA3 GLY    19      63.781  45.796  60.568  1.00  0.00           H  
ATOM    295  N   PRO    20      62.252  44.248  62.163  1.00  0.00           N  
ATOM    296  CA  PRO    20      61.406  43.245  62.741  1.00  0.00           C  
ATOM    297  C   PRO    20      60.472  42.495  61.742  1.00  0.00           C  
ATOM    298  O   PRO    20      60.185  43.012  60.675  1.00  0.00           O  
ATOM    299  CD  PRO    20      61.891  45.551  62.522  1.00  0.00           C  
ATOM    300  CG  PRO    20      60.573  45.388  63.307  1.00  0.00           C  
ATOM    301  CB  PRO    20      60.641  43.979  63.830  1.00  0.00           C  
ATOM    302  HD2 PRO    20      61.752  46.103  61.592  1.00  0.00           H  
ATOM    303  HD3 PRO    20      62.683  46.026  63.101  1.00  0.00           H  
ATOM    304  HG2 PRO    20      59.767  45.504  62.583  1.00  0.00           H  
ATOM    305  HG3 PRO    20      60.560  46.224  64.006  1.00  0.00           H  
ATOM    306  HB2 PRO    20      59.691  43.493  64.049  1.00  0.00           H  
ATOM    307  HB3 PRO    20      61.217  44.001  64.755  1.00  0.00           H  
ATOM    308  HA  PRO    20      62.047  42.525  63.251  1.00  0.00           H  
ATOM    309  N   VAL    21      59.940  41.323  62.084  1.00  0.00           N  
ATOM    310  CA  VAL    21      58.968  40.550  61.385  1.00  0.00           C  
ATOM    311  C   VAL    21      57.583  41.215  61.491  1.00  0.00           C  
ATOM    312  O   VAL    21      57.096  41.433  62.605  1.00  0.00           O  
ATOM    313  CB  VAL    21      58.935  39.204  62.015  1.00  0.00           C  
ATOM    314  CG1 VAL    21      57.800  38.245  61.553  1.00  0.00           C  
ATOM    315  CG2 VAL    21      60.239  38.418  61.921  1.00  0.00           C  
ATOM    316  H   VAL    21      60.344  40.990  62.947  1.00  0.00           H  
ATOM    317  HA  VAL    21      59.210  40.492  60.324  1.00  0.00           H  
ATOM    318  HB  VAL    21      58.705  39.266  63.079  1.00  0.00           H  
ATOM    319 HG11 VAL    21      56.821  38.722  61.510  1.00  0.00           H  
ATOM    320 HG12 VAL    21      58.120  37.803  60.610  1.00  0.00           H  
ATOM    321 HG13 VAL    21      57.797  37.456  62.305  1.00  0.00           H  
ATOM    322 HG21 VAL    21      61.038  38.893  62.491  1.00  0.00           H  
ATOM    323 HG22 VAL    21      60.117  37.377  62.221  1.00  0.00           H  
ATOM    324 HG23 VAL    21      60.477  38.562  60.868  1.00  0.00           H  
ATOM    325  N   THR    22      56.804  41.399  60.389  1.00  0.00           N  
ATOM    326  CA  THR    22      55.521  42.116  60.363  1.00  0.00           C  
ATOM    327  C   THR    22      54.353  41.286  60.878  1.00  0.00           C  
ATOM    328  O   THR    22      54.137  40.113  60.407  1.00  0.00           O  
ATOM    329  CB  THR    22      55.198  42.610  58.943  1.00  0.00           C  
ATOM    330  CG2 THR    22      53.826  43.343  58.896  1.00  0.00           C  
ATOM    331  OG1 THR    22      56.172  43.471  58.394  1.00  0.00           O  
ATOM    332  H   THR    22      57.187  41.022  59.534  1.00  0.00           H  
ATOM    333  HA  THR    22      55.560  42.933  61.083  1.00  0.00           H  
ATOM    334  HB  THR    22      55.052  41.705  58.353  1.00  0.00           H  
ATOM    335 HG21 THR    22      53.769  43.757  57.889  1.00  0.00           H  
ATOM    336 HG22 THR    22      52.981  42.655  58.928  1.00  0.00           H  
ATOM    337 HG23 THR    22      53.835  43.998  59.767  1.00  0.00           H  
ATOM    338  HG1 THR    22      56.270  43.194  57.480  1.00  0.00           H  
ATOM    339  N   GLN    23      53.500  41.877  61.672  1.00  0.00           N  
ATOM    340  CA  GLN    23      52.354  41.150  62.227  1.00  0.00           C  
ATOM    341  C   GLN    23      51.060  41.229  61.327  1.00  0.00           C  
ATOM    342  O   GLN    23      50.585  42.353  61.233  1.00  0.00           O  
ATOM    343  CB  GLN    23      52.152  41.609  63.702  1.00  0.00           C  
ATOM    344  CG  GLN    23      50.964  41.062  64.553  1.00  0.00           C  
ATOM    345  CD  GLN    23      51.217  41.355  66.049  1.00  0.00           C  
ATOM    346  OE1 GLN    23      51.208  42.455  66.495  1.00  0.00           O  
ATOM    347  NE2 GLN    23      51.324  40.306  66.815  1.00  0.00           N  
ATOM    348  H   GLN    23      53.653  42.808  62.034  1.00  0.00           H  
ATOM    349  HA  GLN    23      52.572  40.085  62.302  1.00  0.00           H  
ATOM    350  HB2 GLN    23      53.103  41.554  64.231  1.00  0.00           H  
ATOM    351  HB3 GLN    23      51.889  42.660  63.580  1.00  0.00           H  
ATOM    352  HG2 GLN    23      49.994  41.456  64.252  1.00  0.00           H  
ATOM    353  HG3 GLN    23      50.849  40.003  64.323  1.00  0.00           H  
ATOM    354 HE21 GLN    23      51.182  39.413  66.366  1.00  0.00           H  
ATOM    355 HE22 GLN    23      51.462  40.389  67.812  1.00  0.00           H  
ATOM    356  N   TRP    24      50.490  40.182  60.843  1.00  0.00           N  
ATOM    357  CA  TRP    24      49.218  40.024  60.081  1.00  0.00           C  
ATOM    358  C   TRP    24      48.139  39.093  60.653  1.00  0.00           C  
ATOM    359  O   TRP    24      48.397  37.919  60.954  1.00  0.00           O  
ATOM    360  CB  TRP    24      49.580  39.587  58.631  1.00  0.00           C  
ATOM    361  CG  TRP    24      50.474  40.566  57.914  1.00  0.00           C  
ATOM    362  CD1 TRP    24      51.834  40.469  57.791  1.00  0.00           C  
ATOM    363  NE1 TRP    24      52.330  41.430  56.938  1.00  0.00           N  
ATOM    364  CE2 TRP    24      51.290  42.101  56.335  1.00  0.00           C  
ATOM    365  CZ2 TRP    24      51.277  43.133  55.385  1.00  0.00           C  
ATOM    366  CH2 TRP    24      50.013  43.656  55.038  1.00  0.00           C  
ATOM    367  CZ3 TRP    24      48.817  43.031  55.490  1.00  0.00           C  
ATOM    368  CE3 TRP    24      48.887  42.119  56.523  1.00  0.00           C  
ATOM    369  CD2 TRP    24      50.090  41.634  57.006  1.00  0.00           C  
ATOM    370  H   TRP    24      51.035  39.346  61.001  1.00  0.00           H  
ATOM    371  HA  TRP    24      48.835  41.039  59.983  1.00  0.00           H  
ATOM    372  HB2 TRP    24      50.108  38.633  58.627  1.00  0.00           H  
ATOM    373  HB3 TRP    24      48.620  39.441  58.135  1.00  0.00           H  
ATOM    374  HD1 TRP    24      52.421  39.748  58.341  1.00  0.00           H  
ATOM    375  HE1 TRP    24      53.291  41.576  56.664  1.00  0.00           H  
ATOM    376  HZ2 TRP    24      52.173  43.647  55.070  1.00  0.00           H  
ATOM    377  HH2 TRP    24      50.018  44.405  54.260  1.00  0.00           H  
ATOM    378  HZ3 TRP    24      47.843  43.342  55.144  1.00  0.00           H  
ATOM    379  HE3 TRP    24      47.980  41.760  56.987  1.00  0.00           H  
ATOM    380  N   LYS    25      46.859  39.611  60.634  1.00  0.00           N  
ATOM    381  CA  LYS    25      45.653  38.901  61.067  1.00  0.00           C  
ATOM    382  C   LYS    25      44.602  38.825  59.966  1.00  0.00           C  
ATOM    383  O   LYS    25      44.437  39.824  59.219  1.00  0.00           O  
ATOM    384  CB  LYS    25      45.167  39.378  62.460  1.00  0.00           C  
ATOM    385  CG  LYS    25      44.906  40.904  62.690  1.00  0.00           C  
ATOM    386  CD  LYS    25      44.597  41.081  64.204  1.00  0.00           C  
ATOM    387  CE  LYS    25      43.040  41.046  64.481  1.00  0.00           C  
ATOM    388  NZ  LYS    25      42.791  41.564  65.839  1.00  0.00           N1+
ATOM    389  H   LYS    25      46.651  40.485  60.171  1.00  0.00           H  
ATOM    390  HA  LYS    25      45.907  37.853  61.225  1.00  0.00           H  
ATOM    391  HB2 LYS    25      44.295  38.764  62.685  1.00  0.00           H  
ATOM    392  HB3 LYS    25      45.997  39.088  63.104  1.00  0.00           H  
ATOM    393  HG2 LYS    25      45.774  41.481  62.371  1.00  0.00           H  
ATOM    394  HG3 LYS    25      44.079  41.238  62.062  1.00  0.00           H  
ATOM    395  HD2 LYS    25      45.074  40.356  64.863  1.00  0.00           H  
ATOM    396  HD3 LYS    25      44.939  42.072  64.502  1.00  0.00           H  
ATOM    397  HE2 LYS    25      42.555  41.743  63.797  1.00  0.00           H  
ATOM    398  HE3 LYS    25      42.687  40.029  64.307  1.00  0.00           H  
ATOM    399  HZ1 LYS    25      41.802  41.732  65.960  1.00  0.00           H  
ATOM    400  HZ2 LYS    25      43.143  41.002  66.601  1.00  0.00           H  
ATOM    401  HZ3 LYS    25      43.139  42.481  66.080  1.00  0.00           H  
ATOM    402  N   GLY    26      43.917  37.704  59.839  1.00  0.00           N  
ATOM    403  CA  GLY    26      42.974  37.402  58.764  1.00  0.00           C  
ATOM    404  C   GLY    26      42.121  36.185  58.997  1.00  0.00           C  
ATOM    405  O   GLY    26      42.165  35.643  60.093  1.00  0.00           O  
ATOM    406  H   GLY    26      44.101  37.063  60.598  1.00  0.00           H  
ATOM    407  HA2 GLY    26      42.383  38.295  58.562  1.00  0.00           H  
ATOM    408  HA3 GLY    26      43.596  37.306  57.874  1.00  0.00           H  
ATOM    409  N   THR    27      41.417  35.796  57.903  1.00  0.00           N  
ATOM    410  CA  THR    27      40.333  34.771  57.762  1.00  0.00           C  
ATOM    411  C   THR    27      40.634  33.991  56.485  1.00  0.00           C  
ATOM    412  O   THR    27      40.729  34.546  55.411  1.00  0.00           O  
ATOM    413  CB  THR    27      38.939  35.311  57.620  1.00  0.00           C  
ATOM    414  CG2 THR    27      37.893  34.145  57.892  1.00  0.00           C  
ATOM    415  OG1 THR    27      38.691  36.186  58.648  1.00  0.00           O  
ATOM    416  H   THR    27      41.479  36.475  57.157  1.00  0.00           H  
ATOM    417  HA  THR    27      40.343  34.193  58.686  1.00  0.00           H  
ATOM    418  HB  THR    27      38.678  35.794  56.679  1.00  0.00           H  
ATOM    419 HG21 THR    27      37.998  33.838  58.932  1.00  0.00           H  
ATOM    420 HG22 THR    27      36.916  34.576  57.674  1.00  0.00           H  
ATOM    421 HG23 THR    27      38.125  33.244  57.324  1.00  0.00           H  
ATOM    422  HG1 THR    27      38.092  36.831  58.265  1.00  0.00           H  
ATOM    423  N   VAL    28      40.890  32.680  56.565  1.00  0.00           N  
ATOM    424  CA  VAL    28      41.179  31.919  55.379  1.00  0.00           C  
ATOM    425  C   VAL    28      39.874  31.542  54.640  1.00  0.00           C  
ATOM    426  O   VAL    28      38.971  30.879  55.180  1.00  0.00           O  
ATOM    427  CB  VAL    28      41.986  30.688  55.806  1.00  0.00           C  
ATOM    428  CG1 VAL    28      42.293  29.734  54.647  1.00  0.00           C  
ATOM    429  CG2 VAL    28      43.287  30.973  56.450  1.00  0.00           C  
ATOM    430  H   VAL    28      40.786  32.265  57.480  1.00  0.00           H  
ATOM    431  HA  VAL    28      41.853  32.481  54.732  1.00  0.00           H  
ATOM    432  HB  VAL    28      41.336  30.070  56.426  1.00  0.00           H  
ATOM    433 HG11 VAL    28      43.044  30.260  54.058  1.00  0.00           H  
ATOM    434 HG12 VAL    28      42.800  28.805  54.906  1.00  0.00           H  
ATOM    435 HG13 VAL    28      41.462  29.656  53.946  1.00  0.00           H  
ATOM    436 HG21 VAL    28      44.052  30.198  56.414  1.00  0.00           H  
ATOM    437 HG22 VAL    28      43.758  31.850  56.006  1.00  0.00           H  
ATOM    438 HG23 VAL    28      43.103  31.215  57.497  1.00  0.00           H  
ATOM    439  N   LEU    29      39.781  31.882  53.362  1.00  0.00           N  
ATOM    440  CA  LEU    29      38.509  31.875  52.586  1.00  0.00           C  
ATOM    441  C   LEU    29      38.359  30.465  51.883  1.00  0.00           C  
ATOM    442  O   LEU    29      37.409  29.663  52.070  1.00  0.00           O  
ATOM    443  CB  LEU    29      38.457  33.127  51.620  1.00  0.00           C  
ATOM    444  CG  LEU    29      38.433  34.510  52.349  1.00  0.00           C  
ATOM    445  CD1 LEU    29      38.066  35.658  51.378  1.00  0.00           C  
ATOM    446  CD2 LEU    29      37.260  34.559  53.334  1.00  0.00           C  
ATOM    447  H   LEU    29      40.616  32.227  52.911  1.00  0.00           H  
ATOM    448  HA  LEU    29      37.658  32.016  53.252  1.00  0.00           H  
ATOM    449  HB2 LEU    29      39.387  33.139  51.052  1.00  0.00           H  
ATOM    450  HB3 LEU    29      37.582  33.121  50.970  1.00  0.00           H  
ATOM    451  HG  LEU    29      39.330  34.721  52.930  1.00  0.00           H  
ATOM    452 HD11 LEU    29      37.724  36.592  51.824  1.00  0.00           H  
ATOM    453 HD12 LEU    29      38.711  35.854  50.521  1.00  0.00           H  
ATOM    454 HD13 LEU    29      37.116  35.411  50.905  1.00  0.00           H  
ATOM    455 HD21 LEU    29      36.285  34.383  52.879  1.00  0.00           H  
ATOM    456 HD22 LEU    29      37.451  33.966  54.228  1.00  0.00           H  
ATOM    457 HD23 LEU    29      37.180  35.564  53.747  1.00  0.00           H  
ATOM    458  N   ASP    30      39.361  30.155  51.100  1.00  0.00           N  
ATOM    459  CA  ASP    30      39.396  28.902  50.329  1.00  0.00           C  
ATOM    460  C   ASP    30      40.844  28.334  50.333  1.00  0.00           C  
ATOM    461  O   ASP    30      41.831  28.934  50.845  1.00  0.00           O  
ATOM    462  CB  ASP    30      38.913  29.155  48.917  1.00  0.00           C  
ATOM    463  CG  ASP    30      38.490  27.975  48.104  1.00  0.00           C  
ATOM    464  OD1 ASP    30      38.235  26.902  48.706  1.00  0.00           O  
ATOM    465  OD2 ASP    30      38.310  28.199  46.868  1.00  0.00           O1-
ATOM    466  H   ASP    30      40.199  30.706  50.983  1.00  0.00           H  
ATOM    467  HA  ASP    30      38.814  28.126  50.825  1.00  0.00           H  
ATOM    468  HB2 ASP    30      38.025  29.785  48.966  1.00  0.00           H  
ATOM    469  HB3 ASP    30      39.661  29.716  48.354  1.00  0.00           H  
ATOM    470  N   GLN    31      40.941  27.126  49.768  1.00  0.00           N  
ATOM    471  CA  GLN    31      42.111  26.371  49.726  1.00  0.00           C  
ATOM    472  C   GLN    31      42.065  25.638  48.367  1.00  0.00           C  
ATOM    473  O   GLN    31      41.092  24.912  48.100  1.00  0.00           O  
ATOM    474  CB  GLN    31      42.024  25.363  50.898  1.00  0.00           C  
ATOM    475  CG  GLN    31      43.106  24.267  50.807  1.00  0.00           C  
ATOM    476  CD  GLN    31      42.868  23.120  51.860  1.00  0.00           C  
ATOM    477  OE1 GLN    31      41.803  22.934  52.324  1.00  0.00           O  
ATOM    478  NE2 GLN    31      43.880  22.350  52.327  1.00  0.00           N  
ATOM    479  H   GLN    31      40.100  26.691  49.415  1.00  0.00           H  
ATOM    480  HA  GLN    31      43.063  26.886  49.857  1.00  0.00           H  
ATOM    481  HB2 GLN    31      42.218  25.853  51.853  1.00  0.00           H  
ATOM    482  HB3 GLN    31      41.027  24.931  50.978  1.00  0.00           H  
ATOM    483  HG2 GLN    31      43.203  23.858  49.801  1.00  0.00           H  
ATOM    484  HG3 GLN    31      44.080  24.594  51.173  1.00  0.00           H  
ATOM    485 HE21 GLN    31      44.853  22.510  52.109  1.00  0.00           H  
ATOM    486 HE22 GLN    31      43.730  21.715  53.099  1.00  0.00           H  
ATOM    487  N   VAL    32      42.914  26.029  47.450  1.00  0.00           N  
ATOM    488  CA  VAL    32      42.799  25.716  46.007  1.00  0.00           C  
ATOM    489  C   VAL    32      43.271  24.285  45.675  1.00  0.00           C  
ATOM    490  O   VAL    32      44.368  23.914  46.128  1.00  0.00           O  
ATOM    491  CB  VAL    32      43.682  26.543  45.111  1.00  0.00           C  
ATOM    492  CG1 VAL    32      42.981  27.866  44.798  1.00  0.00           C  
ATOM    493  CG2 VAL    32      45.084  26.910  45.661  1.00  0.00           C  
ATOM    494  H   VAL    32      43.684  26.628  47.710  1.00  0.00           H  
ATOM    495  HA  VAL    32      41.794  25.851  45.608  1.00  0.00           H  
ATOM    496  HB  VAL    32      43.735  26.005  44.164  1.00  0.00           H  
ATOM    497 HG11 VAL    32      42.468  28.359  45.624  1.00  0.00           H  
ATOM    498 HG12 VAL    32      43.609  28.494  44.166  1.00  0.00           H  
ATOM    499 HG13 VAL    32      42.129  27.616  44.166  1.00  0.00           H  
ATOM    500 HG21 VAL    32      45.778  27.268  44.899  1.00  0.00           H  
ATOM    501 HG22 VAL    32      44.978  27.637  46.466  1.00  0.00           H  
ATOM    502 HG23 VAL    32      45.654  26.087  46.091  1.00  0.00           H  
ATOM    503  N   PRO    33      42.584  23.507  44.785  1.00  0.00           N  
ATOM    504  CA  PRO    33      42.959  22.172  44.295  1.00  0.00           C  
ATOM    505  C   PRO    33      44.226  22.223  43.397  1.00  0.00           C  
ATOM    506  O   PRO    33      44.905  21.146  43.241  1.00  0.00           O  
ATOM    507  CD  PRO    33      41.225  23.819  44.208  1.00  0.00           C  
ATOM    508  CG  PRO    33      40.962  22.801  43.155  1.00  0.00           C  
ATOM    509  CB  PRO    33      41.819  21.577  43.618  1.00  0.00           C  
ATOM    510  HD2 PRO    33      41.224  24.804  43.741  1.00  0.00           H  
ATOM    511  HD3 PRO    33      40.423  23.849  44.946  1.00  0.00           H  
ATOM    512  HG2 PRO    33      41.227  23.191  42.172  1.00  0.00           H  
ATOM    513  HG3 PRO    33      39.919  22.494  43.234  1.00  0.00           H  
ATOM    514  HB2 PRO    33      42.044  20.784  42.905  1.00  0.00           H  
ATOM    515  HB3 PRO    33      41.284  21.145  44.464  1.00  0.00           H  
ATOM    516  HA  PRO    33      43.140  21.510  45.142  1.00  0.00           H  
ATOM    517  N   VAL    34      44.607  23.368  42.692  1.00  0.00           N  
ATOM    518  CA  VAL    34      45.702  23.377  41.699  1.00  0.00           C  
ATOM    519  C   VAL    34      47.121  23.252  42.375  1.00  0.00           C  
ATOM    520  O   VAL    34      48.172  22.967  41.674  1.00  0.00           O  
ATOM    521  CB  VAL    34      45.627  24.690  40.923  1.00  0.00           C  
ATOM    522  CG1 VAL    34      45.954  25.936  41.767  1.00  0.00           C  
ATOM    523  CG2 VAL    34      46.503  24.666  39.679  1.00  0.00           C  
ATOM    524  H   VAL    34      43.939  24.125  42.655  1.00  0.00           H  
ATOM    525  HA  VAL    34      45.567  22.451  41.139  1.00  0.00           H  
ATOM    526  HB  VAL    34      44.585  24.733  40.606  1.00  0.00           H  
ATOM    527 HG11 VAL    34      45.773  26.798  41.125  1.00  0.00           H  
ATOM    528 HG12 VAL    34      45.274  25.979  42.618  1.00  0.00           H  
ATOM    529 HG13 VAL    34      46.968  25.966  42.164  1.00  0.00           H  
ATOM    530 HG21 VAL    34      47.506  24.846  40.068  1.00  0.00           H  
ATOM    531 HG22 VAL    34      46.311  23.718  39.177  1.00  0.00           H  
ATOM    532 HG23 VAL    34      46.260  25.588  39.151  1.00  0.00           H  
ATOM    533  N   ASN    35      47.222  23.518  43.687  1.00  0.00           N  
ATOM    534  CA  ASN    35      48.494  23.602  44.362  1.00  0.00           C  
ATOM    535  C   ASN    35      48.347  23.189  45.860  1.00  0.00           C  
ATOM    536  O   ASN    35      47.396  23.641  46.482  1.00  0.00           O  
ATOM    537  CB  ASN    35      49.084  25.038  44.206  1.00  0.00           C  
ATOM    538  CG  ASN    35      50.245  25.491  45.083  1.00  0.00           C  
ATOM    539  OD1 ASN    35      50.500  25.056  46.202  1.00  0.00           O  
ATOM    540  ND2 ASN    35      50.958  26.566  44.754  1.00  0.00           N  
ATOM    541  H   ASN    35      46.361  23.609  44.207  1.00  0.00           H  
ATOM    542  HA  ASN    35      49.084  22.857  43.828  1.00  0.00           H  
ATOM    543  HB2 ASN    35      49.145  25.246  43.137  1.00  0.00           H  
ATOM    544  HB3 ASN    35      48.238  25.661  44.496  1.00  0.00           H  
ATOM    545 HD21 ASN    35      50.894  27.121  43.913  1.00  0.00           H  
ATOM    546 HD22 ASN    35      51.540  26.743  45.560  1.00  0.00           H  
ATOM    547  N   PRO    36      49.162  22.330  46.486  1.00  0.00           N  
ATOM    548  CA  PRO    36      48.848  21.749  47.727  1.00  0.00           C  
ATOM    549  C   PRO    36      49.175  22.682  48.866  1.00  0.00           C  
ATOM    550  O   PRO    36      48.850  22.399  49.992  1.00  0.00           O  
ATOM    551  CD  PRO    36      50.409  21.847  45.914  1.00  0.00           C  
ATOM    552  CG  PRO    36      51.055  21.078  47.049  1.00  0.00           C  
ATOM    553  CB  PRO    36      49.783  20.591  47.885  1.00  0.00           C  
ATOM    554  HD2 PRO    36      51.008  22.745  45.765  1.00  0.00           H  
ATOM    555  HD3 PRO    36      50.264  21.131  45.104  1.00  0.00           H  
ATOM    556  HG2 PRO    36      51.728  21.788  47.529  1.00  0.00           H  
ATOM    557  HG3 PRO    36      51.675  20.264  46.672  1.00  0.00           H  
ATOM    558  HB2 PRO    36      50.010  20.486  48.946  1.00  0.00           H  
ATOM    559  HB3 PRO    36      49.335  19.654  47.554  1.00  0.00           H  
ATOM    560  HA  PRO    36      47.796  21.468  47.761  1.00  0.00           H  
ATOM    561  N   SER    37      49.936  23.727  48.623  1.00  0.00           N  
ATOM    562  CA  SER    37      50.409  24.662  49.609  1.00  0.00           C  
ATOM    563  C   SER    37      49.580  25.927  49.696  1.00  0.00           C  
ATOM    564  O   SER    37      49.754  26.618  50.733  1.00  0.00           O  
ATOM    565  CB  SER    37      51.853  25.036  49.443  1.00  0.00           C  
ATOM    566  OG  SER    37      52.686  23.898  49.331  1.00  0.00           O  
ATOM    567  H   SER    37      50.166  23.872  47.650  1.00  0.00           H  
ATOM    568  HA  SER    37      50.388  24.181  50.588  1.00  0.00           H  
ATOM    569  HB2 SER    37      51.772  25.581  48.502  1.00  0.00           H  
ATOM    570  HB3 SER    37      52.151  25.741  50.219  1.00  0.00           H  
ATOM    571  HG  SER    37      53.612  24.108  49.192  1.00  0.00           H  
ATOM    572  N   LEU    38      48.800  26.385  48.661  1.00  0.00           N  
ATOM    573  CA  LEU    38      48.275  27.682  48.554  1.00  0.00           C  
ATOM    574  C   LEU    38      46.880  27.781  49.171  1.00  0.00           C  
ATOM    575  O   LEU    38      46.030  26.898  48.862  1.00  0.00           O  
ATOM    576  CB  LEU    38      48.259  28.245  47.091  1.00  0.00           C  
ATOM    577  CG  LEU    38      48.301  29.824  46.966  1.00  0.00           C  
ATOM    578  CD1 LEU    38      49.683  30.270  46.540  1.00  0.00           C  
ATOM    579  CD2 LEU    38      47.375  30.473  46.027  1.00  0.00           C  
ATOM    580  H   LEU    38      48.424  25.728  47.992  1.00  0.00           H  
ATOM    581  HA  LEU    38      48.936  28.334  49.125  1.00  0.00           H  
ATOM    582  HB2 LEU    38      49.054  27.700  46.582  1.00  0.00           H  
ATOM    583  HB3 LEU    38      47.340  27.925  46.599  1.00  0.00           H  
ATOM    584  HG  LEU    38      48.163  30.156  47.995  1.00  0.00           H  
ATOM    585 HD11 LEU    38      49.798  31.351  46.619  1.00  0.00           H  
ATOM    586 HD12 LEU    38      50.378  29.746  47.195  1.00  0.00           H  
ATOM    587 HD13 LEU    38      49.996  29.982  45.537  1.00  0.00           H  
ATOM    588 HD21 LEU    38      47.621  30.001  45.077  1.00  0.00           H  
ATOM    589 HD22 LEU    38      46.347  30.259  46.319  1.00  0.00           H  
ATOM    590 HD23 LEU    38      47.561  31.546  46.070  1.00  0.00           H  
ATOM    591  N   TYR    39      46.633  28.844  49.909  1.00  0.00           N  
ATOM    592  CA  TYR    39      45.323  29.198  50.423  1.00  0.00           C  
ATOM    593  C   TYR    39      44.948  30.650  49.987  1.00  0.00           C  
ATOM    594  O   TYR    39      45.868  31.380  49.646  1.00  0.00           O  
ATOM    595  CB  TYR    39      45.395  29.095  52.011  1.00  0.00           C  
ATOM    596  CG  TYR    39      45.505  27.692  52.567  1.00  0.00           C  
ATOM    597  CD1 TYR    39      46.765  27.027  52.595  1.00  0.00           C  
ATOM    598  CE1 TYR    39      46.827  25.697  53.008  1.00  0.00           C  
ATOM    599  CZ  TYR    39      45.692  25.030  53.517  1.00  0.00           C  
ATOM    600  OH  TYR    39      45.843  23.823  54.116  1.00  0.00           O  
ATOM    601  CE2 TYR    39      44.435  25.658  53.489  1.00  0.00           C  
ATOM    602  CD2 TYR    39      44.339  26.988  53.022  1.00  0.00           C  
ATOM    603  H   TYR    39      47.358  29.539  50.026  1.00  0.00           H  
ATOM    604  HA  TYR    39      44.458  28.601  50.133  1.00  0.00           H  
ATOM    605  HB2 TYR    39      46.208  29.714  52.391  1.00  0.00           H  
ATOM    606  HB3 TYR    39      44.458  29.471  52.423  1.00  0.00           H  
ATOM    607  HD1 TYR    39      47.668  27.493  52.231  1.00  0.00           H  
ATOM    608  HE1 TYR    39      47.788  25.204  53.043  1.00  0.00           H  
ATOM    609  HH  TYR    39      46.758  23.536  54.160  1.00  0.00           H  
ATOM    610  HE2 TYR    39      43.584  25.121  53.881  1.00  0.00           H  
ATOM    611  HD2 TYR    39      43.365  27.453  52.975  1.00  0.00           H  
ATOM    612  N   LEU    40      43.670  31.046  49.942  1.00  0.00           N  
ATOM    613  CA  LEU    40      43.249  32.436  49.772  1.00  0.00           C  
ATOM    614  C   LEU    40      42.803  32.876  51.128  1.00  0.00           C  
ATOM    615  O   LEU    40      42.115  32.124  51.849  1.00  0.00           O  
ATOM    616  CB  LEU    40      42.075  32.736  48.759  1.00  0.00           C  
ATOM    617  CG  LEU    40      42.482  32.991  47.287  1.00  0.00           C  
ATOM    618  CD1 LEU    40      43.368  31.872  46.614  1.00  0.00           C  
ATOM    619  CD2 LEU    40      41.220  33.077  46.387  1.00  0.00           C  
ATOM    620  H   LEU    40      42.995  30.342  50.207  1.00  0.00           H  
ATOM    621  HA  LEU    40      44.114  33.042  49.501  1.00  0.00           H  
ATOM    622  HB2 LEU    40      41.278  31.993  48.774  1.00  0.00           H  
ATOM    623  HB3 LEU    40      41.554  33.643  49.067  1.00  0.00           H  
ATOM    624  HG  LEU    40      42.881  34.003  47.229  1.00  0.00           H  
ATOM    625 HD11 LEU    40      42.818  30.948  46.788  1.00  0.00           H  
ATOM    626 HD12 LEU    40      43.406  32.027  45.536  1.00  0.00           H  
ATOM    627 HD13 LEU    40      44.404  31.828  46.950  1.00  0.00           H  
ATOM    628 HD21 LEU    40      40.878  32.079  46.114  1.00  0.00           H  
ATOM    629 HD22 LEU    40      40.402  33.597  46.887  1.00  0.00           H  
ATOM    630 HD23 LEU    40      41.527  33.577  45.468  1.00  0.00           H  
ATOM    631  N   ILE    41      43.219  34.106  51.471  1.00  0.00           N  
ATOM    632  CA  ILE    41      43.029  34.766  52.781  1.00  0.00           C  
ATOM    633  C   ILE    41      42.487  36.183  52.624  1.00  0.00           C  
ATOM    634  O   ILE    41      42.993  36.962  51.766  1.00  0.00           O  
ATOM    635  CB  ILE    41      44.336  34.751  53.617  1.00  0.00           C  
ATOM    636  CG2 ILE    41      43.980  35.221  55.042  1.00  0.00           C  
ATOM    637  CG1 ILE    41      45.174  33.461  53.553  1.00  0.00           C  
ATOM    638  CD1 ILE    41      46.208  33.364  52.448  1.00  0.00           C  
ATOM    639  H   ILE    41      43.683  34.640  50.749  1.00  0.00           H  
ATOM    640  HA  ILE    41      42.320  34.148  53.332  1.00  0.00           H  
ATOM    641  HB  ILE    41      44.989  35.557  53.281  1.00  0.00           H  
ATOM    642 HG21 ILE    41      43.316  34.487  55.498  1.00  0.00           H  
ATOM    643 HG22 ILE    41      44.887  35.363  55.629  1.00  0.00           H  
ATOM    644 HG23 ILE    41      43.435  36.165  55.063  1.00  0.00           H  
ATOM    645 HG12 ILE    41      45.644  33.377  54.533  1.00  0.00           H  
ATOM    646 HG13 ILE    41      44.432  32.663  53.527  1.00  0.00           H  
ATOM    647 HD11 ILE    41      46.821  34.265  52.414  1.00  0.00           H  
ATOM    648 HD12 ILE    41      46.846  32.496  52.612  1.00  0.00           H  
ATOM    649 HD13 ILE    41      45.574  33.310  51.564  1.00  0.00           H  
ATOM    650  N   LYS    42      41.515  36.602  53.411  1.00  0.00           N  
ATOM    651  CA  LYS    42      41.161  37.974  53.725  1.00  0.00           C  
ATOM    652  C   LYS    42      41.965  38.407  54.939  1.00  0.00           C  
ATOM    653  O   LYS    42      41.795  37.882  56.034  1.00  0.00           O  
ATOM    654  CB  LYS    42      39.617  37.819  54.049  1.00  0.00           C  
ATOM    655  CG  LYS    42      38.903  39.185  54.456  1.00  0.00           C  
ATOM    656  CD  LYS    42      39.102  40.327  53.431  1.00  0.00           C  
ATOM    657  CE  LYS    42      38.503  41.638  53.786  1.00  0.00           C  
ATOM    658  NZ  LYS    42      39.216  42.200  55.024  1.00  0.00           N1+
ATOM    659  H   LYS    42      41.004  35.879  53.899  1.00  0.00           H  
ATOM    660  HA  LYS    42      41.321  38.527  52.799  1.00  0.00           H  
ATOM    661  HB2 LYS    42      39.141  37.534  53.111  1.00  0.00           H  
ATOM    662  HB3 LYS    42      39.352  37.124  54.845  1.00  0.00           H  
ATOM    663  HG2 LYS    42      37.841  39.000  54.619  1.00  0.00           H  
ATOM    664  HG3 LYS    42      39.368  39.443  55.407  1.00  0.00           H  
ATOM    665  HD2 LYS    42      40.175  40.412  53.263  1.00  0.00           H  
ATOM    666  HD3 LYS    42      38.599  40.086  52.494  1.00  0.00           H  
ATOM    667  HE2 LYS    42      38.550  42.343  52.955  1.00  0.00           H  
ATOM    668  HE3 LYS    42      37.443  41.491  53.989  1.00  0.00           H  
ATOM    669  HZ1 LYS    42      38.758  41.901  55.873  1.00  0.00           H  
ATOM    670  HZ2 LYS    42      40.207  42.391  55.072  1.00  0.00           H  
ATOM    671  HZ3 LYS    42      39.001  43.186  54.968  1.00  0.00           H  
ATOM    672  N   TYR    43      42.772  39.451  54.733  1.00  0.00           N  
ATOM    673  CA  TYR    43      43.598  40.199  55.760  1.00  0.00           C  
ATOM    674  C   TYR    43      42.785  41.470  56.170  1.00  0.00           C  
ATOM    675  O   TYR    43      41.901  41.925  55.483  1.00  0.00           O  
ATOM    676  CB  TYR    43      45.071  40.469  55.317  1.00  0.00           C  
ATOM    677  CG  TYR    43      45.910  39.185  55.312  1.00  0.00           C  
ATOM    678  CD1 TYR    43      46.257  38.490  54.065  1.00  0.00           C  
ATOM    679  CE1 TYR    43      47.145  37.401  54.129  1.00  0.00           C  
ATOM    680  CZ  TYR    43      47.510  36.884  55.354  1.00  0.00           C  
ATOM    681  OH  TYR    43      48.250  35.710  55.372  1.00  0.00           O  
ATOM    682  CE2 TYR    43      47.236  37.527  56.557  1.00  0.00           C  
ATOM    683  CD2 TYR    43      46.312  38.643  56.528  1.00  0.00           C  
ATOM    684  H   TYR    43      42.776  39.940  53.849  1.00  0.00           H  
ATOM    685  HA  TYR    43      43.535  39.567  56.646  1.00  0.00           H  
ATOM    686  HB2 TYR    43      45.081  40.988  54.358  1.00  0.00           H  
ATOM    687  HB3 TYR    43      45.551  41.220  55.944  1.00  0.00           H  
ATOM    688  HD1 TYR    43      45.899  38.882  53.125  1.00  0.00           H  
ATOM    689  HE1 TYR    43      47.521  36.827  53.295  1.00  0.00           H  
ATOM    690  HH  TYR    43      48.782  35.594  56.163  1.00  0.00           H  
ATOM    691  HE2 TYR    43      47.650  37.111  57.463  1.00  0.00           H  
ATOM    692  HD2 TYR    43      46.075  39.159  57.447  1.00  0.00           H  
ATOM    693  N   ASP    44      42.889  41.810  57.467  1.00  0.00           N  
ATOM    694  CA  ASP    44      42.048  42.905  57.990  1.00  0.00           C  
ATOM    695  C   ASP    44      42.295  44.326  57.543  1.00  0.00           C  
ATOM    696  O   ASP    44      43.422  44.637  57.142  1.00  0.00           O  
ATOM    697  CB  ASP    44      42.128  42.801  59.544  1.00  0.00           C  
ATOM    698  CG  ASP    44      41.532  41.584  60.154  1.00  0.00           C  
ATOM    699  OD1 ASP    44      40.987  40.705  59.579  1.00  0.00           O  
ATOM    700  OD2 ASP    44      41.639  41.574  61.467  1.00  0.00           O1-
ATOM    701  H   ASP    44      43.579  41.374  58.062  1.00  0.00           H  
ATOM    702  HA  ASP    44      41.059  42.528  57.729  1.00  0.00           H  
ATOM    703  HB2 ASP    44      43.138  42.886  59.943  1.00  0.00           H  
ATOM    704  HB3 ASP    44      41.671  43.664  60.028  1.00  0.00           H  
ATOM    705  N   GLY    45      41.296  45.193  57.477  1.00  0.00           N  
ATOM    706  CA  GLY    45      41.428  46.574  57.056  1.00  0.00           C  
ATOM    707  C   GLY    45      42.039  46.748  55.644  1.00  0.00           C  
ATOM    708  O   GLY    45      42.398  47.867  55.329  1.00  0.00           O  
ATOM    709  H   GLY    45      40.410  44.946  57.895  1.00  0.00           H  
ATOM    710  HA2 GLY    45      40.469  47.079  57.171  1.00  0.00           H  
ATOM    711  HA3 GLY    45      42.082  47.086  57.762  1.00  0.00           H  
ATOM    712  N   PHE    46      41.998  45.652  54.826  1.00  0.00           N  
ATOM    713  CA  PHE    46      42.189  45.734  53.323  1.00  0.00           C  
ATOM    714  C   PHE    46      40.973  44.945  52.661  1.00  0.00           C  
ATOM    715  O   PHE    46      40.641  43.796  53.060  1.00  0.00           O  
ATOM    716  CB  PHE    46      43.469  45.036  52.765  1.00  0.00           C  
ATOM    717  CG  PHE    46      44.712  45.751  53.253  1.00  0.00           C  
ATOM    718  CD1 PHE    46      45.062  47.007  52.732  1.00  0.00           C  
ATOM    719  CE1 PHE    46      46.227  47.664  53.204  1.00  0.00           C  
ATOM    720  CZ  PHE    46      46.985  47.111  54.249  1.00  0.00           C  
ATOM    721  CE2 PHE    46      46.584  45.861  54.860  1.00  0.00           C  
ATOM    722  CD2 PHE    46      45.420  45.240  54.359  1.00  0.00           C  
ATOM    723  H   PHE    46      41.861  44.726  55.203  1.00  0.00           H  
ATOM    724  HA  PHE    46      42.183  46.760  52.954  1.00  0.00           H  
ATOM    725  HB2 PHE    46      43.498  44.013  53.138  1.00  0.00           H  
ATOM    726  HB3 PHE    46      43.465  45.048  51.675  1.00  0.00           H  
ATOM    727  HD1 PHE    46      44.464  47.490  51.974  1.00  0.00           H  
ATOM    728  HE1 PHE    46      46.565  48.620  52.834  1.00  0.00           H  
ATOM    729  HZ  PHE    46      47.843  47.566  54.723  1.00  0.00           H  
ATOM    730  HE2 PHE    46      47.233  45.421  55.602  1.00  0.00           H  
ATOM    731  HD2 PHE    46      45.106  44.320  54.830  1.00  0.00           H  
ATOM    732  N   ASP    47      40.216  45.581  51.758  1.00  0.00           N  
ATOM    733  CA  ASP    47      39.182  44.978  50.934  1.00  0.00           C  
ATOM    734  C   ASP    47      39.750  44.069  49.819  1.00  0.00           C  
ATOM    735  O   ASP    47      39.064  43.179  49.330  1.00  0.00           O  
ATOM    736  CB  ASP    47      38.182  46.011  50.390  1.00  0.00           C  
ATOM    737  CG  ASP    47      37.506  46.767  51.525  1.00  0.00           C  
ATOM    738  OD1 ASP    47      37.667  47.991  51.673  1.00  0.00           O  
ATOM    739  OD2 ASP    47      36.742  46.144  52.328  1.00  0.00           O1-
ATOM    740  H   ASP    47      40.609  46.412  51.338  1.00  0.00           H  
ATOM    741  HA  ASP    47      38.607  44.320  51.585  1.00  0.00           H  
ATOM    742  HB2 ASP    47      38.560  46.740  49.673  1.00  0.00           H  
ATOM    743  HB3 ASP    47      37.385  45.427  49.929  1.00  0.00           H  
ATOM    744  N   CYS    48      40.976  44.299  49.392  1.00  0.00           N  
ATOM    745  CA  CYS    48      41.502  43.398  48.314  1.00  0.00           C  
ATOM    746  C   CYS    48      41.920  42.015  48.950  1.00  0.00           C  
ATOM    747  O   CYS    48      42.493  41.994  50.043  1.00  0.00           O  
ATOM    748  CB  CYS    48      42.725  44.006  47.666  1.00  0.00           C  
ATOM    749  SG  CYS    48      43.921  44.558  48.872  1.00  0.00           S  
ATOM    750  H   CYS    48      41.628  44.900  49.874  1.00  0.00           H  
ATOM    751  HA  CYS    48      40.715  43.220  47.582  1.00  0.00           H  
ATOM    752  HB2 CYS    48      43.314  43.325  47.050  1.00  0.00           H  
ATOM    753  HB3 CYS    48      42.416  44.784  46.968  1.00  0.00           H  
ATOM    754  HG  CYS    48      44.270  43.348  49.320  1.00  0.00           H  
ATOM    755  N   VAL    49      41.638  40.924  48.201  1.00  0.00           N  
ATOM    756  CA  VAL    49      41.970  39.467  48.566  1.00  0.00           C  
ATOM    757  C   VAL    49      43.350  39.037  48.129  1.00  0.00           C  
ATOM    758  O   VAL    49      43.866  39.558  47.146  1.00  0.00           O  
ATOM    759  CB  VAL    49      40.771  38.552  48.094  1.00  0.00           C  
ATOM    760  CG1 VAL    49      40.987  37.055  48.433  1.00  0.00           C  
ATOM    761  CG2 VAL    49      39.449  38.864  48.722  1.00  0.00           C  
ATOM    762  H   VAL    49      41.160  41.051  47.320  1.00  0.00           H  
ATOM    763  HA  VAL    49      41.947  39.487  49.656  1.00  0.00           H  
ATOM    764  HB  VAL    49      40.734  38.827  47.040  1.00  0.00           H  
ATOM    765 HG11 VAL    49      41.071  36.907  49.510  1.00  0.00           H  
ATOM    766 HG12 VAL    49      40.199  36.384  48.092  1.00  0.00           H  
ATOM    767 HG13 VAL    49      41.943  36.710  48.037  1.00  0.00           H  
ATOM    768 HG21 VAL    49      38.746  38.228  48.183  1.00  0.00           H  
ATOM    769 HG22 VAL    49      39.318  38.501  49.742  1.00  0.00           H  
ATOM    770 HG23 VAL    49      39.113  39.897  48.634  1.00  0.00           H  
ATOM    771  N   TYR    50      43.910  38.196  49.037  1.00  0.00           N  
ATOM    772  CA  TYR    50      45.297  37.670  48.982  1.00  0.00           C  
ATOM    773  C   TYR    50      45.318  36.178  48.847  1.00  0.00           C  
ATOM    774  O   TYR    50      44.382  35.545  49.279  1.00  0.00           O  
ATOM    775  CB  TYR    50      46.025  38.075  50.305  1.00  0.00           C  
ATOM    776  CG  TYR    50      46.390  39.547  50.394  1.00  0.00           C  
ATOM    777  CD1 TYR    50      45.587  40.498  51.068  1.00  0.00           C  
ATOM    778  CE1 TYR    50      45.926  41.847  51.196  1.00  0.00           C  
ATOM    779  CZ  TYR    50      47.306  42.151  50.896  1.00  0.00           C  
ATOM    780  OH  TYR    50      47.750  43.392  51.050  1.00  0.00           O  
ATOM    781  CE2 TYR    50      48.065  41.221  50.219  1.00  0.00           C  
ATOM    782  CD2 TYR    50      47.645  39.978  49.943  1.00  0.00           C  
ATOM    783  H   TYR    50      43.354  37.751  49.754  1.00  0.00           H  
ATOM    784  HA  TYR    50      45.791  38.112  48.117  1.00  0.00           H  
ATOM    785  HB2 TYR    50      45.491  37.811  51.218  1.00  0.00           H  
ATOM    786  HB3 TYR    50      47.009  37.606  50.336  1.00  0.00           H  
ATOM    787  HD1 TYR    50      44.613  40.142  51.372  1.00  0.00           H  
ATOM    788  HE1 TYR    50      45.247  42.589  51.590  1.00  0.00           H  
ATOM    789  HH  TYR    50      48.675  43.466  51.296  1.00  0.00           H  
ATOM    790  HE2 TYR    50      49.134  41.334  50.108  1.00  0.00           H  
ATOM    791  HD2 TYR    50      48.384  39.275  49.587  1.00  0.00           H  
ATOM    792  N   GLY    51      46.429  35.654  48.429  1.00  0.00           N  
ATOM    793  CA  GLY    51      46.870  34.209  48.651  1.00  0.00           C  
ATOM    794  C   GLY    51      48.333  33.962  48.638  1.00  0.00           C  
ATOM    795  O   GLY    51      49.121  34.706  48.051  1.00  0.00           O  
ATOM    796  H   GLY    51      47.121  36.310  48.096  1.00  0.00           H  
ATOM    797  HA2 GLY    51      46.551  33.815  49.616  1.00  0.00           H  
ATOM    798  HA3 GLY    51      46.466  33.553  47.880  1.00  0.00           H  
ATOM    799  N   LEU    52      48.730  32.873  49.300  1.00  0.00           N  
ATOM    800  CA  LEU    52      50.136  32.580  49.578  1.00  0.00           C  
ATOM    801  C   LEU    52      50.283  31.189  50.172  1.00  0.00           C  
ATOM    802  O   LEU    52      49.346  30.573  50.629  1.00  0.00           O  
ATOM    803  CB  LEU    52      50.822  33.618  50.485  1.00  0.00           C  
ATOM    804  CG  LEU    52      49.946  34.080  51.652  1.00  0.00           C  
ATOM    805  CD1 LEU    52      49.811  33.139  52.866  1.00  0.00           C  
ATOM    806  CD2 LEU    52      50.492  35.371  52.152  1.00  0.00           C  
ATOM    807  H   LEU    52      48.022  32.292  49.727  1.00  0.00           H  
ATOM    808  HA  LEU    52      50.721  32.613  48.659  1.00  0.00           H  
ATOM    809  HB2 LEU    52      51.794  33.282  50.845  1.00  0.00           H  
ATOM    810  HB3 LEU    52      51.026  34.487  49.860  1.00  0.00           H  
ATOM    811  HG  LEU    52      48.930  34.287  51.315  1.00  0.00           H  
ATOM    812 HD11 LEU    52      49.478  32.140  52.585  1.00  0.00           H  
ATOM    813 HD12 LEU    52      50.796  33.079  53.329  1.00  0.00           H  
ATOM    814 HD13 LEU    52      49.068  33.440  53.604  1.00  0.00           H  
ATOM    815 HD21 LEU    52      49.839  35.781  52.923  1.00  0.00           H  
ATOM    816 HD22 LEU    52      51.488  35.064  52.471  1.00  0.00           H  
ATOM    817 HD23 LEU    52      50.614  36.160  51.410  1.00  0.00           H  
ATOM    818  N   GLU    53      51.483  30.713  50.331  1.00  0.00           N  
ATOM    819  CA  GLU    53      51.808  29.326  50.726  1.00  0.00           C  
ATOM    820  C   GLU    53      51.884  29.192  52.308  1.00  0.00           C  
ATOM    821  O   GLU    53      52.647  28.440  52.859  1.00  0.00           O  
ATOM    822  CB  GLU    53      53.011  28.701  49.953  1.00  0.00           C  
ATOM    823  CG  GLU    53      52.580  28.713  48.508  1.00  0.00           C  
ATOM    824  CD  GLU    53      53.497  27.808  47.685  1.00  0.00           C  
ATOM    825  OE1 GLU    53      53.089  27.491  46.536  1.00  0.00           O  
ATOM    826  OE2 GLU    53      54.586  27.406  48.125  1.00  0.00           O1-
ATOM    827  H   GLU    53      52.186  31.350  49.985  1.00  0.00           H  
ATOM    828  HA  GLU    53      50.939  28.717  50.473  1.00  0.00           H  
ATOM    829  HB2 GLU    53      53.906  29.324  49.978  1.00  0.00           H  
ATOM    830  HB3 GLU    53      53.297  27.694  50.258  1.00  0.00           H  
ATOM    831  HG2 GLU    53      51.551  28.356  48.454  1.00  0.00           H  
ATOM    832  HG3 GLU    53      52.662  29.715  48.086  1.00  0.00           H  
ATOM    833  N   LEU    54      50.968  29.868  52.964  1.00  0.00           N  
ATOM    834  CA  LEU    54      50.651  29.914  54.402  1.00  0.00           C  
ATOM    835  C   LEU    54      51.155  28.752  55.259  1.00  0.00           C  
ATOM    836  O   LEU    54      51.916  28.875  56.186  1.00  0.00           O  
ATOM    837  CB  LEU    54      49.123  30.092  54.646  1.00  0.00           C  
ATOM    838  CG  LEU    54      48.589  30.149  56.086  1.00  0.00           C  
ATOM    839  CD1 LEU    54      49.158  31.341  56.846  1.00  0.00           C  
ATOM    840  CD2 LEU    54      47.078  30.272  56.115  1.00  0.00           C  
ATOM    841  H   LEU    54      50.306  30.276  52.320  1.00  0.00           H  
ATOM    842  HA  LEU    54      51.149  30.782  54.833  1.00  0.00           H  
ATOM    843  HB2 LEU    54      48.606  30.865  54.078  1.00  0.00           H  
ATOM    844  HB3 LEU    54      48.652  29.216  54.199  1.00  0.00           H  
ATOM    845  HG  LEU    54      48.803  29.271  56.694  1.00  0.00           H  
ATOM    846 HD11 LEU    54      49.070  32.289  56.315  1.00  0.00           H  
ATOM    847 HD12 LEU    54      48.727  31.451  57.841  1.00  0.00           H  
ATOM    848 HD13 LEU    54      50.175  31.097  57.151  1.00  0.00           H  
ATOM    849 HD21 LEU    54      46.700  30.321  57.136  1.00  0.00           H  
ATOM    850 HD22 LEU    54      46.814  31.221  55.648  1.00  0.00           H  
ATOM    851 HD23 LEU    54      46.527  29.433  55.691  1.00  0.00           H  
ATOM    852  N   ASN    55      50.733  27.567  54.846  1.00  0.00           N  
ATOM    853  CA  ASN    55      50.941  26.352  55.647  1.00  0.00           C  
ATOM    854  C   ASN    55      52.341  25.800  55.538  1.00  0.00           C  
ATOM    855  O   ASN    55      52.581  24.774  56.213  1.00  0.00           O  
ATOM    856  CB  ASN    55      49.785  25.411  55.458  1.00  0.00           C  
ATOM    857  CG  ASN    55      49.392  24.523  56.613  1.00  0.00           C  
ATOM    858  OD1 ASN    55      49.556  24.892  57.769  1.00  0.00           O  
ATOM    859  ND2 ASN    55      49.065  23.259  56.353  1.00  0.00           N  
ATOM    860  H   ASN    55      50.133  27.586  54.034  1.00  0.00           H  
ATOM    861  HA  ASN    55      50.794  26.784  56.637  1.00  0.00           H  
ATOM    862  HB2 ASN    55      48.897  26.006  55.243  1.00  0.00           H  
ATOM    863  HB3 ASN    55      49.990  24.726  54.635  1.00  0.00           H  
ATOM    864 HD21 ASN    55      48.916  22.812  55.460  1.00  0.00           H  
ATOM    865 HD22 ASN    55      48.732  22.683  57.112  1.00  0.00           H  
ATOM    866  N   LYS    56      53.322  26.367  54.839  1.00  0.00           N  
ATOM    867  CA  LYS    56      54.701  25.844  54.661  1.00  0.00           C  
ATOM    868  C   LYS    56      55.715  26.887  54.327  1.00  0.00           C  
ATOM    869  O   LYS    56      56.926  26.713  54.571  1.00  0.00           O  
ATOM    870  CB  LYS    56      54.642  24.739  53.642  1.00  0.00           C  
ATOM    871  CG  LYS    56      56.024  24.003  53.478  1.00  0.00           C  
ATOM    872  CD  LYS    56      55.920  22.776  52.588  1.00  0.00           C  
ATOM    873  CE  LYS    56      57.349  22.327  52.331  1.00  0.00           C  
ATOM    874  NZ  LYS    56      57.299  20.919  51.678  1.00  0.00           N1+
ATOM    875  H   LYS    56      53.182  27.231  54.336  1.00  0.00           H  
ATOM    876  HA  LYS    56      55.046  25.385  55.588  1.00  0.00           H  
ATOM    877  HB2 LYS    56      53.908  23.989  53.937  1.00  0.00           H  
ATOM    878  HB3 LYS    56      54.431  25.184  52.670  1.00  0.00           H  
ATOM    879  HG2 LYS    56      56.718  24.727  53.051  1.00  0.00           H  
ATOM    880  HG3 LYS    56      56.453  23.754  54.448  1.00  0.00           H  
ATOM    881  HD2 LYS    56      55.292  21.986  52.999  1.00  0.00           H  
ATOM    882  HD3 LYS    56      55.483  23.116  51.649  1.00  0.00           H  
ATOM    883  HE2 LYS    56      57.911  23.036  51.724  1.00  0.00           H  
ATOM    884  HE3 LYS    56      57.928  22.280  53.253  1.00  0.00           H  
ATOM    885  HZ1 LYS    56      58.188  20.449  51.781  1.00  0.00           H  
ATOM    886  HZ2 LYS    56      56.660  20.332  52.196  1.00  0.00           H  
ATOM    887  HZ3 LYS    56      57.085  20.944  50.692  1.00  0.00           H  
ATOM    888  N   ASP    57      55.370  28.087  53.760  1.00  0.00           N  
ATOM    889  CA  ASP    57      56.345  29.142  53.371  1.00  0.00           C  
ATOM    890  C   ASP    57      57.127  29.624  54.543  1.00  0.00           C  
ATOM    891  O   ASP    57      56.527  29.978  55.602  1.00  0.00           O  
ATOM    892  CB  ASP    57      55.544  30.275  52.681  1.00  0.00           C  
ATOM    893  CG  ASP    57      56.282  31.442  52.106  1.00  0.00           C  
ATOM    894  OD1 ASP    57      55.717  32.215  51.363  1.00  0.00           O  
ATOM    895  OD2 ASP    57      57.505  31.654  52.347  1.00  0.00           O1-
ATOM    896  H   ASP    57      54.452  28.158  53.345  1.00  0.00           H  
ATOM    897  HA  ASP    57      56.916  28.816  52.501  1.00  0.00           H  
ATOM    898  HB2 ASP    57      55.166  29.753  51.802  1.00  0.00           H  
ATOM    899  HB3 ASP    57      54.737  30.534  53.367  1.00  0.00           H  
ATOM    900  N   GLU    58      58.431  29.711  54.242  1.00  0.00           N  
ATOM    901  CA  GLU    58      59.515  30.260  55.148  1.00  0.00           C  
ATOM    902  C   GLU    58      59.183  31.577  55.821  1.00  0.00           C  
ATOM    903  O   GLU    58      59.439  31.663  57.021  1.00  0.00           O  
ATOM    904  CB  GLU    58      60.755  30.523  54.296  1.00  0.00           C  
ATOM    905  CG  GLU    58      61.334  29.308  53.576  1.00  0.00           C  
ATOM    906  CD  GLU    58      61.669  28.172  54.479  1.00  0.00           C  
ATOM    907  OE1 GLU    58      61.535  26.987  54.067  1.00  0.00           O  
ATOM    908  OE2 GLU    58      62.082  28.427  55.588  1.00  0.00           O1-
ATOM    909  H   GLU    58      58.752  29.380  53.344  1.00  0.00           H  
ATOM    910  HA  GLU    58      59.626  29.581  55.993  1.00  0.00           H  
ATOM    911  HB2 GLU    58      60.511  31.247  53.519  1.00  0.00           H  
ATOM    912  HB3 GLU    58      61.525  30.941  54.945  1.00  0.00           H  
ATOM    913  HG2 GLU    58      60.584  28.983  52.855  1.00  0.00           H  
ATOM    914  HG3 GLU    58      62.192  29.821  53.140  1.00  0.00           H  
ATOM    915  N   ARG    59      58.621  32.518  55.015  1.00  0.00           N  
ATOM    916  CA  ARG    59      58.363  33.871  55.381  1.00  0.00           C  
ATOM    917  C   ARG    59      57.363  33.878  56.561  1.00  0.00           C  
ATOM    918  O   ARG    59      57.334  34.854  57.332  1.00  0.00           O  
ATOM    919  CB  ARG    59      58.095  34.764  54.203  1.00  0.00           C  
ATOM    920  CG  ARG    59      59.326  34.839  53.308  1.00  0.00           C  
ATOM    921  CD  ARG    59      59.040  35.470  51.931  1.00  0.00           C  
ATOM    922  NE  ARG    59      58.080  34.602  51.165  1.00  0.00           N  
ATOM    923  CZ  ARG    59      57.895  34.644  49.876  1.00  0.00           C  
ATOM    924  NH1 ARG    59      58.493  35.528  49.132  1.00  0.00           N  
ATOM    925  NH2 ARG    59      57.189  33.656  49.396  1.00  0.00           N1+
ATOM    926  H   ARG    59      58.421  32.264  54.058  1.00  0.00           H  
ATOM    927  HA  ARG    59      59.305  34.194  55.825  1.00  0.00           H  
ATOM    928  HB2 ARG    59      57.260  34.348  53.638  1.00  0.00           H  
ATOM    929  HB3 ARG    59      57.804  35.776  54.488  1.00  0.00           H  
ATOM    930  HG2 ARG    59      60.209  35.257  53.793  1.00  0.00           H  
ATOM    931  HG3 ARG    59      59.654  33.817  53.119  1.00  0.00           H  
ATOM    932  HD2 ARG    59      58.617  36.421  52.253  1.00  0.00           H  
ATOM    933  HD3 ARG    59      59.952  35.506  51.335  1.00  0.00           H  
ATOM    934  HE  ARG    59      57.608  33.883  51.693  1.00  0.00           H  
ATOM    935 HH11 ARG    59      59.069  36.285  49.472  1.00  0.00           H  
ATOM    936 HH12 ARG    59      58.299  35.573  48.142  1.00  0.00           H  
ATOM    937 HH21 ARG    59      56.767  32.996  50.034  1.00  0.00           H  
ATOM    938 HH22 ARG    59      57.191  33.482  48.401  1.00  0.00           H  
ATOM    939  N   VAL    60      56.538  32.887  56.787  1.00  0.00           N  
ATOM    940  CA  VAL    60      55.671  32.873  57.982  1.00  0.00           C  
ATOM    941  C   VAL    60      56.397  32.608  59.287  1.00  0.00           C  
ATOM    942  O   VAL    60      57.404  31.847  59.310  1.00  0.00           O  
ATOM    943  CB  VAL    60      54.581  31.707  57.791  1.00  0.00           C  
ATOM    944  CG1 VAL    60      53.655  31.634  59.004  1.00  0.00           C  
ATOM    945  CG2 VAL    60      53.647  32.109  56.588  1.00  0.00           C  
ATOM    946  H   VAL    60      56.491  32.244  56.010  1.00  0.00           H  
ATOM    947  HA  VAL    60      55.054  33.755  58.156  1.00  0.00           H  
ATOM    948  HB  VAL    60      55.093  30.761  57.612  1.00  0.00           H  
ATOM    949 HG11 VAL    60      52.799  30.988  58.811  1.00  0.00           H  
ATOM    950 HG12 VAL    60      54.233  31.196  59.818  1.00  0.00           H  
ATOM    951 HG13 VAL    60      53.290  32.598  59.360  1.00  0.00           H  
ATOM    952 HG21 VAL    60      54.212  32.051  55.657  1.00  0.00           H  
ATOM    953 HG22 VAL    60      52.824  31.400  56.514  1.00  0.00           H  
ATOM    954 HG23 VAL    60      53.377  33.153  56.746  1.00  0.00           H  
ATOM    955  N   SER    61      55.914  33.197  60.416  1.00  0.00           N  
ATOM    956  CA  SER    61      56.424  32.964  61.772  1.00  0.00           C  
ATOM    957  C   SER    61      55.246  33.059  62.780  1.00  0.00           C  
ATOM    958  O   SER    61      54.293  33.743  62.546  1.00  0.00           O  
ATOM    959  CB  SER    61      57.460  34.035  62.157  1.00  0.00           C  
ATOM    960  OG  SER    61      58.645  33.868  61.501  1.00  0.00           O  
ATOM    961  H   SER    61      55.148  33.846  60.309  1.00  0.00           H  
ATOM    962  HA  SER    61      57.049  32.072  61.817  1.00  0.00           H  
ATOM    963  HB2 SER    61      57.045  34.998  61.859  1.00  0.00           H  
ATOM    964  HB3 SER    61      57.633  33.998  63.233  1.00  0.00           H  
ATOM    965  HG  SER    61      59.155  33.105  61.783  1.00  0.00           H  
ATOM    966  N   ALA    62      55.272  32.275  63.766  1.00  0.00           N  
ATOM    967  CA  ALA    62      54.342  32.238  64.923  1.00  0.00           C  
ATOM    968  C   ALA    62      52.904  31.992  64.507  1.00  0.00           C  
ATOM    969  O   ALA    62      51.972  32.438  65.189  1.00  0.00           O  
ATOM    970  CB  ALA    62      54.555  33.512  65.829  1.00  0.00           C  
ATOM    971  H   ALA    62      56.039  31.619  63.804  1.00  0.00           H  
ATOM    972  HA  ALA    62      54.550  31.334  65.495  1.00  0.00           H  
ATOM    973  HB1 ALA    62      53.836  34.221  65.419  1.00  0.00           H  
ATOM    974  HB2 ALA    62      54.417  33.220  66.870  1.00  0.00           H  
ATOM    975  HB3 ALA    62      55.512  34.026  65.736  1.00  0.00           H  
ATOM    976  N   LEU    63      52.698  31.262  63.348  1.00  0.00           N  
ATOM    977  CA  LEU    63      51.359  30.856  62.883  1.00  0.00           C  
ATOM    978  C   LEU    63      50.495  30.196  64.022  1.00  0.00           C  
ATOM    979  O   LEU    63      50.812  29.142  64.540  1.00  0.00           O  
ATOM    980  CB  LEU    63      51.634  29.911  61.706  1.00  0.00           C  
ATOM    981  CG  LEU    63      50.399  29.159  61.066  1.00  0.00           C  
ATOM    982  CD1 LEU    63      49.427  30.205  60.504  1.00  0.00           C  
ATOM    983  CD2 LEU    63      50.786  28.144  59.976  1.00  0.00           C  
ATOM    984  H   LEU    63      53.493  30.907  62.836  1.00  0.00           H  
ATOM    985  HA  LEU    63      50.805  31.775  62.691  1.00  0.00           H  
ATOM    986  HB2 LEU    63      52.111  30.479  60.908  1.00  0.00           H  
ATOM    987  HB3 LEU    63      52.333  29.118  61.971  1.00  0.00           H  
ATOM    988  HG  LEU    63      49.844  28.691  61.879  1.00  0.00           H  
ATOM    989 HD11 LEU    63      48.532  29.662  60.200  1.00  0.00           H  
ATOM    990 HD12 LEU    63      49.100  30.847  61.321  1.00  0.00           H  
ATOM    991 HD13 LEU    63      49.884  30.717  59.657  1.00  0.00           H  
ATOM    992 HD21 LEU    63      51.517  27.424  60.344  1.00  0.00           H  
ATOM    993 HD22 LEU    63      49.877  27.705  59.563  1.00  0.00           H  
ATOM    994 HD23 LEU    63      51.259  28.731  59.189  1.00  0.00           H  
ATOM    995  N   GLU    64      49.447  30.891  64.447  1.00  0.00           N  
ATOM    996  CA  GLU    64      48.460  30.482  65.448  1.00  0.00           C  
ATOM    997  C   GLU    64      47.081  30.520  64.742  1.00  0.00           C  
ATOM    998  O   GLU    64      46.545  31.601  64.452  1.00  0.00           O  
ATOM    999  CB  GLU    64      48.521  31.378  66.696  1.00  0.00           C  
ATOM   1000  CG  GLU    64      47.648  30.846  67.804  1.00  0.00           C  
ATOM   1001  CD  GLU    64      48.418  29.726  68.597  1.00  0.00           C  
ATOM   1002  OE1 GLU    64      49.006  30.006  69.654  1.00  0.00           O  
ATOM   1003  OE2 GLU    64      48.318  28.548  68.191  1.00  0.00           O1-
ATOM   1004  H   GLU    64      49.440  31.860  64.164  1.00  0.00           H  
ATOM   1005  HA  GLU    64      48.662  29.533  65.945  1.00  0.00           H  
ATOM   1006  HB2 GLU    64      49.536  31.602  67.024  1.00  0.00           H  
ATOM   1007  HB3 GLU    64      48.237  32.376  66.360  1.00  0.00           H  
ATOM   1008  HG2 GLU    64      47.526  31.666  68.512  1.00  0.00           H  
ATOM   1009  HG3 GLU    64      46.749  30.427  67.352  1.00  0.00           H  
ATOM   1010  N   VAL    65      46.523  29.296  64.497  1.00  0.00           N  
ATOM   1011  CA  VAL    65      45.130  29.072  64.095  1.00  0.00           C  
ATOM   1012  C   VAL    65      44.085  29.324  65.204  1.00  0.00           C  
ATOM   1013  O   VAL    65      44.165  28.687  66.311  1.00  0.00           O  
ATOM   1014  CB  VAL    65      45.016  27.641  63.522  1.00  0.00           C  
ATOM   1015  CG1 VAL    65      43.530  27.067  63.454  1.00  0.00           C  
ATOM   1016  CG2 VAL    65      45.697  27.512  62.150  1.00  0.00           C  
ATOM   1017  H   VAL    65      47.059  28.479  64.752  1.00  0.00           H  
ATOM   1018  HA  VAL    65      44.875  29.818  63.342  1.00  0.00           H  
ATOM   1019  HB  VAL    65      45.568  27.036  64.241  1.00  0.00           H  
ATOM   1020 HG11 VAL    65      43.547  26.158  62.852  1.00  0.00           H  
ATOM   1021 HG12 VAL    65      43.117  26.782  64.421  1.00  0.00           H  
ATOM   1022 HG13 VAL    65      42.855  27.777  62.977  1.00  0.00           H  
ATOM   1023 HG21 VAL    65      46.770  27.634  62.303  1.00  0.00           H  
ATOM   1024 HG22 VAL    65      45.479  26.554  61.677  1.00  0.00           H  
ATOM   1025 HG23 VAL    65      45.476  28.416  61.585  1.00  0.00           H  
ATOM   1026  N   LEU    66      42.923  29.908  64.938  1.00  0.00           N  
ATOM   1027  CA  LEU    66      41.910  30.340  65.895  1.00  0.00           C  
ATOM   1028  C   LEU    66      40.500  30.087  65.339  1.00  0.00           C  
ATOM   1029  O   LEU    66      40.386  29.690  64.179  1.00  0.00           O  
ATOM   1030  CB  LEU    66      42.230  31.857  66.062  1.00  0.00           C  
ATOM   1031  CG  LEU    66      43.429  32.124  66.939  1.00  0.00           C  
ATOM   1032  CD1 LEU    66      43.462  33.633  67.276  1.00  0.00           C  
ATOM   1033  CD2 LEU    66      43.669  31.265  68.220  1.00  0.00           C  
ATOM   1034  H   LEU    66      42.741  30.100  63.963  1.00  0.00           H  
ATOM   1035  HA  LEU    66      42.035  29.741  66.797  1.00  0.00           H  
ATOM   1036  HB2 LEU    66      42.399  32.428  65.149  1.00  0.00           H  
ATOM   1037  HB3 LEU    66      41.338  32.288  66.517  1.00  0.00           H  
ATOM   1038  HG  LEU    66      44.288  32.060  66.271  1.00  0.00           H  
ATOM   1039 HD11 LEU    66      43.491  34.245  66.374  1.00  0.00           H  
ATOM   1040 HD12 LEU    66      42.536  33.865  67.802  1.00  0.00           H  
ATOM   1041 HD13 LEU    66      44.266  33.939  67.946  1.00  0.00           H  
ATOM   1042 HD21 LEU    66      42.896  31.497  68.952  1.00  0.00           H  
ATOM   1043 HD22 LEU    66      43.679  30.186  68.069  1.00  0.00           H  
ATOM   1044 HD23 LEU    66      44.639  31.506  68.656  1.00  0.00           H  
ATOM   1045  N   PRO    67      39.369  30.209  66.102  1.00  0.00           N  
ATOM   1046  CA  PRO    67      38.102  29.623  65.682  1.00  0.00           C  
ATOM   1047  C   PRO    67      37.406  30.316  64.499  1.00  0.00           C  
ATOM   1048  O   PRO    67      37.798  31.386  64.131  1.00  0.00           O  
ATOM   1049  CD  PRO    67      39.358  30.420  67.502  1.00  0.00           C  
ATOM   1050  CG  PRO    67      37.901  30.301  67.910  1.00  0.00           C  
ATOM   1051  CB  PRO    67      37.295  29.300  66.966  1.00  0.00           C  
ATOM   1052  HD2 PRO    67      39.740  31.411  67.749  1.00  0.00           H  
ATOM   1053  HD3 PRO    67      39.990  29.662  67.964  1.00  0.00           H  
ATOM   1054  HG2 PRO    67      37.341  31.217  67.721  1.00  0.00           H  
ATOM   1055  HG3 PRO    67      37.804  30.063  68.969  1.00  0.00           H  
ATOM   1056  HB2 PRO    67      36.227  29.518  67.003  1.00  0.00           H  
ATOM   1057  HB3 PRO    67      37.428  28.266  67.283  1.00  0.00           H  
ATOM   1058  HA  PRO    67      38.280  28.643  65.239  1.00  0.00           H  
ATOM   1059  N   ASP    68      36.376  29.650  63.928  1.00  0.00           N  
ATOM   1060  CA  ASP    68      35.738  30.016  62.658  1.00  0.00           C  
ATOM   1061  C   ASP    68      35.251  31.479  62.588  1.00  0.00           C  
ATOM   1062  O   ASP    68      34.559  31.919  63.526  1.00  0.00           O  
ATOM   1063  CB  ASP    68      34.509  29.124  62.375  1.00  0.00           C  
ATOM   1064  CG  ASP    68      34.756  27.599  62.364  1.00  0.00           C  
ATOM   1065  OD1 ASP    68      35.751  27.163  61.727  1.00  0.00           O  
ATOM   1066  OD2 ASP    68      33.979  26.906  62.995  1.00  0.00           O1-
ATOM   1067  H   ASP    68      36.147  28.799  64.422  1.00  0.00           H  
ATOM   1068  HA  ASP    68      36.566  29.831  61.974  1.00  0.00           H  
ATOM   1069  HB2 ASP    68      33.793  29.276  63.182  1.00  0.00           H  
ATOM   1070  HB3 ASP    68      34.160  29.282  61.354  1.00  0.00           H  
ATOM   1071  N   ARG    69      35.214  32.120  61.419  1.00  0.00           N  
ATOM   1072  CA  ARG    69      34.784  33.512  61.337  1.00  0.00           C  
ATOM   1073  C   ARG    69      33.292  33.593  60.781  1.00  0.00           C  
ATOM   1074  O   ARG    69      32.753  34.675  60.501  1.00  0.00           O  
ATOM   1075  CB  ARG    69      35.813  34.390  60.644  1.00  0.00           C  
ATOM   1076  CG  ARG    69      35.711  35.912  60.681  1.00  0.00           C  
ATOM   1077  CD  ARG    69      35.363  36.492  62.081  1.00  0.00           C  
ATOM   1078  NE  ARG    69      35.129  37.927  62.078  1.00  0.00           N  
ATOM   1079  CZ  ARG    69      35.179  38.773  63.053  1.00  0.00           C  
ATOM   1080  NH1 ARG    69      35.423  38.381  64.263  1.00  0.00           N  
ATOM   1081  NH2 ARG    69      34.954  40.034  62.800  1.00  0.00           N1+
ATOM   1082  H   ARG    69      35.779  31.771  60.659  1.00  0.00           H  
ATOM   1083  HA  ARG    69      34.789  33.884  62.362  1.00  0.00           H  
ATOM   1084  HB2 ARG    69      36.828  34.137  60.949  1.00  0.00           H  
ATOM   1085  HB3 ARG    69      35.767  34.101  59.594  1.00  0.00           H  
ATOM   1086  HG2 ARG    69      36.584  36.441  60.299  1.00  0.00           H  
ATOM   1087  HG3 ARG    69      34.871  36.231  60.063  1.00  0.00           H  
ATOM   1088  HD2 ARG    69      34.474  36.093  62.569  1.00  0.00           H  
ATOM   1089  HD3 ARG    69      36.202  36.254  62.735  1.00  0.00           H  
ATOM   1090  HE  ARG    69      35.188  38.279  61.133  1.00  0.00           H  
ATOM   1091 HH11 ARG    69      35.703  37.434  64.478  1.00  0.00           H  
ATOM   1092 HH12 ARG    69      35.668  39.103  64.926  1.00  0.00           H  
ATOM   1093 HH21 ARG    69      34.779  40.353  61.858  1.00  0.00           H  
ATOM   1094 HH22 ARG    69      35.045  40.758  63.497  1.00  0.00           H  
ATOM   1095  N   VAL    70      32.842  32.424  60.398  1.00  0.00           N  
ATOM   1096  CA  VAL    70      31.820  32.097  59.347  1.00  0.00           C  
ATOM   1097  C   VAL    70      30.586  32.899  59.568  1.00  0.00           C  
ATOM   1098  O   VAL    70      29.908  32.998  60.612  1.00  0.00           O  
ATOM   1099  CB  VAL    70      31.487  30.599  59.429  1.00  0.00           C  
ATOM   1100  CG1 VAL    70      30.330  30.264  58.481  1.00  0.00           C  
ATOM   1101  CG2 VAL    70      32.683  29.711  59.044  1.00  0.00           C  
ATOM   1102  H   VAL    70      33.328  31.651  60.830  1.00  0.00           H  
ATOM   1103  HA  VAL    70      32.299  32.248  58.379  1.00  0.00           H  
ATOM   1104  HB  VAL    70      31.264  30.214  60.424  1.00  0.00           H  
ATOM   1105 HG11 VAL    70      30.524  30.539  57.444  1.00  0.00           H  
ATOM   1106 HG12 VAL    70      30.217  29.181  58.539  1.00  0.00           H  
ATOM   1107 HG13 VAL    70      29.347  30.590  58.821  1.00  0.00           H  
ATOM   1108 HG21 VAL    70      32.577  29.529  57.975  1.00  0.00           H  
ATOM   1109 HG22 VAL    70      33.625  30.180  59.330  1.00  0.00           H  
ATOM   1110 HG23 VAL    70      32.527  28.728  59.488  1.00  0.00           H  
ATOM   1111  N   ALA    71      30.259  33.613  58.471  1.00  0.00           N  
ATOM   1112  CA  ALA    71      28.957  34.393  58.362  1.00  0.00           C  
ATOM   1113  C   ALA    71      27.781  33.559  58.008  1.00  0.00           C  
ATOM   1114  O   ALA    71      27.986  32.474  57.435  1.00  0.00           O  
ATOM   1115  CB  ALA    71      29.239  35.347  57.245  1.00  0.00           C  
ATOM   1116  H   ALA    71      30.918  33.520  57.711  1.00  0.00           H  
ATOM   1117  HA  ALA    71      28.740  34.874  59.315  1.00  0.00           H  
ATOM   1118  HB1 ALA    71      30.149  35.879  57.521  1.00  0.00           H  
ATOM   1119  HB2 ALA    71      29.425  34.762  56.345  1.00  0.00           H  
ATOM   1120  HB3 ALA    71      28.403  36.044  57.310  1.00  0.00           H  
ATOM   1121  N   THR    72      26.565  34.128  58.266  1.00  0.00           N  
ATOM   1122  CA  THR    72      25.367  33.346  58.065  1.00  0.00           C  
ATOM   1123  C   THR    72      25.269  32.896  56.542  1.00  0.00           C  
ATOM   1124  O   THR    72      25.537  33.754  55.714  1.00  0.00           O  
ATOM   1125  CB  THR    72      24.062  34.085  58.518  1.00  0.00           C  
ATOM   1126  CG2 THR    72      23.831  35.433  57.786  1.00  0.00           C  
ATOM   1127  OG1 THR    72      22.946  33.239  58.433  1.00  0.00           O  
ATOM   1128  H   THR    72      26.554  35.102  58.533  1.00  0.00           H  
ATOM   1129  HA  THR    72      25.471  32.425  58.639  1.00  0.00           H  
ATOM   1130  HB  THR    72      24.118  34.336  59.577  1.00  0.00           H  
ATOM   1131 HG21 THR    72      22.988  35.959  58.234  1.00  0.00           H  
ATOM   1132 HG22 THR    72      24.746  36.005  57.939  1.00  0.00           H  
ATOM   1133 HG23 THR    72      23.502  35.183  56.777  1.00  0.00           H  
ATOM   1134  HG1 THR    72      22.362  33.998  58.498  1.00  0.00           H  
ATOM   1135  N   SER    73      24.844  31.662  56.235  1.00  0.00           N  
ATOM   1136  CA  SER    73      24.680  31.168  54.846  1.00  0.00           C  
ATOM   1137  C   SER    73      23.413  31.709  54.206  1.00  0.00           C  
ATOM   1138  O   SER    73      23.379  31.784  52.975  1.00  0.00           O  
ATOM   1139  CB  SER    73      24.681  29.641  54.856  1.00  0.00           C  
ATOM   1140  OG  SER    73      23.668  29.107  55.672  1.00  0.00           O  
ATOM   1141  H   SER    73      24.434  31.085  56.956  1.00  0.00           H  
ATOM   1142  HA  SER    73      25.480  31.571  54.224  1.00  0.00           H  
ATOM   1143  HB2 SER    73      24.463  29.313  53.840  1.00  0.00           H  
ATOM   1144  HB3 SER    73      25.671  29.226  55.042  1.00  0.00           H  
ATOM   1145  HG  SER    73      22.836  29.031  55.199  1.00  0.00           H  
ATOM   1146  N   ARG    74      22.323  32.034  54.932  1.00  0.00           N  
ATOM   1147  CA  ARG    74      21.064  32.631  54.440  1.00  0.00           C  
ATOM   1148  C   ARG    74      21.122  33.873  53.681  1.00  0.00           C  
ATOM   1149  O   ARG    74      21.993  34.706  53.836  1.00  0.00           O  
ATOM   1150  CB  ARG    74      19.965  32.751  55.522  1.00  0.00           C  
ATOM   1151  CG  ARG    74      19.980  34.144  56.286  1.00  0.00           C  
ATOM   1152  CD  ARG    74      19.107  33.941  57.500  1.00  0.00           C  
ATOM   1153  NE  ARG    74      19.104  35.090  58.328  1.00  0.00           N  
ATOM   1154  CZ  ARG    74      18.390  36.208  58.291  1.00  0.00           C  
ATOM   1155  NH1 ARG    74      17.604  36.522  57.260  1.00  0.00           N  
ATOM   1156  NH2 ARG    74      18.506  37.006  59.332  1.00  0.00           N1+
ATOM   1157  H   ARG    74      22.321  31.746  55.900  1.00  0.00           H  
ATOM   1158  HA  ARG    74      20.599  31.820  53.880  1.00  0.00           H  
ATOM   1159  HB2 ARG    74      18.984  32.599  55.073  1.00  0.00           H  
ATOM   1160  HB3 ARG    74      20.193  32.022  56.300  1.00  0.00           H  
ATOM   1161  HG2 ARG    74      21.019  34.353  56.540  1.00  0.00           H  
ATOM   1162  HG3 ARG    74      19.574  34.947  55.671  1.00  0.00           H  
ATOM   1163  HD2 ARG    74      18.105  33.727  57.128  1.00  0.00           H  
ATOM   1164  HD3 ARG    74      19.563  33.116  58.048  1.00  0.00           H  
ATOM   1165  HE  ARG    74      19.520  35.090  59.248  1.00  0.00           H  
ATOM   1166 HH11 ARG    74      17.317  35.879  56.536  1.00  0.00           H  
ATOM   1167 HH12 ARG    74      17.247  37.465  57.200  1.00  0.00           H  
ATOM   1168 HH21 ARG    74      19.197  36.697  60.000  1.00  0.00           H  
ATOM   1169 HH22 ARG    74      17.993  37.874  59.380  1.00  0.00           H  
ATOM   1170  N   ILE    75      20.161  33.937  52.735  1.00  0.00           N  
ATOM   1171  CA  ILE    75      19.866  35.015  51.798  1.00  0.00           C  
ATOM   1172  C   ILE    75      18.296  35.202  51.593  1.00  0.00           C  
ATOM   1173  O   ILE    75      17.617  34.361  51.052  1.00  0.00           O  
ATOM   1174  CB  ILE    75      20.728  34.997  50.489  1.00  0.00           C  
ATOM   1175  CG2 ILE    75      20.285  36.035  49.487  1.00  0.00           C  
ATOM   1176  CG1 ILE    75      22.241  35.217  50.797  1.00  0.00           C  
ATOM   1177  CD1 ILE    75      22.679  36.513  51.427  1.00  0.00           C  
ATOM   1178  H   ILE    75      19.668  33.056  52.692  1.00  0.00           H  
ATOM   1179  HA  ILE    75      20.166  35.948  52.274  1.00  0.00           H  
ATOM   1180  HB  ILE    75      20.610  33.959  50.176  1.00  0.00           H  
ATOM   1181 HG21 ILE    75      20.376  36.950  50.072  1.00  0.00           H  
ATOM   1182 HG22 ILE    75      20.897  36.095  48.586  1.00  0.00           H  
ATOM   1183 HG23 ILE    75      19.255  35.788  49.232  1.00  0.00           H  
ATOM   1184 HG12 ILE    75      22.502  34.381  51.447  1.00  0.00           H  
ATOM   1185 HG13 ILE    75      22.630  35.134  49.782  1.00  0.00           H  
ATOM   1186 HD11 ILE    75      23.768  36.545  51.408  1.00  0.00           H  
ATOM   1187 HD12 ILE    75      22.384  37.400  50.867  1.00  0.00           H  
ATOM   1188 HD13 ILE    75      22.193  36.592  52.400  1.00  0.00           H  
ATOM   1189  N   SER    76      17.736  36.317  52.045  1.00  0.00           N  
ATOM   1190  CA  SER    76      16.380  36.747  51.706  1.00  0.00           C  
ATOM   1191  C   SER    76      16.336  37.116  50.270  1.00  0.00           C  
ATOM   1192  O   SER    76      17.320  37.673  49.757  1.00  0.00           O  
ATOM   1193  CB  SER    76      15.798  37.809  52.649  1.00  0.00           C  
ATOM   1194  OG  SER    76      15.545  37.248  53.947  1.00  0.00           O  
ATOM   1195  H   SER    76      18.263  37.010  52.558  1.00  0.00           H  
ATOM   1196  HA  SER    76      15.742  35.882  51.885  1.00  0.00           H  
ATOM   1197  HB2 SER    76      16.392  38.723  52.657  1.00  0.00           H  
ATOM   1198  HB3 SER    76      14.901  38.128  52.119  1.00  0.00           H  
ATOM   1199  HG  SER    76      15.587  37.981  54.565  1.00  0.00           H  
ATOM   1200  N   ASP    77      15.237  36.727  49.596  1.00  0.00           N  
ATOM   1201  CA  ASP    77      14.957  37.053  48.157  1.00  0.00           C  
ATOM   1202  C   ASP    77      16.184  36.784  47.277  1.00  0.00           C  
ATOM   1203  O   ASP    77      16.660  37.689  46.623  1.00  0.00           O  
ATOM   1204  CB  ASP    77      14.454  38.571  48.049  1.00  0.00           C  
ATOM   1205  CG  ASP    77      13.102  38.867  48.555  1.00  0.00           C  
ATOM   1206  OD1 ASP    77      12.420  37.936  49.090  1.00  0.00           O  
ATOM   1207  OD2 ASP    77      12.690  40.028  48.376  1.00  0.00           O1-
ATOM   1208  H   ASP    77      14.496  36.393  50.195  1.00  0.00           H  
ATOM   1209  HA  ASP    77      14.210  36.339  47.810  1.00  0.00           H  
ATOM   1210  HB2 ASP    77      15.149  39.271  48.513  1.00  0.00           H  
ATOM   1211  HB3 ASP    77      14.437  38.929  47.020  1.00  0.00           H  
ATOM   1212  N   ALA    78      16.659  35.517  47.221  1.00  0.00           N  
ATOM   1213  CA  ALA    78      17.966  35.174  46.627  1.00  0.00           C  
ATOM   1214  C   ALA    78      17.950  35.239  45.077  1.00  0.00           C  
ATOM   1215  O   ALA    78      18.971  35.141  44.432  1.00  0.00           O  
ATOM   1216  CB  ALA    78      18.457  33.829  47.144  1.00  0.00           C  
ATOM   1217  H   ALA    78      16.096  34.831  47.703  1.00  0.00           H  
ATOM   1218  HA  ALA    78      18.723  35.890  46.945  1.00  0.00           H  
ATOM   1219  HB1 ALA    78      19.249  33.442  46.503  1.00  0.00           H  
ATOM   1220  HB2 ALA    78      18.782  33.975  48.174  1.00  0.00           H  
ATOM   1221  HB3 ALA    78      17.615  33.138  47.125  1.00  0.00           H  
ATOM   1222  N   HIS    79      16.828  35.495  44.456  1.00  0.00           N  
ATOM   1223  CA  HIS    79      16.682  35.659  43.042  1.00  0.00           C  
ATOM   1224  C   HIS    79      17.086  36.992  42.534  1.00  0.00           C  
ATOM   1225  O   HIS    79      17.518  37.202  41.354  1.00  0.00           O  
ATOM   1226  CB  HIS    79      15.231  35.426  42.617  1.00  0.00           C  
ATOM   1227  CG  HIS    79      14.159  36.225  43.330  1.00  0.00           C  
ATOM   1228  ND1 HIS    79      13.574  35.850  44.484  1.00  0.00           N  
ATOM   1229  CE1 HIS    79      12.641  36.801  44.708  1.00  0.00           C  
ATOM   1230  NE2 HIS    79      12.663  37.805  43.778  1.00  0.00           N  
ATOM   1231  CD2 HIS    79      13.672  37.425  42.883  1.00  0.00           C  
ATOM   1232  H   HIS    79      15.996  35.454  45.028  1.00  0.00           H  
ATOM   1233  HA  HIS    79      17.320  34.938  42.531  1.00  0.00           H  
ATOM   1234  HB2 HIS    79      15.120  35.742  41.579  1.00  0.00           H  
ATOM   1235  HB3 HIS    79      14.962  34.370  42.601  1.00  0.00           H  
ATOM   1236  HE1 HIS    79      12.070  36.863  45.623  1.00  0.00           H  
ATOM   1237  HE2 HIS    79      12.191  38.692  43.887  1.00  0.00           H  
ATOM   1238  HD2 HIS    79      13.910  37.979  41.987  1.00  0.00           H  
ATOM   1239  N   LEU    80      17.215  37.953  43.491  1.00  0.00           N  
ATOM   1240  CA  LEU    80      17.989  39.203  43.213  1.00  0.00           C  
ATOM   1241  C   LEU    80      19.507  38.958  43.136  1.00  0.00           C  
ATOM   1242  O   LEU    80      20.168  39.485  42.252  1.00  0.00           O  
ATOM   1243  CB  LEU    80      17.775  40.101  44.392  1.00  0.00           C  
ATOM   1244  CG  LEU    80      16.674  41.101  44.307  1.00  0.00           C  
ATOM   1245  CD1 LEU    80      15.393  40.549  43.735  1.00  0.00           C  
ATOM   1246  CD2 LEU    80      16.444  41.832  45.615  1.00  0.00           C  
ATOM   1247  H   LEU    80      16.954  37.807  44.456  1.00  0.00           H  
ATOM   1248  HA  LEU    80      17.751  39.778  42.319  1.00  0.00           H  
ATOM   1249  HB2 LEU    80      17.598  39.454  45.251  1.00  0.00           H  
ATOM   1250  HB3 LEU    80      18.751  40.538  44.603  1.00  0.00           H  
ATOM   1251  HG  LEU    80      16.882  41.841  43.534  1.00  0.00           H  
ATOM   1252 HD11 LEU    80      15.527  40.293  42.685  1.00  0.00           H  
ATOM   1253 HD12 LEU    80      15.011  39.668  44.250  1.00  0.00           H  
ATOM   1254 HD13 LEU    80      14.665  41.360  43.745  1.00  0.00           H  
ATOM   1255 HD21 LEU    80      17.453  41.963  46.006  1.00  0.00           H  
ATOM   1256 HD22 LEU    80      15.964  42.771  45.339  1.00  0.00           H  
ATOM   1257 HD23 LEU    80      15.872  41.130  46.222  1.00  0.00           H  
ATOM   1258  N   ALA    81      20.034  38.082  43.996  1.00  0.00           N  
ATOM   1259  CA  ALA    81      21.415  37.703  44.108  1.00  0.00           C  
ATOM   1260  C   ALA    81      21.844  36.798  42.893  1.00  0.00           C  
ATOM   1261  O   ALA    81      22.879  37.008  42.319  1.00  0.00           O  
ATOM   1262  CB  ALA    81      21.617  36.994  45.465  1.00  0.00           C  
ATOM   1263  H   ALA    81      19.398  37.649  44.650  1.00  0.00           H  
ATOM   1264  HA  ALA    81      22.060  38.580  44.058  1.00  0.00           H  
ATOM   1265  HB1 ALA    81      22.630  36.642  45.657  1.00  0.00           H  
ATOM   1266  HB2 ALA    81      21.349  37.614  46.320  1.00  0.00           H  
ATOM   1267  HB3 ALA    81      20.991  36.103  45.412  1.00  0.00           H  
ATOM   1268  N   ASP    82      20.967  35.891  42.422  1.00  0.00           N  
ATOM   1269  CA  ASP    82      21.232  35.050  41.182  1.00  0.00           C  
ATOM   1270  C   ASP    82      21.183  35.976  39.913  1.00  0.00           C  
ATOM   1271  O   ASP    82      22.081  35.899  39.067  1.00  0.00           O  
ATOM   1272  CB  ASP    82      20.173  34.001  41.079  1.00  0.00           C  
ATOM   1273  CG  ASP    82      20.042  32.982  42.161  1.00  0.00           C  
ATOM   1274  OD1 ASP    82      20.948  32.850  42.983  1.00  0.00           O  
ATOM   1275  OD2 ASP    82      19.141  32.126  42.146  1.00  0.00           O1-
ATOM   1276  H   ASP    82      20.182  35.609  42.992  1.00  0.00           H  
ATOM   1277  HA  ASP    82      22.186  34.529  41.261  1.00  0.00           H  
ATOM   1278  HB2 ASP    82      19.246  34.570  40.996  1.00  0.00           H  
ATOM   1279  HB3 ASP    82      20.296  33.341  40.221  1.00  0.00           H  
ATOM   1280  N   THR    83      20.263  36.904  39.933  1.00  0.00           N  
ATOM   1281  CA  THR    83      20.277  37.852  38.825  1.00  0.00           C  
ATOM   1282  C   THR    83      21.506  38.793  38.804  1.00  0.00           C  
ATOM   1283  O   THR    83      22.048  39.017  37.725  1.00  0.00           O  
ATOM   1284  CB  THR    83      18.988  38.682  38.852  1.00  0.00           C  
ATOM   1285  CG2 THR    83      18.745  39.859  37.869  1.00  0.00           C  
ATOM   1286  OG1 THR    83      17.816  37.982  38.863  1.00  0.00           O  
ATOM   1287  H   THR    83      19.737  37.050  40.782  1.00  0.00           H  
ATOM   1288  HA  THR    83      20.232  37.375  37.846  1.00  0.00           H  
ATOM   1289  HB  THR    83      18.918  39.181  39.819  1.00  0.00           H  
ATOM   1290 HG21 THR    83      19.064  39.433  36.918  1.00  0.00           H  
ATOM   1291 HG22 THR    83      17.693  40.145  37.877  1.00  0.00           H  
ATOM   1292 HG23 THR    83      19.315  40.749  38.136  1.00  0.00           H  
ATOM   1293  HG1 THR    83      17.574  37.704  39.750  1.00  0.00           H  
ATOM   1294  N   MET    84      22.021  39.233  39.975  1.00  0.00           N  
ATOM   1295  CA  MET    84      23.184  40.093  40.128  1.00  0.00           C  
ATOM   1296  C   MET    84      24.540  39.339  39.807  1.00  0.00           C  
ATOM   1297  O   MET    84      25.360  39.884  39.071  1.00  0.00           O  
ATOM   1298  CB  MET    84      23.164  40.580  41.582  1.00  0.00           C  
ATOM   1299  CG  MET    84      24.188  41.724  41.802  1.00  0.00           C  
ATOM   1300  SD  MET    84      24.565  42.182  43.508  1.00  0.00           S  
ATOM   1301  CE  MET    84      22.907  42.679  44.091  1.00  0.00           C  
ATOM   1302  H   MET    84      21.393  39.224  40.766  1.00  0.00           H  
ATOM   1303  HA  MET    84      23.121  40.919  39.419  1.00  0.00           H  
ATOM   1304  HB2 MET    84      22.149  40.912  41.802  1.00  0.00           H  
ATOM   1305  HB3 MET    84      23.276  39.684  42.192  1.00  0.00           H  
ATOM   1306  HG2 MET    84      25.118  41.403  41.332  1.00  0.00           H  
ATOM   1307  HG3 MET    84      23.713  42.609  41.379  1.00  0.00           H  
ATOM   1308  HE1 MET    84      22.903  43.215  45.040  1.00  0.00           H  
ATOM   1309  HE2 MET    84      22.456  43.401  43.412  1.00  0.00           H  
ATOM   1310  HE3 MET    84      22.307  41.771  44.158  1.00  0.00           H  
ATOM   1311  N   ILE    85      24.832  38.152  40.286  1.00  0.00           N  
ATOM   1312  CA  ILE    85      26.047  37.364  39.945  1.00  0.00           C  
ATOM   1313  C   ILE    85      26.263  37.181  38.465  1.00  0.00           C  
ATOM   1314  O   ILE    85      25.392  36.609  37.767  1.00  0.00           O  
ATOM   1315  CB  ILE    85      26.045  35.982  40.751  1.00  0.00           C  
ATOM   1316  CG2 ILE    85      27.171  34.949  40.415  1.00  0.00           C  
ATOM   1317  CG1 ILE    85      26.253  36.271  42.271  1.00  0.00           C  
ATOM   1318  CD1 ILE    85      25.539  35.298  43.208  1.00  0.00           C  
ATOM   1319  H   ILE    85      24.233  37.745  40.989  1.00  0.00           H  
ATOM   1320  HA  ILE    85      26.859  37.985  40.325  1.00  0.00           H  
ATOM   1321  HB  ILE    85      25.080  35.496  40.604  1.00  0.00           H  
ATOM   1322 HG21 ILE    85      27.122  34.453  39.446  1.00  0.00           H  
ATOM   1323 HG22 ILE    85      28.077  35.553  40.355  1.00  0.00           H  
ATOM   1324 HG23 ILE    85      27.340  34.181  41.170  1.00  0.00           H  
ATOM   1325 HG12 ILE    85      27.321  36.330  42.485  1.00  0.00           H  
ATOM   1326 HG13 ILE    85      25.849  37.214  42.638  1.00  0.00           H  
ATOM   1327 HD11 ILE    85      25.382  34.347  42.698  1.00  0.00           H  
ATOM   1328 HD12 ILE    85      25.994  35.122  44.182  1.00  0.00           H  
ATOM   1329 HD13 ILE    85      24.523  35.644  43.401  1.00  0.00           H  
ATOM   1330  N   GLY    86      27.467  37.437  38.060  1.00  0.00           N  
ATOM   1331  CA  GLY    86      27.955  37.356  36.668  1.00  0.00           C  
ATOM   1332  C   GLY    86      27.783  38.666  35.883  1.00  0.00           C  
ATOM   1333  O   GLY    86      28.303  38.723  34.792  1.00  0.00           O  
ATOM   1334  H   GLY    86      28.106  37.842  38.730  1.00  0.00           H  
ATOM   1335  HA2 GLY    86      29.036  37.233  36.738  1.00  0.00           H  
ATOM   1336  HA3 GLY    86      27.469  36.590  36.064  1.00  0.00           H  
ATOM   1337  N   LYS    87      27.095  39.649  36.417  1.00  0.00           N  
ATOM   1338  CA  LYS    87      26.671  40.885  35.706  1.00  0.00           C  
ATOM   1339  C   LYS    87      27.535  42.061  36.152  1.00  0.00           C  
ATOM   1340  O   LYS    87      27.917  42.224  37.305  1.00  0.00           O  
ATOM   1341  CB  LYS    87      25.143  41.149  36.052  1.00  0.00           C  
ATOM   1342  CG  LYS    87      24.227  40.041  35.624  1.00  0.00           C  
ATOM   1343  CD  LYS    87      24.291  39.604  34.164  1.00  0.00           C  
ATOM   1344  CE  LYS    87      23.002  38.900  33.633  1.00  0.00           C  
ATOM   1345  NZ  LYS    87      23.228  38.472  32.228  1.00  0.00           N1+
ATOM   1346  H   LYS    87      26.607  39.292  37.226  1.00  0.00           H  
ATOM   1347  HA  LYS    87      26.881  40.830  34.638  1.00  0.00           H  
ATOM   1348  HB2 LYS    87      25.100  41.313  37.128  1.00  0.00           H  
ATOM   1349  HB3 LYS    87      24.784  42.119  35.707  1.00  0.00           H  
ATOM   1350  HG2 LYS    87      24.370  39.184  36.283  1.00  0.00           H  
ATOM   1351  HG3 LYS    87      23.207  40.386  35.788  1.00  0.00           H  
ATOM   1352  HD2 LYS    87      24.464  40.527  33.611  1.00  0.00           H  
ATOM   1353  HD3 LYS    87      25.198  39.079  33.864  1.00  0.00           H  
ATOM   1354  HE2 LYS    87      22.798  38.039  34.268  1.00  0.00           H  
ATOM   1355  HE3 LYS    87      22.119  39.534  33.713  1.00  0.00           H  
ATOM   1356  HZ1 LYS    87      24.050  37.895  32.120  1.00  0.00           H  
ATOM   1357  HZ2 LYS    87      22.405  37.941  31.984  1.00  0.00           H  
ATOM   1358  HZ3 LYS    87      23.161  39.216  31.548  1.00  0.00           H  
ATOM   1359  N   ALA    88      27.867  42.885  35.165  1.00  0.00           N  
ATOM   1360  CA  ALA    88      28.561  44.120  35.339  1.00  0.00           C  
ATOM   1361  C   ALA    88      27.644  45.146  36.017  1.00  0.00           C  
ATOM   1362  O   ALA    88      26.392  45.036  35.905  1.00  0.00           O  
ATOM   1363  CB  ALA    88      29.044  44.683  33.950  1.00  0.00           C  
ATOM   1364  H   ALA    88      27.448  42.695  34.266  1.00  0.00           H  
ATOM   1365  HA  ALA    88      29.409  43.907  35.990  1.00  0.00           H  
ATOM   1366  HB1 ALA    88      29.590  45.587  34.217  1.00  0.00           H  
ATOM   1367  HB2 ALA    88      29.636  43.915  33.452  1.00  0.00           H  
ATOM   1368  HB3 ALA    88      28.145  44.908  33.375  1.00  0.00           H  
ATOM   1369  N   VAL    89      28.214  46.170  36.772  1.00  0.00           N  
ATOM   1370  CA  VAL    89      27.523  46.951  37.743  1.00  0.00           C  
ATOM   1371  C   VAL    89      28.384  48.270  37.783  1.00  0.00           C  
ATOM   1372  O   VAL    89      29.631  48.354  37.639  1.00  0.00           O  
ATOM   1373  CB  VAL    89      27.620  46.370  39.205  1.00  0.00           C  
ATOM   1374  CG1 VAL    89      26.583  45.243  39.271  1.00  0.00           C  
ATOM   1375  CG2 VAL    89      28.949  45.988  39.786  1.00  0.00           C  
ATOM   1376  H   VAL    89      29.223  46.203  36.803  1.00  0.00           H  
ATOM   1377  HA  VAL    89      26.503  47.081  37.381  1.00  0.00           H  
ATOM   1378  HB  VAL    89      27.192  47.074  39.918  1.00  0.00           H  
ATOM   1379 HG11 VAL    89      25.589  45.566  38.962  1.00  0.00           H  
ATOM   1380 HG12 VAL    89      26.931  44.389  38.689  1.00  0.00           H  
ATOM   1381 HG13 VAL    89      26.479  44.859  40.286  1.00  0.00           H  
ATOM   1382 HG21 VAL    89      29.490  45.332  39.104  1.00  0.00           H  
ATOM   1383 HG22 VAL    89      29.404  46.939  40.063  1.00  0.00           H  
ATOM   1384 HG23 VAL    89      28.914  45.484  40.752  1.00  0.00           H  
ATOM   1385  N   GLU    90      27.685  49.387  38.028  1.00  0.00           N  
ATOM   1386  CA  GLU    90      28.244  50.636  38.503  1.00  0.00           C  
ATOM   1387  C   GLU    90      28.014  50.781  40.022  1.00  0.00           C  
ATOM   1388  O   GLU    90      26.877  50.611  40.467  1.00  0.00           O  
ATOM   1389  CB  GLU    90      27.709  51.798  37.609  1.00  0.00           C  
ATOM   1390  CG  GLU    90      28.123  51.691  36.111  1.00  0.00           C  
ATOM   1391  CD  GLU    90      27.702  52.975  35.376  1.00  0.00           C  
ATOM   1392  OE1 GLU    90      28.361  53.406  34.422  1.00  0.00           O  
ATOM   1393  OE2 GLU    90      26.663  53.513  35.742  1.00  0.00           O1-
ATOM   1394  H   GLU    90      26.684  49.259  38.088  1.00  0.00           H  
ATOM   1395  HA  GLU    90      29.313  50.683  38.292  1.00  0.00           H  
ATOM   1396  HB2 GLU    90      26.624  51.689  37.609  1.00  0.00           H  
ATOM   1397  HB3 GLU    90      27.916  52.716  38.158  1.00  0.00           H  
ATOM   1398  HG2 GLU    90      29.194  51.542  35.970  1.00  0.00           H  
ATOM   1399  HG3 GLU    90      27.533  50.861  35.724  1.00  0.00           H  
ATOM   1400  N   HIS    91      29.071  51.036  40.841  1.00  0.00           N  
ATOM   1401  CA  HIS    91      29.215  51.001  42.312  1.00  0.00           C  
ATOM   1402  C   HIS    91      29.884  52.183  42.901  1.00  0.00           C  
ATOM   1403  O   HIS    91      31.102  52.510  42.640  1.00  0.00           O  
ATOM   1404  CB  HIS    91      29.946  49.662  42.621  1.00  0.00           C  
ATOM   1405  CG  HIS    91      29.964  49.277  44.047  1.00  0.00           C  
ATOM   1406  ND1 HIS    91      30.781  48.288  44.478  1.00  0.00           N  
ATOM   1407  CE1 HIS    91      30.492  48.027  45.731  1.00  0.00           C  
ATOM   1408  NE2 HIS    91      29.524  48.887  46.147  1.00  0.00           N  
ATOM   1409  CD2 HIS    91      29.225  49.684  45.062  1.00  0.00           C  
ATOM   1410  H   HIS    91      29.992  51.062  40.427  1.00  0.00           H  
ATOM   1411  HA  HIS    91      28.255  50.912  42.821  1.00  0.00           H  
ATOM   1412  HB2 HIS    91      29.384  48.835  42.187  1.00  0.00           H  
ATOM   1413  HB3 HIS    91      30.919  49.730  42.133  1.00  0.00           H  
ATOM   1414  HE1 HIS    91      31.155  47.468  46.374  1.00  0.00           H  
ATOM   1415  HE2 HIS    91      29.217  49.120  47.080  1.00  0.00           H  
ATOM   1416  HD2 HIS    91      28.528  50.509  45.057  1.00  0.00           H  
ATOM   1417  N   MET    92      29.114  52.972  43.661  1.00  0.00           N  
ATOM   1418  CA  MET    92      29.479  54.199  44.447  1.00  0.00           C  
ATOM   1419  C   MET    92      29.931  53.897  45.860  1.00  0.00           C  
ATOM   1420  O   MET    92      29.531  52.989  46.524  1.00  0.00           O  
ATOM   1421  CB  MET    92      28.129  54.996  44.612  1.00  0.00           C  
ATOM   1422  CG  MET    92      28.032  56.290  45.428  1.00  0.00           C  
ATOM   1423  SD  MET    92      28.984  57.691  44.675  1.00  0.00           S  
ATOM   1424  CE  MET    92      27.712  58.470  43.619  1.00  0.00           C  
ATOM   1425  H   MET    92      28.165  52.653  43.791  1.00  0.00           H  
ATOM   1426  HA  MET    92      30.158  54.879  43.932  1.00  0.00           H  
ATOM   1427  HB2 MET    92      27.615  55.083  43.655  1.00  0.00           H  
ATOM   1428  HB3 MET    92      27.512  54.275  45.147  1.00  0.00           H  
ATOM   1429  HG2 MET    92      26.993  56.616  45.466  1.00  0.00           H  
ATOM   1430  HG3 MET    92      28.426  56.123  46.430  1.00  0.00           H  
ATOM   1431  HE1 MET    92      26.941  58.998  44.181  1.00  0.00           H  
ATOM   1432  HE2 MET    92      28.272  59.167  42.995  1.00  0.00           H  
ATOM   1433  HE3 MET    92      27.208  57.816  42.907  1.00  0.00           H  
ATOM   1434  N   PHE    93      30.703  54.828  46.418  1.00  0.00           N  
ATOM   1435  CA  PHE    93      31.489  54.713  47.719  1.00  0.00           C  
ATOM   1436  C   PHE    93      31.612  56.083  48.413  1.00  0.00           C  
ATOM   1437  O   PHE    93      32.108  57.086  47.880  1.00  0.00           O  
ATOM   1438  CB  PHE    93      32.857  54.098  47.568  1.00  0.00           C  
ATOM   1439  CG  PHE    93      32.910  52.624  47.294  1.00  0.00           C  
ATOM   1440  CD1 PHE    93      32.595  52.172  46.018  1.00  0.00           C  
ATOM   1441  CE1 PHE    93      32.572  50.800  45.736  1.00  0.00           C  
ATOM   1442  CZ  PHE    93      32.890  49.896  46.730  1.00  0.00           C  
ATOM   1443  CE2 PHE    93      33.178  50.283  48.068  1.00  0.00           C  
ATOM   1444  CD2 PHE    93      33.141  51.655  48.289  1.00  0.00           C  
ATOM   1445  H   PHE    93      31.037  55.519  45.762  1.00  0.00           H  
ATOM   1446  HA  PHE    93      30.916  54.104  48.418  1.00  0.00           H  
ATOM   1447  HB2 PHE    93      33.339  54.578  46.716  1.00  0.00           H  
ATOM   1448  HB3 PHE    93      33.493  54.282  48.433  1.00  0.00           H  
ATOM   1449  HD1 PHE    93      32.374  52.895  45.247  1.00  0.00           H  
ATOM   1450  HE1 PHE    93      32.571  50.539  44.688  1.00  0.00           H  
ATOM   1451  HZ  PHE    93      33.042  48.872  46.421  1.00  0.00           H  
ATOM   1452  HE2 PHE    93      33.435  49.640  48.896  1.00  0.00           H  
ATOM   1453  HD2 PHE    93      33.428  51.996  49.273  1.00  0.00           H  
ATOM   1454  N   GLU    94      31.344  56.086  49.689  1.00  0.00           N  
ATOM   1455  CA  GLU    94      31.313  57.213  50.580  1.00  0.00           C  
ATOM   1456  C   GLU    94      32.696  57.851  50.967  1.00  0.00           C  
ATOM   1457  O   GLU    94      33.631  57.216  51.347  1.00  0.00           O  
ATOM   1458  CB  GLU    94      30.493  56.939  51.846  1.00  0.00           C  
ATOM   1459  CG  GLU    94      29.025  56.800  51.550  1.00  0.00           C  
ATOM   1460  CD  GLU    94      28.518  55.286  51.260  1.00  0.00           C  
ATOM   1461  OE1 GLU    94      27.498  55.106  50.549  1.00  0.00           O  
ATOM   1462  OE2 GLU    94      28.949  54.289  51.932  1.00  0.00           O1-
ATOM   1463  H   GLU    94      31.186  55.174  50.092  1.00  0.00           H  
ATOM   1464  HA  GLU    94      30.749  58.043  50.155  1.00  0.00           H  
ATOM   1465  HB2 GLU    94      30.823  56.021  52.334  1.00  0.00           H  
ATOM   1466  HB3 GLU    94      30.667  57.799  52.493  1.00  0.00           H  
ATOM   1467  HG2 GLU    94      28.474  57.233  52.385  1.00  0.00           H  
ATOM   1468  HG3 GLU    94      28.786  57.305  50.615  1.00  0.00           H  
ATOM   1469  N   THR    95      32.648  59.180  50.808  1.00  0.00           N  
ATOM   1470  CA  THR    95      33.847  60.100  50.713  1.00  0.00           C  
ATOM   1471  C   THR    95      33.347  61.551  50.550  1.00  0.00           C  
ATOM   1472  O   THR    95      32.466  61.762  49.765  1.00  0.00           O  
ATOM   1473  CB  THR    95      34.798  59.728  49.595  1.00  0.00           C  
ATOM   1474  CG2 THR    95      35.746  60.881  49.155  1.00  0.00           C  
ATOM   1475  OG1 THR    95      35.556  58.604  49.962  1.00  0.00           O  
ATOM   1476  H   THR    95      31.772  59.635  50.595  1.00  0.00           H  
ATOM   1477  HA  THR    95      34.441  60.055  51.626  1.00  0.00           H  
ATOM   1478  HB  THR    95      34.185  59.592  48.704  1.00  0.00           H  
ATOM   1479 HG21 THR    95      36.390  60.393  48.423  1.00  0.00           H  
ATOM   1480 HG22 THR    95      35.234  61.676  48.613  1.00  0.00           H  
ATOM   1481 HG23 THR    95      36.410  61.131  49.982  1.00  0.00           H  
ATOM   1482  HG1 THR    95      34.981  58.029  50.473  1.00  0.00           H  
ATOM   1483  N   GLU    96      33.877  62.522  51.330  1.00  0.00           N  
ATOM   1484  CA  GLU    96      33.492  63.948  51.242  1.00  0.00           C  
ATOM   1485  C   GLU    96      34.552  64.755  50.610  1.00  0.00           C  
ATOM   1486  O   GLU    96      34.285  65.773  49.956  1.00  0.00           O  
ATOM   1487  CB  GLU    96      32.965  64.369  52.638  1.00  0.00           C  
ATOM   1488  CG  GLU    96      32.548  65.818  52.544  1.00  0.00           C  
ATOM   1489  CD  GLU    96      31.461  66.140  51.556  1.00  0.00           C  
ATOM   1490  OE1 GLU    96      31.126  67.302  51.275  1.00  0.00           O  
ATOM   1491  OE2 GLU    96      30.765  65.136  51.180  1.00  0.00           O1-
ATOM   1492  H   GLU    96      34.637  62.298  51.957  1.00  0.00           H  
ATOM   1493  HA  GLU    96      32.644  63.968  50.558  1.00  0.00           H  
ATOM   1494  HB2 GLU    96      32.133  63.721  52.914  1.00  0.00           H  
ATOM   1495  HB3 GLU    96      33.786  64.303  53.352  1.00  0.00           H  
ATOM   1496  HG2 GLU    96      32.139  66.072  53.522  1.00  0.00           H  
ATOM   1497  HG3 GLU    96      33.432  66.439  52.398  1.00  0.00           H  
ATOM   1498  N   ASP    97      35.878  64.494  50.837  1.00  0.00           N  
ATOM   1499  CA  ASP    97      36.946  65.336  50.367  1.00  0.00           C  
ATOM   1500  C   ASP    97      37.154  65.160  48.862  1.00  0.00           C  
ATOM   1501  O   ASP    97      37.890  64.301  48.393  1.00  0.00           O  
ATOM   1502  CB  ASP    97      38.238  65.116  51.062  1.00  0.00           C  
ATOM   1503  CG  ASP    97      39.218  66.159  50.650  1.00  0.00           C  
ATOM   1504  OD1 ASP    97      40.422  65.877  50.636  1.00  0.00           O  
ATOM   1505  OD2 ASP    97      38.841  67.266  50.186  1.00  0.00           O1-
ATOM   1506  H   ASP    97      36.252  63.719  51.368  1.00  0.00           H  
ATOM   1507  HA  ASP    97      36.617  66.368  50.494  1.00  0.00           H  
ATOM   1508  HB2 ASP    97      38.124  65.204  52.142  1.00  0.00           H  
ATOM   1509  HB3 ASP    97      38.551  64.084  50.903  1.00  0.00           H  
ATOM   1510  N   GLY    98      36.509  65.970  48.080  1.00  0.00           N  
ATOM   1511  CA  GLY    98      36.281  65.989  46.639  1.00  0.00           C  
ATOM   1512  C   GLY    98      34.939  65.479  46.136  1.00  0.00           C  
ATOM   1513  O   GLY    98      34.797  65.307  44.931  1.00  0.00           O  
ATOM   1514  H   GLY    98      36.004  66.710  48.546  1.00  0.00           H  
ATOM   1515  HA2 GLY    98      36.243  67.031  46.320  1.00  0.00           H  
ATOM   1516  HA3 GLY    98      37.080  65.450  46.130  1.00  0.00           H  
ATOM   1517  N   SER    99      33.944  65.296  47.049  1.00  0.00           N  
ATOM   1518  CA  SER    99      32.693  64.583  46.827  1.00  0.00           C  
ATOM   1519  C   SER    99      32.884  63.054  46.526  1.00  0.00           C  
ATOM   1520  O   SER    99      34.000  62.653  46.130  1.00  0.00           O  
ATOM   1521  CB  SER    99      31.810  65.303  45.805  1.00  0.00           C  
ATOM   1522  OG  SER    99      30.565  64.837  45.549  1.00  0.00           O  
ATOM   1523  H   SER    99      34.249  65.376  48.009  1.00  0.00           H  
ATOM   1524  HA  SER    99      32.231  64.715  47.805  1.00  0.00           H  
ATOM   1525  HB2 SER    99      31.688  66.348  46.092  1.00  0.00           H  
ATOM   1526  HB3 SER    99      32.307  65.251  44.836  1.00  0.00           H  
ATOM   1527  HG  SER    99      30.186  65.555  45.037  1.00  0.00           H  
ATOM   1528  N   LYS   100      31.813  62.212  46.569  1.00  0.00           N  
ATOM   1529  CA  LYS   100      31.911  60.790  46.264  1.00  0.00           C  
ATOM   1530  C   LYS   100      31.783  60.535  44.782  1.00  0.00           C  
ATOM   1531  O   LYS   100      31.232  61.325  44.108  1.00  0.00           O  
ATOM   1532  CB  LYS   100      30.866  60.181  47.152  1.00  0.00           C  
ATOM   1533  CG  LYS   100      29.435  60.593  46.861  1.00  0.00           C  
ATOM   1534  CD  LYS   100      28.543  59.664  47.700  1.00  0.00           C  
ATOM   1535  CE  LYS   100      27.170  59.688  47.079  1.00  0.00           C  
ATOM   1536  NZ  LYS   100      26.172  59.109  47.994  1.00  0.00           N1+
ATOM   1537  H   LYS   100      30.945  62.606  46.900  1.00  0.00           H  
ATOM   1538  HA  LYS   100      32.894  60.422  46.559  1.00  0.00           H  
ATOM   1539  HB2 LYS   100      30.961  59.100  47.045  1.00  0.00           H  
ATOM   1540  HB3 LYS   100      31.060  60.533  48.166  1.00  0.00           H  
ATOM   1541  HG2 LYS   100      29.265  61.667  46.935  1.00  0.00           H  
ATOM   1542  HG3 LYS   100      29.268  60.279  45.831  1.00  0.00           H  
ATOM   1543  HD2 LYS   100      28.883  58.641  47.538  1.00  0.00           H  
ATOM   1544  HD3 LYS   100      28.617  59.879  48.766  1.00  0.00           H  
ATOM   1545  HE2 LYS   100      26.950  60.739  46.889  1.00  0.00           H  
ATOM   1546  HE3 LYS   100      27.184  59.117  46.151  1.00  0.00           H  
ATOM   1547  HZ1 LYS   100      26.186  59.484  48.932  1.00  0.00           H  
ATOM   1548  HZ2 LYS   100      25.222  59.239  47.677  1.00  0.00           H  
ATOM   1549  HZ3 LYS   100      26.212  58.102  48.053  1.00  0.00           H  
ATOM   1550  N   ASP   101      32.278  59.335  44.463  1.00  0.00           N  
ATOM   1551  CA  ASP   101      32.415  58.782  43.086  1.00  0.00           C  
ATOM   1552  C   ASP   101      32.199  57.280  42.913  1.00  0.00           C  
ATOM   1553  O   ASP   101      32.291  56.545  43.947  1.00  0.00           O  
ATOM   1554  CB  ASP   101      33.724  59.237  42.526  1.00  0.00           C  
ATOM   1555  CG  ASP   101      33.889  59.023  40.993  1.00  0.00           C  
ATOM   1556  OD1 ASP   101      32.850  59.210  40.315  1.00  0.00           O  
ATOM   1557  OD2 ASP   101      34.892  58.537  40.459  1.00  0.00           O1-
ATOM   1558  H   ASP   101      32.718  58.789  45.191  1.00  0.00           H  
ATOM   1559  HA  ASP   101      31.612  59.230  42.500  1.00  0.00           H  
ATOM   1560  HB2 ASP   101      33.873  60.285  42.789  1.00  0.00           H  
ATOM   1561  HB3 ASP   101      34.522  58.701  43.040  1.00  0.00           H  
ATOM   1562  N   GLU   102      31.956  56.839  41.677  1.00  0.00           N  
ATOM   1563  CA  GLU   102      31.631  55.452  41.275  1.00  0.00           C  
ATOM   1564  C   GLU   102      32.699  54.783  40.441  1.00  0.00           C  
ATOM   1565  O   GLU   102      33.247  55.344  39.529  1.00  0.00           O  
ATOM   1566  CB  GLU   102      30.386  55.563  40.327  1.00  0.00           C  
ATOM   1567  CG  GLU   102      29.140  56.185  40.879  1.00  0.00           C  
ATOM   1568  CD  GLU   102      28.026  56.481  39.786  1.00  0.00           C  
ATOM   1569  OE1 GLU   102      28.382  56.649  38.619  1.00  0.00           O  
ATOM   1570  OE2 GLU   102      26.815  56.589  40.151  1.00  0.00           O1-
ATOM   1571  H   GLU   102      32.015  57.546  40.957  1.00  0.00           H  
ATOM   1572  HA  GLU   102      31.411  54.883  42.179  1.00  0.00           H  
ATOM   1573  HB2 GLU   102      30.747  56.141  39.476  1.00  0.00           H  
ATOM   1574  HB3 GLU   102      30.131  54.559  39.986  1.00  0.00           H  
ATOM   1575  HG2 GLU   102      28.703  55.500  41.605  1.00  0.00           H  
ATOM   1576  HG3 GLU   102      29.292  57.110  41.434  1.00  0.00           H  
ATOM   1577  N   TRP   103      32.810  53.495  40.643  1.00  0.00           N  
ATOM   1578  CA  TRP   103      33.628  52.564  39.916  1.00  0.00           C  
ATOM   1579  C   TRP   103      32.726  51.520  39.235  1.00  0.00           C  
ATOM   1580  O   TRP   103      31.875  50.991  39.907  1.00  0.00           O  
ATOM   1581  CB  TRP   103      34.615  51.883  40.882  1.00  0.00           C  
ATOM   1582  CG  TRP   103      35.851  52.665  41.276  1.00  0.00           C  
ATOM   1583  CD1 TRP   103      37.075  52.467  40.862  1.00  0.00           C  
ATOM   1584  NE1 TRP   103      37.990  53.208  41.571  1.00  0.00           N  
ATOM   1585  CE2 TRP   103      37.277  54.084  42.463  1.00  0.00           C  
ATOM   1586  CZ2 TRP   103      37.709  54.961  43.409  1.00  0.00           C  
ATOM   1587  CH2 TRP   103      36.752  55.527  44.312  1.00  0.00           C  
ATOM   1588  CZ3 TRP   103      35.343  55.185  44.128  1.00  0.00           C  
ATOM   1589  CE3 TRP   103      34.986  54.390  43.071  1.00  0.00           C  
ATOM   1590  CD2 TRP   103      35.917  53.723  42.284  1.00  0.00           C  
ATOM   1591  H   TRP   103      32.277  53.120  41.415  1.00  0.00           H  
ATOM   1592  HA  TRP   103      34.105  53.152  39.132  1.00  0.00           H  
ATOM   1593  HB2 TRP   103      34.237  51.536  41.844  1.00  0.00           H  
ATOM   1594  HB3 TRP   103      34.961  50.992  40.360  1.00  0.00           H  
ATOM   1595  HD1 TRP   103      37.295  51.744  40.092  1.00  0.00           H  
ATOM   1596  HE1 TRP   103      38.989  53.130  41.441  1.00  0.00           H  
ATOM   1597  HZ2 TRP   103      38.728  55.317  43.451  1.00  0.00           H  
ATOM   1598  HH2 TRP   103      37.068  56.263  45.036  1.00  0.00           H  
ATOM   1599  HZ3 TRP   103      34.500  55.427  44.759  1.00  0.00           H  
ATOM   1600  HE3 TRP   103      33.948  54.096  43.019  1.00  0.00           H  
ATOM   1601  N   ARG   104      32.849  51.311  37.957  1.00  0.00           N  
ATOM   1602  CA  ARG   104      32.211  50.224  37.162  1.00  0.00           C  
ATOM   1603  C   ARG   104      33.050  48.902  37.306  1.00  0.00           C  
ATOM   1604  O   ARG   104      34.238  48.925  37.453  1.00  0.00           O  
ATOM   1605  CB  ARG   104      32.115  50.745  35.692  1.00  0.00           C  
ATOM   1606  CG  ARG   104      31.321  49.878  34.758  1.00  0.00           C  
ATOM   1607  CD  ARG   104      31.042  50.584  33.506  1.00  0.00           C  
ATOM   1608  NE  ARG   104      32.234  51.160  32.857  1.00  0.00           N  
ATOM   1609  CZ  ARG   104      32.264  51.964  31.810  1.00  0.00           C  
ATOM   1610  NH1 ARG   104      31.271  52.792  31.604  1.00  0.00           N  
ATOM   1611  NH2 ARG   104      33.405  52.038  31.151  1.00  0.00           N1+
ATOM   1612  H   ARG   104      33.609  51.795  37.501  1.00  0.00           H  
ATOM   1613  HA  ARG   104      31.209  50.074  37.565  1.00  0.00           H  
ATOM   1614  HB2 ARG   104      31.709  51.753  35.616  1.00  0.00           H  
ATOM   1615  HB3 ARG   104      33.157  50.802  35.377  1.00  0.00           H  
ATOM   1616  HG2 ARG   104      32.064  49.128  34.485  1.00  0.00           H  
ATOM   1617  HG3 ARG   104      30.459  49.400  35.222  1.00  0.00           H  
ATOM   1618  HD2 ARG   104      30.527  49.931  32.801  1.00  0.00           H  
ATOM   1619  HD3 ARG   104      30.376  51.413  33.747  1.00  0.00           H  
ATOM   1620  HE  ARG   104      33.059  50.580  32.916  1.00  0.00           H  
ATOM   1621 HH11 ARG   104      30.447  52.377  32.015  1.00  0.00           H  
ATOM   1622 HH12 ARG   104      31.315  53.522  30.908  1.00  0.00           H  
ATOM   1623 HH21 ARG   104      34.122  51.429  31.519  1.00  0.00           H  
ATOM   1624 HH22 ARG   104      33.477  52.792  30.483  1.00  0.00           H  
ATOM   1625  N   GLY   105      32.412  47.755  37.285  1.00  0.00           N  
ATOM   1626  CA  GLY   105      33.041  46.440  37.536  1.00  0.00           C  
ATOM   1627  C   GLY   105      32.081  45.231  37.290  1.00  0.00           C  
ATOM   1628  O   GLY   105      31.088  45.387  36.639  1.00  0.00           O  
ATOM   1629  H   GLY   105      31.420  47.810  37.102  1.00  0.00           H  
ATOM   1630  HA2 GLY   105      33.965  46.303  36.975  1.00  0.00           H  
ATOM   1631  HA3 GLY   105      33.336  46.446  38.585  1.00  0.00           H  
ATOM   1632  N   MET   106      32.385  44.027  37.819  1.00  0.00           N  
ATOM   1633  CA  MET   106      31.499  42.844  37.735  1.00  0.00           C  
ATOM   1634  C   MET   106      31.360  42.199  39.160  1.00  0.00           C  
ATOM   1635  O   MET   106      32.381  41.884  39.771  1.00  0.00           O  
ATOM   1636  CB  MET   106      32.038  41.869  36.592  1.00  0.00           C  
ATOM   1637  CG  MET   106      31.218  40.571  36.477  1.00  0.00           C  
ATOM   1638  SD  MET   106      31.623  39.363  35.200  1.00  0.00           S  
ATOM   1639  CE  MET   106      31.574  40.483  33.801  1.00  0.00           C  
ATOM   1640  H   MET   106      33.234  44.048  38.365  1.00  0.00           H  
ATOM   1641  HA  MET   106      30.501  43.155  37.426  1.00  0.00           H  
ATOM   1642  HB2 MET   106      32.001  42.445  35.667  1.00  0.00           H  
ATOM   1643  HB3 MET   106      33.062  41.576  36.823  1.00  0.00           H  
ATOM   1644  HG2 MET   106      31.157  39.974  37.387  1.00  0.00           H  
ATOM   1645  HG3 MET   106      30.203  40.922  36.294  1.00  0.00           H  
ATOM   1646  HE1 MET   106      32.142  41.403  33.941  1.00  0.00           H  
ATOM   1647  HE2 MET   106      31.897  39.918  32.927  1.00  0.00           H  
ATOM   1648  HE3 MET   106      30.550  40.779  33.574  1.00  0.00           H  
ATOM   1649  N   VAL   107      30.166  41.726  39.565  1.00  0.00           N  
ATOM   1650  CA  VAL   107      29.998  40.662  40.603  1.00  0.00           C  
ATOM   1651  C   VAL   107      30.421  39.251  40.084  1.00  0.00           C  
ATOM   1652  O   VAL   107      29.929  38.853  39.049  1.00  0.00           O  
ATOM   1653  CB  VAL   107      28.525  40.657  41.164  1.00  0.00           C  
ATOM   1654  CG1 VAL   107      28.357  40.000  42.521  1.00  0.00           C  
ATOM   1655  CG2 VAL   107      28.015  42.152  41.307  1.00  0.00           C  
ATOM   1656  H   VAL   107      29.389  41.852  38.933  1.00  0.00           H  
ATOM   1657  HA  VAL   107      30.741  40.965  41.340  1.00  0.00           H  
ATOM   1658  HB  VAL   107      27.833  40.188  40.466  1.00  0.00           H  
ATOM   1659 HG11 VAL   107      28.474  38.917  42.516  1.00  0.00           H  
ATOM   1660 HG12 VAL   107      29.122  40.527  43.091  1.00  0.00           H  
ATOM   1661 HG13 VAL   107      27.372  40.344  42.834  1.00  0.00           H  
ATOM   1662 HG21 VAL   107      28.723  42.697  41.931  1.00  0.00           H  
ATOM   1663 HG22 VAL   107      27.930  42.547  40.295  1.00  0.00           H  
ATOM   1664 HG23 VAL   107      26.999  42.251  41.691  1.00  0.00           H  
ATOM   1665  N   LEU   108      31.251  38.543  40.842  1.00  0.00           N  
ATOM   1666  CA  LEU   108      31.829  37.326  40.306  1.00  0.00           C  
ATOM   1667  C   LEU   108      31.114  36.170  40.950  1.00  0.00           C  
ATOM   1668  O   LEU   108      31.003  35.142  40.303  1.00  0.00           O  
ATOM   1669  CB  LEU   108      33.341  37.293  40.602  1.00  0.00           C  
ATOM   1670  CG  LEU   108      33.988  38.483  39.872  1.00  0.00           C  
ATOM   1671  CD1 LEU   108      35.350  38.626  40.512  1.00  0.00           C  
ATOM   1672  CD2 LEU   108      34.091  38.339  38.327  1.00  0.00           C  
ATOM   1673  H   LEU   108      31.474  38.881  41.767  1.00  0.00           H  
ATOM   1674  HA  LEU   108      31.735  37.370  39.221  1.00  0.00           H  
ATOM   1675  HB2 LEU   108      33.450  37.480  41.670  1.00  0.00           H  
ATOM   1676  HB3 LEU   108      33.861  36.371  40.340  1.00  0.00           H  
ATOM   1677  HG  LEU   108      33.556  39.446  40.147  1.00  0.00           H  
ATOM   1678 HD11 LEU   108      35.242  38.829  41.577  1.00  0.00           H  
ATOM   1679 HD12 LEU   108      36.014  37.812  40.221  1.00  0.00           H  
ATOM   1680 HD13 LEU   108      35.868  39.466  40.050  1.00  0.00           H  
ATOM   1681 HD21 LEU   108      34.845  38.973  37.860  1.00  0.00           H  
ATOM   1682 HD22 LEU   108      34.297  37.297  38.084  1.00  0.00           H  
ATOM   1683 HD23 LEU   108      33.173  38.606  37.804  1.00  0.00           H  
ATOM   1684  N   ALA   109      30.777  36.198  42.237  1.00  0.00           N  
ATOM   1685  CA  ALA   109      30.114  35.142  43.022  1.00  0.00           C  
ATOM   1686  C   ALA   109      29.719  35.696  44.461  1.00  0.00           C  
ATOM   1687  O   ALA   109      30.321  36.699  44.844  1.00  0.00           O  
ATOM   1688  CB  ALA   109      31.069  33.986  43.245  1.00  0.00           C  
ATOM   1689  H   ALA   109      31.093  36.992  42.775  1.00  0.00           H  
ATOM   1690  HA  ALA   109      29.190  34.856  42.520  1.00  0.00           H  
ATOM   1691  HB1 ALA   109      31.229  33.603  42.236  1.00  0.00           H  
ATOM   1692  HB2 ALA   109      32.048  34.237  43.652  1.00  0.00           H  
ATOM   1693  HB3 ALA   109      30.488  33.238  43.783  1.00  0.00           H  
ATOM   1694  N   ARG   110      28.957  34.973  45.338  1.00  0.00           N  
ATOM   1695  CA  ARG   110      29.022  34.976  46.791  1.00  0.00           C  
ATOM   1696  C   ARG   110      30.286  34.325  47.330  1.00  0.00           C  
ATOM   1697  O   ARG   110      30.765  33.337  46.778  1.00  0.00           O  
ATOM   1698  CB  ARG   110      27.767  34.354  47.484  1.00  0.00           C  
ATOM   1699  CG  ARG   110      26.644  35.391  47.330  1.00  0.00           C  
ATOM   1700  CD  ARG   110      25.277  34.942  47.829  1.00  0.00           C  
ATOM   1701  NE  ARG   110      25.380  34.338  49.177  1.00  0.00           N  
ATOM   1702  CZ  ARG   110      24.927  33.179  49.580  1.00  0.00           C  
ATOM   1703  NH1 ARG   110      24.617  32.241  48.760  1.00  0.00           N  
ATOM   1704  NH2 ARG   110      24.786  32.930  50.801  1.00  0.00           N1+
ATOM   1705  H   ARG   110      28.581  34.148  44.893  1.00  0.00           H  
ATOM   1706  HA  ARG   110      28.998  36.038  47.037  1.00  0.00           H  
ATOM   1707  HB2 ARG   110      27.541  33.452  46.915  1.00  0.00           H  
ATOM   1708  HB3 ARG   110      27.987  34.208  48.541  1.00  0.00           H  
ATOM   1709  HG2 ARG   110      26.893  36.240  47.966  1.00  0.00           H  
ATOM   1710  HG3 ARG   110      26.634  35.722  46.292  1.00  0.00           H  
ATOM   1711  HD2 ARG   110      24.588  35.785  47.880  1.00  0.00           H  
ATOM   1712  HD3 ARG   110      24.965  34.165  47.132  1.00  0.00           H  
ATOM   1713  HE  ARG   110      25.699  34.894  49.958  1.00  0.00           H  
ATOM   1714 HH11 ARG   110      24.478  32.325  47.763  1.00  0.00           H  
ATOM   1715 HH12 ARG   110      24.285  31.352  49.104  1.00  0.00           H  
ATOM   1716 HH21 ARG   110      24.981  33.642  51.490  1.00  0.00           H  
ATOM   1717 HH22 ARG   110      24.606  31.974  51.075  1.00  0.00           H  
ATOM   1718  N   ALA   111      30.950  34.984  48.320  1.00  0.00           N  
ATOM   1719  CA  ALA   111      32.309  34.602  48.851  1.00  0.00           C  
ATOM   1720  C   ALA   111      32.322  33.258  49.590  1.00  0.00           C  
ATOM   1721  O   ALA   111      31.346  32.989  50.238  1.00  0.00           O  
ATOM   1722  CB  ALA   111      32.825  35.807  49.619  1.00  0.00           C  
ATOM   1723  H   ALA   111      30.571  35.841  48.698  1.00  0.00           H  
ATOM   1724  HA  ALA   111      32.875  34.497  47.926  1.00  0.00           H  
ATOM   1725  HB1 ALA   111      33.844  35.691  49.989  1.00  0.00           H  
ATOM   1726  HB2 ALA   111      32.859  36.709  49.008  1.00  0.00           H  
ATOM   1727  HB3 ALA   111      32.153  36.065  50.438  1.00  0.00           H  
ATOM   1728  N   PRO   112      33.342  32.387  49.485  1.00  0.00           N  
ATOM   1729  CA  PRO   112      33.536  31.249  50.364  1.00  0.00           C  
ATOM   1730  C   PRO   112      33.688  31.668  51.839  1.00  0.00           C  
ATOM   1731  O   PRO   112      34.133  32.799  52.074  1.00  0.00           O  
ATOM   1732  CD  PRO   112      34.494  32.500  48.579  1.00  0.00           C  
ATOM   1733  CG  PRO   112      35.595  31.751  49.130  1.00  0.00           C  
ATOM   1734  CB  PRO   112      34.846  30.606  49.763  1.00  0.00           C  
ATOM   1735  HD2 PRO   112      34.792  33.545  48.500  1.00  0.00           H  
ATOM   1736  HD3 PRO   112      34.221  32.128  47.591  1.00  0.00           H  
ATOM   1737  HG2 PRO   112      36.107  32.238  49.960  1.00  0.00           H  
ATOM   1738  HG3 PRO   112      36.321  31.506  48.354  1.00  0.00           H  
ATOM   1739  HB2 PRO   112      35.338  30.103  50.596  1.00  0.00           H  
ATOM   1740  HB3 PRO   112      34.548  29.849  49.037  1.00  0.00           H  
ATOM   1741  HA  PRO   112      32.756  30.497  50.242  1.00  0.00           H  
ATOM   1742  N   VAL   113      33.385  30.818  52.831  1.00  0.00           N  
ATOM   1743  CA  VAL   113      33.246  31.201  54.285  1.00  0.00           C  
ATOM   1744  C   VAL   113      32.427  32.428  54.714  1.00  0.00           C  
ATOM   1745  O   VAL   113      31.634  32.392  55.664  1.00  0.00           O  
ATOM   1746  CB  VAL   113      34.667  31.392  54.861  1.00  0.00           C  
ATOM   1747  CG1 VAL   113      34.644  31.828  56.351  1.00  0.00           C  
ATOM   1748  CG2 VAL   113      35.426  30.041  54.638  1.00  0.00           C  
ATOM   1749  H   VAL   113      32.952  29.972  52.488  1.00  0.00           H  
ATOM   1750  HA  VAL   113      32.863  30.291  54.747  1.00  0.00           H  
ATOM   1751  HB  VAL   113      35.233  32.173  54.354  1.00  0.00           H  
ATOM   1752 HG11 VAL   113      34.107  31.096  56.952  1.00  0.00           H  
ATOM   1753 HG12 VAL   113      35.664  31.967  56.708  1.00  0.00           H  
ATOM   1754 HG13 VAL   113      34.131  32.788  56.404  1.00  0.00           H  
ATOM   1755 HG21 VAL   113      36.484  30.212  54.836  1.00  0.00           H  
ATOM   1756 HG22 VAL   113      34.980  29.202  55.172  1.00  0.00           H  
ATOM   1757 HG23 VAL   113      35.422  29.722  53.596  1.00  0.00           H  
ATOM   1758  N   MET   114      32.598  33.528  54.086  1.00  0.00           N  
ATOM   1759  CA  MET   114      32.052  34.880  54.485  1.00  0.00           C  
ATOM   1760  C   MET   114      30.806  35.190  53.642  1.00  0.00           C  
ATOM   1761  O   MET   114      30.626  36.145  52.931  1.00  0.00           O  
ATOM   1762  CB  MET   114      33.105  35.991  54.263  1.00  0.00           C  
ATOM   1763  CG  MET   114      34.299  35.722  55.194  1.00  0.00           C  
ATOM   1764  SD  MET   114      33.951  35.570  56.978  1.00  0.00           S  
ATOM   1765  CE  MET   114      32.850  37.000  57.217  1.00  0.00           C  
ATOM   1766  H   MET   114      33.343  33.563  53.404  1.00  0.00           H  
ATOM   1767  HA  MET   114      31.732  34.863  55.527  1.00  0.00           H  
ATOM   1768  HB2 MET   114      33.384  36.072  53.213  1.00  0.00           H  
ATOM   1769  HB3 MET   114      32.678  36.966  54.498  1.00  0.00           H  
ATOM   1770  HG2 MET   114      34.787  34.773  54.972  1.00  0.00           H  
ATOM   1771  HG3 MET   114      35.105  36.425  54.984  1.00  0.00           H  
ATOM   1772  HE1 MET   114      32.491  36.982  58.246  1.00  0.00           H  
ATOM   1773  HE2 MET   114      33.350  37.921  56.918  1.00  0.00           H  
ATOM   1774  HE3 MET   114      31.925  36.898  56.650  1.00  0.00           H  
ATOM   1775  N   ASN   115      29.986  34.140  53.590  1.00  0.00           N  
ATOM   1776  CA  ASN   115      28.857  33.874  52.605  1.00  0.00           C  
ATOM   1777  C   ASN   115      27.811  35.024  52.477  1.00  0.00           C  
ATOM   1778  O   ASN   115      27.059  35.028  51.513  1.00  0.00           O  
ATOM   1779  CB  ASN   115      28.301  32.493  52.878  1.00  0.00           C  
ATOM   1780  CG  ASN   115      29.216  31.252  52.852  1.00  0.00           C  
ATOM   1781  OD1 ASN   115      28.871  30.269  53.445  1.00  0.00           O  
ATOM   1782  ND2 ASN   115      30.331  31.311  52.198  1.00  0.00           N  
ATOM   1783  H   ASN   115      30.203  33.391  54.232  1.00  0.00           H  
ATOM   1784  HA  ASN   115      29.193  33.810  51.570  1.00  0.00           H  
ATOM   1785  HB2 ASN   115      27.800  32.479  53.846  1.00  0.00           H  
ATOM   1786  HB3 ASN   115      27.488  32.310  52.175  1.00  0.00           H  
ATOM   1787 HD21 ASN   115      30.526  32.060  51.550  1.00  0.00           H  
ATOM   1788 HD22 ASN   115      30.701  30.380  52.064  1.00  0.00           H  
ATOM   1789  N   THR   116      27.717  36.010  53.357  1.00  0.00           N  
ATOM   1790  CA  THR   116      26.991  37.284  53.192  1.00  0.00           C  
ATOM   1791  C   THR   116      27.737  38.234  52.182  1.00  0.00           C  
ATOM   1792  O   THR   116      27.073  39.019  51.442  1.00  0.00           O  
ATOM   1793  CB  THR   116      26.875  37.993  54.536  1.00  0.00           C  
ATOM   1794  CG2 THR   116      25.952  37.293  55.463  1.00  0.00           C  
ATOM   1795  OG1 THR   116      28.140  38.030  55.141  1.00  0.00           O  
ATOM   1796  H   THR   116      28.311  36.095  54.170  1.00  0.00           H  
ATOM   1797  HA  THR   116      26.032  37.072  52.719  1.00  0.00           H  
ATOM   1798  HB  THR   116      26.631  39.041  54.366  1.00  0.00           H  
ATOM   1799 HG21 THR   116      25.050  36.826  55.068  1.00  0.00           H  
ATOM   1800 HG22 THR   116      26.454  36.401  55.838  1.00  0.00           H  
ATOM   1801 HG23 THR   116      25.702  37.904  56.330  1.00  0.00           H  
ATOM   1802  HG1 THR   116      28.279  38.973  55.253  1.00  0.00           H  
ATOM   1803  N   TRP   117      29.035  38.208  52.127  1.00  0.00           N  
ATOM   1804  CA  TRP   117      29.875  39.063  51.251  1.00  0.00           C  
ATOM   1805  C   TRP   117      29.970  38.492  49.865  1.00  0.00           C  
ATOM   1806  O   TRP   117      29.586  37.309  49.692  1.00  0.00           O  
ATOM   1807  CB  TRP   117      31.289  39.371  51.845  1.00  0.00           C  
ATOM   1808  CG  TRP   117      31.439  39.962  53.250  1.00  0.00           C  
ATOM   1809  CD1 TRP   117      30.996  39.304  54.333  1.00  0.00           C  
ATOM   1810  NE1 TRP   117      31.182  40.094  55.530  1.00  0.00           N  
ATOM   1811  CE2 TRP   117      31.844  41.257  55.173  1.00  0.00           C  
ATOM   1812  CZ2 TRP   117      32.268  42.441  55.858  1.00  0.00           C  
ATOM   1813  CH2 TRP   117      32.865  43.495  55.208  1.00  0.00           C  
ATOM   1814  CZ3 TRP   117      33.146  43.390  53.863  1.00  0.00           C  
ATOM   1815  CE3 TRP   117      32.739  42.256  53.130  1.00  0.00           C  
ATOM   1816  CD2 TRP   117      32.035  41.192  53.733  1.00  0.00           C  
ATOM   1817  H   TRP   117      29.542  37.553  52.704  1.00  0.00           H  
ATOM   1818  HA  TRP   117      29.462  40.063  51.121  1.00  0.00           H  
ATOM   1819  HB2 TRP   117      31.946  38.507  51.749  1.00  0.00           H  
ATOM   1820  HB3 TRP   117      31.573  40.220  51.223  1.00  0.00           H  
ATOM   1821  HD1 TRP   117      30.499  38.346  54.338  1.00  0.00           H  
ATOM   1822  HE1 TRP   117      30.618  40.032  56.365  1.00  0.00           H  
ATOM   1823  HZ2 TRP   117      32.095  42.502  56.923  1.00  0.00           H  
ATOM   1824  HH2 TRP   117      33.033  44.419  55.741  1.00  0.00           H  
ATOM   1825  HZ3 TRP   117      33.681  44.187  53.367  1.00  0.00           H  
ATOM   1826  HE3 TRP   117      32.940  42.242  52.069  1.00  0.00           H  
ATOM   1827  N   PHE   118      30.327  39.306  48.879  1.00  0.00           N  
ATOM   1828  CA  PHE   118      30.327  39.011  47.460  1.00  0.00           C  
ATOM   1829  C   PHE   118      31.745  39.309  46.968  1.00  0.00           C  
ATOM   1830  O   PHE   118      32.398  40.281  47.379  1.00  0.00           O  
ATOM   1831  CB  PHE   118      29.179  39.776  46.732  1.00  0.00           C  
ATOM   1832  CG  PHE   118      27.770  39.171  46.860  1.00  0.00           C  
ATOM   1833  CD1 PHE   118      27.072  39.188  48.036  1.00  0.00           C  
ATOM   1834  CE1 PHE   118      25.769  38.744  48.074  1.00  0.00           C  
ATOM   1835  CZ  PHE   118      25.119  38.276  46.982  1.00  0.00           C  
ATOM   1836  CE2 PHE   118      25.864  38.151  45.814  1.00  0.00           C  
ATOM   1837  CD2 PHE   118      27.208  38.550  45.717  1.00  0.00           C  
ATOM   1838  H   PHE   118      30.558  40.240  49.184  1.00  0.00           H  
ATOM   1839  HA  PHE   118      30.188  37.935  47.357  1.00  0.00           H  
ATOM   1840  HB2 PHE   118      29.241  40.756  47.204  1.00  0.00           H  
ATOM   1841  HB3 PHE   118      29.447  39.881  45.681  1.00  0.00           H  
ATOM   1842  HD1 PHE   118      27.492  39.479  48.987  1.00  0.00           H  
ATOM   1843  HE1 PHE   118      25.394  38.693  49.086  1.00  0.00           H  
ATOM   1844  HZ  PHE   118      24.115  37.884  47.055  1.00  0.00           H  
ATOM   1845  HE2 PHE   118      25.400  37.598  45.011  1.00  0.00           H  
ATOM   1846  HD2 PHE   118      27.665  38.419  44.748  1.00  0.00           H  
ATOM   1847  N   TYR   119      32.278  38.529  46.037  1.00  0.00           N  
ATOM   1848  CA  TYR   119      33.442  38.782  45.162  1.00  0.00           C  
ATOM   1849  C   TYR   119      33.183  39.703  44.011  1.00  0.00           C  
ATOM   1850  O   TYR   119      32.104  39.681  43.434  1.00  0.00           O  
ATOM   1851  CB  TYR   119      33.923  37.403  44.720  1.00  0.00           C  
ATOM   1852  CG  TYR   119      34.774  36.527  45.670  1.00  0.00           C  
ATOM   1853  CD1 TYR   119      34.979  35.208  45.186  1.00  0.00           C  
ATOM   1854  CE1 TYR   119      35.893  34.384  45.822  1.00  0.00           C  
ATOM   1855  CZ  TYR   119      36.656  34.947  46.868  1.00  0.00           C  
ATOM   1856  OH  TYR   119      37.536  34.154  47.472  1.00  0.00           O  
ATOM   1857  CE2 TYR   119      36.448  36.234  47.357  1.00  0.00           C  
ATOM   1858  CD2 TYR   119      35.496  37.032  46.758  1.00  0.00           C  
ATOM   1859  H   TYR   119      31.770  37.674  45.860  1.00  0.00           H  
ATOM   1860  HA  TYR   119      34.196  39.313  45.743  1.00  0.00           H  
ATOM   1861  HB2 TYR   119      33.110  36.803  44.311  1.00  0.00           H  
ATOM   1862  HB3 TYR   119      34.609  37.533  43.883  1.00  0.00           H  
ATOM   1863  HD1 TYR   119      34.392  34.815  44.369  1.00  0.00           H  
ATOM   1864  HE1 TYR   119      35.987  33.365  45.476  1.00  0.00           H  
ATOM   1865  HH  TYR   119      37.509  33.322  46.993  1.00  0.00           H  
ATOM   1866  HE2 TYR   119      36.988  36.616  48.210  1.00  0.00           H  
ATOM   1867  HD2 TYR   119      35.423  38.069  47.050  1.00  0.00           H  
ATOM   1868  N   ILE   120      34.108  40.606  43.694  1.00  0.00           N  
ATOM   1869  CA  ILE   120      34.004  41.629  42.696  1.00  0.00           C  
ATOM   1870  C   ILE   120      35.413  42.106  42.164  1.00  0.00           C  
ATOM   1871  O   ILE   120      36.450  41.806  42.810  1.00  0.00           O  
ATOM   1872  CB  ILE   120      33.103  42.759  43.306  1.00  0.00           C  
ATOM   1873  CG2 ILE   120      33.605  43.380  44.587  1.00  0.00           C  
ATOM   1874  CG1 ILE   120      32.837  43.949  42.357  1.00  0.00           C  
ATOM   1875  CD1 ILE   120      31.491  44.723  42.744  1.00  0.00           C  
ATOM   1876  H   ILE   120      34.872  40.572  44.353  1.00  0.00           H  
ATOM   1877  HA  ILE   120      33.469  41.214  41.842  1.00  0.00           H  
ATOM   1878  HB  ILE   120      32.119  42.327  43.486  1.00  0.00           H  
ATOM   1879 HG21 ILE   120      34.689  43.306  44.674  1.00  0.00           H  
ATOM   1880 HG22 ILE   120      33.152  44.349  44.794  1.00  0.00           H  
ATOM   1881 HG23 ILE   120      33.230  42.726  45.374  1.00  0.00           H  
ATOM   1882 HG12 ILE   120      33.714  44.587  42.464  1.00  0.00           H  
ATOM   1883 HG13 ILE   120      32.766  43.755  41.287  1.00  0.00           H  
ATOM   1884 HD11 ILE   120      31.443  45.094  43.768  1.00  0.00           H  
ATOM   1885 HD12 ILE   120      31.426  45.487  41.969  1.00  0.00           H  
ATOM   1886 HD13 ILE   120      30.623  44.141  42.434  1.00  0.00           H  
ATOM   1887  N   THR   121      35.412  42.802  41.055  1.00  0.00           N  
ATOM   1888  CA  THR   121      36.624  43.358  40.427  1.00  0.00           C  
ATOM   1889  C   THR   121      36.226  44.564  39.502  1.00  0.00           C  
ATOM   1890  O   THR   121      35.022  44.684  39.262  1.00  0.00           O  
ATOM   1891  CB  THR   121      37.439  42.335  39.635  1.00  0.00           C  
ATOM   1892  CG2 THR   121      36.710  41.830  38.460  1.00  0.00           C  
ATOM   1893  OG1 THR   121      38.671  42.899  39.213  1.00  0.00           O  
ATOM   1894  H   THR   121      34.498  42.923  40.644  1.00  0.00           H  
ATOM   1895  HA  THR   121      37.220  43.834  41.206  1.00  0.00           H  
ATOM   1896  HB  THR   121      37.725  41.470  40.234  1.00  0.00           H  
ATOM   1897 HG21 THR   121      35.816  41.363  38.874  1.00  0.00           H  
ATOM   1898 HG22 THR   121      36.423  42.631  37.779  1.00  0.00           H  
ATOM   1899 HG23 THR   121      37.332  41.144  37.885  1.00  0.00           H  
ATOM   1900  HG1 THR   121      39.304  42.717  39.910  1.00  0.00           H  
ATOM   1901  N   TYR   122      37.152  45.467  39.238  1.00  0.00           N  
ATOM   1902  CA  TYR   122      36.827  46.833  38.775  1.00  0.00           C  
ATOM   1903  C   TYR   122      37.523  47.267  37.523  1.00  0.00           C  
ATOM   1904  O   TYR   122      38.611  46.828  37.279  1.00  0.00           O  
ATOM   1905  CB  TYR   122      37.015  47.781  39.934  1.00  0.00           C  
ATOM   1906  CG  TYR   122      36.043  47.613  41.020  1.00  0.00           C  
ATOM   1907  CD1 TYR   122      36.363  46.807  42.090  1.00  0.00           C  
ATOM   1908  CE1 TYR   122      35.608  46.676  43.243  1.00  0.00           C  
ATOM   1909  CZ  TYR   122      34.377  47.387  43.273  1.00  0.00           C  
ATOM   1910  OH  TYR   122      33.570  47.196  44.335  1.00  0.00           O  
ATOM   1911  CE2 TYR   122      33.976  48.190  42.171  1.00  0.00           C  
ATOM   1912  CD2 TYR   122      34.784  48.244  41.034  1.00  0.00           C  
ATOM   1913  H   TYR   122      38.108  45.305  39.521  1.00  0.00           H  
ATOM   1914  HA  TYR   122      35.776  46.782  38.490  1.00  0.00           H  
ATOM   1915  HB2 TYR   122      37.991  47.708  40.414  1.00  0.00           H  
ATOM   1916  HB3 TYR   122      36.883  48.789  39.541  1.00  0.00           H  
ATOM   1917  HD1 TYR   122      37.362  46.397  42.104  1.00  0.00           H  
ATOM   1918  HE1 TYR   122      36.034  46.171  44.098  1.00  0.00           H  
ATOM   1919  HH  TYR   122      32.687  47.529  44.159  1.00  0.00           H  
ATOM   1920  HE2 TYR   122      33.022  48.691  42.107  1.00  0.00           H  
ATOM   1921  HD2 TYR   122      34.433  48.764  40.154  1.00  0.00           H  
ATOM   1922  N   GLU   123      36.841  48.010  36.703  1.00  0.00           N  
ATOM   1923  CA  GLU   123      37.442  48.511  35.408  1.00  0.00           C  
ATOM   1924  C   GLU   123      38.758  49.292  35.677  1.00  0.00           C  
ATOM   1925  O   GLU   123      39.745  49.028  34.988  1.00  0.00           O  
ATOM   1926  CB  GLU   123      36.439  49.294  34.595  1.00  0.00           C  
ATOM   1927  CG  GLU   123      36.971  49.516  33.098  1.00  0.00           C  
ATOM   1928  CD  GLU   123      35.967  50.414  32.350  1.00  0.00           C  
ATOM   1929  OE1 GLU   123      36.307  51.558  31.915  1.00  0.00           O  
ATOM   1930  OE2 GLU   123      34.797  49.928  32.118  1.00  0.00           O1-
ATOM   1931  H   GLU   123      35.913  48.333  36.935  1.00  0.00           H  
ATOM   1932  HA  GLU   123      37.686  47.623  34.825  1.00  0.00           H  
ATOM   1933  HB2 GLU   123      35.444  48.862  34.492  1.00  0.00           H  
ATOM   1934  HB3 GLU   123      36.290  50.262  35.074  1.00  0.00           H  
ATOM   1935  HG2 GLU   123      37.881  50.113  33.172  1.00  0.00           H  
ATOM   1936  HG3 GLU   123      37.156  48.583  32.566  1.00  0.00           H  
ATOM   1937  N   LYS   124      38.786  50.047  36.767  1.00  0.00           N  
ATOM   1938  CA  LYS   124      39.957  50.835  37.235  1.00  0.00           C  
ATOM   1939  C   LYS   124      40.802  50.147  38.293  1.00  0.00           C  
ATOM   1940  O   LYS   124      41.684  50.739  38.902  1.00  0.00           O  
ATOM   1941  CB  LYS   124      39.331  52.216  37.779  1.00  0.00           C  
ATOM   1942  CG  LYS   124      38.854  53.158  36.759  1.00  0.00           C  
ATOM   1943  CD  LYS   124      38.451  54.504  37.273  1.00  0.00           C  
ATOM   1944  CE  LYS   124      37.927  55.441  36.211  1.00  0.00           C  
ATOM   1945  NZ  LYS   124      37.622  56.713  36.910  1.00  0.00           N1+
ATOM   1946  H   LYS   124      37.864  50.336  37.062  1.00  0.00           H  
ATOM   1947  HA  LYS   124      40.679  51.093  36.460  1.00  0.00           H  
ATOM   1948  HB2 LYS   124      38.603  51.911  38.530  1.00  0.00           H  
ATOM   1949  HB3 LYS   124      40.110  52.738  38.336  1.00  0.00           H  
ATOM   1950  HG2 LYS   124      39.621  53.351  36.008  1.00  0.00           H  
ATOM   1951  HG3 LYS   124      38.067  52.665  36.188  1.00  0.00           H  
ATOM   1952  HD2 LYS   124      37.707  54.369  38.058  1.00  0.00           H  
ATOM   1953  HD3 LYS   124      39.299  54.994  37.751  1.00  0.00           H  
ATOM   1954  HE2 LYS   124      38.601  55.682  35.389  1.00  0.00           H  
ATOM   1955  HE3 LYS   124      37.072  54.891  35.817  1.00  0.00           H  
ATOM   1956  HZ1 LYS   124      37.418  57.473  36.277  1.00  0.00           H  
ATOM   1957  HZ2 LYS   124      36.894  56.646  37.607  1.00  0.00           H  
ATOM   1958  HZ3 LYS   124      38.456  57.020  37.388  1.00  0.00           H  
ATOM   1959  N   ASP   125      40.534  48.900  38.630  1.00  0.00           N  
ATOM   1960  CA  ASP   125      41.415  48.037  39.490  1.00  0.00           C  
ATOM   1961  C   ASP   125      41.148  46.555  39.273  1.00  0.00           C  
ATOM   1962  O   ASP   125      40.202  45.971  39.802  1.00  0.00           O  
ATOM   1963  CB  ASP   125      41.132  48.438  40.937  1.00  0.00           C  
ATOM   1964  CG  ASP   125      42.331  48.249  41.910  1.00  0.00           C  
ATOM   1965  OD1 ASP   125      43.344  47.612  41.465  1.00  0.00           O  
ATOM   1966  OD2 ASP   125      42.328  48.776  43.062  1.00  0.00           O1-
ATOM   1967  H   ASP   125      39.798  48.498  38.068  1.00  0.00           H  
ATOM   1968  HA  ASP   125      42.449  48.285  39.248  1.00  0.00           H  
ATOM   1969  HB2 ASP   125      40.997  49.518  41.003  1.00  0.00           H  
ATOM   1970  HB3 ASP   125      40.213  47.971  41.291  1.00  0.00           H  
ATOM   1971  N   PRO   126      42.014  45.786  38.594  1.00  0.00           N  
ATOM   1972  CA  PRO   126      41.722  44.399  38.243  1.00  0.00           C  
ATOM   1973  C   PRO   126      42.053  43.360  39.353  1.00  0.00           C  
ATOM   1974  O   PRO   126      41.800  42.178  39.175  1.00  0.00           O  
ATOM   1975  CD  PRO   126      43.192  46.295  37.888  1.00  0.00           C  
ATOM   1976  CG  PRO   126      43.806  45.092  37.115  1.00  0.00           C  
ATOM   1977  CB  PRO   126      42.626  44.143  36.977  1.00  0.00           C  
ATOM   1978  HD2 PRO   126      43.861  46.878  38.521  1.00  0.00           H  
ATOM   1979  HD3 PRO   126      42.873  46.977  37.100  1.00  0.00           H  
ATOM   1980  HG2 PRO   126      44.523  44.648  37.806  1.00  0.00           H  
ATOM   1981  HG3 PRO   126      44.274  45.374  36.172  1.00  0.00           H  
ATOM   1982  HB2 PRO   126      42.959  43.112  36.856  1.00  0.00           H  
ATOM   1983  HB3 PRO   126      42.099  44.457  36.076  1.00  0.00           H  
ATOM   1984  HA  PRO   126      40.691  44.423  37.890  1.00  0.00           H  
ATOM   1985  N   VAL   127      42.553  43.801  40.545  1.00  0.00           N  
ATOM   1986  CA  VAL   127      42.804  42.957  41.714  1.00  0.00           C  
ATOM   1987  C   VAL   127      41.488  42.320  42.214  1.00  0.00           C  
ATOM   1988  O   VAL   127      40.395  42.794  41.841  1.00  0.00           O  
ATOM   1989  CB  VAL   127      43.518  43.820  42.810  1.00  0.00           C  
ATOM   1990  CG1 VAL   127      43.647  43.181  44.189  1.00  0.00           C  
ATOM   1991  CG2 VAL   127      44.950  44.051  42.301  1.00  0.00           C  
ATOM   1992  H   VAL   127      42.795  44.779  40.611  1.00  0.00           H  
ATOM   1993  HA  VAL   127      43.576  42.228  41.466  1.00  0.00           H  
ATOM   1994  HB  VAL   127      43.103  44.812  42.990  1.00  0.00           H  
ATOM   1995 HG11 VAL   127      42.636  42.896  44.481  1.00  0.00           H  
ATOM   1996 HG12 VAL   127      44.239  42.273  44.079  1.00  0.00           H  
ATOM   1997 HG13 VAL   127      44.098  43.824  44.945  1.00  0.00           H  
ATOM   1998 HG21 VAL   127      45.501  44.637  43.036  1.00  0.00           H  
ATOM   1999 HG22 VAL   127      45.373  43.078  42.055  1.00  0.00           H  
ATOM   2000 HG23 VAL   127      44.820  44.699  41.434  1.00  0.00           H  
ATOM   2001  N   LEU   128      41.539  41.176  42.851  1.00  0.00           N  
ATOM   2002  CA  LEU   128      40.364  40.562  43.475  1.00  0.00           C  
ATOM   2003  C   LEU   128      39.922  41.292  44.756  1.00  0.00           C  
ATOM   2004  O   LEU   128      40.751  41.371  45.682  1.00  0.00           O  
ATOM   2005  CB  LEU   128      40.441  39.021  43.755  1.00  0.00           C  
ATOM   2006  CG  LEU   128      39.177  38.525  44.516  1.00  0.00           C  
ATOM   2007  CD1 LEU   128      38.058  38.255  43.526  1.00  0.00           C  
ATOM   2008  CD2 LEU   128      39.493  37.126  45.156  1.00  0.00           C  
ATOM   2009  H   LEU   128      42.436  40.713  42.893  1.00  0.00           H  
ATOM   2010  HA  LEU   128      39.600  40.746  42.719  1.00  0.00           H  
ATOM   2011  HB2 LEU   128      40.543  38.448  42.834  1.00  0.00           H  
ATOM   2012  HB3 LEU   128      41.323  38.886  44.381  1.00  0.00           H  
ATOM   2013  HG  LEU   128      39.020  39.131  45.408  1.00  0.00           H  
ATOM   2014 HD11 LEU   128      37.899  39.121  42.883  1.00  0.00           H  
ATOM   2015 HD12 LEU   128      38.187  37.324  42.973  1.00  0.00           H  
ATOM   2016 HD13 LEU   128      37.131  38.238  44.099  1.00  0.00           H  
ATOM   2017 HD21 LEU   128      38.698  36.835  45.842  1.00  0.00           H  
ATOM   2018 HD22 LEU   128      39.629  36.432  44.326  1.00  0.00           H  
ATOM   2019 HD23 LEU   128      40.491  37.103  45.595  1.00  0.00           H  
ATOM   2020  N   TYR   129      38.689  41.798  44.873  1.00  0.00           N  
ATOM   2021  CA  TYR   129      37.967  42.626  45.952  1.00  0.00           C  
ATOM   2022  C   TYR   129      36.731  41.889  46.589  1.00  0.00           C  
ATOM   2023  O   TYR   129      36.008  41.135  45.896  1.00  0.00           O  
ATOM   2024  CB  TYR   129      37.529  44.053  45.515  1.00  0.00           C  
ATOM   2025  CG  TYR   129      38.631  45.012  45.429  1.00  0.00           C  
ATOM   2026  CD1 TYR   129      39.196  45.357  44.219  1.00  0.00           C  
ATOM   2027  CE1 TYR   129      40.204  46.322  44.199  1.00  0.00           C  
ATOM   2028  CZ  TYR   129      40.703  46.831  45.428  1.00  0.00           C  
ATOM   2029  OH  TYR   129      41.877  47.582  45.417  1.00  0.00           O  
ATOM   2030  CE2 TYR   129      40.123  46.554  46.647  1.00  0.00           C  
ATOM   2031  CD2 TYR   129      39.095  45.589  46.642  1.00  0.00           C  
ATOM   2032  H   TYR   129      37.970  41.575  44.200  1.00  0.00           H  
ATOM   2033  HA  TYR   129      38.733  42.733  46.720  1.00  0.00           H  
ATOM   2034  HB2 TYR   129      36.963  43.977  44.586  1.00  0.00           H  
ATOM   2035  HB3 TYR   129      36.879  44.461  46.289  1.00  0.00           H  
ATOM   2036  HD1 TYR   129      38.852  44.890  43.308  1.00  0.00           H  
ATOM   2037  HE1 TYR   129      40.660  46.536  43.244  1.00  0.00           H  
ATOM   2038  HH  TYR   129      42.026  47.978  44.556  1.00  0.00           H  
ATOM   2039  HE2 TYR   129      40.432  46.991  47.585  1.00  0.00           H  
ATOM   2040  HD2 TYR   129      38.664  45.229  47.565  1.00  0.00           H  
ATOM   2041  N   MET   130      36.393  42.170  47.888  1.00  0.00           N  
ATOM   2042  CA  MET   130      35.224  41.566  48.566  1.00  0.00           C  
ATOM   2043  C   MET   130      34.393  42.660  49.354  1.00  0.00           C  
ATOM   2044  O   MET   130      34.998  43.376  50.112  1.00  0.00           O  
ATOM   2045  CB  MET   130      35.672  40.454  49.463  1.00  0.00           C  
ATOM   2046  CG  MET   130      34.571  39.712  50.221  1.00  0.00           C  
ATOM   2047  SD  MET   130      35.178  38.341  51.317  1.00  0.00           S  
ATOM   2048  CE  MET   130      35.395  39.225  52.891  1.00  0.00           C  
ATOM   2049  H   MET   130      36.889  42.967  48.260  1.00  0.00           H  
ATOM   2050  HA  MET   130      34.605  41.187  47.753  1.00  0.00           H  
ATOM   2051  HB2 MET   130      36.210  39.715  48.869  1.00  0.00           H  
ATOM   2052  HB3 MET   130      36.387  40.939  50.128  1.00  0.00           H  
ATOM   2053  HG2 MET   130      34.063  40.489  50.793  1.00  0.00           H  
ATOM   2054  HG3 MET   130      33.972  39.294  49.412  1.00  0.00           H  
ATOM   2055  HE1 MET   130      35.631  40.271  52.696  1.00  0.00           H  
ATOM   2056  HE2 MET   130      34.474  39.127  53.467  1.00  0.00           H  
ATOM   2057  HE3 MET   130      36.243  38.743  53.379  1.00  0.00           H  
ATOM   2058  N   TYR   131      33.113  42.714  49.117  1.00  0.00           N  
ATOM   2059  CA  TYR   131      32.172  43.664  49.881  1.00  0.00           C  
ATOM   2060  C   TYR   131      30.766  43.008  49.989  1.00  0.00           C  
ATOM   2061  O   TYR   131      30.310  42.215  49.140  1.00  0.00           O  
ATOM   2062  CB  TYR   131      31.955  44.944  49.081  1.00  0.00           C  
ATOM   2063  CG  TYR   131      33.159  45.793  48.918  1.00  0.00           C  
ATOM   2064  CD1 TYR   131      33.916  45.672  47.731  1.00  0.00           C  
ATOM   2065  CE1 TYR   131      34.987  46.557  47.563  1.00  0.00           C  
ATOM   2066  CZ  TYR   131      35.335  47.478  48.520  1.00  0.00           C  
ATOM   2067  OH  TYR   131      36.435  48.229  48.430  1.00  0.00           O  
ATOM   2068  CE2 TYR   131      34.603  47.516  49.728  1.00  0.00           C  
ATOM   2069  CD2 TYR   131      33.486  46.699  49.899  1.00  0.00           C  
ATOM   2070  H   TYR   131      32.747  42.233  48.308  1.00  0.00           H  
ATOM   2071  HA  TYR   131      32.602  43.984  50.830  1.00  0.00           H  
ATOM   2072  HB2 TYR   131      31.433  44.737  48.146  1.00  0.00           H  
ATOM   2073  HB3 TYR   131      31.207  45.446  49.695  1.00  0.00           H  
ATOM   2074  HD1 TYR   131      33.664  45.013  46.913  1.00  0.00           H  
ATOM   2075  HE1 TYR   131      35.690  46.471  46.748  1.00  0.00           H  
ATOM   2076  HH  TYR   131      36.861  48.231  47.570  1.00  0.00           H  
ATOM   2077  HE2 TYR   131      34.967  48.138  50.533  1.00  0.00           H  
ATOM   2078  HD2 TYR   131      32.910  46.708  50.812  1.00  0.00           H  
ATOM   2079  N   GLN   132      29.989  43.397  51.000  1.00  0.00           N  
ATOM   2080  CA  GLN   132      28.530  43.213  51.120  1.00  0.00           C  
ATOM   2081  C   GLN   132      27.718  44.030  50.179  1.00  0.00           C  
ATOM   2082  O   GLN   132      27.217  45.160  50.453  1.00  0.00           O  
ATOM   2083  CB  GLN   132      28.083  43.252  52.658  1.00  0.00           C  
ATOM   2084  CG  GLN   132      28.670  42.124  53.533  1.00  0.00           C  
ATOM   2085  CD  GLN   132      28.011  41.935  54.982  1.00  0.00           C  
ATOM   2086  OE1 GLN   132      27.989  40.901  55.516  1.00  0.00           O  
ATOM   2087  NE2 GLN   132      27.386  42.902  55.566  1.00  0.00           N  
ATOM   2088  H   GLN   132      30.403  44.055  51.644  1.00  0.00           H  
ATOM   2089  HA  GLN   132      28.233  42.212  50.806  1.00  0.00           H  
ATOM   2090  HB2 GLN   132      28.367  44.230  53.046  1.00  0.00           H  
ATOM   2091  HB3 GLN   132      27.004  43.106  52.691  1.00  0.00           H  
ATOM   2092  HG2 GLN   132      28.625  41.109  53.136  1.00  0.00           H  
ATOM   2093  HG3 GLN   132      29.726  42.373  53.634  1.00  0.00           H  
ATOM   2094 HE21 GLN   132      27.275  43.807  55.131  1.00  0.00           H  
ATOM   2095 HE22 GLN   132      27.080  42.636  56.491  1.00  0.00           H  
ATOM   2096  N   LEU   133      27.430  43.412  48.994  1.00  0.00           N  
ATOM   2097  CA  LEU   133      26.788  44.132  47.940  1.00  0.00           C  
ATOM   2098  C   LEU   133      25.289  44.307  48.164  1.00  0.00           C  
ATOM   2099  O   LEU   133      24.786  45.318  47.716  1.00  0.00           O  
ATOM   2100  CB  LEU   133      26.955  43.466  46.570  1.00  0.00           C  
ATOM   2101  CG  LEU   133      28.374  43.512  46.048  1.00  0.00           C  
ATOM   2102  CD1 LEU   133      28.368  42.857  44.657  1.00  0.00           C  
ATOM   2103  CD2 LEU   133      29.101  44.807  45.873  1.00  0.00           C  
ATOM   2104  H   LEU   133      27.865  42.505  48.903  1.00  0.00           H  
ATOM   2105  HA  LEU   133      27.261  45.114  47.958  1.00  0.00           H  
ATOM   2106  HB2 LEU   133      26.747  42.399  46.646  1.00  0.00           H  
ATOM   2107  HB3 LEU   133      26.313  43.942  45.828  1.00  0.00           H  
ATOM   2108  HG  LEU   133      28.959  42.818  46.652  1.00  0.00           H  
ATOM   2109 HD11 LEU   133      29.370  42.649  44.283  1.00  0.00           H  
ATOM   2110 HD12 LEU   133      27.949  41.852  44.687  1.00  0.00           H  
ATOM   2111 HD13 LEU   133      27.841  43.460  43.917  1.00  0.00           H  
ATOM   2112 HD21 LEU   133      28.968  45.449  46.743  1.00  0.00           H  
ATOM   2113 HD22 LEU   133      30.153  44.526  45.848  1.00  0.00           H  
ATOM   2114 HD23 LEU   133      28.777  45.367  44.995  1.00  0.00           H  
ATOM   2115  N   LEU   134      24.563  43.403  48.873  1.00  0.00           N  
ATOM   2116  CA  LEU   134      23.088  43.505  49.082  1.00  0.00           C  
ATOM   2117  C   LEU   134      22.720  44.495  50.153  1.00  0.00           C  
ATOM   2118  O   LEU   134      21.661  45.117  50.067  1.00  0.00           O  
ATOM   2119  CB  LEU   134      22.503  42.138  49.507  1.00  0.00           C  
ATOM   2120  CG  LEU   134      22.861  40.828  48.633  1.00  0.00           C  
ATOM   2121  CD1 LEU   134      22.188  39.621  49.245  1.00  0.00           C  
ATOM   2122  CD2 LEU   134      22.629  40.953  47.109  1.00  0.00           C  
ATOM   2123  H   LEU   134      25.000  42.613  49.325  1.00  0.00           H  
ATOM   2124  HA  LEU   134      22.490  43.758  48.206  1.00  0.00           H  
ATOM   2125  HB2 LEU   134      22.780  41.883  50.530  1.00  0.00           H  
ATOM   2126  HB3 LEU   134      21.414  42.165  49.468  1.00  0.00           H  
ATOM   2127  HG  LEU   134      23.936  40.698  48.761  1.00  0.00           H  
ATOM   2128 HD11 LEU   134      22.406  38.675  48.749  1.00  0.00           H  
ATOM   2129 HD12 LEU   134      22.382  39.583  50.317  1.00  0.00           H  
ATOM   2130 HD13 LEU   134      21.112  39.795  49.270  1.00  0.00           H  
ATOM   2131 HD21 LEU   134      22.723  39.955  46.681  1.00  0.00           H  
ATOM   2132 HD22 LEU   134      21.697  41.493  46.942  1.00  0.00           H  
ATOM   2133 HD23 LEU   134      23.345  41.626  46.638  1.00  0.00           H  
ATOM   2134  N   ASP   135      23.669  44.897  51.026  1.00  0.00           N  
ATOM   2135  CA  ASP   135      23.657  46.145  51.788  1.00  0.00           C  
ATOM   2136  C   ASP   135      23.546  47.387  50.892  1.00  0.00           C  
ATOM   2137  O   ASP   135      22.645  48.149  51.036  1.00  0.00           O  
ATOM   2138  CB  ASP   135      25.017  46.337  52.649  1.00  0.00           C  
ATOM   2139  CG  ASP   135      25.267  45.247  53.693  1.00  0.00           C  
ATOM   2140  OD1 ASP   135      24.406  44.335  53.975  1.00  0.00           O  
ATOM   2141  OD2 ASP   135      26.292  45.353  54.365  1.00  0.00           O1-
ATOM   2142  H   ASP   135      24.608  44.524  51.023  1.00  0.00           H  
ATOM   2143  HA  ASP   135      22.758  46.054  52.398  1.00  0.00           H  
ATOM   2144  HB2 ASP   135      25.882  46.334  51.985  1.00  0.00           H  
ATOM   2145  HB3 ASP   135      25.018  47.261  53.228  1.00  0.00           H  
ATOM   2146  N   ASP   136      24.423  47.461  49.929  1.00  0.00           N  
ATOM   2147  CA  ASP   136      24.571  48.529  48.951  1.00  0.00           C  
ATOM   2148  C   ASP   136      23.569  48.532  47.849  1.00  0.00           C  
ATOM   2149  O   ASP   136      23.276  49.547  47.267  1.00  0.00           O  
ATOM   2150  CB  ASP   136      26.037  48.435  48.316  1.00  0.00           C  
ATOM   2151  CG  ASP   136      27.115  49.165  49.110  1.00  0.00           C  
ATOM   2152  OD1 ASP   136      26.992  49.300  50.356  1.00  0.00           O  
ATOM   2153  OD2 ASP   136      28.168  49.560  48.563  1.00  0.00           O1-
ATOM   2154  H   ASP   136      25.214  46.839  50.011  1.00  0.00           H  
ATOM   2155  HA  ASP   136      24.525  49.497  49.449  1.00  0.00           H  
ATOM   2156  HB2 ASP   136      26.261  47.429  47.963  1.00  0.00           H  
ATOM   2157  HB3 ASP   136      26.072  48.944  47.352  1.00  0.00           H  
ATOM   2158  N   TYR   137      23.002  47.343  47.469  1.00  0.00           N  
ATOM   2159  CA  TYR   137      21.895  47.198  46.590  1.00  0.00           C  
ATOM   2160  C   TYR   137      20.526  47.528  47.264  1.00  0.00           C  
ATOM   2161  O   TYR   137      19.681  48.206  46.662  1.00  0.00           O  
ATOM   2162  CB  TYR   137      21.919  45.788  45.936  1.00  0.00           C  
ATOM   2163  CG  TYR   137      20.929  45.631  44.820  1.00  0.00           C  
ATOM   2164  CD1 TYR   137      20.826  46.592  43.796  1.00  0.00           C  
ATOM   2165  CE1 TYR   137      19.802  46.470  42.788  1.00  0.00           C  
ATOM   2166  CZ  TYR   137      18.893  45.351  42.784  1.00  0.00           C  
ATOM   2167  OH  TYR   137      17.969  45.311  41.790  1.00  0.00           O  
ATOM   2168  CE2 TYR   137      19.069  44.377  43.818  1.00  0.00           C  
ATOM   2169  CD2 TYR   137      19.999  44.528  44.862  1.00  0.00           C  
ATOM   2170  H   TYR   137      23.299  46.457  47.851  1.00  0.00           H  
ATOM   2171  HA  TYR   137      22.051  47.938  45.805  1.00  0.00           H  
ATOM   2172  HB2 TYR   137      22.878  45.432  45.560  1.00  0.00           H  
ATOM   2173  HB3 TYR   137      21.612  45.180  46.787  1.00  0.00           H  
ATOM   2174  HD1 TYR   137      21.541  47.401  43.815  1.00  0.00           H  
ATOM   2175  HE1 TYR   137      19.687  47.203  42.003  1.00  0.00           H  
ATOM   2176  HH  TYR   137      17.955  44.465  41.337  1.00  0.00           H  
ATOM   2177  HE2 TYR   137      18.351  43.576  43.919  1.00  0.00           H  
ATOM   2178  HD2 TYR   137      20.139  43.848  45.689  1.00  0.00           H  
ATOM   2179  N   LYS   138      20.313  47.264  48.572  1.00  0.00           N  
ATOM   2180  CA  LYS   138      19.242  47.895  49.269  1.00  0.00           C  
ATOM   2181  C   LYS   138      19.320  49.396  49.473  1.00  0.00           C  
ATOM   2182  O   LYS   138      18.374  50.093  49.300  1.00  0.00           O  
ATOM   2183  CB  LYS   138      19.230  47.220  50.658  1.00  0.00           C  
ATOM   2184  CG  LYS   138      18.059  47.697  51.508  1.00  0.00           C  
ATOM   2185  CD  LYS   138      17.850  47.029  52.892  1.00  0.00           C  
ATOM   2186  CE  LYS   138      17.551  45.536  52.970  1.00  0.00           C  
ATOM   2187  NZ  LYS   138      17.310  45.073  54.316  1.00  0.00           N1+
ATOM   2188  H   LYS   138      20.950  46.692  49.109  1.00  0.00           H  
ATOM   2189  HA  LYS   138      18.276  47.635  48.838  1.00  0.00           H  
ATOM   2190  HB2 LYS   138      19.225  46.136  50.542  1.00  0.00           H  
ATOM   2191  HB3 LYS   138      20.200  47.332  51.142  1.00  0.00           H  
ATOM   2192  HG2 LYS   138      18.125  48.766  51.711  1.00  0.00           H  
ATOM   2193  HG3 LYS   138      17.180  47.512  50.890  1.00  0.00           H  
ATOM   2194  HD2 LYS   138      18.816  47.159  53.380  1.00  0.00           H  
ATOM   2195  HD3 LYS   138      16.993  47.492  53.379  1.00  0.00           H  
ATOM   2196  HE2 LYS   138      16.691  45.383  52.319  1.00  0.00           H  
ATOM   2197  HE3 LYS   138      18.333  44.938  52.501  1.00  0.00           H  
ATOM   2198  HZ1 LYS   138      16.554  45.586  54.747  1.00  0.00           H  
ATOM   2199  HZ2 LYS   138      17.136  44.079  54.360  1.00  0.00           H  
ATOM   2200  HZ3 LYS   138      18.184  45.198  54.806  1.00  0.00           H  
ATOM   2201  N   GLU   139      20.534  49.837  49.832  1.00  0.00           N  
ATOM   2202  CA  GLU   139      20.749  51.289  49.965  1.00  0.00           C  
ATOM   2203  C   GLU   139      20.559  52.103  48.694  1.00  0.00           C  
ATOM   2204  O   GLU   139      20.047  53.149  48.801  1.00  0.00           O  
ATOM   2205  CB  GLU   139      22.144  51.497  50.538  1.00  0.00           C  
ATOM   2206  CG  GLU   139      22.536  52.940  50.907  1.00  0.00           C  
ATOM   2207  CD  GLU   139      21.519  53.679  51.919  1.00  0.00           C  
ATOM   2208  OE1 GLU   139      21.406  54.920  51.781  1.00  0.00           O  
ATOM   2209  OE2 GLU   139      20.916  53.025  52.803  1.00  0.00           O1-
ATOM   2210  H   GLU   139      21.270  49.174  50.027  1.00  0.00           H  
ATOM   2211  HA  GLU   139      20.002  51.560  50.711  1.00  0.00           H  
ATOM   2212  HB2 GLU   139      22.273  50.899  51.439  1.00  0.00           H  
ATOM   2213  HB3 GLU   139      22.901  51.178  49.821  1.00  0.00           H  
ATOM   2214  HG2 GLU   139      23.512  52.929  51.390  1.00  0.00           H  
ATOM   2215  HG3 GLU   139      22.592  53.482  49.964  1.00  0.00           H  
ATOM   2216  N   GLY   140      20.915  51.600  47.469  1.00  0.00           N  
ATOM   2217  CA  GLY   140      20.881  52.295  46.145  1.00  0.00           C  
ATOM   2218  C   GLY   140      22.300  52.646  45.719  1.00  0.00           C  
ATOM   2219  O   GLY   140      22.449  53.348  44.716  1.00  0.00           O  
ATOM   2220  H   GLY   140      21.345  50.688  47.413  1.00  0.00           H  
ATOM   2221  HA2 GLY   140      20.564  51.677  45.306  1.00  0.00           H  
ATOM   2222  HA3 GLY   140      20.317  53.227  46.125  1.00  0.00           H  
ATOM   2223  N   ASP   141      23.297  52.203  46.461  1.00  0.00           N  
ATOM   2224  CA  ASP   141      24.760  52.310  46.110  1.00  0.00           C  
ATOM   2225  C   ASP   141      25.258  51.524  44.910  1.00  0.00           C  
ATOM   2226  O   ASP   141      26.157  51.917  44.101  1.00  0.00           O  
ATOM   2227  CB  ASP   141      25.581  52.038  47.321  1.00  0.00           C  
ATOM   2228  CG  ASP   141      25.289  53.047  48.378  1.00  0.00           C  
ATOM   2229  OD1 ASP   141      24.886  54.210  48.221  1.00  0.00           O  
ATOM   2230  OD2 ASP   141      25.624  52.699  49.547  1.00  0.00           O1-
ATOM   2231  H   ASP   141      23.020  51.493  47.123  1.00  0.00           H  
ATOM   2232  HA  ASP   141      24.923  53.371  45.923  1.00  0.00           H  
ATOM   2233  HB2 ASP   141      25.344  51.056  47.729  1.00  0.00           H  
ATOM   2234  HB3 ASP   141      26.624  52.145  47.020  1.00  0.00           H  
ATOM   2235  N   LEU   142      24.518  50.455  44.552  1.00  0.00           N  
ATOM   2236  CA  LEU   142      24.782  49.559  43.410  1.00  0.00           C  
ATOM   2237  C   LEU   142      23.637  49.464  42.391  1.00  0.00           C  
ATOM   2238  O   LEU   142      22.498  49.352  42.843  1.00  0.00           O  
ATOM   2239  CB  LEU   142      25.095  48.209  44.097  1.00  0.00           C  
ATOM   2240  CG  LEU   142      25.650  47.091  43.266  1.00  0.00           C  
ATOM   2241  CD1 LEU   142      27.082  47.274  42.818  1.00  0.00           C  
ATOM   2242  CD2 LEU   142      25.557  45.863  44.159  1.00  0.00           C  
ATOM   2243  H   LEU   142      23.897  50.095  45.263  1.00  0.00           H  
ATOM   2244  HA  LEU   142      25.732  49.892  42.991  1.00  0.00           H  
ATOM   2245  HB2 LEU   142      25.781  48.331  44.935  1.00  0.00           H  
ATOM   2246  HB3 LEU   142      24.120  47.982  44.527  1.00  0.00           H  
ATOM   2247  HG  LEU   142      25.103  46.939  42.335  1.00  0.00           H  
ATOM   2248 HD11 LEU   142      27.148  48.206  42.256  1.00  0.00           H  
ATOM   2249 HD12 LEU   142      27.729  47.454  43.676  1.00  0.00           H  
ATOM   2250 HD13 LEU   142      27.540  46.431  42.300  1.00  0.00           H  
ATOM   2251 HD21 LEU   142      24.623  45.739  44.708  1.00  0.00           H  
ATOM   2252 HD22 LEU   142      25.795  44.955  43.606  1.00  0.00           H  
ATOM   2253 HD23 LEU   142      26.327  45.910  44.929  1.00  0.00           H  
ATOM   2254  N   ARG   143      23.934  49.463  41.112  1.00  0.00           N  
ATOM   2255  CA  ARG   143      23.021  49.199  40.009  1.00  0.00           C  
ATOM   2256  C   ARG   143      23.571  48.278  38.925  1.00  0.00           C  
ATOM   2257  O   ARG   143      24.740  48.360  38.524  1.00  0.00           O  
ATOM   2258  CB  ARG   143      22.500  50.538  39.453  1.00  0.00           C  
ATOM   2259  CG  ARG   143      23.697  51.383  38.839  1.00  0.00           C  
ATOM   2260  CD  ARG   143      23.231  52.754  38.281  1.00  0.00           C  
ATOM   2261  NE  ARG   143      24.343  53.538  37.752  1.00  0.00           N  
ATOM   2262  CZ  ARG   143      25.023  54.470  38.377  1.00  0.00           C  
ATOM   2263  NH1 ARG   143      24.874  54.796  39.648  1.00  0.00           N  
ATOM   2264  NH2 ARG   143      25.889  55.183  37.796  1.00  0.00           N1+
ATOM   2265  H   ARG   143      24.914  49.568  40.892  1.00  0.00           H  
ATOM   2266  HA  ARG   143      22.130  48.679  40.360  1.00  0.00           H  
ATOM   2267  HB2 ARG   143      21.867  50.465  38.569  1.00  0.00           H  
ATOM   2268  HB3 ARG   143      21.892  51.086  40.173  1.00  0.00           H  
ATOM   2269  HG2 ARG   143      24.461  51.483  39.610  1.00  0.00           H  
ATOM   2270  HG3 ARG   143      24.143  50.870  37.988  1.00  0.00           H  
ATOM   2271  HD2 ARG   143      22.623  52.581  37.393  1.00  0.00           H  
ATOM   2272  HD3 ARG   143      22.622  53.239  39.045  1.00  0.00           H  
ATOM   2273  HE  ARG   143      24.617  53.450  36.784  1.00  0.00           H  
ATOM   2274 HH11 ARG   143      24.431  54.167  40.302  1.00  0.00           H  
ATOM   2275 HH12 ARG   143      25.500  55.494  40.023  1.00  0.00           H  
ATOM   2276 HH21 ARG   143      26.014  55.049  36.803  1.00  0.00           H  
ATOM   2277 HH22 ARG   143      26.391  55.833  38.384  1.00  0.00           H  
ATOM   2278  N   ILE   144      22.737  47.371  38.370  1.00  0.00           N  
ATOM   2279  CA  ILE   144      23.035  46.270  37.404  1.00  0.00           C  
ATOM   2280  C   ILE   144      22.970  46.816  35.955  1.00  0.00           C  
ATOM   2281  O   ILE   144      21.964  47.468  35.629  1.00  0.00           O  
ATOM   2282  CB  ILE   144      22.028  45.096  37.562  1.00  0.00           C  
ATOM   2283  CG2 ILE   144      22.221  44.059  36.397  1.00  0.00           C  
ATOM   2284  CG1 ILE   144      22.176  44.304  38.856  1.00  0.00           C  
ATOM   2285  CD1 ILE   144      21.828  45.003  40.216  1.00  0.00           C  
ATOM   2286  H   ILE   144      21.792  47.450  38.716  1.00  0.00           H  
ATOM   2287  HA  ILE   144      24.067  45.986  37.611  1.00  0.00           H  
ATOM   2288  HB  ILE   144      20.998  45.454  37.543  1.00  0.00           H  
ATOM   2289 HG21 ILE   144      21.978  44.468  35.416  1.00  0.00           H  
ATOM   2290 HG22 ILE   144      23.186  43.561  36.487  1.00  0.00           H  
ATOM   2291 HG23 ILE   144      21.557  43.196  36.447  1.00  0.00           H  
ATOM   2292 HG12 ILE   144      21.601  43.378  38.840  1.00  0.00           H  
ATOM   2293 HG13 ILE   144      23.193  43.916  38.902  1.00  0.00           H  
ATOM   2294 HD11 ILE   144      22.642  45.507  40.736  1.00  0.00           H  
ATOM   2295 HD12 ILE   144      21.015  45.722  40.112  1.00  0.00           H  
ATOM   2296 HD13 ILE   144      21.439  44.202  40.844  1.00  0.00           H  
ATOM   2297  N   MET   145      23.931  46.463  35.166  1.00  0.00           N  
ATOM   2298  CA  MET   145      24.057  46.847  33.770  1.00  0.00           C  
ATOM   2299  C   MET   145      23.263  46.013  32.771  1.00  0.00           C  
ATOM   2300  O   MET   145      23.032  44.837  33.074  1.00  0.00           O  
ATOM   2301  CB  MET   145      25.553  46.890  33.352  1.00  0.00           C  
ATOM   2302  CG  MET   145      26.351  48.071  34.028  1.00  0.00           C  
ATOM   2303  SD  MET   145      28.172  48.107  33.727  1.00  0.00           S  
ATOM   2304  CE  MET   145      28.262  47.830  32.014  1.00  0.00           C  
ATOM   2305  H   MET   145      24.639  45.832  35.514  1.00  0.00           H  
ATOM   2306  HA  MET   145      23.624  47.847  33.747  1.00  0.00           H  
ATOM   2307  HB2 MET   145      26.024  45.945  33.623  1.00  0.00           H  
ATOM   2308  HB3 MET   145      25.622  46.926  32.265  1.00  0.00           H  
ATOM   2309  HG2 MET   145      25.940  49.000  33.632  1.00  0.00           H  
ATOM   2310  HG3 MET   145      26.331  48.059  35.118  1.00  0.00           H  
ATOM   2311  HE1 MET   145      27.570  48.411  31.403  1.00  0.00           H  
ATOM   2312  HE2 MET   145      29.259  48.165  31.730  1.00  0.00           H  
ATOM   2313  HE3 MET   145      28.255  46.755  31.837  1.00  0.00           H  
ATOM   2314  N   PRO   146      22.945  46.517  31.544  1.00  0.00           N  
ATOM   2315  CA  PRO   146      22.435  45.767  30.457  1.00  0.00           C  
ATOM   2316  C   PRO   146      23.444  44.722  29.970  1.00  0.00           C  
ATOM   2317  O   PRO   146      24.663  44.835  30.070  1.00  0.00           O  
ATOM   2318  CD  PRO   146      23.095  47.943  31.170  1.00  0.00           C  
ATOM   2319  CG  PRO   146      23.114  47.928  29.626  1.00  0.00           C  
ATOM   2320  CB  PRO   146      22.155  46.799  29.343  1.00  0.00           C  
ATOM   2321  HD2 PRO   146      23.982  48.388  31.621  1.00  0.00           H  
ATOM   2322  HD3 PRO   146      22.275  48.575  31.511  1.00  0.00           H  
ATOM   2323  HG2 PRO   146      24.089  47.606  29.259  1.00  0.00           H  
ATOM   2324  HG3 PRO   146      22.835  48.869  29.152  1.00  0.00           H  
ATOM   2325  HB2 PRO   146      22.255  46.451  28.315  1.00  0.00           H  
ATOM   2326  HB3 PRO   146      21.142  47.201  29.333  1.00  0.00           H  
ATOM   2327  HA  PRO   146      21.518  45.199  30.609  1.00  0.00           H  
ATOM   2328  N   ASP   147      22.958  43.711  29.294  1.00  0.00           N  
ATOM   2329  CA  ASP   147      23.806  42.780  28.504  1.00  0.00           C  
ATOM   2330  C   ASP   147      24.120  43.347  27.091  1.00  0.00           C  
ATOM   2331  O   ASP   147      23.128  43.682  26.393  1.00  0.00           O  
ATOM   2332  CB  ASP   147      23.246  41.354  28.438  1.00  0.00           C  
ATOM   2333  CG  ASP   147      23.001  40.711  29.793  1.00  0.00           C  
ATOM   2334  OD1 ASP   147      23.566  41.183  30.799  1.00  0.00           O  
ATOM   2335  OD2 ASP   147      22.316  39.681  29.820  1.00  0.00           O1-
ATOM   2336  H   ASP   147      21.954  43.606  29.309  1.00  0.00           H  
ATOM   2337  HA  ASP   147      24.784  42.670  28.972  1.00  0.00           H  
ATOM   2338  HB2 ASP   147      22.293  41.324  27.910  1.00  0.00           H  
ATOM   2339  HB3 ASP   147      24.003  40.721  27.974  1.00  0.00           H  
ATOM   2340  N   SER   148      25.355  43.485  26.656  1.00  0.00           N  
ATOM   2341  CA  SER   148      26.604  43.099  27.385  1.00  0.00           C  
ATOM   2342  C   SER   148      27.815  43.824  26.726  1.00  0.00           C  
ATOM   2343  O   SER   148      27.836  44.091  25.508  1.00  0.00           O  
ATOM   2344  CB  SER   148      26.812  41.587  27.229  1.00  0.00           C  
ATOM   2345  OG  SER   148      28.136  41.181  27.541  1.00  0.00           O  
ATOM   2346  H   SER   148      25.388  44.002  25.789  1.00  0.00           H  
ATOM   2347  HA  SER   148      26.647  43.365  28.442  1.00  0.00           H  
ATOM   2348  HB2 SER   148      26.071  41.049  27.821  1.00  0.00           H  
ATOM   2349  HB3 SER   148      26.741  41.309  26.178  1.00  0.00           H  
ATOM   2350  HG  SER   148      28.148  40.221  27.558  1.00  0.00           H  
ATOM   2351  N   ASN   149      28.759  44.350  27.517  1.00  0.00           N  
ATOM   2352  CA  ASN   149      29.764  45.244  26.887  1.00  0.00           C  
ATOM   2353  C   ASN   149      30.929  44.556  26.158  1.00  0.00           C  
ATOM   2354  O   ASN   149      31.774  45.165  25.482  1.00  0.00           O  
ATOM   2355  CB  ASN   149      30.294  46.241  27.911  1.00  0.00           C  
ATOM   2356  CG  ASN   149      30.813  47.456  27.231  1.00  0.00           C  
ATOM   2357  OD1 ASN   149      30.354  47.910  26.236  1.00  0.00           O  
ATOM   2358  ND2 ASN   149      31.887  47.985  27.778  1.00  0.00           N  
ATOM   2359  H   ASN   149      28.697  44.289  28.524  1.00  0.00           H  
ATOM   2360  HA  ASN   149      29.214  45.845  26.164  1.00  0.00           H  
ATOM   2361  HB2 ASN   149      29.525  46.562  28.613  1.00  0.00           H  
ATOM   2362  HB3 ASN   149      31.061  45.746  28.508  1.00  0.00           H  
ATOM   2363 HD21 ASN   149      32.296  47.629  28.630  1.00  0.00           H  
ATOM   2364 HD22 ASN   149      32.356  48.768  27.346  1.00  0.00           H  
ATOM   2365  N   ASP   150      30.911  43.213  26.205  1.00  0.00           N  
ATOM   2366  CA  ASP   150      32.016  42.372  25.716  1.00  0.00           C  
ATOM   2367  C   ASP   150      31.982  42.295  24.183  1.00  0.00           C  
ATOM   2368  O   ASP   150      30.932  42.393  23.461  1.00  0.00           O  
ATOM   2369  CB  ASP   150      32.032  40.949  26.347  1.00  0.00           C  
ATOM   2370  CG  ASP   150      32.430  40.941  27.778  1.00  0.00           C  
ATOM   2371  OD1 ASP   150      33.402  41.653  28.184  1.00  0.00           O  
ATOM   2372  OD2 ASP   150      31.747  40.199  28.502  1.00  0.00           O1-
ATOM   2373  H   ASP   150      30.140  42.848  26.746  1.00  0.00           H  
ATOM   2374  HA  ASP   150      32.937  42.895  25.972  1.00  0.00           H  
ATOM   2375  HB2 ASP   150      31.097  40.411  26.194  1.00  0.00           H  
ATOM   2376  HB3 ASP   150      32.847  40.375  25.905  1.00  0.00           H  
ATOM   2377  N   SER   151      33.168  42.133  23.566  1.00  0.00           N  
ATOM   2378  CA  SER   151      33.304  41.666  22.205  1.00  0.00           C  
ATOM   2379  C   SER   151      32.371  40.436  21.914  1.00  0.00           C  
ATOM   2380  O   SER   151      32.492  39.408  22.556  1.00  0.00           O  
ATOM   2381  CB  SER   151      34.737  41.170  21.970  1.00  0.00           C  
ATOM   2382  OG  SER   151      34.867  40.984  20.600  1.00  0.00           O  
ATOM   2383  H   SER   151      34.025  42.257  24.085  1.00  0.00           H  
ATOM   2384  HA  SER   151      33.036  42.557  21.637  1.00  0.00           H  
ATOM   2385  HB2 SER   151      35.473  41.952  22.154  1.00  0.00           H  
ATOM   2386  HB3 SER   151      35.001  40.216  22.430  1.00  0.00           H  
ATOM   2387  HG  SER   151      35.690  40.508  20.470  1.00  0.00           H  
ATOM   2388  N   PRO   152      31.498  40.406  20.826  1.00  0.00           N  
ATOM   2389  CA  PRO   152      30.610  39.270  20.468  1.00  0.00           C  
ATOM   2390  C   PRO   152      31.264  37.813  20.278  1.00  0.00           C  
ATOM   2391  O   PRO   152      30.723  36.798  20.763  1.00  0.00           O  
ATOM   2392  CD  PRO   152      31.075  41.662  20.011  1.00  0.00           C  
ATOM   2393  CG  PRO   152      29.748  41.309  19.362  1.00  0.00           C  
ATOM   2394  CB  PRO   152      29.779  39.801  19.210  1.00  0.00           C  
ATOM   2395  HD2 PRO   152      31.795  41.824  19.208  1.00  0.00           H  
ATOM   2396  HD3 PRO   152      30.915  42.547  20.627  1.00  0.00           H  
ATOM   2397  HG2 PRO   152      29.687  41.649  18.328  1.00  0.00           H  
ATOM   2398  HG3 PRO   152      28.898  41.761  19.873  1.00  0.00           H  
ATOM   2399  HB2 PRO   152      30.181  39.476  18.251  1.00  0.00           H  
ATOM   2400  HB3 PRO   152      28.747  39.453  19.255  1.00  0.00           H  
ATOM   2401  HA  PRO   152      29.925  39.215  21.314  1.00  0.00           H  
ATOM   2402  N   PRO   153      32.343  37.669  19.552  1.00  0.00           N  
ATOM   2403  CA  PRO   153      33.104  36.379  19.438  1.00  0.00           C  
ATOM   2404  C   PRO   153      33.818  35.976  20.730  1.00  0.00           C  
ATOM   2405  O   PRO   153      34.018  34.796  20.999  1.00  0.00           O  
ATOM   2406  CD  PRO   153      32.996  38.731  18.854  1.00  0.00           C  
ATOM   2407  CG  PRO   153      33.806  37.992  17.798  1.00  0.00           C  
ATOM   2408  CB  PRO   153      34.234  36.699  18.473  1.00  0.00           C  
ATOM   2409  HD2 PRO   153      33.713  39.245  19.495  1.00  0.00           H  
ATOM   2410  HD3 PRO   153      32.266  39.339  18.320  1.00  0.00           H  
ATOM   2411  HG2 PRO   153      34.687  38.446  17.344  1.00  0.00           H  
ATOM   2412  HG3 PRO   153      33.150  37.713  16.974  1.00  0.00           H  
ATOM   2413  HB2 PRO   153      35.123  36.930  19.059  1.00  0.00           H  
ATOM   2414  HB3 PRO   153      34.416  35.949  17.702  1.00  0.00           H  
ATOM   2415  HA  PRO   153      32.395  35.603  19.150  1.00  0.00           H  
ATOM   2416  N   ALA   154      34.098  36.964  21.592  1.00  0.00           N  
ATOM   2417  CA  ALA   154      34.495  36.722  22.909  1.00  0.00           C  
ATOM   2418  C   ALA   154      33.365  36.225  23.792  1.00  0.00           C  
ATOM   2419  O   ALA   154      33.484  35.318  24.566  1.00  0.00           O  
ATOM   2420  CB  ALA   154      35.252  37.799  23.692  1.00  0.00           C  
ATOM   2421  H   ALA   154      33.799  37.904  21.373  1.00  0.00           H  
ATOM   2422  HA  ALA   154      35.300  35.992  22.832  1.00  0.00           H  
ATOM   2423  HB1 ALA   154      34.570  38.625  23.894  1.00  0.00           H  
ATOM   2424  HB2 ALA   154      35.680  37.458  24.635  1.00  0.00           H  
ATOM   2425  HB3 ALA   154      36.059  38.148  23.049  1.00  0.00           H  
ATOM   2426  N   GLU   155      32.183  36.839  23.664  1.00  0.00           N  
ATOM   2427  CA  GLU   155      30.981  36.605  24.542  1.00  0.00           C  
ATOM   2428  C   GLU   155      30.308  35.240  24.275  1.00  0.00           C  
ATOM   2429  O   GLU   155      29.955  34.424  25.146  1.00  0.00           O  
ATOM   2430  CB  GLU   155      30.057  37.825  24.459  1.00  0.00           C  
ATOM   2431  CG  GLU   155      28.731  37.890  25.285  1.00  0.00           C  
ATOM   2432  CD  GLU   155      28.999  37.779  26.807  1.00  0.00           C  
ATOM   2433  OE1 GLU   155      29.602  36.787  27.268  1.00  0.00           O  
ATOM   2434  OE2 GLU   155      28.656  38.752  27.574  1.00  0.00           O1-
ATOM   2435  H   GLU   155      32.145  37.615  23.018  1.00  0.00           H  
ATOM   2436  HA  GLU   155      31.394  36.622  25.551  1.00  0.00           H  
ATOM   2437  HB2 GLU   155      30.684  38.706  24.600  1.00  0.00           H  
ATOM   2438  HB3 GLU   155      29.657  37.794  23.445  1.00  0.00           H  
ATOM   2439  HG2 GLU   155      28.186  38.798  25.029  1.00  0.00           H  
ATOM   2440  HG3 GLU   155      28.185  37.019  24.921  1.00  0.00           H  
ATOM   2441  N   ARG   156      30.097  34.979  22.980  1.00  0.00           N  
ATOM   2442  CA  ARG   156      29.586  33.739  22.471  1.00  0.00           C  
ATOM   2443  C   ARG   156      30.399  32.512  22.769  1.00  0.00           C  
ATOM   2444  O   ARG   156      31.643  32.554  22.555  1.00  0.00           O  
ATOM   2445  CB  ARG   156      29.357  33.872  20.933  1.00  0.00           C  
ATOM   2446  CG  ARG   156      29.067  32.518  20.305  1.00  0.00           C  
ATOM   2447  CD  ARG   156      27.595  32.058  20.242  1.00  0.00           C  
ATOM   2448  NE  ARG   156      27.201  31.310  19.063  1.00  0.00           N  
ATOM   2449  CZ  ARG   156      26.310  30.314  19.038  1.00  0.00           C  
ATOM   2450  NH1 ARG   156      25.812  29.789  20.118  1.00  0.00           N  
ATOM   2451  NH2 ARG   156      25.982  29.903  17.888  1.00  0.00           N1+
ATOM   2452  H   ARG   156      30.429  35.667  22.320  1.00  0.00           H  
ATOM   2453  HA  ARG   156      28.653  33.503  22.983  1.00  0.00           H  
ATOM   2454  HB2 ARG   156      28.518  34.545  20.759  1.00  0.00           H  
ATOM   2455  HB3 ARG   156      30.273  34.151  20.413  1.00  0.00           H  
ATOM   2456  HG2 ARG   156      29.353  32.610  19.257  1.00  0.00           H  
ATOM   2457  HG3 ARG   156      29.703  31.703  20.651  1.00  0.00           H  
ATOM   2458  HD2 ARG   156      27.359  31.436  21.106  1.00  0.00           H  
ATOM   2459  HD3 ARG   156      26.973  32.953  20.210  1.00  0.00           H  
ATOM   2460  HE  ARG   156      27.552  31.663  18.184  1.00  0.00           H  
ATOM   2461 HH11 ARG   156      26.292  29.873  21.003  1.00  0.00           H  
ATOM   2462 HH12 ARG   156      25.338  28.904  20.004  1.00  0.00           H  
ATOM   2463 HH21 ARG   156      26.323  30.475  17.129  1.00  0.00           H  
ATOM   2464 HH22 ARG   156      25.226  29.236  17.819  1.00  0.00           H  
ATOM   2465  N   GLU   157      29.815  31.499  23.384  1.00  0.00           N  
ATOM   2466  CA  GLU   157      30.546  30.299  23.833  1.00  0.00           C  
ATOM   2467  C   GLU   157      30.952  29.412  22.601  1.00  0.00           C  
ATOM   2468  O   GLU   157      30.236  29.313  21.576  1.00  0.00           O  
ATOM   2469  CB  GLU   157      29.832  29.458  24.823  1.00  0.00           C  
ATOM   2470  CG  GLU   157      28.627  28.737  24.324  1.00  0.00           C  
ATOM   2471  CD  GLU   157      27.638  29.622  23.569  1.00  0.00           C  
ATOM   2472  OE1 GLU   157      27.349  30.740  24.123  1.00  0.00           O  
ATOM   2473  OE2 GLU   157      27.207  29.264  22.465  1.00  0.00           O1-
ATOM   2474  H   GLU   157      28.871  31.510  23.743  1.00  0.00           H  
ATOM   2475  HA  GLU   157      31.462  30.627  24.326  1.00  0.00           H  
ATOM   2476  HB2 GLU   157      30.525  28.689  25.165  1.00  0.00           H  
ATOM   2477  HB3 GLU   157      29.618  30.146  25.641  1.00  0.00           H  
ATOM   2478  HG2 GLU   157      28.978  27.951  23.654  1.00  0.00           H  
ATOM   2479  HG3 GLU   157      28.217  28.222  25.192  1.00  0.00           H  
ATOM   2480  N   PRO   158      32.097  28.706  22.613  1.00  0.00           N  
ATOM   2481  CA  PRO   158      32.563  27.817  21.539  1.00  0.00           C  
ATOM   2482  C   PRO   158      31.782  26.545  21.468  1.00  0.00           C  
ATOM   2483  O   PRO   158      31.291  25.962  22.476  1.00  0.00           O  
ATOM   2484  CD  PRO   158      33.129  28.811  23.649  1.00  0.00           C  
ATOM   2485  CG  PRO   158      34.421  28.569  22.933  1.00  0.00           C  
ATOM   2486  CB  PRO   158      34.042  27.547  21.871  1.00  0.00           C  
ATOM   2487  HD2 PRO   158      32.995  27.917  24.259  1.00  0.00           H  
ATOM   2488  HD3 PRO   158      33.169  29.763  24.177  1.00  0.00           H  
ATOM   2489  HG2 PRO   158      35.194  28.274  23.642  1.00  0.00           H  
ATOM   2490  HG3 PRO   158      34.708  29.504  22.451  1.00  0.00           H  
ATOM   2491  HB2 PRO   158      34.225  26.542  22.253  1.00  0.00           H  
ATOM   2492  HB3 PRO   158      34.577  27.699  20.933  1.00  0.00           H  
ATOM   2493  HA  PRO   158      32.525  28.343  20.585  1.00  0.00           H  
ATOM   2494  N   GLY   159      31.819  25.996  20.232  1.00  0.00           N  
ATOM   2495  CA  GLY   159      31.524  24.587  19.972  1.00  0.00           C  
ATOM   2496  C   GLY   159      32.461  23.631  20.826  1.00  0.00           C  
ATOM   2497  O   GLY   159      33.564  23.957  21.194  1.00  0.00           O  
ATOM   2498  H   GLY   159      32.220  26.573  19.507  1.00  0.00           H  
ATOM   2499  HA2 GLY   159      30.514  24.265  20.224  1.00  0.00           H  
ATOM   2500  HA3 GLY   159      31.674  24.235  18.950  1.00  0.00           H  
ATOM   2501  N   GLU   160      32.118  22.375  20.937  1.00  0.00           N  
ATOM   2502  CA  GLU   160      32.863  21.314  21.598  1.00  0.00           C  
ATOM   2503  C   GLU   160      33.212  21.645  23.072  1.00  0.00           C  
ATOM   2504  O   GLU   160      32.914  22.700  23.660  1.00  0.00           O  
ATOM   2505  CB  GLU   160      34.138  20.892  20.762  1.00  0.00           C  
ATOM   2506  CG  GLU   160      33.859  20.612  19.324  1.00  0.00           C  
ATOM   2507  CD  GLU   160      32.895  19.439  19.222  1.00  0.00           C  
ATOM   2508  OE1 GLU   160      33.126  18.364  19.913  1.00  0.00           O  
ATOM   2509  OE2 GLU   160      32.062  19.323  18.293  1.00  0.00           O1-
ATOM   2510  H   GLU   160      31.153  22.148  20.742  1.00  0.00           H  
ATOM   2511  HA  GLU   160      32.200  20.449  21.618  1.00  0.00           H  
ATOM   2512  HB2 GLU   160      34.771  21.774  20.656  1.00  0.00           H  
ATOM   2513  HB3 GLU   160      34.685  20.087  21.250  1.00  0.00           H  
ATOM   2514  HG2 GLU   160      33.295  21.488  19.002  1.00  0.00           H  
ATOM   2515  HG3 GLU   160      34.794  20.463  18.784  1.00  0.00           H  
ATOM   2516  N   VAL   161      33.614  20.608  23.879  1.00  0.00           N  
ATOM   2517  CA  VAL   161      34.020  20.757  25.256  1.00  0.00           C  
ATOM   2518  C   VAL   161      35.348  21.445  25.389  1.00  0.00           C  
ATOM   2519  O   VAL   161      36.404  20.887  25.034  1.00  0.00           O  
ATOM   2520  CB  VAL   161      34.066  19.410  26.073  1.00  0.00           C  
ATOM   2521  CG1 VAL   161      34.722  19.496  27.507  1.00  0.00           C  
ATOM   2522  CG2 VAL   161      32.708  18.810  26.134  1.00  0.00           C  
ATOM   2523  H   VAL   161      33.852  19.669  23.592  1.00  0.00           H  
ATOM   2524  HA  VAL   161      33.328  21.466  25.710  1.00  0.00           H  
ATOM   2525  HB  VAL   161      34.717  18.811  25.436  1.00  0.00           H  
ATOM   2526 HG11 VAL   161      35.789  19.717  27.493  1.00  0.00           H  
ATOM   2527 HG12 VAL   161      34.202  20.206  28.149  1.00  0.00           H  
ATOM   2528 HG13 VAL   161      34.674  18.475  27.887  1.00  0.00           H  
ATOM   2529 HG21 VAL   161      32.299  18.709  25.129  1.00  0.00           H  
ATOM   2530 HG22 VAL   161      32.692  17.852  26.653  1.00  0.00           H  
ATOM   2531 HG23 VAL   161      31.979  19.453  26.628  1.00  0.00           H  
ATOM   2532  N   VAL   162      35.369  22.693  25.855  1.00  0.00           N  
ATOM   2533  CA  VAL   162      36.607  23.403  26.199  1.00  0.00           C  
ATOM   2534  C   VAL   162      37.276  22.813  27.429  1.00  0.00           C  
ATOM   2535  O   VAL   162      36.595  22.355  28.294  1.00  0.00           O  
ATOM   2536  CB  VAL   162      36.645  24.932  26.163  1.00  0.00           C  
ATOM   2537  CG1 VAL   162      36.015  25.355  24.950  1.00  0.00           C  
ATOM   2538  CG2 VAL   162      35.887  25.598  27.292  1.00  0.00           C  
ATOM   2539  H   VAL   162      34.446  23.033  26.087  1.00  0.00           H  
ATOM   2540  HA  VAL   162      37.312  23.130  25.414  1.00  0.00           H  
ATOM   2541  HB  VAL   162      37.670  25.291  26.247  1.00  0.00           H  
ATOM   2542 HG11 VAL   162      36.039  26.438  24.835  1.00  0.00           H  
ATOM   2543 HG12 VAL   162      36.549  25.025  24.058  1.00  0.00           H  
ATOM   2544 HG13 VAL   162      34.940  25.175  24.954  1.00  0.00           H  
ATOM   2545 HG21 VAL   162      34.855  25.254  27.365  1.00  0.00           H  
ATOM   2546 HG22 VAL   162      36.418  25.239  28.174  1.00  0.00           H  
ATOM   2547 HG23 VAL   162      35.836  26.687  27.296  1.00  0.00           H  
ATOM   2548  N   ASP   163      38.562  23.013  27.518  1.00  0.00           N  
ATOM   2549  CA  ASP   163      39.370  22.722  28.628  1.00  0.00           C  
ATOM   2550  C   ASP   163      39.330  23.861  29.661  1.00  0.00           C  
ATOM   2551  O   ASP   163      39.003  24.953  29.277  1.00  0.00           O  
ATOM   2552  CB  ASP   163      40.888  22.395  28.237  1.00  0.00           C  
ATOM   2553  CG  ASP   163      41.104  21.251  27.307  1.00  0.00           C  
ATOM   2554  OD1 ASP   163      40.190  20.451  26.979  1.00  0.00           O  
ATOM   2555  OD2 ASP   163      42.219  21.132  26.747  1.00  0.00           O1-
ATOM   2556  H   ASP   163      39.029  23.366  26.695  1.00  0.00           H  
ATOM   2557  HA  ASP   163      38.997  21.810  29.095  1.00  0.00           H  
ATOM   2558  HB2 ASP   163      41.281  23.283  27.743  1.00  0.00           H  
ATOM   2559  HB3 ASP   163      41.408  22.181  29.170  1.00  0.00           H  
ATOM   2560  N   SER   164      39.826  23.654  30.884  1.00  0.00           N  
ATOM   2561  CA  SER   164      40.167  24.687  31.837  1.00  0.00           C  
ATOM   2562  C   SER   164      41.642  25.085  31.853  1.00  0.00           C  
ATOM   2563  O   SER   164      42.516  24.224  31.815  1.00  0.00           O  
ATOM   2564  CB  SER   164      39.644  24.239  33.209  1.00  0.00           C  
ATOM   2565  OG  SER   164      40.181  25.123  34.153  1.00  0.00           O  
ATOM   2566  H   SER   164      40.083  22.716  31.159  1.00  0.00           H  
ATOM   2567  HA  SER   164      39.660  25.556  31.419  1.00  0.00           H  
ATOM   2568  HB2 SER   164      38.563  24.153  33.315  1.00  0.00           H  
ATOM   2569  HB3 SER   164      39.982  23.246  33.507  1.00  0.00           H  
ATOM   2570  HG  SER   164      39.485  25.689  34.496  1.00  0.00           H  
ATOM   2571  N   LEU   165      41.917  26.369  31.818  1.00  0.00           N  
ATOM   2572  CA  LEU   165      43.207  26.988  31.719  1.00  0.00           C  
ATOM   2573  C   LEU   165      43.878  27.200  33.107  1.00  0.00           C  
ATOM   2574  O   LEU   165      45.034  27.649  33.086  1.00  0.00           O  
ATOM   2575  CB  LEU   165      43.183  28.372  31.051  1.00  0.00           C  
ATOM   2576  CG  LEU   165      42.610  28.264  29.572  1.00  0.00           C  
ATOM   2577  CD1 LEU   165      42.511  29.623  29.064  1.00  0.00           C  
ATOM   2578  CD2 LEU   165      43.364  27.405  28.585  1.00  0.00           C  
ATOM   2579  H   LEU   165      41.098  26.953  31.721  1.00  0.00           H  
ATOM   2580  HA  LEU   165      43.881  26.354  31.143  1.00  0.00           H  
ATOM   2581  HB2 LEU   165      42.656  29.040  31.733  1.00  0.00           H  
ATOM   2582  HB3 LEU   165      44.226  28.674  30.959  1.00  0.00           H  
ATOM   2583  HG  LEU   165      41.572  27.937  29.634  1.00  0.00           H  
ATOM   2584 HD11 LEU   165      42.330  29.581  27.990  1.00  0.00           H  
ATOM   2585 HD12 LEU   165      41.719  30.098  29.643  1.00  0.00           H  
ATOM   2586 HD13 LEU   165      43.439  30.190  29.129  1.00  0.00           H  
ATOM   2587 HD21 LEU   165      43.260  27.773  27.565  1.00  0.00           H  
ATOM   2588 HD22 LEU   165      44.426  27.579  28.759  1.00  0.00           H  
ATOM   2589 HD23 LEU   165      43.052  26.364  28.672  1.00  0.00           H  
ATOM   2590  N   VAL   166      43.284  26.789  34.213  1.00  0.00           N  
ATOM   2591  CA  VAL   166      43.962  26.645  35.497  1.00  0.00           C  
ATOM   2592  C   VAL   166      45.306  25.914  35.385  1.00  0.00           C  
ATOM   2593  O   VAL   166      45.407  24.820  34.808  1.00  0.00           O  
ATOM   2594  CB  VAL   166      43.050  26.075  36.589  1.00  0.00           C  
ATOM   2595  CG1 VAL   166      43.789  25.647  37.883  1.00  0.00           C  
ATOM   2596  CG2 VAL   166      42.045  27.120  37.038  1.00  0.00           C  
ATOM   2597  H   VAL   166      42.304  26.547  34.167  1.00  0.00           H  
ATOM   2598  HA  VAL   166      44.240  27.650  35.813  1.00  0.00           H  
ATOM   2599  HB  VAL   166      42.438  25.221  36.295  1.00  0.00           H  
ATOM   2600 HG11 VAL   166      44.400  24.768  37.677  1.00  0.00           H  
ATOM   2601 HG12 VAL   166      44.406  26.482  38.216  1.00  0.00           H  
ATOM   2602 HG13 VAL   166      43.170  25.171  38.643  1.00  0.00           H  
ATOM   2603 HG21 VAL   166      41.385  27.312  36.194  1.00  0.00           H  
ATOM   2604 HG22 VAL   166      41.399  26.775  37.846  1.00  0.00           H  
ATOM   2605 HG23 VAL   166      42.574  28.065  37.156  1.00  0.00           H  
ATOM   2606  N   GLY   167      46.331  26.429  36.096  1.00  0.00           N  
ATOM   2607  CA  GLY   167      47.683  25.983  36.131  1.00  0.00           C  
ATOM   2608  C   GLY   167      48.495  26.291  34.947  1.00  0.00           C  
ATOM   2609  O   GLY   167      49.702  26.132  35.038  1.00  0.00           O  
ATOM   2610  H   GLY   167      46.071  27.240  36.638  1.00  0.00           H  
ATOM   2611  HA2 GLY   167      48.130  26.351  37.054  1.00  0.00           H  
ATOM   2612  HA3 GLY   167      47.605  24.901  36.236  1.00  0.00           H  
ATOM   2613  N   LYS   168      47.992  26.865  33.856  1.00  0.00           N  
ATOM   2614  CA  LYS   168      48.807  27.461  32.823  1.00  0.00           C  
ATOM   2615  C   LYS   168      49.580  28.665  33.272  1.00  0.00           C  
ATOM   2616  O   LYS   168      49.182  29.368  34.134  1.00  0.00           O  
ATOM   2617  CB  LYS   168      47.904  27.739  31.552  1.00  0.00           C  
ATOM   2618  CG  LYS   168      48.484  28.217  30.252  1.00  0.00           C  
ATOM   2619  CD  LYS   168      47.453  28.355  29.100  1.00  0.00           C  
ATOM   2620  CE  LYS   168      48.164  29.109  28.004  1.00  0.00           C  
ATOM   2621  NZ  LYS   168      49.019  28.249  27.197  1.00  0.00           N1+
ATOM   2622  H   LYS   168      47.028  26.766  33.571  1.00  0.00           H  
ATOM   2623  HA  LYS   168      49.626  26.796  32.548  1.00  0.00           H  
ATOM   2624  HB2 LYS   168      47.543  26.729  31.360  1.00  0.00           H  
ATOM   2625  HB3 LYS   168      47.040  28.355  31.803  1.00  0.00           H  
ATOM   2626  HG2 LYS   168      49.031  29.145  30.420  1.00  0.00           H  
ATOM   2627  HG3 LYS   168      49.175  27.437  29.932  1.00  0.00           H  
ATOM   2628  HD2 LYS   168      47.254  27.337  28.766  1.00  0.00           H  
ATOM   2629  HD3 LYS   168      46.467  28.776  29.296  1.00  0.00           H  
ATOM   2630  HE2 LYS   168      47.459  29.669  27.390  1.00  0.00           H  
ATOM   2631  HE3 LYS   168      48.816  29.823  28.510  1.00  0.00           H  
ATOM   2632  HZ1 LYS   168      48.653  27.338  26.961  1.00  0.00           H  
ATOM   2633  HZ2 LYS   168      49.359  28.604  26.314  1.00  0.00           H  
ATOM   2634  HZ3 LYS   168      49.833  27.893  27.677  1.00  0.00           H  
ATOM   2635  N   GLN   169      50.750  28.855  32.698  1.00  0.00           N  
ATOM   2636  CA  GLN   169      51.600  30.027  32.986  1.00  0.00           C  
ATOM   2637  C   GLN   169      50.950  31.274  32.417  1.00  0.00           C  
ATOM   2638  O   GLN   169      50.171  31.181  31.450  1.00  0.00           O  
ATOM   2639  CB  GLN   169      53.118  29.727  32.671  1.00  0.00           C  
ATOM   2640  CG  GLN   169      53.476  29.768  31.224  1.00  0.00           C  
ATOM   2641  CD  GLN   169      53.368  31.094  30.479  1.00  0.00           C  
ATOM   2642  OE1 GLN   169      53.640  32.165  30.950  1.00  0.00           O  
ATOM   2643  NE2 GLN   169      52.721  31.128  29.333  1.00  0.00           N  
ATOM   2644  H   GLN   169      51.125  28.250  31.982  1.00  0.00           H  
ATOM   2645  HA  GLN   169      51.347  30.223  34.029  1.00  0.00           H  
ATOM   2646  HB2 GLN   169      53.817  30.360  33.217  1.00  0.00           H  
ATOM   2647  HB3 GLN   169      53.398  28.766  33.103  1.00  0.00           H  
ATOM   2648  HG2 GLN   169      54.529  29.488  31.227  1.00  0.00           H  
ATOM   2649  HG3 GLN   169      53.006  28.939  30.695  1.00  0.00           H  
ATOM   2650 HE21 GLN   169      52.398  30.253  28.944  1.00  0.00           H  
ATOM   2651 HE22 GLN   169      52.385  32.042  29.064  1.00  0.00           H  
ATOM   2652  N   VAL   170      51.193  32.436  33.038  1.00  0.00           N  
ATOM   2653  CA  VAL   170      50.653  33.737  32.521  1.00  0.00           C  
ATOM   2654  C   VAL   170      51.840  34.646  32.326  1.00  0.00           C  
ATOM   2655  O   VAL   170      52.572  34.915  33.313  1.00  0.00           O  
ATOM   2656  CB  VAL   170      49.609  34.445  33.556  1.00  0.00           C  
ATOM   2657  CG1 VAL   170      49.470  35.985  33.523  1.00  0.00           C  
ATOM   2658  CG2 VAL   170      48.185  33.803  33.423  1.00  0.00           C  
ATOM   2659  H   VAL   170      51.681  32.378  33.921  1.00  0.00           H  
ATOM   2660  HA  VAL   170      50.102  33.609  31.590  1.00  0.00           H  
ATOM   2661  HB  VAL   170      49.963  34.231  34.564  1.00  0.00           H  
ATOM   2662 HG11 VAL   170      50.378  36.385  33.973  1.00  0.00           H  
ATOM   2663 HG12 VAL   170      49.347  36.391  32.518  1.00  0.00           H  
ATOM   2664 HG13 VAL   170      48.584  36.278  34.086  1.00  0.00           H  
ATOM   2665 HG21 VAL   170      47.528  34.176  34.209  1.00  0.00           H  
ATOM   2666 HG22 VAL   170      47.746  34.054  32.457  1.00  0.00           H  
ATOM   2667 HG23 VAL   170      48.251  32.715  33.397  1.00  0.00           H  
ATOM   2668  N   GLU   171      51.895  35.286  31.133  1.00  0.00           N  
ATOM   2669  CA  GLU   171      52.891  36.306  30.930  1.00  0.00           C  
ATOM   2670  C   GLU   171      52.167  37.521  30.393  1.00  0.00           C  
ATOM   2671  O   GLU   171      51.179  37.467  29.670  1.00  0.00           O  
ATOM   2672  CB  GLU   171      53.964  35.905  29.997  1.00  0.00           C  
ATOM   2673  CG  GLU   171      55.028  37.003  29.577  1.00  0.00           C  
ATOM   2674  CD  GLU   171      56.189  36.438  28.686  1.00  0.00           C  
ATOM   2675  OE1 GLU   171      56.670  37.096  27.800  1.00  0.00           O  
ATOM   2676  OE2 GLU   171      56.759  35.352  28.887  1.00  0.00           O1-
ATOM   2677  H   GLU   171      51.307  35.013  30.358  1.00  0.00           H  
ATOM   2678  HA  GLU   171      53.365  36.750  31.805  1.00  0.00           H  
ATOM   2679  HB2 GLU   171      54.541  35.189  30.582  1.00  0.00           H  
ATOM   2680  HB3 GLU   171      53.500  35.334  29.193  1.00  0.00           H  
ATOM   2681  HG2 GLU   171      54.536  37.831  29.065  1.00  0.00           H  
ATOM   2682  HG3 GLU   171      55.451  37.394  30.502  1.00  0.00           H  
ATOM   2683  N   TYR   172      52.509  38.662  30.998  1.00  0.00           N  
ATOM   2684  CA  TYR   172      51.672  39.901  31.047  1.00  0.00           C  
ATOM   2685  C   TYR   172      52.438  41.226  30.945  1.00  0.00           C  
ATOM   2686  O   TYR   172      53.328  41.414  31.753  1.00  0.00           O  
ATOM   2687  CB  TYR   172      50.872  39.826  32.303  1.00  0.00           C  
ATOM   2688  CG  TYR   172      49.677  40.762  32.371  1.00  0.00           C  
ATOM   2689  CD1 TYR   172      48.747  40.809  31.318  1.00  0.00           C  
ATOM   2690  CE1 TYR   172      47.886  41.896  31.207  1.00  0.00           C  
ATOM   2691  CZ  TYR   172      47.927  42.845  32.292  1.00  0.00           C  
ATOM   2692  OH  TYR   172      46.925  43.768  32.279  1.00  0.00           O  
ATOM   2693  CE2 TYR   172      48.670  42.640  33.437  1.00  0.00           C  
ATOM   2694  CD2 TYR   172      49.605  41.610  33.456  1.00  0.00           C  
ATOM   2695  H   TYR   172      53.259  38.724  31.671  1.00  0.00           H  
ATOM   2696  HA  TYR   172      50.936  39.918  30.243  1.00  0.00           H  
ATOM   2697  HB2 TYR   172      50.308  38.896  32.379  1.00  0.00           H  
ATOM   2698  HB3 TYR   172      51.516  39.879  33.181  1.00  0.00           H  
ATOM   2699  HD1 TYR   172      48.795  40.004  30.599  1.00  0.00           H  
ATOM   2700  HE1 TYR   172      47.169  42.037  30.412  1.00  0.00           H  
ATOM   2701  HH  TYR   172      46.383  43.682  31.491  1.00  0.00           H  
ATOM   2702  HE2 TYR   172      48.339  43.190  34.306  1.00  0.00           H  
ATOM   2703  HD2 TYR   172      50.236  41.427  34.314  1.00  0.00           H  
ATOM   2704  N   ALA   173      52.031  42.041  29.956  1.00  0.00           N  
ATOM   2705  CA  ALA   173      52.819  43.217  29.603  1.00  0.00           C  
ATOM   2706  C   ALA   173      51.949  44.466  29.481  1.00  0.00           C  
ATOM   2707  O   ALA   173      50.762  44.354  29.357  1.00  0.00           O  
ATOM   2708  CB  ALA   173      53.518  43.068  28.240  1.00  0.00           C  
ATOM   2709  H   ALA   173      51.292  41.724  29.345  1.00  0.00           H  
ATOM   2710  HA  ALA   173      53.559  43.440  30.371  1.00  0.00           H  
ATOM   2711  HB1 ALA   173      53.942  42.068  28.157  1.00  0.00           H  
ATOM   2712  HB2 ALA   173      52.802  43.052  27.418  1.00  0.00           H  
ATOM   2713  HB3 ALA   173      54.255  43.861  28.110  1.00  0.00           H  
ATOM   2714  N   LYS   174      52.580  45.638  29.338  1.00  0.00           N  
ATOM   2715  CA  LYS   174      51.875  46.890  28.993  1.00  0.00           C  
ATOM   2716  C   LYS   174      52.591  47.738  28.045  1.00  0.00           C  
ATOM   2717  O   LYS   174      53.690  47.381  27.497  1.00  0.00           O  
ATOM   2718  CB  LYS   174      51.472  47.649  30.298  1.00  0.00           C  
ATOM   2719  CG  LYS   174      52.677  48.148  31.113  1.00  0.00           C  
ATOM   2720  CD  LYS   174      52.119  48.823  32.442  1.00  0.00           C  
ATOM   2721  CE  LYS   174      53.144  49.342  33.390  1.00  0.00           C  
ATOM   2722  NZ  LYS   174      53.796  50.523  32.795  1.00  0.00           N1+
ATOM   2723  H   LYS   174      53.583  45.614  29.458  1.00  0.00           H  
ATOM   2724  HA  LYS   174      50.923  46.587  28.557  1.00  0.00           H  
ATOM   2725  HB2 LYS   174      50.866  48.529  30.082  1.00  0.00           H  
ATOM   2726  HB3 LYS   174      50.927  46.933  30.913  1.00  0.00           H  
ATOM   2727  HG2 LYS   174      53.329  47.318  31.386  1.00  0.00           H  
ATOM   2728  HG3 LYS   174      53.222  48.959  30.630  1.00  0.00           H  
ATOM   2729  HD2 LYS   174      51.459  49.592  32.042  1.00  0.00           H  
ATOM   2730  HD3 LYS   174      51.535  48.028  32.906  1.00  0.00           H  
ATOM   2731  HE2 LYS   174      52.653  49.705  34.293  1.00  0.00           H  
ATOM   2732  HE3 LYS   174      53.860  48.545  33.590  1.00  0.00           H  
ATOM   2733  HZ1 LYS   174      53.109  51.205  32.509  1.00  0.00           H  
ATOM   2734  HZ2 LYS   174      54.441  50.992  33.415  1.00  0.00           H  
ATOM   2735  HZ3 LYS   174      54.293  50.224  31.968  1.00  0.00           H  
ATOM   2736  N   GLU   175      51.929  48.789  27.526  1.00  0.00           N  
ATOM   2737  CA  GLU   175      52.384  49.587  26.430  1.00  0.00           C  
ATOM   2738  C   GLU   175      53.819  50.091  26.440  1.00  0.00           C  
ATOM   2739  O   GLU   175      54.450  50.029  25.361  1.00  0.00           O  
ATOM   2740  CB  GLU   175      51.336  50.722  26.082  1.00  0.00           C  
ATOM   2741  CG  GLU   175      49.924  50.189  25.960  1.00  0.00           C  
ATOM   2742  CD  GLU   175      49.227  50.174  27.344  1.00  0.00           C  
ATOM   2743  OE1 GLU   175      48.897  49.100  27.890  1.00  0.00           O  
ATOM   2744  OE2 GLU   175      49.040  51.279  27.890  1.00  0.00           O1-
ATOM   2745  H   GLU   175      50.953  48.879  27.772  1.00  0.00           H  
ATOM   2746  HA  GLU   175      52.407  48.959  25.540  1.00  0.00           H  
ATOM   2747  HB2 GLU   175      51.427  51.459  26.880  1.00  0.00           H  
ATOM   2748  HB3 GLU   175      51.627  51.266  25.184  1.00  0.00           H  
ATOM   2749  HG2 GLU   175      49.261  50.597  25.197  1.00  0.00           H  
ATOM   2750  HG3 GLU   175      50.187  49.208  25.564  1.00  0.00           H  
ATOM   2751  N   ASP   176      54.321  50.434  27.603  1.00  0.00           N  
ATOM   2752  CA  ASP   176      55.721  50.826  27.816  1.00  0.00           C  
ATOM   2753  C   ASP   176      56.639  49.588  27.729  1.00  0.00           C  
ATOM   2754  O   ASP   176      57.865  49.820  27.964  1.00  0.00           O  
ATOM   2755  CB  ASP   176      55.897  51.749  29.067  1.00  0.00           C  
ATOM   2756  CG  ASP   176      55.874  51.028  30.468  1.00  0.00           C  
ATOM   2757  OD1 ASP   176      55.383  49.847  30.527  1.00  0.00           O  
ATOM   2758  OD2 ASP   176      56.231  51.645  31.484  1.00  0.00           O1-
ATOM   2759  H   ASP   176      53.779  50.423  28.455  1.00  0.00           H  
ATOM   2760  HA  ASP   176      55.975  51.543  27.035  1.00  0.00           H  
ATOM   2761  HB2 ASP   176      56.924  52.109  29.006  1.00  0.00           H  
ATOM   2762  HB3 ASP   176      55.377  52.706  29.025  1.00  0.00           H  
ATOM   2763  N   GLY   177      56.209  48.399  27.339  1.00  0.00           N  
ATOM   2764  CA  GLY   177      57.045  47.209  27.112  1.00  0.00           C  
ATOM   2765  C   GLY   177      57.537  46.574  28.502  1.00  0.00           C  
ATOM   2766  O   GLY   177      58.296  45.584  28.526  1.00  0.00           O  
ATOM   2767  H   GLY   177      55.256  48.239  27.043  1.00  0.00           H  
ATOM   2768  HA2 GLY   177      56.485  46.449  26.568  1.00  0.00           H  
ATOM   2769  HA3 GLY   177      57.938  47.562  26.596  1.00  0.00           H  
ATOM   2770  N   SER   178      57.124  47.142  29.702  1.00  0.00           N  
ATOM   2771  CA  SER   178      57.313  46.447  31.001  1.00  0.00           C  
ATOM   2772  C   SER   178      56.568  45.126  31.086  1.00  0.00           C  
ATOM   2773  O   SER   178      55.364  45.106  30.776  1.00  0.00           O  
ATOM   2774  CB  SER   178      57.141  47.331  32.233  1.00  0.00           C  
ATOM   2775  OG  SER   178      55.785  47.824  32.286  1.00  0.00           O  
ATOM   2776  H   SER   178      56.582  47.995  29.709  1.00  0.00           H  
ATOM   2777  HA  SER   178      58.368  46.175  30.982  1.00  0.00           H  
ATOM   2778  HB2 SER   178      57.459  46.754  33.102  1.00  0.00           H  
ATOM   2779  HB3 SER   178      57.791  48.195  32.093  1.00  0.00           H  
ATOM   2780  HG  SER   178      55.735  48.470  31.578  1.00  0.00           H  
ATOM   2781  N   LYS   179      57.205  44.057  31.534  1.00  0.00           N  
ATOM   2782  CA  LYS   179      56.438  42.794  31.841  1.00  0.00           C  
ATOM   2783  C   LYS   179      56.360  42.308  33.330  1.00  0.00           C  
ATOM   2784  O   LYS   179      56.965  42.913  34.296  1.00  0.00           O  
ATOM   2785  CB  LYS   179      56.985  41.670  30.963  1.00  0.00           C  
ATOM   2786  CG  LYS   179      56.896  42.005  29.422  1.00  0.00           C  
ATOM   2787  CD  LYS   179      56.849  40.795  28.520  1.00  0.00           C  
ATOM   2788  CE  LYS   179      58.058  39.938  28.824  1.00  0.00           C  
ATOM   2789  NZ  LYS   179      58.482  39.074  27.693  1.00  0.00           N1+
ATOM   2790  H   LYS   179      58.149  44.153  31.881  1.00  0.00           H  
ATOM   2791  HA  LYS   179      55.421  42.976  31.494  1.00  0.00           H  
ATOM   2792  HB2 LYS   179      58.018  41.549  31.290  1.00  0.00           H  
ATOM   2793  HB3 LYS   179      56.405  40.751  31.048  1.00  0.00           H  
ATOM   2794  HG2 LYS   179      55.993  42.589  29.246  1.00  0.00           H  
ATOM   2795  HG3 LYS   179      57.681  42.697  29.117  1.00  0.00           H  
ATOM   2796  HD2 LYS   179      56.001  40.128  28.676  1.00  0.00           H  
ATOM   2797  HD3 LYS   179      56.845  41.115  27.478  1.00  0.00           H  
ATOM   2798  HE2 LYS   179      58.986  40.485  28.992  1.00  0.00           H  
ATOM   2799  HE3 LYS   179      57.962  39.361  29.744  1.00  0.00           H  
ATOM   2800  HZ1 LYS   179      57.876  38.273  27.796  1.00  0.00           H  
ATOM   2801  HZ2 LYS   179      58.353  39.611  26.847  1.00  0.00           H  
ATOM   2802  HZ3 LYS   179      59.456  38.825  27.595  1.00  0.00           H  
ATOM   2803  N   ARG   180      55.517  41.294  33.446  1.00  0.00           N  
ATOM   2804  CA  ARG   180      55.503  40.473  34.674  1.00  0.00           C  
ATOM   2805  C   ARG   180      54.875  39.082  34.380  1.00  0.00           C  
ATOM   2806  O   ARG   180      54.301  38.955  33.291  1.00  0.00           O  
ATOM   2807  CB  ARG   180      54.725  41.086  35.849  1.00  0.00           C  
ATOM   2808  CG  ARG   180      53.178  41.168  35.718  1.00  0.00           C  
ATOM   2809  CD  ARG   180      52.540  42.149  36.673  1.00  0.00           C  
ATOM   2810  NE  ARG   180      52.897  41.841  38.087  1.00  0.00           N  
ATOM   2811  CZ  ARG   180      52.364  42.324  39.145  1.00  0.00           C  
ATOM   2812  NH1 ARG   180      51.272  43.013  39.117  1.00  0.00           N  
ATOM   2813  NH2 ARG   180      52.965  42.283  40.298  1.00  0.00           N1+
ATOM   2814  H   ARG   180      54.837  41.023  32.750  1.00  0.00           H  
ATOM   2815  HA  ARG   180      56.528  40.234  34.957  1.00  0.00           H  
ATOM   2816  HB2 ARG   180      55.017  40.659  36.808  1.00  0.00           H  
ATOM   2817  HB3 ARG   180      54.919  42.155  35.937  1.00  0.00           H  
ATOM   2818  HG2 ARG   180      53.002  41.483  34.690  1.00  0.00           H  
ATOM   2819  HG3 ARG   180      52.716  40.205  35.936  1.00  0.00           H  
ATOM   2820  HD2 ARG   180      52.697  43.203  36.443  1.00  0.00           H  
ATOM   2821  HD3 ARG   180      51.495  41.878  36.521  1.00  0.00           H  
ATOM   2822  HE  ARG   180      53.736  41.403  38.439  1.00  0.00           H  
ATOM   2823 HH11 ARG   180      50.735  43.035  38.262  1.00  0.00           H  
ATOM   2824 HH12 ARG   180      50.910  43.367  39.991  1.00  0.00           H  
ATOM   2825 HH21 ARG   180      53.676  41.577  40.424  1.00  0.00           H  
ATOM   2826 HH22 ARG   180      52.852  43.019  40.981  1.00  0.00           H  
ATOM   2827  N   THR   181      55.024  38.066  35.263  1.00  0.00           N  
ATOM   2828  CA  THR   181      54.480  36.760  35.121  1.00  0.00           C  
ATOM   2829  C   THR   181      53.711  36.259  36.282  1.00  0.00           C  
ATOM   2830  O   THR   181      53.900  36.755  37.391  1.00  0.00           O  
ATOM   2831  CB  THR   181      55.600  35.704  34.862  1.00  0.00           C  
ATOM   2832  CG2 THR   181      56.332  35.831  33.522  1.00  0.00           C  
ATOM   2833  OG1 THR   181      56.489  35.642  35.913  1.00  0.00           O  
ATOM   2834  H   THR   181      55.499  38.201  36.143  1.00  0.00           H  
ATOM   2835  HA  THR   181      53.723  36.736  34.337  1.00  0.00           H  
ATOM   2836  HB  THR   181      55.006  34.791  34.862  1.00  0.00           H  
ATOM   2837 HG21 THR   181      56.804  36.813  33.498  1.00  0.00           H  
ATOM   2838 HG22 THR   181      57.062  35.041  33.348  1.00  0.00           H  
ATOM   2839 HG23 THR   181      55.534  35.828  32.779  1.00  0.00           H  
ATOM   2840  HG1 THR   181      56.158  35.074  36.612  1.00  0.00           H  
ATOM   2841  N   GLY   182      52.783  35.385  36.049  1.00  0.00           N  
ATOM   2842  CA  GLY   182      52.089  34.699  37.072  1.00  0.00           C  
ATOM   2843  C   GLY   182      51.540  33.279  36.628  1.00  0.00           C  
ATOM   2844  O   GLY   182      52.020  32.617  35.662  1.00  0.00           O  
ATOM   2845  H   GLY   182      52.683  34.878  35.181  1.00  0.00           H  
ATOM   2846  HA2 GLY   182      52.652  34.546  37.993  1.00  0.00           H  
ATOM   2847  HA3 GLY   182      51.249  35.345  37.326  1.00  0.00           H  
ATOM   2848  N   MET   183      50.601  32.711  37.369  1.00  0.00           N  
ATOM   2849  CA  MET   183      49.912  31.414  37.130  1.00  0.00           C  
ATOM   2850  C   MET   183      48.395  31.507  37.252  1.00  0.00           C  
ATOM   2851  O   MET   183      47.898  32.009  38.279  1.00  0.00           O  
ATOM   2852  CB  MET   183      50.365  30.348  38.127  1.00  0.00           C  
ATOM   2853  CG  MET   183      49.900  28.983  37.751  1.00  0.00           C  
ATOM   2854  SD  MET   183      50.663  27.601  38.465  1.00  0.00           S  
ATOM   2855  CE  MET   183      52.458  27.888  38.148  1.00  0.00           C  
ATOM   2856  H   MET   183      50.200  33.338  38.052  1.00  0.00           H  
ATOM   2857  HA  MET   183      50.131  30.973  36.158  1.00  0.00           H  
ATOM   2858  HB2 MET   183      51.453  30.403  38.159  1.00  0.00           H  
ATOM   2859  HB3 MET   183      50.062  30.600  39.143  1.00  0.00           H  
ATOM   2860  HG2 MET   183      48.835  28.870  37.952  1.00  0.00           H  
ATOM   2861  HG3 MET   183      50.023  28.954  36.668  1.00  0.00           H  
ATOM   2862  HE1 MET   183      52.989  28.516  38.863  1.00  0.00           H  
ATOM   2863  HE2 MET   183      52.996  26.957  37.969  1.00  0.00           H  
ATOM   2864  HE3 MET   183      52.497  28.428  37.202  1.00  0.00           H  
ATOM   2865  N   VAL   184      47.652  30.928  36.325  1.00  0.00           N  
ATOM   2866  CA  VAL   184      46.231  30.802  36.529  1.00  0.00           C  
ATOM   2867  C   VAL   184      45.950  29.818  37.672  1.00  0.00           C  
ATOM   2868  O   VAL   184      46.422  28.714  37.623  1.00  0.00           O  
ATOM   2869  CB  VAL   184      45.625  30.351  35.120  1.00  0.00           C  
ATOM   2870  CG1 VAL   184      44.111  30.615  35.195  1.00  0.00           C  
ATOM   2871  CG2 VAL   184      46.176  31.083  33.849  1.00  0.00           C  
ATOM   2872  H   VAL   184      48.044  30.757  35.410  1.00  0.00           H  
ATOM   2873  HA  VAL   184      45.848  31.816  36.646  1.00  0.00           H  
ATOM   2874  HB  VAL   184      45.855  29.287  35.066  1.00  0.00           H  
ATOM   2875 HG11 VAL   184      43.843  30.540  36.249  1.00  0.00           H  
ATOM   2876 HG12 VAL   184      43.957  31.653  34.901  1.00  0.00           H  
ATOM   2877 HG13 VAL   184      43.549  29.902  34.592  1.00  0.00           H  
ATOM   2878 HG21 VAL   184      47.185  30.727  33.641  1.00  0.00           H  
ATOM   2879 HG22 VAL   184      45.564  30.768  33.003  1.00  0.00           H  
ATOM   2880 HG23 VAL   184      46.136  32.148  34.076  1.00  0.00           H  
ATOM   2881  N   ILE   185      45.083  30.076  38.644  1.00  0.00           N  
ATOM   2882  CA  ILE   185      44.800  29.242  39.848  1.00  0.00           C  
ATOM   2883  C   ILE   185      43.369  28.780  40.031  1.00  0.00           C  
ATOM   2884  O   ILE   185      43.212  27.670  40.591  1.00  0.00           O  
ATOM   2885  CB  ILE   185      45.233  29.878  41.200  1.00  0.00           C  
ATOM   2886  CG2 ILE   185      46.733  29.907  41.421  1.00  0.00           C  
ATOM   2887  CG1 ILE   185      44.633  31.259  41.359  1.00  0.00           C  
ATOM   2888  CD1 ILE   185      44.405  31.723  42.755  1.00  0.00           C  
ATOM   2889  H   ILE   185      44.598  30.945  38.469  1.00  0.00           H  
ATOM   2890  HA  ILE   185      45.381  28.319  39.823  1.00  0.00           H  
ATOM   2891  HB  ILE   185      45.014  29.227  42.046  1.00  0.00           H  
ATOM   2892 HG21 ILE   185      47.085  30.790  40.887  1.00  0.00           H  
ATOM   2893 HG22 ILE   185      46.972  30.193  42.446  1.00  0.00           H  
ATOM   2894 HG23 ILE   185      47.323  29.051  41.093  1.00  0.00           H  
ATOM   2895 HG12 ILE   185      45.368  31.952  40.951  1.00  0.00           H  
ATOM   2896 HG13 ILE   185      43.812  31.429  40.662  1.00  0.00           H  
ATOM   2897 HD11 ILE   185      43.736  32.582  42.796  1.00  0.00           H  
ATOM   2898 HD12 ILE   185      43.929  30.917  43.315  1.00  0.00           H  
ATOM   2899 HD13 ILE   185      45.363  31.872  43.253  1.00  0.00           H  
ATOM   2900  N   HIS   186      42.297  29.555  39.706  1.00  0.00           N  
ATOM   2901  CA  HIS   186      40.882  29.343  40.086  1.00  0.00           C  
ATOM   2902  C   HIS   186      39.975  29.874  38.952  1.00  0.00           C  
ATOM   2903  O   HIS   186      40.252  30.869  38.230  1.00  0.00           O  
ATOM   2904  CB  HIS   186      40.704  29.936  41.457  1.00  0.00           C  
ATOM   2905  CG  HIS   186      39.260  30.088  41.877  1.00  0.00           C  
ATOM   2906  ND1 HIS   186      38.566  29.159  42.589  1.00  0.00           N  
ATOM   2907  CE1 HIS   186      37.304  29.614  42.631  1.00  0.00           C  
ATOM   2908  NE2 HIS   186      37.240  30.763  41.919  1.00  0.00           N  
ATOM   2909  CD2 HIS   186      38.492  31.104  41.503  1.00  0.00           C  
ATOM   2910  H   HIS   186      42.498  30.396  39.185  1.00  0.00           H  
ATOM   2911  HA  HIS   186      40.753  28.271  40.238  1.00  0.00           H  
ATOM   2912  HB2 HIS   186      41.243  29.303  42.163  1.00  0.00           H  
ATOM   2913  HB3 HIS   186      41.122  30.933  41.600  1.00  0.00           H  
ATOM   2914  HE1 HIS   186      36.425  29.183  43.086  1.00  0.00           H  
ATOM   2915  HE2 HIS   186      36.400  31.325  41.894  1.00  0.00           H  
ATOM   2916  HD2 HIS   186      38.736  31.975  40.912  1.00  0.00           H  
ATOM   2917  N   GLN   187      38.814  29.293  38.791  1.00  0.00           N  
ATOM   2918  CA  GLN   187      37.903  29.558  37.613  1.00  0.00           C  
ATOM   2919  C   GLN   187      36.429  29.948  38.073  1.00  0.00           C  
ATOM   2920  O   GLN   187      35.730  29.060  38.623  1.00  0.00           O  
ATOM   2921  CB  GLN   187      37.889  28.353  36.636  1.00  0.00           C  
ATOM   2922  CG  GLN   187      36.818  28.304  35.556  1.00  0.00           C  
ATOM   2923  CD  GLN   187      37.059  27.271  34.499  1.00  0.00           C  
ATOM   2924  OE1 GLN   187      37.591  26.211  34.704  1.00  0.00           O  
ATOM   2925  NE2 GLN   187      36.853  27.735  33.306  1.00  0.00           N  
ATOM   2926  H   GLN   187      38.606  28.630  39.524  1.00  0.00           H  
ATOM   2927  HA  GLN   187      38.325  30.305  36.940  1.00  0.00           H  
ATOM   2928  HB2 GLN   187      38.867  28.359  36.155  1.00  0.00           H  
ATOM   2929  HB3 GLN   187      37.819  27.419  37.194  1.00  0.00           H  
ATOM   2930  HG2 GLN   187      35.881  28.193  36.101  1.00  0.00           H  
ATOM   2931  HG3 GLN   187      36.698  29.299  35.127  1.00  0.00           H  
ATOM   2932 HE21 GLN   187      36.452  28.645  33.130  1.00  0.00           H  
ATOM   2933 HE22 GLN   187      37.130  27.128  32.548  1.00  0.00           H  
ATOM   2934  N   VAL   188      35.958  31.185  37.666  1.00  0.00           N  
ATOM   2935  CA  VAL   188      34.648  31.662  37.968  1.00  0.00           C  
ATOM   2936  C   VAL   188      33.569  30.779  37.274  1.00  0.00           C  
ATOM   2937  O   VAL   188      33.584  30.420  36.093  1.00  0.00           O  
ATOM   2938  CB  VAL   188      34.437  33.115  37.555  1.00  0.00           C  
ATOM   2939  CG1 VAL   188      33.018  33.582  37.820  1.00  0.00           C  
ATOM   2940  CG2 VAL   188      35.437  34.040  38.280  1.00  0.00           C  
ATOM   2941  H   VAL   188      36.596  31.846  37.245  1.00  0.00           H  
ATOM   2942  HA  VAL   188      34.551  31.645  39.053  1.00  0.00           H  
ATOM   2943  HB  VAL   188      34.681  33.236  36.500  1.00  0.00           H  
ATOM   2944 HG11 VAL   188      32.747  33.278  38.831  1.00  0.00           H  
ATOM   2945 HG12 VAL   188      32.961  34.659  37.664  1.00  0.00           H  
ATOM   2946 HG13 VAL   188      32.395  33.172  37.025  1.00  0.00           H  
ATOM   2947 HG21 VAL   188      36.508  33.880  38.160  1.00  0.00           H  
ATOM   2948 HG22 VAL   188      35.177  35.087  38.121  1.00  0.00           H  
ATOM   2949 HG23 VAL   188      35.241  33.893  39.343  1.00  0.00           H  
ATOM   2950  N   GLU   189      32.539  30.405  38.088  1.00  0.00           N  
ATOM   2951  CA  GLU   189      31.479  29.486  37.663  1.00  0.00           C  
ATOM   2952  C   GLU   189      30.325  30.054  36.786  1.00  0.00           C  
ATOM   2953  O   GLU   189      29.966  29.506  35.767  1.00  0.00           O  
ATOM   2954  CB  GLU   189      30.971  28.913  39.000  1.00  0.00           C  
ATOM   2955  CG  GLU   189      30.058  27.697  38.673  1.00  0.00           C  
ATOM   2956  CD  GLU   189      30.848  26.536  37.980  1.00  0.00           C  
ATOM   2957  OE1 GLU   189      32.021  26.264  38.282  1.00  0.00           O  
ATOM   2958  OE2 GLU   189      30.210  26.012  36.969  1.00  0.00           O1-
ATOM   2959  H   GLU   189      32.679  30.715  39.039  1.00  0.00           H  
ATOM   2960  HA  GLU   189      31.815  28.611  37.106  1.00  0.00           H  
ATOM   2961  HB2 GLU   189      31.765  28.523  39.637  1.00  0.00           H  
ATOM   2962  HB3 GLU   189      30.431  29.716  39.502  1.00  0.00           H  
ATOM   2963  HG2 GLU   189      29.704  27.209  39.582  1.00  0.00           H  
ATOM   2964  HG3 GLU   189      29.233  28.074  38.069  1.00  0.00           H  
ATOM   2965  N   ALA   190      29.880  31.257  37.115  1.00  0.00           N  
ATOM   2966  CA  ALA   190      28.882  32.043  36.435  1.00  0.00           C  
ATOM   2967  C   ALA   190      29.448  32.693  35.093  1.00  0.00           C  
ATOM   2968  O   ALA   190      28.662  33.243  34.318  1.00  0.00           O  
ATOM   2969  CB  ALA   190      28.329  33.245  37.294  1.00  0.00           C  
ATOM   2970  H   ALA   190      30.270  31.716  37.926  1.00  0.00           H  
ATOM   2971  HA  ALA   190      28.001  31.468  36.146  1.00  0.00           H  
ATOM   2972  HB1 ALA   190      27.505  33.705  36.748  1.00  0.00           H  
ATOM   2973  HB2 ALA   190      27.989  32.917  38.276  1.00  0.00           H  
ATOM   2974  HB3 ALA   190      29.171  33.890  37.544  1.00  0.00           H  
ATOM   2975  N   LYS   191      30.777  32.554  34.819  1.00  0.00           N  
ATOM   2976  CA  LYS   191      31.433  33.163  33.742  1.00  0.00           C  
ATOM   2977  C   LYS   191      32.812  32.391  33.552  1.00  0.00           C  
ATOM   2978  O   LYS   191      33.854  32.924  33.922  1.00  0.00           O  
ATOM   2979  CB  LYS   191      31.623  34.698  33.821  1.00  0.00           C  
ATOM   2980  CG  LYS   191      31.564  35.229  32.376  1.00  0.00           C  
ATOM   2981  CD  LYS   191      31.454  36.762  32.184  1.00  0.00           C  
ATOM   2982  CE  LYS   191      31.031  37.220  30.743  1.00  0.00           C  
ATOM   2983  NZ  LYS   191      29.685  36.705  30.336  1.00  0.00           N1+
ATOM   2984  H   LYS   191      31.378  32.250  35.571  1.00  0.00           H  
ATOM   2985  HA  LYS   191      30.853  32.864  32.868  1.00  0.00           H  
ATOM   2986  HB2 LYS   191      30.773  35.240  34.237  1.00  0.00           H  
ATOM   2987  HB3 LYS   191      32.578  34.975  34.269  1.00  0.00           H  
ATOM   2988  HG2 LYS   191      32.450  34.890  31.840  1.00  0.00           H  
ATOM   2989  HG3 LYS   191      30.712  34.869  31.799  1.00  0.00           H  
ATOM   2990  HD2 LYS   191      30.793  37.288  32.873  1.00  0.00           H  
ATOM   2991  HD3 LYS   191      32.423  37.222  32.380  1.00  0.00           H  
ATOM   2992  HE2 LYS   191      31.157  38.300  30.670  1.00  0.00           H  
ATOM   2993  HE3 LYS   191      31.708  36.895  29.953  1.00  0.00           H  
ATOM   2994  HZ1 LYS   191      28.993  37.040  30.990  1.00  0.00           H  
ATOM   2995  HZ2 LYS   191      29.375  36.908  29.396  1.00  0.00           H  
ATOM   2996  HZ3 LYS   191      29.687  35.700  30.426  1.00  0.00           H  
ATOM   2997  N   PRO   192      32.792  31.227  32.883  1.00  0.00           N  
ATOM   2998  CA  PRO   192      33.954  30.311  32.777  1.00  0.00           C  
ATOM   2999  C   PRO   192      35.190  30.918  32.146  1.00  0.00           C  
ATOM   3000  O   PRO   192      36.256  30.460  32.496  1.00  0.00           O  
ATOM   3001  CD  PRO   192      31.629  30.437  32.573  1.00  0.00           C  
ATOM   3002  CG  PRO   192      32.070  29.011  32.533  1.00  0.00           C  
ATOM   3003  CB  PRO   192      33.487  29.066  32.087  1.00  0.00           C  
ATOM   3004  HD2 PRO   192      31.365  30.773  31.570  1.00  0.00           H  
ATOM   3005  HD3 PRO   192      30.814  30.539  33.289  1.00  0.00           H  
ATOM   3006  HG2 PRO   192      31.557  28.454  31.749  1.00  0.00           H  
ATOM   3007  HG3 PRO   192      31.864  28.595  33.520  1.00  0.00           H  
ATOM   3008  HB2 PRO   192      33.494  29.236  31.011  1.00  0.00           H  
ATOM   3009  HB3 PRO   192      34.063  28.171  32.324  1.00  0.00           H  
ATOM   3010  HA  PRO   192      34.182  29.990  33.793  1.00  0.00           H  
ATOM   3011  N   SER   193      35.008  31.817  31.192  1.00  0.00           N  
ATOM   3012  CA  SER   193      36.195  32.521  30.576  1.00  0.00           C  
ATOM   3013  C   SER   193      36.896  33.480  31.514  1.00  0.00           C  
ATOM   3014  O   SER   193      37.989  33.973  31.232  1.00  0.00           O  
ATOM   3015  CB  SER   193      35.810  33.235  29.330  1.00  0.00           C  
ATOM   3016  OG  SER   193      34.858  34.268  29.629  1.00  0.00           O  
ATOM   3017  H   SER   193      34.134  32.266  30.961  1.00  0.00           H  
ATOM   3018  HA  SER   193      36.910  31.818  30.147  1.00  0.00           H  
ATOM   3019  HB2 SER   193      36.638  33.710  28.803  1.00  0.00           H  
ATOM   3020  HB3 SER   193      35.353  32.572  28.595  1.00  0.00           H  
ATOM   3021  HG  SER   193      35.315  35.109  29.693  1.00  0.00           H  
ATOM   3022  N   VAL   194      36.314  33.840  32.654  1.00  0.00           N  
ATOM   3023  CA  VAL   194      36.931  34.637  33.748  1.00  0.00           C  
ATOM   3024  C   VAL   194      37.784  33.743  34.637  1.00  0.00           C  
ATOM   3025  O   VAL   194      37.185  32.841  35.228  1.00  0.00           O  
ATOM   3026  CB  VAL   194      35.903  35.532  34.526  1.00  0.00           C  
ATOM   3027  CG1 VAL   194      36.589  36.556  35.333  1.00  0.00           C  
ATOM   3028  CG2 VAL   194      35.070  36.353  33.528  1.00  0.00           C  
ATOM   3029  H   VAL   194      35.622  33.214  33.039  1.00  0.00           H  
ATOM   3030  HA  VAL   194      37.567  35.412  33.320  1.00  0.00           H  
ATOM   3031  HB  VAL   194      35.278  35.053  35.280  1.00  0.00           H  
ATOM   3032 HG11 VAL   194      35.974  37.045  36.088  1.00  0.00           H  
ATOM   3033 HG12 VAL   194      37.273  35.972  35.949  1.00  0.00           H  
ATOM   3034 HG13 VAL   194      37.191  37.251  34.748  1.00  0.00           H  
ATOM   3035 HG21 VAL   194      35.541  37.148  32.949  1.00  0.00           H  
ATOM   3036 HG22 VAL   194      34.577  35.740  32.773  1.00  0.00           H  
ATOM   3037 HG23 VAL   194      34.338  36.851  34.163  1.00  0.00           H  
ATOM   3038  N   TYR   195      39.012  34.046  35.010  1.00  0.00           N  
ATOM   3039  CA  TYR   195      39.795  33.300  36.007  1.00  0.00           C  
ATOM   3040  C   TYR   195      40.505  34.164  37.110  1.00  0.00           C  
ATOM   3041  O   TYR   195      40.694  35.361  36.879  1.00  0.00           O  
ATOM   3042  CB  TYR   195      40.857  32.486  35.265  1.00  0.00           C  
ATOM   3043  CG  TYR   195      40.398  31.338  34.368  1.00  0.00           C  
ATOM   3044  CD1 TYR   195      39.826  31.606  33.135  1.00  0.00           C  
ATOM   3045  CE1 TYR   195      39.505  30.585  32.239  1.00  0.00           C  
ATOM   3046  CZ  TYR   195      39.928  29.322  32.478  1.00  0.00           C  
ATOM   3047  OH  TYR   195      39.683  28.330  31.620  1.00  0.00           O  
ATOM   3048  CE2 TYR   195      40.592  29.022  33.681  1.00  0.00           C  
ATOM   3049  CD2 TYR   195      40.678  29.989  34.691  1.00  0.00           C  
ATOM   3050  H   TYR   195      39.395  34.918  34.674  1.00  0.00           H  
ATOM   3051  HA  TYR   195      39.270  32.512  36.548  1.00  0.00           H  
ATOM   3052  HB2 TYR   195      41.411  33.140  34.592  1.00  0.00           H  
ATOM   3053  HB3 TYR   195      41.663  32.162  35.923  1.00  0.00           H  
ATOM   3054  HD1 TYR   195      39.449  32.612  33.034  1.00  0.00           H  
ATOM   3055  HE1 TYR   195      38.977  30.923  31.360  1.00  0.00           H  
ATOM   3056  HH  TYR   195      39.135  28.722  30.936  1.00  0.00           H  
ATOM   3057  HE2 TYR   195      40.818  27.990  33.904  1.00  0.00           H  
ATOM   3058  HD2 TYR   195      41.104  29.823  35.669  1.00  0.00           H  
ATOM   3059  N   PHE   196      40.940  33.532  38.172  1.00  0.00           N  
ATOM   3060  CA  PHE   196      41.908  34.080  39.023  1.00  0.00           C  
ATOM   3061  C   PHE   196      43.342  33.767  38.729  1.00  0.00           C  
ATOM   3062  O   PHE   196      43.707  32.613  38.397  1.00  0.00           O  
ATOM   3063  CB  PHE   196      41.756  33.700  40.474  1.00  0.00           C  
ATOM   3064  CG  PHE   196      40.470  34.099  41.234  1.00  0.00           C  
ATOM   3065  CD1 PHE   196      40.292  33.670  42.575  1.00  0.00           C  
ATOM   3066  CE1 PHE   196      39.064  33.774  43.199  1.00  0.00           C  
ATOM   3067  CZ  PHE   196      37.936  34.326  42.464  1.00  0.00           C  
ATOM   3068  CE2 PHE   196      38.058  34.765  41.135  1.00  0.00           C  
ATOM   3069  CD2 PHE   196      39.384  34.629  40.564  1.00  0.00           C  
ATOM   3070  H   PHE   196      40.724  32.547  38.231  1.00  0.00           H  
ATOM   3071  HA  PHE   196      41.806  35.165  39.006  1.00  0.00           H  
ATOM   3072  HB2 PHE   196      41.827  32.613  40.523  1.00  0.00           H  
ATOM   3073  HB3 PHE   196      42.594  34.016  41.095  1.00  0.00           H  
ATOM   3074  HD1 PHE   196      41.136  33.255  43.107  1.00  0.00           H  
ATOM   3075  HE1 PHE   196      39.030  33.624  44.268  1.00  0.00           H  
ATOM   3076  HZ  PHE   196      36.981  34.383  42.966  1.00  0.00           H  
ATOM   3077  HE2 PHE   196      37.268  35.205  40.544  1.00  0.00           H  
ATOM   3078  HD2 PHE   196      39.349  34.903  39.520  1.00  0.00           H  
ATOM   3079  N   ILE   197      44.181  34.801  38.833  1.00  0.00           N  
ATOM   3080  CA  ILE   197      45.663  34.700  38.605  1.00  0.00           C  
ATOM   3081  C   ILE   197      46.398  35.061  39.975  1.00  0.00           C  
ATOM   3082  O   ILE   197      45.999  36.003  40.644  1.00  0.00           O  
ATOM   3083  CB  ILE   197      46.026  35.681  37.451  1.00  0.00           C  
ATOM   3084  CG2 ILE   197      47.616  35.799  37.462  1.00  0.00           C  
ATOM   3085  CG1 ILE   197      45.574  35.216  36.107  1.00  0.00           C  
ATOM   3086  CD1 ILE   197      44.011  35.373  35.675  1.00  0.00           C  
ATOM   3087  H   ILE   197      43.905  35.736  39.099  1.00  0.00           H  
ATOM   3088  HA  ILE   197      45.900  33.684  38.287  1.00  0.00           H  
ATOM   3089  HB  ILE   197      45.568  36.635  37.714  1.00  0.00           H  
ATOM   3090 HG21 ILE   197      47.756  36.402  38.359  1.00  0.00           H  
ATOM   3091 HG22 ILE   197      48.187  34.871  37.436  1.00  0.00           H  
ATOM   3092 HG23 ILE   197      47.953  36.496  36.695  1.00  0.00           H  
ATOM   3093 HG12 ILE   197      45.866  35.947  35.352  1.00  0.00           H  
ATOM   3094 HG13 ILE   197      46.029  34.264  35.836  1.00  0.00           H  
ATOM   3095 HD11 ILE   197      43.337  34.696  36.200  1.00  0.00           H  
ATOM   3096 HD12 ILE   197      43.683  36.358  36.006  1.00  0.00           H  
ATOM   3097 HD13 ILE   197      43.913  35.434  34.591  1.00  0.00           H  
ATOM   3098  N   LYS   198      47.414  34.298  40.305  1.00  0.00           N  
ATOM   3099  CA  LYS   198      48.480  34.725  41.265  1.00  0.00           C  
ATOM   3100  C   LYS   198      49.739  35.133  40.530  1.00  0.00           C  
ATOM   3101  O   LYS   198      50.384  34.345  39.826  1.00  0.00           O  
ATOM   3102  CB  LYS   198      48.642  33.515  42.231  1.00  0.00           C  
ATOM   3103  CG  LYS   198      49.912  33.685  43.166  1.00  0.00           C  
ATOM   3104  CD  LYS   198      49.711  34.879  44.129  1.00  0.00           C  
ATOM   3105  CE  LYS   198      50.609  34.847  45.291  1.00  0.00           C  
ATOM   3106  NZ  LYS   198      52.050  34.889  44.926  1.00  0.00           N1+
ATOM   3107  H   LYS   198      47.575  33.483  39.730  1.00  0.00           H  
ATOM   3108  HA  LYS   198      48.184  35.616  41.819  1.00  0.00           H  
ATOM   3109  HB2 LYS   198      47.680  33.495  42.743  1.00  0.00           H  
ATOM   3110  HB3 LYS   198      48.698  32.619  41.612  1.00  0.00           H  
ATOM   3111  HG2 LYS   198      49.918  32.857  43.875  1.00  0.00           H  
ATOM   3112  HG3 LYS   198      50.847  33.836  42.628  1.00  0.00           H  
ATOM   3113  HD2 LYS   198      50.117  35.764  43.638  1.00  0.00           H  
ATOM   3114  HD3 LYS   198      48.689  35.020  44.481  1.00  0.00           H  
ATOM   3115  HE2 LYS   198      50.410  35.780  45.818  1.00  0.00           H  
ATOM   3116  HE3 LYS   198      50.321  33.985  45.892  1.00  0.00           H  
ATOM   3117  HZ1 LYS   198      52.289  35.811  44.593  1.00  0.00           H  
ATOM   3118  HZ2 LYS   198      52.615  34.714  45.745  1.00  0.00           H  
ATOM   3119  HZ3 LYS   198      52.302  34.192  44.240  1.00  0.00           H  
ATOM   3120  N   PHE   199      50.260  36.308  40.770  1.00  0.00           N  
ATOM   3121  CA  PHE   199      51.534  36.801  40.176  1.00  0.00           C  
ATOM   3122  C   PHE   199      52.726  36.367  40.984  1.00  0.00           C  
ATOM   3123  O   PHE   199      52.567  35.950  42.137  1.00  0.00           O  
ATOM   3124  CB  PHE   199      51.374  38.324  39.980  1.00  0.00           C  
ATOM   3125  CG  PHE   199      50.487  38.725  38.834  1.00  0.00           C  
ATOM   3126  CD1 PHE   199      49.223  39.334  39.005  1.00  0.00           C  
ATOM   3127  CE1 PHE   199      48.549  39.712  37.838  1.00  0.00           C  
ATOM   3128  CZ  PHE   199      48.978  39.572  36.516  1.00  0.00           C  
ATOM   3129  CE2 PHE   199      50.223  39.012  36.431  1.00  0.00           C  
ATOM   3130  CD2 PHE   199      50.961  38.556  37.521  1.00  0.00           C  
ATOM   3131  H   PHE   199      49.855  36.994  41.391  1.00  0.00           H  
ATOM   3132  HA  PHE   199      51.682  36.352  39.194  1.00  0.00           H  
ATOM   3133  HB2 PHE   199      50.958  38.822  40.856  1.00  0.00           H  
ATOM   3134  HB3 PHE   199      52.407  38.586  39.754  1.00  0.00           H  
ATOM   3135  HD1 PHE   199      48.824  39.570  39.981  1.00  0.00           H  
ATOM   3136  HE1 PHE   199      47.618  40.248  37.954  1.00  0.00           H  
ATOM   3137  HZ  PHE   199      48.339  39.886  35.704  1.00  0.00           H  
ATOM   3138  HE2 PHE   199      50.757  38.814  35.514  1.00  0.00           H  
ATOM   3139  HD2 PHE   199      51.962  38.171  37.398  1.00  0.00           H  
ATOM   3140  N   ASP   200      53.930  36.428  40.382  1.00  0.00           N  
ATOM   3141  CA  ASP   200      55.233  35.996  40.890  1.00  0.00           C  
ATOM   3142  C   ASP   200      55.993  37.018  41.774  1.00  0.00           C  
ATOM   3143  O   ASP   200      56.684  36.634  42.711  1.00  0.00           O  
ATOM   3144  CB  ASP   200      56.115  35.479  39.706  1.00  0.00           C  
ATOM   3145  CG  ASP   200      55.523  34.211  39.046  1.00  0.00           C  
ATOM   3146  OD1 ASP   200      55.409  34.196  37.794  1.00  0.00           O  
ATOM   3147  OD2 ASP   200      54.986  33.307  39.745  1.00  0.00           O1-
ATOM   3148  H   ASP   200      53.906  36.646  39.397  1.00  0.00           H  
ATOM   3149  HA  ASP   200      55.020  35.160  41.557  1.00  0.00           H  
ATOM   3150  HB2 ASP   200      56.255  36.278  38.977  1.00  0.00           H  
ATOM   3151  HB3 ASP   200      57.112  35.178  40.027  1.00  0.00           H  
ATOM   3152  N   ASP   201      55.644  38.325  41.528  1.00  0.00           N  
ATOM   3153  CA  ASP   201      56.069  39.428  42.382  1.00  0.00           C  
ATOM   3154  C   ASP   201      54.905  40.022  43.217  1.00  0.00           C  
ATOM   3155  O   ASP   201      54.965  41.201  43.601  1.00  0.00           O  
ATOM   3156  CB  ASP   201      56.817  40.513  41.488  1.00  0.00           C  
ATOM   3157  CG  ASP   201      55.957  41.065  40.309  1.00  0.00           C  
ATOM   3158  OD1 ASP   201      56.054  42.282  39.927  1.00  0.00           O  
ATOM   3159  OD2 ASP   201      55.051  40.371  39.802  1.00  0.00           O1-
ATOM   3160  H   ASP   201      55.139  38.565  40.686  1.00  0.00           H  
ATOM   3161  HA  ASP   201      56.790  38.953  43.046  1.00  0.00           H  
ATOM   3162  HB2 ASP   201      57.097  41.401  42.054  1.00  0.00           H  
ATOM   3163  HB3 ASP   201      57.675  40.011  41.041  1.00  0.00           H  
ATOM   3164  N   ASP   202      53.758  39.328  43.441  1.00  0.00           N  
ATOM   3165  CA  ASP   202      52.699  40.035  44.236  1.00  0.00           C  
ATOM   3166  C   ASP   202      51.879  38.929  45.033  1.00  0.00           C  
ATOM   3167  O   ASP   202      52.008  37.762  44.696  1.00  0.00           O  
ATOM   3168  CB  ASP   202      51.706  40.837  43.371  1.00  0.00           C  
ATOM   3169  CG  ASP   202      50.766  41.738  44.120  1.00  0.00           C  
ATOM   3170  OD1 ASP   202      50.086  42.598  43.503  1.00  0.00           O  
ATOM   3171  OD2 ASP   202      50.601  41.721  45.317  1.00  0.00           O1-
ATOM   3172  H   ASP   202      53.616  38.382  43.118  1.00  0.00           H  
ATOM   3173  HA  ASP   202      53.121  40.756  44.936  1.00  0.00           H  
ATOM   3174  HB2 ASP   202      52.285  41.454  42.685  1.00  0.00           H  
ATOM   3175  HB3 ASP   202      51.029  40.215  42.785  1.00  0.00           H  
ATOM   3176  N   PHE   203      51.253  39.225  46.156  1.00  0.00           N  
ATOM   3177  CA  PHE   203      50.451  38.341  47.088  1.00  0.00           C  
ATOM   3178  C   PHE   203      48.957  38.660  46.990  1.00  0.00           C  
ATOM   3179  O   PHE   203      48.118  37.930  47.434  1.00  0.00           O  
ATOM   3180  CB  PHE   203      50.762  38.614  48.603  1.00  0.00           C  
ATOM   3181  CG  PHE   203      52.204  38.283  49.002  1.00  0.00           C  
ATOM   3182  CD1 PHE   203      52.671  36.966  48.796  1.00  0.00           C  
ATOM   3183  CE1 PHE   203      54.009  36.637  48.891  1.00  0.00           C  
ATOM   3184  CZ  PHE   203      54.905  37.604  49.333  1.00  0.00           C  
ATOM   3185  CE2 PHE   203      54.420  38.920  49.632  1.00  0.00           C  
ATOM   3186  CD2 PHE   203      53.119  39.252  49.476  1.00  0.00           C  
ATOM   3187  H   PHE   203      51.054  40.204  46.307  1.00  0.00           H  
ATOM   3188  HA  PHE   203      50.520  37.260  46.965  1.00  0.00           H  
ATOM   3189  HB2 PHE   203      50.485  39.648  48.812  1.00  0.00           H  
ATOM   3190  HB3 PHE   203      50.081  37.960  49.147  1.00  0.00           H  
ATOM   3191  HD1 PHE   203      52.001  36.228  48.382  1.00  0.00           H  
ATOM   3192  HE1 PHE   203      54.366  35.651  48.630  1.00  0.00           H  
ATOM   3193  HZ  PHE   203      55.967  37.453  49.459  1.00  0.00           H  
ATOM   3194  HE2 PHE   203      55.093  39.701  49.954  1.00  0.00           H  
ATOM   3195  HD2 PHE   203      52.734  40.192  49.842  1.00  0.00           H  
ATOM   3196  N   HIS   204      48.527  39.773  46.348  1.00  0.00           N  
ATOM   3197  CA  HIS   204      47.174  39.873  46.031  1.00  0.00           C  
ATOM   3198  C   HIS   204      46.821  38.819  44.960  1.00  0.00           C  
ATOM   3199  O   HIS   204      47.658  38.331  44.195  1.00  0.00           O  
ATOM   3200  CB  HIS   204      46.806  41.263  45.445  1.00  0.00           C  
ATOM   3201  CG  HIS   204      47.310  42.390  46.316  1.00  0.00           C  
ATOM   3202  ND1 HIS   204      48.358  43.180  45.895  1.00  0.00           N1+
ATOM   3203  CE1 HIS   204      48.578  44.111  46.908  1.00  0.00           C  
ATOM   3204  NE2 HIS   204      47.851  43.799  47.946  1.00  0.00           N  
ATOM   3205  CD2 HIS   204      46.988  42.769  47.580  1.00  0.00           C  
ATOM   3206  H   HIS   204      49.175  40.456  45.982  1.00  0.00           H  
ATOM   3207  HA  HIS   204      46.551  39.735  46.915  1.00  0.00           H  
ATOM   3208  HB2 HIS   204      47.367  41.391  44.519  1.00  0.00           H  
ATOM   3209  HB3 HIS   204      45.735  41.330  45.254  1.00  0.00           H  
ATOM   3210  HD1 HIS   204      48.907  43.138  45.049  1.00  0.00           H  
ATOM   3211  HE1 HIS   204      49.242  44.956  46.801  1.00  0.00           H  
ATOM   3212  HE2 HIS   204      47.811  44.199  48.872  1.00  0.00           H  
ATOM   3213  HD2 HIS   204      46.120  42.432  48.127  1.00  0.00           H  
ATOM   3214  N   ILE   205      45.503  38.667  44.904  1.00  0.00           N  
ATOM   3215  CA  ILE   205      44.733  37.913  43.894  1.00  0.00           C  
ATOM   3216  C   ILE   205      44.275  38.953  42.848  1.00  0.00           C  
ATOM   3217  O   ILE   205      44.007  40.054  43.256  1.00  0.00           O  
ATOM   3218  CB  ILE   205      43.626  37.040  44.428  1.00  0.00           C  
ATOM   3219  CG2 ILE   205      42.970  36.295  43.273  1.00  0.00           C  
ATOM   3220  CG1 ILE   205      43.948  36.096  45.535  1.00  0.00           C  
ATOM   3221  CD1 ILE   205      45.117  35.220  45.249  1.00  0.00           C  
ATOM   3222  H   ILE   205      44.967  39.251  45.529  1.00  0.00           H  
ATOM   3223  HA  ILE   205      45.417  37.328  43.280  1.00  0.00           H  
ATOM   3224  HB  ILE   205      42.830  37.615  44.901  1.00  0.00           H  
ATOM   3225 HG21 ILE   205      42.334  37.043  42.799  1.00  0.00           H  
ATOM   3226 HG22 ILE   205      43.661  35.813  42.581  1.00  0.00           H  
ATOM   3227 HG23 ILE   205      42.287  35.564  43.706  1.00  0.00           H  
ATOM   3228 HG12 ILE   205      44.224  36.647  46.434  1.00  0.00           H  
ATOM   3229 HG13 ILE   205      43.111  35.410  45.664  1.00  0.00           H  
ATOM   3230 HD11 ILE   205      45.298  34.607  46.132  1.00  0.00           H  
ATOM   3231 HD12 ILE   205      44.956  34.678  44.317  1.00  0.00           H  
ATOM   3232 HD13 ILE   205      46.005  35.851  45.210  1.00  0.00           H  
ATOM   3233  N   TYR   206      44.142  38.489  41.611  1.00  0.00           N  
ATOM   3234  CA  TYR   206      43.799  39.303  40.437  1.00  0.00           C  
ATOM   3235  C   TYR   206      42.870  38.554  39.568  1.00  0.00           C  
ATOM   3236  O   TYR   206      42.915  37.340  39.489  1.00  0.00           O  
ATOM   3237  CB  TYR   206      45.026  39.658  39.619  1.00  0.00           C  
ATOM   3238  CG  TYR   206      46.038  40.642  40.119  1.00  0.00           C  
ATOM   3239  CD1 TYR   206      46.877  40.332  41.234  1.00  0.00           C  
ATOM   3240  CE1 TYR   206      47.897  41.240  41.616  1.00  0.00           C  
ATOM   3241  CZ  TYR   206      47.951  42.544  41.106  1.00  0.00           C  
ATOM   3242  OH  TYR   206      48.714  43.554  41.610  1.00  0.00           O  
ATOM   3243  CE2 TYR   206      47.194  42.819  40.008  1.00  0.00           C  
ATOM   3244  CD2 TYR   206      46.213  41.901  39.459  1.00  0.00           C  
ATOM   3245  H   TYR   206      44.298  37.496  41.511  1.00  0.00           H  
ATOM   3246  HA  TYR   206      43.362  40.247  40.764  1.00  0.00           H  
ATOM   3247  HB2 TYR   206      45.568  38.738  39.403  1.00  0.00           H  
ATOM   3248  HB3 TYR   206      44.698  39.902  38.608  1.00  0.00           H  
ATOM   3249  HD1 TYR   206      46.818  39.307  41.569  1.00  0.00           H  
ATOM   3250  HE1 TYR   206      48.441  40.894  42.482  1.00  0.00           H  
ATOM   3251  HH  TYR   206      49.063  43.186  42.425  1.00  0.00           H  
ATOM   3252  HE2 TYR   206      47.361  43.739  39.467  1.00  0.00           H  
ATOM   3253  HD2 TYR   206      45.557  42.131  38.633  1.00  0.00           H  
ATOM   3254  N   VAL   207      42.006  39.284  38.902  1.00  0.00           N  
ATOM   3255  CA  VAL   207      41.025  38.713  37.946  1.00  0.00           C  
ATOM   3256  C   VAL   207      41.059  39.227  36.446  1.00  0.00           C  
ATOM   3257  O   VAL   207      41.055  40.406  36.248  1.00  0.00           O  
ATOM   3258  CB  VAL   207      39.625  39.010  38.530  1.00  0.00           C  
ATOM   3259  CG1 VAL   207      38.463  38.325  37.810  1.00  0.00           C  
ATOM   3260  CG2 VAL   207      39.555  38.917  40.070  1.00  0.00           C  
ATOM   3261  H   VAL   207      41.966  40.257  39.171  1.00  0.00           H  
ATOM   3262  HA  VAL   207      41.112  37.632  37.841  1.00  0.00           H  
ATOM   3263  HB  VAL   207      39.443  40.046  38.247  1.00  0.00           H  
ATOM   3264 HG11 VAL   207      37.445  38.568  38.113  1.00  0.00           H  
ATOM   3265 HG12 VAL   207      38.484  38.486  36.732  1.00  0.00           H  
ATOM   3266 HG13 VAL   207      38.574  37.261  38.020  1.00  0.00           H  
ATOM   3267 HG21 VAL   207      40.020  39.740  40.612  1.00  0.00           H  
ATOM   3268 HG22 VAL   207      38.529  38.750  40.397  1.00  0.00           H  
ATOM   3269 HG23 VAL   207      40.118  38.041  40.392  1.00  0.00           H  
ATOM   3270  N   TYR   208      41.239  38.278  35.453  1.00  0.00           N  
ATOM   3271  CA  TYR   208      41.262  38.547  33.972  1.00  0.00           C  
ATOM   3272  C   TYR   208      40.452  37.478  33.147  1.00  0.00           C  
ATOM   3273  O   TYR   208      40.231  36.343  33.565  1.00  0.00           O  
ATOM   3274  CB  TYR   208      42.707  38.668  33.457  1.00  0.00           C  
ATOM   3275  CG  TYR   208      43.470  39.795  34.248  1.00  0.00           C  
ATOM   3276  CD1 TYR   208      43.174  41.140  33.929  1.00  0.00           C  
ATOM   3277  CE1 TYR   208      43.942  42.162  34.403  1.00  0.00           C  
ATOM   3278  CZ  TYR   208      44.954  41.974  35.318  1.00  0.00           C  
ATOM   3279  OH  TYR   208      45.737  42.979  35.875  1.00  0.00           O  
ATOM   3280  CE2 TYR   208      45.115  40.627  35.850  1.00  0.00           C  
ATOM   3281  CD2 TYR   208      44.480  39.550  35.236  1.00  0.00           C  
ATOM   3282  H   TYR   208      41.403  37.303  35.660  1.00  0.00           H  
ATOM   3283  HA  TYR   208      40.705  39.469  33.810  1.00  0.00           H  
ATOM   3284  HB2 TYR   208      43.133  37.665  33.497  1.00  0.00           H  
ATOM   3285  HB3 TYR   208      42.746  39.095  32.455  1.00  0.00           H  
ATOM   3286  HD1 TYR   208      42.428  41.425  33.201  1.00  0.00           H  
ATOM   3287  HE1 TYR   208      43.705  43.149  34.033  1.00  0.00           H  
ATOM   3288  HH  TYR   208      45.629  43.845  35.476  1.00  0.00           H  
ATOM   3289  HE2 TYR   208      45.877  40.506  36.605  1.00  0.00           H  
ATOM   3290  HD2 TYR   208      44.792  38.579  35.593  1.00  0.00           H  
ATOM   3291  N   ASP   209      40.005  37.975  32.006  1.00  0.00           N  
ATOM   3292  CA  ASP   209      39.057  37.288  31.144  1.00  0.00           C  
ATOM   3293  C   ASP   209      39.792  36.897  29.830  1.00  0.00           C  
ATOM   3294  O   ASP   209      40.779  37.543  29.521  1.00  0.00           O  
ATOM   3295  CB  ASP   209      37.815  38.193  30.841  1.00  0.00           C  
ATOM   3296  CG  ASP   209      36.629  37.545  30.051  1.00  0.00           C  
ATOM   3297  OD1 ASP   209      35.761  38.267  29.566  1.00  0.00           O  
ATOM   3298  OD2 ASP   209      36.602  36.306  29.840  1.00  0.00           O1-
ATOM   3299  H   ASP   209      40.434  38.844  31.721  1.00  0.00           H  
ATOM   3300  HA  ASP   209      38.673  36.365  31.578  1.00  0.00           H  
ATOM   3301  HB2 ASP   209      37.383  38.537  31.781  1.00  0.00           H  
ATOM   3302  HB3 ASP   209      38.153  39.053  30.263  1.00  0.00           H  
ATOM   3303  N   LEU   210      39.304  35.857  29.152  1.00  0.00           N  
ATOM   3304  CA  LEU   210      40.028  35.075  28.131  1.00  0.00           C  
ATOM   3305  C   LEU   210      40.338  35.961  26.870  1.00  0.00           C  
ATOM   3306  O   LEU   210      41.240  35.635  26.178  1.00  0.00           O  
ATOM   3307  CB  LEU   210      39.177  33.765  27.860  1.00  0.00           C  
ATOM   3308  CG  LEU   210      39.818  32.805  26.837  1.00  0.00           C  
ATOM   3309  CD1 LEU   210      41.153  32.315  27.286  1.00  0.00           C  
ATOM   3310  CD2 LEU   210      38.893  31.580  26.690  1.00  0.00           C  
ATOM   3311  H   LEU   210      38.372  35.524  29.353  1.00  0.00           H  
ATOM   3312  HA  LEU   210      41.006  34.757  28.494  1.00  0.00           H  
ATOM   3313  HB2 LEU   210      39.145  33.230  28.809  1.00  0.00           H  
ATOM   3314  HB3 LEU   210      38.210  34.074  27.463  1.00  0.00           H  
ATOM   3315  HG  LEU   210      39.920  33.274  25.858  1.00  0.00           H  
ATOM   3316 HD11 LEU   210      41.097  32.101  28.354  1.00  0.00           H  
ATOM   3317 HD12 LEU   210      41.462  31.458  26.687  1.00  0.00           H  
ATOM   3318 HD13 LEU   210      41.902  33.096  27.154  1.00  0.00           H  
ATOM   3319 HD21 LEU   210      37.880  31.889  26.430  1.00  0.00           H  
ATOM   3320 HD22 LEU   210      39.329  31.078  25.827  1.00  0.00           H  
ATOM   3321 HD23 LEU   210      38.761  30.971  27.585  1.00  0.00           H  
ATOM   3322  N   VAL   211      39.672  37.132  26.686  1.00  0.00           N  
ATOM   3323  CA  VAL   211      39.994  38.129  25.678  1.00  0.00           C  
ATOM   3324  C   VAL   211      41.232  38.949  26.036  1.00  0.00           C  
ATOM   3325  O   VAL   211      41.865  39.441  25.149  1.00  0.00           O  
ATOM   3326  CB  VAL   211      38.714  38.945  25.493  1.00  0.00           C  
ATOM   3327  CG1 VAL   211      38.190  39.742  26.768  1.00  0.00           C  
ATOM   3328  CG2 VAL   211      38.912  40.045  24.489  1.00  0.00           C  
ATOM   3329  H   VAL   211      38.753  37.078  27.103  1.00  0.00           H  
ATOM   3330  HA  VAL   211      40.196  37.687  24.702  1.00  0.00           H  
ATOM   3331  HB  VAL   211      37.954  38.274  25.093  1.00  0.00           H  
ATOM   3332 HG11 VAL   211      37.327  40.336  26.467  1.00  0.00           H  
ATOM   3333 HG12 VAL   211      37.951  39.038  27.565  1.00  0.00           H  
ATOM   3334 HG13 VAL   211      38.814  40.534  27.182  1.00  0.00           H  
ATOM   3335 HG21 VAL   211      39.589  40.811  24.868  1.00  0.00           H  
ATOM   3336 HG22 VAL   211      39.314  39.501  23.635  1.00  0.00           H  
ATOM   3337 HG23 VAL   211      38.012  40.573  24.175  1.00  0.00           H  
ATOM   3338  N   LYS   212      41.524  39.196  27.303  1.00  0.00           N  
ATOM   3339  CA  LYS   212      42.533  40.275  27.661  1.00  0.00           C  
ATOM   3340  C   LYS   212      43.986  39.975  27.254  1.00  0.00           C  
ATOM   3341  O   LYS   212      44.856  40.804  27.432  1.00  0.00           O  
ATOM   3342  CB  LYS   212      42.393  40.599  29.188  1.00  0.00           C  
ATOM   3343  CG  LYS   212      41.053  41.103  29.660  1.00  0.00           C  
ATOM   3344  CD  LYS   212      40.632  42.390  29.017  1.00  0.00           C  
ATOM   3345  CE  LYS   212      39.384  42.851  29.781  1.00  0.00           C  
ATOM   3346  NZ  LYS   212      38.893  44.151  29.365  1.00  0.00           N1+
ATOM   3347  H   LYS   212      41.059  38.652  28.015  1.00  0.00           H  
ATOM   3348  HA  LYS   212      42.342  41.172  27.070  1.00  0.00           H  
ATOM   3349  HB2 LYS   212      42.686  39.685  29.706  1.00  0.00           H  
ATOM   3350  HB3 LYS   212      43.081  41.420  29.388  1.00  0.00           H  
ATOM   3351  HG2 LYS   212      40.292  40.384  29.359  1.00  0.00           H  
ATOM   3352  HG3 LYS   212      41.038  41.246  30.741  1.00  0.00           H  
ATOM   3353  HD2 LYS   212      41.486  43.059  29.122  1.00  0.00           H  
ATOM   3354  HD3 LYS   212      40.336  42.260  27.976  1.00  0.00           H  
ATOM   3355  HE2 LYS   212      38.606  42.124  29.547  1.00  0.00           H  
ATOM   3356  HE3 LYS   212      39.455  42.926  30.866  1.00  0.00           H  
ATOM   3357  HZ1 LYS   212      39.596  44.831  29.615  1.00  0.00           H  
ATOM   3358  HZ2 LYS   212      38.624  44.252  28.397  1.00  0.00           H  
ATOM   3359  HZ3 LYS   212      38.056  44.450  29.844  1.00  0.00           H  
ATOM   3360  N   NME   213      44.281  38.713  26.848  1.00  0.00           N  
ATOM   3361  C   NME   213      45.574  38.317  26.300  1.00  0.00           C  
ATOM   3362  H   NME   213      43.585  37.984  26.907  1.00  0.00           H  
ATOM   3363  H1  NME   213      46.393  38.516  26.992  1.00  0.00           H  
ATOM   3364  H2  NME   213      45.629  37.235  26.177  1.00  0.00           H  
ATOM   3365  H3  NME   213      45.669  38.845  25.352  1.00  0.00           H  
TER    3366      NME   213
CONECT 3361 3363 3364 3365
CONECT 3363 3361
CONECT 3364 3361
CONECT 3365 3361
END   
