# Supplementary material for: Exploring Aromatic Cage Flexibility Using Cosolvent Molecular Dynamics Simulations—An In-Silico Case Study of Tudor Domains
Source: J Chem Inf Model. 2024 May 21;64(11):4553–69. doi: 10.1021/acs.jcim.4c00298 (PMC11167732; doi:10.1021/acs.jcim.4c00298)
Supplement: Supplementary file 2 — ci4c00298_si_002.zip [file ci4c00298_si_002.zip › SPIN1/cluster_representatives/domain1/06_PYM_rep_c0.pdb]

TITLE     rep07.c0
REMARK   4      COMPLIES WITH FORMAT V. 3.0, 1-DEC-2006
REMARK 888
REMARK 888 WRITTEN BY MAESTRO (A PRODUCT OF SCHRODINGER, LLC)
ATOM      1  CH3 ACE     1      44.499  14.786  61.727  1.00  0.00           C  
ATOM      2  C   ACE     1      44.405  16.226  61.723  1.00  0.00           C  
ATOM      3  O   ACE     1      43.446  16.794  62.363  1.00  0.00           O  
ATOM      4  H1  ACE     1      43.775  14.330  61.052  1.00  0.00           H  
ATOM      5  H2  ACE     1      45.480  14.459  61.383  1.00  0.00           H  
ATOM      6  H3  ACE     1      44.262  14.538  62.762  1.00  0.00           H  
ATOM      7  N   ARG     2      45.245  16.924  60.942  1.00  0.00           N  
ATOM      8  CA  ARG     2      44.991  18.437  60.770  1.00  0.00           C  
ATOM      9  C   ARG     2      43.868  18.625  59.819  1.00  0.00           C  
ATOM     10  O   ARG     2      43.500  17.881  58.951  1.00  0.00           O  
ATOM     11  CB  ARG     2      46.305  19.039  60.173  1.00  0.00           C  
ATOM     12  CG  ARG     2      47.437  18.974  61.247  1.00  0.00           C  
ATOM     13  CD  ARG     2      48.785  19.383  60.711  1.00  0.00           C  
ATOM     14  NE  ARG     2      49.759  19.169  61.810  1.00  0.00           N  
ATOM     15  CZ  ARG     2      51.105  19.237  61.753  1.00  0.00           C  
ATOM     16  NH1 ARG     2      51.746  19.535  60.663  1.00  0.00           N  
ATOM     17  NH2 ARG     2      51.886  19.037  62.804  1.00  0.00           N1+
ATOM     18  H   ARG     2      45.957  16.468  60.389  1.00  0.00           H  
ATOM     19  HA  ARG     2      44.750  18.879  61.737  1.00  0.00           H  
ATOM     20  HB2 ARG     2      46.565  18.553  59.233  1.00  0.00           H  
ATOM     21  HB3 ARG     2      46.193  20.121  60.108  1.00  0.00           H  
ATOM     22  HG2 ARG     2      47.171  19.543  62.138  1.00  0.00           H  
ATOM     23  HG3 ARG     2      47.516  17.950  61.612  1.00  0.00           H  
ATOM     24  HD2 ARG     2      48.957  18.854  59.774  1.00  0.00           H  
ATOM     25  HD3 ARG     2      48.769  20.445  60.466  1.00  0.00           H  
ATOM     26  HE  ARG     2      49.460  19.204  62.774  1.00  0.00           H  
ATOM     27 HH11 ARG     2      51.216  19.829  59.855  1.00  0.00           H  
ATOM     28 HH12 ARG     2      52.748  19.462  60.556  1.00  0.00           H  
ATOM     29 HH21 ARG     2      51.546  18.663  63.679  1.00  0.00           H  
ATOM     30 HH22 ARG     2      52.874  19.054  62.592  1.00  0.00           H  
ATOM     31  N   ARG     3      43.151  19.741  60.105  1.00  0.00           N  
ATOM     32  CA  ARG     3      42.051  20.272  59.373  1.00  0.00           C  
ATOM     33  C   ARG     3      42.582  20.778  58.019  1.00  0.00           C  
ATOM     34  O   ARG     3      43.695  21.303  57.963  1.00  0.00           O  
ATOM     35  CB  ARG     3      41.331  21.362  60.175  1.00  0.00           C  
ATOM     36  CG  ARG     3      42.016  22.728  60.245  1.00  0.00           C  
ATOM     37  CD  ARG     3      41.456  23.631  61.301  1.00  0.00           C  
ATOM     38  NE  ARG     3      40.050  23.945  61.143  1.00  0.00           N  
ATOM     39  CZ  ARG     3      39.297  24.630  62.019  1.00  0.00           C  
ATOM     40  NH1 ARG     3      39.752  25.035  63.226  1.00  0.00           N  
ATOM     41  NH2 ARG     3      38.155  25.117  61.741  1.00  0.00           N1+
ATOM     42  H   ARG     3      43.449  20.319  60.879  1.00  0.00           H  
ATOM     43  HA  ARG     3      41.238  19.579  59.157  1.00  0.00           H  
ATOM     44  HB2 ARG     3      40.317  21.501  59.798  1.00  0.00           H  
ATOM     45  HB3 ARG     3      41.378  21.037  61.214  1.00  0.00           H  
ATOM     46  HG2 ARG     3      43.066  22.555  60.481  1.00  0.00           H  
ATOM     47  HG3 ARG     3      41.904  23.273  59.308  1.00  0.00           H  
ATOM     48  HD2 ARG     3      41.565  23.171  62.283  1.00  0.00           H  
ATOM     49  HD3 ARG     3      42.147  24.474  61.297  1.00  0.00           H  
ATOM     50  HE  ARG     3      39.523  23.614  60.347  1.00  0.00           H  
ATOM     51 HH11 ARG     3      40.525  24.502  63.598  1.00  0.00           H  
ATOM     52 HH12 ARG     3      39.262  25.765  63.721  1.00  0.00           H  
ATOM     53 HH21 ARG     3      37.893  24.799  60.819  1.00  0.00           H  
ATOM     54 HH22 ARG     3      37.518  25.608  62.352  1.00  0.00           H  
ATOM     55  N   ASN     4      41.683  20.864  57.038  1.00  0.00           N  
ATOM     56  CA  ASN     4      41.838  21.843  55.933  1.00  0.00           C  
ATOM     57  C   ASN     4      41.566  23.332  56.401  1.00  0.00           C  
ATOM     58  O   ASN     4      40.492  23.745  56.828  1.00  0.00           O  
ATOM     59  CB  ASN     4      41.047  21.336  54.690  1.00  0.00           C  
ATOM     60  CG  ASN     4      41.240  22.162  53.435  1.00  0.00           C  
ATOM     61  OD1 ASN     4      41.283  23.385  53.538  1.00  0.00           O  
ATOM     62  ND2 ASN     4      41.433  21.591  52.287  1.00  0.00           N  
ATOM     63  H   ASN     4      40.776  20.474  57.250  1.00  0.00           H  
ATOM     64  HA  ASN     4      42.876  21.850  55.599  1.00  0.00           H  
ATOM     65  HB2 ASN     4      41.350  20.307  54.498  1.00  0.00           H  
ATOM     66  HB3 ASN     4      39.981  21.389  54.911  1.00  0.00           H  
ATOM     67 HD21 ASN     4      41.321  20.598  52.143  1.00  0.00           H  
ATOM     68 HD22 ASN     4      41.368  22.208  51.489  1.00  0.00           H  
ATOM     69  N   ILE     5      42.534  24.185  56.118  1.00  0.00           N  
ATOM     70  CA  ILE     5      42.645  25.542  56.780  1.00  0.00           C  
ATOM     71  C   ILE     5      41.704  26.618  56.184  1.00  0.00           C  
ATOM     72  O   ILE     5      41.630  27.751  56.691  1.00  0.00           O  
ATOM     73  CB  ILE     5      44.104  25.962  56.987  1.00  0.00           C  
ATOM     74  CG2 ILE     5      44.724  26.505  55.656  1.00  0.00           C  
ATOM     75  CG1 ILE     5      44.328  26.915  58.182  1.00  0.00           C  
ATOM     76  CD1 ILE     5      45.790  27.203  58.524  1.00  0.00           C  
ATOM     77  H   ILE     5      43.457  23.799  55.977  1.00  0.00           H  
ATOM     78  HA  ILE     5      42.301  25.313  57.788  1.00  0.00           H  
ATOM     79  HB  ILE     5      44.616  25.028  57.220  1.00  0.00           H  
ATOM     80 HG21 ILE     5      45.777  26.642  55.904  1.00  0.00           H  
ATOM     81 HG22 ILE     5      44.565  25.759  54.877  1.00  0.00           H  
ATOM     82 HG23 ILE     5      44.333  27.470  55.334  1.00  0.00           H  
ATOM     83 HG12 ILE     5      43.821  27.874  58.067  1.00  0.00           H  
ATOM     84 HG13 ILE     5      43.831  26.511  59.064  1.00  0.00           H  
ATOM     85 HD11 ILE     5      46.235  26.277  58.890  1.00  0.00           H  
ATOM     86 HD12 ILE     5      46.395  27.637  57.728  1.00  0.00           H  
ATOM     87 HD13 ILE     5      45.825  27.960  59.308  1.00  0.00           H  
ATOM     88  N   VAL     6      41.008  26.316  55.075  1.00  0.00           N  
ATOM     89  CA  VAL     6      39.875  27.114  54.690  1.00  0.00           C  
ATOM     90  C   VAL     6      38.910  27.537  55.827  1.00  0.00           C  
ATOM     91  O   VAL     6      38.493  26.697  56.663  1.00  0.00           O  
ATOM     92  CB  VAL     6      39.053  26.394  53.552  1.00  0.00           C  
ATOM     93  CG1 VAL     6      37.597  26.826  53.455  1.00  0.00           C  
ATOM     94  CG2 VAL     6      39.849  26.531  52.285  1.00  0.00           C  
ATOM     95  H   VAL     6      41.227  25.474  54.562  1.00  0.00           H  
ATOM     96  HA  VAL     6      40.276  28.069  54.349  1.00  0.00           H  
ATOM     97  HB  VAL     6      39.002  25.338  53.821  1.00  0.00           H  
ATOM     98 HG11 VAL     6      36.987  26.539  54.313  1.00  0.00           H  
ATOM     99 HG12 VAL     6      37.531  27.910  53.365  1.00  0.00           H  
ATOM    100 HG13 VAL     6      37.096  26.349  52.614  1.00  0.00           H  
ATOM    101 HG21 VAL     6      39.928  27.576  51.985  1.00  0.00           H  
ATOM    102 HG22 VAL     6      40.807  26.012  52.260  1.00  0.00           H  
ATOM    103 HG23 VAL     6      39.275  25.989  51.533  1.00  0.00           H  
ATOM    104  N   GLY     7      38.439  28.769  55.782  1.00  0.00           N  
ATOM    105  CA  GLY     7      37.479  29.384  56.697  1.00  0.00           C  
ATOM    106  C   GLY     7      38.052  29.831  58.007  1.00  0.00           C  
ATOM    107  O   GLY     7      37.408  30.558  58.801  1.00  0.00           O  
ATOM    108  H   GLY     7      38.825  29.367  55.065  1.00  0.00           H  
ATOM    109  HA2 GLY     7      37.156  30.318  56.240  1.00  0.00           H  
ATOM    110  HA3 GLY     7      36.631  28.731  56.903  1.00  0.00           H  
ATOM    111  N   CYS     8      39.300  29.476  58.367  1.00  0.00           N  
ATOM    112  CA  CYS     8      39.970  29.893  59.610  1.00  0.00           C  
ATOM    113  C   CYS     8      40.207  31.347  59.765  1.00  0.00           C  
ATOM    114  O   CYS     8      40.819  32.053  58.978  1.00  0.00           O  
ATOM    115  CB  CYS     8      41.203  29.053  59.900  1.00  0.00           C  
ATOM    116  SG  CYS     8      40.723  27.281  60.068  1.00  0.00           S  
ATOM    117  H   CYS     8      39.893  28.846  57.846  1.00  0.00           H  
ATOM    118  HA  CYS     8      39.306  29.571  60.412  1.00  0.00           H  
ATOM    119  HB2 CYS     8      41.857  29.155  59.033  1.00  0.00           H  
ATOM    120  HB3 CYS     8      41.510  29.483  60.853  1.00  0.00           H  
ATOM    121  HG  CYS     8      40.175  27.016  58.879  1.00  0.00           H  
ATOM    122  N   ARG     9      39.727  32.023  60.873  1.00  0.00           N  
ATOM    123  CA  ARG     9      40.410  33.175  61.486  1.00  0.00           C  
ATOM    124  C   ARG     9      41.794  32.738  61.852  1.00  0.00           C  
ATOM    125  O   ARG     9      41.887  31.586  62.423  1.00  0.00           O  
ATOM    126  CB  ARG     9      39.673  33.565  62.753  1.00  0.00           C  
ATOM    127  CG  ARG     9      38.246  34.113  62.531  1.00  0.00           C  
ATOM    128  CD  ARG     9      38.109  35.394  61.736  1.00  0.00           C  
ATOM    129  NE  ARG     9      38.850  36.478  62.436  1.00  0.00           N  
ATOM    130  CZ  ARG     9      39.503  37.535  62.049  1.00  0.00           C  
ATOM    131  NH1 ARG     9      39.570  37.767  60.796  1.00  0.00           N  
ATOM    132  NH2 ARG     9      39.978  38.467  62.844  1.00  0.00           N1+
ATOM    133  H   ARG     9      39.219  31.528  61.592  1.00  0.00           H  
ATOM    134  HA  ARG     9      40.486  34.017  60.797  1.00  0.00           H  
ATOM    135  HB2 ARG     9      39.590  32.636  63.317  1.00  0.00           H  
ATOM    136  HB3 ARG     9      40.268  34.288  63.311  1.00  0.00           H  
ATOM    137  HG2 ARG     9      37.696  33.352  61.976  1.00  0.00           H  
ATOM    138  HG3 ARG     9      37.795  34.238  63.516  1.00  0.00           H  
ATOM    139  HD2 ARG     9      38.544  35.281  60.743  1.00  0.00           H  
ATOM    140  HD3 ARG     9      37.089  35.766  61.636  1.00  0.00           H  
ATOM    141  HE  ARG     9      38.669  36.442  63.429  1.00  0.00           H  
ATOM    142 HH11 ARG     9      38.930  37.271  60.193  1.00  0.00           H  
ATOM    143 HH12 ARG     9      40.144  38.562  60.553  1.00  0.00           H  
ATOM    144 HH21 ARG     9      39.801  38.425  63.838  1.00  0.00           H  
ATOM    145 HH22 ARG     9      40.403  39.244  62.360  1.00  0.00           H  
ATOM    146  N   ILE    10      42.834  33.519  61.534  1.00  0.00           N  
ATOM    147  CA  ILE    10      44.225  33.115  61.702  1.00  0.00           C  
ATOM    148  C   ILE    10      45.150  34.336  61.959  1.00  0.00           C  
ATOM    149  O   ILE    10      44.754  35.449  61.635  1.00  0.00           O  
ATOM    150  CB  ILE    10      44.739  32.381  60.437  1.00  0.00           C  
ATOM    151  CG2 ILE    10      44.075  31.021  60.163  1.00  0.00           C  
ATOM    152  CG1 ILE    10      44.750  33.222  59.100  1.00  0.00           C  
ATOM    153  CD1 ILE    10      45.858  32.744  58.216  1.00  0.00           C  
ATOM    154  H   ILE    10      42.641  34.443  61.173  1.00  0.00           H  
ATOM    155  HA  ILE    10      44.263  32.311  62.437  1.00  0.00           H  
ATOM    156  HB  ILE    10      45.805  32.210  60.591  1.00  0.00           H  
ATOM    157 HG21 ILE    10      44.739  30.532  59.449  1.00  0.00           H  
ATOM    158 HG22 ILE    10      44.130  30.431  61.077  1.00  0.00           H  
ATOM    159 HG23 ILE    10      43.048  31.130  59.815  1.00  0.00           H  
ATOM    160 HG12 ILE    10      43.776  33.056  58.640  1.00  0.00           H  
ATOM    161 HG13 ILE    10      44.856  34.293  59.268  1.00  0.00           H  
ATOM    162 HD11 ILE    10      45.742  31.683  57.995  1.00  0.00           H  
ATOM    163 HD12 ILE    10      45.810  33.328  57.296  1.00  0.00           H  
ATOM    164 HD13 ILE    10      46.857  32.820  58.647  1.00  0.00           H  
ATOM    165  N   GLN    11      46.285  34.088  62.572  1.00  0.00           N  
ATOM    166  CA  GLN    11      47.265  35.105  62.663  1.00  0.00           C  
ATOM    167  C   GLN    11      48.700  34.495  62.751  1.00  0.00           C  
ATOM    168  O   GLN    11      48.884  33.408  63.240  1.00  0.00           O  
ATOM    169  CB  GLN    11      46.953  35.971  63.917  1.00  0.00           C  
ATOM    170  CG  GLN    11      47.114  35.318  65.229  1.00  0.00           C  
ATOM    171  CD  GLN    11      46.880  36.231  66.379  1.00  0.00           C  
ATOM    172  OE1 GLN    11      46.730  37.429  66.207  1.00  0.00           O  
ATOM    173  NE2 GLN    11      46.962  35.753  67.590  1.00  0.00           N  
ATOM    174  H   GLN    11      46.597  33.134  62.687  1.00  0.00           H  
ATOM    175  HA  GLN    11      47.223  35.676  61.736  1.00  0.00           H  
ATOM    176  HB2 GLN    11      47.654  36.795  63.784  1.00  0.00           H  
ATOM    177  HB3 GLN    11      45.958  36.414  63.876  1.00  0.00           H  
ATOM    178  HG2 GLN    11      46.352  34.539  65.230  1.00  0.00           H  
ATOM    179  HG3 GLN    11      48.077  34.819  65.340  1.00  0.00           H  
ATOM    180 HE21 GLN    11      47.122  34.794  67.865  1.00  0.00           H  
ATOM    181 HE22 GLN    11      46.880  36.378  68.379  1.00  0.00           H  
ATOM    182  N   HIS    12      49.641  35.240  62.249  1.00  0.00           N  
ATOM    183  CA  HIS    12      51.000  34.823  61.948  1.00  0.00           C  
ATOM    184  C   HIS    12      52.087  35.966  61.763  1.00  0.00           C  
ATOM    185  O   HIS    12      51.720  37.058  61.308  1.00  0.00           O  
ATOM    186  CB  HIS    12      51.011  34.024  60.632  1.00  0.00           C  
ATOM    187  CG  HIS    12      50.609  34.849  59.422  1.00  0.00           C  
ATOM    188  ND1 HIS    12      51.575  35.574  58.619  1.00  0.00           N  
ATOM    189  CE1 HIS    12      50.864  36.220  57.687  1.00  0.00           C  
ATOM    190  NE2 HIS    12      49.583  35.929  57.803  1.00  0.00           N  
ATOM    191  CD2 HIS    12      49.404  35.075  58.891  1.00  0.00           C  
ATOM    192  H   HIS    12      49.321  36.167  62.007  1.00  0.00           H  
ATOM    193  HA  HIS    12      51.402  34.200  62.747  1.00  0.00           H  
ATOM    194  HB2 HIS    12      52.019  33.655  60.441  1.00  0.00           H  
ATOM    195  HB3 HIS    12      50.353  33.161  60.731  1.00  0.00           H  
ATOM    196  HD1 HIS    12      52.566  35.730  58.731  1.00  0.00           H  
ATOM    197  HE1 HIS    12      51.255  36.858  56.909  1.00  0.00           H  
ATOM    198  HD2 HIS    12      48.521  34.573  59.257  1.00  0.00           H  
ATOM    199  N   GLY    13      53.400  35.745  62.059  1.00  0.00           N  
ATOM    200  CA  GLY    13      54.416  36.672  61.542  1.00  0.00           C  
ATOM    201  C   GLY    13      54.711  36.576  60.034  1.00  0.00           C  
ATOM    202  O   GLY    13      54.408  35.553  59.484  1.00  0.00           O  
ATOM    203  H   GLY    13      53.726  34.840  62.367  1.00  0.00           H  
ATOM    204  HA2 GLY    13      54.112  37.689  61.788  1.00  0.00           H  
ATOM    205  HA3 GLY    13      55.387  36.634  62.035  1.00  0.00           H  
ATOM    206  N   TRP    14      55.166  37.689  59.424  1.00  0.00           N  
ATOM    207  CA  TRP    14      55.446  37.775  58.052  1.00  0.00           C  
ATOM    208  C   TRP    14      56.812  38.460  57.692  1.00  0.00           C  
ATOM    209  O   TRP    14      57.215  39.423  58.351  1.00  0.00           O  
ATOM    210  CB  TRP    14      54.329  38.562  57.389  1.00  0.00           C  
ATOM    211  CG  TRP    14      54.575  38.888  55.913  1.00  0.00           C  
ATOM    212  CD1 TRP    14      55.017  40.123  55.498  1.00  0.00           C  
ATOM    213  NE1 TRP    14      55.120  40.117  54.123  1.00  0.00           N  
ATOM    214  CE2 TRP    14      54.586  38.959  53.544  1.00  0.00           C  
ATOM    215  CZ2 TRP    14      54.552  38.451  52.268  1.00  0.00           C  
ATOM    216  CH2 TRP    14      54.117  37.176  51.992  1.00  0.00           C  
ATOM    217  CZ3 TRP    14      53.766  36.351  53.058  1.00  0.00           C  
ATOM    218  CE3 TRP    14      53.869  36.816  54.404  1.00  0.00           C  
ATOM    219  CD2 TRP    14      54.332  38.136  54.708  1.00  0.00           C  
ATOM    220  H   TRP    14      55.472  38.445  60.019  1.00  0.00           H  
ATOM    221  HA  TRP    14      55.383  36.792  57.586  1.00  0.00           H  
ATOM    222  HB2 TRP    14      53.421  37.961  57.429  1.00  0.00           H  
ATOM    223  HB3 TRP    14      53.996  39.424  57.968  1.00  0.00           H  
ATOM    224  HD1 TRP    14      55.366  40.909  56.152  1.00  0.00           H  
ATOM    225  HE1 TRP    14      55.676  40.797  53.624  1.00  0.00           H  
ATOM    226  HZ2 TRP    14      54.928  39.065  51.463  1.00  0.00           H  
ATOM    227  HH2 TRP    14      54.145  36.791  50.983  1.00  0.00           H  
ATOM    228  HZ3 TRP    14      53.365  35.367  52.868  1.00  0.00           H  
ATOM    229  HE3 TRP    14      53.614  36.129  55.197  1.00  0.00           H  
ATOM    230  N   LYS    15      57.577  37.887  56.806  1.00  0.00           N  
ATOM    231  CA  LYS    15      58.975  38.229  56.531  1.00  0.00           C  
ATOM    232  C   LYS    15      59.330  38.401  55.056  1.00  0.00           C  
ATOM    233  O   LYS    15      59.119  37.471  54.239  1.00  0.00           O  
ATOM    234  CB  LYS    15      59.915  37.185  57.277  1.00  0.00           C  
ATOM    235  CG  LYS    15      61.391  37.479  56.936  1.00  0.00           C  
ATOM    236  CD  LYS    15      62.257  36.610  57.725  1.00  0.00           C  
ATOM    237  CE  LYS    15      63.737  36.567  57.361  1.00  0.00           C  
ATOM    238  NZ  LYS    15      64.237  37.963  57.553  1.00  0.00           N1+
ATOM    239  H   LYS    15      57.177  37.025  56.465  1.00  0.00           H  
ATOM    240  HA  LYS    15      59.210  39.162  57.044  1.00  0.00           H  
ATOM    241  HB2 LYS    15      59.725  37.132  58.349  1.00  0.00           H  
ATOM    242  HB3 LYS    15      59.654  36.185  56.932  1.00  0.00           H  
ATOM    243  HG2 LYS    15      61.670  37.367  55.888  1.00  0.00           H  
ATOM    244  HG3 LYS    15      61.598  38.451  57.383  1.00  0.00           H  
ATOM    245  HD2 LYS    15      62.015  36.878  58.753  1.00  0.00           H  
ATOM    246  HD3 LYS    15      61.868  35.594  57.662  1.00  0.00           H  
ATOM    247  HE2 LYS    15      64.274  35.883  58.017  1.00  0.00           H  
ATOM    248  HE3 LYS    15      63.955  36.283  56.332  1.00  0.00           H  
ATOM    249  HZ1 LYS    15      65.084  38.088  57.018  1.00  0.00           H  
ATOM    250  HZ2 LYS    15      63.623  38.676  57.186  1.00  0.00           H  
ATOM    251  HZ3 LYS    15      64.452  38.239  58.500  1.00  0.00           H  
ATOM    252  N   GLU    16      59.882  39.572  54.678  1.00  0.00           N  
ATOM    253  CA  GLU    16      60.244  39.938  53.284  1.00  0.00           C  
ATOM    254  C   GLU    16      61.315  40.987  53.248  1.00  0.00           C  
ATOM    255  O   GLU    16      61.265  41.853  54.146  1.00  0.00           O  
ATOM    256  CB  GLU    16      58.940  40.402  52.552  1.00  0.00           C  
ATOM    257  CG  GLU    16      59.104  40.555  50.985  1.00  0.00           C  
ATOM    258  CD  GLU    16      59.256  39.159  50.284  1.00  0.00           C  
ATOM    259  OE1 GLU    16      58.412  38.611  49.570  1.00  0.00           O  
ATOM    260  OE2 GLU    16      60.322  38.531  50.585  1.00  0.00           O1-
ATOM    261  H   GLU    16      60.130  40.263  55.371  1.00  0.00           H  
ATOM    262  HA  GLU    16      60.583  39.047  52.755  1.00  0.00           H  
ATOM    263  HB2 GLU    16      58.088  39.757  52.769  1.00  0.00           H  
ATOM    264  HB3 GLU    16      58.543  41.334  52.952  1.00  0.00           H  
ATOM    265  HG2 GLU    16      58.252  41.088  50.562  1.00  0.00           H  
ATOM    266  HG3 GLU    16      59.948  41.210  50.765  1.00  0.00           H  
ATOM    267  N   GLY    17      62.239  40.951  52.287  1.00  0.00           N  
ATOM    268  CA  GLY    17      63.413  41.800  52.126  1.00  0.00           C  
ATOM    269  C   GLY    17      64.406  41.740  53.288  1.00  0.00           C  
ATOM    270  O   GLY    17      64.461  40.698  53.940  1.00  0.00           O  
ATOM    271  H   GLY    17      62.241  40.166  51.652  1.00  0.00           H  
ATOM    272  HA2 GLY    17      63.975  41.559  51.223  1.00  0.00           H  
ATOM    273  HA3 GLY    17      63.046  42.825  52.078  1.00  0.00           H  
ATOM    274  N   ASN    18      65.250  42.762  53.469  1.00  0.00           N  
ATOM    275  CA  ASN    18      66.315  42.805  54.569  1.00  0.00           C  
ATOM    276  C   ASN    18      65.795  43.527  55.832  1.00  0.00           C  
ATOM    277  O   ASN    18      66.157  43.169  56.935  1.00  0.00           O  
ATOM    278  CB  ASN    18      67.607  43.469  53.996  1.00  0.00           C  
ATOM    279  CG  ASN    18      68.634  43.359  55.069  1.00  0.00           C  
ATOM    280  OD1 ASN    18      69.131  42.237  55.320  1.00  0.00           O  
ATOM    281  ND2 ASN    18      69.113  44.498  55.546  1.00  0.00           N  
ATOM    282  H   ASN    18      65.164  43.583  52.887  1.00  0.00           H  
ATOM    283  HA  ASN    18      66.524  41.759  54.790  1.00  0.00           H  
ATOM    284  HB2 ASN    18      67.943  42.950  53.099  1.00  0.00           H  
ATOM    285  HB3 ASN    18      67.380  44.500  53.728  1.00  0.00           H  
ATOM    286 HD21 ASN    18      68.689  45.386  55.319  1.00  0.00           H  
ATOM    287 HD22 ASN    18      69.580  44.404  56.436  1.00  0.00           H  
ATOM    288  N   GLY    19      64.906  44.548  55.604  1.00  0.00           N  
ATOM    289  CA  GLY    19      64.193  45.265  56.653  1.00  0.00           C  
ATOM    290  C   GLY    19      63.296  44.355  57.573  1.00  0.00           C  
ATOM    291  O   GLY    19      63.113  43.181  57.390  1.00  0.00           O  
ATOM    292  H   GLY    19      64.740  44.898  54.671  1.00  0.00           H  
ATOM    293  HA2 GLY    19      64.989  45.700  57.258  1.00  0.00           H  
ATOM    294  HA3 GLY    19      63.523  46.000  56.208  1.00  0.00           H  
ATOM    295  N   PRO    20      62.819  44.930  58.649  1.00  0.00           N  
ATOM    296  CA  PRO    20      62.208  44.196  59.749  1.00  0.00           C  
ATOM    297  C   PRO    20      60.924  43.395  59.417  1.00  0.00           C  
ATOM    298  O   PRO    20      60.223  43.689  58.396  1.00  0.00           O  
ATOM    299  CD  PRO    20      62.936  46.337  59.013  1.00  0.00           C  
ATOM    300  CG  PRO    20      61.975  46.592  60.227  1.00  0.00           C  
ATOM    301  CB  PRO    20      62.116  45.224  60.947  1.00  0.00           C  
ATOM    302  HD2 PRO    20      62.613  47.035  58.240  1.00  0.00           H  
ATOM    303  HD3 PRO    20      63.959  46.575  59.305  1.00  0.00           H  
ATOM    304  HG2 PRO    20      60.925  46.743  59.977  1.00  0.00           H  
ATOM    305  HG3 PRO    20      62.370  47.456  60.763  1.00  0.00           H  
ATOM    306  HB2 PRO    20      61.283  44.986  61.610  1.00  0.00           H  
ATOM    307  HB3 PRO    20      62.985  45.220  61.606  1.00  0.00           H  
ATOM    308  HA  PRO    20      62.930  43.401  59.934  1.00  0.00           H  
ATOM    309  N   VAL    21      60.564  42.386  60.285  1.00  0.00           N  
ATOM    310  CA  VAL    21      59.340  41.548  60.159  1.00  0.00           C  
ATOM    311  C   VAL    21      58.139  42.256  60.736  1.00  0.00           C  
ATOM    312  O   VAL    21      58.194  43.183  61.557  1.00  0.00           O  
ATOM    313  CB  VAL    21      59.511  40.167  60.763  1.00  0.00           C  
ATOM    314  CG1 VAL    21      60.557  39.449  59.900  1.00  0.00           C  
ATOM    315  CG2 VAL    21      59.907  40.225  62.238  1.00  0.00           C  
ATOM    316  H   VAL    21      61.048  42.381  61.172  1.00  0.00           H  
ATOM    317  HA  VAL    21      59.065  41.416  59.112  1.00  0.00           H  
ATOM    318  HB  VAL    21      58.571  39.627  60.649  1.00  0.00           H  
ATOM    319 HG11 VAL    21      60.639  38.387  60.134  1.00  0.00           H  
ATOM    320 HG12 VAL    21      60.367  39.466  58.827  1.00  0.00           H  
ATOM    321 HG13 VAL    21      61.529  39.940  59.940  1.00  0.00           H  
ATOM    322 HG21 VAL    21      60.917  40.627  62.317  1.00  0.00           H  
ATOM    323 HG22 VAL    21      59.221  40.878  62.777  1.00  0.00           H  
ATOM    324 HG23 VAL    21      59.874  39.243  62.710  1.00  0.00           H  
ATOM    325  N   THR    22      56.912  41.785  60.439  1.00  0.00           N  
ATOM    326  CA  THR    22      55.609  42.234  60.924  1.00  0.00           C  
ATOM    327  C   THR    22      54.681  41.067  61.336  1.00  0.00           C  
ATOM    328  O   THR    22      54.980  39.949  60.926  1.00  0.00           O  
ATOM    329  CB  THR    22      55.030  43.224  59.915  1.00  0.00           C  
ATOM    330  CG2 THR    22      54.553  42.589  58.637  1.00  0.00           C  
ATOM    331  OG1 THR    22      53.857  43.788  60.484  1.00  0.00           O  
ATOM    332  H   THR    22      56.822  40.834  60.111  1.00  0.00           H  
ATOM    333  HA  THR    22      55.819  42.858  61.793  1.00  0.00           H  
ATOM    334  HB  THR    22      55.731  44.028  59.689  1.00  0.00           H  
ATOM    335 HG21 THR    22      53.958  41.709  58.888  1.00  0.00           H  
ATOM    336 HG22 THR    22      54.047  43.335  58.024  1.00  0.00           H  
ATOM    337 HG23 THR    22      55.449  42.290  58.095  1.00  0.00           H  
ATOM    338  HG1 THR    22      53.536  44.538  59.978  1.00  0.00           H  
ATOM    339  N   GLN    23      53.579  41.305  62.033  1.00  0.00           N  
ATOM    340  CA  GLN    23      52.623  40.301  62.279  1.00  0.00           C  
ATOM    341  C   GLN    23      51.351  40.710  61.566  1.00  0.00           C  
ATOM    342  O   GLN    23      50.884  41.867  61.612  1.00  0.00           O  
ATOM    343  CB  GLN    23      52.403  40.130  63.789  1.00  0.00           C  
ATOM    344  CG  GLN    23      51.436  39.037  64.251  1.00  0.00           C  
ATOM    345  CD  GLN    23      49.990  39.500  64.554  1.00  0.00           C  
ATOM    346  OE1 GLN    23      49.435  40.442  64.075  1.00  0.00           O  
ATOM    347  NE2 GLN    23      49.254  38.641  65.242  1.00  0.00           N  
ATOM    348  H   GLN    23      53.206  42.231  62.185  1.00  0.00           H  
ATOM    349  HA  GLN    23      52.846  39.295  61.924  1.00  0.00           H  
ATOM    350  HB2 GLN    23      53.347  40.037  64.325  1.00  0.00           H  
ATOM    351  HB3 GLN    23      52.056  41.092  64.167  1.00  0.00           H  
ATOM    352  HG2 GLN    23      51.422  38.305  63.442  1.00  0.00           H  
ATOM    353  HG3 GLN    23      51.742  38.600  65.202  1.00  0.00           H  
ATOM    354 HE21 GLN    23      49.608  37.773  65.619  1.00  0.00           H  
ATOM    355 HE22 GLN    23      48.280  38.869  65.382  1.00  0.00           H  
ATOM    356  N   TRP    24      50.692  39.731  60.935  1.00  0.00           N  
ATOM    357  CA  TRP    24      49.421  39.907  60.273  1.00  0.00           C  
ATOM    358  C   TRP    24      48.321  39.018  60.891  1.00  0.00           C  
ATOM    359  O   TRP    24      48.586  37.957  61.483  1.00  0.00           O  
ATOM    360  CB  TRP    24      49.537  39.606  58.774  1.00  0.00           C  
ATOM    361  CG  TRP    24      50.381  40.411  57.862  1.00  0.00           C  
ATOM    362  CD1 TRP    24      51.134  41.490  58.164  1.00  0.00           C  
ATOM    363  NE1 TRP    24      51.788  41.995  57.060  1.00  0.00           N  
ATOM    364  CE2 TRP    24      51.554  41.150  55.912  1.00  0.00           C  
ATOM    365  CZ2 TRP    24      51.986  41.168  54.562  1.00  0.00           C  
ATOM    366  CH2 TRP    24      51.456  40.176  53.704  1.00  0.00           C  
ATOM    367  CZ3 TRP    24      50.564  39.217  54.122  1.00  0.00           C  
ATOM    368  CE3 TRP    24      50.155  39.240  55.442  1.00  0.00           C  
ATOM    369  CD2 TRP    24      50.744  40.118  56.453  1.00  0.00           C  
ATOM    370  H   TRP    24      51.092  38.806  61.007  1.00  0.00           H  
ATOM    371  HA  TRP    24      49.131  40.958  60.287  1.00  0.00           H  
ATOM    372  HB2 TRP    24      49.952  38.599  58.800  1.00  0.00           H  
ATOM    373  HB3 TRP    24      48.515  39.462  58.423  1.00  0.00           H  
ATOM    374  HD1 TRP    24      51.181  41.993  59.119  1.00  0.00           H  
ATOM    375  HE1 TRP    24      52.259  42.886  56.990  1.00  0.00           H  
ATOM    376  HZ2 TRP    24      52.527  42.043  54.232  1.00  0.00           H  
ATOM    377  HH2 TRP    24      51.885  40.103  52.715  1.00  0.00           H  
ATOM    378  HZ3 TRP    24      50.172  38.527  53.390  1.00  0.00           H  
ATOM    379  HE3 TRP    24      49.423  38.537  55.814  1.00  0.00           H  
ATOM    380  N   LYS    25      47.060  39.480  60.747  1.00  0.00           N  
ATOM    381  CA  LYS    25      45.863  38.788  61.234  1.00  0.00           C  
ATOM    382  C   LYS    25      44.758  38.713  60.159  1.00  0.00           C  
ATOM    383  O   LYS    25      44.510  39.769  59.531  1.00  0.00           O  
ATOM    384  CB  LYS    25      45.340  39.342  62.568  1.00  0.00           C  
ATOM    385  CG  LYS    25      44.033  38.662  62.982  1.00  0.00           C  
ATOM    386  CD  LYS    25      43.632  39.062  64.462  1.00  0.00           C  
ATOM    387  CE  LYS    25      43.260  40.571  64.568  1.00  0.00           C  
ATOM    388  NZ  LYS    25      41.860  40.775  64.186  1.00  0.00           N1+
ATOM    389  H   LYS    25      46.985  40.413  60.367  1.00  0.00           H  
ATOM    390  HA  LYS    25      46.237  37.786  61.441  1.00  0.00           H  
ATOM    391  HB2 LYS    25      46.128  39.177  63.302  1.00  0.00           H  
ATOM    392  HB3 LYS    25      45.291  40.422  62.422  1.00  0.00           H  
ATOM    393  HG2 LYS    25      43.264  38.925  62.256  1.00  0.00           H  
ATOM    394  HG3 LYS    25      44.076  37.574  62.917  1.00  0.00           H  
ATOM    395  HD2 LYS    25      42.865  38.403  64.868  1.00  0.00           H  
ATOM    396  HD3 LYS    25      44.557  38.907  65.018  1.00  0.00           H  
ATOM    397  HE2 LYS    25      43.400  40.712  65.639  1.00  0.00           H  
ATOM    398  HE3 LYS    25      43.896  41.191  63.935  1.00  0.00           H  
ATOM    399  HZ1 LYS    25      41.152  40.236  64.664  1.00  0.00           H  
ATOM    400  HZ2 LYS    25      41.676  41.764  64.280  1.00  0.00           H  
ATOM    401  HZ3 LYS    25      41.635  40.659  63.208  1.00  0.00           H  
ATOM    402  N   GLY    26      44.035  37.600  59.972  1.00  0.00           N  
ATOM    403  CA  GLY    26      43.171  37.485  58.817  1.00  0.00           C  
ATOM    404  C   GLY    26      42.134  36.353  58.830  1.00  0.00           C  
ATOM    405  O   GLY    26      42.141  35.552  59.756  1.00  0.00           O  
ATOM    406  H   GLY    26      44.228  36.809  60.569  1.00  0.00           H  
ATOM    407  HA2 GLY    26      42.666  38.451  58.791  1.00  0.00           H  
ATOM    408  HA3 GLY    26      43.764  37.320  57.918  1.00  0.00           H  
ATOM    409  N   THR    27      41.363  36.307  57.782  1.00  0.00           N  
ATOM    410  CA  THR    27      40.381  35.181  57.481  1.00  0.00           C  
ATOM    411  C   THR    27      40.750  34.438  56.197  1.00  0.00           C  
ATOM    412  O   THR    27      40.885  35.052  55.156  1.00  0.00           O  
ATOM    413  CB  THR    27      38.881  35.609  57.413  1.00  0.00           C  
ATOM    414  CG2 THR    27      38.005  34.514  57.239  1.00  0.00           C  
ATOM    415  OG1 THR    27      38.510  36.336  58.525  1.00  0.00           O  
ATOM    416  H   THR    27      41.429  36.994  57.043  1.00  0.00           H  
ATOM    417  HA  THR    27      40.523  34.421  58.249  1.00  0.00           H  
ATOM    418  HB  THR    27      38.723  36.286  56.574  1.00  0.00           H  
ATOM    419 HG21 THR    27      38.236  34.020  56.295  1.00  0.00           H  
ATOM    420 HG22 THR    27      38.070  33.812  58.071  1.00  0.00           H  
ATOM    421 HG23 THR    27      37.001  34.931  57.161  1.00  0.00           H  
ATOM    422  HG1 THR    27      37.690  36.751  58.247  1.00  0.00           H  
ATOM    423  N   VAL    28      41.051  33.116  56.228  1.00  0.00           N  
ATOM    424  CA  VAL    28      41.271  32.249  55.030  1.00  0.00           C  
ATOM    425  C   VAL    28      39.894  31.950  54.369  1.00  0.00           C  
ATOM    426  O   VAL    28      38.950  31.611  55.105  1.00  0.00           O  
ATOM    427  CB  VAL    28      42.049  30.904  55.345  1.00  0.00           C  
ATOM    428  CG1 VAL    28      42.286  30.112  54.035  1.00  0.00           C  
ATOM    429  CG2 VAL    28      43.405  31.215  55.980  1.00  0.00           C  
ATOM    430  H   VAL    28      41.034  32.648  57.123  1.00  0.00           H  
ATOM    431  HA  VAL    28      41.873  32.846  54.345  1.00  0.00           H  
ATOM    432  HB  VAL    28      41.483  30.293  56.049  1.00  0.00           H  
ATOM    433 HG11 VAL    28      42.738  30.775  53.297  1.00  0.00           H  
ATOM    434 HG12 VAL    28      42.927  29.261  54.267  1.00  0.00           H  
ATOM    435 HG13 VAL    28      41.309  29.972  53.573  1.00  0.00           H  
ATOM    436 HG21 VAL    28      44.071  31.650  55.235  1.00  0.00           H  
ATOM    437 HG22 VAL    28      43.282  31.923  56.800  1.00  0.00           H  
ATOM    438 HG23 VAL    28      43.850  30.317  56.408  1.00  0.00           H  
ATOM    439  N   LEU    29      39.772  32.138  53.035  1.00  0.00           N  
ATOM    440  CA  LEU    29      38.445  32.276  52.268  1.00  0.00           C  
ATOM    441  C   LEU    29      38.181  31.006  51.395  1.00  0.00           C  
ATOM    442  O   LEU    29      37.174  30.332  51.546  1.00  0.00           O  
ATOM    443  CB  LEU    29      38.413  33.464  51.289  1.00  0.00           C  
ATOM    444  CG  LEU    29      38.726  34.806  51.756  1.00  0.00           C  
ATOM    445  CD1 LEU    29      39.171  35.759  50.590  1.00  0.00           C  
ATOM    446  CD2 LEU    29      37.520  35.456  52.489  1.00  0.00           C  
ATOM    447  H   LEU    29      40.434  32.691  52.511  1.00  0.00           H  
ATOM    448  HA  LEU    29      37.545  32.260  52.883  1.00  0.00           H  
ATOM    449  HB2 LEU    29      39.137  33.161  50.533  1.00  0.00           H  
ATOM    450  HB3 LEU    29      37.437  33.494  50.804  1.00  0.00           H  
ATOM    451  HG  LEU    29      39.508  34.697  52.508  1.00  0.00           H  
ATOM    452 HD11 LEU    29      38.325  35.983  49.940  1.00  0.00           H  
ATOM    453 HD12 LEU    29      39.536  36.706  50.988  1.00  0.00           H  
ATOM    454 HD13 LEU    29      39.958  35.308  49.985  1.00  0.00           H  
ATOM    455 HD21 LEU    29      37.886  36.355  52.985  1.00  0.00           H  
ATOM    456 HD22 LEU    29      36.697  35.705  51.820  1.00  0.00           H  
ATOM    457 HD23 LEU    29      37.101  34.778  53.233  1.00  0.00           H  
ATOM    458  N   ASP    30      39.063  30.628  50.459  1.00  0.00           N  
ATOM    459  CA  ASP    30      38.742  29.551  49.516  1.00  0.00           C  
ATOM    460  C   ASP    30      40.075  28.997  48.955  1.00  0.00           C  
ATOM    461  O   ASP    30      41.009  29.756  48.622  1.00  0.00           O  
ATOM    462  CB  ASP    30      37.833  30.109  48.461  1.00  0.00           C  
ATOM    463  CG  ASP    30      37.065  29.106  47.537  1.00  0.00           C  
ATOM    464  OD1 ASP    30      36.836  29.517  46.398  1.00  0.00           O  
ATOM    465  OD2 ASP    30      36.772  27.935  47.887  1.00  0.00           O1-
ATOM    466  H   ASP    30      39.951  31.068  50.266  1.00  0.00           H  
ATOM    467  HA  ASP    30      38.170  28.730  49.949  1.00  0.00           H  
ATOM    468  HB2 ASP    30      37.096  30.751  48.944  1.00  0.00           H  
ATOM    469  HB3 ASP    30      38.429  30.685  47.753  1.00  0.00           H  
ATOM    470  N   GLN    31      40.274  27.713  48.880  1.00  0.00           N  
ATOM    471  CA  GLN    31      41.243  26.933  48.082  1.00  0.00           C  
ATOM    472  C   GLN    31      40.904  27.035  46.606  1.00  0.00           C  
ATOM    473  O   GLN    31      39.731  27.061  46.214  1.00  0.00           O  
ATOM    474  CB  GLN    31      41.173  25.456  48.598  1.00  0.00           C  
ATOM    475  CG  GLN    31      42.413  24.635  48.296  1.00  0.00           C  
ATOM    476  CD  GLN    31      42.556  23.339  49.117  1.00  0.00           C  
ATOM    477  OE1 GLN    31      41.595  22.764  49.530  1.00  0.00           O  
ATOM    478  NE2 GLN    31      43.756  22.835  49.319  1.00  0.00           N  
ATOM    479  H   GLN    31      39.530  27.153  49.272  1.00  0.00           H  
ATOM    480  HA  GLN    31      42.223  27.382  48.241  1.00  0.00           H  
ATOM    481  HB2 GLN    31      41.124  25.593  49.678  1.00  0.00           H  
ATOM    482  HB3 GLN    31      40.291  24.956  48.197  1.00  0.00           H  
ATOM    483  HG2 GLN    31      42.654  24.471  47.246  1.00  0.00           H  
ATOM    484  HG3 GLN    31      43.254  25.294  48.513  1.00  0.00           H  
ATOM    485 HE21 GLN    31      44.527  23.376  48.953  1.00  0.00           H  
ATOM    486 HE22 GLN    31      43.953  21.992  49.840  1.00  0.00           H  
ATOM    487  N   VAL    32      41.941  27.250  45.828  1.00  0.00           N  
ATOM    488  CA  VAL    32      41.846  27.622  44.410  1.00  0.00           C  
ATOM    489  C   VAL    32      41.646  26.347  43.559  1.00  0.00           C  
ATOM    490  O   VAL    32      42.544  25.503  43.571  1.00  0.00           O  
ATOM    491  CB  VAL    32      42.988  28.473  43.905  1.00  0.00           C  
ATOM    492  CG1 VAL    32      43.296  28.559  42.381  1.00  0.00           C  
ATOM    493  CG2 VAL    32      42.907  29.868  44.564  1.00  0.00           C  
ATOM    494  H   VAL    32      42.882  27.064  46.143  1.00  0.00           H  
ATOM    495  HA  VAL    32      41.001  28.310  44.385  1.00  0.00           H  
ATOM    496  HB  VAL    32      43.840  27.966  44.357  1.00  0.00           H  
ATOM    497 HG11 VAL    32      42.599  29.133  41.770  1.00  0.00           H  
ATOM    498 HG12 VAL    32      44.266  29.013  42.177  1.00  0.00           H  
ATOM    499 HG13 VAL    32      43.268  27.595  41.873  1.00  0.00           H  
ATOM    500 HG21 VAL    32      43.822  30.384  44.272  1.00  0.00           H  
ATOM    501 HG22 VAL    32      41.971  30.370  44.319  1.00  0.00           H  
ATOM    502 HG23 VAL    32      42.953  29.824  45.652  1.00  0.00           H  
ATOM    503  N   PRO    33      40.516  26.159  42.795  1.00  0.00           N  
ATOM    504  CA  PRO    33      40.202  24.865  42.093  1.00  0.00           C  
ATOM    505  C   PRO    33      41.365  24.326  41.202  1.00  0.00           C  
ATOM    506  O   PRO    33      41.622  23.145  41.244  1.00  0.00           O  
ATOM    507  CD  PRO    33      39.324  26.990  42.791  1.00  0.00           C  
ATOM    508  CG  PRO    33      38.217  26.127  42.178  1.00  0.00           C  
ATOM    509  CB  PRO    33      38.925  25.103  41.309  1.00  0.00           C  
ATOM    510  HD2 PRO    33      39.396  27.948  42.276  1.00  0.00           H  
ATOM    511  HD3 PRO    33      39.027  27.169  43.824  1.00  0.00           H  
ATOM    512  HG2 PRO    33      37.588  26.766  41.558  1.00  0.00           H  
ATOM    513  HG3 PRO    33      37.665  25.717  43.025  1.00  0.00           H  
ATOM    514  HB2 PRO    33      39.019  25.553  40.320  1.00  0.00           H  
ATOM    515  HB3 PRO    33      38.260  24.239  41.323  1.00  0.00           H  
ATOM    516  HA  PRO    33      39.983  24.106  42.845  1.00  0.00           H  
ATOM    517  N   VAL    34      42.024  25.145  40.430  1.00  0.00           N  
ATOM    518  CA  VAL    34      43.163  24.845  39.513  1.00  0.00           C  
ATOM    519  C   VAL    34      44.507  24.490  40.186  1.00  0.00           C  
ATOM    520  O   VAL    34      45.415  23.981  39.568  1.00  0.00           O  
ATOM    521  CB  VAL    34      43.486  26.007  38.399  1.00  0.00           C  
ATOM    522  CG1 VAL    34      42.500  26.105  37.351  1.00  0.00           C  
ATOM    523  CG2 VAL    34      43.712  27.302  39.040  1.00  0.00           C  
ATOM    524  H   VAL    34      41.629  26.072  40.494  1.00  0.00           H  
ATOM    525  HA  VAL    34      42.917  23.908  39.012  1.00  0.00           H  
ATOM    526  HB  VAL    34      44.416  25.797  37.872  1.00  0.00           H  
ATOM    527 HG11 VAL    34      41.530  25.967  37.827  1.00  0.00           H  
ATOM    528 HG12 VAL    34      42.489  27.061  36.827  1.00  0.00           H  
ATOM    529 HG13 VAL    34      42.624  25.322  36.603  1.00  0.00           H  
ATOM    530 HG21 VAL    34      44.584  27.189  39.684  1.00  0.00           H  
ATOM    531 HG22 VAL    34      43.992  28.103  38.357  1.00  0.00           H  
ATOM    532 HG23 VAL    34      42.771  27.622  39.488  1.00  0.00           H  
ATOM    533  N   ASN    35      44.577  24.862  41.481  1.00  0.00           N  
ATOM    534  CA  ASN    35      45.862  24.939  42.197  1.00  0.00           C  
ATOM    535  C   ASN    35      45.681  24.735  43.727  1.00  0.00           C  
ATOM    536  O   ASN    35      45.734  25.678  44.483  1.00  0.00           O  
ATOM    537  CB  ASN    35      46.695  26.178  41.847  1.00  0.00           C  
ATOM    538  CG  ASN    35      47.987  26.163  42.641  1.00  0.00           C  
ATOM    539  OD1 ASN    35      48.484  25.150  43.066  1.00  0.00           O  
ATOM    540  ND2 ASN    35      48.671  27.224  42.750  1.00  0.00           N  
ATOM    541  H   ASN    35      43.747  25.252  41.904  1.00  0.00           H  
ATOM    542  HA  ASN    35      46.459  24.158  41.726  1.00  0.00           H  
ATOM    543  HB2 ASN    35      46.826  26.322  40.774  1.00  0.00           H  
ATOM    544  HB3 ASN    35      46.062  27.012  42.149  1.00  0.00           H  
ATOM    545 HD21 ASN    35      48.403  28.024  42.194  1.00  0.00           H  
ATOM    546 HD22 ASN    35      49.615  27.142  43.098  1.00  0.00           H  
ATOM    547  N   PRO    36      45.557  23.485  44.163  1.00  0.00           N  
ATOM    548  CA  PRO    36      45.127  23.208  45.546  1.00  0.00           C  
ATOM    549  C   PRO    36      46.184  23.493  46.654  1.00  0.00           C  
ATOM    550  O   PRO    36      45.886  23.473  47.804  1.00  0.00           O  
ATOM    551  CD  PRO    36      45.240  22.325  43.329  1.00  0.00           C  
ATOM    552  CG  PRO    36      44.437  21.344  44.144  1.00  0.00           C  
ATOM    553  CB  PRO    36      44.980  21.695  45.539  1.00  0.00           C  
ATOM    554  HD2 PRO    36      46.135  21.737  43.124  1.00  0.00           H  
ATOM    555  HD3 PRO    36      44.692  22.557  42.416  1.00  0.00           H  
ATOM    556  HG2 PRO    36      44.556  20.284  43.919  1.00  0.00           H  
ATOM    557  HG3 PRO    36      43.380  21.549  43.976  1.00  0.00           H  
ATOM    558  HB2 PRO    36      45.945  21.231  45.743  1.00  0.00           H  
ATOM    559  HB3 PRO    36      44.311  21.431  46.358  1.00  0.00           H  
ATOM    560  HA  PRO    36      44.138  23.630  45.722  1.00  0.00           H  
ATOM    561  N   SER    37      47.436  23.718  46.261  1.00  0.00           N  
ATOM    562  CA  SER    37      48.543  24.139  47.094  1.00  0.00           C  
ATOM    563  C   SER    37      48.318  25.576  47.562  1.00  0.00           C  
ATOM    564  O   SER    37      48.981  26.050  48.486  1.00  0.00           O  
ATOM    565  CB  SER    37      49.771  24.053  46.271  1.00  0.00           C  
ATOM    566  OG  SER    37      50.043  22.659  45.996  1.00  0.00           O  
ATOM    567  H   SER    37      47.535  23.670  45.257  1.00  0.00           H  
ATOM    568  HA  SER    37      48.699  23.420  47.898  1.00  0.00           H  
ATOM    569  HB2 SER    37      49.654  24.580  45.325  1.00  0.00           H  
ATOM    570  HB3 SER    37      50.638  24.408  46.828  1.00  0.00           H  
ATOM    571  HG  SER    37      49.576  22.304  45.236  1.00  0.00           H  
ATOM    572  N   LEU    38      47.239  26.229  47.077  1.00  0.00           N  
ATOM    573  CA  LEU    38      47.089  27.655  47.258  1.00  0.00           C  
ATOM    574  C   LEU    38      45.748  27.992  47.851  1.00  0.00           C  
ATOM    575  O   LEU    38      44.732  27.353  47.496  1.00  0.00           O  
ATOM    576  CB  LEU    38      47.341  28.294  45.884  1.00  0.00           C  
ATOM    577  CG  LEU    38      47.080  29.801  45.828  1.00  0.00           C  
ATOM    578  CD1 LEU    38      48.237  30.616  46.407  1.00  0.00           C  
ATOM    579  CD2 LEU    38      46.786  30.430  44.441  1.00  0.00           C  
ATOM    580  H   LEU    38      46.739  25.798  46.312  1.00  0.00           H  
ATOM    581  HA  LEU    38      47.854  28.091  47.900  1.00  0.00           H  
ATOM    582  HB2 LEU    38      48.383  28.199  45.578  1.00  0.00           H  
ATOM    583  HB3 LEU    38      46.580  27.901  45.210  1.00  0.00           H  
ATOM    584  HG  LEU    38      46.179  30.010  46.405  1.00  0.00           H  
ATOM    585 HD11 LEU    38      47.999  31.663  46.598  1.00  0.00           H  
ATOM    586 HD12 LEU    38      48.497  30.226  47.391  1.00  0.00           H  
ATOM    587 HD13 LEU    38      49.120  30.562  45.769  1.00  0.00           H  
ATOM    588 HD21 LEU    38      47.523  30.126  43.697  1.00  0.00           H  
ATOM    589 HD22 LEU    38      45.780  30.150  44.130  1.00  0.00           H  
ATOM    590 HD23 LEU    38      46.907  31.510  44.514  1.00  0.00           H  
ATOM    591  N   TYR    39      45.682  28.980  48.758  1.00  0.00           N  
ATOM    592  CA  TYR    39      44.522  29.519  49.480  1.00  0.00           C  
ATOM    593  C   TYR    39      44.336  31.094  49.276  1.00  0.00           C  
ATOM    594  O   TYR    39      45.242  31.811  49.465  1.00  0.00           O  
ATOM    595  CB  TYR    39      44.802  29.220  50.918  1.00  0.00           C  
ATOM    596  CG  TYR    39      44.769  27.728  51.271  1.00  0.00           C  
ATOM    597  CD1 TYR    39      46.011  27.066  51.469  1.00  0.00           C  
ATOM    598  CE1 TYR    39      46.019  25.693  51.810  1.00  0.00           C  
ATOM    599  CZ  TYR    39      44.830  24.975  51.860  1.00  0.00           C  
ATOM    600  OH  TYR    39      44.791  23.674  52.296  1.00  0.00           O  
ATOM    601  CE2 TYR    39      43.595  25.626  51.704  1.00  0.00           C  
ATOM    602  CD2 TYR    39      43.566  27.039  51.491  1.00  0.00           C  
ATOM    603  H   TYR    39      46.531  29.463  49.013  1.00  0.00           H  
ATOM    604  HA  TYR    39      43.659  28.920  49.188  1.00  0.00           H  
ATOM    605  HB2 TYR    39      45.859  29.470  51.005  1.00  0.00           H  
ATOM    606  HB3 TYR    39      44.080  29.793  51.500  1.00  0.00           H  
ATOM    607  HD1 TYR    39      46.923  27.626  51.325  1.00  0.00           H  
ATOM    608  HE1 TYR    39      46.988  25.242  51.963  1.00  0.00           H  
ATOM    609  HH  TYR    39      43.931  23.571  52.710  1.00  0.00           H  
ATOM    610  HE2 TYR    39      42.647  25.143  51.892  1.00  0.00           H  
ATOM    611  HD2 TYR    39      42.559  27.426  51.444  1.00  0.00           H  
ATOM    612  N   LEU    40      43.063  31.601  49.089  1.00  0.00           N  
ATOM    613  CA  LEU    40      42.700  33.009  49.109  1.00  0.00           C  
ATOM    614  C   LEU    40      42.459  33.569  50.540  1.00  0.00           C  
ATOM    615  O   LEU    40      41.781  32.918  51.350  1.00  0.00           O  
ATOM    616  CB  LEU    40      41.554  33.392  48.161  1.00  0.00           C  
ATOM    617  CG  LEU    40      41.623  32.942  46.655  1.00  0.00           C  
ATOM    618  CD1 LEU    40      40.488  33.615  45.865  1.00  0.00           C  
ATOM    619  CD2 LEU    40      42.918  33.281  46.048  1.00  0.00           C  
ATOM    620  H   LEU    40      42.355  30.882  49.116  1.00  0.00           H  
ATOM    621  HA  LEU    40      43.562  33.548  48.716  1.00  0.00           H  
ATOM    622  HB2 LEU    40      40.679  32.938  48.625  1.00  0.00           H  
ATOM    623  HB3 LEU    40      41.406  34.471  48.200  1.00  0.00           H  
ATOM    624  HG  LEU    40      41.432  31.869  46.612  1.00  0.00           H  
ATOM    625 HD11 LEU    40      39.514  33.413  46.311  1.00  0.00           H  
ATOM    626 HD12 LEU    40      40.648  34.693  45.848  1.00  0.00           H  
ATOM    627 HD13 LEU    40      40.493  33.172  44.869  1.00  0.00           H  
ATOM    628 HD21 LEU    40      42.964  32.999  44.996  1.00  0.00           H  
ATOM    629 HD22 LEU    40      43.072  34.355  46.159  1.00  0.00           H  
ATOM    630 HD23 LEU    40      43.749  32.719  46.474  1.00  0.00           H  
ATOM    631  N   ILE    41      42.950  34.746  50.964  1.00  0.00           N  
ATOM    632  CA  ILE    41      42.894  35.223  52.342  1.00  0.00           C  
ATOM    633  C   ILE    41      42.480  36.637  52.379  1.00  0.00           C  
ATOM    634  O   ILE    41      43.043  37.444  51.631  1.00  0.00           O  
ATOM    635  CB  ILE    41      44.322  35.052  52.944  1.00  0.00           C  
ATOM    636  CG2 ILE    41      44.274  35.692  54.376  1.00  0.00           C  
ATOM    637  CG1 ILE    41      44.757  33.594  53.149  1.00  0.00           C  
ATOM    638  CD1 ILE    41      46.258  33.293  53.069  1.00  0.00           C  
ATOM    639  H   ILE    41      43.518  35.227  50.281  1.00  0.00           H  
ATOM    640  HA  ILE    41      42.196  34.648  52.950  1.00  0.00           H  
ATOM    641  HB  ILE    41      45.014  35.552  52.267  1.00  0.00           H  
ATOM    642 HG21 ILE    41      43.446  35.300  54.968  1.00  0.00           H  
ATOM    643 HG22 ILE    41      45.208  35.360  54.830  1.00  0.00           H  
ATOM    644 HG23 ILE    41      44.088  36.764  54.313  1.00  0.00           H  
ATOM    645 HG12 ILE    41      44.300  33.267  54.083  1.00  0.00           H  
ATOM    646 HG13 ILE    41      44.249  33.037  52.362  1.00  0.00           H  
ATOM    647 HD11 ILE    41      46.649  33.782  53.960  1.00  0.00           H  
ATOM    648 HD12 ILE    41      46.435  32.217  53.055  1.00  0.00           H  
ATOM    649 HD13 ILE    41      46.623  33.790  52.170  1.00  0.00           H  
ATOM    650  N   LYS    42      41.512  37.026  53.180  1.00  0.00           N  
ATOM    651  CA  LYS    42      41.194  38.390  53.727  1.00  0.00           C  
ATOM    652  C   LYS    42      41.761  38.734  55.019  1.00  0.00           C  
ATOM    653  O   LYS    42      41.176  38.510  56.073  1.00  0.00           O  
ATOM    654  CB  LYS    42      39.635  38.676  53.620  1.00  0.00           C  
ATOM    655  CG  LYS    42      39.180  40.144  53.880  1.00  0.00           C  
ATOM    656  CD  LYS    42      39.749  41.272  53.033  1.00  0.00           C  
ATOM    657  CE  LYS    42      39.148  42.615  53.447  1.00  0.00           C  
ATOM    658  NZ  LYS    42      39.574  43.005  54.788  1.00  0.00           N1+
ATOM    659  H   LYS    42      41.167  36.234  53.703  1.00  0.00           H  
ATOM    660  HA  LYS    42      41.686  39.079  53.041  1.00  0.00           H  
ATOM    661  HB2 LYS    42      39.272  38.350  52.646  1.00  0.00           H  
ATOM    662  HB3 LYS    42      39.217  37.987  54.354  1.00  0.00           H  
ATOM    663  HG2 LYS    42      38.105  40.189  53.702  1.00  0.00           H  
ATOM    664  HG3 LYS    42      39.391  40.291  54.939  1.00  0.00           H  
ATOM    665  HD2 LYS    42      40.837  41.302  53.079  1.00  0.00           H  
ATOM    666  HD3 LYS    42      39.462  41.069  52.001  1.00  0.00           H  
ATOM    667  HE2 LYS    42      39.414  43.369  52.706  1.00  0.00           H  
ATOM    668  HE3 LYS    42      38.078  42.409  53.449  1.00  0.00           H  
ATOM    669  HZ1 LYS    42      40.573  42.873  54.857  1.00  0.00           H  
ATOM    670  HZ2 LYS    42      39.358  43.972  54.985  1.00  0.00           H  
ATOM    671  HZ3 LYS    42      39.132  42.464  55.517  1.00  0.00           H  
ATOM    672  N   TYR    43      42.952  39.367  54.929  1.00  0.00           N  
ATOM    673  CA  TYR    43      43.460  40.038  56.135  1.00  0.00           C  
ATOM    674  C   TYR    43      42.578  41.318  56.416  1.00  0.00           C  
ATOM    675  O   TYR    43      42.070  42.040  55.662  1.00  0.00           O  
ATOM    676  CB  TYR    43      44.888  40.401  55.873  1.00  0.00           C  
ATOM    677  CG  TYR    43      45.776  39.214  55.567  1.00  0.00           C  
ATOM    678  CD1 TYR    43      46.164  38.788  54.243  1.00  0.00           C  
ATOM    679  CE1 TYR    43      47.029  37.692  54.078  1.00  0.00           C  
ATOM    680  CZ  TYR    43      47.453  36.978  55.248  1.00  0.00           C  
ATOM    681  OH  TYR    43      48.303  35.982  55.039  1.00  0.00           O  
ATOM    682  CE2 TYR    43      46.987  37.286  56.487  1.00  0.00           C  
ATOM    683  CD2 TYR    43      46.147  38.364  56.701  1.00  0.00           C  
ATOM    684  H   TYR    43      43.514  39.401  54.091  1.00  0.00           H  
ATOM    685  HA  TYR    43      43.420  39.395  57.014  1.00  0.00           H  
ATOM    686  HB2 TYR    43      44.916  41.042  54.991  1.00  0.00           H  
ATOM    687  HB3 TYR    43      45.289  40.917  56.745  1.00  0.00           H  
ATOM    688  HD1 TYR    43      45.914  39.411  53.398  1.00  0.00           H  
ATOM    689  HE1 TYR    43      47.590  37.422  53.195  1.00  0.00           H  
ATOM    690  HH  TYR    43      48.685  35.690  55.870  1.00  0.00           H  
ATOM    691  HE2 TYR    43      47.146  36.647  57.342  1.00  0.00           H  
ATOM    692  HD2 TYR    43      45.891  38.768  57.669  1.00  0.00           H  
ATOM    693  N   ASP    44      42.500  41.616  57.735  1.00  0.00           N  
ATOM    694  CA  ASP    44      41.634  42.615  58.325  1.00  0.00           C  
ATOM    695  C   ASP    44      42.082  44.024  58.110  1.00  0.00           C  
ATOM    696  O   ASP    44      41.269  44.976  58.007  1.00  0.00           O  
ATOM    697  CB  ASP    44      41.524  42.344  59.825  1.00  0.00           C  
ATOM    698  CG  ASP    44      40.942  40.964  60.277  1.00  0.00           C  
ATOM    699  OD1 ASP    44      40.242  40.288  59.473  1.00  0.00           O  
ATOM    700  OD2 ASP    44      41.224  40.456  61.382  1.00  0.00           O1-
ATOM    701  H   ASP    44      42.932  41.012  58.419  1.00  0.00           H  
ATOM    702  HA  ASP    44      40.654  42.514  57.859  1.00  0.00           H  
ATOM    703  HB2 ASP    44      42.427  42.523  60.410  1.00  0.00           H  
ATOM    704  HB3 ASP    44      40.816  43.099  60.170  1.00  0.00           H  
ATOM    705  N   GLY    45      43.409  44.246  58.066  1.00  0.00           N  
ATOM    706  CA  GLY    45      43.964  45.565  57.795  1.00  0.00           C  
ATOM    707  C   GLY    45      44.213  45.938  56.329  1.00  0.00           C  
ATOM    708  O   GLY    45      44.794  47.060  56.066  1.00  0.00           O  
ATOM    709  H   GLY    45      43.954  43.443  58.345  1.00  0.00           H  
ATOM    710  HA2 GLY    45      43.328  46.318  58.259  1.00  0.00           H  
ATOM    711  HA3 GLY    45      44.961  45.585  58.236  1.00  0.00           H  
ATOM    712  N   PHE    46      43.937  45.037  55.365  1.00  0.00           N  
ATOM    713  CA  PHE    46      44.164  45.213  53.892  1.00  0.00           C  
ATOM    714  C   PHE    46      42.801  45.019  53.248  1.00  0.00           C  
ATOM    715  O   PHE    46      42.068  44.170  53.685  1.00  0.00           O  
ATOM    716  CB  PHE    46      45.186  44.171  53.404  1.00  0.00           C  
ATOM    717  CG  PHE    46      46.570  44.151  53.947  1.00  0.00           C  
ATOM    718  CD1 PHE    46      47.127  42.908  54.179  1.00  0.00           C  
ATOM    719  CE1 PHE    46      48.265  42.806  54.987  1.00  0.00           C  
ATOM    720  CZ  PHE    46      48.935  43.984  55.430  1.00  0.00           C  
ATOM    721  CE2 PHE    46      48.481  45.210  54.933  1.00  0.00           C  
ATOM    722  CD2 PHE    46      47.231  45.267  54.327  1.00  0.00           C  
ATOM    723  H   PHE    46      43.357  44.252  55.623  1.00  0.00           H  
ATOM    724  HA  PHE    46      44.475  46.246  53.736  1.00  0.00           H  
ATOM    725  HB2 PHE    46      44.836  43.150  53.556  1.00  0.00           H  
ATOM    726  HB3 PHE    46      45.290  44.494  52.368  1.00  0.00           H  
ATOM    727  HD1 PHE    46      46.667  42.041  53.727  1.00  0.00           H  
ATOM    728  HE1 PHE    46      48.768  41.867  55.168  1.00  0.00           H  
ATOM    729  HZ  PHE    46      49.799  43.992  56.078  1.00  0.00           H  
ATOM    730  HE2 PHE    46      48.893  46.136  55.304  1.00  0.00           H  
ATOM    731  HD2 PHE    46      46.820  46.260  54.216  1.00  0.00           H  
ATOM    732  N   ASP    47      42.456  45.876  52.263  1.00  0.00           N  
ATOM    733  CA  ASP    47      41.104  45.839  51.777  1.00  0.00           C  
ATOM    734  C   ASP    47      41.016  44.929  50.514  1.00  0.00           C  
ATOM    735  O   ASP    47      39.926  44.389  50.159  1.00  0.00           O  
ATOM    736  CB  ASP    47      40.598  47.252  51.324  1.00  0.00           C  
ATOM    737  CG  ASP    47      40.389  48.307  52.442  1.00  0.00           C  
ATOM    738  OD1 ASP    47      39.938  49.442  52.133  1.00  0.00           O  
ATOM    739  OD2 ASP    47      40.467  47.986  53.666  1.00  0.00           O1-
ATOM    740  H   ASP    47      43.080  46.619  51.981  1.00  0.00           H  
ATOM    741  HA  ASP    47      40.482  45.449  52.583  1.00  0.00           H  
ATOM    742  HB2 ASP    47      41.351  47.690  50.669  1.00  0.00           H  
ATOM    743  HB3 ASP    47      39.652  47.075  50.812  1.00  0.00           H  
ATOM    744  N   CYS    48      42.188  44.741  49.807  1.00  0.00           N  
ATOM    745  CA  CYS    48      42.406  43.758  48.766  1.00  0.00           C  
ATOM    746  C   CYS    48      42.519  42.332  49.333  1.00  0.00           C  
ATOM    747  O   CYS    48      43.096  42.026  50.414  1.00  0.00           O  
ATOM    748  CB  CYS    48      43.762  44.214  48.088  1.00  0.00           C  
ATOM    749  SG  CYS    48      44.474  42.992  47.007  1.00  0.00           S  
ATOM    750  H   CYS    48      42.923  45.370  50.099  1.00  0.00           H  
ATOM    751  HA  CYS    48      41.574  43.786  48.061  1.00  0.00           H  
ATOM    752  HB2 CYS    48      43.606  45.097  47.469  1.00  0.00           H  
ATOM    753  HB3 CYS    48      44.378  44.649  48.875  1.00  0.00           H  
ATOM    754  HG  CYS    48      43.398  42.731  46.260  1.00  0.00           H  
ATOM    755  N   VAL    49      42.058  41.386  48.484  1.00  0.00           N  
ATOM    756  CA  VAL    49      42.124  39.942  48.840  1.00  0.00           C  
ATOM    757  C   VAL    49      43.453  39.477  48.330  1.00  0.00           C  
ATOM    758  O   VAL    49      43.743  39.664  47.130  1.00  0.00           O  
ATOM    759  CB  VAL    49      41.007  39.220  48.172  1.00  0.00           C  
ATOM    760  CG1 VAL    49      41.158  37.665  48.326  1.00  0.00           C  
ATOM    761  CG2 VAL    49      39.724  39.659  48.815  1.00  0.00           C  
ATOM    762  H   VAL    49      41.753  41.694  47.572  1.00  0.00           H  
ATOM    763  HA  VAL    49      41.998  39.829  49.917  1.00  0.00           H  
ATOM    764  HB  VAL    49      40.963  39.508  47.121  1.00  0.00           H  
ATOM    765 HG11 VAL    49      42.055  37.308  47.819  1.00  0.00           H  
ATOM    766 HG12 VAL    49      41.237  37.409  49.383  1.00  0.00           H  
ATOM    767 HG13 VAL    49      40.283  37.227  47.847  1.00  0.00           H  
ATOM    768 HG21 VAL    49      38.897  39.308  48.197  1.00  0.00           H  
ATOM    769 HG22 VAL    49      39.738  39.452  49.885  1.00  0.00           H  
ATOM    770 HG23 VAL    49      39.668  40.740  48.687  1.00  0.00           H  
ATOM    771  N   TYR    50      44.285  38.923  49.178  1.00  0.00           N  
ATOM    772  CA  TYR    50      45.516  38.209  48.806  1.00  0.00           C  
ATOM    773  C   TYR    50      45.281  36.710  48.645  1.00  0.00           C  
ATOM    774  O   TYR    50      44.261  36.143  49.012  1.00  0.00           O  
ATOM    775  CB  TYR    50      46.631  38.320  49.954  1.00  0.00           C  
ATOM    776  CG  TYR    50      47.105  39.750  50.273  1.00  0.00           C  
ATOM    777  CD1 TYR    50      46.799  40.911  49.427  1.00  0.00           C  
ATOM    778  CE1 TYR    50      47.368  42.147  49.720  1.00  0.00           C  
ATOM    779  CZ  TYR    50      48.138  42.335  50.906  1.00  0.00           C  
ATOM    780  OH  TYR    50      48.452  43.570  51.207  1.00  0.00           O  
ATOM    781  CE2 TYR    50      48.579  41.211  51.609  1.00  0.00           C  
ATOM    782  CD2 TYR    50      48.056  39.907  51.346  1.00  0.00           C  
ATOM    783  H   TYR    50      43.914  38.849  50.115  1.00  0.00           H  
ATOM    784  HA  TYR    50      45.966  38.672  47.929  1.00  0.00           H  
ATOM    785  HB2 TYR    50      46.152  38.049  50.895  1.00  0.00           H  
ATOM    786  HB3 TYR    50      47.498  37.710  49.698  1.00  0.00           H  
ATOM    787  HD1 TYR    50      46.119  40.830  48.592  1.00  0.00           H  
ATOM    788  HE1 TYR    50      47.118  43.079  49.234  1.00  0.00           H  
ATOM    789  HH  TYR    50      49.136  43.535  51.879  1.00  0.00           H  
ATOM    790  HE2 TYR    50      49.253  41.371  52.437  1.00  0.00           H  
ATOM    791  HD2 TYR    50      48.430  39.105  51.966  1.00  0.00           H  
ATOM    792  N   GLY    51      46.386  35.956  48.316  1.00  0.00           N  
ATOM    793  CA  GLY    51      46.398  34.473  48.411  1.00  0.00           C  
ATOM    794  C   GLY    51      47.872  33.926  48.618  1.00  0.00           C  
ATOM    795  O   GLY    51      48.814  34.344  47.951  1.00  0.00           O  
ATOM    796  H   GLY    51      47.221  36.400  47.963  1.00  0.00           H  
ATOM    797  HA2 GLY    51      45.893  34.124  49.313  1.00  0.00           H  
ATOM    798  HA3 GLY    51      45.947  34.035  47.522  1.00  0.00           H  
ATOM    799  N   LEU    52      47.996  32.889  49.482  1.00  0.00           N  
ATOM    800  CA  LEU    52      49.292  32.385  49.908  1.00  0.00           C  
ATOM    801  C   LEU    52      49.350  30.844  49.776  1.00  0.00           C  
ATOM    802  O   LEU    52      48.296  30.174  50.020  1.00  0.00           O  
ATOM    803  CB  LEU    52      49.649  32.761  51.354  1.00  0.00           C  
ATOM    804  CG  LEU    52      49.914  34.226  51.755  1.00  0.00           C  
ATOM    805  CD1 LEU    52      50.628  34.095  53.081  1.00  0.00           C  
ATOM    806  CD2 LEU    52      50.768  34.913  50.803  1.00  0.00           C  
ATOM    807  H   LEU    52      47.173  32.479  49.898  1.00  0.00           H  
ATOM    808  HA  LEU    52      49.979  32.709  49.126  1.00  0.00           H  
ATOM    809  HB2 LEU    52      49.068  32.177  52.069  1.00  0.00           H  
ATOM    810  HB3 LEU    52      50.530  32.160  51.580  1.00  0.00           H  
ATOM    811  HG  LEU    52      48.973  34.753  51.917  1.00  0.00           H  
ATOM    812 HD11 LEU    52      51.687  33.850  53.003  1.00  0.00           H  
ATOM    813 HD12 LEU    52      50.512  35.003  53.673  1.00  0.00           H  
ATOM    814 HD13 LEU    52      50.101  33.379  53.711  1.00  0.00           H  
ATOM    815 HD21 LEU    52      51.689  34.331  50.832  1.00  0.00           H  
ATOM    816 HD22 LEU    52      50.359  35.008  49.797  1.00  0.00           H  
ATOM    817 HD23 LEU    52      50.855  35.917  51.221  1.00  0.00           H  
ATOM    818  N   GLU    53      50.441  30.234  49.470  1.00  0.00           N  
ATOM    819  CA  GLU    53      50.719  28.839  49.734  1.00  0.00           C  
ATOM    820  C   GLU    53      51.015  28.758  51.256  1.00  0.00           C  
ATOM    821  O   GLU    53      52.079  28.395  51.786  1.00  0.00           O  
ATOM    822  CB  GLU    53      51.868  28.424  48.940  1.00  0.00           C  
ATOM    823  CG  GLU    53      51.673  28.544  47.417  1.00  0.00           C  
ATOM    824  CD  GLU    53      52.172  29.872  46.745  1.00  0.00           C  
ATOM    825  OE1 GLU    53      51.716  30.179  45.646  1.00  0.00           O  
ATOM    826  OE2 GLU    53      53.135  30.422  47.355  1.00  0.00           O1-
ATOM    827  H   GLU    53      51.190  30.859  49.207  1.00  0.00           H  
ATOM    828  HA  GLU    53      49.801  28.282  49.547  1.00  0.00           H  
ATOM    829  HB2 GLU    53      52.701  29.037  49.283  1.00  0.00           H  
ATOM    830  HB3 GLU    53      52.102  27.386  49.175  1.00  0.00           H  
ATOM    831  HG2 GLU    53      52.286  27.757  46.978  1.00  0.00           H  
ATOM    832  HG3 GLU    53      50.646  28.352  47.108  1.00  0.00           H  
ATOM    833  N   LEU    54      49.931  29.062  52.013  1.00  0.00           N  
ATOM    834  CA  LEU    54      49.970  29.219  53.474  1.00  0.00           C  
ATOM    835  C   LEU    54      50.509  28.058  54.279  1.00  0.00           C  
ATOM    836  O   LEU    54      50.906  28.278  55.404  1.00  0.00           O  
ATOM    837  CB  LEU    54      48.454  29.427  53.805  1.00  0.00           C  
ATOM    838  CG  LEU    54      48.246  29.936  55.305  1.00  0.00           C  
ATOM    839  CD1 LEU    54      48.799  31.354  55.548  1.00  0.00           C  
ATOM    840  CD2 LEU    54      46.763  29.832  55.549  1.00  0.00           C  
ATOM    841  H   LEU    54      49.079  29.364  51.563  1.00  0.00           H  
ATOM    842  HA  LEU    54      50.460  30.160  53.721  1.00  0.00           H  
ATOM    843  HB2 LEU    54      47.992  30.220  53.216  1.00  0.00           H  
ATOM    844  HB3 LEU    54      47.998  28.447  53.665  1.00  0.00           H  
ATOM    845  HG  LEU    54      48.730  29.257  56.007  1.00  0.00           H  
ATOM    846 HD11 LEU    54      48.840  31.632  56.601  1.00  0.00           H  
ATOM    847 HD12 LEU    54      49.781  31.472  55.090  1.00  0.00           H  
ATOM    848 HD13 LEU    54      48.195  32.180  55.172  1.00  0.00           H  
ATOM    849 HD21 LEU    54      46.626  29.860  56.630  1.00  0.00           H  
ATOM    850 HD22 LEU    54      46.326  30.732  55.114  1.00  0.00           H  
ATOM    851 HD23 LEU    54      46.273  28.962  55.111  1.00  0.00           H  
ATOM    852  N   ASN    55      50.469  26.861  53.670  1.00  0.00           N  
ATOM    853  CA  ASN    55      50.968  25.643  54.308  1.00  0.00           C  
ATOM    854  C   ASN    55      52.334  25.219  53.719  1.00  0.00           C  
ATOM    855  O   ASN    55      52.726  24.137  54.107  1.00  0.00           O  
ATOM    856  CB  ASN    55      49.857  24.617  54.394  1.00  0.00           C  
ATOM    857  CG  ASN    55      48.602  25.002  55.202  1.00  0.00           C  
ATOM    858  OD1 ASN    55      48.674  25.816  56.100  1.00  0.00           O  
ATOM    859  ND2 ASN    55      47.499  24.495  54.885  1.00  0.00           N  
ATOM    860  H   ASN    55      50.081  26.717  52.748  1.00  0.00           H  
ATOM    861  HA  ASN    55      51.268  25.938  55.314  1.00  0.00           H  
ATOM    862  HB2 ASN    55      49.608  24.210  53.414  1.00  0.00           H  
ATOM    863  HB3 ASN    55      50.285  23.755  54.906  1.00  0.00           H  
ATOM    864 HD21 ASN    55      47.461  23.674  54.297  1.00  0.00           H  
ATOM    865 HD22 ASN    55      46.685  24.731  55.434  1.00  0.00           H  
ATOM    866  N   LYS    56      53.102  26.001  52.944  1.00  0.00           N  
ATOM    867  CA  LYS    56      54.508  25.740  52.809  1.00  0.00           C  
ATOM    868  C   LYS    56      55.462  26.871  52.507  1.00  0.00           C  
ATOM    869  O   LYS    56      56.720  26.660  52.595  1.00  0.00           O  
ATOM    870  CB  LYS    56      54.628  24.750  51.601  1.00  0.00           C  
ATOM    871  CG  LYS    56      56.027  24.202  51.251  1.00  0.00           C  
ATOM    872  CD  LYS    56      56.726  23.444  52.398  1.00  0.00           C  
ATOM    873  CE  LYS    56      57.851  22.523  51.858  1.00  0.00           C  
ATOM    874  NZ  LYS    56      59.100  23.353  51.607  1.00  0.00           N1+
ATOM    875  H   LYS    56      52.658  26.874  52.697  1.00  0.00           H  
ATOM    876  HA  LYS    56      54.867  25.263  53.722  1.00  0.00           H  
ATOM    877  HB2 LYS    56      54.095  23.811  51.756  1.00  0.00           H  
ATOM    878  HB3 LYS    56      54.284  25.310  50.732  1.00  0.00           H  
ATOM    879  HG2 LYS    56      55.888  23.502  50.428  1.00  0.00           H  
ATOM    880  HG3 LYS    56      56.669  25.005  50.887  1.00  0.00           H  
ATOM    881  HD2 LYS    56      57.100  24.143  53.146  1.00  0.00           H  
ATOM    882  HD3 LYS    56      56.038  22.890  53.035  1.00  0.00           H  
ATOM    883  HE2 LYS    56      58.181  21.832  52.633  1.00  0.00           H  
ATOM    884  HE3 LYS    56      57.463  22.020  50.972  1.00  0.00           H  
ATOM    885  HZ1 LYS    56      59.219  23.905  52.444  1.00  0.00           H  
ATOM    886  HZ2 LYS    56      59.834  22.662  51.546  1.00  0.00           H  
ATOM    887  HZ3 LYS    56      59.006  23.960  50.805  1.00  0.00           H  
ATOM    888  N   ASP    57      55.015  28.005  52.060  1.00  0.00           N  
ATOM    889  CA  ASP    57      55.920  29.234  51.879  1.00  0.00           C  
ATOM    890  C   ASP    57      56.532  29.769  53.200  1.00  0.00           C  
ATOM    891  O   ASP    57      55.738  30.037  54.082  1.00  0.00           O  
ATOM    892  CB  ASP    57      55.084  30.317  51.115  1.00  0.00           C  
ATOM    893  CG  ASP    57      55.764  31.679  50.823  1.00  0.00           C  
ATOM    894  OD1 ASP    57      56.919  31.825  51.222  1.00  0.00           O  
ATOM    895  OD2 ASP    57      55.152  32.554  50.167  1.00  0.00           O1-
ATOM    896  H   ASP    57      54.028  28.218  52.058  1.00  0.00           H  
ATOM    897  HA  ASP    57      56.772  28.911  51.281  1.00  0.00           H  
ATOM    898  HB2 ASP    57      54.833  29.926  50.130  1.00  0.00           H  
ATOM    899  HB3 ASP    57      54.161  30.412  51.686  1.00  0.00           H  
ATOM    900  N   GLU    58      57.833  29.896  53.310  1.00  0.00           N  
ATOM    901  CA  GLU    58      58.469  30.120  54.623  1.00  0.00           C  
ATOM    902  C   GLU    58      58.417  31.602  55.042  1.00  0.00           C  
ATOM    903  O   GLU    58      58.652  31.896  56.230  1.00  0.00           O  
ATOM    904  CB  GLU    58      59.901  29.690  54.610  1.00  0.00           C  
ATOM    905  CG  GLU    58      60.142  28.139  54.399  1.00  0.00           C  
ATOM    906  CD  GLU    58      59.956  27.402  55.666  1.00  0.00           C  
ATOM    907  OE1 GLU    58      59.181  27.869  56.527  1.00  0.00           O  
ATOM    908  OE2 GLU    58      60.458  26.333  55.819  1.00  0.00           O1-
ATOM    909  H   GLU    58      58.433  29.766  52.509  1.00  0.00           H  
ATOM    910  HA  GLU    58      57.889  29.554  55.351  1.00  0.00           H  
ATOM    911  HB2 GLU    58      60.302  30.180  53.724  1.00  0.00           H  
ATOM    912  HB3 GLU    58      60.417  30.052  55.499  1.00  0.00           H  
ATOM    913  HG2 GLU    58      59.444  27.838  53.618  1.00  0.00           H  
ATOM    914  HG3 GLU    58      61.192  28.096  54.109  1.00  0.00           H  
ATOM    915  N   ARG    59      57.959  32.520  54.200  1.00  0.00           N  
ATOM    916  CA  ARG    59      57.704  33.889  54.541  1.00  0.00           C  
ATOM    917  C   ARG    59      56.588  34.033  55.637  1.00  0.00           C  
ATOM    918  O   ARG    59      56.594  35.045  56.311  1.00  0.00           O  
ATOM    919  CB  ARG    59      57.285  34.593  53.290  1.00  0.00           C  
ATOM    920  CG  ARG    59      58.374  34.819  52.182  1.00  0.00           C  
ATOM    921  CD  ARG    59      57.860  35.865  51.170  1.00  0.00           C  
ATOM    922  NE  ARG    59      56.916  35.109  50.305  1.00  0.00           N  
ATOM    923  CZ  ARG    59      56.305  35.600  49.300  1.00  0.00           C  
ATOM    924  NH1 ARG    59      56.522  36.841  48.946  1.00  0.00           N  
ATOM    925  NH2 ARG    59      55.343  34.932  48.778  1.00  0.00           N1+
ATOM    926  H   ARG    59      57.736  32.213  53.264  1.00  0.00           H  
ATOM    927  HA  ARG    59      58.566  34.420  54.945  1.00  0.00           H  
ATOM    928  HB2 ARG    59      56.550  33.943  52.815  1.00  0.00           H  
ATOM    929  HB3 ARG    59      56.845  35.573  53.483  1.00  0.00           H  
ATOM    930  HG2 ARG    59      59.222  35.280  52.688  1.00  0.00           H  
ATOM    931  HG3 ARG    59      58.652  33.961  51.570  1.00  0.00           H  
ATOM    932  HD2 ARG    59      57.417  36.703  51.709  1.00  0.00           H  
ATOM    933  HD3 ARG    59      58.676  36.323  50.610  1.00  0.00           H  
ATOM    934  HE  ARG    59      56.760  34.159  50.611  1.00  0.00           H  
ATOM    935 HH11 ARG    59      57.233  37.364  49.435  1.00  0.00           H  
ATOM    936 HH12 ARG    59      56.067  37.148  48.098  1.00  0.00           H  
ATOM    937 HH21 ARG    59      55.178  34.072  49.281  1.00  0.00           H  
ATOM    938 HH22 ARG    59      54.859  35.310  47.977  1.00  0.00           H  
ATOM    939  N   VAL    60      55.795  32.997  55.799  1.00  0.00           N  
ATOM    940  CA  VAL    60      54.947  32.881  56.996  1.00  0.00           C  
ATOM    941  C   VAL    60      55.732  32.006  58.028  1.00  0.00           C  
ATOM    942  O   VAL    60      56.319  30.993  57.762  1.00  0.00           O  
ATOM    943  CB  VAL    60      53.535  32.207  56.709  1.00  0.00           C  
ATOM    944  CG1 VAL    60      52.840  31.837  58.010  1.00  0.00           C  
ATOM    945  CG2 VAL    60      52.695  33.157  55.919  1.00  0.00           C  
ATOM    946  H   VAL    60      55.942  32.192  55.207  1.00  0.00           H  
ATOM    947  HA  VAL    60      54.740  33.833  57.484  1.00  0.00           H  
ATOM    948  HB  VAL    60      53.690  31.326  56.087  1.00  0.00           H  
ATOM    949 HG11 VAL    60      53.027  32.721  58.620  1.00  0.00           H  
ATOM    950 HG12 VAL    60      51.770  31.750  57.820  1.00  0.00           H  
ATOM    951 HG13 VAL    60      53.323  31.034  58.566  1.00  0.00           H  
ATOM    952 HG21 VAL    60      51.903  32.554  55.475  1.00  0.00           H  
ATOM    953 HG22 VAL    60      52.251  33.897  56.585  1.00  0.00           H  
ATOM    954 HG23 VAL    60      53.189  33.729  55.134  1.00  0.00           H  
ATOM    955  N   SER    61      55.467  32.341  59.344  1.00  0.00           N  
ATOM    956  CA  SER    61      55.992  31.633  60.523  1.00  0.00           C  
ATOM    957  C   SER    61      55.060  31.874  61.729  1.00  0.00           C  
ATOM    958  O   SER    61      54.377  32.891  61.830  1.00  0.00           O  
ATOM    959  CB  SER    61      57.426  32.133  60.901  1.00  0.00           C  
ATOM    960  OG  SER    61      58.070  31.447  61.926  1.00  0.00           O  
ATOM    961  H   SER    61      54.888  33.116  59.635  1.00  0.00           H  
ATOM    962  HA  SER    61      56.065  30.564  60.323  1.00  0.00           H  
ATOM    963  HB2 SER    61      58.101  32.220  60.050  1.00  0.00           H  
ATOM    964  HB3 SER    61      57.260  33.162  61.220  1.00  0.00           H  
ATOM    965  HG  SER    61      58.992  31.711  61.878  1.00  0.00           H  
ATOM    966  N   ALA    62      55.134  30.948  62.695  1.00  0.00           N  
ATOM    967  CA  ALA    62      54.309  30.958  63.857  1.00  0.00           C  
ATOM    968  C   ALA    62      52.808  31.243  63.616  1.00  0.00           C  
ATOM    969  O   ALA    62      52.260  32.252  64.054  1.00  0.00           O  
ATOM    970  CB  ALA    62      54.971  31.875  64.903  1.00  0.00           C  
ATOM    971  H   ALA    62      55.880  30.270  62.755  1.00  0.00           H  
ATOM    972  HA  ALA    62      54.388  29.944  64.249  1.00  0.00           H  
ATOM    973  HB1 ALA    62      54.376  32.124  65.780  1.00  0.00           H  
ATOM    974  HB2 ALA    62      55.920  31.392  65.142  1.00  0.00           H  
ATOM    975  HB3 ALA    62      55.125  32.837  64.416  1.00  0.00           H  
ATOM    976  N   LEU    63      52.230  30.443  62.642  1.00  0.00           N  
ATOM    977  CA  LEU    63      50.802  30.529  62.308  1.00  0.00           C  
ATOM    978  C   LEU    63      50.008  29.876  63.441  1.00  0.00           C  
ATOM    979  O   LEU    63      49.995  28.641  63.696  1.00  0.00           O  
ATOM    980  CB  LEU    63      50.648  29.800  60.959  1.00  0.00           C  
ATOM    981  CG  LEU    63      49.169  29.787  60.577  1.00  0.00           C  
ATOM    982  CD1 LEU    63      48.458  31.091  60.265  1.00  0.00           C  
ATOM    983  CD2 LEU    63      48.994  28.857  59.394  1.00  0.00           C  
ATOM    984  H   LEU    63      52.850  29.734  62.276  1.00  0.00           H  
ATOM    985  HA  LEU    63      50.564  31.589  62.223  1.00  0.00           H  
ATOM    986  HB2 LEU    63      51.281  30.228  60.181  1.00  0.00           H  
ATOM    987  HB3 LEU    63      50.917  28.751  61.087  1.00  0.00           H  
ATOM    988  HG  LEU    63      48.587  29.403  61.415  1.00  0.00           H  
ATOM    989 HD11 LEU    63      49.039  31.551  59.467  1.00  0.00           H  
ATOM    990 HD12 LEU    63      47.423  30.918  59.970  1.00  0.00           H  
ATOM    991 HD13 LEU    63      48.389  31.750  61.130  1.00  0.00           H  
ATOM    992 HD21 LEU    63      49.497  27.905  59.568  1.00  0.00           H  
ATOM    993 HD22 LEU    63      47.924  28.660  59.332  1.00  0.00           H  
ATOM    994 HD23 LEU    63      49.399  29.250  58.461  1.00  0.00           H  
ATOM    995  N   GLU    64      49.085  30.681  63.986  1.00  0.00           N  
ATOM    996  CA  GLU    64      47.988  30.355  64.855  1.00  0.00           C  
ATOM    997  C   GLU    64      46.618  30.337  64.166  1.00  0.00           C  
ATOM    998  O   GLU    64      46.372  31.269  63.408  1.00  0.00           O  
ATOM    999  CB  GLU    64      47.993  31.203  66.104  1.00  0.00           C  
ATOM   1000  CG  GLU    64      46.817  30.932  67.142  1.00  0.00           C  
ATOM   1001  CD  GLU    64      46.966  31.948  68.399  1.00  0.00           C  
ATOM   1002  OE1 GLU    64      47.666  33.032  68.328  1.00  0.00           O  
ATOM   1003  OE2 GLU    64      46.484  31.541  69.475  1.00  0.00           O1-
ATOM   1004  H   GLU    64      49.336  31.649  63.842  1.00  0.00           H  
ATOM   1005  HA  GLU    64      48.100  29.320  65.177  1.00  0.00           H  
ATOM   1006  HB2 GLU    64      48.916  31.086  66.673  1.00  0.00           H  
ATOM   1007  HB3 GLU    64      47.932  32.238  65.768  1.00  0.00           H  
ATOM   1008  HG2 GLU    64      45.833  31.090  66.702  1.00  0.00           H  
ATOM   1009  HG3 GLU    64      46.760  29.928  67.561  1.00  0.00           H  
ATOM   1010  N   VAL    65      45.708  29.381  64.472  1.00  0.00           N  
ATOM   1011  CA  VAL    65      44.273  29.336  64.074  1.00  0.00           C  
ATOM   1012  C   VAL    65      43.464  29.800  65.279  1.00  0.00           C  
ATOM   1013  O   VAL    65      43.745  29.213  66.389  1.00  0.00           O  
ATOM   1014  CB  VAL    65      43.851  27.986  63.593  1.00  0.00           C  
ATOM   1015  CG1 VAL    65      42.389  28.085  63.271  1.00  0.00           C  
ATOM   1016  CG2 VAL    65      44.637  27.370  62.429  1.00  0.00           C  
ATOM   1017  H   VAL    65      45.989  28.596  65.043  1.00  0.00           H  
ATOM   1018  HA  VAL    65      44.039  29.955  63.208  1.00  0.00           H  
ATOM   1019  HB  VAL    65      44.005  27.290  64.417  1.00  0.00           H  
ATOM   1020 HG11 VAL    65      41.806  28.171  64.188  1.00  0.00           H  
ATOM   1021 HG12 VAL    65      42.227  28.987  62.680  1.00  0.00           H  
ATOM   1022 HG13 VAL    65      42.071  27.145  62.822  1.00  0.00           H  
ATOM   1023 HG21 VAL    65      44.643  27.958  61.511  1.00  0.00           H  
ATOM   1024 HG22 VAL    65      45.665  27.231  62.765  1.00  0.00           H  
ATOM   1025 HG23 VAL    65      44.146  26.436  62.157  1.00  0.00           H  
ATOM   1026  N   LEU    66      42.651  30.787  65.065  1.00  0.00           N  
ATOM   1027  CA  LEU    66      42.005  31.512  66.085  1.00  0.00           C  
ATOM   1028  C   LEU    66      40.596  30.930  66.268  1.00  0.00           C  
ATOM   1029  O   LEU    66      40.002  30.467  65.256  1.00  0.00           O  
ATOM   1030  CB  LEU    66      42.027  33.041  65.779  1.00  0.00           C  
ATOM   1031  CG  LEU    66      43.418  33.726  65.808  1.00  0.00           C  
ATOM   1032  CD1 LEU    66      43.258  35.187  65.357  1.00  0.00           C  
ATOM   1033  CD2 LEU    66      43.904  33.602  67.194  1.00  0.00           C  
ATOM   1034  H   LEU    66      42.359  31.005  64.123  1.00  0.00           H  
ATOM   1035  HA  LEU    66      42.517  31.434  67.044  1.00  0.00           H  
ATOM   1036  HB2 LEU    66      41.596  33.157  64.784  1.00  0.00           H  
ATOM   1037  HB3 LEU    66      41.438  33.641  66.472  1.00  0.00           H  
ATOM   1038  HG  LEU    66      44.071  33.277  65.059  1.00  0.00           H  
ATOM   1039 HD11 LEU    66      42.799  35.290  64.373  1.00  0.00           H  
ATOM   1040 HD12 LEU    66      42.606  35.612  66.120  1.00  0.00           H  
ATOM   1041 HD13 LEU    66      44.240  35.660  65.344  1.00  0.00           H  
ATOM   1042 HD21 LEU    66      43.253  34.029  67.956  1.00  0.00           H  
ATOM   1043 HD22 LEU    66      44.107  32.548  67.381  1.00  0.00           H  
ATOM   1044 HD23 LEU    66      44.827  34.178  67.262  1.00  0.00           H  
ATOM   1045  N   PRO    67      40.057  30.962  67.509  1.00  0.00           N  
ATOM   1046  CA  PRO    67      38.781  30.401  67.887  1.00  0.00           C  
ATOM   1047  C   PRO    67      37.616  30.661  66.842  1.00  0.00           C  
ATOM   1048  O   PRO    67      37.113  31.755  66.697  1.00  0.00           O  
ATOM   1049  CD  PRO    67      40.509  31.865  68.567  1.00  0.00           C  
ATOM   1050  CG  PRO    67      39.696  31.559  69.769  1.00  0.00           C  
ATOM   1051  CB  PRO    67      38.371  30.969  69.233  1.00  0.00           C  
ATOM   1052  HD2 PRO    67      40.407  32.912  68.282  1.00  0.00           H  
ATOM   1053  HD3 PRO    67      41.581  31.750  68.728  1.00  0.00           H  
ATOM   1054  HG2 PRO    67      39.467  32.320  70.515  1.00  0.00           H  
ATOM   1055  HG3 PRO    67      40.244  30.834  70.371  1.00  0.00           H  
ATOM   1056  HB2 PRO    67      37.660  31.795  69.203  1.00  0.00           H  
ATOM   1057  HB3 PRO    67      38.017  30.143  69.850  1.00  0.00           H  
ATOM   1058  HA  PRO    67      38.897  29.324  68.004  1.00  0.00           H  
ATOM   1059  N   ASP    68      37.126  29.536  66.367  1.00  0.00           N  
ATOM   1060  CA  ASP    68      36.229  29.496  65.190  1.00  0.00           C  
ATOM   1061  C   ASP    68      34.958  30.299  65.362  1.00  0.00           C  
ATOM   1062  O   ASP    68      34.430  30.400  66.490  1.00  0.00           O  
ATOM   1063  CB  ASP    68      35.812  28.072  64.801  1.00  0.00           C  
ATOM   1064  CG  ASP    68      36.831  27.274  64.010  1.00  0.00           C  
ATOM   1065  OD1 ASP    68      36.387  26.236  63.431  1.00  0.00           O  
ATOM   1066  OD2 ASP    68      38.050  27.516  64.115  1.00  0.00           O1-
ATOM   1067  H   ASP    68      37.430  28.617  66.656  1.00  0.00           H  
ATOM   1068  HA  ASP    68      36.754  29.929  64.338  1.00  0.00           H  
ATOM   1069  HB2 ASP    68      35.575  27.592  65.751  1.00  0.00           H  
ATOM   1070  HB3 ASP    68      34.881  28.069  64.234  1.00  0.00           H  
ATOM   1071  N   ARG    69      34.479  30.936  64.286  1.00  0.00           N  
ATOM   1072  CA  ARG    69      33.313  31.789  64.198  1.00  0.00           C  
ATOM   1073  C   ARG    69      32.013  31.170  63.597  1.00  0.00           C  
ATOM   1074  O   ARG    69      32.012  30.046  63.141  1.00  0.00           O  
ATOM   1075  CB  ARG    69      33.729  32.993  63.388  1.00  0.00           C  
ATOM   1076  CG  ARG    69      34.859  33.979  63.816  1.00  0.00           C  
ATOM   1077  CD  ARG    69      34.657  34.600  65.183  1.00  0.00           C  
ATOM   1078  NE  ARG    69      34.988  33.634  66.240  1.00  0.00           N  
ATOM   1079  CZ  ARG    69      34.793  33.706  67.594  1.00  0.00           C  
ATOM   1080  NH1 ARG    69      34.292  34.788  68.267  1.00  0.00           N  
ATOM   1081  NH2 ARG    69      35.142  32.734  68.456  1.00  0.00           N1+
ATOM   1082  H   ARG    69      35.014  30.832  63.436  1.00  0.00           H  
ATOM   1083  HA  ARG    69      33.067  32.105  65.212  1.00  0.00           H  
ATOM   1084  HB2 ARG    69      33.940  32.610  62.389  1.00  0.00           H  
ATOM   1085  HB3 ARG    69      32.817  33.559  63.201  1.00  0.00           H  
ATOM   1086  HG2 ARG    69      35.812  33.452  63.764  1.00  0.00           H  
ATOM   1087  HG3 ARG    69      34.944  34.743  63.044  1.00  0.00           H  
ATOM   1088  HD2 ARG    69      35.331  35.457  65.194  1.00  0.00           H  
ATOM   1089  HD3 ARG    69      33.641  34.967  65.329  1.00  0.00           H  
ATOM   1090  HE  ARG    69      35.587  32.867  65.969  1.00  0.00           H  
ATOM   1091 HH11 ARG    69      34.072  35.685  67.858  1.00  0.00           H  
ATOM   1092 HH12 ARG    69      34.470  34.744  69.261  1.00  0.00           H  
ATOM   1093 HH21 ARG    69      35.553  31.913  68.037  1.00  0.00           H  
ATOM   1094 HH22 ARG    69      35.013  32.791  69.456  1.00  0.00           H  
ATOM   1095  N   VAL    70      30.880  31.887  63.701  1.00  0.00           N  
ATOM   1096  CA  VAL    70      29.611  31.440  63.159  1.00  0.00           C  
ATOM   1097  C   VAL    70      29.631  31.686  61.634  1.00  0.00           C  
ATOM   1098  O   VAL    70      29.901  32.802  61.159  1.00  0.00           O  
ATOM   1099  CB  VAL    70      28.369  32.043  63.888  1.00  0.00           C  
ATOM   1100  CG1 VAL    70      27.116  31.375  63.366  1.00  0.00           C  
ATOM   1101  CG2 VAL    70      28.517  31.873  65.425  1.00  0.00           C  
ATOM   1102  H   VAL    70      30.954  32.724  64.263  1.00  0.00           H  
ATOM   1103  HA  VAL    70      29.571  30.359  63.290  1.00  0.00           H  
ATOM   1104  HB  VAL    70      28.219  33.108  63.706  1.00  0.00           H  
ATOM   1105 HG11 VAL    70      26.955  31.564  62.305  1.00  0.00           H  
ATOM   1106 HG12 VAL    70      27.235  30.292  63.360  1.00  0.00           H  
ATOM   1107 HG13 VAL    70      26.249  31.848  63.828  1.00  0.00           H  
ATOM   1108 HG21 VAL    70      29.458  32.315  65.755  1.00  0.00           H  
ATOM   1109 HG22 VAL    70      27.664  32.412  65.838  1.00  0.00           H  
ATOM   1110 HG23 VAL    70      28.527  30.797  65.598  1.00  0.00           H  
ATOM   1111  N   ALA    71      29.227  30.652  60.872  1.00  0.00           N  
ATOM   1112  CA  ALA    71      29.164  30.639  59.418  1.00  0.00           C  
ATOM   1113  C   ALA    71      27.869  30.031  58.895  1.00  0.00           C  
ATOM   1114  O   ALA    71      27.486  28.951  59.311  1.00  0.00           O  
ATOM   1115  CB  ALA    71      30.389  29.767  59.017  1.00  0.00           C  
ATOM   1116  H   ALA    71      29.155  29.783  61.384  1.00  0.00           H  
ATOM   1117  HA  ALA    71      29.357  31.627  58.998  1.00  0.00           H  
ATOM   1118  HB1 ALA    71      30.214  28.695  59.109  1.00  0.00           H  
ATOM   1119  HB2 ALA    71      30.590  29.838  57.948  1.00  0.00           H  
ATOM   1120  HB3 ALA    71      31.207  30.015  59.692  1.00  0.00           H  
ATOM   1121  N   THR    72      27.255  30.680  57.856  1.00  0.00           N  
ATOM   1122  CA  THR    72      26.002  30.315  57.152  1.00  0.00           C  
ATOM   1123  C   THR    72      25.861  31.218  55.873  1.00  0.00           C  
ATOM   1124  O   THR    72      26.180  32.381  55.948  1.00  0.00           O  
ATOM   1125  CB  THR    72      24.878  30.552  58.126  1.00  0.00           C  
ATOM   1126  CG2 THR    72      24.569  32.022  58.481  1.00  0.00           C  
ATOM   1127  OG1 THR    72      23.743  30.030  57.603  1.00  0.00           O  
ATOM   1128  H   THR    72      27.830  31.392  57.428  1.00  0.00           H  
ATOM   1129  HA  THR    72      26.125  29.244  56.995  1.00  0.00           H  
ATOM   1130  HB  THR    72      25.107  29.939  58.998  1.00  0.00           H  
ATOM   1131 HG21 THR    72      24.233  31.984  59.518  1.00  0.00           H  
ATOM   1132 HG22 THR    72      25.519  32.555  58.453  1.00  0.00           H  
ATOM   1133 HG23 THR    72      23.961  32.567  57.760  1.00  0.00           H  
ATOM   1134  HG1 THR    72      23.868  29.084  57.497  1.00  0.00           H  
ATOM   1135  N   SER    73      25.179  30.689  54.810  1.00  0.00           N  
ATOM   1136  CA  SER    73      24.992  31.664  53.717  1.00  0.00           C  
ATOM   1137  C   SER    73      23.824  32.661  53.860  1.00  0.00           C  
ATOM   1138  O   SER    73      23.849  33.661  53.157  1.00  0.00           O  
ATOM   1139  CB  SER    73      25.156  30.970  52.355  1.00  0.00           C  
ATOM   1140  OG  SER    73      24.060  30.137  52.112  1.00  0.00           O  
ATOM   1141  H   SER    73      24.707  29.797  54.817  1.00  0.00           H  
ATOM   1142  HA  SER    73      25.921  32.235  53.743  1.00  0.00           H  
ATOM   1143  HB2 SER    73      25.187  31.812  51.663  1.00  0.00           H  
ATOM   1144  HB3 SER    73      26.131  30.488  52.424  1.00  0.00           H  
ATOM   1145  HG  SER    73      24.076  29.430  52.762  1.00  0.00           H  
ATOM   1146  N   ARG    74      22.890  32.397  54.811  1.00  0.00           N  
ATOM   1147  CA  ARG    74      21.720  33.245  55.126  1.00  0.00           C  
ATOM   1148  C   ARG    74      21.952  34.787  55.283  1.00  0.00           C  
ATOM   1149  O   ARG    74      22.861  35.253  56.013  1.00  0.00           O  
ATOM   1150  CB  ARG    74      20.997  32.639  56.360  1.00  0.00           C  
ATOM   1151  CG  ARG    74      19.680  33.445  56.714  1.00  0.00           C  
ATOM   1152  CD  ARG    74      19.007  32.795  57.887  1.00  0.00           C  
ATOM   1153  NE  ARG    74      17.552  33.193  58.016  1.00  0.00           N  
ATOM   1154  CZ  ARG    74      16.519  32.446  57.911  1.00  0.00           C  
ATOM   1155  NH1 ARG    74      16.553  31.160  57.853  1.00  0.00           N  
ATOM   1156  NH2 ARG    74      15.399  33.023  57.740  1.00  0.00           N1+
ATOM   1157  H   ARG    74      22.998  31.629  55.459  1.00  0.00           H  
ATOM   1158  HA  ARG    74      21.096  33.141  54.238  1.00  0.00           H  
ATOM   1159  HB2 ARG    74      20.894  31.604  56.034  1.00  0.00           H  
ATOM   1160  HB3 ARG    74      21.590  32.584  57.273  1.00  0.00           H  
ATOM   1161  HG2 ARG    74      20.169  34.366  57.031  1.00  0.00           H  
ATOM   1162  HG3 ARG    74      19.042  33.387  55.832  1.00  0.00           H  
ATOM   1163  HD2 ARG    74      19.198  31.722  57.899  1.00  0.00           H  
ATOM   1164  HD3 ARG    74      19.512  33.015  58.828  1.00  0.00           H  
ATOM   1165  HE  ARG    74      17.491  34.184  58.202  1.00  0.00           H  
ATOM   1166 HH11 ARG    74      17.398  30.606  57.881  1.00  0.00           H  
ATOM   1167 HH12 ARG    74      15.720  30.592  57.807  1.00  0.00           H  
ATOM   1168 HH21 ARG    74      15.354  34.032  57.709  1.00  0.00           H  
ATOM   1169 HH22 ARG    74      14.545  32.487  57.689  1.00  0.00           H  
ATOM   1170  N   ILE    75      21.145  35.616  54.576  1.00  0.00           N  
ATOM   1171  CA  ILE    75      21.335  37.119  54.419  1.00  0.00           C  
ATOM   1172  C   ILE    75      19.965  37.829  54.156  1.00  0.00           C  
ATOM   1173  O   ILE    75      19.125  37.339  53.449  1.00  0.00           O  
ATOM   1174  CB  ILE    75      22.366  37.308  53.297  1.00  0.00           C  
ATOM   1175  CG2 ILE    75      21.883  36.834  51.870  1.00  0.00           C  
ATOM   1176  CG1 ILE    75      22.905  38.768  53.189  1.00  0.00           C  
ATOM   1177  CD1 ILE    75      24.146  38.808  52.289  1.00  0.00           C  
ATOM   1178  H   ILE    75      20.498  35.153  53.954  1.00  0.00           H  
ATOM   1179  HA  ILE    75      21.836  37.461  55.325  1.00  0.00           H  
ATOM   1180  HB  ILE    75      23.252  36.726  53.551  1.00  0.00           H  
ATOM   1181 HG21 ILE    75      21.124  37.517  51.489  1.00  0.00           H  
ATOM   1182 HG22 ILE    75      22.688  36.795  51.137  1.00  0.00           H  
ATOM   1183 HG23 ILE    75      21.382  35.874  51.985  1.00  0.00           H  
ATOM   1184 HG12 ILE    75      22.073  39.371  52.824  1.00  0.00           H  
ATOM   1185 HG13 ILE    75      23.289  39.106  54.152  1.00  0.00           H  
ATOM   1186 HD11 ILE    75      24.823  38.036  52.654  1.00  0.00           H  
ATOM   1187 HD12 ILE    75      23.783  38.589  51.285  1.00  0.00           H  
ATOM   1188 HD13 ILE    75      24.713  39.737  52.353  1.00  0.00           H  
ATOM   1189  N   SER    76      19.843  39.095  54.539  1.00  0.00           N  
ATOM   1190  CA  SER    76      18.672  39.957  54.328  1.00  0.00           C  
ATOM   1191  C   SER    76      18.738  40.483  52.948  1.00  0.00           C  
ATOM   1192  O   SER    76      19.846  40.539  52.387  1.00  0.00           O  
ATOM   1193  CB  SER    76      18.715  41.153  55.289  1.00  0.00           C  
ATOM   1194  OG  SER    76      17.616  42.048  55.112  1.00  0.00           O  
ATOM   1195  H   SER    76      20.618  39.496  55.049  1.00  0.00           H  
ATOM   1196  HA  SER    76      17.848  39.247  54.383  1.00  0.00           H  
ATOM   1197  HB2 SER    76      18.680  40.672  56.267  1.00  0.00           H  
ATOM   1198  HB3 SER    76      19.667  41.673  55.184  1.00  0.00           H  
ATOM   1199  HG  SER    76      17.922  42.828  54.644  1.00  0.00           H  
ATOM   1200  N   ASP    77      17.638  40.871  52.288  1.00  0.00           N  
ATOM   1201  CA  ASP    77      17.632  41.509  50.978  1.00  0.00           C  
ATOM   1202  C   ASP    77      18.252  40.573  49.859  1.00  0.00           C  
ATOM   1203  O   ASP    77      18.941  41.073  48.938  1.00  0.00           O  
ATOM   1204  CB  ASP    77      18.276  42.976  51.075  1.00  0.00           C  
ATOM   1205  CG  ASP    77      17.528  43.846  52.113  1.00  0.00           C  
ATOM   1206  OD1 ASP    77      18.130  44.166  53.175  1.00  0.00           O  
ATOM   1207  OD2 ASP    77      16.366  44.258  51.757  1.00  0.00           O1-
ATOM   1208  H   ASP    77      16.813  41.078  52.834  1.00  0.00           H  
ATOM   1209  HA  ASP    77      16.587  41.705  50.738  1.00  0.00           H  
ATOM   1210  HB2 ASP    77      19.332  42.902  51.336  1.00  0.00           H  
ATOM   1211  HB3 ASP    77      18.239  43.366  50.058  1.00  0.00           H  
ATOM   1212  N   ALA    78      18.185  39.252  49.907  1.00  0.00           N  
ATOM   1213  CA  ALA    78      18.861  38.249  49.125  1.00  0.00           C  
ATOM   1214  C   ALA    78      18.644  38.438  47.585  1.00  0.00           C  
ATOM   1215  O   ALA    78      19.605  38.242  46.816  1.00  0.00           O  
ATOM   1216  CB  ALA    78      18.395  36.914  49.682  1.00  0.00           C  
ATOM   1217  H   ALA    78      17.748  38.879  50.737  1.00  0.00           H  
ATOM   1218  HA  ALA    78      19.935  38.301  49.305  1.00  0.00           H  
ATOM   1219  HB1 ALA    78      17.321  36.739  49.630  1.00  0.00           H  
ATOM   1220  HB2 ALA    78      18.926  36.120  49.156  1.00  0.00           H  
ATOM   1221  HB3 ALA    78      18.748  36.882  50.713  1.00  0.00           H  
ATOM   1222  N   HIS    79      17.431  38.817  47.063  1.00  0.00           N  
ATOM   1223  CA  HIS    79      17.202  39.019  45.607  1.00  0.00           C  
ATOM   1224  C   HIS    79      17.903  40.224  45.054  1.00  0.00           C  
ATOM   1225  O   HIS    79      18.570  40.194  43.970  1.00  0.00           O  
ATOM   1226  CB  HIS    79      15.654  39.009  45.442  1.00  0.00           C  
ATOM   1227  CG  HIS    79      15.207  39.330  44.042  1.00  0.00           C  
ATOM   1228  ND1 HIS    79      15.308  40.594  43.506  1.00  0.00           N  
ATOM   1229  CE1 HIS    79      14.835  40.500  42.216  1.00  0.00           C  
ATOM   1230  NE2 HIS    79      14.621  39.162  41.948  1.00  0.00           N  
ATOM   1231  CD2 HIS    79      14.834  38.455  43.078  1.00  0.00           C  
ATOM   1232  H   HIS    79      16.666  38.953  47.709  1.00  0.00           H  
ATOM   1233  HA  HIS    79      17.651  38.173  45.086  1.00  0.00           H  
ATOM   1234  HB2 HIS    79      15.238  38.050  45.749  1.00  0.00           H  
ATOM   1235  HB3 HIS    79      15.256  39.807  46.070  1.00  0.00           H  
ATOM   1236  HE1 HIS    79      14.877  41.260  41.450  1.00  0.00           H  
ATOM   1237  HE2 HIS    79      14.426  38.771  41.037  1.00  0.00           H  
ATOM   1238  HD2 HIS    79      14.738  37.379  43.081  1.00  0.00           H  
ATOM   1239  N   LEU    80      17.971  41.330  45.798  1.00  0.00           N  
ATOM   1240  CA  LEU    80      18.938  42.385  45.468  1.00  0.00           C  
ATOM   1241  C   LEU    80      20.419  41.965  45.592  1.00  0.00           C  
ATOM   1242  O   LEU    80      21.226  42.224  44.715  1.00  0.00           O  
ATOM   1243  CB  LEU    80      18.760  43.558  46.533  1.00  0.00           C  
ATOM   1244  CG  LEU    80      19.742  44.673  46.777  1.00  0.00           C  
ATOM   1245  CD1 LEU    80      19.882  45.423  45.450  1.00  0.00           C  
ATOM   1246  CD2 LEU    80      19.296  45.558  47.962  1.00  0.00           C  
ATOM   1247  H   LEU    80      17.439  41.401  46.654  1.00  0.00           H  
ATOM   1248  HA  LEU    80      18.791  42.642  44.419  1.00  0.00           H  
ATOM   1249  HB2 LEU    80      17.812  44.014  46.247  1.00  0.00           H  
ATOM   1250  HB3 LEU    80      18.571  43.121  47.513  1.00  0.00           H  
ATOM   1251  HG  LEU    80      20.737  44.295  47.010  1.00  0.00           H  
ATOM   1252 HD11 LEU    80      19.783  44.711  44.631  1.00  0.00           H  
ATOM   1253 HD12 LEU    80      18.979  46.028  45.368  1.00  0.00           H  
ATOM   1254 HD13 LEU    80      20.764  46.060  45.396  1.00  0.00           H  
ATOM   1255 HD21 LEU    80      19.886  46.471  47.886  1.00  0.00           H  
ATOM   1256 HD22 LEU    80      18.237  45.753  47.792  1.00  0.00           H  
ATOM   1257 HD23 LEU    80      19.512  44.960  48.848  1.00  0.00           H  
ATOM   1258  N   ALA    81      20.764  41.133  46.587  1.00  0.00           N  
ATOM   1259  CA  ALA    81      22.135  40.653  46.719  1.00  0.00           C  
ATOM   1260  C   ALA    81      22.592  39.634  45.658  1.00  0.00           C  
ATOM   1261  O   ALA    81      23.800  39.468  45.390  1.00  0.00           O  
ATOM   1262  CB  ALA    81      22.245  40.103  48.169  1.00  0.00           C  
ATOM   1263  H   ALA    81      20.237  41.176  47.447  1.00  0.00           H  
ATOM   1264  HA  ALA    81      22.782  41.527  46.651  1.00  0.00           H  
ATOM   1265  HB1 ALA    81      21.552  39.285  48.364  1.00  0.00           H  
ATOM   1266  HB2 ALA    81      23.278  39.910  48.459  1.00  0.00           H  
ATOM   1267  HB3 ALA    81      22.045  40.893  48.892  1.00  0.00           H  
ATOM   1268  N   ASP    82      21.683  38.990  44.981  1.00  0.00           N  
ATOM   1269  CA  ASP    82      21.808  38.123  43.722  1.00  0.00           C  
ATOM   1270  C   ASP    82      21.909  38.957  42.484  1.00  0.00           C  
ATOM   1271  O   ASP    82      22.852  38.759  41.722  1.00  0.00           O  
ATOM   1272  CB  ASP    82      20.648  37.117  43.628  1.00  0.00           C  
ATOM   1273  CG  ASP    82      20.528  36.027  44.745  1.00  0.00           C  
ATOM   1274  OD1 ASP    82      21.477  35.789  45.546  1.00  0.00           O  
ATOM   1275  OD2 ASP    82      19.569  35.282  44.693  1.00  0.00           O1-
ATOM   1276  H   ASP    82      20.750  39.100  45.354  1.00  0.00           H  
ATOM   1277  HA  ASP    82      22.743  37.566  43.790  1.00  0.00           H  
ATOM   1278  HB2 ASP    82      19.701  37.636  43.479  1.00  0.00           H  
ATOM   1279  HB3 ASP    82      20.754  36.443  42.778  1.00  0.00           H  
ATOM   1280  N   THR    83      20.913  39.816  42.233  1.00  0.00           N  
ATOM   1281  CA  THR    83      20.917  40.918  41.225  1.00  0.00           C  
ATOM   1282  C   THR    83      22.239  41.674  41.194  1.00  0.00           C  
ATOM   1283  O   THR    83      22.720  41.988  40.106  1.00  0.00           O  
ATOM   1284  CB  THR    83      19.676  41.843  41.446  1.00  0.00           C  
ATOM   1285  CG2 THR    83      19.482  42.745  40.264  1.00  0.00           C  
ATOM   1286  OG1 THR    83      18.450  41.167  41.401  1.00  0.00           O  
ATOM   1287  H   THR    83      20.181  39.924  42.920  1.00  0.00           H  
ATOM   1288  HA  THR    83      20.878  40.410  40.262  1.00  0.00           H  
ATOM   1289  HB  THR    83      19.717  42.440  42.357  1.00  0.00           H  
ATOM   1290 HG21 THR    83      20.260  43.506  40.308  1.00  0.00           H  
ATOM   1291 HG22 THR    83      19.555  42.203  39.320  1.00  0.00           H  
ATOM   1292 HG23 THR    83      18.475  43.161  40.296  1.00  0.00           H  
ATOM   1293  HG1 THR    83      18.403  40.604  42.177  1.00  0.00           H  
ATOM   1294  N   MET    84      22.852  41.979  42.364  1.00  0.00           N  
ATOM   1295  CA  MET    84      24.200  42.670  42.362  1.00  0.00           C  
ATOM   1296  C   MET    84      25.261  41.923  41.557  1.00  0.00           C  
ATOM   1297  O   MET    84      26.244  42.555  41.025  1.00  0.00           O  
ATOM   1298  CB  MET    84      24.619  42.964  43.754  1.00  0.00           C  
ATOM   1299  CG  MET    84      24.150  44.298  44.345  1.00  0.00           C  
ATOM   1300  SD  MET    84      24.567  44.507  46.102  1.00  0.00           S  
ATOM   1301  CE  MET    84      24.956  46.231  46.223  1.00  0.00           C  
ATOM   1302  H   MET    84      22.461  41.822  43.283  1.00  0.00           H  
ATOM   1303  HA  MET    84      24.115  43.638  41.867  1.00  0.00           H  
ATOM   1304  HB2 MET    84      24.462  42.113  44.416  1.00  0.00           H  
ATOM   1305  HB3 MET    84      25.702  43.051  43.844  1.00  0.00           H  
ATOM   1306  HG2 MET    84      24.628  45.095  43.776  1.00  0.00           H  
ATOM   1307  HG3 MET    84      23.086  44.327  44.111  1.00  0.00           H  
ATOM   1308  HE1 MET    84      24.163  46.947  46.004  1.00  0.00           H  
ATOM   1309  HE2 MET    84      25.322  46.499  47.214  1.00  0.00           H  
ATOM   1310  HE3 MET    84      25.872  46.397  45.656  1.00  0.00           H  
ATOM   1311  N   ILE    85      25.178  40.623  41.501  1.00  0.00           N  
ATOM   1312  CA  ILE    85      26.319  39.897  40.917  1.00  0.00           C  
ATOM   1313  C   ILE    85      26.529  40.091  39.390  1.00  0.00           C  
ATOM   1314  O   ILE    85      25.587  39.959  38.591  1.00  0.00           O  
ATOM   1315  CB  ILE    85      26.199  38.462  41.343  1.00  0.00           C  
ATOM   1316  CG2 ILE    85      27.342  37.571  40.683  1.00  0.00           C  
ATOM   1317  CG1 ILE    85      26.004  38.254  42.964  1.00  0.00           C  
ATOM   1318  CD1 ILE    85      27.034  38.922  43.910  1.00  0.00           C  
ATOM   1319  H   ILE    85      24.295  40.209  41.765  1.00  0.00           H  
ATOM   1320  HA  ILE    85      27.214  40.334  41.360  1.00  0.00           H  
ATOM   1321  HB  ILE    85      25.232  38.171  40.933  1.00  0.00           H  
ATOM   1322 HG21 ILE    85      28.251  38.148  40.855  1.00  0.00           H  
ATOM   1323 HG22 ILE    85      27.315  36.568  41.107  1.00  0.00           H  
ATOM   1324 HG23 ILE    85      27.126  37.432  39.624  1.00  0.00           H  
ATOM   1325 HG12 ILE    85      25.024  38.663  43.208  1.00  0.00           H  
ATOM   1326 HG13 ILE    85      26.101  37.196  43.203  1.00  0.00           H  
ATOM   1327 HD11 ILE    85      26.807  38.580  44.920  1.00  0.00           H  
ATOM   1328 HD12 ILE    85      28.007  38.607  43.532  1.00  0.00           H  
ATOM   1329 HD13 ILE    85      26.822  39.981  43.765  1.00  0.00           H  
ATOM   1330  N   GLY    86      27.819  40.353  39.070  1.00  0.00           N  
ATOM   1331  CA  GLY    86      28.235  40.638  37.742  1.00  0.00           C  
ATOM   1332  C   GLY    86      27.850  42.025  37.178  1.00  0.00           C  
ATOM   1333  O   GLY    86      28.000  42.220  35.995  1.00  0.00           O  
ATOM   1334  H   GLY    86      28.468  40.325  39.844  1.00  0.00           H  
ATOM   1335  HA2 GLY    86      29.314  40.489  37.713  1.00  0.00           H  
ATOM   1336  HA3 GLY    86      27.813  39.854  37.114  1.00  0.00           H  
ATOM   1337  N   LYS    87      27.317  42.996  37.949  1.00  0.00           N  
ATOM   1338  CA  LYS    87      26.871  44.355  37.394  1.00  0.00           C  
ATOM   1339  C   LYS    87      28.036  45.371  37.476  1.00  0.00           C  
ATOM   1340  O   LYS    87      28.881  45.214  38.449  1.00  0.00           O  
ATOM   1341  CB  LYS    87      25.751  44.877  38.240  1.00  0.00           C  
ATOM   1342  CG  LYS    87      24.575  43.901  38.402  1.00  0.00           C  
ATOM   1343  CD  LYS    87      23.907  43.595  37.006  1.00  0.00           C  
ATOM   1344  CE  LYS    87      22.717  42.624  37.080  1.00  0.00           C  
ATOM   1345  NZ  LYS    87      21.856  42.637  35.904  1.00  0.00           N1+
ATOM   1346  H   LYS    87      27.111  42.852  38.927  1.00  0.00           H  
ATOM   1347  HA  LYS    87      26.576  44.333  36.346  1.00  0.00           H  
ATOM   1348  HB2 LYS    87      26.141  45.117  39.229  1.00  0.00           H  
ATOM   1349  HB3 LYS    87      25.263  45.786  37.888  1.00  0.00           H  
ATOM   1350  HG2 LYS    87      24.842  42.939  38.838  1.00  0.00           H  
ATOM   1351  HG3 LYS    87      23.891  44.313  39.144  1.00  0.00           H  
ATOM   1352  HD2 LYS    87      23.637  44.563  36.583  1.00  0.00           H  
ATOM   1353  HD3 LYS    87      24.701  43.213  36.365  1.00  0.00           H  
ATOM   1354  HE2 LYS    87      23.032  41.620  37.364  1.00  0.00           H  
ATOM   1355  HE3 LYS    87      22.044  42.863  37.904  1.00  0.00           H  
ATOM   1356  HZ1 LYS    87      22.410  42.578  35.062  1.00  0.00           H  
ATOM   1357  HZ2 LYS    87      21.222  41.852  35.953  1.00  0.00           H  
ATOM   1358  HZ3 LYS    87      21.376  43.521  35.822  1.00  0.00           H  
ATOM   1359  N   ALA    88      27.926  46.394  36.695  1.00  0.00           N  
ATOM   1360  CA  ALA    88      28.624  47.602  37.125  1.00  0.00           C  
ATOM   1361  C   ALA    88      27.881  48.236  38.261  1.00  0.00           C  
ATOM   1362  O   ALA    88      26.634  48.049  38.469  1.00  0.00           O  
ATOM   1363  CB  ALA    88      28.925  48.554  35.908  1.00  0.00           C  
ATOM   1364  H   ALA    88      27.268  46.487  35.935  1.00  0.00           H  
ATOM   1365  HA  ALA    88      29.577  47.157  37.413  1.00  0.00           H  
ATOM   1366  HB1 ALA    88      29.596  49.344  36.244  1.00  0.00           H  
ATOM   1367  HB2 ALA    88      29.454  47.977  35.150  1.00  0.00           H  
ATOM   1368  HB3 ALA    88      28.022  49.085  35.604  1.00  0.00           H  
ATOM   1369  N   VAL    89      28.638  48.948  39.111  1.00  0.00           N  
ATOM   1370  CA  VAL    89      28.289  49.645  40.290  1.00  0.00           C  
ATOM   1371  C   VAL    89      28.967  51.016  40.434  1.00  0.00           C  
ATOM   1372  O   VAL    89      30.151  51.104  40.162  1.00  0.00           O  
ATOM   1373  CB  VAL    89      28.500  48.769  41.509  1.00  0.00           C  
ATOM   1374  CG1 VAL    89      28.584  49.489  42.848  1.00  0.00           C  
ATOM   1375  CG2 VAL    89      27.397  47.750  41.659  1.00  0.00           C  
ATOM   1376  H   VAL    89      29.629  48.910  38.923  1.00  0.00           H  
ATOM   1377  HA  VAL    89      27.223  49.866  40.326  1.00  0.00           H  
ATOM   1378  HB  VAL    89      29.399  48.169  41.370  1.00  0.00           H  
ATOM   1379 HG11 VAL    89      28.850  48.746  43.600  1.00  0.00           H  
ATOM   1380 HG12 VAL    89      29.433  50.172  42.844  1.00  0.00           H  
ATOM   1381 HG13 VAL    89      27.666  50.021  43.102  1.00  0.00           H  
ATOM   1382 HG21 VAL    89      26.425  48.231  41.760  1.00  0.00           H  
ATOM   1383 HG22 VAL    89      27.334  47.227  40.705  1.00  0.00           H  
ATOM   1384 HG23 VAL    89      27.613  47.032  42.451  1.00  0.00           H  
ATOM   1385  N   GLU    90      28.281  52.035  40.888  1.00  0.00           N  
ATOM   1386  CA  GLU    90      28.881  53.336  41.341  1.00  0.00           C  
ATOM   1387  C   GLU    90      28.807  53.307  42.911  1.00  0.00           C  
ATOM   1388  O   GLU    90      27.702  53.200  43.387  1.00  0.00           O  
ATOM   1389  CB  GLU    90      28.294  54.538  40.578  1.00  0.00           C  
ATOM   1390  CG  GLU    90      28.656  54.229  39.073  1.00  0.00           C  
ATOM   1391  CD  GLU    90      28.288  55.483  38.237  1.00  0.00           C  
ATOM   1392  OE1 GLU    90      29.151  56.036  37.574  1.00  0.00           O  
ATOM   1393  OE2 GLU    90      27.086  55.892  38.215  1.00  0.00           O1-
ATOM   1394  H   GLU    90      27.344  51.822  41.198  1.00  0.00           H  
ATOM   1395  HA  GLU    90      29.961  53.280  41.207  1.00  0.00           H  
ATOM   1396  HB2 GLU    90      27.226  54.713  40.706  1.00  0.00           H  
ATOM   1397  HB3 GLU    90      28.805  55.438  40.920  1.00  0.00           H  
ATOM   1398  HG2 GLU    90      29.692  53.924  38.922  1.00  0.00           H  
ATOM   1399  HG3 GLU    90      28.117  53.387  38.640  1.00  0.00           H  
ATOM   1400  N   HIS    91      29.890  53.605  43.587  1.00  0.00           N  
ATOM   1401  CA  HIS    91      30.108  53.400  45.002  1.00  0.00           C  
ATOM   1402  C   HIS    91      30.778  54.657  45.574  1.00  0.00           C  
ATOM   1403  O   HIS    91      31.751  55.223  44.975  1.00  0.00           O  
ATOM   1404  CB  HIS    91      31.004  52.156  45.256  1.00  0.00           C  
ATOM   1405  CG  HIS    91      31.199  51.650  46.682  1.00  0.00           C  
ATOM   1406  ND1 HIS    91      32.099  50.661  46.963  1.00  0.00           N  
ATOM   1407  CE1 HIS    91      31.906  50.424  48.233  1.00  0.00           C  
ATOM   1408  NE2 HIS    91      30.996  51.218  48.804  1.00  0.00           N  
ATOM   1409  CD2 HIS    91      30.506  52.026  47.788  1.00  0.00           C  
ATOM   1410  H   HIS    91      30.728  53.936  43.130  1.00  0.00           H  
ATOM   1411  HA  HIS    91      29.169  53.165  45.503  1.00  0.00           H  
ATOM   1412  HB2 HIS    91      30.829  51.242  44.687  1.00  0.00           H  
ATOM   1413  HB3 HIS    91      32.035  52.372  44.977  1.00  0.00           H  
ATOM   1414  HE1 HIS    91      32.434  49.714  48.852  1.00  0.00           H  
ATOM   1415  HE2 HIS    91      30.635  51.059  49.734  1.00  0.00           H  
ATOM   1416  HD2 HIS    91      29.674  52.705  47.907  1.00  0.00           H  
ATOM   1417  N   MET    92      30.387  55.066  46.802  1.00  0.00           N  
ATOM   1418  CA  MET    92      30.797  56.404  47.344  1.00  0.00           C  
ATOM   1419  C   MET    92      31.210  56.321  48.816  1.00  0.00           C  
ATOM   1420  O   MET    92      30.694  55.557  49.613  1.00  0.00           O  
ATOM   1421  CB  MET    92      29.646  57.446  47.160  1.00  0.00           C  
ATOM   1422  CG  MET    92      29.303  57.837  45.693  1.00  0.00           C  
ATOM   1423  SD  MET    92      27.504  57.677  45.370  1.00  0.00           S  
ATOM   1424  CE  MET    92      27.320  56.109  44.581  1.00  0.00           C  
ATOM   1425  H   MET    92      29.595  54.643  47.265  1.00  0.00           H  
ATOM   1426  HA  MET    92      31.598  56.763  46.699  1.00  0.00           H  
ATOM   1427  HB2 MET    92      28.779  57.021  47.666  1.00  0.00           H  
ATOM   1428  HB3 MET    92      29.745  58.361  47.743  1.00  0.00           H  
ATOM   1429  HG2 MET    92      29.521  58.899  45.586  1.00  0.00           H  
ATOM   1430  HG3 MET    92      29.857  57.289  44.932  1.00  0.00           H  
ATOM   1431  HE1 MET    92      27.690  55.252  45.143  1.00  0.00           H  
ATOM   1432  HE2 MET    92      26.293  55.829  44.348  1.00  0.00           H  
ATOM   1433  HE3 MET    92      27.873  56.089  43.642  1.00  0.00           H  
ATOM   1434  N   PHE    93      32.142  57.215  49.209  1.00  0.00           N  
ATOM   1435  CA  PHE    93      32.681  57.211  50.545  1.00  0.00           C  
ATOM   1436  C   PHE    93      32.995  58.632  51.026  1.00  0.00           C  
ATOM   1437  O   PHE    93      33.120  59.603  50.269  1.00  0.00           O  
ATOM   1438  CB  PHE    93      34.006  56.389  50.563  1.00  0.00           C  
ATOM   1439  CG  PHE    93      35.312  57.101  50.194  1.00  0.00           C  
ATOM   1440  CD1 PHE    93      36.221  57.578  51.206  1.00  0.00           C  
ATOM   1441  CE1 PHE    93      37.510  58.052  50.844  1.00  0.00           C  
ATOM   1442  CZ  PHE    93      37.852  58.035  49.440  1.00  0.00           C  
ATOM   1443  CE2 PHE    93      36.947  57.715  48.457  1.00  0.00           C  
ATOM   1444  CD2 PHE    93      35.674  57.214  48.843  1.00  0.00           C  
ATOM   1445  H   PHE    93      32.534  57.872  48.550  1.00  0.00           H  
ATOM   1446  HA  PHE    93      31.986  56.677  51.193  1.00  0.00           H  
ATOM   1447  HB2 PHE    93      34.184  56.004  51.567  1.00  0.00           H  
ATOM   1448  HB3 PHE    93      33.901  55.527  49.904  1.00  0.00           H  
ATOM   1449  HD1 PHE    93      35.950  57.505  52.249  1.00  0.00           H  
ATOM   1450  HE1 PHE    93      38.303  58.360  51.510  1.00  0.00           H  
ATOM   1451  HZ  PHE    93      38.811  58.433  49.144  1.00  0.00           H  
ATOM   1452  HE2 PHE    93      37.296  57.918  47.456  1.00  0.00           H  
ATOM   1453  HD2 PHE    93      34.969  56.873  48.098  1.00  0.00           H  
ATOM   1454  N   GLU    94      33.040  58.769  52.404  1.00  0.00           N  
ATOM   1455  CA  GLU    94      33.287  60.146  52.939  1.00  0.00           C  
ATOM   1456  C   GLU    94      34.813  60.571  52.835  1.00  0.00           C  
ATOM   1457  O   GLU    94      35.659  60.031  53.525  1.00  0.00           O  
ATOM   1458  CB  GLU    94      32.874  60.389  54.370  1.00  0.00           C  
ATOM   1459  CG  GLU    94      31.371  60.389  54.653  1.00  0.00           C  
ATOM   1460  CD  GLU    94      30.692  59.022  54.574  1.00  0.00           C  
ATOM   1461  OE1 GLU    94      31.359  57.945  54.621  1.00  0.00           O  
ATOM   1462  OE2 GLU    94      29.450  58.900  54.525  1.00  0.00           O1-
ATOM   1463  H   GLU    94      32.820  58.038  53.065  1.00  0.00           H  
ATOM   1464  HA  GLU    94      32.853  60.903  52.286  1.00  0.00           H  
ATOM   1465  HB2 GLU    94      33.349  59.714  55.082  1.00  0.00           H  
ATOM   1466  HB3 GLU    94      33.090  61.433  54.601  1.00  0.00           H  
ATOM   1467  HG2 GLU    94      31.253  60.758  55.673  1.00  0.00           H  
ATOM   1468  HG3 GLU    94      30.895  60.994  53.881  1.00  0.00           H  
ATOM   1469  N   THR    95      35.101  61.560  52.026  1.00  0.00           N  
ATOM   1470  CA  THR    95      36.483  62.137  52.032  1.00  0.00           C  
ATOM   1471  C   THR    95      36.712  62.910  53.342  1.00  0.00           C  
ATOM   1472  O   THR    95      35.815  63.481  53.971  1.00  0.00           O  
ATOM   1473  CB  THR    95      36.671  63.022  50.738  1.00  0.00           C  
ATOM   1474  CG2 THR    95      36.888  62.122  49.568  1.00  0.00           C  
ATOM   1475  OG1 THR    95      35.644  63.876  50.463  1.00  0.00           O  
ATOM   1476  H   THR    95      34.372  62.120  51.608  1.00  0.00           H  
ATOM   1477  HA  THR    95      37.290  61.404  52.021  1.00  0.00           H  
ATOM   1478  HB  THR    95      37.553  63.614  50.980  1.00  0.00           H  
ATOM   1479 HG21 THR    95      36.987  62.819  48.735  1.00  0.00           H  
ATOM   1480 HG22 THR    95      37.850  61.629  49.706  1.00  0.00           H  
ATOM   1481 HG23 THR    95      36.037  61.458  49.417  1.00  0.00           H  
ATOM   1482  HG1 THR    95      35.533  64.482  51.198  1.00  0.00           H  
ATOM   1483  N   GLU    96      37.916  62.949  53.852  1.00  0.00           N  
ATOM   1484  CA  GLU    96      38.259  63.200  55.280  1.00  0.00           C  
ATOM   1485  C   GLU    96      38.315  64.750  55.587  1.00  0.00           C  
ATOM   1486  O   GLU    96      37.888  65.049  56.665  1.00  0.00           O  
ATOM   1487  CB  GLU    96      39.659  62.597  55.670  1.00  0.00           C  
ATOM   1488  CG  GLU    96      40.093  62.632  57.121  1.00  0.00           C  
ATOM   1489  CD  GLU    96      38.981  62.332  58.132  1.00  0.00           C  
ATOM   1490  OE1 GLU    96      38.591  61.144  58.171  1.00  0.00           O  
ATOM   1491  OE2 GLU    96      38.647  63.125  59.026  1.00  0.00           O1-
ATOM   1492  H   GLU    96      38.659  62.612  53.258  1.00  0.00           H  
ATOM   1493  HA  GLU    96      37.404  62.845  55.856  1.00  0.00           H  
ATOM   1494  HB2 GLU    96      39.626  61.576  55.292  1.00  0.00           H  
ATOM   1495  HB3 GLU    96      40.454  63.117  55.135  1.00  0.00           H  
ATOM   1496  HG2 GLU    96      40.977  62.054  57.390  1.00  0.00           H  
ATOM   1497  HG3 GLU    96      40.345  63.678  57.298  1.00  0.00           H  
ATOM   1498  N   ASP    97      38.599  65.579  54.575  1.00  0.00           N  
ATOM   1499  CA  ASP    97      38.432  67.017  54.477  1.00  0.00           C  
ATOM   1500  C   ASP    97      36.946  67.460  54.306  1.00  0.00           C  
ATOM   1501  O   ASP    97      36.705  68.672  54.250  1.00  0.00           O  
ATOM   1502  CB  ASP    97      39.154  67.689  53.257  1.00  0.00           C  
ATOM   1503  CG  ASP    97      38.781  67.107  51.888  1.00  0.00           C  
ATOM   1504  OD1 ASP    97      38.950  67.865  50.895  1.00  0.00           O  
ATOM   1505  OD2 ASP    97      38.330  65.957  51.693  1.00  0.00           O1-
ATOM   1506  H   ASP    97      38.668  65.133  53.671  1.00  0.00           H  
ATOM   1507  HA  ASP    97      38.722  67.493  55.414  1.00  0.00           H  
ATOM   1508  HB2 ASP    97      38.960  68.762  53.262  1.00  0.00           H  
ATOM   1509  HB3 ASP    97      40.222  67.617  53.464  1.00  0.00           H  
ATOM   1510  N   GLY    98      36.045  66.469  54.266  1.00  0.00           N  
ATOM   1511  CA  GLY    98      34.579  66.681  54.155  1.00  0.00           C  
ATOM   1512  C   GLY    98      34.114  66.412  52.746  1.00  0.00           C  
ATOM   1513  O   GLY    98      34.954  66.166  51.817  1.00  0.00           O  
ATOM   1514  H   GLY    98      36.279  65.490  54.184  1.00  0.00           H  
ATOM   1515  HA2 GLY    98      34.094  65.999  54.853  1.00  0.00           H  
ATOM   1516  HA3 GLY    98      34.358  67.709  54.440  1.00  0.00           H  
ATOM   1517  N   SER    99      32.790  66.339  52.513  1.00  0.00           N  
ATOM   1518  CA  SER    99      32.095  65.886  51.253  1.00  0.00           C  
ATOM   1519  C   SER    99      32.457  64.387  51.010  1.00  0.00           C  
ATOM   1520  O   SER    99      32.693  63.698  51.996  1.00  0.00           O  
ATOM   1521  CB  SER    99      32.432  66.895  50.059  1.00  0.00           C  
ATOM   1522  OG  SER    99      31.493  66.768  49.006  1.00  0.00           O  
ATOM   1523  H   SER    99      32.153  66.488  53.282  1.00  0.00           H  
ATOM   1524  HA  SER    99      31.022  65.937  51.435  1.00  0.00           H  
ATOM   1525  HB2 SER    99      32.458  67.930  50.400  1.00  0.00           H  
ATOM   1526  HB3 SER    99      33.417  66.557  49.737  1.00  0.00           H  
ATOM   1527  HG  SER    99      30.765  67.353  49.227  1.00  0.00           H  
ATOM   1528  N   LYS   100      32.154  63.855  49.773  1.00  0.00           N  
ATOM   1529  CA  LYS   100      32.302  62.477  49.277  1.00  0.00           C  
ATOM   1530  C   LYS   100      32.968  62.342  47.939  1.00  0.00           C  
ATOM   1531  O   LYS   100      32.819  63.191  47.068  1.00  0.00           O  
ATOM   1532  CB  LYS   100      30.919  61.824  49.173  1.00  0.00           C  
ATOM   1533  CG  LYS   100      29.907  61.917  50.425  1.00  0.00           C  
ATOM   1534  CD  LYS   100      29.312  60.520  50.750  1.00  0.00           C  
ATOM   1535  CE  LYS   100      28.242  60.856  51.787  1.00  0.00           C  
ATOM   1536  NZ  LYS   100      27.781  59.684  52.519  1.00  0.00           N1+
ATOM   1537  H   LYS   100      31.708  64.520  49.158  1.00  0.00           H  
ATOM   1538  HA  LYS   100      32.863  61.917  50.025  1.00  0.00           H  
ATOM   1539  HB2 LYS   100      30.389  62.047  48.248  1.00  0.00           H  
ATOM   1540  HB3 LYS   100      30.952  60.739  49.071  1.00  0.00           H  
ATOM   1541  HG2 LYS   100      30.426  62.342  51.284  1.00  0.00           H  
ATOM   1542  HG3 LYS   100      29.096  62.591  50.150  1.00  0.00           H  
ATOM   1543  HD2 LYS   100      28.887  59.975  49.907  1.00  0.00           H  
ATOM   1544  HD3 LYS   100      30.056  59.840  51.164  1.00  0.00           H  
ATOM   1545  HE2 LYS   100      28.683  61.525  52.525  1.00  0.00           H  
ATOM   1546  HE3 LYS   100      27.359  61.263  51.294  1.00  0.00           H  
ATOM   1547  HZ1 LYS   100      28.565  59.290  53.019  1.00  0.00           H  
ATOM   1548  HZ2 LYS   100      27.032  59.837  53.179  1.00  0.00           H  
ATOM   1549  HZ3 LYS   100      27.410  58.962  51.919  1.00  0.00           H  
ATOM   1550  N   ASP   101      33.716  61.200  47.756  1.00  0.00           N  
ATOM   1551  CA  ASP   101      34.172  60.728  46.451  1.00  0.00           C  
ATOM   1552  C   ASP   101      33.334  59.564  45.962  1.00  0.00           C  
ATOM   1553  O   ASP   101      32.627  58.947  46.733  1.00  0.00           O  
ATOM   1554  CB  ASP   101      35.636  60.565  46.521  1.00  0.00           C  
ATOM   1555  CG  ASP   101      36.446  60.007  45.289  1.00  0.00           C  
ATOM   1556  OD1 ASP   101      37.542  59.484  45.542  1.00  0.00           O  
ATOM   1557  OD2 ASP   101      35.936  60.229  44.127  1.00  0.00           O1-
ATOM   1558  H   ASP   101      33.891  60.526  48.487  1.00  0.00           H  
ATOM   1559  HA  ASP   101      34.072  61.527  45.716  1.00  0.00           H  
ATOM   1560  HB2 ASP   101      36.100  61.517  46.781  1.00  0.00           H  
ATOM   1561  HB3 ASP   101      35.807  59.980  47.425  1.00  0.00           H  
ATOM   1562  N   GLU   102      33.388  59.399  44.637  1.00  0.00           N  
ATOM   1563  CA  GLU   102      32.516  58.580  43.761  1.00  0.00           C  
ATOM   1564  C   GLU   102      33.312  57.710  42.749  1.00  0.00           C  
ATOM   1565  O   GLU   102      33.914  58.264  41.833  1.00  0.00           O  
ATOM   1566  CB  GLU   102      31.481  59.475  43.161  1.00  0.00           C  
ATOM   1567  CG  GLU   102      30.526  58.641  42.301  1.00  0.00           C  
ATOM   1568  CD  GLU   102      29.272  59.478  41.984  1.00  0.00           C  
ATOM   1569  OE1 GLU   102      29.384  60.725  41.679  1.00  0.00           O  
ATOM   1570  OE2 GLU   102      28.172  58.940  41.902  1.00  0.00           O1-
ATOM   1571  H   GLU   102      34.123  59.927  44.188  1.00  0.00           H  
ATOM   1572  HA  GLU   102      32.024  57.827  44.376  1.00  0.00           H  
ATOM   1573  HB2 GLU   102      31.067  60.090  43.961  1.00  0.00           H  
ATOM   1574  HB3 GLU   102      32.022  60.119  42.468  1.00  0.00           H  
ATOM   1575  HG2 GLU   102      30.937  58.251  41.370  1.00  0.00           H  
ATOM   1576  HG3 GLU   102      30.152  57.718  42.745  1.00  0.00           H  
ATOM   1577  N   TRP   103      33.313  56.354  42.935  1.00  0.00           N  
ATOM   1578  CA  TRP   103      34.102  55.377  42.155  1.00  0.00           C  
ATOM   1579  C   TRP   103      33.210  54.323  41.439  1.00  0.00           C  
ATOM   1580  O   TRP   103      32.396  53.645  42.037  1.00  0.00           O  
ATOM   1581  CB  TRP   103      34.998  54.666  43.209  1.00  0.00           C  
ATOM   1582  CG  TRP   103      36.210  55.381  43.607  1.00  0.00           C  
ATOM   1583  CD1 TRP   103      36.264  56.534  44.292  1.00  0.00           C  
ATOM   1584  NE1 TRP   103      37.524  56.797  44.613  1.00  0.00           N  
ATOM   1585  CE2 TRP   103      38.459  56.045  43.924  1.00  0.00           C  
ATOM   1586  CZ2 TRP   103      39.868  56.063  43.810  1.00  0.00           C  
ATOM   1587  CH2 TRP   103      40.470  55.026  43.102  1.00  0.00           C  
ATOM   1588  CZ3 TRP   103      39.722  54.023  42.570  1.00  0.00           C  
ATOM   1589  CE3 TRP   103      38.334  53.991  42.686  1.00  0.00           C  
ATOM   1590  CD2 TRP   103      37.640  55.049  43.305  1.00  0.00           C  
ATOM   1591  H   TRP   103      33.105  55.995  43.856  1.00  0.00           H  
ATOM   1592  HA  TRP   103      34.665  55.972  41.435  1.00  0.00           H  
ATOM   1593  HB2 TRP   103      34.410  54.443  44.099  1.00  0.00           H  
ATOM   1594  HB3 TRP   103      35.424  53.707  42.917  1.00  0.00           H  
ATOM   1595  HD1 TRP   103      35.426  57.081  44.698  1.00  0.00           H  
ATOM   1596  HE1 TRP   103      37.781  57.591  45.182  1.00  0.00           H  
ATOM   1597  HZ2 TRP   103      40.426  56.868  44.264  1.00  0.00           H  
ATOM   1598  HH2 TRP   103      41.548  55.081  43.140  1.00  0.00           H  
ATOM   1599  HZ3 TRP   103      40.290  53.259  42.059  1.00  0.00           H  
ATOM   1600  HE3 TRP   103      37.803  53.069  42.498  1.00  0.00           H  
ATOM   1601  N   ARG   104      33.510  54.118  40.184  1.00  0.00           N  
ATOM   1602  CA  ARG   104      32.823  53.085  39.362  1.00  0.00           C  
ATOM   1603  C   ARG   104      33.600  51.794  39.307  1.00  0.00           C  
ATOM   1604  O   ARG   104      34.730  51.751  39.607  1.00  0.00           O  
ATOM   1605  CB  ARG   104      32.560  53.671  37.903  1.00  0.00           C  
ATOM   1606  CG  ARG   104      31.550  52.947  37.045  1.00  0.00           C  
ATOM   1607  CD  ARG   104      31.151  53.812  35.848  1.00  0.00           C  
ATOM   1608  NE  ARG   104      32.240  54.075  34.864  1.00  0.00           N  
ATOM   1609  CZ  ARG   104      32.082  54.572  33.654  1.00  0.00           C  
ATOM   1610  NH1 ARG   104      30.880  54.950  33.245  1.00  0.00           N  
ATOM   1611  NH2 ARG   104      33.072  54.702  32.850  1.00  0.00           N1+
ATOM   1612  H   ARG   104      34.240  54.721  39.834  1.00  0.00           H  
ATOM   1613  HA  ARG   104      31.861  52.886  39.834  1.00  0.00           H  
ATOM   1614  HB2 ARG   104      32.229  54.702  38.029  1.00  0.00           H  
ATOM   1615  HB3 ARG   104      33.519  53.723  37.387  1.00  0.00           H  
ATOM   1616  HG2 ARG   104      31.873  51.946  36.757  1.00  0.00           H  
ATOM   1617  HG3 ARG   104      30.721  52.707  37.710  1.00  0.00           H  
ATOM   1618  HD2 ARG   104      30.319  53.359  35.308  1.00  0.00           H  
ATOM   1619  HD3 ARG   104      30.808  54.752  36.278  1.00  0.00           H  
ATOM   1620  HE  ARG   104      33.221  53.961  35.079  1.00  0.00           H  
ATOM   1621 HH11 ARG   104      30.122  54.899  33.910  1.00  0.00           H  
ATOM   1622 HH12 ARG   104      30.715  55.337  32.327  1.00  0.00           H  
ATOM   1623 HH21 ARG   104      34.006  54.568  33.210  1.00  0.00           H  
ATOM   1624 HH22 ARG   104      32.933  55.024  31.903  1.00  0.00           H  
ATOM   1625  N   GLY   105      32.913  50.680  39.107  1.00  0.00           N  
ATOM   1626  CA  GLY   105      33.507  49.322  39.256  1.00  0.00           C  
ATOM   1627  C   GLY   105      32.524  48.201  39.058  1.00  0.00           C  
ATOM   1628  O   GLY   105      31.444  48.409  38.508  1.00  0.00           O  
ATOM   1629  H   GLY   105      31.906  50.746  39.063  1.00  0.00           H  
ATOM   1630  HA2 GLY   105      34.315  49.284  38.525  1.00  0.00           H  
ATOM   1631  HA3 GLY   105      33.892  49.189  40.267  1.00  0.00           H  
ATOM   1632  N   MET   106      32.917  46.977  39.420  1.00  0.00           N  
ATOM   1633  CA  MET   106      32.048  45.792  39.124  1.00  0.00           C  
ATOM   1634  C   MET   106      31.995  44.816  40.216  1.00  0.00           C  
ATOM   1635  O   MET   106      33.076  44.363  40.685  1.00  0.00           O  
ATOM   1636  CB  MET   106      32.546  45.103  37.887  1.00  0.00           C  
ATOM   1637  CG  MET   106      31.811  43.863  37.475  1.00  0.00           C  
ATOM   1638  SD  MET   106      32.851  42.859  36.320  1.00  0.00           S  
ATOM   1639  CE  MET   106      31.860  41.373  35.901  1.00  0.00           C  
ATOM   1640  H   MET   106      33.775  46.757  39.906  1.00  0.00           H  
ATOM   1641  HA  MET   106      31.067  46.094  38.759  1.00  0.00           H  
ATOM   1642  HB2 MET   106      32.812  45.723  37.031  1.00  0.00           H  
ATOM   1643  HB3 MET   106      33.558  44.759  38.102  1.00  0.00           H  
ATOM   1644  HG2 MET   106      31.496  43.325  38.369  1.00  0.00           H  
ATOM   1645  HG3 MET   106      30.926  44.288  37.001  1.00  0.00           H  
ATOM   1646  HE1 MET   106      32.439  40.664  35.311  1.00  0.00           H  
ATOM   1647  HE2 MET   106      31.600  40.998  36.891  1.00  0.00           H  
ATOM   1648  HE3 MET   106      31.009  41.747  35.331  1.00  0.00           H  
ATOM   1649  N   VAL   107      30.771  44.359  40.629  1.00  0.00           N  
ATOM   1650  CA  VAL   107      30.642  43.360  41.691  1.00  0.00           C  
ATOM   1651  C   VAL   107      30.772  41.959  41.133  1.00  0.00           C  
ATOM   1652  O   VAL   107      30.078  41.616  40.167  1.00  0.00           O  
ATOM   1653  CB  VAL   107      29.329  43.610  42.476  1.00  0.00           C  
ATOM   1654  CG1 VAL   107      29.190  42.537  43.627  1.00  0.00           C  
ATOM   1655  CG2 VAL   107      29.454  44.958  43.206  1.00  0.00           C  
ATOM   1656  H   VAL   107      29.875  44.705  40.315  1.00  0.00           H  
ATOM   1657  HA  VAL   107      31.429  43.513  42.430  1.00  0.00           H  
ATOM   1658  HB  VAL   107      28.466  43.549  41.812  1.00  0.00           H  
ATOM   1659 HG11 VAL   107      29.140  41.527  43.221  1.00  0.00           H  
ATOM   1660 HG12 VAL   107      30.113  42.712  44.178  1.00  0.00           H  
ATOM   1661 HG13 VAL   107      28.314  42.777  44.230  1.00  0.00           H  
ATOM   1662 HG21 VAL   107      29.600  45.723  42.443  1.00  0.00           H  
ATOM   1663 HG22 VAL   107      28.601  45.217  43.835  1.00  0.00           H  
ATOM   1664 HG23 VAL   107      30.357  45.006  43.815  1.00  0.00           H  
ATOM   1665  N   LEU   108      31.734  41.193  41.731  1.00  0.00           N  
ATOM   1666  CA  LEU   108      32.203  39.970  41.115  1.00  0.00           C  
ATOM   1667  C   LEU   108      31.635  38.679  41.605  1.00  0.00           C  
ATOM   1668  O   LEU   108      31.375  37.767  40.774  1.00  0.00           O  
ATOM   1669  CB  LEU   108      33.752  39.920  41.269  1.00  0.00           C  
ATOM   1670  CG  LEU   108      34.490  41.036  40.570  1.00  0.00           C  
ATOM   1671  CD1 LEU   108      35.877  41.085  41.131  1.00  0.00           C  
ATOM   1672  CD2 LEU   108      34.672  40.807  39.046  1.00  0.00           C  
ATOM   1673  H   LEU   108      32.320  41.575  42.459  1.00  0.00           H  
ATOM   1674  HA  LEU   108      32.079  39.933  40.033  1.00  0.00           H  
ATOM   1675  HB2 LEU   108      34.013  40.027  42.322  1.00  0.00           H  
ATOM   1676  HB3 LEU   108      34.216  38.979  40.973  1.00  0.00           H  
ATOM   1677  HG  LEU   108      34.019  42.012  40.688  1.00  0.00           H  
ATOM   1678 HD11 LEU   108      36.282  40.075  41.184  1.00  0.00           H  
ATOM   1679 HD12 LEU   108      36.595  41.813  40.753  1.00  0.00           H  
ATOM   1680 HD13 LEU   108      35.839  41.305  42.197  1.00  0.00           H  
ATOM   1681 HD21 LEU   108      35.206  39.877  38.851  1.00  0.00           H  
ATOM   1682 HD22 LEU   108      33.727  40.495  38.604  1.00  0.00           H  
ATOM   1683 HD23 LEU   108      35.111  41.660  38.529  1.00  0.00           H  
ATOM   1684  N   ALA   109      31.517  38.516  42.956  1.00  0.00           N  
ATOM   1685  CA  ALA   109      30.941  37.361  43.633  1.00  0.00           C  
ATOM   1686  C   ALA   109      30.508  37.752  45.061  1.00  0.00           C  
ATOM   1687  O   ALA   109      31.215  38.645  45.608  1.00  0.00           O  
ATOM   1688  CB  ALA   109      31.869  36.186  43.818  1.00  0.00           C  
ATOM   1689  H   ALA   109      31.796  39.349  43.455  1.00  0.00           H  
ATOM   1690  HA  ALA   109      30.051  36.980  43.133  1.00  0.00           H  
ATOM   1691  HB1 ALA   109      32.455  35.878  42.951  1.00  0.00           H  
ATOM   1692  HB2 ALA   109      32.493  36.347  44.697  1.00  0.00           H  
ATOM   1693  HB3 ALA   109      31.344  35.257  44.038  1.00  0.00           H  
ATOM   1694  N   ARG   110      29.494  37.106  45.591  1.00  0.00           N  
ATOM   1695  CA  ARG   110      29.234  37.084  47.019  1.00  0.00           C  
ATOM   1696  C   ARG   110      30.318  36.305  47.699  1.00  0.00           C  
ATOM   1697  O   ARG   110      30.673  35.286  47.244  1.00  0.00           O  
ATOM   1698  CB  ARG   110      27.838  36.660  47.371  1.00  0.00           C  
ATOM   1699  CG  ARG   110      27.581  36.761  48.856  1.00  0.00           C  
ATOM   1700  CD  ARG   110      26.097  36.869  49.115  1.00  0.00           C  
ATOM   1701  NE  ARG   110      25.153  35.763  48.904  1.00  0.00           N  
ATOM   1702  CZ  ARG   110      24.683  34.979  49.878  1.00  0.00           C  
ATOM   1703  NH1 ARG   110      25.141  34.968  51.109  1.00  0.00           N  
ATOM   1704  NH2 ARG   110      23.731  34.150  49.495  1.00  0.00           N1+
ATOM   1705  H   ARG   110      28.956  36.490  44.997  1.00  0.00           H  
ATOM   1706  HA  ARG   110      29.313  38.110  47.379  1.00  0.00           H  
ATOM   1707  HB2 ARG   110      27.161  37.302  46.807  1.00  0.00           H  
ATOM   1708  HB3 ARG   110      27.686  35.618  47.092  1.00  0.00           H  
ATOM   1709  HG2 ARG   110      27.931  35.847  49.336  1.00  0.00           H  
ATOM   1710  HG3 ARG   110      28.013  37.692  49.223  1.00  0.00           H  
ATOM   1711  HD2 ARG   110      26.029  37.090  50.180  1.00  0.00           H  
ATOM   1712  HD3 ARG   110      25.733  37.796  48.671  1.00  0.00           H  
ATOM   1713  HE  ARG   110      24.667  35.627  48.029  1.00  0.00           H  
ATOM   1714 HH11 ARG   110      25.818  35.665  51.386  1.00  0.00           H  
ATOM   1715 HH12 ARG   110      24.668  34.446  51.834  1.00  0.00           H  
ATOM   1716 HH21 ARG   110      23.430  34.114  48.532  1.00  0.00           H  
ATOM   1717 HH22 ARG   110      23.253  33.514  50.118  1.00  0.00           H  
ATOM   1718  N   ALA   111      30.921  36.865  48.744  1.00  0.00           N  
ATOM   1719  CA  ALA   111      32.130  36.304  49.362  1.00  0.00           C  
ATOM   1720  C   ALA   111      32.054  34.831  49.933  1.00  0.00           C  
ATOM   1721  O   ALA   111      31.057  34.451  50.450  1.00  0.00           O  
ATOM   1722  CB  ALA   111      32.499  37.252  50.440  1.00  0.00           C  
ATOM   1723  H   ALA   111      30.486  37.652  49.206  1.00  0.00           H  
ATOM   1724  HA  ALA   111      32.877  36.456  48.583  1.00  0.00           H  
ATOM   1725  HB1 ALA   111      32.706  38.226  49.995  1.00  0.00           H  
ATOM   1726  HB2 ALA   111      31.709  37.419  51.172  1.00  0.00           H  
ATOM   1727  HB3 ALA   111      33.406  36.885  50.920  1.00  0.00           H  
ATOM   1728  N   PRO   112      33.170  34.007  49.867  1.00  0.00           N  
ATOM   1729  CA  PRO   112      33.389  32.760  50.576  1.00  0.00           C  
ATOM   1730  C   PRO   112      33.572  33.032  52.065  1.00  0.00           C  
ATOM   1731  O   PRO   112      34.362  33.955  52.359  1.00  0.00           O  
ATOM   1732  CD  PRO   112      34.387  34.256  49.136  1.00  0.00           C  
ATOM   1733  CG  PRO   112      34.950  32.855  48.767  1.00  0.00           C  
ATOM   1734  CB  PRO   112      34.601  32.032  49.991  1.00  0.00           C  
ATOM   1735  HD2 PRO   112      35.022  34.828  49.813  1.00  0.00           H  
ATOM   1736  HD3 PRO   112      34.228  34.737  48.171  1.00  0.00           H  
ATOM   1737  HG2 PRO   112      36.035  32.847  48.666  1.00  0.00           H  
ATOM   1738  HG3 PRO   112      34.503  32.416  47.875  1.00  0.00           H  
ATOM   1739  HB2 PRO   112      35.459  32.079  50.663  1.00  0.00           H  
ATOM   1740  HB3 PRO   112      34.380  31.005  49.700  1.00  0.00           H  
ATOM   1741  HA  PRO   112      32.531  32.089  50.537  1.00  0.00           H  
ATOM   1742  N   VAL   113      32.926  32.265  52.950  1.00  0.00           N  
ATOM   1743  CA  VAL   113      33.038  32.240  54.421  1.00  0.00           C  
ATOM   1744  C   VAL   113      32.539  33.481  55.186  1.00  0.00           C  
ATOM   1745  O   VAL   113      31.780  33.305  56.140  1.00  0.00           O  
ATOM   1746  CB  VAL   113      34.468  31.919  54.771  1.00  0.00           C  
ATOM   1747  CG1 VAL   113      34.493  31.623  56.269  1.00  0.00           C  
ATOM   1748  CG2 VAL   113      34.986  30.676  54.078  1.00  0.00           C  
ATOM   1749  H   VAL   113      32.259  31.675  52.474  1.00  0.00           H  
ATOM   1750  HA  VAL   113      32.467  31.391  54.796  1.00  0.00           H  
ATOM   1751  HB  VAL   113      35.154  32.765  54.733  1.00  0.00           H  
ATOM   1752 HG11 VAL   113      33.670  30.960  56.536  1.00  0.00           H  
ATOM   1753 HG12 VAL   113      35.432  31.358  56.755  1.00  0.00           H  
ATOM   1754 HG13 VAL   113      34.348  32.585  56.761  1.00  0.00           H  
ATOM   1755 HG21 VAL   113      34.255  29.873  54.167  1.00  0.00           H  
ATOM   1756 HG22 VAL   113      35.132  30.883  53.018  1.00  0.00           H  
ATOM   1757 HG23 VAL   113      36.007  30.463  54.396  1.00  0.00           H  
ATOM   1758  N   MET   114      32.902  34.668  54.664  1.00  0.00           N  
ATOM   1759  CA  MET   114      32.458  36.021  55.036  1.00  0.00           C  
ATOM   1760  C   MET   114      31.160  36.400  54.319  1.00  0.00           C  
ATOM   1761  O   MET   114      31.156  37.402  53.562  1.00  0.00           O  
ATOM   1762  CB  MET   114      33.632  37.000  54.765  1.00  0.00           C  
ATOM   1763  CG  MET   114      34.881  36.928  55.677  1.00  0.00           C  
ATOM   1764  SD  MET   114      36.091  38.138  55.009  1.00  0.00           S  
ATOM   1765  CE  MET   114      35.505  39.706  55.732  1.00  0.00           C  
ATOM   1766  H   MET   114      33.501  34.616  53.852  1.00  0.00           H  
ATOM   1767  HA  MET   114      32.260  35.930  56.104  1.00  0.00           H  
ATOM   1768  HB2 MET   114      33.862  36.983  53.699  1.00  0.00           H  
ATOM   1769  HB3 MET   114      33.275  38.011  54.957  1.00  0.00           H  
ATOM   1770  HG2 MET   114      34.677  37.128  56.729  1.00  0.00           H  
ATOM   1771  HG3 MET   114      35.284  35.923  55.550  1.00  0.00           H  
ATOM   1772  HE1 MET   114      36.003  40.572  55.295  1.00  0.00           H  
ATOM   1773  HE2 MET   114      34.442  39.821  55.523  1.00  0.00           H  
ATOM   1774  HE3 MET   114      35.721  39.483  56.778  1.00  0.00           H  
ATOM   1775  N   ASN   115      30.093  35.599  54.438  1.00  0.00           N  
ATOM   1776  CA  ASN   115      28.973  35.547  53.400  1.00  0.00           C  
ATOM   1777  C   ASN   115      28.038  36.759  53.254  1.00  0.00           C  
ATOM   1778  O   ASN   115      27.106  36.695  52.426  1.00  0.00           O  
ATOM   1779  CB  ASN   115      28.158  34.227  53.506  1.00  0.00           C  
ATOM   1780  CG  ASN   115      29.066  32.957  53.489  1.00  0.00           C  
ATOM   1781  OD1 ASN   115      28.915  32.061  54.318  1.00  0.00           O  
ATOM   1782  ND2 ASN   115      30.000  32.898  52.575  1.00  0.00           N  
ATOM   1783  H   ASN   115      30.128  34.861  55.126  1.00  0.00           H  
ATOM   1784  HA  ASN   115      29.510  35.471  52.455  1.00  0.00           H  
ATOM   1785  HB2 ASN   115      27.696  34.382  54.481  1.00  0.00           H  
ATOM   1786  HB3 ASN   115      27.366  34.144  52.761  1.00  0.00           H  
ATOM   1787 HD21 ASN   115      30.184  33.607  51.880  1.00  0.00           H  
ATOM   1788 HD22 ASN   115      30.393  31.972  52.482  1.00  0.00           H  
ATOM   1789  N   THR   116      28.267  37.794  54.042  1.00  0.00           N  
ATOM   1790  CA  THR   116      27.609  39.109  53.888  1.00  0.00           C  
ATOM   1791  C   THR   116      28.402  40.110  52.980  1.00  0.00           C  
ATOM   1792  O   THR   116      27.899  41.086  52.497  1.00  0.00           O  
ATOM   1793  CB  THR   116      27.318  39.840  55.234  1.00  0.00           C  
ATOM   1794  CG2 THR   116      26.742  38.861  56.249  1.00  0.00           C  
ATOM   1795  OG1 THR   116      28.451  40.271  55.938  1.00  0.00           O  
ATOM   1796  H   THR   116      29.093  37.686  54.613  1.00  0.00           H  
ATOM   1797  HA  THR   116      26.637  39.025  53.402  1.00  0.00           H  
ATOM   1798  HB  THR   116      26.630  40.680  55.137  1.00  0.00           H  
ATOM   1799 HG21 THR   116      25.811  38.411  55.904  1.00  0.00           H  
ATOM   1800 HG22 THR   116      27.433  38.050  56.480  1.00  0.00           H  
ATOM   1801 HG23 THR   116      26.539  39.327  57.214  1.00  0.00           H  
ATOM   1802  HG1 THR   116      28.896  39.612  56.475  1.00  0.00           H  
ATOM   1803  N   TRP   117      29.592  39.757  52.645  1.00  0.00           N  
ATOM   1804  CA  TRP   117      30.568  40.612  51.913  1.00  0.00           C  
ATOM   1805  C   TRP   117      30.500  40.196  50.420  1.00  0.00           C  
ATOM   1806  O   TRP   117      29.979  39.099  50.026  1.00  0.00           O  
ATOM   1807  CB  TRP   117      32.017  40.356  52.527  1.00  0.00           C  
ATOM   1808  CG  TRP   117      32.262  40.924  53.933  1.00  0.00           C  
ATOM   1809  CD1 TRP   117      31.705  40.484  55.057  1.00  0.00           C  
ATOM   1810  NE1 TRP   117      32.158  41.165  56.171  1.00  0.00           N  
ATOM   1811  CE2 TRP   117      33.035  42.141  55.703  1.00  0.00           C  
ATOM   1812  CZ2 TRP   117      33.691  43.133  56.468  1.00  0.00           C  
ATOM   1813  CH2 TRP   117      34.718  43.888  55.788  1.00  0.00           C  
ATOM   1814  CZ3 TRP   117      35.011  43.649  54.469  1.00  0.00           C  
ATOM   1815  CE3 TRP   117      34.292  42.632  53.751  1.00  0.00           C  
ATOM   1816  CD2 TRP   117      33.257  41.936  54.337  1.00  0.00           C  
ATOM   1817  H   TRP   117      29.917  38.860  52.976  1.00  0.00           H  
ATOM   1818  HA  TRP   117      30.270  41.659  51.849  1.00  0.00           H  
ATOM   1819  HB2 TRP   117      32.251  39.292  52.576  1.00  0.00           H  
ATOM   1820  HB3 TRP   117      32.721  40.856  51.862  1.00  0.00           H  
ATOM   1821  HD1 TRP   117      30.996  39.676  54.948  1.00  0.00           H  
ATOM   1822  HE1 TRP   117      31.860  41.087  57.133  1.00  0.00           H  
ATOM   1823  HZ2 TRP   117      33.374  43.384  57.469  1.00  0.00           H  
ATOM   1824  HH2 TRP   117      35.258  44.730  56.194  1.00  0.00           H  
ATOM   1825  HZ3 TRP   117      35.732  44.300  53.997  1.00  0.00           H  
ATOM   1826  HE3 TRP   117      34.565  42.447  52.723  1.00  0.00           H  
ATOM   1827  N   PHE   118      31.168  40.958  49.624  1.00  0.00           N  
ATOM   1828  CA  PHE   118      31.311  40.803  48.173  1.00  0.00           C  
ATOM   1829  C   PHE   118      32.706  41.163  47.694  1.00  0.00           C  
ATOM   1830  O   PHE   118      33.333  42.087  48.179  1.00  0.00           O  
ATOM   1831  CB  PHE   118      30.428  41.779  47.348  1.00  0.00           C  
ATOM   1832  CG  PHE   118      28.964  41.763  47.508  1.00  0.00           C  
ATOM   1833  CD1 PHE   118      28.378  42.583  48.477  1.00  0.00           C  
ATOM   1834  CE1 PHE   118      27.034  42.361  48.840  1.00  0.00           C  
ATOM   1835  CZ  PHE   118      26.253  41.453  48.043  1.00  0.00           C  
ATOM   1836  CE2 PHE   118      26.858  40.793  46.940  1.00  0.00           C  
ATOM   1837  CD2 PHE   118      28.219  40.888  46.718  1.00  0.00           C  
ATOM   1838  H   PHE   118      31.619  41.763  50.034  1.00  0.00           H  
ATOM   1839  HA  PHE   118      31.119  39.751  47.964  1.00  0.00           H  
ATOM   1840  HB2 PHE   118      30.697  42.765  47.726  1.00  0.00           H  
ATOM   1841  HB3 PHE   118      30.674  41.755  46.286  1.00  0.00           H  
ATOM   1842  HD1 PHE   118      28.982  43.242  49.082  1.00  0.00           H  
ATOM   1843  HE1 PHE   118      26.600  42.857  49.696  1.00  0.00           H  
ATOM   1844  HZ  PHE   118      25.216  41.232  48.248  1.00  0.00           H  
ATOM   1845  HE2 PHE   118      26.200  40.159  46.364  1.00  0.00           H  
ATOM   1846  HD2 PHE   118      28.660  40.209  46.003  1.00  0.00           H  
ATOM   1847  N   TYR   119      33.207  40.360  46.769  1.00  0.00           N  
ATOM   1848  CA  TYR   119      34.217  40.670  45.856  1.00  0.00           C  
ATOM   1849  C   TYR   119      33.913  41.836  44.996  1.00  0.00           C  
ATOM   1850  O   TYR   119      32.882  41.805  44.306  1.00  0.00           O  
ATOM   1851  CB  TYR   119      34.726  39.539  45.019  1.00  0.00           C  
ATOM   1852  CG  TYR   119      35.353  38.360  45.765  1.00  0.00           C  
ATOM   1853  CD1 TYR   119      35.487  37.123  45.106  1.00  0.00           C  
ATOM   1854  CE1 TYR   119      36.253  36.106  45.698  1.00  0.00           C  
ATOM   1855  CZ  TYR   119      36.694  36.217  47.005  1.00  0.00           C  
ATOM   1856  OH  TYR   119      37.252  35.128  47.576  1.00  0.00           O  
ATOM   1857  CE2 TYR   119      36.414  37.443  47.734  1.00  0.00           C  
ATOM   1858  CD2 TYR   119      35.780  38.531  47.118  1.00  0.00           C  
ATOM   1859  H   TYR   119      32.686  39.509  46.614  1.00  0.00           H  
ATOM   1860  HA  TYR   119      35.082  41.119  46.344  1.00  0.00           H  
ATOM   1861  HB2 TYR   119      33.808  39.146  44.583  1.00  0.00           H  
ATOM   1862  HB3 TYR   119      35.512  39.798  44.308  1.00  0.00           H  
ATOM   1863  HD1 TYR   119      35.290  37.059  44.046  1.00  0.00           H  
ATOM   1864  HE1 TYR   119      36.595  35.242  45.148  1.00  0.00           H  
ATOM   1865  HH  TYR   119      37.127  34.324  47.066  1.00  0.00           H  
ATOM   1866  HE2 TYR   119      36.786  37.566  48.740  1.00  0.00           H  
ATOM   1867  HD2 TYR   119      35.699  39.504  47.581  1.00  0.00           H  
ATOM   1868  N   ILE   120      34.782  42.786  44.788  1.00  0.00           N  
ATOM   1869  CA  ILE   120      34.521  43.974  43.907  1.00  0.00           C  
ATOM   1870  C   ILE   120      35.874  44.374  43.184  1.00  0.00           C  
ATOM   1871  O   ILE   120      36.876  44.280  43.856  1.00  0.00           O  
ATOM   1872  CB  ILE   120      33.873  45.069  44.775  1.00  0.00           C  
ATOM   1873  CG2 ILE   120      34.816  45.576  45.894  1.00  0.00           C  
ATOM   1874  CG1 ILE   120      33.554  46.325  43.896  1.00  0.00           C  
ATOM   1875  CD1 ILE   120      32.534  47.265  44.369  1.00  0.00           C  
ATOM   1876  H   ILE   120      35.683  42.706  45.237  1.00  0.00           H  
ATOM   1877  HA  ILE   120      33.941  43.653  43.042  1.00  0.00           H  
ATOM   1878  HB  ILE   120      32.953  44.768  45.275  1.00  0.00           H  
ATOM   1879 HG21 ILE   120      34.896  44.766  46.618  1.00  0.00           H  
ATOM   1880 HG22 ILE   120      35.816  45.783  45.513  1.00  0.00           H  
ATOM   1881 HG23 ILE   120      34.491  46.507  46.358  1.00  0.00           H  
ATOM   1882 HG12 ILE   120      34.456  46.810  43.523  1.00  0.00           H  
ATOM   1883 HG13 ILE   120      33.046  45.871  43.045  1.00  0.00           H  
ATOM   1884 HD11 ILE   120      31.686  46.655  44.679  1.00  0.00           H  
ATOM   1885 HD12 ILE   120      32.902  47.778  45.258  1.00  0.00           H  
ATOM   1886 HD13 ILE   120      32.288  47.991  43.594  1.00  0.00           H  
ATOM   1887  N   THR   121      35.916  44.686  41.930  1.00  0.00           N  
ATOM   1888  CA  THR   121      37.076  45.461  41.263  1.00  0.00           C  
ATOM   1889  C   THR   121      36.637  46.923  40.931  1.00  0.00           C  
ATOM   1890  O   THR   121      35.404  47.206  41.046  1.00  0.00           O  
ATOM   1891  CB  THR   121      37.633  44.692  40.034  1.00  0.00           C  
ATOM   1892  CG2 THR   121      36.688  44.880  38.815  1.00  0.00           C  
ATOM   1893  OG1 THR   121      38.947  45.275  39.635  1.00  0.00           O  
ATOM   1894  H   THR   121      35.039  44.690  41.429  1.00  0.00           H  
ATOM   1895  HA  THR   121      37.900  45.585  41.965  1.00  0.00           H  
ATOM   1896  HB  THR   121      37.652  43.629  40.274  1.00  0.00           H  
ATOM   1897 HG21 THR   121      37.286  44.756  37.912  1.00  0.00           H  
ATOM   1898 HG22 THR   121      35.881  44.152  38.895  1.00  0.00           H  
ATOM   1899 HG23 THR   121      36.295  45.879  38.628  1.00  0.00           H  
ATOM   1900  HG1 THR   121      39.623  45.068  40.284  1.00  0.00           H  
ATOM   1901  N   TYR   122      37.570  47.775  40.556  1.00  0.00           N  
ATOM   1902  CA  TYR   122      37.356  49.150  40.188  1.00  0.00           C  
ATOM   1903  C   TYR   122      37.864  49.591  38.805  1.00  0.00           C  
ATOM   1904  O   TYR   122      38.921  49.040  38.319  1.00  0.00           O  
ATOM   1905  CB  TYR   122      37.787  50.040  41.277  1.00  0.00           C  
ATOM   1906  CG  TYR   122      36.911  49.928  42.536  1.00  0.00           C  
ATOM   1907  CD1 TYR   122      37.261  48.935  43.499  1.00  0.00           C  
ATOM   1908  CE1 TYR   122      36.602  49.052  44.759  1.00  0.00           C  
ATOM   1909  CZ  TYR   122      35.566  49.920  44.967  1.00  0.00           C  
ATOM   1910  OH  TYR   122      34.863  50.031  46.101  1.00  0.00           O  
ATOM   1911  CE2 TYR   122      35.242  50.833  43.994  1.00  0.00           C  
ATOM   1912  CD2 TYR   122      35.942  50.866  42.783  1.00  0.00           C  
ATOM   1913  H   TYR   122      38.502  47.396  40.475  1.00  0.00           H  
ATOM   1914  HA  TYR   122      36.294  49.378  40.101  1.00  0.00           H  
ATOM   1915  HB2 TYR   122      38.760  49.778  41.693  1.00  0.00           H  
ATOM   1916  HB3 TYR   122      37.823  51.092  40.993  1.00  0.00           H  
ATOM   1917  HD1 TYR   122      38.063  48.226  43.355  1.00  0.00           H  
ATOM   1918  HE1 TYR   122      36.845  48.275  45.470  1.00  0.00           H  
ATOM   1919  HH  TYR   122      34.008  50.379  45.838  1.00  0.00           H  
ATOM   1920  HE2 TYR   122      34.364  51.456  44.082  1.00  0.00           H  
ATOM   1921  HD2 TYR   122      35.610  51.612  42.077  1.00  0.00           H  
ATOM   1922  N   GLU   123      37.125  50.434  38.156  1.00  0.00           N  
ATOM   1923  CA  GLU   123      37.569  50.866  36.724  1.00  0.00           C  
ATOM   1924  C   GLU   123      38.917  51.597  36.680  1.00  0.00           C  
ATOM   1925  O   GLU   123      39.591  51.593  35.663  1.00  0.00           O  
ATOM   1926  CB  GLU   123      36.540  51.881  36.123  1.00  0.00           C  
ATOM   1927  CG  GLU   123      36.446  51.818  34.611  1.00  0.00           C  
ATOM   1928  CD  GLU   123      35.834  53.067  34.026  1.00  0.00           C  
ATOM   1929  OE1 GLU   123      35.916  53.364  32.817  1.00  0.00           O  
ATOM   1930  OE2 GLU   123      35.009  53.751  34.687  1.00  0.00           O1-
ATOM   1931  H   GLU   123      36.302  50.838  38.580  1.00  0.00           H  
ATOM   1932  HA  GLU   123      37.565  50.055  35.995  1.00  0.00           H  
ATOM   1933  HB2 GLU   123      35.539  51.682  36.508  1.00  0.00           H  
ATOM   1934  HB3 GLU   123      36.705  52.865  36.563  1.00  0.00           H  
ATOM   1935  HG2 GLU   123      37.491  51.686  34.330  1.00  0.00           H  
ATOM   1936  HG3 GLU   123      35.971  50.902  34.262  1.00  0.00           H  
ATOM   1937  N   LYS   124      39.314  52.159  37.819  1.00  0.00           N  
ATOM   1938  CA  LYS   124      40.599  52.806  38.096  1.00  0.00           C  
ATOM   1939  C   LYS   124      41.674  51.793  38.581  1.00  0.00           C  
ATOM   1940  O   LYS   124      42.862  52.021  38.393  1.00  0.00           O  
ATOM   1941  CB  LYS   124      40.377  54.034  38.998  1.00  0.00           C  
ATOM   1942  CG  LYS   124      41.640  54.824  39.125  1.00  0.00           C  
ATOM   1943  CD  LYS   124      41.346  56.297  39.648  1.00  0.00           C  
ATOM   1944  CE  LYS   124      42.570  57.199  39.605  1.00  0.00           C  
ATOM   1945  NZ  LYS   124      42.182  58.582  40.121  1.00  0.00           N1+
ATOM   1946  H   LYS   124      38.487  52.286  38.384  1.00  0.00           H  
ATOM   1947  HA  LYS   124      40.981  53.135  37.130  1.00  0.00           H  
ATOM   1948  HB2 LYS   124      39.671  54.658  38.450  1.00  0.00           H  
ATOM   1949  HB3 LYS   124      40.058  53.625  39.957  1.00  0.00           H  
ATOM   1950  HG2 LYS   124      42.137  54.298  39.940  1.00  0.00           H  
ATOM   1951  HG3 LYS   124      42.291  54.878  38.252  1.00  0.00           H  
ATOM   1952  HD2 LYS   124      40.586  56.782  39.036  1.00  0.00           H  
ATOM   1953  HD3 LYS   124      41.093  56.218  40.705  1.00  0.00           H  
ATOM   1954  HE2 LYS   124      43.347  56.907  40.311  1.00  0.00           H  
ATOM   1955  HE3 LYS   124      43.056  57.277  38.632  1.00  0.00           H  
ATOM   1956  HZ1 LYS   124      42.910  59.259  40.299  1.00  0.00           H  
ATOM   1957  HZ2 LYS   124      41.599  59.061  39.449  1.00  0.00           H  
ATOM   1958  HZ3 LYS   124      41.549  58.585  40.908  1.00  0.00           H  
ATOM   1959  N   ASP   125      41.202  50.837  39.348  1.00  0.00           N  
ATOM   1960  CA  ASP   125      42.059  49.777  39.953  1.00  0.00           C  
ATOM   1961  C   ASP   125      41.723  48.301  39.598  1.00  0.00           C  
ATOM   1962  O   ASP   125      40.811  47.712  40.184  1.00  0.00           O  
ATOM   1963  CB  ASP   125      42.085  49.984  41.486  1.00  0.00           C  
ATOM   1964  CG  ASP   125      43.324  49.381  42.136  1.00  0.00           C  
ATOM   1965  OD1 ASP   125      43.545  49.796  43.299  1.00  0.00           O  
ATOM   1966  OD2 ASP   125      44.060  48.556  41.528  1.00  0.00           O1-
ATOM   1967  H   ASP   125      40.215  50.824  39.562  1.00  0.00           H  
ATOM   1968  HA  ASP   125      43.076  49.964  39.611  1.00  0.00           H  
ATOM   1969  HB2 ASP   125      42.144  51.028  41.794  1.00  0.00           H  
ATOM   1970  HB3 ASP   125      41.131  49.645  41.888  1.00  0.00           H  
ATOM   1971  N   PRO   126      42.438  47.653  38.674  1.00  0.00           N  
ATOM   1972  CA  PRO   126      42.166  46.216  38.383  1.00  0.00           C  
ATOM   1973  C   PRO   126      42.506  45.226  39.548  1.00  0.00           C  
ATOM   1974  O   PRO   126      42.362  44.014  39.376  1.00  0.00           O  
ATOM   1975  CD  PRO   126      43.546  48.070  37.782  1.00  0.00           C  
ATOM   1976  CG  PRO   126      44.151  46.765  37.220  1.00  0.00           C  
ATOM   1977  CB  PRO   126      42.976  45.803  37.134  1.00  0.00           C  
ATOM   1978  HD2 PRO   126      44.297  48.638  38.332  1.00  0.00           H  
ATOM   1979  HD3 PRO   126      43.114  48.620  36.946  1.00  0.00           H  
ATOM   1980  HG2 PRO   126      44.928  46.354  37.865  1.00  0.00           H  
ATOM   1981  HG3 PRO   126      44.638  46.880  36.251  1.00  0.00           H  
ATOM   1982  HB2 PRO   126      43.283  44.758  37.170  1.00  0.00           H  
ATOM   1983  HB3 PRO   126      42.450  46.154  36.246  1.00  0.00           H  
ATOM   1984  HA  PRO   126      41.108  46.072  38.165  1.00  0.00           H  
ATOM   1985  N   VAL   127      43.055  45.576  40.690  1.00  0.00           N  
ATOM   1986  CA  VAL   127      43.225  44.739  41.871  1.00  0.00           C  
ATOM   1987  C   VAL   127      41.855  44.285  42.400  1.00  0.00           C  
ATOM   1988  O   VAL   127      40.903  45.037  42.292  1.00  0.00           O  
ATOM   1989  CB  VAL   127      43.971  45.566  42.994  1.00  0.00           C  
ATOM   1990  CG1 VAL   127      43.750  45.098  44.414  1.00  0.00           C  
ATOM   1991  CG2 VAL   127      45.429  45.583  42.700  1.00  0.00           C  
ATOM   1992  H   VAL   127      43.232  46.560  40.830  1.00  0.00           H  
ATOM   1993  HA  VAL   127      43.757  43.832  41.583  1.00  0.00           H  
ATOM   1994  HB  VAL   127      43.530  46.558  42.904  1.00  0.00           H  
ATOM   1995 HG11 VAL   127      44.385  45.576  45.160  1.00  0.00           H  
ATOM   1996 HG12 VAL   127      42.670  45.101  44.562  1.00  0.00           H  
ATOM   1997 HG13 VAL   127      43.898  44.019  44.431  1.00  0.00           H  
ATOM   1998 HG21 VAL   127      45.804  44.621  43.049  1.00  0.00           H  
ATOM   1999 HG22 VAL   127      45.655  45.598  41.633  1.00  0.00           H  
ATOM   2000 HG23 VAL   127      45.903  46.492  43.070  1.00  0.00           H  
ATOM   2001  N   LEU   128      41.750  43.034  42.972  1.00  0.00           N  
ATOM   2002  CA  LEU   128      40.523  42.552  43.700  1.00  0.00           C  
ATOM   2003  C   LEU   128      40.482  43.174  45.086  1.00  0.00           C  
ATOM   2004  O   LEU   128      41.334  42.869  45.879  1.00  0.00           O  
ATOM   2005  CB  LEU   128      40.513  40.961  43.670  1.00  0.00           C  
ATOM   2006  CG  LEU   128      39.644  40.189  44.565  1.00  0.00           C  
ATOM   2007  CD1 LEU   128      38.212  40.720  44.484  1.00  0.00           C  
ATOM   2008  CD2 LEU   128      39.793  38.691  44.291  1.00  0.00           C  
ATOM   2009  H   LEU   128      42.571  42.472  43.149  1.00  0.00           H  
ATOM   2010  HA  LEU   128      39.698  43.010  43.153  1.00  0.00           H  
ATOM   2011  HB2 LEU   128      40.288  40.569  42.678  1.00  0.00           H  
ATOM   2012  HB3 LEU   128      41.547  40.639  43.791  1.00  0.00           H  
ATOM   2013  HG  LEU   128      39.945  40.454  45.579  1.00  0.00           H  
ATOM   2014 HD11 LEU   128      38.148  41.771  44.204  1.00  0.00           H  
ATOM   2015 HD12 LEU   128      37.770  40.094  43.709  1.00  0.00           H  
ATOM   2016 HD13 LEU   128      37.671  40.500  45.404  1.00  0.00           H  
ATOM   2017 HD21 LEU   128      38.843  38.198  44.501  1.00  0.00           H  
ATOM   2018 HD22 LEU   128      40.058  38.578  43.239  1.00  0.00           H  
ATOM   2019 HD23 LEU   128      40.582  38.222  44.879  1.00  0.00           H  
ATOM   2020  N   TYR   129      39.457  43.926  45.428  1.00  0.00           N  
ATOM   2021  CA  TYR   129      39.035  44.393  46.800  1.00  0.00           C  
ATOM   2022  C   TYR   129      37.811  43.653  47.299  1.00  0.00           C  
ATOM   2023  O   TYR   129      37.142  42.975  46.525  1.00  0.00           O  
ATOM   2024  CB  TYR   129      38.871  45.927  46.848  1.00  0.00           C  
ATOM   2025  CG  TYR   129      40.029  46.757  46.428  1.00  0.00           C  
ATOM   2026  CD1 TYR   129      40.238  47.120  45.117  1.00  0.00           C  
ATOM   2027  CE1 TYR   129      41.445  47.713  44.752  1.00  0.00           C  
ATOM   2028  CZ  TYR   129      42.441  47.987  45.715  1.00  0.00           C  
ATOM   2029  OH  TYR   129      43.629  48.422  45.376  1.00  0.00           O  
ATOM   2030  CE2 TYR   129      42.132  47.729  47.059  1.00  0.00           C  
ATOM   2031  CD2 TYR   129      40.945  47.102  47.428  1.00  0.00           C  
ATOM   2032  H   TYR   129      38.718  44.079  44.756  1.00  0.00           H  
ATOM   2033  HA  TYR   129      39.843  44.179  47.501  1.00  0.00           H  
ATOM   2034  HB2 TYR   129      38.128  46.081  46.065  1.00  0.00           H  
ATOM   2035  HB3 TYR   129      38.518  46.235  47.832  1.00  0.00           H  
ATOM   2036  HD1 TYR   129      39.437  46.884  44.432  1.00  0.00           H  
ATOM   2037  HE1 TYR   129      41.582  47.988  43.716  1.00  0.00           H  
ATOM   2038  HH  TYR   129      43.602  48.908  44.549  1.00  0.00           H  
ATOM   2039  HE2 TYR   129      42.926  48.024  47.729  1.00  0.00           H  
ATOM   2040  HD2 TYR   129      40.769  46.796  48.449  1.00  0.00           H  
ATOM   2041  N   MET   130      37.438  43.810  48.628  1.00  0.00           N  
ATOM   2042  CA  MET   130      36.146  43.244  49.100  1.00  0.00           C  
ATOM   2043  C   MET   130      35.519  43.995  50.262  1.00  0.00           C  
ATOM   2044  O   MET   130      36.312  44.490  51.047  1.00  0.00           O  
ATOM   2045  CB  MET   130      36.333  41.764  49.462  1.00  0.00           C  
ATOM   2046  CG  MET   130      36.953  41.432  50.796  1.00  0.00           C  
ATOM   2047  SD  MET   130      37.107  39.701  51.334  1.00  0.00           S  
ATOM   2048  CE  MET   130      35.426  39.154  51.454  1.00  0.00           C  
ATOM   2049  H   MET   130      37.905  44.467  49.237  1.00  0.00           H  
ATOM   2050  HA  MET   130      35.480  43.260  48.237  1.00  0.00           H  
ATOM   2051  HB2 MET   130      35.352  41.292  49.508  1.00  0.00           H  
ATOM   2052  HB3 MET   130      36.811  41.218  48.649  1.00  0.00           H  
ATOM   2053  HG2 MET   130      37.945  41.884  50.790  1.00  0.00           H  
ATOM   2054  HG3 MET   130      36.320  41.843  51.581  1.00  0.00           H  
ATOM   2055  HE1 MET   130      34.870  39.244  50.520  1.00  0.00           H  
ATOM   2056  HE2 MET   130      35.450  38.113  51.776  1.00  0.00           H  
ATOM   2057  HE3 MET   130      34.821  39.759  52.129  1.00  0.00           H  
ATOM   2058  N   TYR   131      34.189  44.082  50.385  1.00  0.00           N  
ATOM   2059  CA  TYR   131      33.597  45.036  51.301  1.00  0.00           C  
ATOM   2060  C   TYR   131      32.156  44.497  51.512  1.00  0.00           C  
ATOM   2061  O   TYR   131      31.552  43.853  50.596  1.00  0.00           O  
ATOM   2062  CB  TYR   131      33.410  46.421  50.681  1.00  0.00           C  
ATOM   2063  CG  TYR   131      34.710  47.052  50.495  1.00  0.00           C  
ATOM   2064  CD1 TYR   131      35.264  47.057  49.232  1.00  0.00           C  
ATOM   2065  CE1 TYR   131      36.478  47.705  48.994  1.00  0.00           C  
ATOM   2066  CZ  TYR   131      37.145  48.439  50.049  1.00  0.00           C  
ATOM   2067  OH  TYR   131      38.280  49.136  49.833  1.00  0.00           O  
ATOM   2068  CE2 TYR   131      36.567  48.490  51.361  1.00  0.00           C  
ATOM   2069  CD2 TYR   131      35.348  47.706  51.580  1.00  0.00           C  
ATOM   2070  H   TYR   131      33.661  43.537  49.718  1.00  0.00           H  
ATOM   2071  HA  TYR   131      34.165  45.114  52.228  1.00  0.00           H  
ATOM   2072  HB2 TYR   131      32.847  46.339  49.751  1.00  0.00           H  
ATOM   2073  HB3 TYR   131      32.748  47.122  51.189  1.00  0.00           H  
ATOM   2074  HD1 TYR   131      34.779  46.610  48.377  1.00  0.00           H  
ATOM   2075  HE1 TYR   131      36.790  47.816  47.966  1.00  0.00           H  
ATOM   2076  HH  TYR   131      38.579  49.403  50.705  1.00  0.00           H  
ATOM   2077  HE2 TYR   131      37.032  48.971  52.210  1.00  0.00           H  
ATOM   2078  HD2 TYR   131      35.076  47.711  52.626  1.00  0.00           H  
ATOM   2079  N   GLN   132      31.490  44.721  52.630  1.00  0.00           N  
ATOM   2080  CA  GLN   132      30.011  44.844  52.662  1.00  0.00           C  
ATOM   2081  C   GLN   132      29.606  45.935  51.700  1.00  0.00           C  
ATOM   2082  O   GLN   132      30.279  46.972  51.626  1.00  0.00           O  
ATOM   2083  CB  GLN   132      29.375  44.961  54.080  1.00  0.00           C  
ATOM   2084  CG  GLN   132      29.665  43.716  54.868  1.00  0.00           C  
ATOM   2085  CD  GLN   132      29.316  43.874  56.349  1.00  0.00           C  
ATOM   2086  OE1 GLN   132      28.851  44.887  56.805  1.00  0.00           O  
ATOM   2087  NE2 GLN   132      29.554  42.826  57.101  1.00  0.00           N  
ATOM   2088  H   GLN   132      31.953  45.228  53.370  1.00  0.00           H  
ATOM   2089  HA  GLN   132      29.528  43.940  52.291  1.00  0.00           H  
ATOM   2090  HB2 GLN   132      29.939  45.751  54.575  1.00  0.00           H  
ATOM   2091  HB3 GLN   132      28.297  45.085  53.972  1.00  0.00           H  
ATOM   2092  HG2 GLN   132      29.080  42.840  54.590  1.00  0.00           H  
ATOM   2093  HG3 GLN   132      30.743  43.598  54.983  1.00  0.00           H  
ATOM   2094 HE21 GLN   132      29.833  42.032  56.543  1.00  0.00           H  
ATOM   2095 HE22 GLN   132      29.211  42.786  58.051  1.00  0.00           H  
ATOM   2096  N   LEU   133      28.492  45.818  51.030  1.00  0.00           N  
ATOM   2097  CA  LEU   133      27.956  46.852  50.075  1.00  0.00           C  
ATOM   2098  C   LEU   133      26.530  47.254  50.377  1.00  0.00           C  
ATOM   2099  O   LEU   133      26.035  48.312  50.006  1.00  0.00           O  
ATOM   2100  CB  LEU   133      28.173  46.332  48.677  1.00  0.00           C  
ATOM   2101  CG  LEU   133      29.526  46.091  48.036  1.00  0.00           C  
ATOM   2102  CD1 LEU   133      29.425  45.421  46.671  1.00  0.00           C  
ATOM   2103  CD2 LEU   133      30.376  47.339  48.175  1.00  0.00           C  
ATOM   2104  H   LEU   133      27.997  44.944  51.138  1.00  0.00           H  
ATOM   2105  HA  LEU   133      28.575  47.747  50.140  1.00  0.00           H  
ATOM   2106  HB2 LEU   133      27.542  45.450  48.569  1.00  0.00           H  
ATOM   2107  HB3 LEU   133      27.640  47.054  48.058  1.00  0.00           H  
ATOM   2108  HG  LEU   133      29.933  45.278  48.637  1.00  0.00           H  
ATOM   2109 HD11 LEU   133      28.803  44.532  46.776  1.00  0.00           H  
ATOM   2110 HD12 LEU   133      29.191  46.168  45.913  1.00  0.00           H  
ATOM   2111 HD13 LEU   133      30.385  45.065  46.298  1.00  0.00           H  
ATOM   2112 HD21 LEU   133      31.275  47.393  47.561  1.00  0.00           H  
ATOM   2113 HD22 LEU   133      29.863  48.276  47.961  1.00  0.00           H  
ATOM   2114 HD23 LEU   133      30.702  47.438  49.210  1.00  0.00           H  
ATOM   2115  N   LEU   134      25.732  46.331  51.002  1.00  0.00           N  
ATOM   2116  CA  LEU   134      24.351  46.680  51.363  1.00  0.00           C  
ATOM   2117  C   LEU   134      24.128  47.633  52.525  1.00  0.00           C  
ATOM   2118  O   LEU   134      23.017  48.145  52.653  1.00  0.00           O  
ATOM   2119  CB  LEU   134      23.569  45.393  51.726  1.00  0.00           C  
ATOM   2120  CG  LEU   134      23.557  44.475  50.419  1.00  0.00           C  
ATOM   2121  CD1 LEU   134      23.439  42.962  50.796  1.00  0.00           C  
ATOM   2122  CD2 LEU   134      22.582  44.749  49.336  1.00  0.00           C  
ATOM   2123  H   LEU   134      26.131  45.491  51.395  1.00  0.00           H  
ATOM   2124  HA  LEU   134      23.956  47.142  50.459  1.00  0.00           H  
ATOM   2125  HB2 LEU   134      24.023  44.940  52.607  1.00  0.00           H  
ATOM   2126  HB3 LEU   134      22.510  45.562  51.920  1.00  0.00           H  
ATOM   2127  HG  LEU   134      24.497  44.650  49.896  1.00  0.00           H  
ATOM   2128 HD11 LEU   134      22.429  42.685  51.100  1.00  0.00           H  
ATOM   2129 HD12 LEU   134      23.706  42.362  49.925  1.00  0.00           H  
ATOM   2130 HD13 LEU   134      24.191  42.629  51.511  1.00  0.00           H  
ATOM   2131 HD21 LEU   134      21.579  44.741  49.764  1.00  0.00           H  
ATOM   2132 HD22 LEU   134      22.725  45.772  48.989  1.00  0.00           H  
ATOM   2133 HD23 LEU   134      22.760  44.162  48.435  1.00  0.00           H  
ATOM   2134  N   ASP   135      25.222  48.162  53.160  1.00  0.00           N  
ATOM   2135  CA  ASP   135      25.211  49.331  54.053  1.00  0.00           C  
ATOM   2136  C   ASP   135      25.174  50.694  53.251  1.00  0.00           C  
ATOM   2137  O   ASP   135      24.252  51.525  53.422  1.00  0.00           O  
ATOM   2138  CB  ASP   135      26.522  49.355  54.851  1.00  0.00           C  
ATOM   2139  CG  ASP   135      27.823  49.147  54.047  1.00  0.00           C  
ATOM   2140  OD1 ASP   135      27.812  48.715  52.868  1.00  0.00           O  
ATOM   2141  OD2 ASP   135      28.872  49.715  54.440  1.00  0.00           O1-
ATOM   2142  H   ASP   135      26.123  47.724  53.026  1.00  0.00           H  
ATOM   2143  HA  ASP   135      24.355  49.260  54.725  1.00  0.00           H  
ATOM   2144  HB2 ASP   135      26.567  50.350  55.295  1.00  0.00           H  
ATOM   2145  HB3 ASP   135      26.610  48.773  55.768  1.00  0.00           H  
ATOM   2146  N   ASP   136      26.030  50.889  52.258  1.00  0.00           N  
ATOM   2147  CA  ASP   136      26.134  52.031  51.349  1.00  0.00           C  
ATOM   2148  C   ASP   136      24.838  52.242  50.489  1.00  0.00           C  
ATOM   2149  O   ASP   136      24.382  53.364  50.270  1.00  0.00           O  
ATOM   2150  CB  ASP   136      27.354  51.892  50.469  1.00  0.00           C  
ATOM   2151  CG  ASP   136      28.632  51.936  51.334  1.00  0.00           C  
ATOM   2152  OD1 ASP   136      29.572  51.238  51.012  1.00  0.00           O  
ATOM   2153  OD2 ASP   136      28.616  52.706  52.328  1.00  0.00           O1-
ATOM   2154  H   ASP   136      26.708  50.155  52.107  1.00  0.00           H  
ATOM   2155  HA  ASP   136      26.259  52.926  51.960  1.00  0.00           H  
ATOM   2156  HB2 ASP   136      27.367  50.927  49.964  1.00  0.00           H  
ATOM   2157  HB3 ASP   136      27.366  52.672  49.707  1.00  0.00           H  
ATOM   2158  N   TYR   137      24.104  51.176  50.153  1.00  0.00           N  
ATOM   2159  CA  TYR   137      22.854  51.247  49.446  1.00  0.00           C  
ATOM   2160  C   TYR   137      21.763  51.936  50.257  1.00  0.00           C  
ATOM   2161  O   TYR   137      20.978  52.751  49.762  1.00  0.00           O  
ATOM   2162  CB  TYR   137      22.363  49.845  49.105  1.00  0.00           C  
ATOM   2163  CG  TYR   137      21.151  49.692  48.247  1.00  0.00           C  
ATOM   2164  CD1 TYR   137      21.245  50.096  46.887  1.00  0.00           C  
ATOM   2165  CE1 TYR   137      20.152  49.866  46.000  1.00  0.00           C  
ATOM   2166  CZ  TYR   137      18.900  49.399  46.571  1.00  0.00           C  
ATOM   2167  OH  TYR   137      17.866  49.327  45.660  1.00  0.00           O  
ATOM   2168  CE2 TYR   137      18.798  48.945  47.892  1.00  0.00           C  
ATOM   2169  CD2 TYR   137      19.929  49.126  48.700  1.00  0.00           C  
ATOM   2170  H   TYR   137      24.497  50.249  50.236  1.00  0.00           H  
ATOM   2171  HA  TYR   137      22.932  51.766  48.491  1.00  0.00           H  
ATOM   2172  HB2 TYR   137      23.120  49.102  48.853  1.00  0.00           H  
ATOM   2173  HB3 TYR   137      22.051  49.325  50.010  1.00  0.00           H  
ATOM   2174  HD1 TYR   137      22.220  50.470  46.608  1.00  0.00           H  
ATOM   2175  HE1 TYR   137      20.229  50.228  44.985  1.00  0.00           H  
ATOM   2176  HH  TYR   137      18.140  49.411  44.744  1.00  0.00           H  
ATOM   2177  HE2 TYR   137      17.881  48.461  48.193  1.00  0.00           H  
ATOM   2178  HD2 TYR   137      19.847  49.012  49.771  1.00  0.00           H  
ATOM   2179  N   LYS   138      21.697  51.700  51.564  1.00  0.00           N  
ATOM   2180  CA  LYS   138      20.772  52.330  52.499  1.00  0.00           C  
ATOM   2181  C   LYS   138      20.975  53.839  52.572  1.00  0.00           C  
ATOM   2182  O   LYS   138      20.037  54.647  52.474  1.00  0.00           O  
ATOM   2183  CB  LYS   138      20.944  51.634  53.888  1.00  0.00           C  
ATOM   2184  CG  LYS   138      19.845  51.932  55.015  1.00  0.00           C  
ATOM   2185  CD  LYS   138      19.792  50.843  56.091  1.00  0.00           C  
ATOM   2186  CE  LYS   138      21.002  50.663  56.940  1.00  0.00           C  
ATOM   2187  NZ  LYS   138      20.649  49.825  58.106  1.00  0.00           N1+
ATOM   2188  H   LYS   138      22.470  51.245  52.028  1.00  0.00           H  
ATOM   2189  HA  LYS   138      19.755  52.143  52.154  1.00  0.00           H  
ATOM   2190  HB2 LYS   138      20.888  50.559  53.720  1.00  0.00           H  
ATOM   2191  HB3 LYS   138      21.945  51.885  54.239  1.00  0.00           H  
ATOM   2192  HG2 LYS   138      20.227  52.801  55.552  1.00  0.00           H  
ATOM   2193  HG3 LYS   138      18.893  52.188  54.550  1.00  0.00           H  
ATOM   2194  HD2 LYS   138      18.979  51.141  56.753  1.00  0.00           H  
ATOM   2195  HD3 LYS   138      19.537  49.905  55.597  1.00  0.00           H  
ATOM   2196  HE2 LYS   138      21.869  50.223  56.447  1.00  0.00           H  
ATOM   2197  HE3 LYS   138      21.288  51.629  57.355  1.00  0.00           H  
ATOM   2198  HZ1 LYS   138      21.430  49.400  58.585  1.00  0.00           H  
ATOM   2199  HZ2 LYS   138      20.284  50.404  58.849  1.00  0.00           H  
ATOM   2200  HZ3 LYS   138      19.975  49.088  57.950  1.00  0.00           H  
ATOM   2201  N   GLU   139      22.248  54.151  52.765  1.00  0.00           N  
ATOM   2202  CA  GLU   139      22.771  55.566  52.879  1.00  0.00           C  
ATOM   2203  C   GLU   139      22.635  56.337  51.536  1.00  0.00           C  
ATOM   2204  O   GLU   139      22.636  57.595  51.501  1.00  0.00           O  
ATOM   2205  CB  GLU   139      24.299  55.651  53.220  1.00  0.00           C  
ATOM   2206  CG  GLU   139      24.930  57.024  53.429  1.00  0.00           C  
ATOM   2207  CD  GLU   139      26.182  57.038  54.273  1.00  0.00           C  
ATOM   2208  OE1 GLU   139      26.930  56.040  54.477  1.00  0.00           O  
ATOM   2209  OE2 GLU   139      26.512  58.112  54.881  1.00  0.00           O1-
ATOM   2210  H   GLU   139      22.895  53.378  52.702  1.00  0.00           H  
ATOM   2211  HA  GLU   139      22.231  56.213  53.572  1.00  0.00           H  
ATOM   2212  HB2 GLU   139      24.559  54.992  54.048  1.00  0.00           H  
ATOM   2213  HB3 GLU   139      24.911  55.155  52.467  1.00  0.00           H  
ATOM   2214  HG2 GLU   139      25.113  57.570  52.502  1.00  0.00           H  
ATOM   2215  HG3 GLU   139      24.221  57.589  54.034  1.00  0.00           H  
ATOM   2216  N   GLY   140      22.371  55.595  50.447  1.00  0.00           N  
ATOM   2217  CA  GLY   140      22.430  56.129  48.998  1.00  0.00           C  
ATOM   2218  C   GLY   140      23.851  56.525  48.539  1.00  0.00           C  
ATOM   2219  O   GLY   140      24.019  57.466  47.714  1.00  0.00           O  
ATOM   2220  H   GLY   140      22.235  54.599  50.547  1.00  0.00           H  
ATOM   2221  HA2 GLY   140      21.982  55.413  48.310  1.00  0.00           H  
ATOM   2222  HA3 GLY   140      21.811  57.024  48.941  1.00  0.00           H  
ATOM   2223  N   ASP   141      24.859  55.914  49.134  1.00  0.00           N  
ATOM   2224  CA  ASP   141      26.294  55.959  48.790  1.00  0.00           C  
ATOM   2225  C   ASP   141      26.680  54.850  47.756  1.00  0.00           C  
ATOM   2226  O   ASP   141      27.786  54.464  47.604  1.00  0.00           O  
ATOM   2227  CB  ASP   141      27.100  55.843  50.011  1.00  0.00           C  
ATOM   2228  CG  ASP   141      27.331  57.155  50.708  1.00  0.00           C  
ATOM   2229  OD1 ASP   141      28.176  57.216  51.647  1.00  0.00           O  
ATOM   2230  OD2 ASP   141      26.706  58.230  50.485  1.00  0.00           O1-
ATOM   2231  H   ASP   141      24.542  55.231  49.807  1.00  0.00           H  
ATOM   2232  HA  ASP   141      26.503  56.921  48.323  1.00  0.00           H  
ATOM   2233  HB2 ASP   141      26.608  55.131  50.675  1.00  0.00           H  
ATOM   2234  HB3 ASP   141      28.093  55.456  49.784  1.00  0.00           H  
ATOM   2235  N   LEU   142      25.728  54.169  47.113  1.00  0.00           N  
ATOM   2236  CA  LEU   142      25.922  53.034  46.164  1.00  0.00           C  
ATOM   2237  C   LEU   142      24.728  52.907  45.310  1.00  0.00           C  
ATOM   2238  O   LEU   142      23.576  52.964  45.765  1.00  0.00           O  
ATOM   2239  CB  LEU   142      26.357  51.822  46.974  1.00  0.00           C  
ATOM   2240  CG  LEU   142      26.383  50.556  46.181  1.00  0.00           C  
ATOM   2241  CD1 LEU   142      27.390  49.652  46.829  1.00  0.00           C  
ATOM   2242  CD2 LEU   142      25.131  49.762  46.250  1.00  0.00           C  
ATOM   2243  H   LEU   142      24.748  54.295  47.324  1.00  0.00           H  
ATOM   2244  HA  LEU   142      26.758  53.293  45.515  1.00  0.00           H  
ATOM   2245  HB2 LEU   142      27.374  52.001  47.322  1.00  0.00           H  
ATOM   2246  HB3 LEU   142      25.747  51.680  47.866  1.00  0.00           H  
ATOM   2247  HG  LEU   142      26.581  50.583  45.110  1.00  0.00           H  
ATOM   2248 HD11 LEU   142      27.412  49.569  47.915  1.00  0.00           H  
ATOM   2249 HD12 LEU   142      27.267  48.650  46.418  1.00  0.00           H  
ATOM   2250 HD13 LEU   142      28.404  49.952  46.564  1.00  0.00           H  
ATOM   2251 HD21 LEU   142      25.123  48.900  45.582  1.00  0.00           H  
ATOM   2252 HD22 LEU   142      24.982  49.300  47.226  1.00  0.00           H  
ATOM   2253 HD23 LEU   142      24.256  50.371  46.023  1.00  0.00           H  
ATOM   2254  N   ARG   143      25.018  52.580  44.039  1.00  0.00           N  
ATOM   2255  CA  ARG   143      24.053  52.439  42.944  1.00  0.00           C  
ATOM   2256  C   ARG   143      24.421  51.331  41.977  1.00  0.00           C  
ATOM   2257  O   ARG   143      25.570  51.003  41.799  1.00  0.00           O  
ATOM   2258  CB  ARG   143      24.040  53.736  42.120  1.00  0.00           C  
ATOM   2259  CG  ARG   143      23.557  55.069  42.807  1.00  0.00           C  
ATOM   2260  CD  ARG   143      23.163  56.155  41.829  1.00  0.00           C  
ATOM   2261  NE  ARG   143      24.354  56.461  40.964  1.00  0.00           N  
ATOM   2262  CZ  ARG   143      25.372  57.228  41.231  1.00  0.00           C  
ATOM   2263  NH1 ARG   143      25.528  57.829  42.394  1.00  0.00           N  
ATOM   2264  NH2 ARG   143      26.320  57.530  40.415  1.00  0.00           N1+
ATOM   2265  H   ARG   143      25.988  52.511  43.763  1.00  0.00           H  
ATOM   2266  HA  ARG   143      23.043  52.218  43.289  1.00  0.00           H  
ATOM   2267  HB2 ARG   143      25.030  53.943  41.714  1.00  0.00           H  
ATOM   2268  HB3 ARG   143      23.357  53.613  41.280  1.00  0.00           H  
ATOM   2269  HG2 ARG   143      22.745  54.872  43.507  1.00  0.00           H  
ATOM   2270  HG3 ARG   143      24.449  55.451  43.304  1.00  0.00           H  
ATOM   2271  HD2 ARG   143      22.328  55.753  41.256  1.00  0.00           H  
ATOM   2272  HD3 ARG   143      22.875  56.992  42.465  1.00  0.00           H  
ATOM   2273  HE  ARG   143      24.293  56.267  39.975  1.00  0.00           H  
ATOM   2274 HH11 ARG   143      24.816  57.692  43.097  1.00  0.00           H  
ATOM   2275 HH12 ARG   143      26.267  58.496  42.564  1.00  0.00           H  
ATOM   2276 HH21 ARG   143      26.402  57.033  39.540  1.00  0.00           H  
ATOM   2277 HH22 ARG   143      27.101  57.974  40.877  1.00  0.00           H  
ATOM   2278  N   ILE   144      23.438  50.732  41.334  1.00  0.00           N  
ATOM   2279  CA  ILE   144      23.640  49.458  40.597  1.00  0.00           C  
ATOM   2280  C   ILE   144      23.110  49.638  39.199  1.00  0.00           C  
ATOM   2281  O   ILE   144      21.997  50.089  39.042  1.00  0.00           O  
ATOM   2282  CB  ILE   144      23.021  48.270  41.366  1.00  0.00           C  
ATOM   2283  CG2 ILE   144      23.589  46.944  40.843  1.00  0.00           C  
ATOM   2284  CG1 ILE   144      23.321  48.332  42.917  1.00  0.00           C  
ATOM   2285  CD1 ILE   144      22.336  49.111  43.765  1.00  0.00           C  
ATOM   2286  H   ILE   144      22.482  51.026  41.480  1.00  0.00           H  
ATOM   2287  HA  ILE   144      24.698  49.212  40.507  1.00  0.00           H  
ATOM   2288  HB  ILE   144      21.941  48.214  41.231  1.00  0.00           H  
ATOM   2289 HG21 ILE   144      22.969  46.195  41.336  1.00  0.00           H  
ATOM   2290 HG22 ILE   144      23.496  46.838  39.763  1.00  0.00           H  
ATOM   2291 HG23 ILE   144      24.662  46.893  41.027  1.00  0.00           H  
ATOM   2292 HG12 ILE   144      23.329  47.320  43.321  1.00  0.00           H  
ATOM   2293 HG13 ILE   144      24.331  48.701  43.097  1.00  0.00           H  
ATOM   2294 HD11 ILE   144      22.800  49.078  44.750  1.00  0.00           H  
ATOM   2295 HD12 ILE   144      22.056  50.091  43.380  1.00  0.00           H  
ATOM   2296 HD13 ILE   144      21.466  48.457  43.708  1.00  0.00           H  
ATOM   2297  N   MET   145      23.769  49.114  38.194  1.00  0.00           N  
ATOM   2298  CA  MET   145      23.366  49.263  36.750  1.00  0.00           C  
ATOM   2299  C   MET   145      22.708  48.010  36.132  1.00  0.00           C  
ATOM   2300  O   MET   145      23.311  46.996  36.224  1.00  0.00           O  
ATOM   2301  CB  MET   145      24.571  49.572  35.881  1.00  0.00           C  
ATOM   2302  CG  MET   145      25.076  50.980  36.095  1.00  0.00           C  
ATOM   2303  SD  MET   145      26.079  51.159  37.643  1.00  0.00           S  
ATOM   2304  CE  MET   145      25.334  52.595  38.370  1.00  0.00           C  
ATOM   2305  H   MET   145      24.751  48.958  38.369  1.00  0.00           H  
ATOM   2306  HA  MET   145      22.622  50.050  36.626  1.00  0.00           H  
ATOM   2307  HB2 MET   145      25.354  48.820  35.978  1.00  0.00           H  
ATOM   2308  HB3 MET   145      24.062  49.570  34.917  1.00  0.00           H  
ATOM   2309  HG2 MET   145      25.728  51.313  35.287  1.00  0.00           H  
ATOM   2310  HG3 MET   145      24.226  51.662  36.108  1.00  0.00           H  
ATOM   2311  HE1 MET   145      25.518  52.766  39.431  1.00  0.00           H  
ATOM   2312  HE2 MET   145      25.561  53.535  37.867  1.00  0.00           H  
ATOM   2313  HE3 MET   145      24.254  52.538  38.239  1.00  0.00           H  
ATOM   2314  N   PRO   146      21.617  48.246  35.360  1.00  0.00           N  
ATOM   2315  CA  PRO   146      21.042  47.163  34.535  1.00  0.00           C  
ATOM   2316  C   PRO   146      22.033  46.769  33.356  1.00  0.00           C  
ATOM   2317  O   PRO   146      22.958  47.467  32.926  1.00  0.00           O  
ATOM   2318  CD  PRO   146      20.656  49.278  35.470  1.00  0.00           C  
ATOM   2319  CG  PRO   146      19.274  48.763  34.894  1.00  0.00           C  
ATOM   2320  CB  PRO   146      19.743  47.760  33.905  1.00  0.00           C  
ATOM   2321  HD2 PRO   146      20.861  50.148  34.847  1.00  0.00           H  
ATOM   2322  HD3 PRO   146      20.431  49.608  36.484  1.00  0.00           H  
ATOM   2323  HG2 PRO   146      18.718  49.581  34.436  1.00  0.00           H  
ATOM   2324  HG3 PRO   146      18.602  48.323  35.631  1.00  0.00           H  
ATOM   2325  HB2 PRO   146      20.018  48.354  33.033  1.00  0.00           H  
ATOM   2326  HB3 PRO   146      18.970  47.033  33.655  1.00  0.00           H  
ATOM   2327  HA  PRO   146      20.874  46.277  35.148  1.00  0.00           H  
ATOM   2328  N   ASP   147      21.839  45.547  32.820  1.00  0.00           N  
ATOM   2329  CA  ASP   147      22.406  45.011  31.557  1.00  0.00           C  
ATOM   2330  C   ASP   147      21.459  45.155  30.318  1.00  0.00           C  
ATOM   2331  O   ASP   147      20.487  44.420  30.163  1.00  0.00           O  
ATOM   2332  CB  ASP   147      22.792  43.557  31.775  1.00  0.00           C  
ATOM   2333  CG  ASP   147      23.473  43.241  33.080  1.00  0.00           C  
ATOM   2334  OD1 ASP   147      24.282  43.997  33.624  1.00  0.00           O  
ATOM   2335  OD2 ASP   147      23.283  42.103  33.666  1.00  0.00           O1-
ATOM   2336  H   ASP   147      21.001  45.052  33.091  1.00  0.00           H  
ATOM   2337  HA  ASP   147      23.395  45.413  31.337  1.00  0.00           H  
ATOM   2338  HB2 ASP   147      21.934  42.887  31.714  1.00  0.00           H  
ATOM   2339  HB3 ASP   147      23.554  43.221  31.072  1.00  0.00           H  
ATOM   2340  N   SER   148      21.607  46.042  29.365  1.00  0.00           N  
ATOM   2341  CA  SER   148      22.610  47.133  29.351  1.00  0.00           C  
ATOM   2342  C   SER   148      22.086  48.315  30.268  1.00  0.00           C  
ATOM   2343  O   SER   148      20.837  48.381  30.465  1.00  0.00           O  
ATOM   2344  CB  SER   148      22.734  47.653  27.942  1.00  0.00           C  
ATOM   2345  OG  SER   148      23.563  48.841  27.890  1.00  0.00           O  
ATOM   2346  H   SER   148      20.943  45.998  28.606  1.00  0.00           H  
ATOM   2347  HA  SER   148      23.610  46.854  29.683  1.00  0.00           H  
ATOM   2348  HB2 SER   148      23.091  46.887  27.254  1.00  0.00           H  
ATOM   2349  HB3 SER   148      21.750  47.890  27.538  1.00  0.00           H  
ATOM   2350  HG  SER   148      24.061  48.874  27.070  1.00  0.00           H  
ATOM   2351  N   ASN   149      22.892  49.232  30.747  1.00  0.00           N  
ATOM   2352  CA  ASN   149      22.428  50.379  31.517  1.00  0.00           C  
ATOM   2353  C   ASN   149      21.417  51.223  30.688  1.00  0.00           C  
ATOM   2354  O   ASN   149      20.660  51.983  31.337  1.00  0.00           O  
ATOM   2355  CB  ASN   149      23.669  51.225  31.847  1.00  0.00           C  
ATOM   2356  CG  ASN   149      23.348  52.454  32.760  1.00  0.00           C  
ATOM   2357  OD1 ASN   149      22.379  52.488  33.534  1.00  0.00           O  
ATOM   2358  ND2 ASN   149      24.153  53.469  32.757  1.00  0.00           N  
ATOM   2359  H   ASN   149      23.879  49.206  30.536  1.00  0.00           H  
ATOM   2360  HA  ASN   149      21.966  49.994  32.427  1.00  0.00           H  
ATOM   2361  HB2 ASN   149      24.293  50.502  32.372  1.00  0.00           H  
ATOM   2362  HB3 ASN   149      24.201  51.515  30.941  1.00  0.00           H  
ATOM   2363 HD21 ASN   149      24.647  53.503  31.877  1.00  0.00           H  
ATOM   2364 HD22 ASN   149      24.205  54.107  33.538  1.00  0.00           H  
ATOM   2365  N   ASP   150      21.301  51.065  29.393  1.00  0.00           N  
ATOM   2366  CA  ASP   150      20.561  51.759  28.332  1.00  0.00           C  
ATOM   2367  C   ASP   150      19.332  50.884  27.794  1.00  0.00           C  
ATOM   2368  O   ASP   150      18.478  51.427  27.048  1.00  0.00           O  
ATOM   2369  CB  ASP   150      21.503  52.083  27.189  1.00  0.00           C  
ATOM   2370  CG  ASP   150      22.604  53.049  27.617  1.00  0.00           C  
ATOM   2371  OD1 ASP   150      23.445  53.427  26.794  1.00  0.00           O  
ATOM   2372  OD2 ASP   150      22.607  53.561  28.770  1.00  0.00           O1-
ATOM   2373  H   ASP   150      21.969  50.398  29.036  1.00  0.00           H  
ATOM   2374  HA  ASP   150      20.224  52.708  28.749  1.00  0.00           H  
ATOM   2375  HB2 ASP   150      21.910  51.169  26.757  1.00  0.00           H  
ATOM   2376  HB3 ASP   150      20.970  52.636  26.416  1.00  0.00           H  
ATOM   2377  N   SER   151      19.286  49.621  28.174  1.00  0.00           N  
ATOM   2378  CA  SER   151      18.271  48.795  27.584  1.00  0.00           C  
ATOM   2379  C   SER   151      18.291  47.392  28.253  1.00  0.00           C  
ATOM   2380  O   SER   151      18.970  46.521  27.682  1.00  0.00           O  
ATOM   2381  CB  SER   151      18.516  48.683  26.025  1.00  0.00           C  
ATOM   2382  OG  SER   151      17.329  48.070  25.538  1.00  0.00           O  
ATOM   2383  H   SER   151      19.958  49.439  28.905  1.00  0.00           H  
ATOM   2384  HA  SER   151      17.352  49.344  27.793  1.00  0.00           H  
ATOM   2385  HB2 SER   151      18.576  49.671  25.567  1.00  0.00           H  
ATOM   2386  HB3 SER   151      19.402  48.070  25.863  1.00  0.00           H  
ATOM   2387  HG  SER   151      16.652  48.749  25.579  1.00  0.00           H  
ATOM   2388  N   PRO   152      17.497  47.096  29.349  1.00  0.00           N  
ATOM   2389  CA  PRO   152      17.277  45.748  29.967  1.00  0.00           C  
ATOM   2390  C   PRO   152      16.975  44.643  28.909  1.00  0.00           C  
ATOM   2391  O   PRO   152      17.417  43.492  29.105  1.00  0.00           O  
ATOM   2392  CD  PRO   152      16.764  48.048  30.128  1.00  0.00           C  
ATOM   2393  CG  PRO   152      16.366  47.297  31.406  1.00  0.00           C  
ATOM   2394  CB  PRO   152      16.222  45.861  31.049  1.00  0.00           C  
ATOM   2395  HD2 PRO   152      15.850  48.359  29.623  1.00  0.00           H  
ATOM   2396  HD3 PRO   152      17.501  48.826  30.329  1.00  0.00           H  
ATOM   2397  HG2 PRO   152      15.483  47.678  31.918  1.00  0.00           H  
ATOM   2398  HG3 PRO   152      17.233  47.360  32.064  1.00  0.00           H  
ATOM   2399  HB2 PRO   152      15.189  45.629  30.787  1.00  0.00           H  
ATOM   2400  HB3 PRO   152      16.483  45.317  31.957  1.00  0.00           H  
ATOM   2401  HA  PRO   152      18.221  45.445  30.419  1.00  0.00           H  
ATOM   2402  N   PRO   153      16.304  44.859  27.729  1.00  0.00           N  
ATOM   2403  CA  PRO   153      16.230  43.840  26.706  1.00  0.00           C  
ATOM   2404  C   PRO   153      17.578  43.472  26.066  1.00  0.00           C  
ATOM   2405  O   PRO   153      17.609  42.358  25.544  1.00  0.00           O  
ATOM   2406  CD  PRO   153      15.374  45.926  27.444  1.00  0.00           C  
ATOM   2407  CG  PRO   153      14.304  45.381  26.485  1.00  0.00           C  
ATOM   2408  CB  PRO   153      15.182  44.354  25.712  1.00  0.00           C  
ATOM   2409  HD2 PRO   153      15.852  46.825  27.053  1.00  0.00           H  
ATOM   2410  HD3 PRO   153      14.871  46.275  28.346  1.00  0.00           H  
ATOM   2411  HG2 PRO   153      13.957  46.184  25.835  1.00  0.00           H  
ATOM   2412  HG3 PRO   153      13.479  44.923  27.031  1.00  0.00           H  
ATOM   2413  HB2 PRO   153      15.709  44.947  24.965  1.00  0.00           H  
ATOM   2414  HB3 PRO   153      14.617  43.497  25.345  1.00  0.00           H  
ATOM   2415  HA  PRO   153      15.897  42.898  27.142  1.00  0.00           H  
ATOM   2416  N   ALA   154      18.599  44.319  25.972  1.00  0.00           N  
ATOM   2417  CA  ALA   154      19.831  43.926  25.346  1.00  0.00           C  
ATOM   2418  C   ALA   154      20.593  42.876  26.150  1.00  0.00           C  
ATOM   2419  O   ALA   154      20.418  42.771  27.372  1.00  0.00           O  
ATOM   2420  CB  ALA   154      20.685  45.144  25.144  1.00  0.00           C  
ATOM   2421  H   ALA   154      18.501  45.226  26.404  1.00  0.00           H  
ATOM   2422  HA  ALA   154      19.656  43.471  24.371  1.00  0.00           H  
ATOM   2423  HB1 ALA   154      20.154  45.819  24.473  1.00  0.00           H  
ATOM   2424  HB2 ALA   154      20.909  45.607  26.105  1.00  0.00           H  
ATOM   2425  HB3 ALA   154      21.619  44.855  24.661  1.00  0.00           H  
ATOM   2426  N   GLU   155      21.345  42.114  25.435  1.00  0.00           N  
ATOM   2427  CA  GLU   155      22.279  41.184  26.022  1.00  0.00           C  
ATOM   2428  C   GLU   155      23.632  41.193  25.298  1.00  0.00           C  
ATOM   2429  O   GLU   155      23.827  42.062  24.409  1.00  0.00           O  
ATOM   2430  CB  GLU   155      21.668  39.776  26.020  1.00  0.00           C  
ATOM   2431  CG  GLU   155      21.381  39.206  24.655  1.00  0.00           C  
ATOM   2432  CD  GLU   155      20.646  37.864  24.743  1.00  0.00           C  
ATOM   2433  OE1 GLU   155      19.352  37.811  24.572  1.00  0.00           O  
ATOM   2434  OE2 GLU   155      21.279  36.835  25.085  1.00  0.00           O1-
ATOM   2435  H   GLU   155      21.426  42.332  24.452  1.00  0.00           H  
ATOM   2436  HA  GLU   155      22.589  41.575  26.991  1.00  0.00           H  
ATOM   2437  HB2 GLU   155      22.303  39.108  26.603  1.00  0.00           H  
ATOM   2438  HB3 GLU   155      20.705  39.852  26.526  1.00  0.00           H  
ATOM   2439  HG2 GLU   155      20.788  39.876  24.032  1.00  0.00           H  
ATOM   2440  HG3 GLU   155      22.290  39.128  24.057  1.00  0.00           H  
ATOM   2441  N   ARG   156      24.606  40.339  25.740  1.00  0.00           N  
ATOM   2442  CA  ARG   156      25.901  40.078  25.195  1.00  0.00           C  
ATOM   2443  C   ARG   156      25.667  39.588  23.732  1.00  0.00           C  
ATOM   2444  O   ARG   156      24.895  38.666  23.463  1.00  0.00           O  
ATOM   2445  CB  ARG   156      26.546  38.924  25.946  1.00  0.00           C  
ATOM   2446  CG  ARG   156      27.758  38.341  25.246  1.00  0.00           C  
ATOM   2447  CD  ARG   156      28.719  37.967  26.334  1.00  0.00           C  
ATOM   2448  NE  ARG   156      29.723  37.077  25.794  1.00  0.00           N  
ATOM   2449  CZ  ARG   156      30.010  35.819  26.101  1.00  0.00           C  
ATOM   2450  NH1 ARG   156      29.357  35.060  26.901  1.00  0.00           N  
ATOM   2451  NH2 ARG   156      31.079  35.260  25.599  1.00  0.00           N1+
ATOM   2452  H   ARG   156      24.384  39.796  26.563  1.00  0.00           H  
ATOM   2453  HA  ARG   156      26.509  40.980  25.130  1.00  0.00           H  
ATOM   2454  HB2 ARG   156      26.766  39.280  26.952  1.00  0.00           H  
ATOM   2455  HB3 ARG   156      25.764  38.166  25.989  1.00  0.00           H  
ATOM   2456  HG2 ARG   156      27.548  37.551  24.524  1.00  0.00           H  
ATOM   2457  HG3 ARG   156      28.209  39.135  24.650  1.00  0.00           H  
ATOM   2458  HD2 ARG   156      29.111  38.861  26.818  1.00  0.00           H  
ATOM   2459  HD3 ARG   156      28.107  37.499  27.105  1.00  0.00           H  
ATOM   2460  HE  ARG   156      30.496  37.489  25.291  1.00  0.00           H  
ATOM   2461 HH11 ARG   156      28.370  35.273  26.887  1.00  0.00           H  
ATOM   2462 HH12 ARG   156      29.713  34.130  27.070  1.00  0.00           H  
ATOM   2463 HH21 ARG   156      31.436  35.849  24.861  1.00  0.00           H  
ATOM   2464 HH22 ARG   156      31.436  34.377  25.936  1.00  0.00           H  
ATOM   2465  N   GLU   157      26.369  40.163  22.788  1.00  0.00           N  
ATOM   2466  CA  GLU   157      26.239  39.987  21.362  1.00  0.00           C  
ATOM   2467  C   GLU   157      26.262  38.491  21.026  1.00  0.00           C  
ATOM   2468  O   GLU   157      27.010  37.715  21.556  1.00  0.00           O  
ATOM   2469  CB  GLU   157      27.369  40.699  20.589  1.00  0.00           C  
ATOM   2470  CG  GLU   157      27.741  41.980  21.234  1.00  0.00           C  
ATOM   2471  CD  GLU   157      26.501  42.916  21.316  1.00  0.00           C  
ATOM   2472  OE1 GLU   157      26.614  43.934  22.007  1.00  0.00           O  
ATOM   2473  OE2 GLU   157      25.516  42.689  20.575  1.00  0.00           O1-
ATOM   2474  H   GLU   157      26.981  40.890  23.130  1.00  0.00           H  
ATOM   2475  HA  GLU   157      25.300  40.456  21.067  1.00  0.00           H  
ATOM   2476  HB2 GLU   157      28.226  40.034  20.479  1.00  0.00           H  
ATOM   2477  HB3 GLU   157      27.016  40.828  19.566  1.00  0.00           H  
ATOM   2478  HG2 GLU   157      28.206  41.849  22.211  1.00  0.00           H  
ATOM   2479  HG3 GLU   157      28.582  42.435  20.712  1.00  0.00           H  
ATOM   2480  N   PRO   158      25.438  38.021  20.129  1.00  0.00           N  
ATOM   2481  CA  PRO   158      25.061  36.637  19.973  1.00  0.00           C  
ATOM   2482  C   PRO   158      26.172  35.785  19.379  1.00  0.00           C  
ATOM   2483  O   PRO   158      26.882  36.136  18.454  1.00  0.00           O  
ATOM   2484  CD  PRO   158      24.569  38.782  19.218  1.00  0.00           C  
ATOM   2485  CG  PRO   158      23.864  37.795  18.283  1.00  0.00           C  
ATOM   2486  CB  PRO   158      23.786  36.521  19.098  1.00  0.00           C  
ATOM   2487  HD2 PRO   158      25.027  39.464  18.501  1.00  0.00           H  
ATOM   2488  HD3 PRO   158      23.798  39.353  19.735  1.00  0.00           H  
ATOM   2489  HG2 PRO   158      24.333  37.702  17.304  1.00  0.00           H  
ATOM   2490  HG3 PRO   158      22.873  38.195  18.071  1.00  0.00           H  
ATOM   2491  HB2 PRO   158      23.865  35.660  18.434  1.00  0.00           H  
ATOM   2492  HB3 PRO   158      22.876  36.389  19.684  1.00  0.00           H  
ATOM   2493  HA  PRO   158      24.826  36.206  20.946  1.00  0.00           H  
ATOM   2494  N   GLY   159      26.207  34.575  19.949  1.00  0.00           N  
ATOM   2495  CA  GLY   159      27.157  33.529  19.666  1.00  0.00           C  
ATOM   2496  C   GLY   159      28.599  33.961  19.941  1.00  0.00           C  
ATOM   2497  O   GLY   159      28.907  34.673  20.902  1.00  0.00           O  
ATOM   2498  H   GLY   159      25.581  34.472  20.735  1.00  0.00           H  
ATOM   2499  HA2 GLY   159      26.867  32.705  20.317  1.00  0.00           H  
ATOM   2500  HA3 GLY   159      26.975  33.129  18.668  1.00  0.00           H  
ATOM   2501  N   GLU   160      29.547  33.617  19.067  1.00  0.00           N  
ATOM   2502  CA  GLU   160      30.964  33.826  19.361  1.00  0.00           C  
ATOM   2503  C   GLU   160      31.430  33.414  20.796  1.00  0.00           C  
ATOM   2504  O   GLU   160      32.065  34.234  21.535  1.00  0.00           O  
ATOM   2505  CB  GLU   160      31.385  35.242  18.935  1.00  0.00           C  
ATOM   2506  CG  GLU   160      31.210  35.580  17.451  1.00  0.00           C  
ATOM   2507  CD  GLU   160      32.223  34.841  16.581  1.00  0.00           C  
ATOM   2508  OE1 GLU   160      32.996  35.518  15.856  1.00  0.00           O  
ATOM   2509  OE2 GLU   160      32.393  33.581  16.645  1.00  0.00           O1-
ATOM   2510  H   GLU   160      29.315  33.078  18.245  1.00  0.00           H  
ATOM   2511  HA  GLU   160      31.530  33.123  18.749  1.00  0.00           H  
ATOM   2512  HB2 GLU   160      30.943  35.992  19.592  1.00  0.00           H  
ATOM   2513  HB3 GLU   160      32.437  35.372  19.189  1.00  0.00           H  
ATOM   2514  HG2 GLU   160      30.224  35.314  17.068  1.00  0.00           H  
ATOM   2515  HG3 GLU   160      31.356  36.660  17.427  1.00  0.00           H  
ATOM   2516  N   VAL   161      31.032  32.221  21.159  1.00  0.00           N  
ATOM   2517  CA  VAL   161      31.430  31.537  22.431  1.00  0.00           C  
ATOM   2518  C   VAL   161      32.526  30.467  22.191  1.00  0.00           C  
ATOM   2519  O   VAL   161      32.401  29.459  21.539  1.00  0.00           O  
ATOM   2520  CB  VAL   161      30.319  30.954  23.230  1.00  0.00           C  
ATOM   2521  CG1 VAL   161      30.853  30.344  24.583  1.00  0.00           C  
ATOM   2522  CG2 VAL   161      29.305  32.039  23.657  1.00  0.00           C  
ATOM   2523  H   VAL   161      30.666  31.606  20.446  1.00  0.00           H  
ATOM   2524  HA  VAL   161      31.880  32.263  23.108  1.00  0.00           H  
ATOM   2525  HB  VAL   161      29.695  30.325  22.597  1.00  0.00           H  
ATOM   2526 HG11 VAL   161      31.569  30.996  25.084  1.00  0.00           H  
ATOM   2527 HG12 VAL   161      30.060  29.971  25.232  1.00  0.00           H  
ATOM   2528 HG13 VAL   161      31.376  29.452  24.242  1.00  0.00           H  
ATOM   2529 HG21 VAL   161      28.632  31.600  24.394  1.00  0.00           H  
ATOM   2530 HG22 VAL   161      29.741  32.935  24.099  1.00  0.00           H  
ATOM   2531 HG23 VAL   161      28.763  32.378  22.774  1.00  0.00           H  
ATOM   2532  N   VAL   162      33.684  30.573  22.797  1.00  0.00           N  
ATOM   2533  CA  VAL   162      34.863  29.699  22.581  1.00  0.00           C  
ATOM   2534  C   VAL   162      35.482  29.343  23.908  1.00  0.00           C  
ATOM   2535  O   VAL   162      34.940  29.844  24.930  1.00  0.00           O  
ATOM   2536  CB  VAL   162      35.929  30.206  21.558  1.00  0.00           C  
ATOM   2537  CG1 VAL   162      35.376  30.069  20.181  1.00  0.00           C  
ATOM   2538  CG2 VAL   162      36.335  31.749  21.752  1.00  0.00           C  
ATOM   2539  H   VAL   162      33.804  31.332  23.452  1.00  0.00           H  
ATOM   2540  HA  VAL   162      34.584  28.737  22.152  1.00  0.00           H  
ATOM   2541  HB  VAL   162      36.759  29.500  21.539  1.00  0.00           H  
ATOM   2542 HG11 VAL   162      34.546  30.757  20.030  1.00  0.00           H  
ATOM   2543 HG12 VAL   162      36.139  30.287  19.434  1.00  0.00           H  
ATOM   2544 HG13 VAL   162      34.998  29.066  19.980  1.00  0.00           H  
ATOM   2545 HG21 VAL   162      35.427  32.348  21.682  1.00  0.00           H  
ATOM   2546 HG22 VAL   162      36.769  31.843  22.747  1.00  0.00           H  
ATOM   2547 HG23 VAL   162      37.106  31.990  21.020  1.00  0.00           H  
ATOM   2548  N   ASP   163      36.453  28.422  24.007  1.00  0.00           N  
ATOM   2549  CA  ASP   163      36.837  27.678  25.262  1.00  0.00           C  
ATOM   2550  C   ASP   163      37.418  28.544  26.382  1.00  0.00           C  
ATOM   2551  O   ASP   163      38.059  29.569  26.041  1.00  0.00           O  
ATOM   2552  CB  ASP   163      37.993  26.685  24.926  1.00  0.00           C  
ATOM   2553  CG  ASP   163      37.654  25.499  23.931  1.00  0.00           C  
ATOM   2554  OD1 ASP   163      36.717  25.726  23.117  1.00  0.00           O  
ATOM   2555  OD2 ASP   163      38.411  24.513  23.769  1.00  0.00           O1-
ATOM   2556  H   ASP   163      36.667  27.896  23.172  1.00  0.00           H  
ATOM   2557  HA  ASP   163      35.938  27.156  25.588  1.00  0.00           H  
ATOM   2558  HB2 ASP   163      38.886  27.220  24.604  1.00  0.00           H  
ATOM   2559  HB3 ASP   163      38.300  26.228  25.867  1.00  0.00           H  
ATOM   2560  N   SER   164      37.185  28.160  27.626  1.00  0.00           N  
ATOM   2561  CA  SER   164      37.662  28.994  28.804  1.00  0.00           C  
ATOM   2562  C   SER   164      39.210  29.094  28.867  1.00  0.00           C  
ATOM   2563  O   SER   164      39.933  28.113  28.679  1.00  0.00           O  
ATOM   2564  CB  SER   164      36.983  28.607  30.078  1.00  0.00           C  
ATOM   2565  OG  SER   164      37.454  29.348  31.261  1.00  0.00           O  
ATOM   2566  H   SER   164      36.872  27.212  27.779  1.00  0.00           H  
ATOM   2567  HA  SER   164      37.349  30.011  28.568  1.00  0.00           H  
ATOM   2568  HB2 SER   164      35.906  28.628  29.908  1.00  0.00           H  
ATOM   2569  HB3 SER   164      37.249  27.557  30.203  1.00  0.00           H  
ATOM   2570  HG  SER   164      36.744  29.637  31.840  1.00  0.00           H  
ATOM   2571  N   LEU   165      39.638  30.300  29.301  1.00  0.00           N  
ATOM   2572  CA  LEU   165      41.027  30.592  29.675  1.00  0.00           C  
ATOM   2573  C   LEU   165      41.384  30.232  31.055  1.00  0.00           C  
ATOM   2574  O   LEU   165      42.514  30.379  31.447  1.00  0.00           O  
ATOM   2575  CB  LEU   165      41.269  32.027  29.413  1.00  0.00           C  
ATOM   2576  CG  LEU   165      40.846  32.540  28.032  1.00  0.00           C  
ATOM   2577  CD1 LEU   165      40.907  34.074  27.981  1.00  0.00           C  
ATOM   2578  CD2 LEU   165      41.846  32.000  26.952  1.00  0.00           C  
ATOM   2579  H   LEU   165      38.947  31.031  29.396  1.00  0.00           H  
ATOM   2580  HA  LEU   165      41.641  29.991  29.004  1.00  0.00           H  
ATOM   2581  HB2 LEU   165      40.720  32.566  30.186  1.00  0.00           H  
ATOM   2582  HB3 LEU   165      42.279  32.349  29.668  1.00  0.00           H  
ATOM   2583  HG  LEU   165      39.886  32.151  27.693  1.00  0.00           H  
ATOM   2584 HD11 LEU   165      41.944  34.397  28.069  1.00  0.00           H  
ATOM   2585 HD12 LEU   165      40.535  34.473  27.037  1.00  0.00           H  
ATOM   2586 HD13 LEU   165      40.244  34.334  28.806  1.00  0.00           H  
ATOM   2587 HD21 LEU   165      42.864  32.152  27.311  1.00  0.00           H  
ATOM   2588 HD22 LEU   165      41.626  30.941  26.818  1.00  0.00           H  
ATOM   2589 HD23 LEU   165      41.625  32.616  26.080  1.00  0.00           H  
ATOM   2590  N   VAL   166      40.500  29.787  31.935  1.00  0.00           N  
ATOM   2591  CA  VAL   166      40.846  29.455  33.318  1.00  0.00           C  
ATOM   2592  C   VAL   166      42.075  28.385  33.503  1.00  0.00           C  
ATOM   2593  O   VAL   166      42.194  27.378  32.735  1.00  0.00           O  
ATOM   2594  CB  VAL   166      39.567  29.080  34.053  1.00  0.00           C  
ATOM   2595  CG1 VAL   166      38.996  27.744  33.706  1.00  0.00           C  
ATOM   2596  CG2 VAL   166      39.703  29.108  35.600  1.00  0.00           C  
ATOM   2597  H   VAL   166      39.538  29.707  31.637  1.00  0.00           H  
ATOM   2598  HA  VAL   166      41.167  30.397  33.763  1.00  0.00           H  
ATOM   2599  HB  VAL   166      38.811  29.810  33.762  1.00  0.00           H  
ATOM   2600 HG11 VAL   166      38.016  27.562  34.149  1.00  0.00           H  
ATOM   2601 HG12 VAL   166      38.784  27.600  32.647  1.00  0.00           H  
ATOM   2602 HG13 VAL   166      39.674  26.925  33.945  1.00  0.00           H  
ATOM   2603 HG21 VAL   166      38.723  28.982  36.059  1.00  0.00           H  
ATOM   2604 HG22 VAL   166      40.338  28.265  35.875  1.00  0.00           H  
ATOM   2605 HG23 VAL   166      40.098  29.993  36.099  1.00  0.00           H  
ATOM   2606  N   GLY   167      42.942  28.633  34.503  1.00  0.00           N  
ATOM   2607  CA  GLY   167      44.083  27.839  34.656  1.00  0.00           C  
ATOM   2608  C   GLY   167      45.312  28.114  33.673  1.00  0.00           C  
ATOM   2609  O   GLY   167      46.368  27.420  33.780  1.00  0.00           O  
ATOM   2610  H   GLY   167      42.979  29.469  35.069  1.00  0.00           H  
ATOM   2611  HA2 GLY   167      44.350  28.099  35.680  1.00  0.00           H  
ATOM   2612  HA3 GLY   167      43.893  26.766  34.676  1.00  0.00           H  
ATOM   2613  N   LYS   168      45.164  29.065  32.815  1.00  0.00           N  
ATOM   2614  CA  LYS   168      46.294  29.485  31.919  1.00  0.00           C  
ATOM   2615  C   LYS   168      47.362  30.356  32.620  1.00  0.00           C  
ATOM   2616  O   LYS   168      47.230  30.950  33.654  1.00  0.00           O  
ATOM   2617  CB  LYS   168      45.787  30.089  30.634  1.00  0.00           C  
ATOM   2618  CG  LYS   168      46.674  29.987  29.361  1.00  0.00           C  
ATOM   2619  CD  LYS   168      45.890  30.242  28.084  1.00  0.00           C  
ATOM   2620  CE  LYS   168      46.731  30.002  26.847  1.00  0.00           C  
ATOM   2621  NZ  LYS   168      47.568  31.047  26.403  1.00  0.00           N1+
ATOM   2622  H   LYS   168      44.276  29.538  32.727  1.00  0.00           H  
ATOM   2623  HA  LYS   168      46.874  28.587  31.707  1.00  0.00           H  
ATOM   2624  HB2 LYS   168      44.878  29.553  30.362  1.00  0.00           H  
ATOM   2625  HB3 LYS   168      45.612  31.151  30.806  1.00  0.00           H  
ATOM   2626  HG2 LYS   168      47.537  30.652  29.330  1.00  0.00           H  
ATOM   2627  HG3 LYS   168      47.093  28.983  29.302  1.00  0.00           H  
ATOM   2628  HD2 LYS   168      44.937  29.715  28.037  1.00  0.00           H  
ATOM   2629  HD3 LYS   168      45.669  31.309  28.041  1.00  0.00           H  
ATOM   2630  HE2 LYS   168      47.252  29.065  27.043  1.00  0.00           H  
ATOM   2631  HE3 LYS   168      45.997  29.672  26.112  1.00  0.00           H  
ATOM   2632  HZ1 LYS   168      48.297  31.363  27.026  1.00  0.00           H  
ATOM   2633  HZ2 LYS   168      47.980  30.890  25.494  1.00  0.00           H  
ATOM   2634  HZ3 LYS   168      47.029  31.883  26.225  1.00  0.00           H  
ATOM   2635  N   GLN   169      48.525  30.497  31.945  1.00  0.00           N  
ATOM   2636  CA  GLN   169      49.534  31.468  32.264  1.00  0.00           C  
ATOM   2637  C   GLN   169      49.293  32.750  31.587  1.00  0.00           C  
ATOM   2638  O   GLN   169      48.627  32.697  30.556  1.00  0.00           O  
ATOM   2639  CB  GLN   169      50.769  30.837  31.713  1.00  0.00           C  
ATOM   2640  CG  GLN   169      51.456  29.658  32.489  1.00  0.00           C  
ATOM   2641  CD  GLN   169      52.897  29.606  32.102  1.00  0.00           C  
ATOM   2642  OE1 GLN   169      53.195  28.895  31.188  1.00  0.00           O  
ATOM   2643  NE2 GLN   169      53.798  30.329  32.730  1.00  0.00           N  
ATOM   2644  H   GLN   169      48.737  29.867  31.185  1.00  0.00           H  
ATOM   2645  HA  GLN   169      49.710  31.674  33.320  1.00  0.00           H  
ATOM   2646  HB2 GLN   169      50.639  30.590  30.659  1.00  0.00           H  
ATOM   2647  HB3 GLN   169      51.573  31.572  31.728  1.00  0.00           H  
ATOM   2648  HG2 GLN   169      51.384  29.788  33.569  1.00  0.00           H  
ATOM   2649  HG3 GLN   169      50.977  28.703  32.273  1.00  0.00           H  
ATOM   2650 HE21 GLN   169      53.547  31.086  33.349  1.00  0.00           H  
ATOM   2651 HE22 GLN   169      54.777  30.090  32.668  1.00  0.00           H  
ATOM   2652  N   VAL   170      49.895  33.908  32.049  1.00  0.00           N  
ATOM   2653  CA  VAL   170      49.921  35.157  31.350  1.00  0.00           C  
ATOM   2654  C   VAL   170      51.198  35.936  31.515  1.00  0.00           C  
ATOM   2655  O   VAL   170      52.073  35.547  32.270  1.00  0.00           O  
ATOM   2656  CB  VAL   170      48.692  35.932  31.882  1.00  0.00           C  
ATOM   2657  CG1 VAL   170      48.632  36.245  33.438  1.00  0.00           C  
ATOM   2658  CG2 VAL   170      48.405  37.223  31.121  1.00  0.00           C  
ATOM   2659  H   VAL   170      50.462  33.868  32.884  1.00  0.00           H  
ATOM   2660  HA  VAL   170      49.742  35.098  30.276  1.00  0.00           H  
ATOM   2661  HB  VAL   170      47.830  35.301  31.664  1.00  0.00           H  
ATOM   2662 HG11 VAL   170      49.515  36.777  33.793  1.00  0.00           H  
ATOM   2663 HG12 VAL   170      47.731  36.835  33.610  1.00  0.00           H  
ATOM   2664 HG13 VAL   170      48.518  35.269  33.908  1.00  0.00           H  
ATOM   2665 HG21 VAL   170      47.351  37.471  31.247  1.00  0.00           H  
ATOM   2666 HG22 VAL   170      48.856  38.140  31.502  1.00  0.00           H  
ATOM   2667 HG23 VAL   170      48.679  37.136  30.070  1.00  0.00           H  
ATOM   2668  N   GLU   171      51.322  37.084  30.790  1.00  0.00           N  
ATOM   2669  CA  GLU   171      52.358  38.068  31.178  1.00  0.00           C  
ATOM   2670  C   GLU   171      51.888  39.505  31.209  1.00  0.00           C  
ATOM   2671  O   GLU   171      51.170  39.908  30.305  1.00  0.00           O  
ATOM   2672  CB  GLU   171      53.596  38.083  30.308  1.00  0.00           C  
ATOM   2673  CG  GLU   171      54.513  36.960  30.691  1.00  0.00           C  
ATOM   2674  CD  GLU   171      55.832  36.982  30.000  1.00  0.00           C  
ATOM   2675  OE1 GLU   171      55.850  37.309  28.770  1.00  0.00           O  
ATOM   2676  OE2 GLU   171      56.845  36.587  30.627  1.00  0.00           O1-
ATOM   2677  H   GLU   171      50.667  37.324  30.059  1.00  0.00           H  
ATOM   2678  HA  GLU   171      52.685  37.869  32.198  1.00  0.00           H  
ATOM   2679  HB2 GLU   171      53.296  38.134  29.261  1.00  0.00           H  
ATOM   2680  HB3 GLU   171      54.064  39.059  30.440  1.00  0.00           H  
ATOM   2681  HG2 GLU   171      54.597  37.007  31.776  1.00  0.00           H  
ATOM   2682  HG3 GLU   171      54.115  35.961  30.513  1.00  0.00           H  
ATOM   2683  N   TYR   172      52.391  40.264  32.196  1.00  0.00           N  
ATOM   2684  CA  TYR   172      52.164  41.672  32.371  1.00  0.00           C  
ATOM   2685  C   TYR   172      53.471  42.445  32.307  1.00  0.00           C  
ATOM   2686  O   TYR   172      54.526  42.097  32.854  1.00  0.00           O  
ATOM   2687  CB  TYR   172      51.406  41.921  33.675  1.00  0.00           C  
ATOM   2688  CG  TYR   172      51.603  43.297  34.115  1.00  0.00           C  
ATOM   2689  CD1 TYR   172      52.778  43.647  34.900  1.00  0.00           C  
ATOM   2690  CE1 TYR   172      52.928  44.956  35.373  1.00  0.00           C  
ATOM   2691  CZ  TYR   172      51.915  45.877  35.017  1.00  0.00           C  
ATOM   2692  OH  TYR   172      51.928  47.082  35.554  1.00  0.00           O  
ATOM   2693  CE2 TYR   172      50.836  45.578  34.276  1.00  0.00           C  
ATOM   2694  CD2 TYR   172      50.622  44.249  33.794  1.00  0.00           C  
ATOM   2695  H   TYR   172      53.060  39.874  32.844  1.00  0.00           H  
ATOM   2696  HA  TYR   172      51.527  41.967  31.537  1.00  0.00           H  
ATOM   2697  HB2 TYR   172      50.345  41.704  33.553  1.00  0.00           H  
ATOM   2698  HB3 TYR   172      51.766  41.283  34.483  1.00  0.00           H  
ATOM   2699  HD1 TYR   172      53.497  42.919  35.245  1.00  0.00           H  
ATOM   2700  HE1 TYR   172      53.830  45.180  35.924  1.00  0.00           H  
ATOM   2701  HH  TYR   172      52.264  46.927  36.440  1.00  0.00           H  
ATOM   2702  HE2 TYR   172      50.145  46.335  33.935  1.00  0.00           H  
ATOM   2703  HD2 TYR   172      49.786  43.907  33.202  1.00  0.00           H  
ATOM   2704  N   ALA   173      53.375  43.577  31.604  1.00  0.00           N  
ATOM   2705  CA  ALA   173      54.554  44.456  31.367  1.00  0.00           C  
ATOM   2706  C   ALA   173      54.238  45.952  31.910  1.00  0.00           C  
ATOM   2707  O   ALA   173      53.161  46.522  31.715  1.00  0.00           O  
ATOM   2708  CB  ALA   173      54.979  44.346  29.967  1.00  0.00           C  
ATOM   2709  H   ALA   173      52.504  43.719  31.114  1.00  0.00           H  
ATOM   2710  HA  ALA   173      55.367  44.167  32.034  1.00  0.00           H  
ATOM   2711  HB1 ALA   173      55.433  43.376  29.769  1.00  0.00           H  
ATOM   2712  HB2 ALA   173      54.163  44.501  29.261  1.00  0.00           H  
ATOM   2713  HB3 ALA   173      55.703  45.117  29.705  1.00  0.00           H  
ATOM   2714  N   LYS   174      55.172  46.512  32.598  1.00  0.00           N  
ATOM   2715  CA  LYS   174      55.143  47.868  33.220  1.00  0.00           C  
ATOM   2716  C   LYS   174      55.843  49.008  32.474  1.00  0.00           C  
ATOM   2717  O   LYS   174      56.682  48.769  31.664  1.00  0.00           O  
ATOM   2718  CB  LYS   174      55.741  47.547  34.634  1.00  0.00           C  
ATOM   2719  CG  LYS   174      55.753  48.745  35.583  1.00  0.00           C  
ATOM   2720  CD  LYS   174      56.339  48.256  36.927  1.00  0.00           C  
ATOM   2721  CE  LYS   174      56.350  49.411  37.908  1.00  0.00           C  
ATOM   2722  NZ  LYS   174      57.056  50.584  37.415  1.00  0.00           N1+
ATOM   2723  H   LYS   174      56.080  46.078  32.678  1.00  0.00           H  
ATOM   2724  HA  LYS   174      54.116  48.208  33.351  1.00  0.00           H  
ATOM   2725  HB2 LYS   174      55.135  46.724  35.012  1.00  0.00           H  
ATOM   2726  HB3 LYS   174      56.728  47.104  34.501  1.00  0.00           H  
ATOM   2727  HG2 LYS   174      56.293  49.563  35.108  1.00  0.00           H  
ATOM   2728  HG3 LYS   174      54.753  49.163  35.698  1.00  0.00           H  
ATOM   2729  HD2 LYS   174      55.649  47.502  37.306  1.00  0.00           H  
ATOM   2730  HD3 LYS   174      57.325  47.798  36.854  1.00  0.00           H  
ATOM   2731  HE2 LYS   174      55.331  49.647  38.215  1.00  0.00           H  
ATOM   2732  HE3 LYS   174      56.781  49.136  38.871  1.00  0.00           H  
ATOM   2733  HZ1 LYS   174      57.129  51.268  38.154  1.00  0.00           H  
ATOM   2734  HZ2 LYS   174      58.021  50.422  37.166  1.00  0.00           H  
ATOM   2735  HZ3 LYS   174      56.499  51.044  36.709  1.00  0.00           H  
ATOM   2736  N   GLU   175      55.388  50.273  32.628  1.00  0.00           N  
ATOM   2737  CA  GLU   175      55.936  51.328  31.789  1.00  0.00           C  
ATOM   2738  C   GLU   175      57.493  51.512  31.874  1.00  0.00           C  
ATOM   2739  O   GLU   175      58.122  51.843  30.852  1.00  0.00           O  
ATOM   2740  CB  GLU   175      55.114  52.622  32.039  1.00  0.00           C  
ATOM   2741  CG  GLU   175      55.408  53.348  33.330  1.00  0.00           C  
ATOM   2742  CD  GLU   175      55.171  52.481  34.579  1.00  0.00           C  
ATOM   2743  OE1 GLU   175      54.162  51.754  34.612  1.00  0.00           O  
ATOM   2744  OE2 GLU   175      55.931  52.529  35.595  1.00  0.00           O1-
ATOM   2745  H   GLU   175      54.544  50.449  33.155  1.00  0.00           H  
ATOM   2746  HA  GLU   175      55.706  50.966  30.787  1.00  0.00           H  
ATOM   2747  HB2 GLU   175      55.176  53.204  31.119  1.00  0.00           H  
ATOM   2748  HB3 GLU   175      54.061  52.344  32.001  1.00  0.00           H  
ATOM   2749  HG2 GLU   175      56.415  53.765  33.338  1.00  0.00           H  
ATOM   2750  HG3 GLU   175      54.774  54.234  33.333  1.00  0.00           H  
ATOM   2751  N   ASP   176      58.118  51.151  32.941  1.00  0.00           N  
ATOM   2752  CA  ASP   176      59.571  51.452  33.089  1.00  0.00           C  
ATOM   2753  C   ASP   176      60.438  50.424  32.332  1.00  0.00           C  
ATOM   2754  O   ASP   176      61.670  50.475  32.391  1.00  0.00           O  
ATOM   2755  CB  ASP   176      59.963  51.568  34.575  1.00  0.00           C  
ATOM   2756  CG  ASP   176      59.716  50.266  35.382  1.00  0.00           C  
ATOM   2757  OD1 ASP   176      59.627  50.348  36.630  1.00  0.00           O  
ATOM   2758  OD2 ASP   176      59.422  49.225  34.828  1.00  0.00           O1-
ATOM   2759  H   ASP   176      57.693  50.695  33.735  1.00  0.00           H  
ATOM   2760  HA  ASP   176      59.796  52.366  32.540  1.00  0.00           H  
ATOM   2761  HB2 ASP   176      61.013  51.860  34.620  1.00  0.00           H  
ATOM   2762  HB3 ASP   176      59.412  52.397  35.019  1.00  0.00           H  
ATOM   2763  N   GLY   177      59.866  49.429  31.626  1.00  0.00           N  
ATOM   2764  CA  GLY   177      60.556  48.414  30.850  1.00  0.00           C  
ATOM   2765  C   GLY   177      60.593  46.934  31.361  1.00  0.00           C  
ATOM   2766  O   GLY   177      61.032  46.020  30.665  1.00  0.00           O  
ATOM   2767  H   GLY   177      58.867  49.527  31.509  1.00  0.00           H  
ATOM   2768  HA2 GLY   177      60.016  48.338  29.906  1.00  0.00           H  
ATOM   2769  HA3 GLY   177      61.533  48.738  30.491  1.00  0.00           H  
ATOM   2770  N   SER   178      60.098  46.765  32.605  1.00  0.00           N  
ATOM   2771  CA  SER   178      59.925  45.451  33.221  1.00  0.00           C  
ATOM   2772  C   SER   178      58.758  44.600  32.833  1.00  0.00           C  
ATOM   2773  O   SER   178      57.690  45.094  32.456  1.00  0.00           O  
ATOM   2774  CB  SER   178      60.073  45.684  34.791  1.00  0.00           C  
ATOM   2775  OG  SER   178      59.020  46.481  35.346  1.00  0.00           O  
ATOM   2776  H   SER   178      60.007  47.570  33.208  1.00  0.00           H  
ATOM   2777  HA  SER   178      60.694  44.760  32.879  1.00  0.00           H  
ATOM   2778  HB2 SER   178      60.009  44.701  35.258  1.00  0.00           H  
ATOM   2779  HB3 SER   178      61.035  46.043  35.157  1.00  0.00           H  
ATOM   2780  HG  SER   178      59.122  47.378  35.020  1.00  0.00           H  
ATOM   2781  N   LYS   179      58.902  43.209  32.935  1.00  0.00           N  
ATOM   2782  CA  LYS   179      57.783  42.224  32.788  1.00  0.00           C  
ATOM   2783  C   LYS   179      57.794  40.992  33.698  1.00  0.00           C  
ATOM   2784  O   LYS   179      58.852  40.683  34.239  1.00  0.00           O  
ATOM   2785  CB  LYS   179      57.607  41.931  31.231  1.00  0.00           C  
ATOM   2786  CG  LYS   179      58.630  40.949  30.711  1.00  0.00           C  
ATOM   2787  CD  LYS   179      58.465  39.442  30.902  1.00  0.00           C  
ATOM   2788  CE  LYS   179      59.676  38.708  30.276  1.00  0.00           C  
ATOM   2789  NZ  LYS   179      59.532  37.286  30.671  1.00  0.00           N1+
ATOM   2790  H   LYS   179      59.842  42.871  33.088  1.00  0.00           H  
ATOM   2791  HA  LYS   179      56.942  42.803  33.168  1.00  0.00           H  
ATOM   2792  HB2 LYS   179      56.637  41.451  31.102  1.00  0.00           H  
ATOM   2793  HB3 LYS   179      57.577  42.835  30.624  1.00  0.00           H  
ATOM   2794  HG2 LYS   179      58.567  41.148  29.641  1.00  0.00           H  
ATOM   2795  HG3 LYS   179      59.644  41.273  30.949  1.00  0.00           H  
ATOM   2796  HD2 LYS   179      58.494  39.108  31.940  1.00  0.00           H  
ATOM   2797  HD3 LYS   179      57.588  39.005  30.426  1.00  0.00           H  
ATOM   2798  HE2 LYS   179      59.707  38.883  29.201  1.00  0.00           H  
ATOM   2799  HE3 LYS   179      60.505  39.221  30.763  1.00  0.00           H  
ATOM   2800  HZ1 LYS   179      58.621  36.910  30.452  1.00  0.00           H  
ATOM   2801  HZ2 LYS   179      60.220  36.663  30.274  1.00  0.00           H  
ATOM   2802  HZ3 LYS   179      59.506  37.295  31.681  1.00  0.00           H  
ATOM   2803  N   ARG   180      56.593  40.397  33.923  1.00  0.00           N  
ATOM   2804  CA  ARG   180      56.327  39.419  34.951  1.00  0.00           C  
ATOM   2805  C   ARG   180      55.208  38.444  34.608  1.00  0.00           C  
ATOM   2806  O   ARG   180      54.203  38.855  33.990  1.00  0.00           O  
ATOM   2807  CB  ARG   180      56.050  40.188  36.291  1.00  0.00           C  
ATOM   2808  CG  ARG   180      54.557  40.288  36.586  1.00  0.00           C  
ATOM   2809  CD  ARG   180      53.984  41.238  37.581  1.00  0.00           C  
ATOM   2810  NE  ARG   180      54.612  41.053  38.930  1.00  0.00           N  
ATOM   2811  CZ  ARG   180      54.605  41.915  39.961  1.00  0.00           C  
ATOM   2812  NH1 ARG   180      53.844  42.927  40.060  1.00  0.00           N  
ATOM   2813  NH2 ARG   180      55.351  41.695  40.960  1.00  0.00           N1+
ATOM   2814  H   ARG   180      55.840  40.881  33.455  1.00  0.00           H  
ATOM   2815  HA  ARG   180      57.178  38.762  35.130  1.00  0.00           H  
ATOM   2816  HB2 ARG   180      56.588  39.577  37.017  1.00  0.00           H  
ATOM   2817  HB3 ARG   180      56.531  41.167  36.303  1.00  0.00           H  
ATOM   2818  HG2 ARG   180      54.154  40.657  35.643  1.00  0.00           H  
ATOM   2819  HG3 ARG   180      54.167  39.323  36.910  1.00  0.00           H  
ATOM   2820  HD2 ARG   180      54.259  42.238  37.245  1.00  0.00           H  
ATOM   2821  HD3 ARG   180      52.897  41.175  37.621  1.00  0.00           H  
ATOM   2822  HE  ARG   180      55.082  40.175  39.094  1.00  0.00           H  
ATOM   2823 HH11 ARG   180      53.126  43.183  39.398  1.00  0.00           H  
ATOM   2824 HH12 ARG   180      53.952  43.356  40.968  1.00  0.00           H  
ATOM   2825 HH21 ARG   180      56.044  40.964  40.892  1.00  0.00           H  
ATOM   2826 HH22 ARG   180      55.577  42.354  41.691  1.00  0.00           H  
ATOM   2827  N   THR   181      55.400  37.167  34.852  1.00  0.00           N  
ATOM   2828  CA  THR   181      54.425  36.071  34.530  1.00  0.00           C  
ATOM   2829  C   THR   181      53.315  35.982  35.635  1.00  0.00           C  
ATOM   2830  O   THR   181      53.299  36.547  36.746  1.00  0.00           O  
ATOM   2831  CB  THR   181      55.187  34.730  34.470  1.00  0.00           C  
ATOM   2832  CG2 THR   181      56.079  34.613  33.260  1.00  0.00           C  
ATOM   2833  OG1 THR   181      55.956  34.472  35.663  1.00  0.00           O  
ATOM   2834  H   THR   181      56.252  36.969  35.358  1.00  0.00           H  
ATOM   2835  HA  THR   181      53.909  36.135  33.572  1.00  0.00           H  
ATOM   2836  HB  THR   181      54.523  33.876  34.340  1.00  0.00           H  
ATOM   2837 HG21 THR   181      56.759  35.465  33.221  1.00  0.00           H  
ATOM   2838 HG22 THR   181      56.592  33.656  33.350  1.00  0.00           H  
ATOM   2839 HG23 THR   181      55.429  34.439  32.403  1.00  0.00           H  
ATOM   2840  HG1 THR   181      55.633  33.790  36.256  1.00  0.00           H  
ATOM   2841  N   GLY   182      52.213  35.307  35.241  1.00  0.00           N  
ATOM   2842  CA  GLY   182      51.109  35.051  36.161  1.00  0.00           C  
ATOM   2843  C   GLY   182      50.386  33.732  35.815  1.00  0.00           C  
ATOM   2844  O   GLY   182      50.818  32.955  34.974  1.00  0.00           O  
ATOM   2845  H   GLY   182      52.140  35.038  34.270  1.00  0.00           H  
ATOM   2846  HA2 GLY   182      51.467  34.941  37.184  1.00  0.00           H  
ATOM   2847  HA3 GLY   182      50.241  35.707  36.239  1.00  0.00           H  
ATOM   2848  N   MET   183      49.198  33.573  36.462  1.00  0.00           N  
ATOM   2849  CA  MET   183      48.283  32.402  36.358  1.00  0.00           C  
ATOM   2850  C   MET   183      46.857  32.942  36.432  1.00  0.00           C  
ATOM   2851  O   MET   183      46.615  33.830  37.251  1.00  0.00           O  
ATOM   2852  CB  MET   183      48.503  31.422  37.468  1.00  0.00           C  
ATOM   2853  CG  MET   183      49.760  30.552  37.325  1.00  0.00           C  
ATOM   2854  SD  MET   183      49.971  29.703  35.766  1.00  0.00           S  
ATOM   2855  CE  MET   183      48.593  28.503  35.970  1.00  0.00           C  
ATOM   2856  H   MET   183      48.964  34.331  37.086  1.00  0.00           H  
ATOM   2857  HA  MET   183      48.405  31.935  35.381  1.00  0.00           H  
ATOM   2858  HB2 MET   183      48.619  32.062  38.343  1.00  0.00           H  
ATOM   2859  HB3 MET   183      47.670  30.750  37.674  1.00  0.00           H  
ATOM   2860  HG2 MET   183      50.720  31.053  37.452  1.00  0.00           H  
ATOM   2861  HG3 MET   183      49.712  29.730  38.040  1.00  0.00           H  
ATOM   2862  HE1 MET   183      48.830  27.721  35.249  1.00  0.00           H  
ATOM   2863  HE2 MET   183      48.614  28.130  36.994  1.00  0.00           H  
ATOM   2864  HE3 MET   183      47.585  28.896  35.837  1.00  0.00           H  
ATOM   2865  N   VAL   184      45.973  32.428  35.611  1.00  0.00           N  
ATOM   2866  CA  VAL   184      44.588  32.801  35.529  1.00  0.00           C  
ATOM   2867  C   VAL   184      43.773  31.892  36.413  1.00  0.00           C  
ATOM   2868  O   VAL   184      43.413  30.792  36.027  1.00  0.00           O  
ATOM   2869  CB  VAL   184      44.124  32.789  34.035  1.00  0.00           C  
ATOM   2870  CG1 VAL   184      42.676  33.246  33.826  1.00  0.00           C  
ATOM   2871  CG2 VAL   184      44.977  33.715  33.212  1.00  0.00           C  
ATOM   2872  H   VAL   184      46.327  31.868  34.849  1.00  0.00           H  
ATOM   2873  HA  VAL   184      44.515  33.846  35.829  1.00  0.00           H  
ATOM   2874  HB  VAL   184      44.266  31.784  33.638  1.00  0.00           H  
ATOM   2875 HG11 VAL   184      42.308  33.424  32.816  1.00  0.00           H  
ATOM   2876 HG12 VAL   184      42.022  32.588  34.399  1.00  0.00           H  
ATOM   2877 HG13 VAL   184      42.532  34.169  34.388  1.00  0.00           H  
ATOM   2878 HG21 VAL   184      45.131  34.717  33.611  1.00  0.00           H  
ATOM   2879 HG22 VAL   184      45.995  33.339  33.314  1.00  0.00           H  
ATOM   2880 HG23 VAL   184      44.656  33.649  32.173  1.00  0.00           H  
ATOM   2881  N   ILE   185      43.356  32.343  37.609  1.00  0.00           N  
ATOM   2882  CA  ILE   185      42.991  31.355  38.655  1.00  0.00           C  
ATOM   2883  C   ILE   185      41.523  31.076  38.766  1.00  0.00           C  
ATOM   2884  O   ILE   185      41.175  30.155  39.435  1.00  0.00           O  
ATOM   2885  CB  ILE   185      43.554  31.825  40.043  1.00  0.00           C  
ATOM   2886  CG2 ILE   185      45.039  31.960  39.936  1.00  0.00           C  
ATOM   2887  CG1 ILE   185      42.851  32.921  40.773  1.00  0.00           C  
ATOM   2888  CD1 ILE   185      43.187  33.048  42.259  1.00  0.00           C  
ATOM   2889  H   ILE   185      43.589  33.288  37.878  1.00  0.00           H  
ATOM   2890  HA  ILE   185      43.540  30.494  38.274  1.00  0.00           H  
ATOM   2891  HB  ILE   185      43.426  30.995  40.739  1.00  0.00           H  
ATOM   2892 HG21 ILE   185      45.364  32.822  39.354  1.00  0.00           H  
ATOM   2893 HG22 ILE   185      45.510  32.036  40.916  1.00  0.00           H  
ATOM   2894 HG23 ILE   185      45.487  31.083  39.470  1.00  0.00           H  
ATOM   2895 HG12 ILE   185      42.976  33.861  40.234  1.00  0.00           H  
ATOM   2896 HG13 ILE   185      41.799  32.638  40.754  1.00  0.00           H  
ATOM   2897 HD11 ILE   185      42.545  33.843  42.638  1.00  0.00           H  
ATOM   2898 HD12 ILE   185      42.897  32.124  42.759  1.00  0.00           H  
ATOM   2899 HD13 ILE   185      44.247  33.301  42.298  1.00  0.00           H  
ATOM   2900  N   HIS   186      40.669  31.881  38.234  1.00  0.00           N  
ATOM   2901  CA  HIS   186      39.196  31.753  38.366  1.00  0.00           C  
ATOM   2902  C   HIS   186      38.311  32.589  37.335  1.00  0.00           C  
ATOM   2903  O   HIS   186      38.918  33.441  36.668  1.00  0.00           O  
ATOM   2904  CB  HIS   186      38.651  32.035  39.789  1.00  0.00           C  
ATOM   2905  CG  HIS   186      37.601  31.055  40.298  1.00  0.00           C  
ATOM   2906  ND1 HIS   186      36.579  30.520  39.489  1.00  0.00           N  
ATOM   2907  CE1 HIS   186      36.031  29.570  40.272  1.00  0.00           C  
ATOM   2908  NE2 HIS   186      36.624  29.527  41.469  1.00  0.00           N  
ATOM   2909  CD2 HIS   186      37.629  30.468  41.511  1.00  0.00           C  
ATOM   2910  H   HIS   186      41.049  32.767  37.935  1.00  0.00           H  
ATOM   2911  HA  HIS   186      39.019  30.706  38.121  1.00  0.00           H  
ATOM   2912  HB2 HIS   186      39.441  31.985  40.538  1.00  0.00           H  
ATOM   2913  HB3 HIS   186      38.237  33.043  39.779  1.00  0.00           H  
ATOM   2914  HE1 HIS   186      35.144  29.021  39.989  1.00  0.00           H  
ATOM   2915  HE2 HIS   186      36.336  29.070  42.322  1.00  0.00           H  
ATOM   2916  HD2 HIS   186      38.271  30.686  42.352  1.00  0.00           H  
ATOM   2917  N   GLN   187      36.992  32.340  37.256  1.00  0.00           N  
ATOM   2918  CA  GLN   187      36.129  33.024  36.312  1.00  0.00           C  
ATOM   2919  C   GLN   187      34.830  33.475  36.939  1.00  0.00           C  
ATOM   2920  O   GLN   187      34.349  32.974  37.945  1.00  0.00           O  
ATOM   2921  CB  GLN   187      35.967  32.002  35.130  1.00  0.00           C  
ATOM   2922  CG  GLN   187      35.036  32.461  33.970  1.00  0.00           C  
ATOM   2923  CD  GLN   187      35.068  31.352  32.895  1.00  0.00           C  
ATOM   2924  OE1 GLN   187      35.354  30.200  33.048  1.00  0.00           O  
ATOM   2925  NE2 GLN   187      34.650  31.705  31.747  1.00  0.00           N  
ATOM   2926  H   GLN   187      36.672  31.595  37.859  1.00  0.00           H  
ATOM   2927  HA  GLN   187      36.613  33.873  35.830  1.00  0.00           H  
ATOM   2928  HB2 GLN   187      36.919  31.636  34.747  1.00  0.00           H  
ATOM   2929  HB3 GLN   187      35.546  31.103  35.580  1.00  0.00           H  
ATOM   2930  HG2 GLN   187      34.059  32.810  34.305  1.00  0.00           H  
ATOM   2931  HG3 GLN   187      35.461  33.372  33.548  1.00  0.00           H  
ATOM   2932 HE21 GLN   187      34.425  32.658  31.498  1.00  0.00           H  
ATOM   2933 HE22 GLN   187      34.651  30.978  31.046  1.00  0.00           H  
ATOM   2934  N   VAL   188      34.327  34.565  36.368  1.00  0.00           N  
ATOM   2935  CA  VAL   188      33.016  35.222  36.826  1.00  0.00           C  
ATOM   2936  C   VAL   188      31.745  34.702  36.188  1.00  0.00           C  
ATOM   2937  O   VAL   188      31.352  34.996  35.057  1.00  0.00           O  
ATOM   2938  CB  VAL   188      33.191  36.733  36.427  1.00  0.00           C  
ATOM   2939  CG1 VAL   188      31.865  37.565  36.689  1.00  0.00           C  
ATOM   2940  CG2 VAL   188      34.263  37.330  37.336  1.00  0.00           C  
ATOM   2941  H   VAL   188      34.835  34.957  35.588  1.00  0.00           H  
ATOM   2942  HA  VAL   188      32.814  35.124  37.893  1.00  0.00           H  
ATOM   2943  HB  VAL   188      33.409  36.900  35.373  1.00  0.00           H  
ATOM   2944 HG11 VAL   188      31.466  37.423  37.693  1.00  0.00           H  
ATOM   2945 HG12 VAL   188      32.068  38.608  36.448  1.00  0.00           H  
ATOM   2946 HG13 VAL   188      31.064  37.357  35.979  1.00  0.00           H  
ATOM   2947 HG21 VAL   188      34.425  38.364  37.032  1.00  0.00           H  
ATOM   2948 HG22 VAL   188      33.853  37.285  38.345  1.00  0.00           H  
ATOM   2949 HG23 VAL   188      35.181  36.746  37.406  1.00  0.00           H  
ATOM   2950  N   GLU   189      31.088  33.694  36.917  1.00  0.00           N  
ATOM   2951  CA  GLU   189      30.043  32.881  36.227  1.00  0.00           C  
ATOM   2952  C   GLU   189      28.784  33.610  35.683  1.00  0.00           C  
ATOM   2953  O   GLU   189      28.058  33.087  34.831  1.00  0.00           O  
ATOM   2954  CB  GLU   189      29.562  31.727  37.168  1.00  0.00           C  
ATOM   2955  CG  GLU   189      28.872  32.284  38.472  1.00  0.00           C  
ATOM   2956  CD  GLU   189      28.879  31.223  39.546  1.00  0.00           C  
ATOM   2957  OE1 GLU   189      29.665  31.202  40.490  1.00  0.00           O  
ATOM   2958  OE2 GLU   189      28.100  30.280  39.355  1.00  0.00           O1-
ATOM   2959  H   GLU   189      31.352  33.279  37.799  1.00  0.00           H  
ATOM   2960  HA  GLU   189      30.559  32.307  35.458  1.00  0.00           H  
ATOM   2961  HB2 GLU   189      28.796  31.090  36.727  1.00  0.00           H  
ATOM   2962  HB3 GLU   189      30.434  31.176  37.519  1.00  0.00           H  
ATOM   2963  HG2 GLU   189      29.493  33.131  38.767  1.00  0.00           H  
ATOM   2964  HG3 GLU   189      27.863  32.662  38.309  1.00  0.00           H  
ATOM   2965  N   ALA   190      28.546  34.842  36.190  1.00  0.00           N  
ATOM   2966  CA  ALA   190      27.574  35.830  35.586  1.00  0.00           C  
ATOM   2967  C   ALA   190      27.974  36.619  34.371  1.00  0.00           C  
ATOM   2968  O   ALA   190      27.123  37.020  33.560  1.00  0.00           O  
ATOM   2969  CB  ALA   190      27.016  36.796  36.675  1.00  0.00           C  
ATOM   2970  H   ALA   190      29.250  35.104  36.866  1.00  0.00           H  
ATOM   2971  HA  ALA   190      26.770  35.188  35.225  1.00  0.00           H  
ATOM   2972  HB1 ALA   190      26.506  37.677  36.287  1.00  0.00           H  
ATOM   2973  HB2 ALA   190      26.405  36.329  37.448  1.00  0.00           H  
ATOM   2974  HB3 ALA   190      27.908  37.180  37.171  1.00  0.00           H  
ATOM   2975  N   LYS   191      29.310  36.762  34.173  1.00  0.00           N  
ATOM   2976  CA  LYS   191      29.964  37.559  33.113  1.00  0.00           C  
ATOM   2977  C   LYS   191      31.247  36.938  32.498  1.00  0.00           C  
ATOM   2978  O   LYS   191      32.369  37.405  32.726  1.00  0.00           O  
ATOM   2979  CB  LYS   191      30.133  38.994  33.581  1.00  0.00           C  
ATOM   2980  CG  LYS   191      28.794  39.755  33.929  1.00  0.00           C  
ATOM   2981  CD  LYS   191      27.917  40.039  32.625  1.00  0.00           C  
ATOM   2982  CE  LYS   191      26.453  40.355  32.964  1.00  0.00           C  
ATOM   2983  NZ  LYS   191      26.195  41.498  33.836  1.00  0.00           N1+
ATOM   2984  H   LYS   191      29.910  36.214  34.774  1.00  0.00           H  
ATOM   2985  HA  LYS   191      29.268  37.605  32.276  1.00  0.00           H  
ATOM   2986  HB2 LYS   191      30.673  38.975  34.527  1.00  0.00           H  
ATOM   2987  HB3 LYS   191      30.703  39.525  32.819  1.00  0.00           H  
ATOM   2988  HG2 LYS   191      28.302  39.298  34.787  1.00  0.00           H  
ATOM   2989  HG3 LYS   191      29.058  40.758  34.265  1.00  0.00           H  
ATOM   2990  HD2 LYS   191      28.283  40.880  32.037  1.00  0.00           H  
ATOM   2991  HD3 LYS   191      27.883  39.173  31.963  1.00  0.00           H  
ATOM   2992  HE2 LYS   191      25.881  40.569  32.061  1.00  0.00           H  
ATOM   2993  HE3 LYS   191      25.961  39.549  33.508  1.00  0.00           H  
ATOM   2994  HZ1 LYS   191      25.207  41.690  33.921  1.00  0.00           H  
ATOM   2995  HZ2 LYS   191      26.672  41.503  34.726  1.00  0.00           H  
ATOM   2996  HZ3 LYS   191      26.700  42.286  33.455  1.00  0.00           H  
ATOM   2997  N   PRO   192      31.179  35.666  31.978  1.00  0.00           N  
ATOM   2998  CA  PRO   192      32.281  34.704  31.850  1.00  0.00           C  
ATOM   2999  C   PRO   192      33.580  35.168  31.120  1.00  0.00           C  
ATOM   3000  O   PRO   192      34.574  34.418  31.262  1.00  0.00           O  
ATOM   3001  CD  PRO   192      29.971  35.072  31.416  1.00  0.00           C  
ATOM   3002  CG  PRO   192      30.428  34.037  30.361  1.00  0.00           C  
ATOM   3003  CB  PRO   192      31.766  33.542  30.928  1.00  0.00           C  
ATOM   3004  HD2 PRO   192      29.303  35.764  30.904  1.00  0.00           H  
ATOM   3005  HD3 PRO   192      29.436  34.532  32.198  1.00  0.00           H  
ATOM   3006  HG2 PRO   192      30.458  34.415  29.339  1.00  0.00           H  
ATOM   3007  HG3 PRO   192      29.699  33.227  30.315  1.00  0.00           H  
ATOM   3008  HB2 PRO   192      32.452  33.188  30.158  1.00  0.00           H  
ATOM   3009  HB3 PRO   192      31.570  32.637  31.503  1.00  0.00           H  
ATOM   3010  HA  PRO   192      32.512  34.419  32.876  1.00  0.00           H  
ATOM   3011  N   SER   193      33.551  36.364  30.371  1.00  0.00           N  
ATOM   3012  CA  SER   193      34.780  37.037  29.797  1.00  0.00           C  
ATOM   3013  C   SER   193      35.636  37.699  30.836  1.00  0.00           C  
ATOM   3014  O   SER   193      36.748  38.174  30.552  1.00  0.00           O  
ATOM   3015  CB  SER   193      34.399  38.013  28.641  1.00  0.00           C  
ATOM   3016  OG  SER   193      33.333  38.767  29.139  1.00  0.00           O  
ATOM   3017  H   SER   193      32.671  36.846  30.255  1.00  0.00           H  
ATOM   3018  HA  SER   193      35.413  36.288  29.321  1.00  0.00           H  
ATOM   3019  HB2 SER   193      35.150  38.767  28.405  1.00  0.00           H  
ATOM   3020  HB3 SER   193      34.007  37.414  27.820  1.00  0.00           H  
ATOM   3021  HG  SER   193      33.364  39.491  28.509  1.00  0.00           H  
ATOM   3022  N   VAL   194      35.207  37.733  32.076  1.00  0.00           N  
ATOM   3023  CA  VAL   194      36.007  38.360  33.230  1.00  0.00           C  
ATOM   3024  C   VAL   194      36.560  37.231  34.107  1.00  0.00           C  
ATOM   3025  O   VAL   194      35.943  36.244  34.442  1.00  0.00           O  
ATOM   3026  CB  VAL   194      35.080  39.313  34.009  1.00  0.00           C  
ATOM   3027  CG1 VAL   194      35.798  40.152  35.061  1.00  0.00           C  
ATOM   3028  CG2 VAL   194      34.451  40.304  33.064  1.00  0.00           C  
ATOM   3029  H   VAL   194      34.250  37.478  32.273  1.00  0.00           H  
ATOM   3030  HA  VAL   194      36.897  38.881  32.877  1.00  0.00           H  
ATOM   3031  HB  VAL   194      34.261  38.769  34.480  1.00  0.00           H  
ATOM   3032 HG11 VAL   194      36.545  39.571  35.602  1.00  0.00           H  
ATOM   3033 HG12 VAL   194      36.361  40.940  34.560  1.00  0.00           H  
ATOM   3034 HG13 VAL   194      35.145  40.596  35.812  1.00  0.00           H  
ATOM   3035 HG21 VAL   194      35.274  40.694  32.464  1.00  0.00           H  
ATOM   3036 HG22 VAL   194      33.683  39.857  32.433  1.00  0.00           H  
ATOM   3037 HG23 VAL   194      33.910  41.091  33.588  1.00  0.00           H  
ATOM   3038  N   TYR   195      37.796  37.406  34.565  1.00  0.00           N  
ATOM   3039  CA  TYR   195      38.624  36.366  35.257  1.00  0.00           C  
ATOM   3040  C   TYR   195      39.515  37.039  36.360  1.00  0.00           C  
ATOM   3041  O   TYR   195      40.185  38.053  36.082  1.00  0.00           O  
ATOM   3042  CB  TYR   195      39.598  35.726  34.193  1.00  0.00           C  
ATOM   3043  CG  TYR   195      38.988  34.893  33.021  1.00  0.00           C  
ATOM   3044  CD1 TYR   195      38.590  35.549  31.852  1.00  0.00           C  
ATOM   3045  CE1 TYR   195      38.037  34.956  30.767  1.00  0.00           C  
ATOM   3046  CZ  TYR   195      38.019  33.485  30.685  1.00  0.00           C  
ATOM   3047  OH  TYR   195      37.822  32.855  29.500  1.00  0.00           O  
ATOM   3048  CE2 TYR   195      38.441  32.756  31.840  1.00  0.00           C  
ATOM   3049  CD2 TYR   195      38.880  33.493  33.013  1.00  0.00           C  
ATOM   3050  H   TYR   195      38.259  38.234  34.215  1.00  0.00           H  
ATOM   3051  HA  TYR   195      38.105  35.493  35.655  1.00  0.00           H  
ATOM   3052  HB2 TYR   195      40.233  36.527  33.814  1.00  0.00           H  
ATOM   3053  HB3 TYR   195      40.297  35.056  34.694  1.00  0.00           H  
ATOM   3054  HD1 TYR   195      38.778  36.612  31.858  1.00  0.00           H  
ATOM   3055  HE1 TYR   195      37.805  35.530  29.882  1.00  0.00           H  
ATOM   3056  HH  TYR   195      37.237  33.453  29.029  1.00  0.00           H  
ATOM   3057  HE2 TYR   195      38.476  31.677  31.805  1.00  0.00           H  
ATOM   3058  HD2 TYR   195      39.069  32.896  33.892  1.00  0.00           H  
ATOM   3059  N   PHE   196      39.703  36.291  37.432  1.00  0.00           N  
ATOM   3060  CA  PHE   196      40.773  36.567  38.433  1.00  0.00           C  
ATOM   3061  C   PHE   196      42.168  35.987  38.054  1.00  0.00           C  
ATOM   3062  O   PHE   196      42.275  34.804  37.738  1.00  0.00           O  
ATOM   3063  CB  PHE   196      40.221  35.724  39.599  1.00  0.00           C  
ATOM   3064  CG  PHE   196      38.794  36.142  40.091  1.00  0.00           C  
ATOM   3065  CD1 PHE   196      37.637  35.637  39.439  1.00  0.00           C  
ATOM   3066  CE1 PHE   196      36.373  35.912  39.930  1.00  0.00           C  
ATOM   3067  CZ  PHE   196      36.244  36.750  41.040  1.00  0.00           C  
ATOM   3068  CE2 PHE   196      37.395  37.359  41.594  1.00  0.00           C  
ATOM   3069  CD2 PHE   196      38.692  37.022  41.141  1.00  0.00           C  
ATOM   3070  H   PHE   196      39.275  35.376  37.450  1.00  0.00           H  
ATOM   3071  HA  PHE   196      40.727  37.627  38.680  1.00  0.00           H  
ATOM   3072  HB2 PHE   196      40.172  34.649  39.427  1.00  0.00           H  
ATOM   3073  HB3 PHE   196      40.909  35.847  40.436  1.00  0.00           H  
ATOM   3074  HD1 PHE   196      37.756  35.041  38.546  1.00  0.00           H  
ATOM   3075  HE1 PHE   196      35.492  35.435  39.524  1.00  0.00           H  
ATOM   3076  HZ  PHE   196      35.301  37.074  41.456  1.00  0.00           H  
ATOM   3077  HE2 PHE   196      37.345  38.090  42.388  1.00  0.00           H  
ATOM   3078  HD2 PHE   196      39.574  37.459  41.586  1.00  0.00           H  
ATOM   3079  N   ILE   197      43.141  36.853  38.216  1.00  0.00           N  
ATOM   3080  CA  ILE   197      44.551  36.660  37.921  1.00  0.00           C  
ATOM   3081  C   ILE   197      45.429  36.711  39.235  1.00  0.00           C  
ATOM   3082  O   ILE   197      45.249  37.633  40.033  1.00  0.00           O  
ATOM   3083  CB  ILE   197      45.026  37.767  36.900  1.00  0.00           C  
ATOM   3084  CG2 ILE   197      46.588  37.854  36.789  1.00  0.00           C  
ATOM   3085  CG1 ILE   197      44.638  37.422  35.425  1.00  0.00           C  
ATOM   3086  CD1 ILE   197      43.168  37.408  35.107  1.00  0.00           C  
ATOM   3087  H   ILE   197      42.891  37.715  38.677  1.00  0.00           H  
ATOM   3088  HA  ILE   197      44.743  35.666  37.516  1.00  0.00           H  
ATOM   3089  HB  ILE   197      44.664  38.769  37.133  1.00  0.00           H  
ATOM   3090 HG21 ILE   197      47.023  36.861  36.673  1.00  0.00           H  
ATOM   3091 HG22 ILE   197      46.940  38.313  35.865  1.00  0.00           H  
ATOM   3092 HG23 ILE   197      46.891  38.407  37.679  1.00  0.00           H  
ATOM   3093 HG12 ILE   197      44.924  38.249  34.776  1.00  0.00           H  
ATOM   3094 HG13 ILE   197      45.124  36.474  35.194  1.00  0.00           H  
ATOM   3095 HD11 ILE   197      43.010  37.367  34.029  1.00  0.00           H  
ATOM   3096 HD12 ILE   197      42.731  36.497  35.515  1.00  0.00           H  
ATOM   3097 HD13 ILE   197      42.675  38.345  35.366  1.00  0.00           H  
ATOM   3098  N   LYS   198      46.496  35.976  39.193  1.00  0.00           N  
ATOM   3099  CA  LYS   198      47.631  36.105  40.153  1.00  0.00           C  
ATOM   3100  C   LYS   198      48.964  36.129  39.450  1.00  0.00           C  
ATOM   3101  O   LYS   198      49.306  35.174  38.769  1.00  0.00           O  
ATOM   3102  CB  LYS   198      47.449  35.177  41.388  1.00  0.00           C  
ATOM   3103  CG  LYS   198      48.467  35.493  42.505  1.00  0.00           C  
ATOM   3104  CD  LYS   198      48.524  34.494  43.698  1.00  0.00           C  
ATOM   3105  CE  LYS   198      49.687  34.697  44.711  1.00  0.00           C  
ATOM   3106  NZ  LYS   198      50.945  34.431  43.912  1.00  0.00           N1+
ATOM   3107  H   LYS   198      46.504  35.326  38.419  1.00  0.00           H  
ATOM   3108  HA  LYS   198      47.556  37.084  40.626  1.00  0.00           H  
ATOM   3109  HB2 LYS   198      46.501  35.427  41.864  1.00  0.00           H  
ATOM   3110  HB3 LYS   198      47.487  34.107  41.181  1.00  0.00           H  
ATOM   3111  HG2 LYS   198      49.417  35.422  41.976  1.00  0.00           H  
ATOM   3112  HG3 LYS   198      48.430  36.521  42.868  1.00  0.00           H  
ATOM   3113  HD2 LYS   198      47.628  34.576  44.313  1.00  0.00           H  
ATOM   3114  HD3 LYS   198      48.448  33.469  43.335  1.00  0.00           H  
ATOM   3115  HE2 LYS   198      49.578  35.698  45.128  1.00  0.00           H  
ATOM   3116  HE3 LYS   198      49.604  33.871  45.417  1.00  0.00           H  
ATOM   3117  HZ1 LYS   198      50.866  33.559  43.410  1.00  0.00           H  
ATOM   3118  HZ2 LYS   198      51.170  35.172  43.263  1.00  0.00           H  
ATOM   3119  HZ3 LYS   198      51.774  34.304  44.475  1.00  0.00           H  
ATOM   3120  N   PHE   199      49.836  37.146  39.783  1.00  0.00           N  
ATOM   3121  CA  PHE   199      51.239  37.049  39.299  1.00  0.00           C  
ATOM   3122  C   PHE   199      52.111  36.088  40.185  1.00  0.00           C  
ATOM   3123  O   PHE   199      52.025  36.088  41.368  1.00  0.00           O  
ATOM   3124  CB  PHE   199      51.813  38.507  39.221  1.00  0.00           C  
ATOM   3125  CG  PHE   199      51.004  39.357  38.270  1.00  0.00           C  
ATOM   3126  CD1 PHE   199      50.159  40.370  38.773  1.00  0.00           C  
ATOM   3127  CE1 PHE   199      49.244  40.941  37.876  1.00  0.00           C  
ATOM   3128  CZ  PHE   199      49.295  40.649  36.487  1.00  0.00           C  
ATOM   3129  CE2 PHE   199      50.131  39.679  36.005  1.00  0.00           C  
ATOM   3130  CD2 PHE   199      51.013  39.023  36.892  1.00  0.00           C  
ATOM   3131  H   PHE   199      49.628  37.768  40.551  1.00  0.00           H  
ATOM   3132  HA  PHE   199      51.151  36.633  38.295  1.00  0.00           H  
ATOM   3133  HB2 PHE   199      51.816  38.923  40.228  1.00  0.00           H  
ATOM   3134  HB3 PHE   199      52.856  38.368  38.938  1.00  0.00           H  
ATOM   3135  HD1 PHE   199      50.009  40.659  39.803  1.00  0.00           H  
ATOM   3136  HE1 PHE   199      48.533  41.708  38.149  1.00  0.00           H  
ATOM   3137  HZ  PHE   199      48.623  41.169  35.819  1.00  0.00           H  
ATOM   3138  HE2 PHE   199      50.133  39.442  34.951  1.00  0.00           H  
ATOM   3139  HD2 PHE   199      51.655  38.209  36.591  1.00  0.00           H  
ATOM   3140  N   ASP   200      53.110  35.399  39.575  1.00  0.00           N  
ATOM   3141  CA  ASP   200      53.947  34.399  40.285  1.00  0.00           C  
ATOM   3142  C   ASP   200      54.960  35.018  41.261  1.00  0.00           C  
ATOM   3143  O   ASP   200      55.636  34.221  41.912  1.00  0.00           O  
ATOM   3144  CB  ASP   200      54.790  33.595  39.232  1.00  0.00           C  
ATOM   3145  CG  ASP   200      53.881  33.124  38.096  1.00  0.00           C  
ATOM   3146  OD1 ASP   200      52.637  32.873  38.218  1.00  0.00           O  
ATOM   3147  OD2 ASP   200      54.504  32.923  36.968  1.00  0.00           O1-
ATOM   3148  H   ASP   200      53.042  35.369  38.568  1.00  0.00           H  
ATOM   3149  HA  ASP   200      53.291  33.661  40.748  1.00  0.00           H  
ATOM   3150  HB2 ASP   200      55.603  34.227  38.875  1.00  0.00           H  
ATOM   3151  HB3 ASP   200      55.265  32.730  39.695  1.00  0.00           H  
ATOM   3152  N   ASP   201      55.041  36.351  41.328  1.00  0.00           N  
ATOM   3153  CA  ASP   201      55.923  36.998  42.241  1.00  0.00           C  
ATOM   3154  C   ASP   201      55.123  37.925  43.236  1.00  0.00           C  
ATOM   3155  O   ASP   201      55.738  38.432  44.129  1.00  0.00           O  
ATOM   3156  CB  ASP   201      57.111  37.702  41.509  1.00  0.00           C  
ATOM   3157  CG  ASP   201      56.714  38.808  40.591  1.00  0.00           C  
ATOM   3158  OD1 ASP   201      57.368  39.911  40.740  1.00  0.00           O  
ATOM   3159  OD2 ASP   201      55.837  38.644  39.704  1.00  0.00           O1-
ATOM   3160  H   ASP   201      54.520  36.941  40.695  1.00  0.00           H  
ATOM   3161  HA  ASP   201      56.401  36.273  42.900  1.00  0.00           H  
ATOM   3162  HB2 ASP   201      57.928  37.928  42.195  1.00  0.00           H  
ATOM   3163  HB3 ASP   201      57.439  36.851  40.911  1.00  0.00           H  
ATOM   3164  N   ASP   202      53.815  38.059  43.152  1.00  0.00           N  
ATOM   3165  CA  ASP   202      53.006  38.897  44.038  1.00  0.00           C  
ATOM   3166  C   ASP   202      51.982  38.056  44.868  1.00  0.00           C  
ATOM   3167  O   ASP   202      51.409  37.136  44.379  1.00  0.00           O  
ATOM   3168  CB  ASP   202      52.197  39.934  43.155  1.00  0.00           C  
ATOM   3169  CG  ASP   202      51.645  41.167  43.961  1.00  0.00           C  
ATOM   3170  OD1 ASP   202      51.725  41.154  45.182  1.00  0.00           O  
ATOM   3171  OD2 ASP   202      51.028  42.031  43.299  1.00  0.00           O1-
ATOM   3172  H   ASP   202      53.338  37.471  42.483  1.00  0.00           H  
ATOM   3173  HA  ASP   202      53.638  39.461  44.724  1.00  0.00           H  
ATOM   3174  HB2 ASP   202      52.834  40.354  42.377  1.00  0.00           H  
ATOM   3175  HB3 ASP   202      51.306  39.549  42.659  1.00  0.00           H  
ATOM   3176  N   PHE   203      51.669  38.463  46.095  1.00  0.00           N  
ATOM   3177  CA  PHE   203      50.577  37.846  46.866  1.00  0.00           C  
ATOM   3178  C   PHE   203      49.232  38.530  46.611  1.00  0.00           C  
ATOM   3179  O   PHE   203      48.212  38.000  47.143  1.00  0.00           O  
ATOM   3180  CB  PHE   203      50.911  37.864  48.301  1.00  0.00           C  
ATOM   3181  CG  PHE   203      51.505  39.117  48.851  1.00  0.00           C  
ATOM   3182  CD1 PHE   203      50.701  40.287  49.106  1.00  0.00           C  
ATOM   3183  CE1 PHE   203      51.293  41.473  49.446  1.00  0.00           C  
ATOM   3184  CZ  PHE   203      52.665  41.508  49.728  1.00  0.00           C  
ATOM   3185  CE2 PHE   203      53.440  40.405  49.553  1.00  0.00           C  
ATOM   3186  CD2 PHE   203      52.902  39.259  48.960  1.00  0.00           C  
ATOM   3187  H   PHE   203      51.961  39.403  46.323  1.00  0.00           H  
ATOM   3188  HA  PHE   203      50.481  36.805  46.557  1.00  0.00           H  
ATOM   3189  HB2 PHE   203      50.018  37.627  48.880  1.00  0.00           H  
ATOM   3190  HB3 PHE   203      51.663  37.084  48.417  1.00  0.00           H  
ATOM   3191  HD1 PHE   203      49.646  40.318  48.878  1.00  0.00           H  
ATOM   3192  HE1 PHE   203      50.579  42.279  49.534  1.00  0.00           H  
ATOM   3193  HZ  PHE   203      53.141  42.409  50.085  1.00  0.00           H  
ATOM   3194  HE2 PHE   203      54.497  40.478  49.763  1.00  0.00           H  
ATOM   3195  HD2 PHE   203      53.524  38.447  48.611  1.00  0.00           H  
ATOM   3196  N   HIS   204      49.130  39.697  45.973  1.00  0.00           N  
ATOM   3197  CA  HIS   204      47.858  40.360  45.582  1.00  0.00           C  
ATOM   3198  C   HIS   204      47.143  39.498  44.550  1.00  0.00           C  
ATOM   3199  O   HIS   204      47.782  38.948  43.660  1.00  0.00           O  
ATOM   3200  CB  HIS   204      48.004  41.740  44.909  1.00  0.00           C  
ATOM   3201  CG  HIS   204      48.632  42.867  45.694  1.00  0.00           C  
ATOM   3202  ND1 HIS   204      49.964  43.105  45.835  1.00  0.00           N1+
ATOM   3203  CE1 HIS   204      50.091  44.215  46.589  1.00  0.00           C  
ATOM   3204  NE2 HIS   204      48.852  44.704  46.846  1.00  0.00           N  
ATOM   3205  CD2 HIS   204      47.910  43.848  46.235  1.00  0.00           C  
ATOM   3206  H   HIS   204      49.955  40.133  45.586  1.00  0.00           H  
ATOM   3207  HA  HIS   204      47.107  40.448  46.367  1.00  0.00           H  
ATOM   3208  HB2 HIS   204      48.590  41.763  43.991  1.00  0.00           H  
ATOM   3209  HB3 HIS   204      47.000  42.065  44.635  1.00  0.00           H  
ATOM   3210  HD1 HIS   204      50.657  42.467  45.469  1.00  0.00           H  
ATOM   3211  HE1 HIS   204      50.993  44.603  47.038  1.00  0.00           H  
ATOM   3212  HE2 HIS   204      48.697  45.462  47.494  1.00  0.00           H  
ATOM   3213  HD2 HIS   204      46.836  43.949  46.191  1.00  0.00           H  
ATOM   3214  N   ILE   205      45.797  39.565  44.488  1.00  0.00           N  
ATOM   3215  CA  ILE   205      45.000  38.985  43.387  1.00  0.00           C  
ATOM   3216  C   ILE   205      44.416  40.231  42.636  1.00  0.00           C  
ATOM   3217  O   ILE   205      44.141  41.284  43.234  1.00  0.00           O  
ATOM   3218  CB  ILE   205      43.863  38.142  44.062  1.00  0.00           C  
ATOM   3219  CG2 ILE   205      43.070  37.437  42.922  1.00  0.00           C  
ATOM   3220  CG1 ILE   205      44.342  37.051  45.067  1.00  0.00           C  
ATOM   3221  CD1 ILE   205      45.480  36.066  44.718  1.00  0.00           C  
ATOM   3222  H   ILE   205      45.299  40.177  45.118  1.00  0.00           H  
ATOM   3223  HA  ILE   205      45.618  38.404  42.702  1.00  0.00           H  
ATOM   3224  HB  ILE   205      43.177  38.819  44.572  1.00  0.00           H  
ATOM   3225 HG21 ILE   205      42.386  36.701  43.343  1.00  0.00           H  
ATOM   3226 HG22 ILE   205      42.561  38.128  42.251  1.00  0.00           H  
ATOM   3227 HG23 ILE   205      43.817  36.940  42.302  1.00  0.00           H  
ATOM   3228 HG12 ILE   205      44.652  37.565  45.977  1.00  0.00           H  
ATOM   3229 HG13 ILE   205      43.562  36.336  45.327  1.00  0.00           H  
ATOM   3230 HD11 ILE   205      46.449  36.492  44.458  1.00  0.00           H  
ATOM   3231 HD12 ILE   205      45.579  35.234  45.414  1.00  0.00           H  
ATOM   3232 HD13 ILE   205      45.089  35.487  43.881  1.00  0.00           H  
ATOM   3233  N   TYR   206      44.245  40.051  41.351  1.00  0.00           N  
ATOM   3234  CA  TYR   206      43.700  41.022  40.409  1.00  0.00           C  
ATOM   3235  C   TYR   206      42.491  40.422  39.675  1.00  0.00           C  
ATOM   3236  O   TYR   206      42.252  39.218  39.731  1.00  0.00           O  
ATOM   3237  CB  TYR   206      44.851  41.231  39.342  1.00  0.00           C  
ATOM   3238  CG  TYR   206      46.153  41.851  39.841  1.00  0.00           C  
ATOM   3239  CD1 TYR   206      47.029  41.031  40.577  1.00  0.00           C  
ATOM   3240  CE1 TYR   206      48.097  41.609  41.329  1.00  0.00           C  
ATOM   3241  CZ  TYR   206      48.302  43.015  41.281  1.00  0.00           C  
ATOM   3242  OH  TYR   206      49.287  43.562  42.062  1.00  0.00           O  
ATOM   3243  CE2 TYR   206      47.435  43.735  40.468  1.00  0.00           C  
ATOM   3244  CD2 TYR   206      46.319  43.218  39.853  1.00  0.00           C  
ATOM   3245  H   TYR   206      44.557  39.175  40.956  1.00  0.00           H  
ATOM   3246  HA  TYR   206      43.312  41.938  40.853  1.00  0.00           H  
ATOM   3247  HB2 TYR   206      45.056  40.257  38.897  1.00  0.00           H  
ATOM   3248  HB3 TYR   206      44.450  41.814  38.513  1.00  0.00           H  
ATOM   3249  HD1 TYR   206      46.972  39.956  40.490  1.00  0.00           H  
ATOM   3250  HE1 TYR   206      48.715  40.971  41.944  1.00  0.00           H  
ATOM   3251  HH  TYR   206      49.893  42.892  42.389  1.00  0.00           H  
ATOM   3252  HE2 TYR   206      47.713  44.756  40.254  1.00  0.00           H  
ATOM   3253  HD2 TYR   206      45.686  43.937  39.353  1.00  0.00           H  
ATOM   3254  N   VAL   207      41.803  41.239  38.919  1.00  0.00           N  
ATOM   3255  CA  VAL   207      40.684  40.832  38.037  1.00  0.00           C  
ATOM   3256  C   VAL   207      40.866  41.595  36.691  1.00  0.00           C  
ATOM   3257  O   VAL   207      41.060  42.790  36.720  1.00  0.00           O  
ATOM   3258  CB  VAL   207      39.383  41.074  38.795  1.00  0.00           C  
ATOM   3259  CG1 VAL   207      38.266  41.712  37.931  1.00  0.00           C  
ATOM   3260  CG2 VAL   207      38.983  39.774  39.380  1.00  0.00           C  
ATOM   3261  H   VAL   207      42.175  42.145  38.672  1.00  0.00           H  
ATOM   3262  HA  VAL   207      40.775  39.751  37.936  1.00  0.00           H  
ATOM   3263  HB  VAL   207      39.498  41.747  39.644  1.00  0.00           H  
ATOM   3264 HG11 VAL   207      38.120  41.124  37.024  1.00  0.00           H  
ATOM   3265 HG12 VAL   207      37.392  41.886  38.558  1.00  0.00           H  
ATOM   3266 HG13 VAL   207      38.593  42.680  37.551  1.00  0.00           H  
ATOM   3267 HG21 VAL   207      38.855  39.031  38.593  1.00  0.00           H  
ATOM   3268 HG22 VAL   207      39.799  39.460  40.032  1.00  0.00           H  
ATOM   3269 HG23 VAL   207      38.071  39.888  39.966  1.00  0.00           H  
ATOM   3270  N   TYR   208      40.679  40.941  35.571  1.00  0.00           N  
ATOM   3271  CA  TYR   208      40.551  41.617  34.260  1.00  0.00           C  
ATOM   3272  C   TYR   208      39.449  41.002  33.442  1.00  0.00           C  
ATOM   3273  O   TYR   208      39.239  39.792  33.456  1.00  0.00           O  
ATOM   3274  CB  TYR   208      41.850  41.401  33.525  1.00  0.00           C  
ATOM   3275  CG  TYR   208      43.028  42.213  34.053  1.00  0.00           C  
ATOM   3276  CD1 TYR   208      43.890  41.590  35.031  1.00  0.00           C  
ATOM   3277  CE1 TYR   208      45.013  42.232  35.567  1.00  0.00           C  
ATOM   3278  CZ  TYR   208      45.349  43.482  35.031  1.00  0.00           C  
ATOM   3279  OH  TYR   208      46.489  44.096  35.445  1.00  0.00           O  
ATOM   3280  CE2 TYR   208      44.461  44.157  34.107  1.00  0.00           C  
ATOM   3281  CD2 TYR   208      43.329  43.505  33.623  1.00  0.00           C  
ATOM   3282  H   TYR   208      40.507  39.955  35.705  1.00  0.00           H  
ATOM   3283  HA  TYR   208      40.325  42.672  34.413  1.00  0.00           H  
ATOM   3284  HB2 TYR   208      42.095  40.340  33.477  1.00  0.00           H  
ATOM   3285  HB3 TYR   208      41.605  41.685  32.502  1.00  0.00           H  
ATOM   3286  HD1 TYR   208      43.602  40.618  35.402  1.00  0.00           H  
ATOM   3287  HE1 TYR   208      45.543  41.785  36.395  1.00  0.00           H  
ATOM   3288  HH  TYR   208      46.661  44.971  35.090  1.00  0.00           H  
ATOM   3289  HE2 TYR   208      44.744  45.155  33.810  1.00  0.00           H  
ATOM   3290  HD2 TYR   208      42.729  44.055  32.914  1.00  0.00           H  
ATOM   3291  N   ASP   209      38.851  41.778  32.481  1.00  0.00           N  
ATOM   3292  CA  ASP   209      38.202  41.191  31.271  1.00  0.00           C  
ATOM   3293  C   ASP   209      39.190  40.692  30.151  1.00  0.00           C  
ATOM   3294  O   ASP   209      39.582  41.464  29.241  1.00  0.00           O  
ATOM   3295  CB  ASP   209      37.107  42.075  30.689  1.00  0.00           C  
ATOM   3296  CG  ASP   209      37.452  43.507  30.251  1.00  0.00           C  
ATOM   3297  OD1 ASP   209      36.646  44.188  29.542  1.00  0.00           O  
ATOM   3298  OD2 ASP   209      38.504  44.001  30.693  1.00  0.00           O1-
ATOM   3299  H   ASP   209      39.213  42.708  32.326  1.00  0.00           H  
ATOM   3300  HA  ASP   209      37.756  40.287  31.686  1.00  0.00           H  
ATOM   3301  HB2 ASP   209      36.682  41.633  29.788  1.00  0.00           H  
ATOM   3302  HB3 ASP   209      36.308  42.118  31.429  1.00  0.00           H  
ATOM   3303  N   LEU   210      39.404  39.347  30.170  1.00  0.00           N  
ATOM   3304  CA  LEU   210      40.354  38.851  29.138  1.00  0.00           C  
ATOM   3305  C   LEU   210      39.775  38.896  27.686  1.00  0.00           C  
ATOM   3306  O   LEU   210      40.423  38.451  26.771  1.00  0.00           O  
ATOM   3307  CB  LEU   210      40.845  37.471  29.512  1.00  0.00           C  
ATOM   3308  CG  LEU   210      41.690  37.472  30.807  1.00  0.00           C  
ATOM   3309  CD1 LEU   210      42.111  36.030  31.072  1.00  0.00           C  
ATOM   3310  CD2 LEU   210      42.895  38.347  30.849  1.00  0.00           C  
ATOM   3311  H   LEU   210      39.112  38.885  31.019  1.00  0.00           H  
ATOM   3312  HA  LEU   210      41.220  39.502  29.020  1.00  0.00           H  
ATOM   3313  HB2 LEU   210      39.950  36.859  29.402  1.00  0.00           H  
ATOM   3314  HB3 LEU   210      41.386  36.965  28.712  1.00  0.00           H  
ATOM   3315  HG  LEU   210      41.006  37.743  31.611  1.00  0.00           H  
ATOM   3316 HD11 LEU   210      42.783  35.693  30.283  1.00  0.00           H  
ATOM   3317 HD12 LEU   210      42.557  36.124  32.061  1.00  0.00           H  
ATOM   3318 HD13 LEU   210      41.264  35.348  31.145  1.00  0.00           H  
ATOM   3319 HD21 LEU   210      43.550  38.075  30.021  1.00  0.00           H  
ATOM   3320 HD22 LEU   210      42.600  39.375  30.637  1.00  0.00           H  
ATOM   3321 HD23 LEU   210      43.449  38.327  31.787  1.00  0.00           H  
ATOM   3322  N   VAL   211      38.583  39.499  27.462  1.00  0.00           N  
ATOM   3323  CA  VAL   211      38.068  39.739  26.071  1.00  0.00           C  
ATOM   3324  C   VAL   211      39.004  40.563  25.194  1.00  0.00           C  
ATOM   3325  O   VAL   211      39.043  40.511  23.925  1.00  0.00           O  
ATOM   3326  CB  VAL   211      36.611  40.196  26.177  1.00  0.00           C  
ATOM   3327  CG1 VAL   211      36.579  41.791  26.374  1.00  0.00           C  
ATOM   3328  CG2 VAL   211      35.777  39.633  25.000  1.00  0.00           C  
ATOM   3329  H   VAL   211      38.050  39.867  28.237  1.00  0.00           H  
ATOM   3330  HA  VAL   211      38.127  38.733  25.654  1.00  0.00           H  
ATOM   3331  HB  VAL   211      36.161  39.909  27.128  1.00  0.00           H  
ATOM   3332 HG11 VAL   211      35.572  42.151  26.584  1.00  0.00           H  
ATOM   3333 HG12 VAL   211      37.273  41.950  27.199  1.00  0.00           H  
ATOM   3334 HG13 VAL   211      36.816  42.322  25.452  1.00  0.00           H  
ATOM   3335 HG21 VAL   211      36.046  40.143  24.075  1.00  0.00           H  
ATOM   3336 HG22 VAL   211      36.062  38.595  24.827  1.00  0.00           H  
ATOM   3337 HG23 VAL   211      34.720  39.651  25.268  1.00  0.00           H  
ATOM   3338  N   LYS   212      39.782  41.427  25.878  1.00  0.00           N  
ATOM   3339  CA  LYS   212      40.747  42.367  25.223  1.00  0.00           C  
ATOM   3340  C   LYS   212      42.071  41.703  24.616  1.00  0.00           C  
ATOM   3341  O   LYS   212      43.117  42.084  25.066  1.00  0.00           O  
ATOM   3342  CB  LYS   212      41.038  43.459  26.237  1.00  0.00           C  
ATOM   3343  CG  LYS   212      39.802  44.410  26.429  1.00  0.00           C  
ATOM   3344  CD  LYS   212      40.063  45.480  27.450  1.00  0.00           C  
ATOM   3345  CE  LYS   212      38.632  46.088  27.720  1.00  0.00           C  
ATOM   3346  NZ  LYS   212      38.492  46.367  29.145  1.00  0.00           N1+
ATOM   3347  H   LYS   212      39.699  41.364  26.882  1.00  0.00           H  
ATOM   3348  HA  LYS   212      40.224  42.891  24.423  1.00  0.00           H  
ATOM   3349  HB2 LYS   212      41.283  42.918  27.150  1.00  0.00           H  
ATOM   3350  HB3 LYS   212      41.856  44.099  25.907  1.00  0.00           H  
ATOM   3351  HG2 LYS   212      39.548  44.866  25.472  1.00  0.00           H  
ATOM   3352  HG3 LYS   212      38.928  43.826  26.718  1.00  0.00           H  
ATOM   3353  HD2 LYS   212      40.430  45.079  28.396  1.00  0.00           H  
ATOM   3354  HD3 LYS   212      40.726  46.187  26.952  1.00  0.00           H  
ATOM   3355  HE2 LYS   212      38.441  46.951  27.082  1.00  0.00           H  
ATOM   3356  HE3 LYS   212      37.903  45.297  27.543  1.00  0.00           H  
ATOM   3357  HZ1 LYS   212      39.274  46.949  29.408  1.00  0.00           H  
ATOM   3358  HZ2 LYS   212      37.659  46.930  29.243  1.00  0.00           H  
ATOM   3359  HZ3 LYS   212      38.414  45.556  29.743  1.00  0.00           H  
ATOM   3360  N   NME   213      41.938  40.798  23.675  1.00  0.00           N  
ATOM   3361  C   NME   213      43.098  40.243  22.945  1.00  0.00           C  
ATOM   3362  H   NME   213      40.985  40.733  23.348  1.00  0.00           H  
ATOM   3363  H1  NME   213      42.658  40.039  21.969  1.00  0.00           H  
ATOM   3364  H2  NME   213      43.977  40.881  22.862  1.00  0.00           H  
ATOM   3365  H3  NME   213      43.491  39.336  23.405  1.00  0.00           H  
TER    3366      NME   213
CONECT 3361 3363 3364 3365
CONECT 3363 3361
CONECT 3364 3361
CONECT 3365 3361
END   
