# Supplementary material for: Exploring Aromatic Cage Flexibility Using Cosolvent Molecular Dynamics Simulations—An In-Silico Case Study of Tudor Domains
Source: J Chem Inf Model. 2024 May 21;64(11):4553–69. doi: 10.1021/acs.jcim.4c00298 (PMC11167732; doi:10.1021/acs.jcim.4c00298)
Supplement: Supplementary file 2 — ci4c00298_si_002.zip [file ci4c00298_si_002.zip › SPIN1/cluster_representatives/domain1/05_ACN_rep_c2.pdb]

TITLE     rep03.c2
REMARK   4      COMPLIES WITH FORMAT V. 3.0, 1-DEC-2006
REMARK 888
REMARK 888 WRITTEN BY MAESTRO (A PRODUCT OF SCHRODINGER, LLC)
ATOM      1  CH3 ACE     1      47.353  15.808  63.356  1.00  0.00           C  
ATOM      2  C   ACE     1      46.726  16.865  64.247  1.00  0.00           C  
ATOM      3  O   ACE     1      46.141  16.530  65.276  1.00  0.00           O  
ATOM      4  H1  ACE     1      47.263  14.762  63.652  1.00  0.00           H  
ATOM      5  H2  ACE     1      46.767  15.828  62.437  1.00  0.00           H  
ATOM      6  H3  ACE     1      48.394  16.050  63.146  1.00  0.00           H  
ATOM      7  N   ARG     2      46.785  18.123  63.794  1.00  0.00           N  
ATOM      8  CA  ARG     2      45.997  19.281  64.239  1.00  0.00           C  
ATOM      9  C   ARG     2      45.109  19.804  63.137  1.00  0.00           C  
ATOM     10  O   ARG     2      45.080  19.277  61.992  1.00  0.00           O  
ATOM     11  CB  ARG     2      46.954  20.400  64.782  1.00  0.00           C  
ATOM     12  CG  ARG     2      47.560  19.998  66.131  1.00  0.00           C  
ATOM     13  CD  ARG     2      48.628  20.999  66.587  1.00  0.00           C  
ATOM     14  NE  ARG     2      48.197  22.373  66.591  1.00  0.00           N  
ATOM     15  CZ  ARG     2      48.902  23.374  67.173  1.00  0.00           C  
ATOM     16  NH1 ARG     2      50.103  23.236  67.794  1.00  0.00           N  
ATOM     17  NH2 ARG     2      48.517  24.585  66.975  1.00  0.00           N1+
ATOM     18  H   ARG     2      47.508  18.321  63.118  1.00  0.00           H  
ATOM     19  HA  ARG     2      45.312  18.921  65.008  1.00  0.00           H  
ATOM     20  HB2 ARG     2      47.710  20.586  64.018  1.00  0.00           H  
ATOM     21  HB3 ARG     2      46.427  21.335  64.969  1.00  0.00           H  
ATOM     22  HG2 ARG     2      46.850  19.908  66.953  1.00  0.00           H  
ATOM     23  HG3 ARG     2      47.972  18.991  66.077  1.00  0.00           H  
ATOM     24  HD2 ARG     2      49.061  20.632  67.517  1.00  0.00           H  
ATOM     25  HD3 ARG     2      49.458  20.988  65.881  1.00  0.00           H  
ATOM     26  HE  ARG     2      47.241  22.571  66.333  1.00  0.00           H  
ATOM     27 HH11 ARG     2      50.429  22.345  68.141  1.00  0.00           H  
ATOM     28 HH12 ARG     2      50.591  24.090  68.023  1.00  0.00           H  
ATOM     29 HH21 ARG     2      47.609  24.720  66.554  1.00  0.00           H  
ATOM     30 HH22 ARG     2      49.050  25.397  67.253  1.00  0.00           H  
ATOM     31  N   ARG     3      44.248  20.788  63.434  1.00  0.00           N  
ATOM     32  CA  ARG     3      43.220  21.276  62.487  1.00  0.00           C  
ATOM     33  C   ARG     3      43.877  22.068  61.366  1.00  0.00           C  
ATOM     34  O   ARG     3      44.708  22.967  61.548  1.00  0.00           O  
ATOM     35  CB  ARG     3      42.168  22.149  63.193  1.00  0.00           C  
ATOM     36  CG  ARG     3      40.943  22.627  62.350  1.00  0.00           C  
ATOM     37  CD  ARG     3      39.715  23.208  63.048  1.00  0.00           C  
ATOM     38  NE  ARG     3      39.161  22.221  64.044  1.00  0.00           N  
ATOM     39  CZ  ARG     3      39.478  22.138  65.365  1.00  0.00           C  
ATOM     40  NH1 ARG     3      40.474  22.766  65.967  1.00  0.00           N  
ATOM     41  NH2 ARG     3      38.919  21.239  66.121  1.00  0.00           N1+
ATOM     42  H   ARG     3      44.135  21.064  64.399  1.00  0.00           H  
ATOM     43  HA  ARG     3      42.715  20.409  62.062  1.00  0.00           H  
ATOM     44  HB2 ARG     3      41.802  21.535  64.016  1.00  0.00           H  
ATOM     45  HB3 ARG     3      42.700  23.041  63.522  1.00  0.00           H  
ATOM     46  HG2 ARG     3      41.242  23.341  61.582  1.00  0.00           H  
ATOM     47  HG3 ARG     3      40.644  21.666  61.934  1.00  0.00           H  
ATOM     48  HD2 ARG     3      40.058  24.079  63.607  1.00  0.00           H  
ATOM     49  HD3 ARG     3      39.027  23.554  62.276  1.00  0.00           H  
ATOM     50  HE  ARG     3      38.327  21.692  63.832  1.00  0.00           H  
ATOM     51 HH11 ARG     3      40.992  23.550  65.596  1.00  0.00           H  
ATOM     52 HH12 ARG     3      40.533  22.614  66.964  1.00  0.00           H  
ATOM     53 HH21 ARG     3      38.053  20.805  65.837  1.00  0.00           H  
ATOM     54 HH22 ARG     3      39.292  21.161  67.056  1.00  0.00           H  
ATOM     55  N   ASN     4      43.397  21.864  60.174  1.00  0.00           N  
ATOM     56  CA  ASN     4      43.672  22.620  58.927  1.00  0.00           C  
ATOM     57  C   ASN     4      43.038  23.950  58.997  1.00  0.00           C  
ATOM     58  O   ASN     4      41.943  24.119  59.508  1.00  0.00           O  
ATOM     59  CB  ASN     4      43.055  21.850  57.750  1.00  0.00           C  
ATOM     60  CG  ASN     4      43.552  22.365  56.325  1.00  0.00           C  
ATOM     61  OD1 ASN     4      44.219  23.411  56.203  1.00  0.00           O  
ATOM     62  ND2 ASN     4      42.956  21.796  55.331  1.00  0.00           N  
ATOM     63  H   ASN     4      42.694  21.143  60.107  1.00  0.00           H  
ATOM     64  HA  ASN     4      44.745  22.722  58.766  1.00  0.00           H  
ATOM     65  HB2 ASN     4      43.040  20.780  57.955  1.00  0.00           H  
ATOM     66  HB3 ASN     4      41.992  22.077  57.834  1.00  0.00           H  
ATOM     67 HD21 ASN     4      42.341  21.030  55.563  1.00  0.00           H  
ATOM     68 HD22 ASN     4      43.137  22.122  54.392  1.00  0.00           H  
ATOM     69  N   ILE     5      43.690  24.995  58.469  1.00  0.00           N  
ATOM     70  CA  ILE     5      43.323  26.386  58.630  1.00  0.00           C  
ATOM     71  C   ILE     5      42.342  26.930  57.606  1.00  0.00           C  
ATOM     72  O   ILE     5      41.998  28.081  57.628  1.00  0.00           O  
ATOM     73  CB  ILE     5      44.582  27.284  58.665  1.00  0.00           C  
ATOM     74  CG2 ILE     5      45.565  26.884  59.774  1.00  0.00           C  
ATOM     75  CG1 ILE     5      45.347  27.298  57.296  1.00  0.00           C  
ATOM     76  CD1 ILE     5      46.460  28.311  57.123  1.00  0.00           C  
ATOM     77  H   ILE     5      44.388  24.792  57.767  1.00  0.00           H  
ATOM     78  HA  ILE     5      42.797  26.539  59.573  1.00  0.00           H  
ATOM     79  HB  ILE     5      44.199  28.283  58.875  1.00  0.00           H  
ATOM     80 HG21 ILE     5      45.099  26.824  60.757  1.00  0.00           H  
ATOM     81 HG22 ILE     5      46.080  25.958  59.516  1.00  0.00           H  
ATOM     82 HG23 ILE     5      46.311  27.672  59.878  1.00  0.00           H  
ATOM     83 HG12 ILE     5      45.704  26.287  57.100  1.00  0.00           H  
ATOM     84 HG13 ILE     5      44.654  27.625  56.522  1.00  0.00           H  
ATOM     85 HD11 ILE     5      47.306  28.058  57.761  1.00  0.00           H  
ATOM     86 HD12 ILE     5      46.891  28.273  56.122  1.00  0.00           H  
ATOM     87 HD13 ILE     5      46.079  29.298  57.385  1.00  0.00           H  
ATOM     88  N   VAL     6      41.888  26.052  56.675  1.00  0.00           N  
ATOM     89  CA  VAL     6      40.963  26.469  55.650  1.00  0.00           C  
ATOM     90  C   VAL     6      39.633  26.942  56.320  1.00  0.00           C  
ATOM     91  O   VAL     6      38.991  26.179  57.125  1.00  0.00           O  
ATOM     92  CB  VAL     6      40.791  25.506  54.462  1.00  0.00           C  
ATOM     93  CG1 VAL     6      40.077  24.190  54.737  1.00  0.00           C  
ATOM     94  CG2 VAL     6      40.094  26.162  53.229  1.00  0.00           C  
ATOM     95  H   VAL     6      42.125  25.080  56.807  1.00  0.00           H  
ATOM     96  HA  VAL     6      41.483  27.337  55.245  1.00  0.00           H  
ATOM     97  HB  VAL     6      41.832  25.265  54.247  1.00  0.00           H  
ATOM     98 HG11 VAL     6      40.571  23.667  55.556  1.00  0.00           H  
ATOM     99 HG12 VAL     6      39.109  24.528  55.107  1.00  0.00           H  
ATOM    100 HG13 VAL     6      39.979  23.601  53.824  1.00  0.00           H  
ATOM    101 HG21 VAL     6      39.036  26.292  53.457  1.00  0.00           H  
ATOM    102 HG22 VAL     6      40.579  27.113  53.011  1.00  0.00           H  
ATOM    103 HG23 VAL     6      40.120  25.494  52.368  1.00  0.00           H  
ATOM    104  N   GLY     7      39.140  28.137  55.933  1.00  0.00           N  
ATOM    105  CA  GLY     7      38.018  28.795  56.632  1.00  0.00           C  
ATOM    106  C   GLY     7      38.332  29.534  57.907  1.00  0.00           C  
ATOM    107  O   GLY     7      37.515  30.394  58.322  1.00  0.00           O  
ATOM    108  H   GLY     7      39.575  28.596  55.146  1.00  0.00           H  
ATOM    109  HA2 GLY     7      37.489  29.450  55.941  1.00  0.00           H  
ATOM    110  HA3 GLY     7      37.322  27.995  56.884  1.00  0.00           H  
ATOM    111  N   CYS     8      39.419  29.213  58.598  1.00  0.00           N  
ATOM    112  CA  CYS     8      39.673  29.765  59.953  1.00  0.00           C  
ATOM    113  C   CYS     8      39.992  31.254  60.020  1.00  0.00           C  
ATOM    114  O   CYS     8      40.549  31.822  59.144  1.00  0.00           O  
ATOM    115  CB  CYS     8      40.784  28.966  60.673  1.00  0.00           C  
ATOM    116  SG  CYS     8      40.428  27.237  60.958  1.00  0.00           S  
ATOM    117  H   CYS     8      40.151  28.642  58.200  1.00  0.00           H  
ATOM    118  HA  CYS     8      38.827  29.587  60.616  1.00  0.00           H  
ATOM    119  HB2 CYS     8      41.679  28.968  60.050  1.00  0.00           H  
ATOM    120  HB3 CYS     8      41.112  29.422  61.607  1.00  0.00           H  
ATOM    121  HG  CYS     8      39.867  27.372  62.163  1.00  0.00           H  
ATOM    122  N   ARG     9      39.802  31.790  61.145  1.00  0.00           N  
ATOM    123  CA  ARG     9      40.521  32.993  61.513  1.00  0.00           C  
ATOM    124  C   ARG     9      41.928  32.629  61.910  1.00  0.00           C  
ATOM    125  O   ARG     9      42.077  31.796  62.816  1.00  0.00           O  
ATOM    126  CB  ARG     9      39.778  33.834  62.568  1.00  0.00           C  
ATOM    127  CG  ARG     9      38.501  34.396  62.053  1.00  0.00           C  
ATOM    128  CD  ARG     9      38.646  35.603  61.081  1.00  0.00           C  
ATOM    129  NE  ARG     9      39.229  36.767  61.770  1.00  0.00           N  
ATOM    130  CZ  ARG     9      39.717  37.905  61.272  1.00  0.00           C  
ATOM    131  NH1 ARG     9      39.653  38.263  60.028  1.00  0.00           N  
ATOM    132  NH2 ARG     9      40.359  38.739  62.144  1.00  0.00           N1+
ATOM    133  H   ARG     9      39.222  31.242  61.764  1.00  0.00           H  
ATOM    134  HA  ARG     9      40.599  33.563  60.586  1.00  0.00           H  
ATOM    135  HB2 ARG     9      39.575  33.277  63.483  1.00  0.00           H  
ATOM    136  HB3 ARG     9      40.384  34.653  62.955  1.00  0.00           H  
ATOM    137  HG2 ARG     9      37.893  33.678  61.503  1.00  0.00           H  
ATOM    138  HG3 ARG     9      37.959  34.761  62.925  1.00  0.00           H  
ATOM    139  HD2 ARG     9      39.275  35.341  60.231  1.00  0.00           H  
ATOM    140  HD3 ARG     9      37.655  35.783  60.664  1.00  0.00           H  
ATOM    141  HE  ARG     9      39.428  36.749  62.760  1.00  0.00           H  
ATOM    142 HH11 ARG     9      39.192  37.627  59.393  1.00  0.00           H  
ATOM    143 HH12 ARG     9      39.935  39.222  59.885  1.00  0.00           H  
ATOM    144 HH21 ARG     9      40.193  38.754  63.140  1.00  0.00           H  
ATOM    145 HH22 ARG     9      40.787  39.577  61.777  1.00  0.00           H  
ATOM    146  N   ILE    10      42.969  33.309  61.461  1.00  0.00           N  
ATOM    147  CA  ILE    10      44.353  33.103  61.908  1.00  0.00           C  
ATOM    148  C   ILE    10      45.098  34.460  62.262  1.00  0.00           C  
ATOM    149  O   ILE    10      44.692  35.510  61.794  1.00  0.00           O  
ATOM    150  CB  ILE    10      45.079  32.260  60.765  1.00  0.00           C  
ATOM    151  CG2 ILE    10      44.447  30.812  60.673  1.00  0.00           C  
ATOM    152  CG1 ILE    10      45.179  32.984  59.396  1.00  0.00           C  
ATOM    153  CD1 ILE    10      46.354  32.535  58.457  1.00  0.00           C  
ATOM    154  H   ILE    10      42.828  34.023  60.761  1.00  0.00           H  
ATOM    155  HA  ILE    10      44.349  32.399  62.740  1.00  0.00           H  
ATOM    156  HB  ILE    10      46.072  32.197  61.210  1.00  0.00           H  
ATOM    157 HG21 ILE    10      44.943  30.135  59.978  1.00  0.00           H  
ATOM    158 HG22 ILE    10      44.538  30.416  61.684  1.00  0.00           H  
ATOM    159 HG23 ILE    10      43.379  30.865  60.462  1.00  0.00           H  
ATOM    160 HG12 ILE    10      44.237  32.811  58.874  1.00  0.00           H  
ATOM    161 HG13 ILE    10      45.221  34.056  59.589  1.00  0.00           H  
ATOM    162 HD11 ILE    10      46.241  32.906  57.438  1.00  0.00           H  
ATOM    163 HD12 ILE    10      47.228  32.982  58.931  1.00  0.00           H  
ATOM    164 HD13 ILE    10      46.478  31.457  58.354  1.00  0.00           H  
ATOM    165  N   GLN    11      46.287  34.334  62.926  1.00  0.00           N  
ATOM    166  CA  GLN    11      47.244  35.414  63.163  1.00  0.00           C  
ATOM    167  C   GLN    11      48.575  34.765  62.702  1.00  0.00           C  
ATOM    168  O   GLN    11      48.711  33.535  62.792  1.00  0.00           O  
ATOM    169  CB  GLN    11      47.341  35.732  64.635  1.00  0.00           C  
ATOM    170  CG  GLN    11      48.416  36.830  64.880  1.00  0.00           C  
ATOM    171  CD  GLN    11      48.010  37.944  65.856  1.00  0.00           C  
ATOM    172  OE1 GLN    11      46.879  38.128  66.321  1.00  0.00           O  
ATOM    173  NE2 GLN    11      48.852  38.972  66.034  1.00  0.00           N  
ATOM    174  H   GLN    11      46.590  33.412  63.203  1.00  0.00           H  
ATOM    175  HA  GLN    11      47.059  36.263  62.506  1.00  0.00           H  
ATOM    176  HB2 GLN    11      46.396  36.054  65.073  1.00  0.00           H  
ATOM    177  HB3 GLN    11      47.700  34.918  65.264  1.00  0.00           H  
ATOM    178  HG2 GLN    11      49.221  36.312  65.401  1.00  0.00           H  
ATOM    179  HG3 GLN    11      48.681  37.417  64.001  1.00  0.00           H  
ATOM    180 HE21 GLN    11      49.783  38.845  65.664  1.00  0.00           H  
ATOM    181 HE22 GLN    11      48.511  39.766  66.557  1.00  0.00           H  
ATOM    182  N   HIS    12      49.500  35.548  62.166  1.00  0.00           N  
ATOM    183  CA  HIS    12      50.893  35.202  62.013  1.00  0.00           C  
ATOM    184  C   HIS    12      51.887  36.373  62.017  1.00  0.00           C  
ATOM    185  O   HIS    12      51.475  37.521  61.939  1.00  0.00           O  
ATOM    186  CB  HIS    12      51.012  34.359  60.706  1.00  0.00           C  
ATOM    187  CG  HIS    12      50.747  35.033  59.362  1.00  0.00           C  
ATOM    188  ND1 HIS    12      51.715  35.625  58.578  1.00  0.00           N  
ATOM    189  CE1 HIS    12      51.093  36.250  57.567  1.00  0.00           C  
ATOM    190  NE2 HIS    12      49.775  35.988  57.614  1.00  0.00           N  
ATOM    191  CD2 HIS    12      49.543  35.185  58.712  1.00  0.00           C  
ATOM    192  H   HIS    12      49.242  36.510  61.999  1.00  0.00           H  
ATOM    193  HA  HIS    12      51.166  34.514  62.813  1.00  0.00           H  
ATOM    194  HB2 HIS    12      51.990  33.879  60.668  1.00  0.00           H  
ATOM    195  HB3 HIS    12      50.294  33.539  60.738  1.00  0.00           H  
ATOM    196  HD1 HIS    12      52.699  35.466  58.739  1.00  0.00           H  
ATOM    197  HE1 HIS    12      51.517  36.878  56.797  1.00  0.00           H  
ATOM    198  HD2 HIS    12      48.665  34.580  58.884  1.00  0.00           H  
ATOM    199  N   GLY    13      53.144  36.084  62.186  1.00  0.00           N  
ATOM    200  CA  GLY    13      54.254  36.958  61.766  1.00  0.00           C  
ATOM    201  C   GLY    13      54.659  36.656  60.315  1.00  0.00           C  
ATOM    202  O   GLY    13      54.248  35.641  59.716  1.00  0.00           O  
ATOM    203  H   GLY    13      53.468  35.128  62.218  1.00  0.00           H  
ATOM    204  HA2 GLY    13      54.063  38.020  61.919  1.00  0.00           H  
ATOM    205  HA3 GLY    13      55.143  36.696  62.341  1.00  0.00           H  
ATOM    206  N   TRP    14      55.418  37.585  59.778  1.00  0.00           N  
ATOM    207  CA  TRP    14      55.991  37.496  58.460  1.00  0.00           C  
ATOM    208  C   TRP    14      57.220  38.420  58.326  1.00  0.00           C  
ATOM    209  O   TRP    14      57.189  39.469  58.936  1.00  0.00           O  
ATOM    210  CB  TRP    14      54.906  38.067  57.547  1.00  0.00           C  
ATOM    211  CG  TRP    14      55.265  38.223  56.116  1.00  0.00           C  
ATOM    212  CD1 TRP    14      55.773  39.347  55.534  1.00  0.00           C  
ATOM    213  NE1 TRP    14      55.926  39.222  54.210  1.00  0.00           N  
ATOM    214  CE2 TRP    14      55.604  37.888  53.875  1.00  0.00           C  
ATOM    215  CZ2 TRP    14      55.581  37.117  52.648  1.00  0.00           C  
ATOM    216  CH2 TRP    14      55.098  35.887  52.520  1.00  0.00           C  
ATOM    217  CZ3 TRP    14      54.546  35.272  53.675  1.00  0.00           C  
ATOM    218  CE3 TRP    14      54.617  35.944  54.919  1.00  0.00           C  
ATOM    219  CD2 TRP    14      55.054  37.287  55.004  1.00  0.00           C  
ATOM    220  H   TRP    14      55.320  38.506  60.180  1.00  0.00           H  
ATOM    221  HA  TRP    14      56.254  36.463  58.231  1.00  0.00           H  
ATOM    222  HB2 TRP    14      54.041  37.405  57.561  1.00  0.00           H  
ATOM    223  HB3 TRP    14      54.573  39.023  57.952  1.00  0.00           H  
ATOM    224  HD1 TRP    14      56.047  40.208  56.126  1.00  0.00           H  
ATOM    225  HE1 TRP    14      56.224  39.937  53.562  1.00  0.00           H  
ATOM    226  HZ2 TRP    14      56.069  37.611  51.821  1.00  0.00           H  
ATOM    227  HH2 TRP    14      55.124  35.434  51.540  1.00  0.00           H  
ATOM    228  HZ3 TRP    14      54.125  34.279  53.613  1.00  0.00           H  
ATOM    229  HE3 TRP    14      54.171  35.518  55.806  1.00  0.00           H  
ATOM    230  N   LYS    15      58.256  38.124  57.540  1.00  0.00           N  
ATOM    231  CA  LYS    15      59.452  38.916  57.263  1.00  0.00           C  
ATOM    232  C   LYS    15      59.973  38.665  55.843  1.00  0.00           C  
ATOM    233  O   LYS    15      60.299  37.519  55.462  1.00  0.00           O  
ATOM    234  CB  LYS    15      60.399  38.582  58.390  1.00  0.00           C  
ATOM    235  CG  LYS    15      61.569  39.520  58.380  1.00  0.00           C  
ATOM    236  CD  LYS    15      62.363  39.044  59.586  1.00  0.00           C  
ATOM    237  CE  LYS    15      63.740  39.686  59.629  1.00  0.00           C  
ATOM    238  NZ  LYS    15      64.348  39.635  60.944  1.00  0.00           N1+
ATOM    239  H   LYS    15      58.237  37.181  57.179  1.00  0.00           H  
ATOM    240  HA  LYS    15      59.240  39.974  57.411  1.00  0.00           H  
ATOM    241  HB2 LYS    15      59.829  38.673  59.315  1.00  0.00           H  
ATOM    242  HB3 LYS    15      60.690  37.537  58.289  1.00  0.00           H  
ATOM    243  HG2 LYS    15      62.209  39.338  57.517  1.00  0.00           H  
ATOM    244  HG3 LYS    15      61.309  40.577  58.439  1.00  0.00           H  
ATOM    245  HD2 LYS    15      61.796  39.345  60.467  1.00  0.00           H  
ATOM    246  HD3 LYS    15      62.395  37.955  59.632  1.00  0.00           H  
ATOM    247  HE2 LYS    15      64.386  39.225  58.881  1.00  0.00           H  
ATOM    248  HE3 LYS    15      63.675  40.742  59.368  1.00  0.00           H  
ATOM    249  HZ1 LYS    15      64.021  40.252  61.673  1.00  0.00           H  
ATOM    250  HZ2 LYS    15      64.323  38.680  61.272  1.00  0.00           H  
ATOM    251  HZ3 LYS    15      65.290  39.965  60.789  1.00  0.00           H  
ATOM    252  N   GLU    16      60.092  39.683  54.995  1.00  0.00           N  
ATOM    253  CA  GLU    16      60.714  39.648  53.700  1.00  0.00           C  
ATOM    254  C   GLU    16      62.309  39.631  53.611  1.00  0.00           C  
ATOM    255  O   GLU    16      62.791  39.105  52.624  1.00  0.00           O  
ATOM    256  CB  GLU    16      60.155  40.790  52.884  1.00  0.00           C  
ATOM    257  CG  GLU    16      58.914  40.359  52.087  1.00  0.00           C  
ATOM    258  CD  GLU    16      59.215  40.070  50.628  1.00  0.00           C  
ATOM    259  OE1 GLU    16      59.334  41.051  49.839  1.00  0.00           O  
ATOM    260  OE2 GLU    16      59.536  38.846  50.394  1.00  0.00           O1-
ATOM    261  H   GLU    16      59.670  40.525  55.362  1.00  0.00           H  
ATOM    262  HA  GLU    16      60.400  38.700  53.263  1.00  0.00           H  
ATOM    263  HB2 GLU    16      59.871  41.664  53.470  1.00  0.00           H  
ATOM    264  HB3 GLU    16      60.849  41.094  52.101  1.00  0.00           H  
ATOM    265  HG2 GLU    16      58.423  39.529  52.594  1.00  0.00           H  
ATOM    266  HG3 GLU    16      58.170  41.154  52.142  1.00  0.00           H  
ATOM    267  N   GLY    17      62.932  40.148  54.646  1.00  0.00           N  
ATOM    268  CA  GLY    17      64.373  40.170  54.883  1.00  0.00           C  
ATOM    269  C   GLY    17      64.798  41.014  56.118  1.00  0.00           C  
ATOM    270  O   GLY    17      64.125  41.033  57.147  1.00  0.00           O  
ATOM    271  H   GLY    17      62.374  40.352  55.462  1.00  0.00           H  
ATOM    272  HA2 GLY    17      64.711  39.151  55.067  1.00  0.00           H  
ATOM    273  HA3 GLY    17      64.940  40.643  54.081  1.00  0.00           H  
ATOM    274  N   ASN    18      65.840  41.775  56.001  1.00  0.00           N  
ATOM    275  CA  ASN    18      66.564  42.307  57.117  1.00  0.00           C  
ATOM    276  C   ASN    18      65.852  43.562  57.897  1.00  0.00           C  
ATOM    277  O   ASN    18      65.836  44.716  57.387  1.00  0.00           O  
ATOM    278  CB  ASN    18      67.952  42.714  56.466  1.00  0.00           C  
ATOM    279  CG  ASN    18      68.908  43.337  57.579  1.00  0.00           C  
ATOM    280  OD1 ASN    18      68.686  42.959  58.732  1.00  0.00           O  
ATOM    281  ND2 ASN    18      69.847  44.233  57.316  1.00  0.00           N  
ATOM    282  H   ASN    18      66.259  41.851  55.086  1.00  0.00           H  
ATOM    283  HA  ASN    18      66.827  41.574  57.880  1.00  0.00           H  
ATOM    284  HB2 ASN    18      68.418  41.769  56.190  1.00  0.00           H  
ATOM    285  HB3 ASN    18      67.826  43.289  55.549  1.00  0.00           H  
ATOM    286 HD21 ASN    18      70.207  44.306  56.376  1.00  0.00           H  
ATOM    287 HD22 ASN    18      70.345  44.708  58.055  1.00  0.00           H  
ATOM    288  N   GLY    19      65.091  43.303  59.049  1.00  0.00           N  
ATOM    289  CA  GLY    19      64.249  44.272  59.752  1.00  0.00           C  
ATOM    290  C   GLY    19      63.305  43.530  60.711  1.00  0.00           C  
ATOM    291  O   GLY    19      63.529  42.335  60.947  1.00  0.00           O  
ATOM    292  H   GLY    19      65.086  42.375  59.447  1.00  0.00           H  
ATOM    293  HA2 GLY    19      64.767  45.069  60.286  1.00  0.00           H  
ATOM    294  HA3 GLY    19      63.598  44.756  59.024  1.00  0.00           H  
ATOM    295  N   PRO    20      62.265  44.225  61.254  1.00  0.00           N  
ATOM    296  CA  PRO    20      61.262  43.568  62.094  1.00  0.00           C  
ATOM    297  C   PRO    20      60.399  42.500  61.470  1.00  0.00           C  
ATOM    298  O   PRO    20      60.129  42.424  60.220  1.00  0.00           O  
ATOM    299  CD  PRO    20      62.240  45.686  61.502  1.00  0.00           C  
ATOM    300  CG  PRO    20      61.393  45.928  62.776  1.00  0.00           C  
ATOM    301  CB  PRO    20      60.410  44.715  62.695  1.00  0.00           C  
ATOM    302  HD2 PRO    20      61.892  46.147  60.577  1.00  0.00           H  
ATOM    303  HD3 PRO    20      63.208  46.150  61.689  1.00  0.00           H  
ATOM    304  HG2 PRO    20      60.819  46.854  62.750  1.00  0.00           H  
ATOM    305  HG3 PRO    20      62.005  45.880  63.677  1.00  0.00           H  
ATOM    306  HB2 PRO    20      59.508  44.990  62.148  1.00  0.00           H  
ATOM    307  HB3 PRO    20      59.930  44.517  63.653  1.00  0.00           H  
ATOM    308  HA  PRO    20      61.789  43.179  62.965  1.00  0.00           H  
ATOM    309  N   VAL    21      59.855  41.534  62.226  1.00  0.00           N  
ATOM    310  CA  VAL    21      58.720  40.692  61.848  1.00  0.00           C  
ATOM    311  C   VAL    21      57.517  41.617  61.732  1.00  0.00           C  
ATOM    312  O   VAL    21      57.159  42.401  62.611  1.00  0.00           O  
ATOM    313  CB  VAL    21      58.545  39.555  62.820  1.00  0.00           C  
ATOM    314  CG1 VAL    21      57.306  38.757  62.550  1.00  0.00           C  
ATOM    315  CG2 VAL    21      59.792  38.626  62.870  1.00  0.00           C  
ATOM    316  H   VAL    21      60.017  41.622  63.219  1.00  0.00           H  
ATOM    317  HA  VAL    21      58.780  40.261  60.849  1.00  0.00           H  
ATOM    318  HB  VAL    21      58.494  39.978  63.823  1.00  0.00           H  
ATOM    319 HG11 VAL    21      56.391  39.346  62.612  1.00  0.00           H  
ATOM    320 HG12 VAL    21      57.222  38.208  61.612  1.00  0.00           H  
ATOM    321 HG13 VAL    21      57.258  37.957  63.289  1.00  0.00           H  
ATOM    322 HG21 VAL    21      60.616  39.091  63.411  1.00  0.00           H  
ATOM    323 HG22 VAL    21      59.505  37.768  63.478  1.00  0.00           H  
ATOM    324 HG23 VAL    21      60.033  38.367  61.839  1.00  0.00           H  
ATOM    325  N   THR    22      56.799  41.558  60.629  1.00  0.00           N  
ATOM    326  CA  THR    22      55.512  42.223  60.397  1.00  0.00           C  
ATOM    327  C   THR    22      54.326  41.418  60.774  1.00  0.00           C  
ATOM    328  O   THR    22      54.206  40.233  60.440  1.00  0.00           O  
ATOM    329  CB  THR    22      55.316  42.733  58.960  1.00  0.00           C  
ATOM    330  CG2 THR    22      56.207  43.807  58.636  1.00  0.00           C  
ATOM    331  OG1 THR    22      55.449  41.718  57.992  1.00  0.00           O  
ATOM    332  H   THR    22      56.988  40.716  60.105  1.00  0.00           H  
ATOM    333  HA  THR    22      55.485  43.143  60.981  1.00  0.00           H  
ATOM    334  HB  THR    22      54.286  43.089  58.917  1.00  0.00           H  
ATOM    335 HG21 THR    22      57.245  43.597  58.892  1.00  0.00           H  
ATOM    336 HG22 THR    22      56.205  44.059  57.575  1.00  0.00           H  
ATOM    337 HG23 THR    22      55.931  44.688  59.215  1.00  0.00           H  
ATOM    338  HG1 THR    22      56.312  41.298  58.014  1.00  0.00           H  
ATOM    339  N   GLN    23      53.385  42.042  61.527  1.00  0.00           N  
ATOM    340  CA  GLN    23      52.265  41.300  62.269  1.00  0.00           C  
ATOM    341  C   GLN    23      50.999  41.292  61.403  1.00  0.00           C  
ATOM    342  O   GLN    23      50.601  42.375  60.979  1.00  0.00           O  
ATOM    343  CB  GLN    23      52.105  41.805  63.698  1.00  0.00           C  
ATOM    344  CG  GLN    23      53.547  42.016  64.274  1.00  0.00           C  
ATOM    345  CD  GLN    23      53.581  42.428  65.710  1.00  0.00           C  
ATOM    346  OE1 GLN    23      52.921  43.392  66.072  1.00  0.00           O  
ATOM    347  NE2 GLN    23      54.414  41.867  66.569  1.00  0.00           N  
ATOM    348  H   GLN    23      53.540  43.018  61.735  1.00  0.00           H  
ATOM    349  HA  GLN    23      52.544  40.250  62.356  1.00  0.00           H  
ATOM    350  HB2 GLN    23      51.572  42.756  63.705  1.00  0.00           H  
ATOM    351  HB3 GLN    23      51.462  41.115  64.244  1.00  0.00           H  
ATOM    352  HG2 GLN    23      54.168  41.132  64.130  1.00  0.00           H  
ATOM    353  HG3 GLN    23      53.945  42.890  63.758  1.00  0.00           H  
ATOM    354 HE21 GLN    23      55.128  41.252  66.206  1.00  0.00           H  
ATOM    355 HE22 GLN    23      54.512  42.324  67.464  1.00  0.00           H  
ATOM    356  N   TRP    24      50.377  40.121  61.166  1.00  0.00           N  
ATOM    357  CA  TRP    24      49.120  40.039  60.330  1.00  0.00           C  
ATOM    358  C   TRP    24      48.031  39.223  61.026  1.00  0.00           C  
ATOM    359  O   TRP    24      48.333  38.172  61.585  1.00  0.00           O  
ATOM    360  CB  TRP    24      49.599  39.404  59.076  1.00  0.00           C  
ATOM    361  CG  TRP    24      50.622  40.111  58.264  1.00  0.00           C  
ATOM    362  CD1 TRP    24      51.939  39.951  58.362  1.00  0.00           C  
ATOM    363  NE1 TRP    24      52.584  40.855  57.633  1.00  0.00           N  
ATOM    364  CE2 TRP    24      51.715  41.828  57.194  1.00  0.00           C  
ATOM    365  CZ2 TRP    24      51.934  43.198  56.711  1.00  0.00           C  
ATOM    366  CH2 TRP    24      50.845  44.059  56.497  1.00  0.00           C  
ATOM    367  CZ3 TRP    24      49.562  43.637  56.903  1.00  0.00           C  
ATOM    368  CE3 TRP    24      49.351  42.339  57.486  1.00  0.00           C  
ATOM    369  CD2 TRP    24      50.439  41.414  57.618  1.00  0.00           C  
ATOM    370  H   TRP    24      50.719  39.272  61.592  1.00  0.00           H  
ATOM    371  HA  TRP    24      48.759  41.024  60.032  1.00  0.00           H  
ATOM    372  HB2 TRP    24      49.958  38.397  59.291  1.00  0.00           H  
ATOM    373  HB3 TRP    24      48.733  39.265  58.429  1.00  0.00           H  
ATOM    374  HD1 TRP    24      52.411  39.238  59.021  1.00  0.00           H  
ATOM    375  HE1 TRP    24      53.593  40.860  57.623  1.00  0.00           H  
ATOM    376  HZ2 TRP    24      52.942  43.545  56.536  1.00  0.00           H  
ATOM    377  HH2 TRP    24      51.034  45.091  56.239  1.00  0.00           H  
ATOM    378  HZ3 TRP    24      48.810  44.411  56.947  1.00  0.00           H  
ATOM    379  HE3 TRP    24      48.349  42.061  57.778  1.00  0.00           H  
ATOM    380  N   LYS    25      46.766  39.645  60.875  1.00  0.00           N  
ATOM    381  CA  LYS    25      45.546  38.938  61.201  1.00  0.00           C  
ATOM    382  C   LYS    25      44.508  38.902  60.051  1.00  0.00           C  
ATOM    383  O   LYS    25      44.353  39.908  59.360  1.00  0.00           O  
ATOM    384  CB  LYS    25      44.995  39.635  62.513  1.00  0.00           C  
ATOM    385  CG  LYS    25      43.890  38.887  63.288  1.00  0.00           C  
ATOM    386  CD  LYS    25      43.383  39.537  64.529  1.00  0.00           C  
ATOM    387  CE  LYS    25      44.504  39.540  65.557  1.00  0.00           C  
ATOM    388  NZ  LYS    25      44.032  40.141  66.848  1.00  0.00           N1+
ATOM    389  H   LYS    25      46.653  40.590  60.537  1.00  0.00           H  
ATOM    390  HA  LYS    25      45.817  37.915  61.460  1.00  0.00           H  
ATOM    391  HB2 LYS    25      45.865  39.705  63.165  1.00  0.00           H  
ATOM    392  HB3 LYS    25      44.566  40.600  62.241  1.00  0.00           H  
ATOM    393  HG2 LYS    25      42.999  38.822  62.663  1.00  0.00           H  
ATOM    394  HG3 LYS    25      44.402  37.933  63.410  1.00  0.00           H  
ATOM    395  HD2 LYS    25      43.079  40.557  64.294  1.00  0.00           H  
ATOM    396  HD3 LYS    25      42.549  38.935  64.889  1.00  0.00           H  
ATOM    397  HE2 LYS    25      44.822  38.504  65.679  1.00  0.00           H  
ATOM    398  HE3 LYS    25      45.319  40.118  65.122  1.00  0.00           H  
ATOM    399  HZ1 LYS    25      43.101  39.798  67.032  1.00  0.00           H  
ATOM    400  HZ2 LYS    25      44.688  40.045  67.610  1.00  0.00           H  
ATOM    401  HZ3 LYS    25      43.764  41.108  66.727  1.00  0.00           H  
ATOM    402  N   GLY    26      43.801  37.724  59.880  1.00  0.00           N  
ATOM    403  CA  GLY    26      42.855  37.560  58.855  1.00  0.00           C  
ATOM    404  C   GLY    26      42.245  36.093  58.722  1.00  0.00           C  
ATOM    405  O   GLY    26      42.573  35.181  59.437  1.00  0.00           O  
ATOM    406  H   GLY    26      44.055  36.895  60.399  1.00  0.00           H  
ATOM    407  HA2 GLY    26      42.055  38.227  59.178  1.00  0.00           H  
ATOM    408  HA3 GLY    26      43.187  37.853  57.859  1.00  0.00           H  
ATOM    409  N   THR    27      41.232  36.153  57.905  1.00  0.00           N  
ATOM    410  CA  THR    27      40.351  34.996  57.682  1.00  0.00           C  
ATOM    411  C   THR    27      40.842  34.236  56.433  1.00  0.00           C  
ATOM    412  O   THR    27      41.052  34.774  55.321  1.00  0.00           O  
ATOM    413  CB  THR    27      38.920  35.478  57.307  1.00  0.00           C  
ATOM    414  CG2 THR    27      37.933  34.340  57.359  1.00  0.00           C  
ATOM    415  OG1 THR    27      38.472  36.472  58.125  1.00  0.00           O  
ATOM    416  H   THR    27      41.147  36.961  57.306  1.00  0.00           H  
ATOM    417  HA  THR    27      40.269  34.324  58.536  1.00  0.00           H  
ATOM    418  HB  THR    27      38.922  35.841  56.280  1.00  0.00           H  
ATOM    419 HG21 THR    27      38.316  33.427  56.904  1.00  0.00           H  
ATOM    420 HG22 THR    27      37.759  34.097  58.407  1.00  0.00           H  
ATOM    421 HG23 THR    27      36.972  34.594  56.911  1.00  0.00           H  
ATOM    422  HG1 THR    27      37.746  36.861  57.633  1.00  0.00           H  
ATOM    423  N   VAL    28      41.213  33.000  56.693  1.00  0.00           N  
ATOM    424  CA  VAL    28      41.601  32.079  55.639  1.00  0.00           C  
ATOM    425  C   VAL    28      40.400  31.707  54.869  1.00  0.00           C  
ATOM    426  O   VAL    28      39.467  31.217  55.460  1.00  0.00           O  
ATOM    427  CB  VAL    28      42.333  30.857  55.986  1.00  0.00           C  
ATOM    428  CG1 VAL    28      42.366  29.785  54.900  1.00  0.00           C  
ATOM    429  CG2 VAL    28      43.740  31.324  56.332  1.00  0.00           C  
ATOM    430  H   VAL    28      41.051  32.718  57.649  1.00  0.00           H  
ATOM    431  HA  VAL    28      42.181  32.685  54.943  1.00  0.00           H  
ATOM    432  HB  VAL    28      41.833  30.398  56.839  1.00  0.00           H  
ATOM    433 HG11 VAL    28      43.027  28.996  55.259  1.00  0.00           H  
ATOM    434 HG12 VAL    28      41.353  29.427  54.722  1.00  0.00           H  
ATOM    435 HG13 VAL    28      42.795  30.130  53.960  1.00  0.00           H  
ATOM    436 HG21 VAL    28      43.786  32.289  56.836  1.00  0.00           H  
ATOM    437 HG22 VAL    28      44.264  30.596  56.952  1.00  0.00           H  
ATOM    438 HG23 VAL    28      44.317  31.519  55.429  1.00  0.00           H  
ATOM    439  N   LEU    29      40.221  32.044  53.600  1.00  0.00           N  
ATOM    440  CA  LEU    29      39.005  31.609  52.838  1.00  0.00           C  
ATOM    441  C   LEU    29      39.144  30.231  52.128  1.00  0.00           C  
ATOM    442  O   LEU    29      38.131  29.610  52.038  1.00  0.00           O  
ATOM    443  CB  LEU    29      38.725  32.703  51.728  1.00  0.00           C  
ATOM    444  CG  LEU    29      38.994  34.147  52.048  1.00  0.00           C  
ATOM    445  CD1 LEU    29      39.121  34.975  50.808  1.00  0.00           C  
ATOM    446  CD2 LEU    29      37.933  34.698  53.008  1.00  0.00           C  
ATOM    447  H   LEU    29      40.998  32.375  53.046  1.00  0.00           H  
ATOM    448  HA  LEU    29      38.167  31.478  53.523  1.00  0.00           H  
ATOM    449  HB2 LEU    29      39.332  32.590  50.831  1.00  0.00           H  
ATOM    450  HB3 LEU    29      37.759  32.452  51.289  1.00  0.00           H  
ATOM    451  HG  LEU    29      39.932  34.180  52.603  1.00  0.00           H  
ATOM    452 HD11 LEU    29      39.363  36.019  51.009  1.00  0.00           H  
ATOM    453 HD12 LEU    29      40.014  34.582  50.321  1.00  0.00           H  
ATOM    454 HD13 LEU    29      38.267  34.924  50.133  1.00  0.00           H  
ATOM    455 HD21 LEU    29      37.963  34.094  53.915  1.00  0.00           H  
ATOM    456 HD22 LEU    29      38.083  35.733  53.318  1.00  0.00           H  
ATOM    457 HD23 LEU    29      36.976  34.659  52.488  1.00  0.00           H  
ATOM    458  N   ASP    30      40.304  29.839  51.602  1.00  0.00           N  
ATOM    459  CA  ASP    30      40.302  28.705  50.645  1.00  0.00           C  
ATOM    460  C   ASP    30      41.635  27.976  50.561  1.00  0.00           C  
ATOM    461  O   ASP    30      42.652  28.469  51.009  1.00  0.00           O  
ATOM    462  CB  ASP    30      39.842  29.078  49.254  1.00  0.00           C  
ATOM    463  CG  ASP    30      39.296  27.904  48.459  1.00  0.00           C  
ATOM    464  OD1 ASP    30      39.182  26.754  49.007  1.00  0.00           O  
ATOM    465  OD2 ASP    30      38.953  28.196  47.318  1.00  0.00           O1-
ATOM    466  H   ASP    30      41.171  30.225  51.947  1.00  0.00           H  
ATOM    467  HA  ASP    30      39.516  28.100  51.096  1.00  0.00           H  
ATOM    468  HB2 ASP    30      39.149  29.917  49.314  1.00  0.00           H  
ATOM    469  HB3 ASP    30      40.696  29.524  48.744  1.00  0.00           H  
ATOM    470  N   GLN    31      41.713  26.803  49.967  1.00  0.00           N  
ATOM    471  CA  GLN    31      42.952  26.037  49.642  1.00  0.00           C  
ATOM    472  C   GLN    31      42.928  25.504  48.162  1.00  0.00           C  
ATOM    473  O   GLN    31      41.915  24.832  47.809  1.00  0.00           O  
ATOM    474  CB  GLN    31      42.916  24.904  50.537  1.00  0.00           C  
ATOM    475  CG  GLN    31      44.259  24.121  50.748  1.00  0.00           C  
ATOM    476  CD  GLN    31      44.158  22.987  51.781  1.00  0.00           C  
ATOM    477  OE1 GLN    31      43.128  22.768  52.436  1.00  0.00           O  
ATOM    478  NE2 GLN    31      45.171  22.238  52.066  1.00  0.00           N  
ATOM    479  H   GLN    31      40.853  26.427  49.594  1.00  0.00           H  
ATOM    480  HA  GLN    31      43.848  26.612  49.874  1.00  0.00           H  
ATOM    481  HB2 GLN    31      42.603  25.359  51.476  1.00  0.00           H  
ATOM    482  HB3 GLN    31      42.027  24.325  50.290  1.00  0.00           H  
ATOM    483  HG2 GLN    31      44.771  23.883  49.816  1.00  0.00           H  
ATOM    484  HG3 GLN    31      44.983  24.887  51.028  1.00  0.00           H  
ATOM    485 HE21 GLN    31      46.019  22.466  51.568  1.00  0.00           H  
ATOM    486 HE22 GLN    31      45.035  21.300  52.415  1.00  0.00           H  
ATOM    487  N   VAL    32      44.015  25.646  47.383  1.00  0.00           N  
ATOM    488  CA  VAL    32      43.953  25.445  45.968  1.00  0.00           C  
ATOM    489  C   VAL    32      44.151  23.986  45.532  1.00  0.00           C  
ATOM    490  O   VAL    32      45.231  23.352  45.667  1.00  0.00           O  
ATOM    491  CB  VAL    32      44.898  26.404  45.204  1.00  0.00           C  
ATOM    492  CG1 VAL    32      44.914  26.055  43.772  1.00  0.00           C  
ATOM    493  CG2 VAL    32      44.338  27.737  45.437  1.00  0.00           C  
ATOM    494  H   VAL    32      44.837  26.056  47.804  1.00  0.00           H  
ATOM    495  HA  VAL    32      42.927  25.652  45.663  1.00  0.00           H  
ATOM    496  HB  VAL    32      45.903  26.276  45.608  1.00  0.00           H  
ATOM    497 HG11 VAL    32      45.508  25.142  43.720  1.00  0.00           H  
ATOM    498 HG12 VAL    32      43.923  25.832  43.377  1.00  0.00           H  
ATOM    499 HG13 VAL    32      45.428  26.872  43.265  1.00  0.00           H  
ATOM    500 HG21 VAL    32      43.294  27.962  45.217  1.00  0.00           H  
ATOM    501 HG22 VAL    32      44.443  28.019  46.485  1.00  0.00           H  
ATOM    502 HG23 VAL    32      44.993  28.387  44.858  1.00  0.00           H  
ATOM    503  N   PRO    33      43.151  23.346  44.844  1.00  0.00           N  
ATOM    504  CA  PRO    33      43.254  21.933  44.423  1.00  0.00           C  
ATOM    505  C   PRO    33      44.546  21.610  43.691  1.00  0.00           C  
ATOM    506  O   PRO    33      45.223  20.664  44.063  1.00  0.00           O  
ATOM    507  CD  PRO    33      41.871  23.829  44.497  1.00  0.00           C  
ATOM    508  CG  PRO    33      41.006  22.645  44.186  1.00  0.00           C  
ATOM    509  CB  PRO    33      41.962  21.654  43.574  1.00  0.00           C  
ATOM    510  HD2 PRO    33      41.955  24.359  43.549  1.00  0.00           H  
ATOM    511  HD3 PRO    33      41.504  24.402  45.349  1.00  0.00           H  
ATOM    512  HG2 PRO    33      40.238  22.934  43.468  1.00  0.00           H  
ATOM    513  HG3 PRO    33      40.498  22.182  45.033  1.00  0.00           H  
ATOM    514  HB2 PRO    33      42.183  21.993  42.562  1.00  0.00           H  
ATOM    515  HB3 PRO    33      41.527  20.669  43.745  1.00  0.00           H  
ATOM    516  HA  PRO    33      43.199  21.424  45.385  1.00  0.00           H  
ATOM    517  N   VAL    34      45.074  22.415  42.763  1.00  0.00           N  
ATOM    518  CA  VAL    34      46.330  22.122  41.980  1.00  0.00           C  
ATOM    519  C   VAL    34      47.587  22.272  42.851  1.00  0.00           C  
ATOM    520  O   VAL    34      48.660  21.728  42.496  1.00  0.00           O  
ATOM    521  CB  VAL    34      46.534  23.058  40.709  1.00  0.00           C  
ATOM    522  CG1 VAL    34      45.653  22.649  39.469  1.00  0.00           C  
ATOM    523  CG2 VAL    34      46.320  24.558  40.926  1.00  0.00           C  
ATOM    524  H   VAL    34      44.445  23.173  42.542  1.00  0.00           H  
ATOM    525  HA  VAL    34      46.241  21.115  41.571  1.00  0.00           H  
ATOM    526  HB  VAL    34      47.584  22.974  40.427  1.00  0.00           H  
ATOM    527 HG11 VAL    34      45.927  21.636  39.175  1.00  0.00           H  
ATOM    528 HG12 VAL    34      44.640  22.710  39.866  1.00  0.00           H  
ATOM    529 HG13 VAL    34      45.795  23.371  38.665  1.00  0.00           H  
ATOM    530 HG21 VAL    34      45.278  24.861  41.032  1.00  0.00           H  
ATOM    531 HG22 VAL    34      46.879  24.819  41.825  1.00  0.00           H  
ATOM    532 HG23 VAL    34      46.716  25.022  40.023  1.00  0.00           H  
ATOM    533  N   ASN    35      47.460  22.957  43.953  1.00  0.00           N  
ATOM    534  CA  ASN    35      48.583  23.430  44.745  1.00  0.00           C  
ATOM    535  C   ASN    35      48.229  23.542  46.272  1.00  0.00           C  
ATOM    536  O   ASN    35      48.093  24.722  46.693  1.00  0.00           O  
ATOM    537  CB  ASN    35      49.153  24.713  44.174  1.00  0.00           C  
ATOM    538  CG  ASN    35      50.321  25.292  44.953  1.00  0.00           C  
ATOM    539  OD1 ASN    35      50.868  24.756  45.925  1.00  0.00           O  
ATOM    540  ND2 ASN    35      50.843  26.530  44.620  1.00  0.00           N  
ATOM    541  H   ASN    35      46.559  23.245  44.307  1.00  0.00           H  
ATOM    542  HA  ASN    35      49.336  22.642  44.732  1.00  0.00           H  
ATOM    543  HB2 ASN    35      49.417  24.512  43.136  1.00  0.00           H  
ATOM    544  HB3 ASN    35      48.370  25.469  44.126  1.00  0.00           H  
ATOM    545 HD21 ASN    35      50.653  26.994  43.743  1.00  0.00           H  
ATOM    546 HD22 ASN    35      51.626  26.893  45.146  1.00  0.00           H  
ATOM    547  N   PRO    36      48.050  22.366  46.965  1.00  0.00           N  
ATOM    548  CA  PRO    36      47.468  22.305  48.291  1.00  0.00           C  
ATOM    549  C   PRO    36      48.165  23.027  49.462  1.00  0.00           C  
ATOM    550  O   PRO    36      47.603  23.066  50.570  1.00  0.00           O  
ATOM    551  CD  PRO    36      48.162  21.038  46.504  1.00  0.00           C  
ATOM    552  CG  PRO    36      47.090  20.208  47.274  1.00  0.00           C  
ATOM    553  CB  PRO    36      47.335  20.813  48.622  1.00  0.00           C  
ATOM    554  HD2 PRO    36      49.165  20.641  46.657  1.00  0.00           H  
ATOM    555  HD3 PRO    36      47.863  20.882  45.467  1.00  0.00           H  
ATOM    556  HG2 PRO    36      47.281  19.137  47.210  1.00  0.00           H  
ATOM    557  HG3 PRO    36      46.119  20.396  46.818  1.00  0.00           H  
ATOM    558  HB2 PRO    36      48.308  20.587  49.059  1.00  0.00           H  
ATOM    559  HB3 PRO    36      46.502  20.633  49.301  1.00  0.00           H  
ATOM    560  HA  PRO    36      46.447  22.686  48.245  1.00  0.00           H  
ATOM    561  N   SER    37      49.278  23.692  49.159  1.00  0.00           N  
ATOM    562  CA  SER    37      49.977  24.674  50.039  1.00  0.00           C  
ATOM    563  C   SER    37      49.581  26.119  49.939  1.00  0.00           C  
ATOM    564  O   SER    37      49.680  26.812  50.948  1.00  0.00           O  
ATOM    565  CB  SER    37      51.486  24.511  49.868  1.00  0.00           C  
ATOM    566  OG  SER    37      51.962  23.244  50.162  1.00  0.00           O  
ATOM    567  H   SER    37      49.481  23.674  48.170  1.00  0.00           H  
ATOM    568  HA  SER    37      49.751  24.390  51.067  1.00  0.00           H  
ATOM    569  HB2 SER    37      51.741  24.698  48.825  1.00  0.00           H  
ATOM    570  HB3 SER    37      51.871  25.241  50.581  1.00  0.00           H  
ATOM    571  HG  SER    37      51.656  22.710  49.425  1.00  0.00           H  
ATOM    572  N   LEU    38      49.067  26.520  48.780  1.00  0.00           N  
ATOM    573  CA  LEU    38      48.493  27.819  48.487  1.00  0.00           C  
ATOM    574  C   LEU    38      47.099  27.966  49.206  1.00  0.00           C  
ATOM    575  O   LEU    38      46.047  27.599  48.695  1.00  0.00           O  
ATOM    576  CB  LEU    38      48.428  28.062  46.944  1.00  0.00           C  
ATOM    577  CG  LEU    38      47.865  29.394  46.486  1.00  0.00           C  
ATOM    578  CD1 LEU    38      48.755  30.521  47.075  1.00  0.00           C  
ATOM    579  CD2 LEU    38      47.884  29.509  44.941  1.00  0.00           C  
ATOM    580  H   LEU    38      48.830  25.794  48.118  1.00  0.00           H  
ATOM    581  HA  LEU    38      49.100  28.606  48.935  1.00  0.00           H  
ATOM    582  HB2 LEU    38      49.414  28.044  46.480  1.00  0.00           H  
ATOM    583  HB3 LEU    38      47.863  27.192  46.610  1.00  0.00           H  
ATOM    584  HG  LEU    38      46.807  29.464  46.737  1.00  0.00           H  
ATOM    585 HD11 LEU    38      48.500  31.506  46.683  1.00  0.00           H  
ATOM    586 HD12 LEU    38      48.647  30.570  48.158  1.00  0.00           H  
ATOM    587 HD13 LEU    38      49.805  30.307  46.876  1.00  0.00           H  
ATOM    588 HD21 LEU    38      48.683  28.938  44.468  1.00  0.00           H  
ATOM    589 HD22 LEU    38      47.009  28.966  44.584  1.00  0.00           H  
ATOM    590 HD23 LEU    38      48.022  30.535  44.597  1.00  0.00           H  
ATOM    591  N   TYR    39      47.099  28.763  50.261  1.00  0.00           N  
ATOM    592  CA  TYR    39      45.886  29.118  50.902  1.00  0.00           C  
ATOM    593  C   TYR    39      45.544  30.536  50.476  1.00  0.00           C  
ATOM    594  O   TYR    39      46.431  31.379  50.373  1.00  0.00           O  
ATOM    595  CB  TYR    39      46.034  29.093  52.415  1.00  0.00           C  
ATOM    596  CG  TYR    39      46.124  27.684  53.096  1.00  0.00           C  
ATOM    597  CD1 TYR    39      47.365  27.062  53.294  1.00  0.00           C  
ATOM    598  CE1 TYR    39      47.442  25.857  53.991  1.00  0.00           C  
ATOM    599  CZ  TYR    39      46.320  25.161  54.394  1.00  0.00           C  
ATOM    600  OH  TYR    39      46.399  23.875  54.869  1.00  0.00           O  
ATOM    601  CE2 TYR    39      45.104  25.718  54.129  1.00  0.00           C  
ATOM    602  CD2 TYR    39      44.976  27.002  53.588  1.00  0.00           C  
ATOM    603  H   TYR    39      47.943  29.269  50.487  1.00  0.00           H  
ATOM    604  HA  TYR    39      45.100  28.398  50.673  1.00  0.00           H  
ATOM    605  HB2 TYR    39      46.979  29.612  52.580  1.00  0.00           H  
ATOM    606  HB3 TYR    39      45.299  29.721  52.918  1.00  0.00           H  
ATOM    607  HD1 TYR    39      48.215  27.615  52.923  1.00  0.00           H  
ATOM    608  HE1 TYR    39      48.415  25.427  54.176  1.00  0.00           H  
ATOM    609  HH  TYR    39      45.541  23.534  55.134  1.00  0.00           H  
ATOM    610  HE2 TYR    39      44.226  25.135  54.364  1.00  0.00           H  
ATOM    611  HD2 TYR    39      43.986  27.413  53.457  1.00  0.00           H  
ATOM    612  N   LEU    40      44.248  30.766  50.239  1.00  0.00           N  
ATOM    613  CA  LEU    40      43.675  32.165  49.992  1.00  0.00           C  
ATOM    614  C   LEU    40      43.350  32.823  51.407  1.00  0.00           C  
ATOM    615  O   LEU    40      42.849  32.084  52.261  1.00  0.00           O  
ATOM    616  CB  LEU    40      42.421  32.159  48.982  1.00  0.00           C  
ATOM    617  CG  LEU    40      42.692  31.410  47.675  1.00  0.00           C  
ATOM    618  CD1 LEU    40      41.597  31.658  46.632  1.00  0.00           C  
ATOM    619  CD2 LEU    40      44.029  31.778  47.007  1.00  0.00           C  
ATOM    620  H   LEU    40      43.547  30.051  50.371  1.00  0.00           H  
ATOM    621  HA  LEU    40      44.426  32.818  49.547  1.00  0.00           H  
ATOM    622  HB2 LEU    40      41.676  31.701  49.633  1.00  0.00           H  
ATOM    623  HB3 LEU    40      42.130  33.200  48.841  1.00  0.00           H  
ATOM    624  HG  LEU    40      42.683  30.337  47.867  1.00  0.00           H  
ATOM    625 HD11 LEU    40      41.580  30.924  45.826  1.00  0.00           H  
ATOM    626 HD12 LEU    40      40.637  31.396  47.076  1.00  0.00           H  
ATOM    627 HD13 LEU    40      41.635  32.672  46.234  1.00  0.00           H  
ATOM    628 HD21 LEU    40      44.162  31.380  46.002  1.00  0.00           H  
ATOM    629 HD22 LEU    40      44.149  32.857  46.902  1.00  0.00           H  
ATOM    630 HD23 LEU    40      44.817  31.414  47.666  1.00  0.00           H  
ATOM    631  N   ILE    41      43.563  34.149  51.579  1.00  0.00           N  
ATOM    632  CA  ILE    41      43.489  35.012  52.837  1.00  0.00           C  
ATOM    633  C   ILE    41      42.969  36.471  52.561  1.00  0.00           C  
ATOM    634  O   ILE    41      43.274  37.263  51.679  1.00  0.00           O  
ATOM    635  CB  ILE    41      44.737  35.038  53.739  1.00  0.00           C  
ATOM    636  CG2 ILE    41      44.235  35.301  55.189  1.00  0.00           C  
ATOM    637  CG1 ILE    41      45.623  33.683  53.747  1.00  0.00           C  
ATOM    638  CD1 ILE    41      46.628  33.648  52.608  1.00  0.00           C  
ATOM    639  H   ILE    41      43.751  34.644  50.719  1.00  0.00           H  
ATOM    640  HA  ILE    41      42.720  34.482  53.400  1.00  0.00           H  
ATOM    641  HB  ILE    41      45.363  35.871  53.418  1.00  0.00           H  
ATOM    642 HG21 ILE    41      43.701  34.404  55.501  1.00  0.00           H  
ATOM    643 HG22 ILE    41      45.066  35.530  55.856  1.00  0.00           H  
ATOM    644 HG23 ILE    41      43.631  36.208  55.181  1.00  0.00           H  
ATOM    645 HG12 ILE    41      46.129  33.677  54.713  1.00  0.00           H  
ATOM    646 HG13 ILE    41      44.927  32.844  53.737  1.00  0.00           H  
ATOM    647 HD11 ILE    41      47.220  32.733  52.577  1.00  0.00           H  
ATOM    648 HD12 ILE    41      46.077  33.828  51.684  1.00  0.00           H  
ATOM    649 HD13 ILE    41      47.323  34.473  52.761  1.00  0.00           H  
ATOM    650  N   LYS    42      41.831  36.761  53.235  1.00  0.00           N  
ATOM    651  CA  LYS    42      41.460  38.194  53.473  1.00  0.00           C  
ATOM    652  C   LYS    42      42.113  38.720  54.768  1.00  0.00           C  
ATOM    653  O   LYS    42      41.987  38.152  55.842  1.00  0.00           O  
ATOM    654  CB  LYS    42      39.875  38.327  53.484  1.00  0.00           C  
ATOM    655  CG  LYS    42      39.267  39.736  53.300  1.00  0.00           C  
ATOM    656  CD  LYS    42      37.767  39.710  53.060  1.00  0.00           C  
ATOM    657  CE  LYS    42      37.088  41.074  52.813  1.00  0.00           C  
ATOM    658  NZ  LYS    42      37.194  42.012  54.048  1.00  0.00           N1+
ATOM    659  H   LYS    42      41.363  36.126  53.866  1.00  0.00           H  
ATOM    660  HA  LYS    42      41.907  38.777  52.668  1.00  0.00           H  
ATOM    661  HB2 LYS    42      39.541  37.675  52.678  1.00  0.00           H  
ATOM    662  HB3 LYS    42      39.470  37.831  54.366  1.00  0.00           H  
ATOM    663  HG2 LYS    42      39.466  40.371  54.164  1.00  0.00           H  
ATOM    664  HG3 LYS    42      39.780  40.394  52.599  1.00  0.00           H  
ATOM    665  HD2 LYS    42      37.453  38.994  52.301  1.00  0.00           H  
ATOM    666  HD3 LYS    42      37.231  39.352  53.939  1.00  0.00           H  
ATOM    667  HE2 LYS    42      37.698  41.491  52.011  1.00  0.00           H  
ATOM    668  HE3 LYS    42      36.061  40.818  52.552  1.00  0.00           H  
ATOM    669  HZ1 LYS    42      36.796  42.912  53.821  1.00  0.00           H  
ATOM    670  HZ2 LYS    42      36.668  41.615  54.814  1.00  0.00           H  
ATOM    671  HZ3 LYS    42      38.129  42.254  54.341  1.00  0.00           H  
ATOM    672  N   TYR    43      42.939  39.767  54.699  1.00  0.00           N  
ATOM    673  CA  TYR    43      43.566  40.381  55.840  1.00  0.00           C  
ATOM    674  C   TYR    43      42.779  41.635  56.496  1.00  0.00           C  
ATOM    675  O   TYR    43      41.913  42.216  55.815  1.00  0.00           O  
ATOM    676  CB  TYR    43      44.956  40.727  55.475  1.00  0.00           C  
ATOM    677  CG  TYR    43      45.864  39.568  55.306  1.00  0.00           C  
ATOM    678  CD1 TYR    43      46.188  39.061  54.035  1.00  0.00           C  
ATOM    679  CE1 TYR    43      47.153  37.984  53.992  1.00  0.00           C  
ATOM    680  CZ  TYR    43      47.650  37.410  55.231  1.00  0.00           C  
ATOM    681  OH  TYR    43      48.559  36.426  55.238  1.00  0.00           O  
ATOM    682  CE2 TYR    43      47.208  37.921  56.489  1.00  0.00           C  
ATOM    683  CD2 TYR    43      46.360  38.990  56.491  1.00  0.00           C  
ATOM    684  H   TYR    43      42.968  40.257  53.816  1.00  0.00           H  
ATOM    685  HA  TYR    43      43.698  39.626  56.614  1.00  0.00           H  
ATOM    686  HB2 TYR    43      44.926  41.345  54.577  1.00  0.00           H  
ATOM    687  HB3 TYR    43      45.334  41.335  56.297  1.00  0.00           H  
ATOM    688  HD1 TYR    43      45.778  39.506  53.141  1.00  0.00           H  
ATOM    689  HE1 TYR    43      47.360  37.621  52.996  1.00  0.00           H  
ATOM    690  HH  TYR    43      48.818  36.080  56.095  1.00  0.00           H  
ATOM    691  HE2 TYR    43      47.462  37.406  57.404  1.00  0.00           H  
ATOM    692  HD2 TYR    43      46.048  39.394  57.443  1.00  0.00           H  
ATOM    693  N   ASP    44      42.924  41.915  57.776  1.00  0.00           N  
ATOM    694  CA  ASP    44      42.098  42.883  58.528  1.00  0.00           C  
ATOM    695  C   ASP    44      42.353  44.315  58.037  1.00  0.00           C  
ATOM    696  O   ASP    44      43.453  44.749  57.995  1.00  0.00           O  
ATOM    697  CB  ASP    44      42.346  42.689  60.019  1.00  0.00           C  
ATOM    698  CG  ASP    44      41.454  41.505  60.604  1.00  0.00           C  
ATOM    699  OD1 ASP    44      40.587  40.921  59.866  1.00  0.00           O  
ATOM    700  OD2 ASP    44      41.702  41.103  61.778  1.00  0.00           O1-
ATOM    701  H   ASP    44      43.441  41.336  58.423  1.00  0.00           H  
ATOM    702  HA  ASP    44      41.039  42.731  58.317  1.00  0.00           H  
ATOM    703  HB2 ASP    44      43.386  42.493  60.281  1.00  0.00           H  
ATOM    704  HB3 ASP    44      42.175  43.630  60.541  1.00  0.00           H  
ATOM    705  N   GLY    45      41.224  45.068  57.723  1.00  0.00           N  
ATOM    706  CA  GLY    45      41.206  46.294  56.970  1.00  0.00           C  
ATOM    707  C   GLY    45      41.200  46.092  55.468  1.00  0.00           C  
ATOM    708  O   GLY    45      40.377  46.735  54.811  1.00  0.00           O  
ATOM    709  H   GLY    45      40.302  44.812  58.046  1.00  0.00           H  
ATOM    710  HA2 GLY    45      40.398  46.938  57.318  1.00  0.00           H  
ATOM    711  HA3 GLY    45      42.043  46.923  57.271  1.00  0.00           H  
ATOM    712  N   PHE    46      41.821  45.060  54.941  1.00  0.00           N  
ATOM    713  CA  PHE    46      41.825  44.728  53.490  1.00  0.00           C  
ATOM    714  C   PHE    46      40.429  44.111  53.030  1.00  0.00           C  
ATOM    715  O   PHE    46      40.044  42.991  53.547  1.00  0.00           O  
ATOM    716  CB  PHE    46      43.003  43.856  52.986  1.00  0.00           C  
ATOM    717  CG  PHE    46      44.392  44.361  53.451  1.00  0.00           C  
ATOM    718  CD1 PHE    46      44.803  44.103  54.777  1.00  0.00           C  
ATOM    719  CE1 PHE    46      46.067  44.400  55.233  1.00  0.00           C  
ATOM    720  CZ  PHE    46      47.032  45.019  54.364  1.00  0.00           C  
ATOM    721  CE2 PHE    46      46.640  45.266  53.040  1.00  0.00           C  
ATOM    722  CD2 PHE    46      45.307  44.945  52.580  1.00  0.00           C  
ATOM    723  H   PHE    46      42.222  44.390  55.581  1.00  0.00           H  
ATOM    724  HA  PHE    46      42.023  45.584  52.845  1.00  0.00           H  
ATOM    725  HB2 PHE    46      42.844  42.862  53.404  1.00  0.00           H  
ATOM    726  HB3 PHE    46      43.075  43.586  51.933  1.00  0.00           H  
ATOM    727  HD1 PHE    46      44.125  43.623  55.467  1.00  0.00           H  
ATOM    728  HE1 PHE    46      46.413  44.292  56.250  1.00  0.00           H  
ATOM    729  HZ  PHE    46      48.028  45.257  54.706  1.00  0.00           H  
ATOM    730  HE2 PHE    46      47.413  45.664  52.399  1.00  0.00           H  
ATOM    731  HD2 PHE    46      45.042  45.030  51.536  1.00  0.00           H  
ATOM    732  N   ASP    47      39.861  44.681  51.964  1.00  0.00           N  
ATOM    733  CA  ASP    47      38.723  44.088  51.270  1.00  0.00           C  
ATOM    734  C   ASP    47      39.126  43.316  49.952  1.00  0.00           C  
ATOM    735  O   ASP    47      38.278  42.547  49.405  1.00  0.00           O  
ATOM    736  CB  ASP    47      37.689  45.098  51.088  1.00  0.00           C  
ATOM    737  CG  ASP    47      37.042  45.511  52.474  1.00  0.00           C  
ATOM    738  OD1 ASP    47      37.025  46.730  52.775  1.00  0.00           O  
ATOM    739  OD2 ASP    47      36.752  44.672  53.367  1.00  0.00           O1-
ATOM    740  H   ASP    47      40.289  45.504  51.564  1.00  0.00           H  
ATOM    741  HA  ASP    47      38.280  43.264  51.828  1.00  0.00           H  
ATOM    742  HB2 ASP    47      37.993  45.942  50.469  1.00  0.00           H  
ATOM    743  HB3 ASP    47      36.852  44.625  50.574  1.00  0.00           H  
ATOM    744  N   CYS    48      40.376  43.390  49.614  1.00  0.00           N  
ATOM    745  CA  CYS    48      40.977  42.541  48.620  1.00  0.00           C  
ATOM    746  C   CYS    48      41.549  41.266  49.216  1.00  0.00           C  
ATOM    747  O   CYS    48      41.698  41.075  50.391  1.00  0.00           O  
ATOM    748  CB  CYS    48      42.018  43.542  47.964  1.00  0.00           C  
ATOM    749  SG  CYS    48      43.216  44.045  49.305  1.00  0.00           S  
ATOM    750  H   CYS    48      41.013  43.804  50.280  1.00  0.00           H  
ATOM    751  HA  CYS    48      40.253  42.297  47.843  1.00  0.00           H  
ATOM    752  HB2 CYS    48      42.649  42.925  47.324  1.00  0.00           H  
ATOM    753  HB3 CYS    48      41.713  44.406  47.373  1.00  0.00           H  
ATOM    754  HG  CYS    48      42.665  45.261  49.351  1.00  0.00           H  
ATOM    755  N   VAL    49      41.916  40.331  48.374  1.00  0.00           N  
ATOM    756  CA  VAL    49      42.129  38.936  48.812  1.00  0.00           C  
ATOM    757  C   VAL    49      43.488  38.527  48.304  1.00  0.00           C  
ATOM    758  O   VAL    49      43.817  38.727  47.140  1.00  0.00           O  
ATOM    759  CB  VAL    49      40.990  38.137  48.212  1.00  0.00           C  
ATOM    760  CG1 VAL    49      41.183  36.628  48.417  1.00  0.00           C  
ATOM    761  CG2 VAL    49      39.596  38.393  48.760  1.00  0.00           C  
ATOM    762  H   VAL    49      41.828  40.532  47.388  1.00  0.00           H  
ATOM    763  HA  VAL    49      42.007  38.895  49.894  1.00  0.00           H  
ATOM    764  HB  VAL    49      40.996  38.360  47.145  1.00  0.00           H  
ATOM    765 HG11 VAL    49      40.305  36.030  48.176  1.00  0.00           H  
ATOM    766 HG12 VAL    49      42.017  36.274  47.811  1.00  0.00           H  
ATOM    767 HG13 VAL    49      41.441  36.399  49.451  1.00  0.00           H  
ATOM    768 HG21 VAL    49      39.533  38.370  49.847  1.00  0.00           H  
ATOM    769 HG22 VAL    49      39.255  39.360  48.392  1.00  0.00           H  
ATOM    770 HG23 VAL    49      38.835  37.677  48.449  1.00  0.00           H  
ATOM    771  N   TYR    50      44.297  37.914  49.176  1.00  0.00           N  
ATOM    772  CA  TYR    50      45.610  37.389  48.875  1.00  0.00           C  
ATOM    773  C   TYR    50      45.690  35.890  48.737  1.00  0.00           C  
ATOM    774  O   TYR    50      44.719  35.238  49.113  1.00  0.00           O  
ATOM    775  CB  TYR    50      46.525  37.845  50.012  1.00  0.00           C  
ATOM    776  CG  TYR    50      46.604  39.361  50.137  1.00  0.00           C  
ATOM    777  CD1 TYR    50      45.528  40.113  50.704  1.00  0.00           C  
ATOM    778  CE1 TYR    50      45.667  41.493  50.718  1.00  0.00           C  
ATOM    779  CZ  TYR    50      46.750  42.161  50.069  1.00  0.00           C  
ATOM    780  OH  TYR    50      46.931  43.511  50.048  1.00  0.00           O  
ATOM    781  CE2 TYR    50      47.722  41.436  49.370  1.00  0.00           C  
ATOM    782  CD2 TYR    50      47.586  40.047  49.430  1.00  0.00           C  
ATOM    783  H   TYR    50      43.908  37.801  50.101  1.00  0.00           H  
ATOM    784  HA  TYR    50      45.997  37.782  47.935  1.00  0.00           H  
ATOM    785  HB2 TYR    50      46.151  37.349  50.907  1.00  0.00           H  
ATOM    786  HB3 TYR    50      47.516  37.398  49.924  1.00  0.00           H  
ATOM    787  HD1 TYR    50      44.676  39.576  51.094  1.00  0.00           H  
ATOM    788  HE1 TYR    50      44.989  42.123  51.276  1.00  0.00           H  
ATOM    789  HH  TYR    50      47.873  43.651  49.929  1.00  0.00           H  
ATOM    790  HE2 TYR    50      48.407  41.956  48.717  1.00  0.00           H  
ATOM    791  HD2 TYR    50      48.149  39.433  48.743  1.00  0.00           H  
ATOM    792  N   GLY    51      46.841  35.428  48.247  1.00  0.00           N  
ATOM    793  CA  GLY    51      47.227  33.990  48.364  1.00  0.00           C  
ATOM    794  C   GLY    51      48.670  33.696  48.587  1.00  0.00           C  
ATOM    795  O   GLY    51      49.509  34.295  47.885  1.00  0.00           O  
ATOM    796  H   GLY    51      47.497  36.144  47.967  1.00  0.00           H  
ATOM    797  HA2 GLY    51      46.766  33.640  49.288  1.00  0.00           H  
ATOM    798  HA3 GLY    51      46.913  33.392  47.509  1.00  0.00           H  
ATOM    799  N   LEU    52      48.926  33.054  49.678  1.00  0.00           N  
ATOM    800  CA  LEU    52      50.264  32.574  50.159  1.00  0.00           C  
ATOM    801  C   LEU    52      50.337  31.050  50.293  1.00  0.00           C  
ATOM    802  O   LEU    52      49.400  30.377  50.811  1.00  0.00           O  
ATOM    803  CB  LEU    52      50.569  33.190  51.571  1.00  0.00           C  
ATOM    804  CG  LEU    52      50.849  34.714  51.507  1.00  0.00           C  
ATOM    805  CD1 LEU    52      50.842  35.423  52.843  1.00  0.00           C  
ATOM    806  CD2 LEU    52      52.152  35.015  50.850  1.00  0.00           C  
ATOM    807  H   LEU    52      48.132  32.774  50.235  1.00  0.00           H  
ATOM    808  HA  LEU    52      51.061  32.825  49.458  1.00  0.00           H  
ATOM    809  HB2 LEU    52      49.713  33.074  52.235  1.00  0.00           H  
ATOM    810  HB3 LEU    52      51.426  32.736  52.068  1.00  0.00           H  
ATOM    811  HG  LEU    52      50.055  35.124  50.885  1.00  0.00           H  
ATOM    812 HD11 LEU    52      50.739  36.501  52.723  1.00  0.00           H  
ATOM    813 HD12 LEU    52      49.980  35.074  53.413  1.00  0.00           H  
ATOM    814 HD13 LEU    52      51.731  35.284  53.458  1.00  0.00           H  
ATOM    815 HD21 LEU    52      52.912  34.401  51.331  1.00  0.00           H  
ATOM    816 HD22 LEU    52      51.990  34.855  49.784  1.00  0.00           H  
ATOM    817 HD23 LEU    52      52.314  36.083  50.996  1.00  0.00           H  
ATOM    818  N   GLU    53      51.515  30.529  49.882  1.00  0.00           N  
ATOM    819  CA  GLU    53      51.914  29.148  50.199  1.00  0.00           C  
ATOM    820  C   GLU    53      52.244  28.769  51.719  1.00  0.00           C  
ATOM    821  O   GLU    53      53.311  28.249  52.033  1.00  0.00           O  
ATOM    822  CB  GLU    53      52.995  28.733  49.226  1.00  0.00           C  
ATOM    823  CG  GLU    53      52.590  28.895  47.750  1.00  0.00           C  
ATOM    824  CD  GLU    53      53.531  28.120  46.819  1.00  0.00           C  
ATOM    825  OE1 GLU    53      54.644  27.836  47.217  1.00  0.00           O  
ATOM    826  OE2 GLU    53      53.168  27.933  45.647  1.00  0.00           O1-
ATOM    827  H   GLU    53      52.008  31.055  49.174  1.00  0.00           H  
ATOM    828  HA  GLU    53      51.066  28.535  49.896  1.00  0.00           H  
ATOM    829  HB2 GLU    53      53.862  29.345  49.475  1.00  0.00           H  
ATOM    830  HB3 GLU    53      53.228  27.705  49.501  1.00  0.00           H  
ATOM    831  HG2 GLU    53      51.582  28.488  47.664  1.00  0.00           H  
ATOM    832  HG3 GLU    53      52.527  29.929  47.410  1.00  0.00           H  
ATOM    833  N   LEU    54      51.345  29.161  52.647  1.00  0.00           N  
ATOM    834  CA  LEU    54      51.741  29.159  54.046  1.00  0.00           C  
ATOM    835  C   LEU    54      52.388  27.830  54.457  1.00  0.00           C  
ATOM    836  O   LEU    54      53.370  27.852  55.242  1.00  0.00           O  
ATOM    837  CB  LEU    54      50.574  29.622  55.003  1.00  0.00           C  
ATOM    838  CG  LEU    54      49.875  30.911  54.590  1.00  0.00           C  
ATOM    839  CD1 LEU    54      48.502  31.045  55.227  1.00  0.00           C  
ATOM    840  CD2 LEU    54      50.735  32.109  55.087  1.00  0.00           C  
ATOM    841  H   LEU    54      50.593  29.763  52.344  1.00  0.00           H  
ATOM    842  HA  LEU    54      52.589  29.836  54.155  1.00  0.00           H  
ATOM    843  HB2 LEU    54      49.823  28.833  54.970  1.00  0.00           H  
ATOM    844  HB3 LEU    54      50.892  29.659  56.045  1.00  0.00           H  
ATOM    845  HG  LEU    54      49.778  30.842  53.507  1.00  0.00           H  
ATOM    846 HD11 LEU    54      47.836  30.295  54.801  1.00  0.00           H  
ATOM    847 HD12 LEU    54      48.689  30.909  56.292  1.00  0.00           H  
ATOM    848 HD13 LEU    54      48.106  32.031  54.982  1.00  0.00           H  
ATOM    849 HD21 LEU    54      51.779  32.089  54.776  1.00  0.00           H  
ATOM    850 HD22 LEU    54      50.261  33.067  54.873  1.00  0.00           H  
ATOM    851 HD23 LEU    54      50.808  32.024  56.171  1.00  0.00           H  
ATOM    852  N   ASN    55      51.901  26.664  54.020  1.00  0.00           N  
ATOM    853  CA  ASN    55      52.385  25.329  54.389  1.00  0.00           C  
ATOM    854  C   ASN    55      53.907  25.084  54.100  1.00  0.00           C  
ATOM    855  O   ASN    55      54.456  24.058  54.508  1.00  0.00           O  
ATOM    856  CB  ASN    55      51.479  24.325  53.717  1.00  0.00           C  
ATOM    857  CG  ASN    55      51.863  22.892  53.789  1.00  0.00           C  
ATOM    858  OD1 ASN    55      52.011  22.328  54.839  1.00  0.00           O  
ATOM    859  ND2 ASN    55      52.159  22.234  52.708  1.00  0.00           N  
ATOM    860  H   ASN    55      51.061  26.716  53.462  1.00  0.00           H  
ATOM    861  HA  ASN    55      52.272  25.135  55.456  1.00  0.00           H  
ATOM    862  HB2 ASN    55      50.428  24.508  53.941  1.00  0.00           H  
ATOM    863  HB3 ASN    55      51.550  24.729  52.707  1.00  0.00           H  
ATOM    864 HD21 ASN    55      52.234  22.716  51.824  1.00  0.00           H  
ATOM    865 HD22 ASN    55      52.215  21.232  52.817  1.00  0.00           H  
ATOM    866  N   LYS    56      54.589  25.985  53.410  1.00  0.00           N  
ATOM    867  CA  LYS    56      56.004  25.900  53.078  1.00  0.00           C  
ATOM    868  C   LYS    56      56.802  27.139  52.690  1.00  0.00           C  
ATOM    869  O   LYS    56      58.040  27.118  52.811  1.00  0.00           O  
ATOM    870  CB  LYS    56      56.136  24.844  51.969  1.00  0.00           C  
ATOM    871  CG  LYS    56      57.571  24.523  51.491  1.00  0.00           C  
ATOM    872  CD  LYS    56      58.374  23.653  52.547  1.00  0.00           C  
ATOM    873  CE  LYS    56      59.711  23.102  51.952  1.00  0.00           C  
ATOM    874  NZ  LYS    56      60.236  22.007  52.830  1.00  0.00           N1+
ATOM    875  H   LYS    56      54.049  26.663  52.892  1.00  0.00           H  
ATOM    876  HA  LYS    56      56.512  25.448  53.930  1.00  0.00           H  
ATOM    877  HB2 LYS    56      55.530  23.988  52.264  1.00  0.00           H  
ATOM    878  HB3 LYS    56      55.692  25.261  51.064  1.00  0.00           H  
ATOM    879  HG2 LYS    56      57.377  23.961  50.577  1.00  0.00           H  
ATOM    880  HG3 LYS    56      58.156  25.384  51.168  1.00  0.00           H  
ATOM    881  HD2 LYS    56      58.830  24.354  53.247  1.00  0.00           H  
ATOM    882  HD3 LYS    56      57.740  22.868  52.959  1.00  0.00           H  
ATOM    883  HE2 LYS    56      59.373  22.697  50.998  1.00  0.00           H  
ATOM    884  HE3 LYS    56      60.429  23.920  51.998  1.00  0.00           H  
ATOM    885  HZ1 LYS    56      60.998  21.552  52.348  1.00  0.00           H  
ATOM    886  HZ2 LYS    56      60.621  22.329  53.707  1.00  0.00           H  
ATOM    887  HZ3 LYS    56      59.544  21.277  52.920  1.00  0.00           H  
ATOM    888  N   ASP    57      56.136  28.204  52.301  1.00  0.00           N  
ATOM    889  CA  ASP    57      56.690  29.585  52.336  1.00  0.00           C  
ATOM    890  C   ASP    57      57.346  29.922  53.658  1.00  0.00           C  
ATOM    891  O   ASP    57      56.681  30.018  54.675  1.00  0.00           O  
ATOM    892  CB  ASP    57      55.689  30.693  51.831  1.00  0.00           C  
ATOM    893  CG  ASP    57      56.343  31.958  51.375  1.00  0.00           C  
ATOM    894  OD1 ASP    57      57.407  32.391  51.831  1.00  0.00           O  
ATOM    895  OD2 ASP    57      55.795  32.586  50.418  1.00  0.00           O1-
ATOM    896  H   ASP    57      55.141  28.128  52.143  1.00  0.00           H  
ATOM    897  HA  ASP    57      57.417  29.551  51.524  1.00  0.00           H  
ATOM    898  HB2 ASP    57      55.416  30.268  50.866  1.00  0.00           H  
ATOM    899  HB3 ASP    57      54.716  30.784  52.315  1.00  0.00           H  
ATOM    900  N   GLU    58      58.676  29.887  53.634  1.00  0.00           N  
ATOM    901  CA  GLU    58      59.445  29.974  54.903  1.00  0.00           C  
ATOM    902  C   GLU    58      59.248  31.284  55.603  1.00  0.00           C  
ATOM    903  O   GLU    58      59.578  31.347  56.781  1.00  0.00           O  
ATOM    904  CB  GLU    58      60.964  29.599  54.654  1.00  0.00           C  
ATOM    905  CG  GLU    58      61.841  30.519  53.715  1.00  0.00           C  
ATOM    906  CD  GLU    58      61.845  30.365  52.187  1.00  0.00           C  
ATOM    907  OE1 GLU    58      60.888  29.811  51.626  1.00  0.00           O  
ATOM    908  OE2 GLU    58      62.848  30.676  51.509  1.00  0.00           O1-
ATOM    909  H   GLU    58      59.126  29.685  52.753  1.00  0.00           H  
ATOM    910  HA  GLU    58      59.025  29.282  55.633  1.00  0.00           H  
ATOM    911  HB2 GLU    58      61.401  29.487  55.646  1.00  0.00           H  
ATOM    912  HB3 GLU    58      61.082  28.594  54.249  1.00  0.00           H  
ATOM    913  HG2 GLU    58      61.557  31.554  53.905  1.00  0.00           H  
ATOM    914  HG3 GLU    58      62.863  30.469  54.089  1.00  0.00           H  
ATOM    915  N   ARG    59      58.780  32.328  54.899  1.00  0.00           N  
ATOM    916  CA  ARG    59      58.629  33.703  55.386  1.00  0.00           C  
ATOM    917  C   ARG    59      57.711  33.830  56.603  1.00  0.00           C  
ATOM    918  O   ARG    59      57.936  34.736  57.403  1.00  0.00           O  
ATOM    919  CB  ARG    59      58.269  34.561  54.191  1.00  0.00           C  
ATOM    920  CG  ARG    59      59.382  34.869  53.211  1.00  0.00           C  
ATOM    921  CD  ARG    59      58.995  35.744  52.041  1.00  0.00           C  
ATOM    922  NE  ARG    59      58.173  35.079  51.035  1.00  0.00           N  
ATOM    923  CZ  ARG    59      57.822  35.547  49.828  1.00  0.00           C  
ATOM    924  NH1 ARG    59      58.206  36.712  49.344  1.00  0.00           N  
ATOM    925  NH2 ARG    59      56.918  34.867  49.125  1.00  0.00           N1+
ATOM    926  H   ARG    59      58.531  32.115  53.944  1.00  0.00           H  
ATOM    927  HA  ARG    59      59.595  34.013  55.785  1.00  0.00           H  
ATOM    928  HB2 ARG    59      57.349  34.113  53.811  1.00  0.00           H  
ATOM    929  HB3 ARG    59      58.014  35.581  54.479  1.00  0.00           H  
ATOM    930  HG2 ARG    59      60.238  35.370  53.663  1.00  0.00           H  
ATOM    931  HG3 ARG    59      59.734  33.947  52.749  1.00  0.00           H  
ATOM    932  HD2 ARG    59      58.593  36.680  52.430  1.00  0.00           H  
ATOM    933  HD3 ARG    59      59.934  36.044  51.575  1.00  0.00           H  
ATOM    934  HE  ARG    59      57.778  34.172  51.239  1.00  0.00           H  
ATOM    935 HH11 ARG    59      58.718  37.402  49.875  1.00  0.00           H  
ATOM    936 HH12 ARG    59      57.955  36.960  48.398  1.00  0.00           H  
ATOM    937 HH21 ARG    59      56.582  34.024  49.568  1.00  0.00           H  
ATOM    938 HH22 ARG    59      56.731  35.192  48.187  1.00  0.00           H  
ATOM    939  N   VAL    60      56.912  32.859  56.909  1.00  0.00           N  
ATOM    940  CA  VAL    60      55.910  32.826  57.985  1.00  0.00           C  
ATOM    941  C   VAL    60      56.546  32.504  59.328  1.00  0.00           C  
ATOM    942  O   VAL    60      57.400  31.622  59.411  1.00  0.00           O  
ATOM    943  CB  VAL    60      54.748  31.937  57.720  1.00  0.00           C  
ATOM    944  CG1 VAL    60      53.595  31.751  58.718  1.00  0.00           C  
ATOM    945  CG2 VAL    60      54.161  32.300  56.372  1.00  0.00           C  
ATOM    946  H   VAL    60      56.933  32.035  56.325  1.00  0.00           H  
ATOM    947  HA  VAL    60      55.451  33.813  58.029  1.00  0.00           H  
ATOM    948  HB  VAL    60      55.296  30.999  57.623  1.00  0.00           H  
ATOM    949 HG11 VAL    60      52.830  31.045  58.394  1.00  0.00           H  
ATOM    950 HG12 VAL    60      53.949  31.271  59.630  1.00  0.00           H  
ATOM    951 HG13 VAL    60      53.284  32.766  58.968  1.00  0.00           H  
ATOM    952 HG21 VAL    60      53.563  33.201  56.244  1.00  0.00           H  
ATOM    953 HG22 VAL    60      54.941  32.286  55.611  1.00  0.00           H  
ATOM    954 HG23 VAL    60      53.471  31.482  56.165  1.00  0.00           H  
ATOM    955  N   SER    61      56.069  33.062  60.419  1.00  0.00           N  
ATOM    956  CA  SER    61      56.350  32.556  61.706  1.00  0.00           C  
ATOM    957  C   SER    61      55.255  32.804  62.665  1.00  0.00           C  
ATOM    958  O   SER    61      54.273  33.525  62.369  1.00  0.00           O  
ATOM    959  CB  SER    61      57.706  33.118  62.277  1.00  0.00           C  
ATOM    960  OG  SER    61      57.699  34.570  62.354  1.00  0.00           O  
ATOM    961  H   SER    61      55.364  33.776  60.309  1.00  0.00           H  
ATOM    962  HA  SER    61      56.569  31.492  61.627  1.00  0.00           H  
ATOM    963  HB2 SER    61      57.845  32.563  63.205  1.00  0.00           H  
ATOM    964  HB3 SER    61      58.445  32.781  61.550  1.00  0.00           H  
ATOM    965  HG  SER    61      58.057  34.915  61.533  1.00  0.00           H  
ATOM    966  N   ALA    62      55.215  32.093  63.750  1.00  0.00           N  
ATOM    967  CA  ALA    62      54.223  32.228  64.852  1.00  0.00           C  
ATOM    968  C   ALA    62      52.708  32.060  64.374  1.00  0.00           C  
ATOM    969  O   ALA    62      51.814  32.769  64.885  1.00  0.00           O  
ATOM    970  CB  ALA    62      54.375  33.595  65.573  1.00  0.00           C  
ATOM    971  H   ALA    62      56.006  31.507  63.973  1.00  0.00           H  
ATOM    972  HA  ALA    62      54.341  31.397  65.548  1.00  0.00           H  
ATOM    973  HB1 ALA    62      54.359  34.398  64.835  1.00  0.00           H  
ATOM    974  HB2 ALA    62      53.563  33.783  66.276  1.00  0.00           H  
ATOM    975  HB3 ALA    62      55.328  33.629  66.101  1.00  0.00           H  
ATOM    976  N   LEU    63      52.451  31.309  63.323  1.00  0.00           N  
ATOM    977  CA  LEU    63      51.110  31.051  62.854  1.00  0.00           C  
ATOM    978  C   LEU    63      50.238  30.580  64.018  1.00  0.00           C  
ATOM    979  O   LEU    63      50.372  29.472  64.516  1.00  0.00           O  
ATOM    980  CB  LEU    63      51.200  30.094  61.617  1.00  0.00           C  
ATOM    981  CG  LEU    63      49.798  29.638  61.026  1.00  0.00           C  
ATOM    982  CD1 LEU    63      49.232  30.785  60.314  1.00  0.00           C  
ATOM    983  CD2 LEU    63      49.950  28.373  60.198  1.00  0.00           C  
ATOM    984  H   LEU    63      53.179  30.831  62.812  1.00  0.00           H  
ATOM    985  HA  LEU    63      50.910  32.089  62.585  1.00  0.00           H  
ATOM    986  HB2 LEU    63      51.877  30.429  60.830  1.00  0.00           H  
ATOM    987  HB3 LEU    63      51.674  29.156  61.903  1.00  0.00           H  
ATOM    988  HG  LEU    63      49.156  29.307  61.842  1.00  0.00           H  
ATOM    989 HD11 LEU    63      49.209  31.704  60.899  1.00  0.00           H  
ATOM    990 HD12 LEU    63      49.935  31.008  59.512  1.00  0.00           H  
ATOM    991 HD13 LEU    63      48.212  30.520  60.033  1.00  0.00           H  
ATOM    992 HD21 LEU    63      50.625  28.564  59.364  1.00  0.00           H  
ATOM    993 HD22 LEU    63      50.463  27.607  60.780  1.00  0.00           H  
ATOM    994 HD23 LEU    63      48.980  28.008  59.860  1.00  0.00           H  
ATOM    995  N   GLU    64      49.106  31.280  64.306  1.00  0.00           N  
ATOM    996  CA  GLU    64      48.028  30.823  65.226  1.00  0.00           C  
ATOM    997  C   GLU    64      46.647  30.687  64.569  1.00  0.00           C  
ATOM    998  O   GLU    64      46.172  31.677  64.033  1.00  0.00           O  
ATOM    999  CB  GLU    64      47.939  31.837  66.370  1.00  0.00           C  
ATOM   1000  CG  GLU    64      49.212  32.086  67.217  1.00  0.00           C  
ATOM   1001  CD  GLU    64      50.034  30.857  67.634  1.00  0.00           C  
ATOM   1002  OE1 GLU    64      49.412  29.828  68.019  1.00  0.00           O  
ATOM   1003  OE2 GLU    64      51.281  31.029  67.664  1.00  0.00           O1-
ATOM   1004  H   GLU    64      48.985  32.184  63.873  1.00  0.00           H  
ATOM   1005  HA  GLU    64      48.236  29.844  65.657  1.00  0.00           H  
ATOM   1006  HB2 GLU    64      47.596  32.807  66.008  1.00  0.00           H  
ATOM   1007  HB3 GLU    64      47.192  31.442  67.059  1.00  0.00           H  
ATOM   1008  HG2 GLU    64      49.819  32.838  66.712  1.00  0.00           H  
ATOM   1009  HG3 GLU    64      48.985  32.587  68.158  1.00  0.00           H  
ATOM   1010  N   VAL    65      45.862  29.611  64.871  1.00  0.00           N  
ATOM   1011  CA  VAL    65      44.478  29.672  64.737  1.00  0.00           C  
ATOM   1012  C   VAL    65      43.826  30.493  65.812  1.00  0.00           C  
ATOM   1013  O   VAL    65      44.212  30.503  66.984  1.00  0.00           O  
ATOM   1014  CB  VAL    65      43.898  28.229  64.594  1.00  0.00           C  
ATOM   1015  CG1 VAL    65      42.401  28.348  64.282  1.00  0.00           C  
ATOM   1016  CG2 VAL    65      44.510  27.350  63.459  1.00  0.00           C  
ATOM   1017  H   VAL    65      46.245  28.895  65.471  1.00  0.00           H  
ATOM   1018  HA  VAL    65      44.206  30.189  63.816  1.00  0.00           H  
ATOM   1019  HB  VAL    65      44.023  27.709  65.544  1.00  0.00           H  
ATOM   1020 HG11 VAL    65      41.817  28.551  65.180  1.00  0.00           H  
ATOM   1021 HG12 VAL    65      42.219  29.149  63.566  1.00  0.00           H  
ATOM   1022 HG13 VAL    65      42.074  27.446  63.764  1.00  0.00           H  
ATOM   1023 HG21 VAL    65      45.599  27.322  63.504  1.00  0.00           H  
ATOM   1024 HG22 VAL    65      44.161  26.326  63.591  1.00  0.00           H  
ATOM   1025 HG23 VAL    65      44.163  27.761  62.511  1.00  0.00           H  
ATOM   1026  N   LEU    66      42.758  31.238  65.478  1.00  0.00           N  
ATOM   1027  CA  LEU    66      41.953  31.997  66.382  1.00  0.00           C  
ATOM   1028  C   LEU    66      40.489  31.456  66.442  1.00  0.00           C  
ATOM   1029  O   LEU    66      40.207  30.572  65.652  1.00  0.00           O  
ATOM   1030  CB  LEU    66      41.971  33.520  66.019  1.00  0.00           C  
ATOM   1031  CG  LEU    66      43.269  34.085  65.700  1.00  0.00           C  
ATOM   1032  CD1 LEU    66      43.135  35.546  65.233  1.00  0.00           C  
ATOM   1033  CD2 LEU    66      44.097  34.170  67.089  1.00  0.00           C  
ATOM   1034  H   LEU    66      42.387  31.272  64.538  1.00  0.00           H  
ATOM   1035  HA  LEU    66      42.383  31.840  67.372  1.00  0.00           H  
ATOM   1036  HB2 LEU    66      41.249  33.731  65.230  1.00  0.00           H  
ATOM   1037  HB3 LEU    66      41.644  34.098  66.883  1.00  0.00           H  
ATOM   1038  HG  LEU    66      43.825  33.570  64.917  1.00  0.00           H  
ATOM   1039 HD11 LEU    66      42.671  35.524  64.247  1.00  0.00           H  
ATOM   1040 HD12 LEU    66      42.547  36.131  65.940  1.00  0.00           H  
ATOM   1041 HD13 LEU    66      44.147  35.923  65.086  1.00  0.00           H  
ATOM   1042 HD21 LEU    66      44.204  33.149  67.456  1.00  0.00           H  
ATOM   1043 HD22 LEU    66      45.070  34.603  66.858  1.00  0.00           H  
ATOM   1044 HD23 LEU    66      43.552  34.723  67.853  1.00  0.00           H  
ATOM   1045  N   PRO    67      39.661  31.795  67.447  1.00  0.00           N  
ATOM   1046  CA  PRO    67      38.301  31.221  67.621  1.00  0.00           C  
ATOM   1047  C   PRO    67      37.337  31.480  66.419  1.00  0.00           C  
ATOM   1048  O   PRO    67      37.603  32.213  65.466  1.00  0.00           O  
ATOM   1049  CD  PRO    67      40.019  32.364  68.797  1.00  0.00           C  
ATOM   1050  CG  PRO    67      39.002  31.714  69.760  1.00  0.00           C  
ATOM   1051  CB  PRO    67      37.684  31.832  68.927  1.00  0.00           C  
ATOM   1052  HD2 PRO    67      40.035  33.453  68.744  1.00  0.00           H  
ATOM   1053  HD3 PRO    67      41.020  32.089  69.131  1.00  0.00           H  
ATOM   1054  HG2 PRO    67      39.144  32.296  70.671  1.00  0.00           H  
ATOM   1055  HG3 PRO    67      39.326  30.702  70.005  1.00  0.00           H  
ATOM   1056  HB2 PRO    67      37.417  32.888  68.903  1.00  0.00           H  
ATOM   1057  HB3 PRO    67      36.829  31.240  69.253  1.00  0.00           H  
ATOM   1058  HA  PRO    67      38.407  30.139  67.707  1.00  0.00           H  
ATOM   1059  N   ASP    68      36.121  30.845  66.572  1.00  0.00           N  
ATOM   1060  CA  ASP    68      35.074  30.673  65.525  1.00  0.00           C  
ATOM   1061  C   ASP    68      34.248  31.974  65.311  1.00  0.00           C  
ATOM   1062  O   ASP    68      34.363  32.977  66.032  1.00  0.00           O  
ATOM   1063  CB  ASP    68      34.178  29.471  65.916  1.00  0.00           C  
ATOM   1064  CG  ASP    68      33.227  28.968  64.853  1.00  0.00           C  
ATOM   1065  OD1 ASP    68      32.234  28.282  65.244  1.00  0.00           O  
ATOM   1066  OD2 ASP    68      33.470  29.177  63.614  1.00  0.00           O1-
ATOM   1067  H   ASP    68      35.912  30.373  67.440  1.00  0.00           H  
ATOM   1068  HA  ASP    68      35.566  30.415  64.587  1.00  0.00           H  
ATOM   1069  HB2 ASP    68      34.765  28.597  66.199  1.00  0.00           H  
ATOM   1070  HB3 ASP    68      33.608  29.758  66.800  1.00  0.00           H  
ATOM   1071  N   ARG    69      33.470  32.040  64.224  1.00  0.00           N  
ATOM   1072  CA  ARG    69      32.553  33.145  63.946  1.00  0.00           C  
ATOM   1073  C   ARG    69      31.178  32.613  63.454  1.00  0.00           C  
ATOM   1074  O   ARG    69      31.094  31.510  62.946  1.00  0.00           O  
ATOM   1075  CB  ARG    69      33.195  34.226  63.077  1.00  0.00           C  
ATOM   1076  CG  ARG    69      33.339  33.695  61.636  1.00  0.00           C  
ATOM   1077  CD  ARG    69      34.473  34.460  60.875  1.00  0.00           C  
ATOM   1078  NE  ARG    69      34.622  33.974  59.503  1.00  0.00           N  
ATOM   1079  CZ  ARG    69      35.270  32.920  59.191  1.00  0.00           C  
ATOM   1080  NH1 ARG    69      36.049  32.209  60.019  1.00  0.00           N  
ATOM   1081  NH2 ARG    69      35.171  32.525  57.977  1.00  0.00           N1+
ATOM   1082  H   ARG    69      33.249  31.262  63.619  1.00  0.00           H  
ATOM   1083  HA  ARG    69      32.277  33.645  64.874  1.00  0.00           H  
ATOM   1084  HB2 ARG    69      32.557  35.086  63.282  1.00  0.00           H  
ATOM   1085  HB3 ARG    69      34.196  34.389  63.477  1.00  0.00           H  
ATOM   1086  HG2 ARG    69      33.653  32.654  61.563  1.00  0.00           H  
ATOM   1087  HG3 ARG    69      32.363  33.927  61.211  1.00  0.00           H  
ATOM   1088  HD2 ARG    69      34.262  35.527  60.951  1.00  0.00           H  
ATOM   1089  HD3 ARG    69      35.483  34.377  61.277  1.00  0.00           H  
ATOM   1090  HE  ARG    69      34.065  34.461  58.815  1.00  0.00           H  
ATOM   1091 HH11 ARG    69      36.274  32.514  60.955  1.00  0.00           H  
ATOM   1092 HH12 ARG    69      36.455  31.382  59.606  1.00  0.00           H  
ATOM   1093 HH21 ARG    69      34.586  33.063  57.353  1.00  0.00           H  
ATOM   1094 HH22 ARG    69      35.681  31.684  57.748  1.00  0.00           H  
ATOM   1095  N   VAL    70      30.096  33.450  63.570  1.00  0.00           N  
ATOM   1096  CA  VAL    70      28.765  32.982  63.187  1.00  0.00           C  
ATOM   1097  C   VAL    70      28.658  32.581  61.707  1.00  0.00           C  
ATOM   1098  O   VAL    70      29.103  33.405  60.920  1.00  0.00           O  
ATOM   1099  CB  VAL    70      27.603  33.905  63.613  1.00  0.00           C  
ATOM   1100  CG1 VAL    70      27.734  35.379  63.192  1.00  0.00           C  
ATOM   1101  CG2 VAL    70      26.214  33.362  63.266  1.00  0.00           C  
ATOM   1102  H   VAL    70      30.155  34.339  64.045  1.00  0.00           H  
ATOM   1103  HA  VAL    70      28.556  32.106  63.801  1.00  0.00           H  
ATOM   1104  HB  VAL    70      27.675  33.927  64.700  1.00  0.00           H  
ATOM   1105 HG11 VAL    70      27.689  35.384  62.103  1.00  0.00           H  
ATOM   1106 HG12 VAL    70      26.855  35.915  63.550  1.00  0.00           H  
ATOM   1107 HG13 VAL    70      28.730  35.692  63.502  1.00  0.00           H  
ATOM   1108 HG21 VAL    70      26.082  33.465  62.189  1.00  0.00           H  
ATOM   1109 HG22 VAL    70      26.065  32.378  63.712  1.00  0.00           H  
ATOM   1110 HG23 VAL    70      25.493  34.105  63.609  1.00  0.00           H  
ATOM   1111  N   ALA    71      28.138  31.389  61.486  1.00  0.00           N  
ATOM   1112  CA  ALA    71      28.152  30.712  60.153  1.00  0.00           C  
ATOM   1113  C   ALA    71      26.840  31.003  59.416  1.00  0.00           C  
ATOM   1114  O   ALA    71      25.696  30.762  59.923  1.00  0.00           O  
ATOM   1115  CB  ALA    71      28.447  29.211  60.320  1.00  0.00           C  
ATOM   1116  H   ALA    71      27.687  30.892  62.241  1.00  0.00           H  
ATOM   1117  HA  ALA    71      28.942  31.177  59.563  1.00  0.00           H  
ATOM   1118  HB1 ALA    71      29.523  29.034  60.315  1.00  0.00           H  
ATOM   1119  HB2 ALA    71      27.945  28.825  61.207  1.00  0.00           H  
ATOM   1120  HB3 ALA    71      28.095  28.685  59.433  1.00  0.00           H  
ATOM   1121  N   THR    72      26.933  31.506  58.185  1.00  0.00           N  
ATOM   1122  CA  THR    72      25.809  31.675  57.263  1.00  0.00           C  
ATOM   1123  C   THR    72      25.976  30.538  56.259  1.00  0.00           C  
ATOM   1124  O   THR    72      26.553  30.750  55.198  1.00  0.00           O  
ATOM   1125  CB  THR    72      25.745  33.084  56.644  1.00  0.00           C  
ATOM   1126  CG2 THR    72      25.263  34.118  57.626  1.00  0.00           C  
ATOM   1127  OG1 THR    72      26.986  33.567  56.249  1.00  0.00           O  
ATOM   1128  H   THR    72      27.839  31.624  57.754  1.00  0.00           H  
ATOM   1129  HA  THR    72      24.835  31.627  57.750  1.00  0.00           H  
ATOM   1130  HB  THR    72      25.014  33.057  55.836  1.00  0.00           H  
ATOM   1131 HG21 THR    72      25.261  35.137  57.238  1.00  0.00           H  
ATOM   1132 HG22 THR    72      24.242  33.818  57.864  1.00  0.00           H  
ATOM   1133 HG23 THR    72      25.811  33.967  58.556  1.00  0.00           H  
ATOM   1134  HG1 THR    72      27.658  33.508  56.932  1.00  0.00           H  
ATOM   1135  N   SER    73      25.431  29.368  56.663  1.00  0.00           N  
ATOM   1136  CA  SER    73      25.367  28.289  55.716  1.00  0.00           C  
ATOM   1137  C   SER    73      24.698  28.621  54.384  1.00  0.00           C  
ATOM   1138  O   SER    73      25.017  27.947  53.397  1.00  0.00           O  
ATOM   1139  CB  SER    73      24.596  27.143  56.306  1.00  0.00           C  
ATOM   1140  OG  SER    73      25.339  26.535  57.356  1.00  0.00           O  
ATOM   1141  H   SER    73      25.256  29.173  57.639  1.00  0.00           H  
ATOM   1142  HA  SER    73      26.363  27.887  55.530  1.00  0.00           H  
ATOM   1143  HB2 SER    73      23.684  27.563  56.730  1.00  0.00           H  
ATOM   1144  HB3 SER    73      24.338  26.463  55.494  1.00  0.00           H  
ATOM   1145  HG  SER    73      24.848  25.759  57.636  1.00  0.00           H  
ATOM   1146  N   ARG    74      23.749  29.526  54.386  1.00  0.00           N  
ATOM   1147  CA  ARG    74      22.906  30.028  53.309  1.00  0.00           C  
ATOM   1148  C   ARG    74      22.408  31.409  53.691  1.00  0.00           C  
ATOM   1149  O   ARG    74      21.844  31.636  54.749  1.00  0.00           O  
ATOM   1150  CB  ARG    74      21.844  28.954  53.042  1.00  0.00           C  
ATOM   1151  CG  ARG    74      20.831  29.427  52.015  1.00  0.00           C  
ATOM   1152  CD  ARG    74      21.225  29.545  50.604  1.00  0.00           C  
ATOM   1153  NE  ARG    74      20.040  29.481  49.637  1.00  0.00           N  
ATOM   1154  CZ  ARG    74      20.170  29.598  48.293  1.00  0.00           C  
ATOM   1155  NH1 ARG    74      21.323  29.779  47.720  1.00  0.00           N  
ATOM   1156  NH2 ARG    74      19.184  29.536  47.537  1.00  0.00           N1+
ATOM   1157  H   ARG    74      23.585  30.002  55.262  1.00  0.00           H  
ATOM   1158  HA  ARG    74      23.529  30.083  52.416  1.00  0.00           H  
ATOM   1159  HB2 ARG    74      22.338  28.032  52.734  1.00  0.00           H  
ATOM   1160  HB3 ARG    74      21.331  28.708  53.972  1.00  0.00           H  
ATOM   1161  HG2 ARG    74      19.961  28.780  52.129  1.00  0.00           H  
ATOM   1162  HG3 ARG    74      20.344  30.373  52.251  1.00  0.00           H  
ATOM   1163  HD2 ARG    74      21.648  30.536  50.440  1.00  0.00           H  
ATOM   1164  HD3 ARG    74      21.819  28.643  50.450  1.00  0.00           H  
ATOM   1165  HE  ARG    74      19.087  29.265  49.891  1.00  0.00           H  
ATOM   1166 HH11 ARG    74      22.193  29.521  48.163  1.00  0.00           H  
ATOM   1167 HH12 ARG    74      21.360  30.014  46.738  1.00  0.00           H  
ATOM   1168 HH21 ARG    74      18.272  29.343  47.926  1.00  0.00           H  
ATOM   1169 HH22 ARG    74      19.402  29.831  46.596  1.00  0.00           H  
ATOM   1170  N   ILE    75      22.576  32.365  52.702  1.00  0.00           N  
ATOM   1171  CA  ILE    75      22.193  33.809  52.868  1.00  0.00           C  
ATOM   1172  C   ILE    75      20.642  33.935  53.158  1.00  0.00           C  
ATOM   1173  O   ILE    75      19.875  33.352  52.443  1.00  0.00           O  
ATOM   1174  CB  ILE    75      22.706  34.618  51.620  1.00  0.00           C  
ATOM   1175  CG2 ILE    75      22.060  34.298  50.211  1.00  0.00           C  
ATOM   1176  CG1 ILE    75      22.444  36.155  51.874  1.00  0.00           C  
ATOM   1177  CD1 ILE    75      23.287  36.964  50.928  1.00  0.00           C  
ATOM   1178  H   ILE    75      22.948  32.143  51.790  1.00  0.00           H  
ATOM   1179  HA  ILE    75      22.836  34.169  53.671  1.00  0.00           H  
ATOM   1180  HB  ILE    75      23.776  34.416  51.582  1.00  0.00           H  
ATOM   1181 HG21 ILE    75      21.974  33.213  50.150  1.00  0.00           H  
ATOM   1182 HG22 ILE    75      21.067  34.707  50.026  1.00  0.00           H  
ATOM   1183 HG23 ILE    75      22.774  34.654  49.468  1.00  0.00           H  
ATOM   1184 HG12 ILE    75      21.386  36.371  51.725  1.00  0.00           H  
ATOM   1185 HG13 ILE    75      22.667  36.424  52.906  1.00  0.00           H  
ATOM   1186 HD11 ILE    75      24.154  36.398  50.587  1.00  0.00           H  
ATOM   1187 HD12 ILE    75      22.793  37.263  50.003  1.00  0.00           H  
ATOM   1188 HD13 ILE    75      23.543  37.899  51.425  1.00  0.00           H  
ATOM   1189  N   SER    76      20.221  34.993  53.907  1.00  0.00           N  
ATOM   1190  CA  SER    76      18.816  35.401  53.983  1.00  0.00           C  
ATOM   1191  C   SER    76      18.347  36.241  52.816  1.00  0.00           C  
ATOM   1192  O   SER    76      19.166  37.015  52.309  1.00  0.00           O  
ATOM   1193  CB  SER    76      18.457  36.105  55.243  1.00  0.00           C  
ATOM   1194  OG  SER    76      18.661  35.329  56.419  1.00  0.00           O  
ATOM   1195  H   SER    76      20.950  35.548  54.331  1.00  0.00           H  
ATOM   1196  HA  SER    76      18.201  34.502  54.048  1.00  0.00           H  
ATOM   1197  HB2 SER    76      18.909  37.095  55.309  1.00  0.00           H  
ATOM   1198  HB3 SER    76      17.381  36.277  55.251  1.00  0.00           H  
ATOM   1199  HG  SER    76      19.606  35.161  56.432  1.00  0.00           H  
ATOM   1200  N   ASP    77      17.142  36.002  52.248  1.00  0.00           N  
ATOM   1201  CA  ASP    77      16.677  36.425  50.994  1.00  0.00           C  
ATOM   1202  C   ASP    77      17.456  35.951  49.752  1.00  0.00           C  
ATOM   1203  O   ASP    77      17.834  36.707  48.794  1.00  0.00           O  
ATOM   1204  CB  ASP    77      16.383  37.958  50.944  1.00  0.00           C  
ATOM   1205  CG  ASP    77      15.741  38.492  52.256  1.00  0.00           C  
ATOM   1206  OD1 ASP    77      14.883  37.802  52.907  1.00  0.00           O  
ATOM   1207  OD2 ASP    77      16.114  39.662  52.590  1.00  0.00           O1-
ATOM   1208  H   ASP    77      16.665  35.225  52.682  1.00  0.00           H  
ATOM   1209  HA  ASP    77      15.695  35.972  50.857  1.00  0.00           H  
ATOM   1210  HB2 ASP    77      17.305  38.487  50.708  1.00  0.00           H  
ATOM   1211  HB3 ASP    77      15.584  38.119  50.221  1.00  0.00           H  
ATOM   1212  N   ALA    78      17.579  34.607  49.736  1.00  0.00           N  
ATOM   1213  CA  ALA    78      18.398  33.950  48.739  1.00  0.00           C  
ATOM   1214  C   ALA    78      17.882  34.001  47.289  1.00  0.00           C  
ATOM   1215  O   ALA    78      18.675  33.864  46.374  1.00  0.00           O  
ATOM   1216  CB  ALA    78      18.671  32.509  49.172  1.00  0.00           C  
ATOM   1217  H   ALA    78      17.118  34.107  50.482  1.00  0.00           H  
ATOM   1218  HA  ALA    78      19.344  34.492  48.765  1.00  0.00           H  
ATOM   1219  HB1 ALA    78      17.807  31.942  48.824  1.00  0.00           H  
ATOM   1220  HB2 ALA    78      19.467  32.060  48.578  1.00  0.00           H  
ATOM   1221  HB3 ALA    78      18.768  32.372  50.249  1.00  0.00           H  
ATOM   1222  N   HIS    79      16.576  34.081  47.089  1.00  0.00           N  
ATOM   1223  CA  HIS    79      15.977  34.388  45.776  1.00  0.00           C  
ATOM   1224  C   HIS    79      16.623  35.639  45.166  1.00  0.00           C  
ATOM   1225  O   HIS    79      16.877  35.681  43.945  1.00  0.00           O  
ATOM   1226  CB  HIS    79      14.509  34.565  46.080  1.00  0.00           C  
ATOM   1227  CG  HIS    79      14.091  35.572  47.163  1.00  0.00           C  
ATOM   1228  ND1 HIS    79      14.316  35.380  48.566  1.00  0.00           N  
ATOM   1229  CE1 HIS    79      13.668  36.358  49.259  1.00  0.00           C  
ATOM   1230  NE2 HIS    79      13.050  37.164  48.337  1.00  0.00           N  
ATOM   1231  CD2 HIS    79      13.278  36.647  47.046  1.00  0.00           C  
ATOM   1232  H   HIS    79      16.009  34.351  47.880  1.00  0.00           H  
ATOM   1233  HA  HIS    79      16.182  33.628  45.022  1.00  0.00           H  
ATOM   1234  HB2 HIS    79      14.158  34.933  45.116  1.00  0.00           H  
ATOM   1235  HB3 HIS    79      14.101  33.573  46.275  1.00  0.00           H  
ATOM   1236  HE1 HIS    79      13.652  36.563  50.319  1.00  0.00           H  
ATOM   1237  HE2 HIS    79      12.521  37.990  48.579  1.00  0.00           H  
ATOM   1238  HD2 HIS    79      12.837  37.041  46.142  1.00  0.00           H  
ATOM   1239  N   LEU    80      17.035  36.674  45.937  1.00  0.00           N  
ATOM   1240  CA  LEU    80      17.868  37.839  45.484  1.00  0.00           C  
ATOM   1241  C   LEU    80      19.313  37.573  45.356  1.00  0.00           C  
ATOM   1242  O   LEU    80      19.940  37.832  44.306  1.00  0.00           O  
ATOM   1243  CB  LEU    80      17.566  39.029  46.429  1.00  0.00           C  
ATOM   1244  CG  LEU    80      16.146  39.254  46.994  1.00  0.00           C  
ATOM   1245  CD1 LEU    80      16.346  40.293  48.140  1.00  0.00           C  
ATOM   1246  CD2 LEU    80      15.123  39.558  45.864  1.00  0.00           C  
ATOM   1247  H   LEU    80      16.979  36.535  46.936  1.00  0.00           H  
ATOM   1248  HA  LEU    80      17.517  38.249  44.536  1.00  0.00           H  
ATOM   1249  HB2 LEU    80      18.243  38.757  47.239  1.00  0.00           H  
ATOM   1250  HB3 LEU    80      18.057  39.894  45.984  1.00  0.00           H  
ATOM   1251  HG  LEU    80      15.751  38.354  47.466  1.00  0.00           H  
ATOM   1252 HD11 LEU    80      16.909  41.116  47.700  1.00  0.00           H  
ATOM   1253 HD12 LEU    80      15.371  40.524  48.568  1.00  0.00           H  
ATOM   1254 HD13 LEU    80      16.901  39.747  48.904  1.00  0.00           H  
ATOM   1255 HD21 LEU    80      15.539  40.314  45.199  1.00  0.00           H  
ATOM   1256 HD22 LEU    80      14.888  38.676  45.268  1.00  0.00           H  
ATOM   1257 HD23 LEU    80      14.197  40.030  46.195  1.00  0.00           H  
ATOM   1258  N   ALA    81      19.996  36.889  46.287  1.00  0.00           N  
ATOM   1259  CA  ALA    81      21.366  36.547  46.092  1.00  0.00           C  
ATOM   1260  C   ALA    81      21.770  35.560  44.963  1.00  0.00           C  
ATOM   1261  O   ALA    81      22.855  35.682  44.452  1.00  0.00           O  
ATOM   1262  CB  ALA    81      21.817  35.933  47.473  1.00  0.00           C  
ATOM   1263  H   ALA    81      19.447  36.609  47.087  1.00  0.00           H  
ATOM   1264  HA  ALA    81      21.919  37.482  46.009  1.00  0.00           H  
ATOM   1265  HB1 ALA    81      21.965  36.642  48.288  1.00  0.00           H  
ATOM   1266  HB2 ALA    81      21.176  35.074  47.676  1.00  0.00           H  
ATOM   1267  HB3 ALA    81      22.732  35.345  47.410  1.00  0.00           H  
ATOM   1268  N   ASP    82      20.940  34.573  44.636  1.00  0.00           N  
ATOM   1269  CA  ASP    82      21.285  33.699  43.494  1.00  0.00           C  
ATOM   1270  C   ASP    82      21.133  34.444  42.168  1.00  0.00           C  
ATOM   1271  O   ASP    82      22.090  34.542  41.379  1.00  0.00           O  
ATOM   1272  CB  ASP    82      20.381  32.443  43.612  1.00  0.00           C  
ATOM   1273  CG  ASP    82      20.499  31.655  44.926  1.00  0.00           C  
ATOM   1274  OD1 ASP    82      19.739  30.684  45.052  1.00  0.00           O  
ATOM   1275  OD2 ASP    82      21.342  31.888  45.772  1.00  0.00           O1-
ATOM   1276  H   ASP    82      20.106  34.489  45.198  1.00  0.00           H  
ATOM   1277  HA  ASP    82      22.339  33.443  43.592  1.00  0.00           H  
ATOM   1278  HB2 ASP    82      19.355  32.808  43.642  1.00  0.00           H  
ATOM   1279  HB3 ASP    82      20.661  31.743  42.824  1.00  0.00           H  
ATOM   1280  N   THR    83      19.963  35.017  41.938  1.00  0.00           N  
ATOM   1281  CA  THR    83      19.597  35.772  40.747  1.00  0.00           C  
ATOM   1282  C   THR    83      20.669  36.751  40.186  1.00  0.00           C  
ATOM   1283  O   THR    83      20.985  36.771  38.968  1.00  0.00           O  
ATOM   1284  CB  THR    83      18.219  36.466  40.988  1.00  0.00           C  
ATOM   1285  CG2 THR    83      17.730  37.211  39.767  1.00  0.00           C  
ATOM   1286  OG1 THR    83      17.279  35.455  41.264  1.00  0.00           O  
ATOM   1287  H   THR    83      19.225  34.787  42.588  1.00  0.00           H  
ATOM   1288  HA  THR    83      19.383  34.964  40.047  1.00  0.00           H  
ATOM   1289  HB  THR    83      18.222  37.215  41.780  1.00  0.00           H  
ATOM   1290 HG21 THR    83      16.733  37.585  40.001  1.00  0.00           H  
ATOM   1291 HG22 THR    83      18.381  38.065  39.576  1.00  0.00           H  
ATOM   1292 HG23 THR    83      17.697  36.584  38.876  1.00  0.00           H  
ATOM   1293  HG1 THR    83      17.071  35.619  42.186  1.00  0.00           H  
ATOM   1294  N   MET    84      21.270  37.546  41.102  1.00  0.00           N  
ATOM   1295  CA  MET    84      22.345  38.506  40.835  1.00  0.00           C  
ATOM   1296  C   MET    84      23.794  37.958  40.624  1.00  0.00           C  
ATOM   1297  O   MET    84      24.645  38.659  40.074  1.00  0.00           O  
ATOM   1298  CB  MET    84      22.473  39.539  41.983  1.00  0.00           C  
ATOM   1299  CG  MET    84      23.057  39.053  43.327  1.00  0.00           C  
ATOM   1300  SD  MET    84      22.566  40.238  44.675  1.00  0.00           S  
ATOM   1301  CE  MET    84      23.872  41.475  44.554  1.00  0.00           C  
ATOM   1302  H   MET    84      20.948  37.412  42.050  1.00  0.00           H  
ATOM   1303  HA  MET    84      22.061  39.056  39.938  1.00  0.00           H  
ATOM   1304  HB2 MET    84      22.940  40.461  41.635  1.00  0.00           H  
ATOM   1305  HB3 MET    84      21.430  39.809  42.151  1.00  0.00           H  
ATOM   1306  HG2 MET    84      22.630  38.097  43.630  1.00  0.00           H  
ATOM   1307  HG3 MET    84      24.146  39.070  43.361  1.00  0.00           H  
ATOM   1308  HE1 MET    84      24.626  41.221  43.809  1.00  0.00           H  
ATOM   1309  HE2 MET    84      23.412  42.447  44.375  1.00  0.00           H  
ATOM   1310  HE3 MET    84      24.425  41.577  45.489  1.00  0.00           H  
ATOM   1311  N   ILE    85      24.082  36.697  40.899  1.00  0.00           N  
ATOM   1312  CA  ILE    85      25.491  36.166  40.795  1.00  0.00           C  
ATOM   1313  C   ILE    85      25.880  36.141  39.322  1.00  0.00           C  
ATOM   1314  O   ILE    85      25.152  35.518  38.517  1.00  0.00           O  
ATOM   1315  CB  ILE    85      25.670  34.738  41.417  1.00  0.00           C  
ATOM   1316  CG2 ILE    85      26.975  33.974  40.964  1.00  0.00           C  
ATOM   1317  CG1 ILE    85      25.844  34.935  42.913  1.00  0.00           C  
ATOM   1318  CD1 ILE    85      27.142  35.282  43.501  1.00  0.00           C  
ATOM   1319  H   ILE    85      23.378  36.015  41.145  1.00  0.00           H  
ATOM   1320  HA  ILE    85      26.206  36.828  41.286  1.00  0.00           H  
ATOM   1321  HB  ILE    85      24.826  34.068  41.254  1.00  0.00           H  
ATOM   1322 HG21 ILE    85      27.849  34.567  40.693  1.00  0.00           H  
ATOM   1323 HG22 ILE    85      27.136  33.112  41.612  1.00  0.00           H  
ATOM   1324 HG23 ILE    85      26.677  33.459  40.051  1.00  0.00           H  
ATOM   1325 HG12 ILE    85      25.172  35.701  43.299  1.00  0.00           H  
ATOM   1326 HG13 ILE    85      25.572  34.035  43.466  1.00  0.00           H  
ATOM   1327 HD11 ILE    85      27.642  34.317  43.583  1.00  0.00           H  
ATOM   1328 HD12 ILE    85      27.786  35.907  42.883  1.00  0.00           H  
ATOM   1329 HD13 ILE    85      26.946  35.657  44.506  1.00  0.00           H  
ATOM   1330  N   GLY    86      27.122  36.638  38.948  1.00  0.00           N  
ATOM   1331  CA  GLY    86      27.595  36.552  37.587  1.00  0.00           C  
ATOM   1332  C   GLY    86      27.304  37.706  36.703  1.00  0.00           C  
ATOM   1333  O   GLY    86      27.917  37.804  35.623  1.00  0.00           O  
ATOM   1334  H   GLY    86      27.725  36.987  39.679  1.00  0.00           H  
ATOM   1335  HA2 GLY    86      28.677  36.453  37.667  1.00  0.00           H  
ATOM   1336  HA3 GLY    86      27.244  35.662  37.066  1.00  0.00           H  
ATOM   1337  N   LYS    87      26.428  38.649  37.152  1.00  0.00           N  
ATOM   1338  CA  LYS    87      26.136  39.891  36.321  1.00  0.00           C  
ATOM   1339  C   LYS    87      27.309  40.876  36.434  1.00  0.00           C  
ATOM   1340  O   LYS    87      27.976  40.851  37.495  1.00  0.00           O  
ATOM   1341  CB  LYS    87      24.853  40.599  36.808  1.00  0.00           C  
ATOM   1342  CG  LYS    87      23.577  39.728  36.827  1.00  0.00           C  
ATOM   1343  CD  LYS    87      23.117  39.046  35.583  1.00  0.00           C  
ATOM   1344  CE  LYS    87      22.939  40.018  34.402  1.00  0.00           C  
ATOM   1345  NZ  LYS    87      22.428  39.355  33.152  1.00  0.00           N1+
ATOM   1346  H   LYS    87      26.102  38.625  38.108  1.00  0.00           H  
ATOM   1347  HA  LYS    87      25.952  39.618  35.283  1.00  0.00           H  
ATOM   1348  HB2 LYS    87      24.985  41.088  37.773  1.00  0.00           H  
ATOM   1349  HB3 LYS    87      24.631  41.453  36.167  1.00  0.00           H  
ATOM   1350  HG2 LYS    87      23.647  38.978  37.614  1.00  0.00           H  
ATOM   1351  HG3 LYS    87      22.726  40.289  37.214  1.00  0.00           H  
ATOM   1352  HD2 LYS    87      23.836  38.345  35.157  1.00  0.00           H  
ATOM   1353  HD3 LYS    87      22.170  38.557  35.810  1.00  0.00           H  
ATOM   1354  HE2 LYS    87      22.315  40.865  34.685  1.00  0.00           H  
ATOM   1355  HE3 LYS    87      23.945  40.353  34.146  1.00  0.00           H  
ATOM   1356  HZ1 LYS    87      22.640  39.893  32.323  1.00  0.00           H  
ATOM   1357  HZ2 LYS    87      22.728  38.402  33.003  1.00  0.00           H  
ATOM   1358  HZ3 LYS    87      21.425  39.243  33.129  1.00  0.00           H  
ATOM   1359  N   ALA    88      27.613  41.764  35.451  1.00  0.00           N  
ATOM   1360  CA  ALA    88      28.343  43.057  35.611  1.00  0.00           C  
ATOM   1361  C   ALA    88      27.491  43.917  36.589  1.00  0.00           C  
ATOM   1362  O   ALA    88      26.233  43.799  36.668  1.00  0.00           O  
ATOM   1363  CB  ALA    88      28.608  43.734  34.299  1.00  0.00           C  
ATOM   1364  H   ALA    88      26.949  41.791  34.690  1.00  0.00           H  
ATOM   1365  HA  ALA    88      29.257  42.872  36.175  1.00  0.00           H  
ATOM   1366  HB1 ALA    88      29.313  44.560  34.388  1.00  0.00           H  
ATOM   1367  HB2 ALA    88      29.091  42.968  33.692  1.00  0.00           H  
ATOM   1368  HB3 ALA    88      27.710  44.133  33.828  1.00  0.00           H  
ATOM   1369  N   VAL    89      28.048  44.957  37.288  1.00  0.00           N  
ATOM   1370  CA  VAL    89      27.403  45.829  38.292  1.00  0.00           C  
ATOM   1371  C   VAL    89      28.121  47.166  38.380  1.00  0.00           C  
ATOM   1372  O   VAL    89      29.220  47.306  37.946  1.00  0.00           O  
ATOM   1373  CB  VAL    89      27.376  45.174  39.661  1.00  0.00           C  
ATOM   1374  CG1 VAL    89      26.530  43.786  39.798  1.00  0.00           C  
ATOM   1375  CG2 VAL    89      28.769  44.882  40.212  1.00  0.00           C  
ATOM   1376  H   VAL    89      29.049  45.019  37.171  1.00  0.00           H  
ATOM   1377  HA  VAL    89      26.408  46.098  37.938  1.00  0.00           H  
ATOM   1378  HB  VAL    89      26.973  45.948  40.314  1.00  0.00           H  
ATOM   1379 HG11 VAL    89      25.563  43.858  39.302  1.00  0.00           H  
ATOM   1380 HG12 VAL    89      27.124  42.957  39.413  1.00  0.00           H  
ATOM   1381 HG13 VAL    89      26.455  43.704  40.883  1.00  0.00           H  
ATOM   1382 HG21 VAL    89      29.413  45.761  40.164  1.00  0.00           H  
ATOM   1383 HG22 VAL    89      28.778  44.472  41.221  1.00  0.00           H  
ATOM   1384 HG23 VAL    89      29.270  44.146  39.583  1.00  0.00           H  
ATOM   1385  N   GLU    90      27.476  48.158  39.002  1.00  0.00           N  
ATOM   1386  CA  GLU    90      28.159  49.374  39.497  1.00  0.00           C  
ATOM   1387  C   GLU    90      27.836  49.576  40.922  1.00  0.00           C  
ATOM   1388  O   GLU    90      26.846  50.156  41.420  1.00  0.00           O  
ATOM   1389  CB  GLU    90      27.782  50.582  38.677  1.00  0.00           C  
ATOM   1390  CG  GLU    90      28.588  51.874  39.025  1.00  0.00           C  
ATOM   1391  CD  GLU    90      27.754  53.039  38.488  1.00  0.00           C  
ATOM   1392  OE1 GLU    90      26.649  53.347  38.962  1.00  0.00           O  
ATOM   1393  OE2 GLU    90      28.202  53.633  37.505  1.00  0.00           O1-
ATOM   1394  H   GLU    90      26.556  47.962  39.369  1.00  0.00           H  
ATOM   1395  HA  GLU    90      29.222  49.162  39.383  1.00  0.00           H  
ATOM   1396  HB2 GLU    90      28.032  50.398  37.632  1.00  0.00           H  
ATOM   1397  HB3 GLU    90      26.720  50.788  38.799  1.00  0.00           H  
ATOM   1398  HG2 GLU    90      28.636  51.969  40.110  1.00  0.00           H  
ATOM   1399  HG3 GLU    90      29.582  51.819  38.582  1.00  0.00           H  
ATOM   1400  N   HIS    91      28.788  49.101  41.688  1.00  0.00           N  
ATOM   1401  CA  HIS    91      28.965  49.306  43.183  1.00  0.00           C  
ATOM   1402  C   HIS    91      29.324  50.757  43.429  1.00  0.00           C  
ATOM   1403  O   HIS    91      30.043  51.319  42.596  1.00  0.00           O  
ATOM   1404  CB  HIS    91      30.088  48.307  43.650  1.00  0.00           C  
ATOM   1405  CG  HIS    91      30.142  48.088  45.154  1.00  0.00           C  
ATOM   1406  ND1 HIS    91      31.143  47.327  45.761  1.00  0.00           N  
ATOM   1407  CE1 HIS    91      30.912  47.262  47.079  1.00  0.00           C  
ATOM   1408  NE2 HIS    91      29.746  47.872  47.319  1.00  0.00           N  
ATOM   1409  CD2 HIS    91      29.192  48.326  46.128  1.00  0.00           C  
ATOM   1410  H   HIS    91      29.568  48.798  41.122  1.00  0.00           H  
ATOM   1411  HA  HIS    91      27.983  49.174  43.635  1.00  0.00           H  
ATOM   1412  HB2 HIS    91      29.867  47.355  43.169  1.00  0.00           H  
ATOM   1413  HB3 HIS    91      31.037  48.667  43.254  1.00  0.00           H  
ATOM   1414  HE1 HIS    91      31.559  46.802  47.811  1.00  0.00           H  
ATOM   1415  HE2 HIS    91      29.271  47.783  48.205  1.00  0.00           H  
ATOM   1416  HD2 HIS    91      28.139  48.561  46.071  1.00  0.00           H  
ATOM   1417  N   MET    92      29.002  51.425  44.570  1.00  0.00           N  
ATOM   1418  CA  MET    92      29.399  52.746  44.812  1.00  0.00           C  
ATOM   1419  C   MET    92      29.682  52.916  46.350  1.00  0.00           C  
ATOM   1420  O   MET    92      28.968  52.291  47.138  1.00  0.00           O  
ATOM   1421  CB  MET    92      28.184  53.565  44.411  1.00  0.00           C  
ATOM   1422  CG  MET    92      27.962  54.892  45.048  1.00  0.00           C  
ATOM   1423  SD  MET    92      26.651  55.996  44.438  1.00  0.00           S  
ATOM   1424  CE  MET    92      27.236  56.524  42.797  1.00  0.00           C  
ATOM   1425  H   MET    92      28.431  51.050  45.314  1.00  0.00           H  
ATOM   1426  HA  MET    92      30.320  53.004  44.290  1.00  0.00           H  
ATOM   1427  HB2 MET    92      28.224  53.639  43.324  1.00  0.00           H  
ATOM   1428  HB3 MET    92      27.273  53.004  44.621  1.00  0.00           H  
ATOM   1429  HG2 MET    92      27.811  54.782  46.121  1.00  0.00           H  
ATOM   1430  HG3 MET    92      28.854  55.501  44.896  1.00  0.00           H  
ATOM   1431  HE1 MET    92      27.854  57.422  42.813  1.00  0.00           H  
ATOM   1432  HE2 MET    92      27.681  55.688  42.258  1.00  0.00           H  
ATOM   1433  HE3 MET    92      26.326  56.822  42.276  1.00  0.00           H  
ATOM   1434  N   PHE    93      30.721  53.694  46.778  1.00  0.00           N  
ATOM   1435  CA  PHE    93      31.165  53.924  48.143  1.00  0.00           C  
ATOM   1436  C   PHE    93      30.769  55.332  48.514  1.00  0.00           C  
ATOM   1437  O   PHE    93      30.428  56.155  47.617  1.00  0.00           O  
ATOM   1438  CB  PHE    93      32.629  53.655  48.233  1.00  0.00           C  
ATOM   1439  CG  PHE    93      33.093  52.334  47.777  1.00  0.00           C  
ATOM   1440  CD1 PHE    93      33.928  52.124  46.650  1.00  0.00           C  
ATOM   1441  CE1 PHE    93      34.378  50.830  46.317  1.00  0.00           C  
ATOM   1442  CZ  PHE    93      33.840  49.729  46.974  1.00  0.00           C  
ATOM   1443  CE2 PHE    93      33.043  49.871  48.146  1.00  0.00           C  
ATOM   1444  CD2 PHE    93      32.656  51.181  48.455  1.00  0.00           C  
ATOM   1445  H   PHE    93      31.146  54.206  46.019  1.00  0.00           H  
ATOM   1446  HA  PHE    93      30.573  53.267  48.780  1.00  0.00           H  
ATOM   1447  HB2 PHE    93      33.169  54.434  47.696  1.00  0.00           H  
ATOM   1448  HB3 PHE    93      32.972  53.718  49.266  1.00  0.00           H  
ATOM   1449  HD1 PHE    93      34.162  52.973  46.025  1.00  0.00           H  
ATOM   1450  HE1 PHE    93      34.922  50.771  45.386  1.00  0.00           H  
ATOM   1451  HZ  PHE    93      34.095  48.736  46.637  1.00  0.00           H  
ATOM   1452  HE2 PHE    93      32.533  49.067  48.656  1.00  0.00           H  
ATOM   1453  HD2 PHE    93      32.062  51.264  49.354  1.00  0.00           H  
ATOM   1454  N   GLU    94      30.826  55.633  49.818  1.00  0.00           N  
ATOM   1455  CA  GLU    94      30.350  56.916  50.400  1.00  0.00           C  
ATOM   1456  C   GLU    94      31.077  57.281  51.661  1.00  0.00           C  
ATOM   1457  O   GLU    94      31.620  56.440  52.322  1.00  0.00           O  
ATOM   1458  CB  GLU    94      28.833  56.809  50.690  1.00  0.00           C  
ATOM   1459  CG  GLU    94      28.566  55.887  51.922  1.00  0.00           C  
ATOM   1460  CD  GLU    94      27.020  55.517  52.003  1.00  0.00           C  
ATOM   1461  OE1 GLU    94      26.207  56.250  51.411  1.00  0.00           O  
ATOM   1462  OE2 GLU    94      26.632  54.499  52.660  1.00  0.00           O1-
ATOM   1463  H   GLU    94      31.192  54.947  50.463  1.00  0.00           H  
ATOM   1464  HA  GLU    94      30.491  57.735  49.694  1.00  0.00           H  
ATOM   1465  HB2 GLU    94      28.439  57.808  50.876  1.00  0.00           H  
ATOM   1466  HB3 GLU    94      28.373  56.351  49.815  1.00  0.00           H  
ATOM   1467  HG2 GLU    94      29.117  54.946  51.939  1.00  0.00           H  
ATOM   1468  HG3 GLU    94      28.983  56.398  52.790  1.00  0.00           H  
ATOM   1469  N   THR    95      31.198  58.586  51.960  1.00  0.00           N  
ATOM   1470  CA  THR    95      31.854  59.214  53.122  1.00  0.00           C  
ATOM   1471  C   THR    95      30.997  60.275  53.934  1.00  0.00           C  
ATOM   1472  O   THR    95      29.992  60.735  53.404  1.00  0.00           O  
ATOM   1473  CB  THR    95      33.178  59.838  52.770  1.00  0.00           C  
ATOM   1474  CG2 THR    95      34.320  58.799  52.755  1.00  0.00           C  
ATOM   1475  OG1 THR    95      33.090  60.532  51.484  1.00  0.00           O  
ATOM   1476  H   THR    95      30.815  59.247  51.299  1.00  0.00           H  
ATOM   1477  HA  THR    95      32.212  58.486  53.850  1.00  0.00           H  
ATOM   1478  HB  THR    95      33.539  60.615  53.444  1.00  0.00           H  
ATOM   1479 HG21 THR    95      35.261  59.245  52.435  1.00  0.00           H  
ATOM   1480 HG22 THR    95      34.570  58.386  53.732  1.00  0.00           H  
ATOM   1481 HG23 THR    95      34.174  57.931  52.112  1.00  0.00           H  
ATOM   1482  HG1 THR    95      32.489  61.281  51.475  1.00  0.00           H  
ATOM   1483  N   GLU    96      31.380  60.717  55.216  1.00  0.00           N  
ATOM   1484  CA  GLU    96      30.635  61.716  56.033  1.00  0.00           C  
ATOM   1485  C   GLU    96      30.569  63.137  55.457  1.00  0.00           C  
ATOM   1486  O   GLU    96      29.845  63.998  55.991  1.00  0.00           O  
ATOM   1487  CB  GLU    96      30.952  61.667  57.573  1.00  0.00           C  
ATOM   1488  CG  GLU    96      32.141  62.515  58.041  1.00  0.00           C  
ATOM   1489  CD  GLU    96      33.477  61.871  57.786  1.00  0.00           C  
ATOM   1490  OE1 GLU    96      34.433  62.617  57.728  1.00  0.00           O  
ATOM   1491  OE2 GLU    96      33.540  60.610  57.590  1.00  0.00           O1-
ATOM   1492  H   GLU    96      32.238  60.312  55.560  1.00  0.00           H  
ATOM   1493  HA  GLU    96      29.573  61.481  55.965  1.00  0.00           H  
ATOM   1494  HB2 GLU    96      30.117  62.177  58.051  1.00  0.00           H  
ATOM   1495  HB3 GLU    96      30.966  60.664  58.000  1.00  0.00           H  
ATOM   1496  HG2 GLU    96      32.026  63.503  57.594  1.00  0.00           H  
ATOM   1497  HG3 GLU    96      31.998  62.603  59.118  1.00  0.00           H  
ATOM   1498  N   ASP    97      31.397  63.357  54.421  1.00  0.00           N  
ATOM   1499  CA  ASP    97      31.368  64.620  53.721  1.00  0.00           C  
ATOM   1500  C   ASP    97      30.157  64.637  52.702  1.00  0.00           C  
ATOM   1501  O   ASP    97      29.867  65.681  52.081  1.00  0.00           O  
ATOM   1502  CB  ASP    97      32.605  64.955  52.872  1.00  0.00           C  
ATOM   1503  CG  ASP    97      32.975  64.087  51.652  1.00  0.00           C  
ATOM   1504  OD1 ASP    97      32.370  63.024  51.464  1.00  0.00           O  
ATOM   1505  OD2 ASP    97      33.836  64.470  50.847  1.00  0.00           O1-
ATOM   1506  H   ASP    97      31.985  62.593  54.120  1.00  0.00           H  
ATOM   1507  HA  ASP    97      31.171  65.395  54.463  1.00  0.00           H  
ATOM   1508  HB2 ASP    97      32.538  65.957  52.447  1.00  0.00           H  
ATOM   1509  HB3 ASP    97      33.484  64.897  53.513  1.00  0.00           H  
ATOM   1510  N   GLY    98      29.545  63.457  52.390  1.00  0.00           N  
ATOM   1511  CA  GLY    98      28.501  63.223  51.408  1.00  0.00           C  
ATOM   1512  C   GLY    98      28.943  62.763  50.000  1.00  0.00           C  
ATOM   1513  O   GLY    98      28.187  62.653  49.013  1.00  0.00           O  
ATOM   1514  H   GLY    98      29.820  62.641  52.918  1.00  0.00           H  
ATOM   1515  HA2 GLY    98      27.837  62.518  51.910  1.00  0.00           H  
ATOM   1516  HA3 GLY    98      27.931  64.152  51.360  1.00  0.00           H  
ATOM   1517  N   SER    99      30.276  62.578  49.761  1.00  0.00           N  
ATOM   1518  CA  SER    99      30.868  62.290  48.468  1.00  0.00           C  
ATOM   1519  C   SER    99      30.537  60.884  48.089  1.00  0.00           C  
ATOM   1520  O   SER    99      30.545  59.965  48.870  1.00  0.00           O  
ATOM   1521  CB  SER    99      32.430  62.403  48.386  1.00  0.00           C  
ATOM   1522  OG  SER    99      32.901  63.723  48.529  1.00  0.00           O  
ATOM   1523  H   SER    99      30.912  62.564  50.546  1.00  0.00           H  
ATOM   1524  HA  SER    99      30.385  62.898  47.703  1.00  0.00           H  
ATOM   1525  HB2 SER    99      32.904  61.806  49.166  1.00  0.00           H  
ATOM   1526  HB3 SER    99      32.721  61.996  47.418  1.00  0.00           H  
ATOM   1527  HG  SER    99      33.005  63.894  49.468  1.00  0.00           H  
ATOM   1528  N   LYS   100      30.271  60.594  46.809  1.00  0.00           N  
ATOM   1529  CA  LYS   100      30.153  59.202  46.253  1.00  0.00           C  
ATOM   1530  C   LYS   100      31.292  58.857  45.300  1.00  0.00           C  
ATOM   1531  O   LYS   100      31.764  59.595  44.468  1.00  0.00           O  
ATOM   1532  CB  LYS   100      28.792  59.076  45.499  1.00  0.00           C  
ATOM   1533  CG  LYS   100      27.566  59.035  46.408  1.00  0.00           C  
ATOM   1534  CD  LYS   100      27.437  57.970  47.432  1.00  0.00           C  
ATOM   1535  CE  LYS   100      26.011  57.594  47.823  1.00  0.00           C  
ATOM   1536  NZ  LYS   100      25.955  56.346  48.636  1.00  0.00           N1+
ATOM   1537  H   LYS   100      30.143  61.358  46.161  1.00  0.00           H  
ATOM   1538  HA  LYS   100      30.175  58.395  46.986  1.00  0.00           H  
ATOM   1539  HB2 LYS   100      28.757  59.857  44.740  1.00  0.00           H  
ATOM   1540  HB3 LYS   100      28.827  58.148  44.929  1.00  0.00           H  
ATOM   1541  HG2 LYS   100      27.580  60.000  46.915  1.00  0.00           H  
ATOM   1542  HG3 LYS   100      26.769  58.922  45.674  1.00  0.00           H  
ATOM   1543  HD2 LYS   100      27.992  57.111  47.054  1.00  0.00           H  
ATOM   1544  HD3 LYS   100      27.825  58.304  48.394  1.00  0.00           H  
ATOM   1545  HE2 LYS   100      25.596  58.429  48.388  1.00  0.00           H  
ATOM   1546  HE3 LYS   100      25.602  57.423  46.827  1.00  0.00           H  
ATOM   1547  HZ1 LYS   100      26.630  55.658  48.334  1.00  0.00           H  
ATOM   1548  HZ2 LYS   100      26.218  56.623  49.570  1.00  0.00           H  
ATOM   1549  HZ3 LYS   100      25.059  55.904  48.785  1.00  0.00           H  
ATOM   1550  N   ASP   101      31.598  57.605  45.327  1.00  0.00           N  
ATOM   1551  CA  ASP   101      32.635  57.054  44.440  1.00  0.00           C  
ATOM   1552  C   ASP   101      32.073  55.804  43.732  1.00  0.00           C  
ATOM   1553  O   ASP   101      31.874  54.843  44.487  1.00  0.00           O  
ATOM   1554  CB  ASP   101      33.914  56.745  45.098  1.00  0.00           C  
ATOM   1555  CG  ASP   101      35.078  56.415  44.145  1.00  0.00           C  
ATOM   1556  OD1 ASP   101      35.022  56.569  42.880  1.00  0.00           O  
ATOM   1557  OD2 ASP   101      36.133  56.061  44.774  1.00  0.00           O1-
ATOM   1558  H   ASP   101      31.373  57.091  46.166  1.00  0.00           H  
ATOM   1559  HA  ASP   101      32.912  57.714  43.618  1.00  0.00           H  
ATOM   1560  HB2 ASP   101      34.282  57.673  45.536  1.00  0.00           H  
ATOM   1561  HB3 ASP   101      33.792  56.028  45.911  1.00  0.00           H  
ATOM   1562  N   GLU   102      31.940  55.861  42.354  1.00  0.00           N  
ATOM   1563  CA  GLU   102      31.265  54.841  41.575  1.00  0.00           C  
ATOM   1564  C   GLU   102      32.283  53.856  40.919  1.00  0.00           C  
ATOM   1565  O   GLU   102      33.350  54.178  40.430  1.00  0.00           O  
ATOM   1566  CB  GLU   102      30.351  55.481  40.541  1.00  0.00           C  
ATOM   1567  CG  GLU   102      30.924  56.042  39.238  1.00  0.00           C  
ATOM   1568  CD  GLU   102      32.075  57.105  39.431  1.00  0.00           C  
ATOM   1569  OE1 GLU   102      32.062  58.027  40.264  1.00  0.00           O  
ATOM   1570  OE2 GLU   102      33.010  57.103  38.572  1.00  0.00           O1-
ATOM   1571  H   GLU   102      32.102  56.749  41.903  1.00  0.00           H  
ATOM   1572  HA  GLU   102      30.515  54.294  42.147  1.00  0.00           H  
ATOM   1573  HB2 GLU   102      29.587  54.801  40.167  1.00  0.00           H  
ATOM   1574  HB3 GLU   102      29.758  56.201  41.104  1.00  0.00           H  
ATOM   1575  HG2 GLU   102      31.356  55.233  38.648  1.00  0.00           H  
ATOM   1576  HG3 GLU   102      30.186  56.550  38.617  1.00  0.00           H  
ATOM   1577  N   TRP   103      31.916  52.558  41.006  1.00  0.00           N  
ATOM   1578  CA  TRP   103      32.855  51.443  40.658  1.00  0.00           C  
ATOM   1579  C   TRP   103      32.211  50.307  39.902  1.00  0.00           C  
ATOM   1580  O   TRP   103      31.622  49.359  40.470  1.00  0.00           O  
ATOM   1581  CB  TRP   103      33.493  50.890  41.947  1.00  0.00           C  
ATOM   1582  CG  TRP   103      34.700  51.662  42.487  1.00  0.00           C  
ATOM   1583  CD1 TRP   103      34.657  52.908  43.031  1.00  0.00           C  
ATOM   1584  NE1 TRP   103      35.960  53.244  43.536  1.00  0.00           N  
ATOM   1585  CE2 TRP   103      36.824  52.218  43.262  1.00  0.00           C  
ATOM   1586  CZ2 TRP   103      38.178  52.056  43.498  1.00  0.00           C  
ATOM   1587  CH2 TRP   103      38.834  50.884  43.067  1.00  0.00           C  
ATOM   1588  CZ3 TRP   103      38.131  49.859  42.532  1.00  0.00           C  
ATOM   1589  CE3 TRP   103      36.740  49.986  42.414  1.00  0.00           C  
ATOM   1590  CD2 TRP   103      36.069  51.189  42.703  1.00  0.00           C  
ATOM   1591  H   TRP   103      31.017  52.430  41.448  1.00  0.00           H  
ATOM   1592  HA  TRP   103      33.561  51.922  39.980  1.00  0.00           H  
ATOM   1593  HB2 TRP   103      32.678  50.781  42.663  1.00  0.00           H  
ATOM   1594  HB3 TRP   103      33.903  49.891  41.799  1.00  0.00           H  
ATOM   1595  HD1 TRP   103      33.816  53.570  43.174  1.00  0.00           H  
ATOM   1596  HE1 TRP   103      36.168  54.157  43.915  1.00  0.00           H  
ATOM   1597  HZ2 TRP   103      38.785  52.767  44.039  1.00  0.00           H  
ATOM   1598  HH2 TRP   103      39.896  50.831  43.257  1.00  0.00           H  
ATOM   1599  HZ3 TRP   103      38.513  48.908  42.189  1.00  0.00           H  
ATOM   1600  HE3 TRP   103      36.206  49.128  42.033  1.00  0.00           H  
ATOM   1601  N   ARG   104      32.399  50.288  38.537  1.00  0.00           N  
ATOM   1602  CA  ARG   104      31.957  49.239  37.636  1.00  0.00           C  
ATOM   1603  C   ARG   104      32.734  47.962  37.784  1.00  0.00           C  
ATOM   1604  O   ARG   104      33.925  48.044  38.037  1.00  0.00           O  
ATOM   1605  CB  ARG   104      32.089  49.678  36.194  1.00  0.00           C  
ATOM   1606  CG  ARG   104      31.346  50.982  35.712  1.00  0.00           C  
ATOM   1607  CD  ARG   104      31.369  51.153  34.186  1.00  0.00           C  
ATOM   1608  NE  ARG   104      32.683  51.170  33.555  1.00  0.00           N  
ATOM   1609  CZ  ARG   104      33.394  52.168  33.185  1.00  0.00           C  
ATOM   1610  NH1 ARG   104      33.201  53.374  33.555  1.00  0.00           N  
ATOM   1611  NH2 ARG   104      34.386  51.908  32.377  1.00  0.00           N1+
ATOM   1612  H   ARG   104      32.713  51.140  38.093  1.00  0.00           H  
ATOM   1613  HA  ARG   104      30.908  49.003  37.817  1.00  0.00           H  
ATOM   1614  HB2 ARG   104      33.172  49.735  36.084  1.00  0.00           H  
ATOM   1615  HB3 ARG   104      31.825  48.792  35.617  1.00  0.00           H  
ATOM   1616  HG2 ARG   104      30.278  50.792  35.826  1.00  0.00           H  
ATOM   1617  HG3 ARG   104      31.782  51.809  36.273  1.00  0.00           H  
ATOM   1618  HD2 ARG   104      30.908  50.305  33.680  1.00  0.00           H  
ATOM   1619  HD3 ARG   104      30.826  52.065  33.941  1.00  0.00           H  
ATOM   1620  HE  ARG   104      32.906  50.255  33.192  1.00  0.00           H  
ATOM   1621 HH11 ARG   104      32.567  53.717  34.263  1.00  0.00           H  
ATOM   1622 HH12 ARG   104      33.822  54.095  33.217  1.00  0.00           H  
ATOM   1623 HH21 ARG   104      34.432  50.979  31.983  1.00  0.00           H  
ATOM   1624 HH22 ARG   104      34.782  52.697  31.887  1.00  0.00           H  
ATOM   1625  N   GLY   105      32.110  46.813  37.748  1.00  0.00           N  
ATOM   1626  CA  GLY   105      32.691  45.548  38.118  1.00  0.00           C  
ATOM   1627  C   GLY   105      31.702  44.394  37.861  1.00  0.00           C  
ATOM   1628  O   GLY   105      30.745  44.557  37.177  1.00  0.00           O  
ATOM   1629  H   GLY   105      31.115  46.787  37.573  1.00  0.00           H  
ATOM   1630  HA2 GLY   105      33.580  45.232  37.572  1.00  0.00           H  
ATOM   1631  HA3 GLY   105      32.895  45.516  39.188  1.00  0.00           H  
ATOM   1632  N   MET   106      31.943  43.225  38.437  1.00  0.00           N  
ATOM   1633  CA  MET   106      31.235  41.972  38.121  1.00  0.00           C  
ATOM   1634  C   MET   106      31.274  41.108  39.408  1.00  0.00           C  
ATOM   1635  O   MET   106      32.331  40.875  39.920  1.00  0.00           O  
ATOM   1636  CB  MET   106      31.890  41.310  36.898  1.00  0.00           C  
ATOM   1637  CG  MET   106      31.093  40.090  36.325  1.00  0.00           C  
ATOM   1638  SD  MET   106      31.865  39.077  35.052  1.00  0.00           S  
ATOM   1639  CE  MET   106      32.192  40.337  33.822  1.00  0.00           C  
ATOM   1640  H   MET   106      32.754  43.046  39.011  1.00  0.00           H  
ATOM   1641  HA  MET   106      30.198  42.201  37.879  1.00  0.00           H  
ATOM   1642  HB2 MET   106      31.865  42.019  36.071  1.00  0.00           H  
ATOM   1643  HB3 MET   106      32.951  41.143  37.087  1.00  0.00           H  
ATOM   1644  HG2 MET   106      30.993  39.493  37.232  1.00  0.00           H  
ATOM   1645  HG3 MET   106      30.128  40.435  35.952  1.00  0.00           H  
ATOM   1646  HE1 MET   106      31.195  40.643  33.506  1.00  0.00           H  
ATOM   1647  HE2 MET   106      32.798  41.168  34.182  1.00  0.00           H  
ATOM   1648  HE3 MET   106      32.533  39.921  32.873  1.00  0.00           H  
ATOM   1649  N   VAL   107      30.096  40.771  39.922  1.00  0.00           N  
ATOM   1650  CA  VAL   107      29.915  39.844  41.055  1.00  0.00           C  
ATOM   1651  C   VAL   107      30.012  38.370  40.613  1.00  0.00           C  
ATOM   1652  O   VAL   107      29.464  37.982  39.592  1.00  0.00           O  
ATOM   1653  CB  VAL   107      28.622  40.129  41.776  1.00  0.00           C  
ATOM   1654  CG1 VAL   107      27.420  39.960  40.811  1.00  0.00           C  
ATOM   1655  CG2 VAL   107      28.387  39.094  42.901  1.00  0.00           C  
ATOM   1656  H   VAL   107      29.337  41.130  39.360  1.00  0.00           H  
ATOM   1657  HA  VAL   107      30.627  39.955  41.872  1.00  0.00           H  
ATOM   1658  HB  VAL   107      28.576  41.122  42.222  1.00  0.00           H  
ATOM   1659 HG11 VAL   107      27.368  40.741  40.053  1.00  0.00           H  
ATOM   1660 HG12 VAL   107      27.295  38.970  40.371  1.00  0.00           H  
ATOM   1661 HG13 VAL   107      26.538  40.147  41.423  1.00  0.00           H  
ATOM   1662 HG21 VAL   107      29.253  39.007  43.557  1.00  0.00           H  
ATOM   1663 HG22 VAL   107      27.472  39.342  43.440  1.00  0.00           H  
ATOM   1664 HG23 VAL   107      28.170  38.211  42.301  1.00  0.00           H  
ATOM   1665  N   LEU   108      30.795  37.508  41.357  1.00  0.00           N  
ATOM   1666  CA  LEU   108      31.436  36.269  40.718  1.00  0.00           C  
ATOM   1667  C   LEU   108      31.059  35.023  41.471  1.00  0.00           C  
ATOM   1668  O   LEU   108      30.909  33.961  40.833  1.00  0.00           O  
ATOM   1669  CB  LEU   108      32.933  36.379  40.732  1.00  0.00           C  
ATOM   1670  CG  LEU   108      33.645  37.595  39.997  1.00  0.00           C  
ATOM   1671  CD1 LEU   108      35.021  37.814  40.603  1.00  0.00           C  
ATOM   1672  CD2 LEU   108      33.733  37.591  38.424  1.00  0.00           C  
ATOM   1673  H   LEU   108      31.201  37.874  42.206  1.00  0.00           H  
ATOM   1674  HA  LEU   108      31.176  36.069  39.679  1.00  0.00           H  
ATOM   1675  HB2 LEU   108      33.251  36.453  41.772  1.00  0.00           H  
ATOM   1676  HB3 LEU   108      33.386  35.451  40.383  1.00  0.00           H  
ATOM   1677  HG  LEU   108      33.052  38.469  40.267  1.00  0.00           H  
ATOM   1678 HD11 LEU   108      35.448  38.688  40.110  1.00  0.00           H  
ATOM   1679 HD12 LEU   108      35.091  38.077  41.658  1.00  0.00           H  
ATOM   1680 HD13 LEU   108      35.581  36.913  40.354  1.00  0.00           H  
ATOM   1681 HD21 LEU   108      34.198  36.678  38.052  1.00  0.00           H  
ATOM   1682 HD22 LEU   108      32.784  37.701  37.899  1.00  0.00           H  
ATOM   1683 HD23 LEU   108      34.341  38.443  38.120  1.00  0.00           H  
ATOM   1684  N   ALA   109      30.951  35.066  42.803  1.00  0.00           N  
ATOM   1685  CA  ALA   109      30.699  33.926  43.645  1.00  0.00           C  
ATOM   1686  C   ALA   109      30.314  34.347  45.051  1.00  0.00           C  
ATOM   1687  O   ALA   109      30.588  35.422  45.494  1.00  0.00           O  
ATOM   1688  CB  ALA   109      31.944  33.030  43.646  1.00  0.00           C  
ATOM   1689  H   ALA   109      30.848  35.966  43.249  1.00  0.00           H  
ATOM   1690  HA  ALA   109      29.844  33.349  43.292  1.00  0.00           H  
ATOM   1691  HB1 ALA   109      32.820  33.499  44.094  1.00  0.00           H  
ATOM   1692  HB2 ALA   109      31.755  32.110  44.198  1.00  0.00           H  
ATOM   1693  HB3 ALA   109      32.156  32.665  42.641  1.00  0.00           H  
ATOM   1694  N   ARG   110      29.767  33.349  45.792  1.00  0.00           N  
ATOM   1695  CA  ARG   110      29.519  33.474  47.249  1.00  0.00           C  
ATOM   1696  C   ARG   110      30.391  32.482  48.015  1.00  0.00           C  
ATOM   1697  O   ARG   110      30.523  31.345  47.619  1.00  0.00           O  
ATOM   1698  CB  ARG   110      28.099  33.350  47.569  1.00  0.00           C  
ATOM   1699  CG  ARG   110      27.052  34.362  46.886  1.00  0.00           C  
ATOM   1700  CD  ARG   110      25.779  34.601  47.697  1.00  0.00           C  
ATOM   1701  NE  ARG   110      24.998  33.388  47.924  1.00  0.00           N  
ATOM   1702  CZ  ARG   110      23.985  32.919  47.225  1.00  0.00           C  
ATOM   1703  NH1 ARG   110      23.705  33.262  46.006  1.00  0.00           N  
ATOM   1704  NH2 ARG   110      23.109  32.142  47.793  1.00  0.00           N1+
ATOM   1705  H   ARG   110      29.575  32.448  45.378  1.00  0.00           H  
ATOM   1706  HA  ARG   110      29.772  34.471  47.609  1.00  0.00           H  
ATOM   1707  HB2 ARG   110      27.853  32.331  47.269  1.00  0.00           H  
ATOM   1708  HB3 ARG   110      27.989  33.484  48.646  1.00  0.00           H  
ATOM   1709  HG2 ARG   110      27.636  35.260  46.688  1.00  0.00           H  
ATOM   1710  HG3 ARG   110      26.678  33.898  45.973  1.00  0.00           H  
ATOM   1711  HD2 ARG   110      26.025  34.995  48.683  1.00  0.00           H  
ATOM   1712  HD3 ARG   110      25.212  35.412  47.240  1.00  0.00           H  
ATOM   1713  HE  ARG   110      25.049  33.024  48.865  1.00  0.00           H  
ATOM   1714 HH11 ARG   110      24.153  34.016  45.507  1.00  0.00           H  
ATOM   1715 HH12 ARG   110      22.838  32.855  45.685  1.00  0.00           H  
ATOM   1716 HH21 ARG   110      23.389  31.735  48.674  1.00  0.00           H  
ATOM   1717 HH22 ARG   110      22.313  31.827  47.258  1.00  0.00           H  
ATOM   1718  N   ALA   111      30.853  32.873  49.140  1.00  0.00           N  
ATOM   1719  CA  ALA   111      31.687  32.056  50.033  1.00  0.00           C  
ATOM   1720  C   ALA   111      30.910  30.837  50.602  1.00  0.00           C  
ATOM   1721  O   ALA   111      29.753  31.103  51.015  1.00  0.00           O  
ATOM   1722  CB  ALA   111      32.371  33.044  51.081  1.00  0.00           C  
ATOM   1723  H   ALA   111      30.674  33.829  49.413  1.00  0.00           H  
ATOM   1724  HA  ALA   111      32.544  31.653  49.495  1.00  0.00           H  
ATOM   1725  HB1 ALA   111      32.997  33.757  50.545  1.00  0.00           H  
ATOM   1726  HB2 ALA   111      31.669  33.584  51.716  1.00  0.00           H  
ATOM   1727  HB3 ALA   111      33.040  32.450  51.704  1.00  0.00           H  
ATOM   1728  N   PRO   112      31.328  29.554  50.575  1.00  0.00           N  
ATOM   1729  CA  PRO   112      30.730  28.462  51.408  1.00  0.00           C  
ATOM   1730  C   PRO   112      30.782  28.861  52.904  1.00  0.00           C  
ATOM   1731  O   PRO   112      31.777  29.536  53.344  1.00  0.00           O  
ATOM   1732  CD  PRO   112      32.617  29.133  50.125  1.00  0.00           C  
ATOM   1733  CG  PRO   112      32.966  27.709  50.693  1.00  0.00           C  
ATOM   1734  CB  PRO   112      31.583  27.223  51.124  1.00  0.00           C  
ATOM   1735  HD2 PRO   112      33.450  29.811  50.310  1.00  0.00           H  
ATOM   1736  HD3 PRO   112      32.596  29.163  49.036  1.00  0.00           H  
ATOM   1737  HG2 PRO   112      33.564  27.826  51.597  1.00  0.00           H  
ATOM   1738  HG3 PRO   112      33.363  27.082  49.894  1.00  0.00           H  
ATOM   1739  HB2 PRO   112      31.603  26.568  51.995  1.00  0.00           H  
ATOM   1740  HB3 PRO   112      31.123  26.707  50.281  1.00  0.00           H  
ATOM   1741  HA  PRO   112      29.672  28.326  51.182  1.00  0.00           H  
ATOM   1742  N   VAL   113      29.830  28.493  53.735  1.00  0.00           N  
ATOM   1743  CA  VAL   113      29.700  28.637  55.206  1.00  0.00           C  
ATOM   1744  C   VAL   113      29.623  30.120  55.675  1.00  0.00           C  
ATOM   1745  O   VAL   113      29.120  30.413  56.778  1.00  0.00           O  
ATOM   1746  CB  VAL   113      30.915  27.896  55.994  1.00  0.00           C  
ATOM   1747  CG1 VAL   113      30.450  27.689  57.441  1.00  0.00           C  
ATOM   1748  CG2 VAL   113      31.094  26.483  55.527  1.00  0.00           C  
ATOM   1749  H   VAL   113      29.016  28.038  53.348  1.00  0.00           H  
ATOM   1750  HA  VAL   113      28.786  28.148  55.543  1.00  0.00           H  
ATOM   1751  HB  VAL   113      31.840  28.466  55.907  1.00  0.00           H  
ATOM   1752 HG11 VAL   113      31.080  27.029  58.037  1.00  0.00           H  
ATOM   1753 HG12 VAL   113      30.330  28.631  57.977  1.00  0.00           H  
ATOM   1754 HG13 VAL   113      29.544  27.082  57.430  1.00  0.00           H  
ATOM   1755 HG21 VAL   113      30.169  25.918  55.409  1.00  0.00           H  
ATOM   1756 HG22 VAL   113      31.600  26.541  54.563  1.00  0.00           H  
ATOM   1757 HG23 VAL   113      31.651  25.903  56.263  1.00  0.00           H  
ATOM   1758  N   MET   114      30.064  31.083  54.953  1.00  0.00           N  
ATOM   1759  CA  MET   114      30.168  32.557  55.218  1.00  0.00           C  
ATOM   1760  C   MET   114      29.296  33.253  54.110  1.00  0.00           C  
ATOM   1761  O   MET   114      29.767  34.257  53.521  1.00  0.00           O  
ATOM   1762  CB  MET   114      31.696  32.857  55.113  1.00  0.00           C  
ATOM   1763  CG  MET   114      32.170  34.275  55.515  1.00  0.00           C  
ATOM   1764  SD  MET   114      33.866  34.482  56.056  1.00  0.00           S  
ATOM   1765  CE  MET   114      34.833  34.288  54.473  1.00  0.00           C  
ATOM   1766  H   MET   114      30.596  30.735  54.168  1.00  0.00           H  
ATOM   1767  HA  MET   114      29.889  32.915  56.209  1.00  0.00           H  
ATOM   1768  HB2 MET   114      32.232  32.163  55.760  1.00  0.00           H  
ATOM   1769  HB3 MET   114      32.160  32.444  54.218  1.00  0.00           H  
ATOM   1770  HG2 MET   114      31.926  34.866  54.632  1.00  0.00           H  
ATOM   1771  HG3 MET   114      31.553  34.723  56.292  1.00  0.00           H  
ATOM   1772  HE1 MET   114      35.908  34.263  54.652  1.00  0.00           H  
ATOM   1773  HE2 MET   114      34.649  33.345  53.957  1.00  0.00           H  
ATOM   1774  HE3 MET   114      34.709  35.070  53.724  1.00  0.00           H  
ATOM   1775  N   ASN   115      28.170  32.693  53.603  1.00  0.00           N  
ATOM   1776  CA  ASN   115      27.491  32.895  52.296  1.00  0.00           C  
ATOM   1777  C   ASN   115      26.769  34.275  52.199  1.00  0.00           C  
ATOM   1778  O   ASN   115      26.373  34.674  51.104  1.00  0.00           O  
ATOM   1779  CB  ASN   115      26.481  31.721  52.103  1.00  0.00           C  
ATOM   1780  CG  ASN   115      25.912  31.542  50.707  1.00  0.00           C  
ATOM   1781  OD1 ASN   115      24.718  31.728  50.453  1.00  0.00           O  
ATOM   1782  ND2 ASN   115      26.764  31.131  49.741  1.00  0.00           N  
ATOM   1783  H   ASN   115      27.805  32.012  54.252  1.00  0.00           H  
ATOM   1784  HA  ASN   115      28.306  32.882  51.572  1.00  0.00           H  
ATOM   1785  HB2 ASN   115      26.980  30.806  52.425  1.00  0.00           H  
ATOM   1786  HB3 ASN   115      25.674  31.779  52.833  1.00  0.00           H  
ATOM   1787 HD21 ASN   115      27.720  30.922  49.991  1.00  0.00           H  
ATOM   1788 HD22 ASN   115      26.468  30.918  48.800  1.00  0.00           H  
ATOM   1789  N   THR   116      26.694  35.042  53.309  1.00  0.00           N  
ATOM   1790  CA  THR   116      26.411  36.510  53.313  1.00  0.00           C  
ATOM   1791  C   THR   116      27.502  37.433  52.657  1.00  0.00           C  
ATOM   1792  O   THR   116      27.300  38.657  52.430  1.00  0.00           O  
ATOM   1793  CB  THR   116      25.942  37.047  54.741  1.00  0.00           C  
ATOM   1794  CG2 THR   116      27.042  36.958  55.839  1.00  0.00           C  
ATOM   1795  OG1 THR   116      25.552  38.394  54.634  1.00  0.00           O  
ATOM   1796  H   THR   116      26.862  34.585  54.194  1.00  0.00           H  
ATOM   1797  HA  THR   116      25.502  36.682  52.738  1.00  0.00           H  
ATOM   1798  HB  THR   116      25.084  36.447  55.042  1.00  0.00           H  
ATOM   1799 HG21 THR   116      27.719  37.810  55.791  1.00  0.00           H  
ATOM   1800 HG22 THR   116      26.459  36.928  56.759  1.00  0.00           H  
ATOM   1801 HG23 THR   116      27.610  36.031  55.761  1.00  0.00           H  
ATOM   1802  HG1 THR   116      26.312  38.978  54.677  1.00  0.00           H  
ATOM   1803  N   TRP   117      28.562  36.798  52.259  1.00  0.00           N  
ATOM   1804  CA  TRP   117      29.762  37.448  51.717  1.00  0.00           C  
ATOM   1805  C   TRP   117      29.949  37.037  50.215  1.00  0.00           C  
ATOM   1806  O   TRP   117      30.024  35.822  49.881  1.00  0.00           O  
ATOM   1807  CB  TRP   117      30.931  37.122  52.612  1.00  0.00           C  
ATOM   1808  CG  TRP   117      30.925  37.823  53.869  1.00  0.00           C  
ATOM   1809  CD1 TRP   117      30.423  37.298  54.983  1.00  0.00           C  
ATOM   1810  NE1 TRP   117      30.473  38.246  56.009  1.00  0.00           N  
ATOM   1811  CE2 TRP   117      31.157  39.367  55.547  1.00  0.00           C  
ATOM   1812  CZ2 TRP   117      31.617  40.489  56.175  1.00  0.00           C  
ATOM   1813  CH2 TRP   117      32.263  41.537  55.438  1.00  0.00           C  
ATOM   1814  CZ3 TRP   117      32.495  41.370  54.070  1.00  0.00           C  
ATOM   1815  CE3 TRP   117      32.044  40.139  53.392  1.00  0.00           C  
ATOM   1816  CD2 TRP   117      31.417  39.145  54.173  1.00  0.00           C  
ATOM   1817  H   TRP   117      28.605  35.795  52.371  1.00  0.00           H  
ATOM   1818  HA  TRP   117      29.738  38.538  51.720  1.00  0.00           H  
ATOM   1819  HB2 TRP   117      31.077  36.064  52.829  1.00  0.00           H  
ATOM   1820  HB3 TRP   117      31.806  37.572  52.141  1.00  0.00           H  
ATOM   1821  HD1 TRP   117      29.988  36.315  55.081  1.00  0.00           H  
ATOM   1822  HE1 TRP   117      30.204  38.031  56.959  1.00  0.00           H  
ATOM   1823  HZ2 TRP   117      31.396  40.689  57.213  1.00  0.00           H  
ATOM   1824  HH2 TRP   117      32.576  42.503  55.805  1.00  0.00           H  
ATOM   1825  HZ3 TRP   117      32.919  42.193  53.515  1.00  0.00           H  
ATOM   1826  HE3 TRP   117      32.206  39.951  52.341  1.00  0.00           H  
ATOM   1827  N   PHE   118      30.027  38.090  49.363  1.00  0.00           N  
ATOM   1828  CA  PHE   118      30.170  37.959  47.878  1.00  0.00           C  
ATOM   1829  C   PHE   118      31.600  38.250  47.507  1.00  0.00           C  
ATOM   1830  O   PHE   118      32.184  39.210  47.984  1.00  0.00           O  
ATOM   1831  CB  PHE   118      29.164  38.884  47.224  1.00  0.00           C  
ATOM   1832  CG  PHE   118      27.671  38.506  47.213  1.00  0.00           C  
ATOM   1833  CD1 PHE   118      26.889  38.705  48.348  1.00  0.00           C  
ATOM   1834  CE1 PHE   118      25.552  38.419  48.239  1.00  0.00           C  
ATOM   1835  CZ  PHE   118      24.980  37.935  47.015  1.00  0.00           C  
ATOM   1836  CE2 PHE   118      25.775  37.651  45.934  1.00  0.00           C  
ATOM   1837  CD2 PHE   118      27.152  37.956  46.036  1.00  0.00           C  
ATOM   1838  H   PHE   118      29.941  39.052  49.658  1.00  0.00           H  
ATOM   1839  HA  PHE   118      29.987  36.919  47.609  1.00  0.00           H  
ATOM   1840  HB2 PHE   118      29.346  39.896  47.586  1.00  0.00           H  
ATOM   1841  HB3 PHE   118      29.458  38.929  46.176  1.00  0.00           H  
ATOM   1842  HD1 PHE   118      27.238  39.198  49.243  1.00  0.00           H  
ATOM   1843  HE1 PHE   118      24.841  38.663  49.014  1.00  0.00           H  
ATOM   1844  HZ  PHE   118      23.909  37.801  46.979  1.00  0.00           H  
ATOM   1845  HE2 PHE   118      25.335  37.274  45.023  1.00  0.00           H  
ATOM   1846  HD2 PHE   118      27.775  37.677  45.199  1.00  0.00           H  
ATOM   1847  N   TYR   119      32.147  37.436  46.606  1.00  0.00           N  
ATOM   1848  CA  TYR   119      33.287  37.825  45.743  1.00  0.00           C  
ATOM   1849  C   TYR   119      32.929  38.745  44.569  1.00  0.00           C  
ATOM   1850  O   TYR   119      31.951  38.504  43.840  1.00  0.00           O  
ATOM   1851  CB  TYR   119      33.949  36.564  45.226  1.00  0.00           C  
ATOM   1852  CG  TYR   119      34.408  35.677  46.368  1.00  0.00           C  
ATOM   1853  CD1 TYR   119      33.792  34.509  46.710  1.00  0.00           C  
ATOM   1854  CE1 TYR   119      34.430  33.569  47.497  1.00  0.00           C  
ATOM   1855  CZ  TYR   119      35.769  33.799  47.917  1.00  0.00           C  
ATOM   1856  OH  TYR   119      36.497  32.947  48.755  1.00  0.00           O  
ATOM   1857  CE2 TYR   119      36.368  35.045  47.671  1.00  0.00           C  
ATOM   1858  CD2 TYR   119      35.710  35.982  46.848  1.00  0.00           C  
ATOM   1859  H   TYR   119      31.531  36.710  46.268  1.00  0.00           H  
ATOM   1860  HA  TYR   119      34.017  38.373  46.338  1.00  0.00           H  
ATOM   1861  HB2 TYR   119      33.202  36.072  44.603  1.00  0.00           H  
ATOM   1862  HB3 TYR   119      34.818  36.820  44.620  1.00  0.00           H  
ATOM   1863  HD1 TYR   119      32.848  34.286  46.235  1.00  0.00           H  
ATOM   1864  HE1 TYR   119      33.945  32.663  47.831  1.00  0.00           H  
ATOM   1865  HH  TYR   119      36.153  32.059  48.637  1.00  0.00           H  
ATOM   1866  HE2 TYR   119      37.340  35.162  48.128  1.00  0.00           H  
ATOM   1867  HD2 TYR   119      36.243  36.844  46.474  1.00  0.00           H  
ATOM   1868  N   ILE   120      33.845  39.668  44.278  1.00  0.00           N  
ATOM   1869  CA  ILE   120      33.663  40.639  43.190  1.00  0.00           C  
ATOM   1870  C   ILE   120      35.030  41.030  42.544  1.00  0.00           C  
ATOM   1871  O   ILE   120      36.137  40.861  43.124  1.00  0.00           O  
ATOM   1872  CB  ILE   120      32.791  41.917  43.696  1.00  0.00           C  
ATOM   1873  CG2 ILE   120      33.544  42.504  44.928  1.00  0.00           C  
ATOM   1874  CG1 ILE   120      32.443  43.032  42.651  1.00  0.00           C  
ATOM   1875  CD1 ILE   120      31.110  43.767  42.832  1.00  0.00           C  
ATOM   1876  H   ILE   120      34.602  39.700  44.946  1.00  0.00           H  
ATOM   1877  HA  ILE   120      33.011  40.131  42.479  1.00  0.00           H  
ATOM   1878  HB  ILE   120      31.876  41.507  44.122  1.00  0.00           H  
ATOM   1879 HG21 ILE   120      33.791  41.768  45.693  1.00  0.00           H  
ATOM   1880 HG22 ILE   120      34.522  42.909  44.665  1.00  0.00           H  
ATOM   1881 HG23 ILE   120      33.034  43.319  45.441  1.00  0.00           H  
ATOM   1882 HG12 ILE   120      33.286  43.721  42.698  1.00  0.00           H  
ATOM   1883 HG13 ILE   120      32.314  42.619  41.650  1.00  0.00           H  
ATOM   1884 HD11 ILE   120      30.329  43.017  42.712  1.00  0.00           H  
ATOM   1885 HD12 ILE   120      30.980  44.298  43.775  1.00  0.00           H  
ATOM   1886 HD13 ILE   120      30.978  44.417  41.968  1.00  0.00           H  
ATOM   1887  N   THR   121      35.045  41.573  41.337  1.00  0.00           N  
ATOM   1888  CA  THR   121      36.166  42.237  40.644  1.00  0.00           C  
ATOM   1889  C   THR   121      35.626  43.394  39.786  1.00  0.00           C  
ATOM   1890  O   THR   121      34.460  43.509  39.492  1.00  0.00           O  
ATOM   1891  CB  THR   121      36.919  41.307  39.743  1.00  0.00           C  
ATOM   1892  CG2 THR   121      36.228  40.946  38.395  1.00  0.00           C  
ATOM   1893  OG1 THR   121      38.168  41.850  39.443  1.00  0.00           O  
ATOM   1894  H   THR   121      34.160  41.576  40.851  1.00  0.00           H  
ATOM   1895  HA  THR   121      36.867  42.631  41.380  1.00  0.00           H  
ATOM   1896  HB  THR   121      37.107  40.378  40.281  1.00  0.00           H  
ATOM   1897 HG21 THR   121      36.534  41.697  37.667  1.00  0.00           H  
ATOM   1898 HG22 THR   121      36.527  39.968  38.018  1.00  0.00           H  
ATOM   1899 HG23 THR   121      35.141  41.004  38.341  1.00  0.00           H  
ATOM   1900  HG1 THR   121      38.710  41.950  40.230  1.00  0.00           H  
ATOM   1901  N   TYR   122      36.502  44.367  39.425  1.00  0.00           N  
ATOM   1902  CA  TYR   122      36.083  45.767  39.024  1.00  0.00           C  
ATOM   1903  C   TYR   122      36.726  46.098  37.599  1.00  0.00           C  
ATOM   1904  O   TYR   122      37.756  45.520  37.313  1.00  0.00           O  
ATOM   1905  CB  TYR   122      36.525  46.689  40.102  1.00  0.00           C  
ATOM   1906  CG  TYR   122      35.864  46.571  41.505  1.00  0.00           C  
ATOM   1907  CD1 TYR   122      36.576  46.000  42.638  1.00  0.00           C  
ATOM   1908  CE1 TYR   122      35.944  45.917  43.890  1.00  0.00           C  
ATOM   1909  CZ  TYR   122      34.674  46.474  44.128  1.00  0.00           C  
ATOM   1910  OH  TYR   122      34.095  46.374  45.366  1.00  0.00           O  
ATOM   1911  CE2 TYR   122      33.990  47.064  43.059  1.00  0.00           C  
ATOM   1912  CD2 TYR   122      34.557  47.059  41.752  1.00  0.00           C  
ATOM   1913  H   TYR   122      37.494  44.228  39.558  1.00  0.00           H  
ATOM   1914  HA  TYR   122      35.013  45.974  39.023  1.00  0.00           H  
ATOM   1915  HB2 TYR   122      37.608  46.628  40.209  1.00  0.00           H  
ATOM   1916  HB3 TYR   122      36.301  47.705  39.776  1.00  0.00           H  
ATOM   1917  HD1 TYR   122      37.577  45.608  42.533  1.00  0.00           H  
ATOM   1918  HE1 TYR   122      36.424  45.368  44.686  1.00  0.00           H  
ATOM   1919  HH  TYR   122      33.276  46.871  45.311  1.00  0.00           H  
ATOM   1920  HE2 TYR   122      33.006  47.486  43.200  1.00  0.00           H  
ATOM   1921  HD2 TYR   122      33.981  47.596  41.014  1.00  0.00           H  
ATOM   1922  N   GLU   123      36.136  47.031  36.800  1.00  0.00           N  
ATOM   1923  CA  GLU   123      36.851  47.745  35.810  1.00  0.00           C  
ATOM   1924  C   GLU   123      38.032  48.604  36.277  1.00  0.00           C  
ATOM   1925  O   GLU   123      39.135  48.552  35.774  1.00  0.00           O  
ATOM   1926  CB  GLU   123      35.903  48.502  34.942  1.00  0.00           C  
ATOM   1927  CG  GLU   123      34.825  47.588  34.303  1.00  0.00           C  
ATOM   1928  CD  GLU   123      34.179  48.284  33.115  1.00  0.00           C  
ATOM   1929  OE1 GLU   123      34.824  48.720  32.141  1.00  0.00           O  
ATOM   1930  OE2 GLU   123      32.934  48.391  33.164  1.00  0.00           O1-
ATOM   1931  H   GLU   123      35.316  47.481  37.181  1.00  0.00           H  
ATOM   1932  HA  GLU   123      37.328  47.053  35.117  1.00  0.00           H  
ATOM   1933  HB2 GLU   123      35.358  49.235  35.538  1.00  0.00           H  
ATOM   1934  HB3 GLU   123      36.399  48.973  34.094  1.00  0.00           H  
ATOM   1935  HG2 GLU   123      35.094  46.591  33.953  1.00  0.00           H  
ATOM   1936  HG3 GLU   123      34.144  47.385  35.130  1.00  0.00           H  
ATOM   1937  N   LYS   124      37.876  49.377  37.381  1.00  0.00           N  
ATOM   1938  CA  LYS   124      38.996  50.038  38.112  1.00  0.00           C  
ATOM   1939  C   LYS   124      40.064  49.115  38.600  1.00  0.00           C  
ATOM   1940  O   LYS   124      41.241  49.505  38.389  1.00  0.00           O  
ATOM   1941  CB  LYS   124      38.575  50.880  39.295  1.00  0.00           C  
ATOM   1942  CG  LYS   124      38.031  52.192  38.839  1.00  0.00           C  
ATOM   1943  CD  LYS   124      37.370  52.994  39.975  1.00  0.00           C  
ATOM   1944  CE  LYS   124      36.856  54.374  39.528  1.00  0.00           C  
ATOM   1945  NZ  LYS   124      36.121  54.941  40.635  1.00  0.00           N1+
ATOM   1946  H   LYS   124      36.921  49.430  37.703  1.00  0.00           H  
ATOM   1947  HA  LYS   124      39.476  50.657  37.354  1.00  0.00           H  
ATOM   1948  HB2 LYS   124      37.856  50.373  39.941  1.00  0.00           H  
ATOM   1949  HB3 LYS   124      39.463  51.068  39.899  1.00  0.00           H  
ATOM   1950  HG2 LYS   124      38.876  52.791  38.499  1.00  0.00           H  
ATOM   1951  HG3 LYS   124      37.269  52.100  38.066  1.00  0.00           H  
ATOM   1952  HD2 LYS   124      36.547  52.517  40.507  1.00  0.00           H  
ATOM   1953  HD3 LYS   124      38.154  53.047  40.732  1.00  0.00           H  
ATOM   1954  HE2 LYS   124      37.706  55.049  39.427  1.00  0.00           H  
ATOM   1955  HE3 LYS   124      36.211  54.365  38.649  1.00  0.00           H  
ATOM   1956  HZ1 LYS   124      35.247  54.472  40.824  1.00  0.00           H  
ATOM   1957  HZ2 LYS   124      36.662  55.044  41.481  1.00  0.00           H  
ATOM   1958  HZ3 LYS   124      35.958  55.907  40.389  1.00  0.00           H  
ATOM   1959  N   ASP   125      39.727  47.975  39.075  1.00  0.00           N  
ATOM   1960  CA  ASP   125      40.768  47.034  39.596  1.00  0.00           C  
ATOM   1961  C   ASP   125      40.514  45.552  39.375  1.00  0.00           C  
ATOM   1962  O   ASP   125      39.450  45.114  39.746  1.00  0.00           O  
ATOM   1963  CB  ASP   125      40.878  47.265  41.105  1.00  0.00           C  
ATOM   1964  CG  ASP   125      42.208  46.808  41.783  1.00  0.00           C  
ATOM   1965  OD1 ASP   125      42.320  46.924  42.979  1.00  0.00           O  
ATOM   1966  OD2 ASP   125      43.204  46.482  41.054  1.00  0.00           O1-
ATOM   1967  H   ASP   125      38.727  47.852  39.152  1.00  0.00           H  
ATOM   1968  HA  ASP   125      41.686  47.245  39.048  1.00  0.00           H  
ATOM   1969  HB2 ASP   125      40.868  48.337  41.300  1.00  0.00           H  
ATOM   1970  HB3 ASP   125      39.997  46.798  41.546  1.00  0.00           H  
ATOM   1971  N   PRO   126      41.428  44.762  38.738  1.00  0.00           N  
ATOM   1972  CA  PRO   126      41.074  43.387  38.357  1.00  0.00           C  
ATOM   1973  C   PRO   126      41.379  42.297  39.425  1.00  0.00           C  
ATOM   1974  O   PRO   126      41.409  41.127  39.032  1.00  0.00           O  
ATOM   1975  CD  PRO   126      42.571  45.269  37.965  1.00  0.00           C  
ATOM   1976  CG  PRO   126      43.189  44.076  37.260  1.00  0.00           C  
ATOM   1977  CB  PRO   126      41.935  43.215  37.154  1.00  0.00           C  
ATOM   1978  HD2 PRO   126      43.353  45.788  38.520  1.00  0.00           H  
ATOM   1979  HD3 PRO   126      42.178  45.926  37.189  1.00  0.00           H  
ATOM   1980  HG2 PRO   126      43.960  43.621  37.882  1.00  0.00           H  
ATOM   1981  HG3 PRO   126      43.437  44.216  36.208  1.00  0.00           H  
ATOM   1982  HB2 PRO   126      42.205  42.187  36.913  1.00  0.00           H  
ATOM   1983  HB3 PRO   126      41.431  43.557  36.250  1.00  0.00           H  
ATOM   1984  HA  PRO   126      40.017  43.379  38.088  1.00  0.00           H  
ATOM   1985  N   VAL   127      41.867  42.803  40.566  1.00  0.00           N  
ATOM   1986  CA  VAL   127      42.173  42.126  41.790  1.00  0.00           C  
ATOM   1987  C   VAL   127      40.806  41.519  42.204  1.00  0.00           C  
ATOM   1988  O   VAL   127      39.718  41.997  41.806  1.00  0.00           O  
ATOM   1989  CB  VAL   127      42.853  43.083  42.808  1.00  0.00           C  
ATOM   1990  CG1 VAL   127      42.593  42.683  44.277  1.00  0.00           C  
ATOM   1991  CG2 VAL   127      44.330  43.080  42.705  1.00  0.00           C  
ATOM   1992  H   VAL   127      41.889  43.812  40.591  1.00  0.00           H  
ATOM   1993  HA  VAL   127      42.734  41.209  41.609  1.00  0.00           H  
ATOM   1994  HB  VAL   127      42.556  44.120  42.650  1.00  0.00           H  
ATOM   1995 HG11 VAL   127      42.920  41.655  44.431  1.00  0.00           H  
ATOM   1996 HG12 VAL   127      43.082  43.361  44.978  1.00  0.00           H  
ATOM   1997 HG13 VAL   127      41.531  42.767  44.508  1.00  0.00           H  
ATOM   1998 HG21 VAL   127      44.685  42.051  42.750  1.00  0.00           H  
ATOM   1999 HG22 VAL   127      44.570  43.450  41.708  1.00  0.00           H  
ATOM   2000 HG23 VAL   127      44.750  43.762  43.444  1.00  0.00           H  
ATOM   2001  N   LEU   128      40.857  40.468  43.025  1.00  0.00           N  
ATOM   2002  CA  LEU   128      39.798  39.874  43.770  1.00  0.00           C  
ATOM   2003  C   LEU   128      39.407  40.574  45.095  1.00  0.00           C  
ATOM   2004  O   LEU   128      40.287  40.784  45.942  1.00  0.00           O  
ATOM   2005  CB  LEU   128      40.130  38.412  44.048  1.00  0.00           C  
ATOM   2006  CG  LEU   128      39.045  37.514  44.616  1.00  0.00           C  
ATOM   2007  CD1 LEU   128      37.779  37.455  43.690  1.00  0.00           C  
ATOM   2008  CD2 LEU   128      39.611  36.069  44.693  1.00  0.00           C  
ATOM   2009  H   LEU   128      41.773  40.046  43.080  1.00  0.00           H  
ATOM   2010  HA  LEU   128      38.953  39.844  43.082  1.00  0.00           H  
ATOM   2011  HB2 LEU   128      40.422  37.994  43.085  1.00  0.00           H  
ATOM   2012  HB3 LEU   128      41.016  38.428  44.682  1.00  0.00           H  
ATOM   2013  HG  LEU   128      38.749  37.816  45.620  1.00  0.00           H  
ATOM   2014 HD11 LEU   128      37.263  38.414  43.730  1.00  0.00           H  
ATOM   2015 HD12 LEU   128      37.984  37.091  42.683  1.00  0.00           H  
ATOM   2016 HD13 LEU   128      37.047  36.740  44.065  1.00  0.00           H  
ATOM   2017 HD21 LEU   128      40.209  35.819  45.570  1.00  0.00           H  
ATOM   2018 HD22 LEU   128      38.765  35.394  44.833  1.00  0.00           H  
ATOM   2019 HD23 LEU   128      39.963  35.720  43.723  1.00  0.00           H  
ATOM   2020  N   TYR   129      38.127  40.862  45.278  1.00  0.00           N  
ATOM   2021  CA  TYR   129      37.641  41.522  46.417  1.00  0.00           C  
ATOM   2022  C   TYR   129      36.474  40.894  47.165  1.00  0.00           C  
ATOM   2023  O   TYR   129      35.909  39.910  46.647  1.00  0.00           O  
ATOM   2024  CB  TYR   129      37.265  43.012  46.080  1.00  0.00           C  
ATOM   2025  CG  TYR   129      38.392  44.000  45.949  1.00  0.00           C  
ATOM   2026  CD1 TYR   129      39.113  44.071  44.729  1.00  0.00           C  
ATOM   2027  CE1 TYR   129      40.052  45.074  44.650  1.00  0.00           C  
ATOM   2028  CZ  TYR   129      40.276  46.027  45.665  1.00  0.00           C  
ATOM   2029  OH  TYR   129      41.115  47.049  45.456  1.00  0.00           O  
ATOM   2030  CE2 TYR   129      39.602  45.917  46.857  1.00  0.00           C  
ATOM   2031  CD2 TYR   129      38.604  44.944  47.025  1.00  0.00           C  
ATOM   2032  H   TYR   129      37.502  40.596  44.531  1.00  0.00           H  
ATOM   2033  HA  TYR   129      38.424  41.565  47.174  1.00  0.00           H  
ATOM   2034  HB2 TYR   129      36.669  42.972  45.168  1.00  0.00           H  
ATOM   2035  HB3 TYR   129      36.609  43.442  46.837  1.00  0.00           H  
ATOM   2036  HD1 TYR   129      38.792  43.369  43.974  1.00  0.00           H  
ATOM   2037  HE1 TYR   129      40.693  45.231  43.796  1.00  0.00           H  
ATOM   2038  HH  TYR   129      41.562  47.028  44.607  1.00  0.00           H  
ATOM   2039  HE2 TYR   129      39.891  46.564  47.672  1.00  0.00           H  
ATOM   2040  HD2 TYR   129      38.075  45.011  47.964  1.00  0.00           H  
ATOM   2041  N   MET   130      36.084  41.324  48.352  1.00  0.00           N  
ATOM   2042  CA  MET   130      35.084  40.660  49.186  1.00  0.00           C  
ATOM   2043  C   MET   130      34.228  41.757  49.973  1.00  0.00           C  
ATOM   2044  O   MET   130      34.814  42.510  50.776  1.00  0.00           O  
ATOM   2045  CB  MET   130      35.662  39.552  50.052  1.00  0.00           C  
ATOM   2046  CG  MET   130      34.629  38.897  51.012  1.00  0.00           C  
ATOM   2047  SD  MET   130      35.200  37.402  51.756  1.00  0.00           S  
ATOM   2048  CE  MET   130      34.770  36.206  50.535  1.00  0.00           C  
ATOM   2049  H   MET   130      36.676  42.029  48.767  1.00  0.00           H  
ATOM   2050  HA  MET   130      34.341  40.193  48.540  1.00  0.00           H  
ATOM   2051  HB2 MET   130      35.921  38.693  49.433  1.00  0.00           H  
ATOM   2052  HB3 MET   130      36.486  39.976  50.625  1.00  0.00           H  
ATOM   2053  HG2 MET   130      34.542  39.559  51.873  1.00  0.00           H  
ATOM   2054  HG3 MET   130      33.639  38.795  50.565  1.00  0.00           H  
ATOM   2055  HE1 MET   130      33.712  36.333  50.306  1.00  0.00           H  
ATOM   2056  HE2 MET   130      35.266  36.354  49.576  1.00  0.00           H  
ATOM   2057  HE3 MET   130      35.054  35.180  50.768  1.00  0.00           H  
ATOM   2058  N   TYR   131      32.904  41.759  49.758  1.00  0.00           N  
ATOM   2059  CA  TYR   131      31.922  42.621  50.299  1.00  0.00           C  
ATOM   2060  C   TYR   131      30.541  41.912  50.568  1.00  0.00           C  
ATOM   2061  O   TYR   131      30.208  40.916  49.891  1.00  0.00           O  
ATOM   2062  CB  TYR   131      31.744  43.832  49.452  1.00  0.00           C  
ATOM   2063  CG  TYR   131      32.982  44.713  49.411  1.00  0.00           C  
ATOM   2064  CD1 TYR   131      33.957  44.653  48.380  1.00  0.00           C  
ATOM   2065  CE1 TYR   131      34.961  45.607  48.253  1.00  0.00           C  
ATOM   2066  CZ  TYR   131      35.038  46.608  49.201  1.00  0.00           C  
ATOM   2067  OH  TYR   131      36.001  47.575  49.139  1.00  0.00           O  
ATOM   2068  CE2 TYR   131      34.028  46.759  50.204  1.00  0.00           C  
ATOM   2069  CD2 TYR   131      33.040  45.825  50.301  1.00  0.00           C  
ATOM   2070  H   TYR   131      32.472  40.994  49.260  1.00  0.00           H  
ATOM   2071  HA  TYR   131      32.250  42.865  51.309  1.00  0.00           H  
ATOM   2072  HB2 TYR   131      31.535  43.512  48.431  1.00  0.00           H  
ATOM   2073  HB3 TYR   131      30.816  44.297  49.786  1.00  0.00           H  
ATOM   2074  HD1 TYR   131      33.859  43.913  47.600  1.00  0.00           H  
ATOM   2075  HE1 TYR   131      35.673  45.664  47.443  1.00  0.00           H  
ATOM   2076  HH  TYR   131      36.106  48.140  49.908  1.00  0.00           H  
ATOM   2077  HE2 TYR   131      34.161  47.591  50.879  1.00  0.00           H  
ATOM   2078  HD2 TYR   131      32.210  45.885  50.990  1.00  0.00           H  
ATOM   2079  N   GLN   132      29.714  42.412  51.497  1.00  0.00           N  
ATOM   2080  CA  GLN   132      28.283  42.015  51.676  1.00  0.00           C  
ATOM   2081  C   GLN   132      27.392  42.756  50.661  1.00  0.00           C  
ATOM   2082  O   GLN   132      26.673  43.695  50.945  1.00  0.00           O  
ATOM   2083  CB  GLN   132      27.854  42.250  53.115  1.00  0.00           C  
ATOM   2084  CG  GLN   132      28.804  41.444  54.095  1.00  0.00           C  
ATOM   2085  CD  GLN   132      28.074  41.160  55.410  1.00  0.00           C  
ATOM   2086  OE1 GLN   132      27.002  40.534  55.496  1.00  0.00           O  
ATOM   2087  NE2 GLN   132      28.644  41.584  56.518  1.00  0.00           N  
ATOM   2088  H   GLN   132      29.947  43.255  52.003  1.00  0.00           H  
ATOM   2089  HA  GLN   132      28.111  40.949  51.536  1.00  0.00           H  
ATOM   2090  HB2 GLN   132      27.984  43.297  53.391  1.00  0.00           H  
ATOM   2091  HB3 GLN   132      26.837  41.860  53.146  1.00  0.00           H  
ATOM   2092  HG2 GLN   132      29.043  40.486  53.635  1.00  0.00           H  
ATOM   2093  HG3 GLN   132      29.755  41.973  54.162  1.00  0.00           H  
ATOM   2094 HE21 GLN   132      29.615  41.861  56.517  1.00  0.00           H  
ATOM   2095 HE22 GLN   132      28.163  41.388  57.384  1.00  0.00           H  
ATOM   2096  N   LEU   133      27.412  42.326  49.380  1.00  0.00           N  
ATOM   2097  CA  LEU   133      26.817  43.138  48.225  1.00  0.00           C  
ATOM   2098  C   LEU   133      25.295  43.188  48.148  1.00  0.00           C  
ATOM   2099  O   LEU   133      24.823  44.074  47.549  1.00  0.00           O  
ATOM   2100  CB  LEU   133      27.289  42.536  46.890  1.00  0.00           C  
ATOM   2101  CG  LEU   133      28.829  42.651  46.704  1.00  0.00           C  
ATOM   2102  CD1 LEU   133      29.136  41.932  45.432  1.00  0.00           C  
ATOM   2103  CD2 LEU   133      29.373  44.106  46.519  1.00  0.00           C  
ATOM   2104  H   LEU   133      28.006  41.525  49.222  1.00  0.00           H  
ATOM   2105  HA  LEU   133      27.041  44.204  48.281  1.00  0.00           H  
ATOM   2106  HB2 LEU   133      27.053  41.473  46.854  1.00  0.00           H  
ATOM   2107  HB3 LEU   133      26.760  43.027  46.073  1.00  0.00           H  
ATOM   2108  HG  LEU   133      29.286  42.156  47.562  1.00  0.00           H  
ATOM   2109 HD11 LEU   133      28.913  40.866  45.462  1.00  0.00           H  
ATOM   2110 HD12 LEU   133      28.701  42.443  44.573  1.00  0.00           H  
ATOM   2111 HD13 LEU   133      30.221  42.035  45.419  1.00  0.00           H  
ATOM   2112 HD21 LEU   133      28.831  44.504  45.661  1.00  0.00           H  
ATOM   2113 HD22 LEU   133      29.267  44.750  47.392  1.00  0.00           H  
ATOM   2114 HD23 LEU   133      30.458  44.033  46.439  1.00  0.00           H  
ATOM   2115  N   LEU   134      24.553  42.210  48.720  1.00  0.00           N  
ATOM   2116  CA  LEU   134      23.093  42.285  48.818  1.00  0.00           C  
ATOM   2117  C   LEU   134      22.576  43.401  49.809  1.00  0.00           C  
ATOM   2118  O   LEU   134      21.545  44.089  49.576  1.00  0.00           O  
ATOM   2119  CB  LEU   134      22.483  40.921  49.202  1.00  0.00           C  
ATOM   2120  CG  LEU   134      20.962  40.788  49.178  1.00  0.00           C  
ATOM   2121  CD1 LEU   134      20.366  41.059  47.813  1.00  0.00           C  
ATOM   2122  CD2 LEU   134      20.478  39.417  49.612  1.00  0.00           C  
ATOM   2123  H   LEU   134      25.000  41.431  49.181  1.00  0.00           H  
ATOM   2124  HA  LEU   134      22.773  42.535  47.807  1.00  0.00           H  
ATOM   2125  HB2 LEU   134      22.905  40.086  48.644  1.00  0.00           H  
ATOM   2126  HB3 LEU   134      22.830  40.796  50.228  1.00  0.00           H  
ATOM   2127  HG  LEU   134      20.509  41.392  49.964  1.00  0.00           H  
ATOM   2128 HD11 LEU   134      20.786  41.982  47.414  1.00  0.00           H  
ATOM   2129 HD12 LEU   134      20.516  40.275  47.071  1.00  0.00           H  
ATOM   2130 HD13 LEU   134      19.304  41.019  48.058  1.00  0.00           H  
ATOM   2131 HD21 LEU   134      20.913  38.540  49.131  1.00  0.00           H  
ATOM   2132 HD22 LEU   134      20.687  39.344  50.679  1.00  0.00           H  
ATOM   2133 HD23 LEU   134      19.397  39.280  49.609  1.00  0.00           H  
ATOM   2134  N   ASP   135      23.435  43.630  50.806  1.00  0.00           N  
ATOM   2135  CA  ASP   135      23.209  44.615  51.870  1.00  0.00           C  
ATOM   2136  C   ASP   135      23.392  46.038  51.323  1.00  0.00           C  
ATOM   2137  O   ASP   135      22.570  46.939  51.606  1.00  0.00           O  
ATOM   2138  CB  ASP   135      24.024  44.389  53.161  1.00  0.00           C  
ATOM   2139  CG  ASP   135      24.129  42.923  53.708  1.00  0.00           C  
ATOM   2140  OD1 ASP   135      24.504  42.679  54.863  1.00  0.00           O  
ATOM   2141  OD2 ASP   135      23.752  41.984  52.938  1.00  0.00           O1-
ATOM   2142  H   ASP   135      24.232  43.010  50.806  1.00  0.00           H  
ATOM   2143  HA  ASP   135      22.180  44.443  52.184  1.00  0.00           H  
ATOM   2144  HB2 ASP   135      24.945  44.969  53.109  1.00  0.00           H  
ATOM   2145  HB3 ASP   135      23.552  44.965  53.958  1.00  0.00           H  
ATOM   2146  N   ASP   136      24.467  46.159  50.525  1.00  0.00           N  
ATOM   2147  CA  ASP   136      24.748  47.437  49.905  1.00  0.00           C  
ATOM   2148  C   ASP   136      23.656  47.669  48.781  1.00  0.00           C  
ATOM   2149  O   ASP   136      23.228  48.813  48.578  1.00  0.00           O  
ATOM   2150  CB  ASP   136      26.149  47.392  49.221  1.00  0.00           C  
ATOM   2151  CG  ASP   136      27.370  47.256  50.108  1.00  0.00           C  
ATOM   2152  OD1 ASP   136      28.462  46.921  49.649  1.00  0.00           O  
ATOM   2153  OD2 ASP   136      27.276  47.451  51.367  1.00  0.00           O1-
ATOM   2154  H   ASP   136      25.151  45.418  50.576  1.00  0.00           H  
ATOM   2155  HA  ASP   136      24.722  48.230  50.653  1.00  0.00           H  
ATOM   2156  HB2 ASP   136      26.226  46.581  48.497  1.00  0.00           H  
ATOM   2157  HB3 ASP   136      26.246  48.303  48.630  1.00  0.00           H  
ATOM   2158  N   TYR   137      23.239  46.634  48.044  1.00  0.00           N  
ATOM   2159  CA  TYR   137      22.110  46.690  47.073  1.00  0.00           C  
ATOM   2160  C   TYR   137      20.729  47.037  47.726  1.00  0.00           C  
ATOM   2161  O   TYR   137      20.052  47.854  47.072  1.00  0.00           O  
ATOM   2162  CB  TYR   137      22.083  45.371  46.241  1.00  0.00           C  
ATOM   2163  CG  TYR   137      21.036  45.284  45.135  1.00  0.00           C  
ATOM   2164  CD1 TYR   137      20.784  46.330  44.267  1.00  0.00           C  
ATOM   2165  CE1 TYR   137      19.909  46.225  43.200  1.00  0.00           C  
ATOM   2166  CZ  TYR   137      19.410  44.953  42.881  1.00  0.00           C  
ATOM   2167  OH  TYR   137      18.626  44.900  41.842  1.00  0.00           O  
ATOM   2168  CE2 TYR   137      19.817  43.822  43.608  1.00  0.00           C  
ATOM   2169  CD2 TYR   137      20.505  44.000  44.814  1.00  0.00           C  
ATOM   2170  H   TYR   137      23.817  45.806  48.069  1.00  0.00           H  
ATOM   2171  HA  TYR   137      22.225  47.534  46.392  1.00  0.00           H  
ATOM   2172  HB2 TYR   137      23.091  45.244  45.845  1.00  0.00           H  
ATOM   2173  HB3 TYR   137      21.998  44.465  46.841  1.00  0.00           H  
ATOM   2174  HD1 TYR   137      20.984  47.366  44.498  1.00  0.00           H  
ATOM   2175  HE1 TYR   137      19.652  47.119  42.651  1.00  0.00           H  
ATOM   2176  HH  TYR   137      18.502  43.970  41.640  1.00  0.00           H  
ATOM   2177  HE2 TYR   137      19.370  42.881  43.325  1.00  0.00           H  
ATOM   2178  HD2 TYR   137      20.729  43.142  45.431  1.00  0.00           H  
ATOM   2179  N   LYS   138      20.342  46.540  48.921  1.00  0.00           N  
ATOM   2180  CA  LYS   138      19.159  46.974  49.778  1.00  0.00           C  
ATOM   2181  C   LYS   138      19.218  48.411  50.106  1.00  0.00           C  
ATOM   2182  O   LYS   138      18.180  48.981  49.896  1.00  0.00           O  
ATOM   2183  CB  LYS   138      19.130  46.051  51.052  1.00  0.00           C  
ATOM   2184  CG  LYS   138      18.373  44.745  50.705  1.00  0.00           C  
ATOM   2185  CD  LYS   138      18.568  43.690  51.738  1.00  0.00           C  
ATOM   2186  CE  LYS   138      18.006  42.334  51.437  1.00  0.00           C  
ATOM   2187  NZ  LYS   138      18.187  41.400  52.627  1.00  0.00           N1+
ATOM   2188  H   LYS   138      20.977  45.938  49.425  1.00  0.00           H  
ATOM   2189  HA  LYS   138      18.181  46.846  49.316  1.00  0.00           H  
ATOM   2190  HB2 LYS   138      20.099  45.744  51.446  1.00  0.00           H  
ATOM   2191  HB3 LYS   138      18.583  46.607  51.814  1.00  0.00           H  
ATOM   2192  HG2 LYS   138      17.324  44.966  50.506  1.00  0.00           H  
ATOM   2193  HG3 LYS   138      18.882  44.389  49.809  1.00  0.00           H  
ATOM   2194  HD2 LYS   138      19.642  43.673  51.923  1.00  0.00           H  
ATOM   2195  HD3 LYS   138      18.173  44.061  52.684  1.00  0.00           H  
ATOM   2196  HE2 LYS   138      16.952  42.519  51.233  1.00  0.00           H  
ATOM   2197  HE3 LYS   138      18.438  41.976  50.503  1.00  0.00           H  
ATOM   2198  HZ1 LYS   138      17.642  41.785  53.385  1.00  0.00           H  
ATOM   2199  HZ2 LYS   138      17.723  40.511  52.499  1.00  0.00           H  
ATOM   2200  HZ3 LYS   138      19.164  41.286  52.856  1.00  0.00           H  
ATOM   2201  N   GLU   139      20.336  48.826  50.601  1.00  0.00           N  
ATOM   2202  CA  GLU   139      20.527  50.265  51.066  1.00  0.00           C  
ATOM   2203  C   GLU   139      20.597  51.208  49.814  1.00  0.00           C  
ATOM   2204  O   GLU   139      20.497  52.452  49.962  1.00  0.00           O  
ATOM   2205  CB  GLU   139      21.810  50.271  51.854  1.00  0.00           C  
ATOM   2206  CG  GLU   139      21.980  51.634  52.507  1.00  0.00           C  
ATOM   2207  CD  GLU   139      23.273  51.746  53.378  1.00  0.00           C  
ATOM   2208  OE1 GLU   139      23.381  50.990  54.411  1.00  0.00           O  
ATOM   2209  OE2 GLU   139      24.042  52.716  53.218  1.00  0.00           O1-
ATOM   2210  H   GLU   139      21.099  48.184  50.759  1.00  0.00           H  
ATOM   2211  HA  GLU   139      19.740  50.591  51.745  1.00  0.00           H  
ATOM   2212  HB2 GLU   139      21.760  49.468  52.589  1.00  0.00           H  
ATOM   2213  HB3 GLU   139      22.701  50.024  51.278  1.00  0.00           H  
ATOM   2214  HG2 GLU   139      22.133  52.390  51.737  1.00  0.00           H  
ATOM   2215  HG3 GLU   139      21.134  51.913  53.134  1.00  0.00           H  
ATOM   2216  N   GLY   140      20.898  50.694  48.636  1.00  0.00           N  
ATOM   2217  CA  GLY   140      20.757  51.459  47.421  1.00  0.00           C  
ATOM   2218  C   GLY   140      22.112  51.997  46.835  1.00  0.00           C  
ATOM   2219  O   GLY   140      22.098  52.864  46.025  1.00  0.00           O  
ATOM   2220  H   GLY   140      21.262  49.755  48.553  1.00  0.00           H  
ATOM   2221  HA2 GLY   140      20.222  50.786  46.750  1.00  0.00           H  
ATOM   2222  HA3 GLY   140      20.131  52.345  47.528  1.00  0.00           H  
ATOM   2223  N   ASP   141      23.194  51.553  47.470  1.00  0.00           N  
ATOM   2224  CA  ASP   141      24.591  51.719  47.044  1.00  0.00           C  
ATOM   2225  C   ASP   141      25.070  50.697  45.986  1.00  0.00           C  
ATOM   2226  O   ASP   141      26.290  50.529  45.814  1.00  0.00           O  
ATOM   2227  CB  ASP   141      25.416  51.862  48.350  1.00  0.00           C  
ATOM   2228  CG  ASP   141      25.053  53.058  49.224  1.00  0.00           C  
ATOM   2229  OD1 ASP   141      25.177  53.030  50.470  1.00  0.00           O  
ATOM   2230  OD2 ASP   141      24.537  54.024  48.642  1.00  0.00           O1-
ATOM   2231  H   ASP   141      22.984  51.119  48.357  1.00  0.00           H  
ATOM   2232  HA  ASP   141      24.633  52.676  46.523  1.00  0.00           H  
ATOM   2233  HB2 ASP   141      25.278  50.941  48.916  1.00  0.00           H  
ATOM   2234  HB3 ASP   141      26.443  52.070  48.048  1.00  0.00           H  
ATOM   2235  N   LEU   142      24.229  49.985  45.242  1.00  0.00           N  
ATOM   2236  CA  LEU   142      24.596  49.213  44.063  1.00  0.00           C  
ATOM   2237  C   LEU   142      23.539  49.180  42.929  1.00  0.00           C  
ATOM   2238  O   LEU   142      22.325  49.322  43.228  1.00  0.00           O  
ATOM   2239  CB  LEU   142      25.000  47.705  44.535  1.00  0.00           C  
ATOM   2240  CG  LEU   142      25.385  46.628  43.524  1.00  0.00           C  
ATOM   2241  CD1 LEU   142      26.357  45.565  44.016  1.00  0.00           C  
ATOM   2242  CD2 LEU   142      24.214  45.797  42.959  1.00  0.00           C  
ATOM   2243  H   LEU   142      23.244  50.088  45.440  1.00  0.00           H  
ATOM   2244  HA  LEU   142      25.493  49.548  43.542  1.00  0.00           H  
ATOM   2245  HB2 LEU   142      25.895  47.807  45.149  1.00  0.00           H  
ATOM   2246  HB3 LEU   142      24.214  47.318  45.183  1.00  0.00           H  
ATOM   2247  HG  LEU   142      25.875  47.145  42.699  1.00  0.00           H  
ATOM   2248 HD11 LEU   142      26.707  44.861  43.260  1.00  0.00           H  
ATOM   2249 HD12 LEU   142      27.214  45.999  44.532  1.00  0.00           H  
ATOM   2250 HD13 LEU   142      25.757  44.994  44.725  1.00  0.00           H  
ATOM   2251 HD21 LEU   142      24.624  44.971  42.378  1.00  0.00           H  
ATOM   2252 HD22 LEU   142      23.554  45.292  43.664  1.00  0.00           H  
ATOM   2253 HD23 LEU   142      23.698  46.373  42.191  1.00  0.00           H  
ATOM   2254  N   ARG   143      23.951  48.966  41.606  1.00  0.00           N  
ATOM   2255  CA  ARG   143      23.070  48.649  40.503  1.00  0.00           C  
ATOM   2256  C   ARG   143      23.590  47.539  39.551  1.00  0.00           C  
ATOM   2257  O   ARG   143      24.799  47.331  39.447  1.00  0.00           O  
ATOM   2258  CB  ARG   143      22.665  49.905  39.682  1.00  0.00           C  
ATOM   2259  CG  ARG   143      23.680  50.335  38.631  1.00  0.00           C  
ATOM   2260  CD  ARG   143      23.435  51.808  38.223  1.00  0.00           C  
ATOM   2261  NE  ARG   143      24.704  52.149  37.480  1.00  0.00           N  
ATOM   2262  CZ  ARG   143      24.766  52.311  36.190  1.00  0.00           C  
ATOM   2263  NH1 ARG   143      23.957  51.817  35.317  1.00  0.00           N  
ATOM   2264  NH2 ARG   143      25.772  52.976  35.659  1.00  0.00           N1+
ATOM   2265  H   ARG   143      24.936  48.838  41.423  1.00  0.00           H  
ATOM   2266  HA  ARG   143      22.181  48.215  40.961  1.00  0.00           H  
ATOM   2267  HB2 ARG   143      21.725  49.706  39.167  1.00  0.00           H  
ATOM   2268  HB3 ARG   143      22.489  50.731  40.370  1.00  0.00           H  
ATOM   2269  HG2 ARG   143      24.701  50.224  38.995  1.00  0.00           H  
ATOM   2270  HG3 ARG   143      23.644  49.646  37.787  1.00  0.00           H  
ATOM   2271  HD2 ARG   143      22.567  51.861  37.566  1.00  0.00           H  
ATOM   2272  HD3 ARG   143      23.234  52.359  39.142  1.00  0.00           H  
ATOM   2273  HE  ARG   143      25.401  52.734  37.919  1.00  0.00           H  
ATOM   2274 HH11 ARG   143      23.142  51.273  35.561  1.00  0.00           H  
ATOM   2275 HH12 ARG   143      24.078  52.090  34.352  1.00  0.00           H  
ATOM   2276 HH21 ARG   143      26.437  53.445  36.256  1.00  0.00           H  
ATOM   2277 HH22 ARG   143      25.779  53.116  34.659  1.00  0.00           H  
ATOM   2278  N   ILE   144      22.680  46.781  38.938  1.00  0.00           N  
ATOM   2279  CA  ILE   144      22.895  45.673  38.041  1.00  0.00           C  
ATOM   2280  C   ILE   144      23.149  46.297  36.699  1.00  0.00           C  
ATOM   2281  O   ILE   144      22.497  47.144  36.142  1.00  0.00           O  
ATOM   2282  CB  ILE   144      21.678  44.739  38.090  1.00  0.00           C  
ATOM   2283  CG2 ILE   144      21.864  43.610  37.019  1.00  0.00           C  
ATOM   2284  CG1 ILE   144      21.268  44.195  39.515  1.00  0.00           C  
ATOM   2285  CD1 ILE   144      22.270  43.417  40.350  1.00  0.00           C  
ATOM   2286  H   ILE   144      21.706  46.961  39.133  1.00  0.00           H  
ATOM   2287  HA  ILE   144      23.745  45.102  38.412  1.00  0.00           H  
ATOM   2288  HB  ILE   144      20.869  45.398  37.776  1.00  0.00           H  
ATOM   2289 HG21 ILE   144      21.854  43.919  35.974  1.00  0.00           H  
ATOM   2290 HG22 ILE   144      22.747  42.982  37.130  1.00  0.00           H  
ATOM   2291 HG23 ILE   144      21.029  42.918  37.129  1.00  0.00           H  
ATOM   2292 HG12 ILE   144      21.001  45.080  40.092  1.00  0.00           H  
ATOM   2293 HG13 ILE   144      20.372  43.578  39.445  1.00  0.00           H  
ATOM   2294 HD11 ILE   144      21.939  43.467  41.387  1.00  0.00           H  
ATOM   2295 HD12 ILE   144      22.466  42.390  40.041  1.00  0.00           H  
ATOM   2296 HD13 ILE   144      23.225  43.943  40.341  1.00  0.00           H  
ATOM   2297  N   MET   145      24.215  45.848  35.976  1.00  0.00           N  
ATOM   2298  CA  MET   145      24.598  46.397  34.624  1.00  0.00           C  
ATOM   2299  C   MET   145      24.319  45.397  33.501  1.00  0.00           C  
ATOM   2300  O   MET   145      24.431  44.193  33.685  1.00  0.00           O  
ATOM   2301  CB  MET   145      26.082  46.793  34.607  1.00  0.00           C  
ATOM   2302  CG  MET   145      26.358  48.086  35.384  1.00  0.00           C  
ATOM   2303  SD  MET   145      28.104  48.741  34.915  1.00  0.00           S  
ATOM   2304  CE  MET   145      27.438  49.835  33.712  1.00  0.00           C  
ATOM   2305  H   MET   145      24.847  45.139  36.319  1.00  0.00           H  
ATOM   2306  HA  MET   145      23.989  47.279  34.422  1.00  0.00           H  
ATOM   2307  HB2 MET   145      26.681  46.048  35.131  1.00  0.00           H  
ATOM   2308  HB3 MET   145      26.373  46.910  33.563  1.00  0.00           H  
ATOM   2309  HG2 MET   145      25.613  48.829  35.100  1.00  0.00           H  
ATOM   2310  HG3 MET   145      26.249  47.947  36.460  1.00  0.00           H  
ATOM   2311  HE1 MET   145      28.200  50.431  33.211  1.00  0.00           H  
ATOM   2312  HE2 MET   145      27.065  49.179  32.925  1.00  0.00           H  
ATOM   2313  HE3 MET   145      26.616  50.440  34.094  1.00  0.00           H  
ATOM   2314  N   PRO   146      24.036  45.900  32.270  1.00  0.00           N  
ATOM   2315  CA  PRO   146      23.539  45.032  31.171  1.00  0.00           C  
ATOM   2316  C   PRO   146      24.688  44.238  30.496  1.00  0.00           C  
ATOM   2317  O   PRO   146      25.876  44.544  30.726  1.00  0.00           O  
ATOM   2318  CD  PRO   146      24.062  47.242  31.800  1.00  0.00           C  
ATOM   2319  CG  PRO   146      23.761  47.161  30.264  1.00  0.00           C  
ATOM   2320  CB  PRO   146      22.860  45.973  30.166  1.00  0.00           C  
ATOM   2321  HD2 PRO   146      25.097  47.561  31.926  1.00  0.00           H  
ATOM   2322  HD3 PRO   146      23.359  47.805  32.412  1.00  0.00           H  
ATOM   2323  HG2 PRO   146      24.687  47.025  29.705  1.00  0.00           H  
ATOM   2324  HG3 PRO   146      23.265  48.064  29.909  1.00  0.00           H  
ATOM   2325  HB2 PRO   146      22.910  45.595  29.145  1.00  0.00           H  
ATOM   2326  HB3 PRO   146      21.861  46.224  30.523  1.00  0.00           H  
ATOM   2327  HA  PRO   146      22.809  44.315  31.547  1.00  0.00           H  
ATOM   2328  N   ASP   147      24.422  43.126  29.794  1.00  0.00           N  
ATOM   2329  CA  ASP   147      25.493  42.255  29.376  1.00  0.00           C  
ATOM   2330  C   ASP   147      26.444  42.898  28.410  1.00  0.00           C  
ATOM   2331  O   ASP   147      27.650  42.576  28.521  1.00  0.00           O  
ATOM   2332  CB  ASP   147      25.043  40.824  28.865  1.00  0.00           C  
ATOM   2333  CG  ASP   147      24.443  40.036  29.964  1.00  0.00           C  
ATOM   2334  OD1 ASP   147      24.232  40.518  31.104  1.00  0.00           O  
ATOM   2335  OD2 ASP   147      23.857  38.972  29.593  1.00  0.00           O1-
ATOM   2336  H   ASP   147      23.454  42.840  29.810  1.00  0.00           H  
ATOM   2337  HA  ASP   147      25.931  42.091  30.361  1.00  0.00           H  
ATOM   2338  HB2 ASP   147      24.304  40.961  28.075  1.00  0.00           H  
ATOM   2339  HB3 ASP   147      25.861  40.319  28.351  1.00  0.00           H  
ATOM   2340  N   SER   148      26.117  43.760  27.412  1.00  0.00           N  
ATOM   2341  CA  SER   148      24.833  44.044  26.767  1.00  0.00           C  
ATOM   2342  C   SER   148      24.578  42.969  25.691  1.00  0.00           C  
ATOM   2343  O   SER   148      25.439  42.558  24.874  1.00  0.00           O  
ATOM   2344  CB  SER   148      24.841  45.451  26.262  1.00  0.00           C  
ATOM   2345  OG  SER   148      23.636  45.848  25.707  1.00  0.00           O  
ATOM   2346  H   SER   148      26.957  44.184  27.046  1.00  0.00           H  
ATOM   2347  HA  SER   148      23.977  43.969  27.438  1.00  0.00           H  
ATOM   2348  HB2 SER   148      24.934  46.094  27.137  1.00  0.00           H  
ATOM   2349  HB3 SER   148      25.637  45.574  25.527  1.00  0.00           H  
ATOM   2350  HG  SER   148      23.800  45.866  24.761  1.00  0.00           H  
ATOM   2351  N   ASN   149      23.337  42.506  25.552  1.00  0.00           N  
ATOM   2352  CA  ASN   149      22.949  41.357  24.685  1.00  0.00           C  
ATOM   2353  C   ASN   149      22.695  41.881  23.226  1.00  0.00           C  
ATOM   2354  O   ASN   149      22.196  41.215  22.330  1.00  0.00           O  
ATOM   2355  CB  ASN   149      21.798  40.619  25.275  1.00  0.00           C  
ATOM   2356  CG  ASN   149      22.010  39.948  26.684  1.00  0.00           C  
ATOM   2357  OD1 ASN   149      21.847  40.697  27.632  1.00  0.00           O  
ATOM   2358  ND2 ASN   149      22.481  38.756  26.925  1.00  0.00           N  
ATOM   2359  H   ASN   149      22.591  42.739  26.192  1.00  0.00           H  
ATOM   2360  HA  ASN   149      23.798  40.674  24.691  1.00  0.00           H  
ATOM   2361  HB2 ASN   149      20.943  41.286  25.375  1.00  0.00           H  
ATOM   2362  HB3 ASN   149      21.326  39.832  24.687  1.00  0.00           H  
ATOM   2363 HD21 ASN   149      22.602  38.059  26.204  1.00  0.00           H  
ATOM   2364 HD22 ASN   149      22.917  38.590  27.821  1.00  0.00           H  
ATOM   2365  N   ASP   150      22.919  43.170  22.994  1.00  0.00           N  
ATOM   2366  CA  ASP   150      23.049  43.761  21.677  1.00  0.00           C  
ATOM   2367  C   ASP   150      24.455  43.732  21.086  1.00  0.00           C  
ATOM   2368  O   ASP   150      24.665  43.902  19.874  1.00  0.00           O  
ATOM   2369  CB  ASP   150      22.465  45.173  21.495  1.00  0.00           C  
ATOM   2370  CG  ASP   150      22.708  46.179  22.670  1.00  0.00           C  
ATOM   2371  OD1 ASP   150      21.795  46.913  23.147  1.00  0.00           O  
ATOM   2372  OD2 ASP   150      23.842  46.175  23.163  1.00  0.00           O1-
ATOM   2373  H   ASP   150      23.179  43.793  23.746  1.00  0.00           H  
ATOM   2374  HA  ASP   150      22.412  43.140  21.047  1.00  0.00           H  
ATOM   2375  HB2 ASP   150      22.679  45.530  20.488  1.00  0.00           H  
ATOM   2376  HB3 ASP   150      21.382  45.044  21.484  1.00  0.00           H  
ATOM   2377  N   SER   151      25.517  43.431  21.814  1.00  0.00           N  
ATOM   2378  CA  SER   151      26.852  43.203  21.260  1.00  0.00           C  
ATOM   2379  C   SER   151      26.886  41.757  20.574  1.00  0.00           C  
ATOM   2380  O   SER   151      26.341  40.779  21.168  1.00  0.00           O  
ATOM   2381  CB  SER   151      27.937  43.326  22.364  1.00  0.00           C  
ATOM   2382  OG  SER   151      29.282  43.472  22.020  1.00  0.00           O  
ATOM   2383  H   SER   151      25.433  43.096  22.763  1.00  0.00           H  
ATOM   2384  HA  SER   151      27.126  43.897  20.465  1.00  0.00           H  
ATOM   2385  HB2 SER   151      27.813  44.273  22.889  1.00  0.00           H  
ATOM   2386  HB3 SER   151      27.823  42.499  23.064  1.00  0.00           H  
ATOM   2387  HG  SER   151      29.394  44.425  22.029  1.00  0.00           H  
ATOM   2388  N   PRO   152      27.636  41.534  19.523  1.00  0.00           N  
ATOM   2389  CA  PRO   152      27.869  40.236  18.943  1.00  0.00           C  
ATOM   2390  C   PRO   152      28.075  39.018  19.836  1.00  0.00           C  
ATOM   2391  O   PRO   152      27.498  37.952  19.507  1.00  0.00           O  
ATOM   2392  CD  PRO   152      28.361  42.493  18.714  1.00  0.00           C  
ATOM   2393  CG  PRO   152      28.636  41.777  17.399  1.00  0.00           C  
ATOM   2394  CB  PRO   152      28.899  40.363  17.872  1.00  0.00           C  
ATOM   2395  HD2 PRO   152      29.276  42.834  19.199  1.00  0.00           H  
ATOM   2396  HD3 PRO   152      27.719  43.352  18.521  1.00  0.00           H  
ATOM   2397  HG2 PRO   152      29.547  42.147  16.930  1.00  0.00           H  
ATOM   2398  HG3 PRO   152      27.787  41.636  16.730  1.00  0.00           H  
ATOM   2399  HB2 PRO   152      29.928  40.241  18.212  1.00  0.00           H  
ATOM   2400  HB3 PRO   152      28.736  39.662  17.054  1.00  0.00           H  
ATOM   2401  HA  PRO   152      26.930  40.109  18.404  1.00  0.00           H  
ATOM   2402  N   PRO   153      28.740  39.052  21.040  1.00  0.00           N  
ATOM   2403  CA  PRO   153      28.874  37.903  21.956  1.00  0.00           C  
ATOM   2404  C   PRO   153      27.559  37.358  22.382  1.00  0.00           C  
ATOM   2405  O   PRO   153      27.504  36.113  22.622  1.00  0.00           O  
ATOM   2406  CD  PRO   153      29.701  40.043  21.386  1.00  0.00           C  
ATOM   2407  CG  PRO   153      30.650  39.396  22.396  1.00  0.00           C  
ATOM   2408  CB  PRO   153      29.796  38.329  23.155  1.00  0.00           C  
ATOM   2409  HD2 PRO   153      29.181  40.829  21.934  1.00  0.00           H  
ATOM   2410  HD3 PRO   153      30.242  40.482  20.548  1.00  0.00           H  
ATOM   2411  HG2 PRO   153      31.114  40.052  23.132  1.00  0.00           H  
ATOM   2412  HG3 PRO   153      31.448  38.852  21.893  1.00  0.00           H  
ATOM   2413  HB2 PRO   153      29.268  38.840  23.960  1.00  0.00           H  
ATOM   2414  HB3 PRO   153      30.402  37.484  23.484  1.00  0.00           H  
ATOM   2415  HA  PRO   153      29.405  37.128  21.402  1.00  0.00           H  
ATOM   2416  N   ALA   154      26.467  38.136  22.370  1.00  0.00           N  
ATOM   2417  CA  ALA   154      25.090  37.745  22.660  1.00  0.00           C  
ATOM   2418  C   ALA   154      24.570  36.526  21.766  1.00  0.00           C  
ATOM   2419  O   ALA   154      23.870  35.632  22.251  1.00  0.00           O  
ATOM   2420  CB  ALA   154      24.225  39.003  22.383  1.00  0.00           C  
ATOM   2421  H   ALA   154      26.569  39.049  21.949  1.00  0.00           H  
ATOM   2422  HA  ALA   154      25.123  37.433  23.704  1.00  0.00           H  
ATOM   2423  HB1 ALA   154      24.755  39.802  22.901  1.00  0.00           H  
ATOM   2424  HB2 ALA   154      24.249  39.371  21.357  1.00  0.00           H  
ATOM   2425  HB3 ALA   154      23.276  38.796  22.880  1.00  0.00           H  
ATOM   2426  N   GLU   155      25.140  36.411  20.593  1.00  0.00           N  
ATOM   2427  CA  GLU   155      24.684  35.462  19.559  1.00  0.00           C  
ATOM   2428  C   GLU   155      25.508  34.206  19.619  1.00  0.00           C  
ATOM   2429  O   GLU   155      25.229  33.245  18.968  1.00  0.00           O  
ATOM   2430  CB  GLU   155      24.644  36.168  18.206  1.00  0.00           C  
ATOM   2431  CG  GLU   155      23.659  37.312  18.273  1.00  0.00           C  
ATOM   2432  CD  GLU   155      22.609  37.296  17.116  1.00  0.00           C  
ATOM   2433  OE1 GLU   155      22.033  38.398  16.742  1.00  0.00           O  
ATOM   2434  OE2 GLU   155      22.413  36.288  16.393  1.00  0.00           O1-
ATOM   2435  H   GLU   155      25.805  37.154  20.430  1.00  0.00           H  
ATOM   2436  HA  GLU   155      23.640  35.258  19.801  1.00  0.00           H  
ATOM   2437  HB2 GLU   155      25.580  36.707  18.061  1.00  0.00           H  
ATOM   2438  HB3 GLU   155      24.294  35.515  17.407  1.00  0.00           H  
ATOM   2439  HG2 GLU   155      23.092  37.302  19.204  1.00  0.00           H  
ATOM   2440  HG3 GLU   155      24.300  38.193  18.308  1.00  0.00           H  
ATOM   2441  N   ARG   156      26.474  34.063  20.484  1.00  0.00           N  
ATOM   2442  CA  ARG   156      27.371  32.877  20.712  1.00  0.00           C  
ATOM   2443  C   ARG   156      26.627  31.701  21.196  1.00  0.00           C  
ATOM   2444  O   ARG   156      25.643  31.824  21.951  1.00  0.00           O  
ATOM   2445  CB  ARG   156      28.510  33.203  21.772  1.00  0.00           C  
ATOM   2446  CG  ARG   156      29.598  34.212  21.369  1.00  0.00           C  
ATOM   2447  CD  ARG   156      30.438  34.724  22.517  1.00  0.00           C  
ATOM   2448  NE  ARG   156      31.419  33.752  23.005  1.00  0.00           N  
ATOM   2449  CZ  ARG   156      31.091  32.730  23.778  1.00  0.00           C  
ATOM   2450  NH1 ARG   156      29.943  32.613  24.355  1.00  0.00           N  
ATOM   2451  NH2 ARG   156      31.955  31.765  23.939  1.00  0.00           N1+
ATOM   2452  H   ARG   156      26.683  34.891  21.023  1.00  0.00           H  
ATOM   2453  HA  ARG   156      27.926  32.641  19.804  1.00  0.00           H  
ATOM   2454  HB2 ARG   156      28.108  33.556  22.722  1.00  0.00           H  
ATOM   2455  HB3 ARG   156      29.049  32.272  21.946  1.00  0.00           H  
ATOM   2456  HG2 ARG   156      30.287  33.796  20.633  1.00  0.00           H  
ATOM   2457  HG3 ARG   156      29.122  35.065  20.886  1.00  0.00           H  
ATOM   2458  HD2 ARG   156      30.916  35.666  22.249  1.00  0.00           H  
ATOM   2459  HD3 ARG   156      29.733  35.041  23.286  1.00  0.00           H  
ATOM   2460  HE  ARG   156      32.285  33.582  22.513  1.00  0.00           H  
ATOM   2461 HH11 ARG   156      29.372  33.435  24.491  1.00  0.00           H  
ATOM   2462 HH12 ARG   156      29.825  31.812  24.959  1.00  0.00           H  
ATOM   2463 HH21 ARG   156      32.760  31.700  23.332  1.00  0.00           H  
ATOM   2464 HH22 ARG   156      31.867  30.995  24.586  1.00  0.00           H  
ATOM   2465  N   GLU   157      27.128  30.551  20.714  1.00  0.00           N  
ATOM   2466  CA  GLU   157      26.576  29.214  20.949  1.00  0.00           C  
ATOM   2467  C   GLU   157      26.321  28.811  22.484  1.00  0.00           C  
ATOM   2468  O   GLU   157      27.203  29.150  23.343  1.00  0.00           O  
ATOM   2469  CB  GLU   157      27.475  28.081  20.276  1.00  0.00           C  
ATOM   2470  CG  GLU   157      27.653  28.347  18.767  1.00  0.00           C  
ATOM   2471  CD  GLU   157      26.270  28.468  17.949  1.00  0.00           C  
ATOM   2472  OE1 GLU   157      25.465  27.500  18.033  1.00  0.00           O  
ATOM   2473  OE2 GLU   157      25.965  29.481  17.235  1.00  0.00           O1-
ATOM   2474  H   GLU   157      27.919  30.743  20.116  1.00  0.00           H  
ATOM   2475  HA  GLU   157      25.598  29.217  20.468  1.00  0.00           H  
ATOM   2476  HB2 GLU   157      28.512  28.108  20.610  1.00  0.00           H  
ATOM   2477  HB3 GLU   157      27.065  27.096  20.500  1.00  0.00           H  
ATOM   2478  HG2 GLU   157      28.359  29.169  18.651  1.00  0.00           H  
ATOM   2479  HG3 GLU   157      28.097  27.459  18.317  1.00  0.00           H  
ATOM   2480  N   PRO   158      25.303  27.979  22.793  1.00  0.00           N  
ATOM   2481  CA  PRO   158      24.928  27.891  24.203  1.00  0.00           C  
ATOM   2482  C   PRO   158      25.850  27.028  25.115  1.00  0.00           C  
ATOM   2483  O   PRO   158      25.745  27.077  26.367  1.00  0.00           O  
ATOM   2484  CD  PRO   158      24.122  27.682  21.977  1.00  0.00           C  
ATOM   2485  CG  PRO   158      22.965  27.953  22.904  1.00  0.00           C  
ATOM   2486  CB  PRO   158      23.471  27.401  24.174  1.00  0.00           C  
ATOM   2487  HD2 PRO   158      24.080  26.695  21.517  1.00  0.00           H  
ATOM   2488  HD3 PRO   158      24.095  28.411  21.166  1.00  0.00           H  
ATOM   2489  HG2 PRO   158      22.017  27.473  22.665  1.00  0.00           H  
ATOM   2490  HG3 PRO   158      22.990  29.038  23.014  1.00  0.00           H  
ATOM   2491  HB2 PRO   158      23.469  26.312  24.132  1.00  0.00           H  
ATOM   2492  HB3 PRO   158      22.921  27.606  25.092  1.00  0.00           H  
ATOM   2493  HA  PRO   158      24.910  28.920  24.563  1.00  0.00           H  
ATOM   2494  N   GLY   159      26.686  26.093  24.530  1.00  0.00           N  
ATOM   2495  CA  GLY   159      27.297  24.945  25.188  1.00  0.00           C  
ATOM   2496  C   GLY   159      28.610  25.315  25.975  1.00  0.00           C  
ATOM   2497  O   GLY   159      29.040  24.499  26.751  1.00  0.00           O  
ATOM   2498  H   GLY   159      26.650  26.033  23.523  1.00  0.00           H  
ATOM   2499  HA2 GLY   159      26.647  24.457  25.914  1.00  0.00           H  
ATOM   2500  HA3 GLY   159      27.599  24.190  24.463  1.00  0.00           H  
ATOM   2501  N   GLU   160      29.212  26.405  25.603  1.00  0.00           N  
ATOM   2502  CA  GLU   160      30.508  26.810  26.149  1.00  0.00           C  
ATOM   2503  C   GLU   160      31.705  25.782  26.054  1.00  0.00           C  
ATOM   2504  O   GLU   160      32.559  25.667  26.939  1.00  0.00           O  
ATOM   2505  CB  GLU   160      30.439  27.564  27.441  1.00  0.00           C  
ATOM   2506  CG  GLU   160      29.551  28.807  27.528  1.00  0.00           C  
ATOM   2507  CD  GLU   160      29.956  29.953  26.565  1.00  0.00           C  
ATOM   2508  OE1 GLU   160      29.077  30.826  26.256  1.00  0.00           O  
ATOM   2509  OE2 GLU   160      31.080  29.994  25.906  1.00  0.00           O1-
ATOM   2510  H   GLU   160      28.831  27.007  24.887  1.00  0.00           H  
ATOM   2511  HA  GLU   160      30.723  27.562  25.389  1.00  0.00           H  
ATOM   2512  HB2 GLU   160      30.255  26.759  28.151  1.00  0.00           H  
ATOM   2513  HB3 GLU   160      31.402  27.949  27.774  1.00  0.00           H  
ATOM   2514  HG2 GLU   160      28.503  28.560  27.360  1.00  0.00           H  
ATOM   2515  HG3 GLU   160      29.582  29.248  28.525  1.00  0.00           H  
ATOM   2516  N   VAL   161      31.772  25.055  24.946  1.00  0.00           N  
ATOM   2517  CA  VAL   161      32.671  23.954  24.603  1.00  0.00           C  
ATOM   2518  C   VAL   161      34.080  24.437  24.457  1.00  0.00           C  
ATOM   2519  O   VAL   161      34.427  24.879  23.389  1.00  0.00           O  
ATOM   2520  CB  VAL   161      32.129  23.128  23.378  1.00  0.00           C  
ATOM   2521  CG1 VAL   161      33.043  21.842  23.297  1.00  0.00           C  
ATOM   2522  CG2 VAL   161      30.692  22.686  23.571  1.00  0.00           C  
ATOM   2523  H   VAL   161      31.099  25.244  24.217  1.00  0.00           H  
ATOM   2524  HA  VAL   161      32.611  23.305  25.477  1.00  0.00           H  
ATOM   2525  HB  VAL   161      32.206  23.651  22.425  1.00  0.00           H  
ATOM   2526 HG11 VAL   161      32.675  21.194  22.501  1.00  0.00           H  
ATOM   2527 HG12 VAL   161      34.057  22.119  23.009  1.00  0.00           H  
ATOM   2528 HG13 VAL   161      33.084  21.282  24.231  1.00  0.00           H  
ATOM   2529 HG21 VAL   161      30.531  21.910  24.319  1.00  0.00           H  
ATOM   2530 HG22 VAL   161      30.003  23.509  23.760  1.00  0.00           H  
ATOM   2531 HG23 VAL   161      30.381  22.366  22.576  1.00  0.00           H  
ATOM   2532  N   VAL   162      34.892  24.319  25.490  1.00  0.00           N  
ATOM   2533  CA  VAL   162      36.274  24.750  25.644  1.00  0.00           C  
ATOM   2534  C   VAL   162      37.024  23.813  26.594  1.00  0.00           C  
ATOM   2535  O   VAL   162      36.418  23.359  27.563  1.00  0.00           O  
ATOM   2536  CB  VAL   162      36.376  26.219  26.162  1.00  0.00           C  
ATOM   2537  CG1 VAL   162      37.726  26.860  25.727  1.00  0.00           C  
ATOM   2538  CG2 VAL   162      35.408  27.302  25.624  1.00  0.00           C  
ATOM   2539  H   VAL   162      34.532  23.949  26.358  1.00  0.00           H  
ATOM   2540  HA  VAL   162      36.734  24.668  24.659  1.00  0.00           H  
ATOM   2541  HB  VAL   162      36.316  26.154  27.248  1.00  0.00           H  
ATOM   2542 HG11 VAL   162      38.545  26.261  26.127  1.00  0.00           H  
ATOM   2543 HG12 VAL   162      37.922  26.888  24.655  1.00  0.00           H  
ATOM   2544 HG13 VAL   162      37.901  27.889  26.040  1.00  0.00           H  
ATOM   2545 HG21 VAL   162      35.581  27.380  24.551  1.00  0.00           H  
ATOM   2546 HG22 VAL   162      34.353  27.033  25.667  1.00  0.00           H  
ATOM   2547 HG23 VAL   162      35.552  28.246  26.149  1.00  0.00           H  
ATOM   2548  N   ASP   163      38.327  23.692  26.479  1.00  0.00           N  
ATOM   2549  CA  ASP   163      39.234  23.140  27.500  1.00  0.00           C  
ATOM   2550  C   ASP   163      39.359  24.083  28.735  1.00  0.00           C  
ATOM   2551  O   ASP   163      39.299  25.348  28.593  1.00  0.00           O  
ATOM   2552  CB  ASP   163      40.612  22.806  26.983  1.00  0.00           C  
ATOM   2553  CG  ASP   163      40.602  22.148  25.555  1.00  0.00           C  
ATOM   2554  OD1 ASP   163      39.877  21.113  25.387  1.00  0.00           O  
ATOM   2555  OD2 ASP   163      41.223  22.605  24.567  1.00  0.00           O1-
ATOM   2556  H   ASP   163      38.772  24.145  25.693  1.00  0.00           H  
ATOM   2557  HA  ASP   163      38.814  22.181  27.805  1.00  0.00           H  
ATOM   2558  HB2 ASP   163      41.098  23.759  26.774  1.00  0.00           H  
ATOM   2559  HB3 ASP   163      41.145  22.122  27.644  1.00  0.00           H  
ATOM   2560  N   SER   164      39.521  23.505  29.920  1.00  0.00           N  
ATOM   2561  CA  SER   164      39.880  24.179  31.184  1.00  0.00           C  
ATOM   2562  C   SER   164      41.313  24.534  31.366  1.00  0.00           C  
ATOM   2563  O   SER   164      42.151  23.646  31.411  1.00  0.00           O  
ATOM   2564  CB  SER   164      39.277  23.421  32.367  1.00  0.00           C  
ATOM   2565  OG  SER   164      39.811  23.808  33.636  1.00  0.00           O  
ATOM   2566  H   SER   164      39.663  22.508  29.998  1.00  0.00           H  
ATOM   2567  HA  SER   164      39.346  25.125  31.103  1.00  0.00           H  
ATOM   2568  HB2 SER   164      38.214  23.656  32.399  1.00  0.00           H  
ATOM   2569  HB3 SER   164      39.346  22.354  32.159  1.00  0.00           H  
ATOM   2570  HG  SER   164      39.223  24.406  34.103  1.00  0.00           H  
ATOM   2571  N   LEU   165      41.707  25.848  31.410  1.00  0.00           N  
ATOM   2572  CA  LEU   165      43.079  26.299  31.595  1.00  0.00           C  
ATOM   2573  C   LEU   165      43.726  26.067  32.911  1.00  0.00           C  
ATOM   2574  O   LEU   165      44.793  26.635  33.260  1.00  0.00           O  
ATOM   2575  CB  LEU   165      43.212  27.777  31.088  1.00  0.00           C  
ATOM   2576  CG  LEU   165      42.848  28.057  29.583  1.00  0.00           C  
ATOM   2577  CD1 LEU   165      43.291  29.542  29.345  1.00  0.00           C  
ATOM   2578  CD2 LEU   165      43.757  27.298  28.676  1.00  0.00           C  
ATOM   2579  H   LEU   165      40.948  26.512  31.341  1.00  0.00           H  
ATOM   2580  HA  LEU   165      43.641  25.671  30.904  1.00  0.00           H  
ATOM   2581  HB2 LEU   165      42.590  28.503  31.612  1.00  0.00           H  
ATOM   2582  HB3 LEU   165      44.212  28.175  31.261  1.00  0.00           H  
ATOM   2583  HG  LEU   165      41.811  27.871  29.304  1.00  0.00           H  
ATOM   2584 HD11 LEU   165      44.359  29.707  29.491  1.00  0.00           H  
ATOM   2585 HD12 LEU   165      42.917  29.927  28.397  1.00  0.00           H  
ATOM   2586 HD13 LEU   165      42.857  30.138  30.148  1.00  0.00           H  
ATOM   2587 HD21 LEU   165      43.615  27.611  27.642  1.00  0.00           H  
ATOM   2588 HD22 LEU   165      44.790  27.567  28.896  1.00  0.00           H  
ATOM   2589 HD23 LEU   165      43.600  26.245  28.913  1.00  0.00           H  
ATOM   2590  N   VAL   166      42.996  25.388  33.842  1.00  0.00           N  
ATOM   2591  CA  VAL   166      43.328  25.327  35.284  1.00  0.00           C  
ATOM   2592  C   VAL   166      44.661  24.563  35.499  1.00  0.00           C  
ATOM   2593  O   VAL   166      44.861  23.423  35.053  1.00  0.00           O  
ATOM   2594  CB  VAL   166      42.241  24.609  36.201  1.00  0.00           C  
ATOM   2595  CG1 VAL   166      42.871  24.510  37.671  1.00  0.00           C  
ATOM   2596  CG2 VAL   166      40.911  25.396  36.302  1.00  0.00           C  
ATOM   2597  H   VAL   166      42.180  24.885  33.525  1.00  0.00           H  
ATOM   2598  HA  VAL   166      43.500  26.331  35.674  1.00  0.00           H  
ATOM   2599  HB  VAL   166      42.084  23.633  35.742  1.00  0.00           H  
ATOM   2600 HG11 VAL   166      43.730  25.155  37.861  1.00  0.00           H  
ATOM   2601 HG12 VAL   166      42.059  24.619  38.390  1.00  0.00           H  
ATOM   2602 HG13 VAL   166      43.076  23.448  37.806  1.00  0.00           H  
ATOM   2603 HG21 VAL   166      40.605  25.731  35.311  1.00  0.00           H  
ATOM   2604 HG22 VAL   166      40.175  24.833  36.877  1.00  0.00           H  
ATOM   2605 HG23 VAL   166      41.127  26.364  36.753  1.00  0.00           H  
ATOM   2606  N   GLY   167      45.667  25.205  36.050  1.00  0.00           N  
ATOM   2607  CA  GLY   167      47.022  24.675  36.312  1.00  0.00           C  
ATOM   2608  C   GLY   167      48.044  25.137  35.338  1.00  0.00           C  
ATOM   2609  O   GLY   167      49.202  24.950  35.587  1.00  0.00           O  
ATOM   2610  H   GLY   167      45.520  26.167  36.323  1.00  0.00           H  
ATOM   2611  HA2 GLY   167      47.324  25.019  37.301  1.00  0.00           H  
ATOM   2612  HA3 GLY   167      46.946  23.593  36.202  1.00  0.00           H  
ATOM   2613  N   LYS   168      47.575  25.785  34.265  1.00  0.00           N  
ATOM   2614  CA  LYS   168      48.460  26.248  33.266  1.00  0.00           C  
ATOM   2615  C   LYS   168      49.162  27.588  33.594  1.00  0.00           C  
ATOM   2616  O   LYS   168      48.501  28.516  34.105  1.00  0.00           O  
ATOM   2617  CB  LYS   168      47.837  26.274  31.814  1.00  0.00           C  
ATOM   2618  CG  LYS   168      47.238  24.960  31.329  1.00  0.00           C  
ATOM   2619  CD  LYS   168      46.798  24.972  29.848  1.00  0.00           C  
ATOM   2620  CE  LYS   168      46.348  23.593  29.364  1.00  0.00           C  
ATOM   2621  NZ  LYS   168      47.571  22.776  29.034  1.00  0.00           N1+
ATOM   2622  H   LYS   168      46.612  26.021  34.076  1.00  0.00           H  
ATOM   2623  HA  LYS   168      49.280  25.536  33.167  1.00  0.00           H  
ATOM   2624  HB2 LYS   168      47.038  27.015  31.842  1.00  0.00           H  
ATOM   2625  HB3 LYS   168      48.578  26.538  31.059  1.00  0.00           H  
ATOM   2626  HG2 LYS   168      47.970  24.153  31.373  1.00  0.00           H  
ATOM   2627  HG3 LYS   168      46.434  24.582  31.961  1.00  0.00           H  
ATOM   2628  HD2 LYS   168      45.986  25.679  29.675  1.00  0.00           H  
ATOM   2629  HD3 LYS   168      47.657  25.206  29.219  1.00  0.00           H  
ATOM   2630  HE2 LYS   168      45.859  23.045  30.170  1.00  0.00           H  
ATOM   2631  HE3 LYS   168      45.614  23.697  28.565  1.00  0.00           H  
ATOM   2632  HZ1 LYS   168      47.301  21.919  28.573  1.00  0.00           H  
ATOM   2633  HZ2 LYS   168      48.009  23.353  28.330  1.00  0.00           H  
ATOM   2634  HZ3 LYS   168      48.128  22.697  29.873  1.00  0.00           H  
ATOM   2635  N   GLN   169      50.488  27.596  33.412  1.00  0.00           N  
ATOM   2636  CA  GLN   169      51.330  28.755  33.511  1.00  0.00           C  
ATOM   2637  C   GLN   169      50.948  29.748  32.376  1.00  0.00           C  
ATOM   2638  O   GLN   169      50.607  29.338  31.267  1.00  0.00           O  
ATOM   2639  CB  GLN   169      52.821  28.385  33.389  1.00  0.00           C  
ATOM   2640  CG  GLN   169      53.029  27.532  34.583  1.00  0.00           C  
ATOM   2641  CD  GLN   169      54.495  27.326  34.909  1.00  0.00           C  
ATOM   2642  OE1 GLN   169      55.412  27.767  34.210  1.00  0.00           O  
ATOM   2643  NE2 GLN   169      54.818  26.578  35.950  1.00  0.00           N  
ATOM   2644  H   GLN   169      50.963  26.748  33.138  1.00  0.00           H  
ATOM   2645  HA  GLN   169      51.138  29.192  34.491  1.00  0.00           H  
ATOM   2646  HB2 GLN   169      53.120  27.762  32.546  1.00  0.00           H  
ATOM   2647  HB3 GLN   169      53.391  29.314  33.378  1.00  0.00           H  
ATOM   2648  HG2 GLN   169      52.574  27.899  35.503  1.00  0.00           H  
ATOM   2649  HG3 GLN   169      52.778  26.499  34.340  1.00  0.00           H  
ATOM   2650 HE21 GLN   169      54.120  26.278  36.616  1.00  0.00           H  
ATOM   2651 HE22 GLN   169      55.771  26.244  35.945  1.00  0.00           H  
ATOM   2652  N   VAL   170      50.915  31.056  32.689  1.00  0.00           N  
ATOM   2653  CA  VAL   170      50.462  32.066  31.707  1.00  0.00           C  
ATOM   2654  C   VAL   170      51.264  33.366  31.836  1.00  0.00           C  
ATOM   2655  O   VAL   170      51.759  33.806  32.905  1.00  0.00           O  
ATOM   2656  CB  VAL   170      48.936  32.575  31.864  1.00  0.00           C  
ATOM   2657  CG1 VAL   170      48.118  31.397  31.310  1.00  0.00           C  
ATOM   2658  CG2 VAL   170      48.573  32.983  33.305  1.00  0.00           C  
ATOM   2659  H   VAL   170      51.087  31.315  33.650  1.00  0.00           H  
ATOM   2660  HA  VAL   170      50.606  31.698  30.691  1.00  0.00           H  
ATOM   2661  HB  VAL   170      48.739  33.338  31.111  1.00  0.00           H  
ATOM   2662 HG11 VAL   170      48.197  30.549  31.991  1.00  0.00           H  
ATOM   2663 HG12 VAL   170      47.080  31.728  31.277  1.00  0.00           H  
ATOM   2664 HG13 VAL   170      48.480  31.151  30.312  1.00  0.00           H  
ATOM   2665 HG21 VAL   170      48.911  34.007  33.468  1.00  0.00           H  
ATOM   2666 HG22 VAL   170      47.498  32.956  33.486  1.00  0.00           H  
ATOM   2667 HG23 VAL   170      49.064  32.297  33.995  1.00  0.00           H  
ATOM   2668  N   GLU   171      51.292  34.080  30.747  1.00  0.00           N  
ATOM   2669  CA  GLU   171      51.996  35.436  30.589  1.00  0.00           C  
ATOM   2670  C   GLU   171      51.098  36.504  29.940  1.00  0.00           C  
ATOM   2671  O   GLU   171      50.436  36.208  28.950  1.00  0.00           O  
ATOM   2672  CB  GLU   171      53.362  35.301  29.909  1.00  0.00           C  
ATOM   2673  CG  GLU   171      53.374  35.295  28.368  1.00  0.00           C  
ATOM   2674  CD  GLU   171      52.362  34.423  27.634  1.00  0.00           C  
ATOM   2675  OE1 GLU   171      52.077  33.308  28.112  1.00  0.00           O  
ATOM   2676  OE2 GLU   171      51.836  34.826  26.582  1.00  0.00           O1-
ATOM   2677  H   GLU   171      50.974  33.640  29.896  1.00  0.00           H  
ATOM   2678  HA  GLU   171      52.279  35.857  31.554  1.00  0.00           H  
ATOM   2679  HB2 GLU   171      53.990  36.163  30.131  1.00  0.00           H  
ATOM   2680  HB3 GLU   171      53.914  34.430  30.265  1.00  0.00           H  
ATOM   2681  HG2 GLU   171      53.156  36.310  28.036  1.00  0.00           H  
ATOM   2682  HG3 GLU   171      54.407  35.130  28.059  1.00  0.00           H  
ATOM   2683  N   TYR   172      51.146  37.705  30.528  1.00  0.00           N  
ATOM   2684  CA  TYR   172      50.250  38.799  30.410  1.00  0.00           C  
ATOM   2685  C   TYR   172      50.962  40.197  30.349  1.00  0.00           C  
ATOM   2686  O   TYR   172      52.089  40.380  30.840  1.00  0.00           O  
ATOM   2687  CB  TYR   172      49.286  38.566  31.519  1.00  0.00           C  
ATOM   2688  CG  TYR   172      48.266  39.633  31.699  1.00  0.00           C  
ATOM   2689  CD1 TYR   172      47.236  39.642  30.799  1.00  0.00           C  
ATOM   2690  CE1 TYR   172      46.201  40.588  30.957  1.00  0.00           C  
ATOM   2691  CZ  TYR   172      46.214  41.603  31.872  1.00  0.00           C  
ATOM   2692  OH  TYR   172      45.236  42.546  31.785  1.00  0.00           O  
ATOM   2693  CE2 TYR   172      47.235  41.520  32.873  1.00  0.00           C  
ATOM   2694  CD2 TYR   172      48.243  40.514  32.811  1.00  0.00           C  
ATOM   2695  H   TYR   172      51.794  37.852  31.290  1.00  0.00           H  
ATOM   2696  HA  TYR   172      49.702  38.774  29.468  1.00  0.00           H  
ATOM   2697  HB2 TYR   172      48.877  37.619  31.164  1.00  0.00           H  
ATOM   2698  HB3 TYR   172      49.672  38.357  32.517  1.00  0.00           H  
ATOM   2699  HD1 TYR   172      47.114  38.937  29.990  1.00  0.00           H  
ATOM   2700  HE1 TYR   172      45.408  40.519  30.227  1.00  0.00           H  
ATOM   2701  HH  TYR   172      45.481  43.217  32.427  1.00  0.00           H  
ATOM   2702  HE2 TYR   172      47.335  42.312  33.600  1.00  0.00           H  
ATOM   2703  HD2 TYR   172      49.169  40.526  33.367  1.00  0.00           H  
ATOM   2704  N   ALA   173      50.244  41.233  29.873  1.00  0.00           N  
ATOM   2705  CA  ALA   173      50.756  42.640  29.929  1.00  0.00           C  
ATOM   2706  C   ALA   173      49.742  43.681  30.544  1.00  0.00           C  
ATOM   2707  O   ALA   173      48.548  43.657  30.305  1.00  0.00           O  
ATOM   2708  CB  ALA   173      51.322  43.082  28.599  1.00  0.00           C  
ATOM   2709  H   ALA   173      49.272  41.076  29.648  1.00  0.00           H  
ATOM   2710  HA  ALA   173      51.549  42.673  30.676  1.00  0.00           H  
ATOM   2711  HB1 ALA   173      50.501  43.152  27.885  1.00  0.00           H  
ATOM   2712  HB2 ALA   173      51.793  44.060  28.697  1.00  0.00           H  
ATOM   2713  HB3 ALA   173      52.024  42.352  28.198  1.00  0.00           H  
ATOM   2714  N   LYS   174      50.245  44.646  31.261  1.00  0.00           N  
ATOM   2715  CA  LYS   174      49.472  45.816  31.805  1.00  0.00           C  
ATOM   2716  C   LYS   174      49.229  46.986  30.766  1.00  0.00           C  
ATOM   2717  O   LYS   174      49.715  46.916  29.648  1.00  0.00           O  
ATOM   2718  CB  LYS   174      50.130  46.268  33.156  1.00  0.00           C  
ATOM   2719  CG  LYS   174      50.385  45.211  34.199  1.00  0.00           C  
ATOM   2720  CD  LYS   174      50.220  45.530  35.674  1.00  0.00           C  
ATOM   2721  CE  LYS   174      51.010  46.724  36.248  1.00  0.00           C  
ATOM   2722  NZ  LYS   174      52.481  46.594  36.179  1.00  0.00           N1+
ATOM   2723  H   LYS   174      51.244  44.690  31.406  1.00  0.00           H  
ATOM   2724  HA  LYS   174      48.531  45.339  32.077  1.00  0.00           H  
ATOM   2725  HB2 LYS   174      51.100  46.702  32.912  1.00  0.00           H  
ATOM   2726  HB3 LYS   174      49.617  47.094  33.649  1.00  0.00           H  
ATOM   2727  HG2 LYS   174      49.762  44.330  34.044  1.00  0.00           H  
ATOM   2728  HG3 LYS   174      51.381  44.796  34.042  1.00  0.00           H  
ATOM   2729  HD2 LYS   174      49.133  45.580  35.736  1.00  0.00           H  
ATOM   2730  HD3 LYS   174      50.515  44.634  36.220  1.00  0.00           H  
ATOM   2731  HE2 LYS   174      50.743  47.668  35.772  1.00  0.00           H  
ATOM   2732  HE3 LYS   174      50.693  46.829  37.285  1.00  0.00           H  
ATOM   2733  HZ1 LYS   174      52.911  46.660  35.267  1.00  0.00           H  
ATOM   2734  HZ2 LYS   174      52.937  47.287  36.754  1.00  0.00           H  
ATOM   2735  HZ3 LYS   174      52.738  45.656  36.454  1.00  0.00           H  
ATOM   2736  N   GLU   175      48.610  48.145  31.096  1.00  0.00           N  
ATOM   2737  CA  GLU   175      48.245  49.215  30.108  1.00  0.00           C  
ATOM   2738  C   GLU   175      49.454  50.048  29.783  1.00  0.00           C  
ATOM   2739  O   GLU   175      49.416  50.584  28.667  1.00  0.00           O  
ATOM   2740  CB  GLU   175      47.067  49.944  30.753  1.00  0.00           C  
ATOM   2741  CG  GLU   175      46.292  50.866  29.761  1.00  0.00           C  
ATOM   2742  CD  GLU   175      45.589  50.011  28.668  1.00  0.00           C  
ATOM   2743  OE1 GLU   175      45.106  48.856  28.907  1.00  0.00           O  
ATOM   2744  OE2 GLU   175      45.509  50.567  27.543  1.00  0.00           O1-
ATOM   2745  H   GLU   175      48.239  48.229  32.032  1.00  0.00           H  
ATOM   2746  HA  GLU   175      47.858  48.789  29.182  1.00  0.00           H  
ATOM   2747  HB2 GLU   175      46.376  49.233  31.205  1.00  0.00           H  
ATOM   2748  HB3 GLU   175      47.461  50.539  31.578  1.00  0.00           H  
ATOM   2749  HG2 GLU   175      45.450  51.310  30.293  1.00  0.00           H  
ATOM   2750  HG3 GLU   175      46.927  51.663  29.373  1.00  0.00           H  
ATOM   2751  N   ASP   176      50.466  50.249  30.635  1.00  0.00           N  
ATOM   2752  CA  ASP   176      51.782  50.776  30.335  1.00  0.00           C  
ATOM   2753  C   ASP   176      52.640  49.933  29.442  1.00  0.00           C  
ATOM   2754  O   ASP   176      53.719  50.338  29.021  1.00  0.00           O  
ATOM   2755  CB  ASP   176      52.493  51.117  31.663  1.00  0.00           C  
ATOM   2756  CG  ASP   176      52.718  49.966  32.574  1.00  0.00           C  
ATOM   2757  OD1 ASP   176      52.270  48.861  32.216  1.00  0.00           O  
ATOM   2758  OD2 ASP   176      53.038  50.201  33.743  1.00  0.00           O1-
ATOM   2759  H   ASP   176      50.420  49.740  31.507  1.00  0.00           H  
ATOM   2760  HA  ASP   176      51.727  51.733  29.816  1.00  0.00           H  
ATOM   2761  HB2 ASP   176      53.426  51.659  31.508  1.00  0.00           H  
ATOM   2762  HB3 ASP   176      51.919  51.926  32.114  1.00  0.00           H  
ATOM   2763  N   GLY   177      52.189  48.774  29.077  1.00  0.00           N  
ATOM   2764  CA  GLY   177      52.847  47.722  28.265  1.00  0.00           C  
ATOM   2765  C   GLY   177      53.839  46.871  29.138  1.00  0.00           C  
ATOM   2766  O   GLY   177      54.596  46.110  28.535  1.00  0.00           O  
ATOM   2767  H   GLY   177      51.340  48.511  29.557  1.00  0.00           H  
ATOM   2768  HA2 GLY   177      52.184  47.007  27.778  1.00  0.00           H  
ATOM   2769  HA3 GLY   177      53.337  48.288  27.472  1.00  0.00           H  
ATOM   2770  N   SER   178      53.721  46.874  30.479  1.00  0.00           N  
ATOM   2771  CA  SER   178      54.646  46.127  31.408  1.00  0.00           C  
ATOM   2772  C   SER   178      54.217  44.682  31.443  1.00  0.00           C  
ATOM   2773  O   SER   178      53.061  44.341  31.235  1.00  0.00           O  
ATOM   2774  CB  SER   178      54.694  46.780  32.777  1.00  0.00           C  
ATOM   2775  OG  SER   178      53.500  46.886  33.394  1.00  0.00           O  
ATOM   2776  H   SER   178      52.961  47.424  30.853  1.00  0.00           H  
ATOM   2777  HA  SER   178      55.663  46.151  31.016  1.00  0.00           H  
ATOM   2778  HB2 SER   178      55.361  46.178  33.394  1.00  0.00           H  
ATOM   2779  HB3 SER   178      55.055  47.806  32.714  1.00  0.00           H  
ATOM   2780  HG  SER   178      53.025  47.636  33.030  1.00  0.00           H  
ATOM   2781  N   LYS   179      55.212  43.787  31.668  1.00  0.00           N  
ATOM   2782  CA  LYS   179      55.155  42.371  31.537  1.00  0.00           C  
ATOM   2783  C   LYS   179      55.097  41.684  32.911  1.00  0.00           C  
ATOM   2784  O   LYS   179      55.671  42.048  33.950  1.00  0.00           O  
ATOM   2785  CB  LYS   179      56.346  41.824  30.691  1.00  0.00           C  
ATOM   2786  CG  LYS   179      56.409  42.435  29.241  1.00  0.00           C  
ATOM   2787  CD  LYS   179      55.027  42.470  28.506  1.00  0.00           C  
ATOM   2788  CE  LYS   179      55.126  42.841  27.026  1.00  0.00           C  
ATOM   2789  NZ  LYS   179      55.432  44.213  26.712  1.00  0.00           N1+
ATOM   2790  H   LYS   179      56.115  44.101  31.994  1.00  0.00           H  
ATOM   2791  HA  LYS   179      54.205  42.181  31.038  1.00  0.00           H  
ATOM   2792  HB2 LYS   179      57.273  41.929  31.254  1.00  0.00           H  
ATOM   2793  HB3 LYS   179      56.091  40.772  30.564  1.00  0.00           H  
ATOM   2794  HG2 LYS   179      56.769  43.449  29.413  1.00  0.00           H  
ATOM   2795  HG3 LYS   179      57.113  41.876  28.624  1.00  0.00           H  
ATOM   2796  HD2 LYS   179      54.707  41.440  28.661  1.00  0.00           H  
ATOM   2797  HD3 LYS   179      54.352  43.213  28.929  1.00  0.00           H  
ATOM   2798  HE2 LYS   179      55.899  42.266  26.516  1.00  0.00           H  
ATOM   2799  HE3 LYS   179      54.180  42.507  26.598  1.00  0.00           H  
ATOM   2800  HZ1 LYS   179      56.412  44.348  26.510  1.00  0.00           H  
ATOM   2801  HZ2 LYS   179      54.859  44.639  25.998  1.00  0.00           H  
ATOM   2802  HZ3 LYS   179      55.323  44.788  27.535  1.00  0.00           H  
ATOM   2803  N   ARG   180      54.224  40.611  33.025  1.00  0.00           N  
ATOM   2804  CA  ARG   180      53.966  39.817  34.310  1.00  0.00           C  
ATOM   2805  C   ARG   180      53.489  38.392  34.009  1.00  0.00           C  
ATOM   2806  O   ARG   180      52.727  38.117  33.100  1.00  0.00           O  
ATOM   2807  CB  ARG   180      52.969  40.564  35.222  1.00  0.00           C  
ATOM   2808  CG  ARG   180      51.523  40.085  35.271  1.00  0.00           C  
ATOM   2809  CD  ARG   180      50.599  41.141  35.981  1.00  0.00           C  
ATOM   2810  NE  ARG   180      51.056  41.390  37.368  1.00  0.00           N  
ATOM   2811  CZ  ARG   180      50.399  42.024  38.341  1.00  0.00           C  
ATOM   2812  NH1 ARG   180      49.269  42.628  38.152  1.00  0.00           N  
ATOM   2813  NH2 ARG   180      50.938  42.034  39.474  1.00  0.00           N1+
ATOM   2814  H   ARG   180      53.809  40.247  32.179  1.00  0.00           H  
ATOM   2815  HA  ARG   180      54.921  39.738  34.830  1.00  0.00           H  
ATOM   2816  HB2 ARG   180      53.256  40.475  36.269  1.00  0.00           H  
ATOM   2817  HB3 ARG   180      53.032  41.638  35.047  1.00  0.00           H  
ATOM   2818  HG2 ARG   180      51.182  39.987  34.240  1.00  0.00           H  
ATOM   2819  HG3 ARG   180      51.395  39.144  35.807  1.00  0.00           H  
ATOM   2820  HD2 ARG   180      50.416  42.079  35.457  1.00  0.00           H  
ATOM   2821  HD3 ARG   180      49.651  40.619  36.110  1.00  0.00           H  
ATOM   2822  HE  ARG   180      51.880  40.935  37.735  1.00  0.00           H  
ATOM   2823 HH11 ARG   180      49.087  42.915  37.201  1.00  0.00           H  
ATOM   2824 HH12 ARG   180      48.734  42.828  38.985  1.00  0.00           H  
ATOM   2825 HH21 ARG   180      51.901  41.738  39.547  1.00  0.00           H  
ATOM   2826 HH22 ARG   180      50.637  42.641  40.223  1.00  0.00           H  
ATOM   2827  N   THR   181      53.913  37.457  34.925  1.00  0.00           N  
ATOM   2828  CA  THR   181      53.860  36.012  34.808  1.00  0.00           C  
ATOM   2829  C   THR   181      53.026  35.364  35.941  1.00  0.00           C  
ATOM   2830  O   THR   181      52.813  36.044  36.927  1.00  0.00           O  
ATOM   2831  CB  THR   181      55.258  35.335  34.841  1.00  0.00           C  
ATOM   2832  CG2 THR   181      56.177  35.778  33.677  1.00  0.00           C  
ATOM   2833  OG1 THR   181      56.036  35.549  35.985  1.00  0.00           O  
ATOM   2834  H   THR   181      54.424  37.783  35.734  1.00  0.00           H  
ATOM   2835  HA  THR   181      53.389  35.910  33.830  1.00  0.00           H  
ATOM   2836  HB  THR   181      55.205  34.246  34.857  1.00  0.00           H  
ATOM   2837 HG21 THR   181      56.917  34.984  33.583  1.00  0.00           H  
ATOM   2838 HG22 THR   181      55.622  35.853  32.742  1.00  0.00           H  
ATOM   2839 HG23 THR   181      56.641  36.755  33.809  1.00  0.00           H  
ATOM   2840  HG1 THR   181      55.828  34.862  36.623  1.00  0.00           H  
ATOM   2841  N   GLY   182      52.594  34.167  35.762  1.00  0.00           N  
ATOM   2842  CA  GLY   182      51.693  33.527  36.720  1.00  0.00           C  
ATOM   2843  C   GLY   182      51.101  32.196  36.324  1.00  0.00           C  
ATOM   2844  O   GLY   182      51.569  31.531  35.413  1.00  0.00           O  
ATOM   2845  H   GLY   182      52.818  33.731  34.879  1.00  0.00           H  
ATOM   2846  HA2 GLY   182      52.333  33.288  37.569  1.00  0.00           H  
ATOM   2847  HA3 GLY   182      50.847  34.185  36.921  1.00  0.00           H  
ATOM   2848  N   MET   183      49.930  31.920  36.919  1.00  0.00           N  
ATOM   2849  CA  MET   183      49.142  30.703  36.722  1.00  0.00           C  
ATOM   2850  C   MET   183      47.665  30.844  36.967  1.00  0.00           C  
ATOM   2851  O   MET   183      47.293  31.646  37.869  1.00  0.00           O  
ATOM   2852  CB  MET   183      49.677  29.652  37.661  1.00  0.00           C  
ATOM   2853  CG  MET   183      49.195  28.177  37.446  1.00  0.00           C  
ATOM   2854  SD  MET   183      49.728  27.109  38.877  1.00  0.00           S  
ATOM   2855  CE  MET   183      51.454  27.020  38.406  1.00  0.00           C  
ATOM   2856  H   MET   183      49.607  32.529  37.657  1.00  0.00           H  
ATOM   2857  HA  MET   183      49.327  30.317  35.719  1.00  0.00           H  
ATOM   2858  HB2 MET   183      50.765  29.648  37.586  1.00  0.00           H  
ATOM   2859  HB3 MET   183      49.593  30.015  38.685  1.00  0.00           H  
ATOM   2860  HG2 MET   183      48.113  28.065  37.378  1.00  0.00           H  
ATOM   2861  HG3 MET   183      49.584  27.818  36.493  1.00  0.00           H  
ATOM   2862  HE1 MET   183      52.117  26.547  39.131  1.00  0.00           H  
ATOM   2863  HE2 MET   183      51.531  26.435  37.490  1.00  0.00           H  
ATOM   2864  HE3 MET   183      51.926  27.983  38.214  1.00  0.00           H  
ATOM   2865  N   VAL   184      46.907  30.055  36.266  1.00  0.00           N  
ATOM   2866  CA  VAL   184      45.455  29.959  36.375  1.00  0.00           C  
ATOM   2867  C   VAL   184      45.010  28.971  37.494  1.00  0.00           C  
ATOM   2868  O   VAL   184      45.044  27.745  37.260  1.00  0.00           O  
ATOM   2869  CB  VAL   184      44.984  29.570  34.970  1.00  0.00           C  
ATOM   2870  CG1 VAL   184      43.516  29.449  34.912  1.00  0.00           C  
ATOM   2871  CG2 VAL   184      45.352  30.517  33.818  1.00  0.00           C  
ATOM   2872  H   VAL   184      47.371  29.533  35.537  1.00  0.00           H  
ATOM   2873  HA  VAL   184      45.145  30.986  36.568  1.00  0.00           H  
ATOM   2874  HB  VAL   184      45.419  28.591  34.769  1.00  0.00           H  
ATOM   2875 HG11 VAL   184      43.019  30.376  35.197  1.00  0.00           H  
ATOM   2876 HG12 VAL   184      43.247  29.188  33.888  1.00  0.00           H  
ATOM   2877 HG13 VAL   184      43.144  28.753  35.664  1.00  0.00           H  
ATOM   2878 HG21 VAL   184      44.960  31.511  34.032  1.00  0.00           H  
ATOM   2879 HG22 VAL   184      46.436  30.599  33.744  1.00  0.00           H  
ATOM   2880 HG23 VAL   184      45.001  30.197  32.837  1.00  0.00           H  
ATOM   2881  N   ILE   185      44.588  29.400  38.657  1.00  0.00           N  
ATOM   2882  CA  ILE   185      44.522  28.613  39.880  1.00  0.00           C  
ATOM   2883  C   ILE   185      43.111  27.991  40.036  1.00  0.00           C  
ATOM   2884  O   ILE   185      43.043  26.933  40.695  1.00  0.00           O  
ATOM   2885  CB  ILE   185      44.852  29.488  41.158  1.00  0.00           C  
ATOM   2886  CG2 ILE   185      46.384  29.769  41.110  1.00  0.00           C  
ATOM   2887  CG1 ILE   185      43.889  30.661  41.282  1.00  0.00           C  
ATOM   2888  CD1 ILE   185      44.144  31.222  42.692  1.00  0.00           C  
ATOM   2889  H   ILE   185      44.542  30.402  38.776  1.00  0.00           H  
ATOM   2890  HA  ILE   185      45.175  27.742  39.815  1.00  0.00           H  
ATOM   2891  HB  ILE   185      44.601  28.805  41.970  1.00  0.00           H  
ATOM   2892 HG21 ILE   185      46.694  30.431  41.919  1.00  0.00           H  
ATOM   2893 HG22 ILE   185      46.980  28.860  41.186  1.00  0.00           H  
ATOM   2894 HG23 ILE   185      46.743  30.300  40.228  1.00  0.00           H  
ATOM   2895 HG12 ILE   185      44.035  31.363  40.461  1.00  0.00           H  
ATOM   2896 HG13 ILE   185      42.828  30.427  41.200  1.00  0.00           H  
ATOM   2897 HD11 ILE   185      45.117  31.713  42.726  1.00  0.00           H  
ATOM   2898 HD12 ILE   185      43.431  32.045  42.651  1.00  0.00           H  
ATOM   2899 HD13 ILE   185      44.076  30.493  43.500  1.00  0.00           H  
ATOM   2900  N   HIS   186      42.031  28.545  39.488  1.00  0.00           N  
ATOM   2901  CA  HIS   186      40.678  28.114  39.545  1.00  0.00           C  
ATOM   2902  C   HIS   186      39.772  28.812  38.549  1.00  0.00           C  
ATOM   2903  O   HIS   186      40.296  29.690  37.843  1.00  0.00           O  
ATOM   2904  CB  HIS   186      40.157  28.191  41.030  1.00  0.00           C  
ATOM   2905  CG  HIS   186      39.252  27.007  41.360  1.00  0.00           C  
ATOM   2906  ND1 HIS   186      38.095  26.608  40.663  1.00  0.00           N  
ATOM   2907  CE1 HIS   186      37.745  25.462  41.252  1.00  0.00           C  
ATOM   2908  NE2 HIS   186      38.578  25.176  42.260  1.00  0.00           N  
ATOM   2909  CD2 HIS   186      39.574  26.148  42.322  1.00  0.00           C  
ATOM   2910  H   HIS   186      42.251  29.317  38.875  1.00  0.00           H  
ATOM   2911  HA  HIS   186      40.655  27.046  39.326  1.00  0.00           H  
ATOM   2912  HB2 HIS   186      41.068  28.174  41.627  1.00  0.00           H  
ATOM   2913  HB3 HIS   186      39.756  29.187  41.216  1.00  0.00           H  
ATOM   2914  HE1 HIS   186      36.821  24.925  41.095  1.00  0.00           H  
ATOM   2915  HE2 HIS   186      38.341  24.503  42.976  1.00  0.00           H  
ATOM   2916  HD2 HIS   186      40.412  26.192  43.002  1.00  0.00           H  
ATOM   2917  N   GLN   187      38.472  28.520  38.425  1.00  0.00           N  
ATOM   2918  CA  GLN   187      37.603  28.783  37.293  1.00  0.00           C  
ATOM   2919  C   GLN   187      36.219  29.184  37.836  1.00  0.00           C  
ATOM   2920  O   GLN   187      35.662  28.463  38.666  1.00  0.00           O  
ATOM   2921  CB  GLN   187      37.674  27.577  36.351  1.00  0.00           C  
ATOM   2922  CG  GLN   187      36.751  27.807  35.074  1.00  0.00           C  
ATOM   2923  CD  GLN   187      37.072  26.767  33.993  1.00  0.00           C  
ATOM   2924  OE1 GLN   187      37.806  25.751  34.119  1.00  0.00           O  
ATOM   2925  NE2 GLN   187      36.292  26.736  32.953  1.00  0.00           N  
ATOM   2926  H   GLN   187      38.119  27.733  38.949  1.00  0.00           H  
ATOM   2927  HA  GLN   187      37.984  29.584  36.659  1.00  0.00           H  
ATOM   2928  HB2 GLN   187      38.714  27.401  36.077  1.00  0.00           H  
ATOM   2929  HB3 GLN   187      37.515  26.597  36.802  1.00  0.00           H  
ATOM   2930  HG2 GLN   187      35.701  27.784  35.365  1.00  0.00           H  
ATOM   2931  HG3 GLN   187      36.985  28.812  34.724  1.00  0.00           H  
ATOM   2932 HE21 GLN   187      35.573  27.432  32.817  1.00  0.00           H  
ATOM   2933 HE22 GLN   187      36.297  25.831  32.503  1.00  0.00           H  
ATOM   2934  N   VAL   188      35.533  30.182  37.289  1.00  0.00           N  
ATOM   2935  CA  VAL   188      34.228  30.708  37.744  1.00  0.00           C  
ATOM   2936  C   VAL   188      33.116  29.775  37.308  1.00  0.00           C  
ATOM   2937  O   VAL   188      32.703  29.798  36.135  1.00  0.00           O  
ATOM   2938  CB  VAL   188      34.115  32.149  37.238  1.00  0.00           C  
ATOM   2939  CG1 VAL   188      32.723  32.774  37.654  1.00  0.00           C  
ATOM   2940  CG2 VAL   188      35.157  32.968  38.009  1.00  0.00           C  
ATOM   2941  H   VAL   188      36.102  30.716  36.647  1.00  0.00           H  
ATOM   2942  HA  VAL   188      34.014  30.765  38.811  1.00  0.00           H  
ATOM   2943  HB  VAL   188      34.342  32.269  36.179  1.00  0.00           H  
ATOM   2944 HG11 VAL   188      32.618  33.693  37.077  1.00  0.00           H  
ATOM   2945 HG12 VAL   188      31.869  32.115  37.502  1.00  0.00           H  
ATOM   2946 HG13 VAL   188      32.791  33.006  38.717  1.00  0.00           H  
ATOM   2947 HG21 VAL   188      35.084  32.884  39.093  1.00  0.00           H  
ATOM   2948 HG22 VAL   188      36.101  32.567  37.640  1.00  0.00           H  
ATOM   2949 HG23 VAL   188      35.111  34.022  37.735  1.00  0.00           H  
ATOM   2950  N   GLU   189      32.352  29.168  38.288  1.00  0.00           N  
ATOM   2951  CA  GLU   189      31.183  28.309  37.909  1.00  0.00           C  
ATOM   2952  C   GLU   189      30.090  29.042  37.085  1.00  0.00           C  
ATOM   2953  O   GLU   189      29.569  28.444  36.206  1.00  0.00           O  
ATOM   2954  CB  GLU   189      30.525  27.672  39.120  1.00  0.00           C  
ATOM   2955  CG  GLU   189      31.358  26.727  40.039  1.00  0.00           C  
ATOM   2956  CD  GLU   189      31.730  25.399  39.358  1.00  0.00           C  
ATOM   2957  OE1 GLU   189      31.602  25.260  38.107  1.00  0.00           O  
ATOM   2958  OE2 GLU   189      32.152  24.510  40.097  1.00  0.00           O1-
ATOM   2959  H   GLU   189      32.560  29.208  39.276  1.00  0.00           H  
ATOM   2960  HA  GLU   189      31.438  27.457  37.278  1.00  0.00           H  
ATOM   2961  HB2 GLU   189      30.154  28.521  39.695  1.00  0.00           H  
ATOM   2962  HB3 GLU   189      29.616  27.179  38.777  1.00  0.00           H  
ATOM   2963  HG2 GLU   189      32.256  27.300  40.274  1.00  0.00           H  
ATOM   2964  HG3 GLU   189      30.691  26.561  40.885  1.00  0.00           H  
ATOM   2965  N   ALA   190      29.696  30.293  37.508  1.00  0.00           N  
ATOM   2966  CA  ALA   190      28.622  31.119  36.922  1.00  0.00           C  
ATOM   2967  C   ALA   190      28.901  31.659  35.537  1.00  0.00           C  
ATOM   2968  O   ALA   190      27.954  32.001  34.825  1.00  0.00           O  
ATOM   2969  CB  ALA   190      28.406  32.285  37.875  1.00  0.00           C  
ATOM   2970  H   ALA   190      30.210  30.687  38.283  1.00  0.00           H  
ATOM   2971  HA  ALA   190      27.699  30.550  36.812  1.00  0.00           H  
ATOM   2972  HB1 ALA   190      28.088  32.020  38.883  1.00  0.00           H  
ATOM   2973  HB2 ALA   190      29.297  32.907  37.968  1.00  0.00           H  
ATOM   2974  HB3 ALA   190      27.628  32.885  37.403  1.00  0.00           H  
ATOM   2975  N   LYS   191      30.148  31.771  35.077  1.00  0.00           N  
ATOM   2976  CA  LYS   191      30.553  32.407  33.867  1.00  0.00           C  
ATOM   2977  C   LYS   191      31.914  31.713  33.453  1.00  0.00           C  
ATOM   2978  O   LYS   191      32.945  32.277  33.620  1.00  0.00           O  
ATOM   2979  CB  LYS   191      30.644  33.935  34.029  1.00  0.00           C  
ATOM   2980  CG  LYS   191      31.005  34.657  32.756  1.00  0.00           C  
ATOM   2981  CD  LYS   191      31.168  36.146  32.946  1.00  0.00           C  
ATOM   2982  CE  LYS   191      30.003  36.794  33.671  1.00  0.00           C  
ATOM   2983  NZ  LYS   191      28.659  36.548  33.025  1.00  0.00           N1+
ATOM   2984  H   LYS   191      30.869  31.566  35.754  1.00  0.00           H  
ATOM   2985  HA  LYS   191      29.860  32.231  33.044  1.00  0.00           H  
ATOM   2986  HB2 LYS   191      29.626  34.160  34.347  1.00  0.00           H  
ATOM   2987  HB3 LYS   191      31.307  34.228  34.843  1.00  0.00           H  
ATOM   2988  HG2 LYS   191      31.862  34.180  32.280  1.00  0.00           H  
ATOM   2989  HG3 LYS   191      30.184  34.463  32.065  1.00  0.00           H  
ATOM   2990  HD2 LYS   191      32.044  36.182  33.595  1.00  0.00           H  
ATOM   2991  HD3 LYS   191      31.295  36.599  31.963  1.00  0.00           H  
ATOM   2992  HE2 LYS   191      30.059  36.416  34.691  1.00  0.00           H  
ATOM   2993  HE3 LYS   191      30.119  37.871  33.793  1.00  0.00           H  
ATOM   2994  HZ1 LYS   191      28.320  35.598  32.983  1.00  0.00           H  
ATOM   2995  HZ2 LYS   191      28.040  37.025  33.664  1.00  0.00           H  
ATOM   2996  HZ3 LYS   191      28.411  36.954  32.134  1.00  0.00           H  
ATOM   2997  N   PRO   192      31.834  30.494  32.823  1.00  0.00           N  
ATOM   2998  CA  PRO   192      32.961  29.544  32.512  1.00  0.00           C  
ATOM   2999  C   PRO   192      34.121  30.098  31.639  1.00  0.00           C  
ATOM   3000  O   PRO   192      35.207  29.627  31.635  1.00  0.00           O  
ATOM   3001  CD  PRO   192      30.593  29.707  32.459  1.00  0.00           C  
ATOM   3002  CG  PRO   192      31.025  28.280  32.221  1.00  0.00           C  
ATOM   3003  CB  PRO   192      32.491  28.317  31.796  1.00  0.00           C  
ATOM   3004  HD2 PRO   192      30.041  30.159  31.635  1.00  0.00           H  
ATOM   3005  HD3 PRO   192      29.924  29.766  33.318  1.00  0.00           H  
ATOM   3006  HG2 PRO   192      30.393  27.818  31.463  1.00  0.00           H  
ATOM   3007  HG3 PRO   192      30.960  27.800  33.197  1.00  0.00           H  
ATOM   3008  HB2 PRO   192      32.538  28.435  30.713  1.00  0.00           H  
ATOM   3009  HB3 PRO   192      33.018  27.385  32.001  1.00  0.00           H  
ATOM   3010  HA  PRO   192      33.530  29.158  33.358  1.00  0.00           H  
ATOM   3011  N   SER   193      33.913  31.250  30.972  1.00  0.00           N  
ATOM   3012  CA  SER   193      35.013  31.968  30.266  1.00  0.00           C  
ATOM   3013  C   SER   193      36.084  32.480  31.197  1.00  0.00           C  
ATOM   3014  O   SER   193      37.209  32.832  30.840  1.00  0.00           O  
ATOM   3015  CB  SER   193      34.584  33.157  29.439  1.00  0.00           C  
ATOM   3016  OG  SER   193      33.615  32.786  28.481  1.00  0.00           O  
ATOM   3017  H   SER   193      32.969  31.587  30.839  1.00  0.00           H  
ATOM   3018  HA  SER   193      35.548  31.261  29.633  1.00  0.00           H  
ATOM   3019  HB2 SER   193      34.232  33.919  30.135  1.00  0.00           H  
ATOM   3020  HB3 SER   193      35.446  33.470  28.851  1.00  0.00           H  
ATOM   3021  HG  SER   193      33.050  33.547  28.329  1.00  0.00           H  
ATOM   3022  N   VAL   194      35.700  32.708  32.463  1.00  0.00           N  
ATOM   3023  CA  VAL   194      36.343  33.582  33.484  1.00  0.00           C  
ATOM   3024  C   VAL   194      37.004  32.715  34.550  1.00  0.00           C  
ATOM   3025  O   VAL   194      36.423  31.698  35.073  1.00  0.00           O  
ATOM   3026  CB  VAL   194      35.348  34.574  34.050  1.00  0.00           C  
ATOM   3027  CG1 VAL   194      35.887  35.559  35.035  1.00  0.00           C  
ATOM   3028  CG2 VAL   194      34.784  35.273  32.819  1.00  0.00           C  
ATOM   3029  H   VAL   194      34.783  32.373  32.721  1.00  0.00           H  
ATOM   3030  HA  VAL   194      37.135  34.198  33.059  1.00  0.00           H  
ATOM   3031  HB  VAL   194      34.577  33.934  34.479  1.00  0.00           H  
ATOM   3032 HG11 VAL   194      36.316  35.105  35.928  1.00  0.00           H  
ATOM   3033 HG12 VAL   194      36.708  36.167  34.656  1.00  0.00           H  
ATOM   3034 HG13 VAL   194      35.032  36.139  35.384  1.00  0.00           H  
ATOM   3035 HG21 VAL   194      34.195  34.606  32.190  1.00  0.00           H  
ATOM   3036 HG22 VAL   194      34.115  36.100  33.058  1.00  0.00           H  
ATOM   3037 HG23 VAL   194      35.656  35.625  32.267  1.00  0.00           H  
ATOM   3038  N   TYR   195      38.178  33.116  34.951  1.00  0.00           N  
ATOM   3039  CA  TYR   195      39.190  32.348  35.664  1.00  0.00           C  
ATOM   3040  C   TYR   195      39.740  33.284  36.701  1.00  0.00           C  
ATOM   3041  O   TYR   195      39.870  34.498  36.490  1.00  0.00           O  
ATOM   3042  CB  TYR   195      40.315  31.988  34.653  1.00  0.00           C  
ATOM   3043  CG  TYR   195      39.930  30.776  33.757  1.00  0.00           C  
ATOM   3044  CD1 TYR   195      39.402  31.006  32.448  1.00  0.00           C  
ATOM   3045  CE1 TYR   195      39.101  29.958  31.635  1.00  0.00           C  
ATOM   3046  CZ  TYR   195      39.440  28.612  32.061  1.00  0.00           C  
ATOM   3047  OH  TYR   195      39.242  27.560  31.229  1.00  0.00           O  
ATOM   3048  CE2 TYR   195      40.059  28.399  33.314  1.00  0.00           C  
ATOM   3049  CD2 TYR   195      40.245  29.468  34.127  1.00  0.00           C  
ATOM   3050  H   TYR   195      38.514  34.005  34.611  1.00  0.00           H  
ATOM   3051  HA  TYR   195      38.748  31.392  35.946  1.00  0.00           H  
ATOM   3052  HB2 TYR   195      40.555  32.788  33.952  1.00  0.00           H  
ATOM   3053  HB3 TYR   195      41.231  31.718  35.178  1.00  0.00           H  
ATOM   3054  HD1 TYR   195      39.328  32.003  32.039  1.00  0.00           H  
ATOM   3055  HE1 TYR   195      38.743  30.162  30.637  1.00  0.00           H  
ATOM   3056  HH  TYR   195      38.547  27.735  30.590  1.00  0.00           H  
ATOM   3057  HE2 TYR   195      40.389  27.414  33.608  1.00  0.00           H  
ATOM   3058  HD2 TYR   195      40.943  29.336  34.940  1.00  0.00           H  
ATOM   3059  N   PHE   196      40.124  32.692  37.859  1.00  0.00           N  
ATOM   3060  CA  PHE   196      40.932  33.302  38.896  1.00  0.00           C  
ATOM   3061  C   PHE   196      42.423  33.028  38.477  1.00  0.00           C  
ATOM   3062  O   PHE   196      42.732  31.951  38.002  1.00  0.00           O  
ATOM   3063  CB  PHE   196      40.552  32.605  40.225  1.00  0.00           C  
ATOM   3064  CG  PHE   196      39.148  32.712  40.573  1.00  0.00           C  
ATOM   3065  CD1 PHE   196      38.306  31.602  40.444  1.00  0.00           C  
ATOM   3066  CE1 PHE   196      37.050  31.706  41.119  1.00  0.00           C  
ATOM   3067  CZ  PHE   196      36.634  32.819  41.811  1.00  0.00           C  
ATOM   3068  CE2 PHE   196      37.452  33.926  41.834  1.00  0.00           C  
ATOM   3069  CD2 PHE   196      38.711  33.889  41.238  1.00  0.00           C  
ATOM   3070  H   PHE   196      40.084  31.685  37.927  1.00  0.00           H  
ATOM   3071  HA  PHE   196      40.734  34.372  38.945  1.00  0.00           H  
ATOM   3072  HB2 PHE   196      40.876  31.567  40.149  1.00  0.00           H  
ATOM   3073  HB3 PHE   196      41.140  33.052  41.027  1.00  0.00           H  
ATOM   3074  HD1 PHE   196      38.629  30.696  39.953  1.00  0.00           H  
ATOM   3075  HE1 PHE   196      36.336  30.896  41.147  1.00  0.00           H  
ATOM   3076  HZ  PHE   196      35.641  32.865  42.233  1.00  0.00           H  
ATOM   3077  HE2 PHE   196      37.137  34.832  42.332  1.00  0.00           H  
ATOM   3078  HD2 PHE   196      39.357  34.753  41.301  1.00  0.00           H  
ATOM   3079  N   ILE   197      43.285  33.940  38.888  1.00  0.00           N  
ATOM   3080  CA  ILE   197      44.684  33.963  38.569  1.00  0.00           C  
ATOM   3081  C   ILE   197      45.568  34.433  39.726  1.00  0.00           C  
ATOM   3082  O   ILE   197      45.101  35.223  40.556  1.00  0.00           O  
ATOM   3083  CB  ILE   197      44.816  35.146  37.515  1.00  0.00           C  
ATOM   3084  CG2 ILE   197      46.296  35.283  37.045  1.00  0.00           C  
ATOM   3085  CG1 ILE   197      43.832  35.260  36.306  1.00  0.00           C  
ATOM   3086  CD1 ILE   197      44.024  34.084  35.317  1.00  0.00           C  
ATOM   3087  H   ILE   197      42.955  34.834  39.223  1.00  0.00           H  
ATOM   3088  HA  ILE   197      45.021  33.023  38.133  1.00  0.00           H  
ATOM   3089  HB  ILE   197      44.716  36.032  38.142  1.00  0.00           H  
ATOM   3090 HG21 ILE   197      46.570  34.276  36.729  1.00  0.00           H  
ATOM   3091 HG22 ILE   197      46.378  35.959  36.193  1.00  0.00           H  
ATOM   3092 HG23 ILE   197      46.875  35.642  37.896  1.00  0.00           H  
ATOM   3093 HG12 ILE   197      42.840  35.359  36.746  1.00  0.00           H  
ATOM   3094 HG13 ILE   197      44.062  36.180  35.768  1.00  0.00           H  
ATOM   3095 HD11 ILE   197      43.955  33.144  35.864  1.00  0.00           H  
ATOM   3096 HD12 ILE   197      43.415  34.299  34.439  1.00  0.00           H  
ATOM   3097 HD13 ILE   197      45.075  34.041  35.034  1.00  0.00           H  
ATOM   3098  N   LYS   198      46.778  33.831  39.810  1.00  0.00           N  
ATOM   3099  CA  LYS   198      47.914  34.290  40.607  1.00  0.00           C  
ATOM   3100  C   LYS   198      49.088  34.849  39.773  1.00  0.00           C  
ATOM   3101  O   LYS   198      49.540  34.168  38.871  1.00  0.00           O  
ATOM   3102  CB  LYS   198      48.350  33.321  41.737  1.00  0.00           C  
ATOM   3103  CG  LYS   198      49.555  33.599  42.671  1.00  0.00           C  
ATOM   3104  CD  LYS   198      49.328  34.864  43.490  1.00  0.00           C  
ATOM   3105  CE  LYS   198      50.387  34.895  44.619  1.00  0.00           C  
ATOM   3106  NZ  LYS   198      51.795  34.879  44.147  1.00  0.00           N1+
ATOM   3107  H   LYS   198      46.995  33.075  39.176  1.00  0.00           H  
ATOM   3108  HA  LYS   198      47.521  35.104  41.215  1.00  0.00           H  
ATOM   3109  HB2 LYS   198      47.554  33.109  42.451  1.00  0.00           H  
ATOM   3110  HB3 LYS   198      48.713  32.402  41.277  1.00  0.00           H  
ATOM   3111  HG2 LYS   198      49.551  32.776  43.386  1.00  0.00           H  
ATOM   3112  HG3 LYS   198      50.469  33.599  42.077  1.00  0.00           H  
ATOM   3113  HD2 LYS   198      49.457  35.796  42.938  1.00  0.00           H  
ATOM   3114  HD3 LYS   198      48.413  34.824  44.080  1.00  0.00           H  
ATOM   3115  HE2 LYS   198      50.132  35.806  45.160  1.00  0.00           H  
ATOM   3116  HE3 LYS   198      50.165  34.064  45.288  1.00  0.00           H  
ATOM   3117  HZ1 LYS   198      52.363  35.048  44.965  1.00  0.00           H  
ATOM   3118  HZ2 LYS   198      52.093  33.984  43.788  1.00  0.00           H  
ATOM   3119  HZ3 LYS   198      51.957  35.638  43.501  1.00  0.00           H  
ATOM   3120  N   PHE   199      49.593  36.045  40.084  1.00  0.00           N  
ATOM   3121  CA  PHE   199      50.829  36.569  39.412  1.00  0.00           C  
ATOM   3122  C   PHE   199      51.969  36.498  40.404  1.00  0.00           C  
ATOM   3123  O   PHE   199      51.840  36.721  41.582  1.00  0.00           O  
ATOM   3124  CB  PHE   199      50.547  38.007  38.953  1.00  0.00           C  
ATOM   3125  CG  PHE   199      49.446  38.078  37.899  1.00  0.00           C  
ATOM   3126  CD1 PHE   199      49.463  37.216  36.734  1.00  0.00           C  
ATOM   3127  CE1 PHE   199      48.582  37.439  35.686  1.00  0.00           C  
ATOM   3128  CZ  PHE   199      47.734  38.525  35.730  1.00  0.00           C  
ATOM   3129  CE2 PHE   199      47.705  39.333  36.885  1.00  0.00           C  
ATOM   3130  CD2 PHE   199      48.527  39.139  37.991  1.00  0.00           C  
ATOM   3131  H   PHE   199      49.248  36.565  40.877  1.00  0.00           H  
ATOM   3132  HA  PHE   199      51.176  36.019  38.538  1.00  0.00           H  
ATOM   3133  HB2 PHE   199      50.201  38.570  39.819  1.00  0.00           H  
ATOM   3134  HB3 PHE   199      51.513  38.458  38.725  1.00  0.00           H  
ATOM   3135  HD1 PHE   199      50.083  36.334  36.682  1.00  0.00           H  
ATOM   3136  HE1 PHE   199      48.390  36.710  34.912  1.00  0.00           H  
ATOM   3137  HZ  PHE   199      47.026  38.777  34.955  1.00  0.00           H  
ATOM   3138  HE2 PHE   199      47.055  40.195  36.913  1.00  0.00           H  
ATOM   3139  HD2 PHE   199      48.469  39.863  38.790  1.00  0.00           H  
ATOM   3140  N   ASP   200      53.140  36.344  39.777  1.00  0.00           N  
ATOM   3141  CA  ASP   200      54.441  36.164  40.444  1.00  0.00           C  
ATOM   3142  C   ASP   200      54.898  37.429  41.186  1.00  0.00           C  
ATOM   3143  O   ASP   200      55.737  37.335  42.125  1.00  0.00           O  
ATOM   3144  CB  ASP   200      55.333  35.641  39.297  1.00  0.00           C  
ATOM   3145  CG  ASP   200      55.142  34.175  38.919  1.00  0.00           C  
ATOM   3146  OD1 ASP   200      55.429  33.781  37.804  1.00  0.00           O  
ATOM   3147  OD2 ASP   200      54.706  33.362  39.768  1.00  0.00           O1-
ATOM   3148  H   ASP   200      53.024  35.979  38.842  1.00  0.00           H  
ATOM   3149  HA  ASP   200      54.236  35.356  41.147  1.00  0.00           H  
ATOM   3150  HB2 ASP   200      55.199  36.218  38.382  1.00  0.00           H  
ATOM   3151  HB3 ASP   200      56.381  35.881  39.478  1.00  0.00           H  
ATOM   3152  N   ASP   201      54.486  38.647  40.741  1.00  0.00           N  
ATOM   3153  CA  ASP   201      54.862  39.935  41.422  1.00  0.00           C  
ATOM   3154  C   ASP   201      53.837  40.387  42.487  1.00  0.00           C  
ATOM   3155  O   ASP   201      54.015  41.445  43.117  1.00  0.00           O  
ATOM   3156  CB  ASP   201      55.235  41.043  40.455  1.00  0.00           C  
ATOM   3157  CG  ASP   201      54.148  41.494  39.480  1.00  0.00           C  
ATOM   3158  OD1 ASP   201      54.135  42.695  39.104  1.00  0.00           O  
ATOM   3159  OD2 ASP   201      53.288  40.659  39.083  1.00  0.00           O1-
ATOM   3160  H   ASP   201      53.944  38.772  39.898  1.00  0.00           H  
ATOM   3161  HA  ASP   201      55.822  39.773  41.912  1.00  0.00           H  
ATOM   3162  HB2 ASP   201      55.438  41.974  40.985  1.00  0.00           H  
ATOM   3163  HB3 ASP   201      56.093  40.760  39.845  1.00  0.00           H  
ATOM   3164  N   ASP   202      52.687  39.714  42.712  1.00  0.00           N  
ATOM   3165  CA  ASP   202      51.734  40.126  43.684  1.00  0.00           C  
ATOM   3166  C   ASP   202      51.259  38.946  44.524  1.00  0.00           C  
ATOM   3167  O   ASP   202      51.197  37.781  44.062  1.00  0.00           O  
ATOM   3168  CB  ASP   202      50.579  40.919  42.921  1.00  0.00           C  
ATOM   3169  CG  ASP   202      49.624  41.803  43.744  1.00  0.00           C  
ATOM   3170  OD1 ASP   202      48.770  42.489  43.179  1.00  0.00           O  
ATOM   3171  OD2 ASP   202      49.715  41.724  44.997  1.00  0.00           O1-
ATOM   3172  H   ASP   202      52.388  38.868  42.248  1.00  0.00           H  
ATOM   3173  HA  ASP   202      52.114  40.799  44.453  1.00  0.00           H  
ATOM   3174  HB2 ASP   202      51.008  41.614  42.199  1.00  0.00           H  
ATOM   3175  HB3 ASP   202      50.031  40.245  42.263  1.00  0.00           H  
ATOM   3176  N   PHE   203      50.899  39.304  45.763  1.00  0.00           N  
ATOM   3177  CA  PHE   203      50.134  38.470  46.628  1.00  0.00           C  
ATOM   3178  C   PHE   203      48.652  38.498  46.293  1.00  0.00           C  
ATOM   3179  O   PHE   203      48.122  37.455  46.530  1.00  0.00           O  
ATOM   3180  CB  PHE   203      50.514  38.771  48.053  1.00  0.00           C  
ATOM   3181  CG  PHE   203      51.941  38.544  48.505  1.00  0.00           C  
ATOM   3182  CD1 PHE   203      52.688  39.532  49.224  1.00  0.00           C  
ATOM   3183  CE1 PHE   203      53.994  39.256  49.568  1.00  0.00           C  
ATOM   3184  CZ  PHE   203      54.608  38.018  49.307  1.00  0.00           C  
ATOM   3185  CE2 PHE   203      53.820  37.028  48.634  1.00  0.00           C  
ATOM   3186  CD2 PHE   203      52.539  37.299  48.258  1.00  0.00           C  
ATOM   3187  H   PHE   203      50.970  40.282  46.006  1.00  0.00           H  
ATOM   3188  HA  PHE   203      50.354  37.426  46.406  1.00  0.00           H  
ATOM   3189  HB2 PHE   203      50.228  39.822  48.098  1.00  0.00           H  
ATOM   3190  HB3 PHE   203      49.940  38.219  48.797  1.00  0.00           H  
ATOM   3191  HD1 PHE   203      52.250  40.495  49.442  1.00  0.00           H  
ATOM   3192  HE1 PHE   203      54.571  39.878  50.235  1.00  0.00           H  
ATOM   3193  HZ  PHE   203      55.533  37.716  49.775  1.00  0.00           H  
ATOM   3194  HE2 PHE   203      54.190  36.059  48.332  1.00  0.00           H  
ATOM   3195  HD2 PHE   203      51.978  36.515  47.769  1.00  0.00           H  
ATOM   3196  N   HIS   204      47.996  39.583  45.811  1.00  0.00           N  
ATOM   3197  CA  HIS   204      46.571  39.549  45.395  1.00  0.00           C  
ATOM   3198  C   HIS   204      46.231  38.479  44.390  1.00  0.00           C  
ATOM   3199  O   HIS   204      46.985  38.258  43.488  1.00  0.00           O  
ATOM   3200  CB  HIS   204      46.145  40.882  44.676  1.00  0.00           C  
ATOM   3201  CG  HIS   204      46.291  42.082  45.557  1.00  0.00           C  
ATOM   3202  ND1 HIS   204      47.249  43.099  45.473  1.00  0.00           N1+
ATOM   3203  CE1 HIS   204      47.060  44.008  46.481  1.00  0.00           C  
ATOM   3204  NE2 HIS   204      45.980  43.653  47.164  1.00  0.00           N  
ATOM   3205  CD2 HIS   204      45.394  42.496  46.519  1.00  0.00           C  
ATOM   3206  H   HIS   204      48.506  40.367  45.430  1.00  0.00           H  
ATOM   3207  HA  HIS   204      45.939  39.441  46.277  1.00  0.00           H  
ATOM   3208  HB2 HIS   204      46.827  40.983  43.832  1.00  0.00           H  
ATOM   3209  HB3 HIS   204      45.074  40.701  44.579  1.00  0.00           H  
ATOM   3210  HD1 HIS   204      48.043  43.116  44.850  1.00  0.00           H  
ATOM   3211  HE1 HIS   204      47.726  44.858  46.469  1.00  0.00           H  
ATOM   3212  HE2 HIS   204      45.635  44.157  47.969  1.00  0.00           H  
ATOM   3213  HD2 HIS   204      44.530  41.915  46.809  1.00  0.00           H  
ATOM   3214  N   ILE   205      45.007  37.877  44.464  1.00  0.00           N  
ATOM   3215  CA  ILE   205      44.386  37.069  43.432  1.00  0.00           C  
ATOM   3216  C   ILE   205      43.737  38.053  42.455  1.00  0.00           C  
ATOM   3217  O   ILE   205      43.312  39.110  42.852  1.00  0.00           O  
ATOM   3218  CB  ILE   205      43.362  36.169  44.094  1.00  0.00           C  
ATOM   3219  CG2 ILE   205      42.613  35.166  43.236  1.00  0.00           C  
ATOM   3220  CG1 ILE   205      43.930  35.287  45.232  1.00  0.00           C  
ATOM   3221  CD1 ILE   205      45.301  34.636  44.939  1.00  0.00           C  
ATOM   3222  H   ILE   205      44.430  38.160  45.244  1.00  0.00           H  
ATOM   3223  HA  ILE   205      45.082  36.452  42.863  1.00  0.00           H  
ATOM   3224  HB  ILE   205      42.635  36.882  44.482  1.00  0.00           H  
ATOM   3225 HG21 ILE   205      41.939  34.535  43.816  1.00  0.00           H  
ATOM   3226 HG22 ILE   205      42.077  35.664  42.428  1.00  0.00           H  
ATOM   3227 HG23 ILE   205      43.380  34.506  42.829  1.00  0.00           H  
ATOM   3228 HG12 ILE   205      44.003  35.952  46.093  1.00  0.00           H  
ATOM   3229 HG13 ILE   205      43.300  34.431  45.475  1.00  0.00           H  
ATOM   3230 HD11 ILE   205      45.213  33.856  44.183  1.00  0.00           H  
ATOM   3231 HD12 ILE   205      46.001  35.438  44.704  1.00  0.00           H  
ATOM   3232 HD13 ILE   205      45.663  34.122  45.830  1.00  0.00           H  
ATOM   3233  N   TYR   206      43.666  37.629  41.267  1.00  0.00           N  
ATOM   3234  CA  TYR   206      42.994  38.387  40.220  1.00  0.00           C  
ATOM   3235  C   TYR   206      41.950  37.512  39.473  1.00  0.00           C  
ATOM   3236  O   TYR   206      41.926  36.293  39.577  1.00  0.00           O  
ATOM   3237  CB  TYR   206      44.044  38.836  39.210  1.00  0.00           C  
ATOM   3238  CG  TYR   206      45.025  39.918  39.688  1.00  0.00           C  
ATOM   3239  CD1 TYR   206      46.002  39.566  40.604  1.00  0.00           C  
ATOM   3240  CE1 TYR   206      46.909  40.572  41.033  1.00  0.00           C  
ATOM   3241  CZ  TYR   206      46.903  41.868  40.367  1.00  0.00           C  
ATOM   3242  OH  TYR   206      47.855  42.766  40.741  1.00  0.00           O  
ATOM   3243  CE2 TYR   206      45.992  42.158  39.362  1.00  0.00           C  
ATOM   3244  CD2 TYR   206      45.082  41.195  39.044  1.00  0.00           C  
ATOM   3245  H   TYR   206      43.967  36.712  40.968  1.00  0.00           H  
ATOM   3246  HA  TYR   206      42.516  39.236  40.709  1.00  0.00           H  
ATOM   3247  HB2 TYR   206      44.722  38.043  38.894  1.00  0.00           H  
ATOM   3248  HB3 TYR   206      43.540  39.281  38.352  1.00  0.00           H  
ATOM   3249  HD1 TYR   206      46.073  38.547  40.955  1.00  0.00           H  
ATOM   3250  HE1 TYR   206      47.679  40.260  41.723  1.00  0.00           H  
ATOM   3251  HH  TYR   206      48.259  42.487  41.566  1.00  0.00           H  
ATOM   3252  HE2 TYR   206      46.098  43.040  38.748  1.00  0.00           H  
ATOM   3253  HD2 TYR   206      44.432  41.358  38.197  1.00  0.00           H  
ATOM   3254  N   VAL   207      41.145  38.264  38.633  1.00  0.00           N  
ATOM   3255  CA  VAL   207      40.191  37.614  37.694  1.00  0.00           C  
ATOM   3256  C   VAL   207      40.105  38.213  36.310  1.00  0.00           C  
ATOM   3257  O   VAL   207      39.845  39.417  36.191  1.00  0.00           O  
ATOM   3258  CB  VAL   207      38.797  37.710  38.448  1.00  0.00           C  
ATOM   3259  CG1 VAL   207      37.819  36.728  37.716  1.00  0.00           C  
ATOM   3260  CG2 VAL   207      38.939  37.511  39.973  1.00  0.00           C  
ATOM   3261  H   VAL   207      41.261  39.266  38.691  1.00  0.00           H  
ATOM   3262  HA  VAL   207      40.424  36.549  37.702  1.00  0.00           H  
ATOM   3263  HB  VAL   207      38.323  38.660  38.201  1.00  0.00           H  
ATOM   3264 HG11 VAL   207      36.784  36.825  38.040  1.00  0.00           H  
ATOM   3265 HG12 VAL   207      37.941  36.915  36.649  1.00  0.00           H  
ATOM   3266 HG13 VAL   207      38.254  35.783  38.043  1.00  0.00           H  
ATOM   3267 HG21 VAL   207      39.385  36.542  40.195  1.00  0.00           H  
ATOM   3268 HG22 VAL   207      39.509  38.315  40.438  1.00  0.00           H  
ATOM   3269 HG23 VAL   207      37.974  37.456  40.477  1.00  0.00           H  
ATOM   3270  N   TYR   208      40.151  37.351  35.327  1.00  0.00           N  
ATOM   3271  CA  TYR   208      39.994  37.803  33.934  1.00  0.00           C  
ATOM   3272  C   TYR   208      39.280  36.719  33.129  1.00  0.00           C  
ATOM   3273  O   TYR   208      39.172  35.574  33.561  1.00  0.00           O  
ATOM   3274  CB  TYR   208      41.333  38.126  33.232  1.00  0.00           C  
ATOM   3275  CG  TYR   208      42.143  39.181  33.819  1.00  0.00           C  
ATOM   3276  CD1 TYR   208      42.101  40.546  33.403  1.00  0.00           C  
ATOM   3277  CE1 TYR   208      43.061  41.459  33.879  1.00  0.00           C  
ATOM   3278  CZ  TYR   208      43.965  41.004  34.881  1.00  0.00           C  
ATOM   3279  OH  TYR   208      44.917  41.863  35.332  1.00  0.00           O  
ATOM   3280  CE2 TYR   208      43.984  39.691  35.262  1.00  0.00           C  
ATOM   3281  CD2 TYR   208      43.034  38.778  34.805  1.00  0.00           C  
ATOM   3282  H   TYR   208      40.277  36.356  35.446  1.00  0.00           H  
ATOM   3283  HA  TYR   208      39.364  38.691  33.878  1.00  0.00           H  
ATOM   3284  HB2 TYR   208      41.871  37.179  33.226  1.00  0.00           H  
ATOM   3285  HB3 TYR   208      41.155  38.430  32.200  1.00  0.00           H  
ATOM   3286  HD1 TYR   208      41.494  40.837  32.559  1.00  0.00           H  
ATOM   3287  HE1 TYR   208      43.055  42.441  33.429  1.00  0.00           H  
ATOM   3288  HH  TYR   208      44.977  42.574  34.689  1.00  0.00           H  
ATOM   3289  HE2 TYR   208      44.715  39.392  35.999  1.00  0.00           H  
ATOM   3290  HD2 TYR   208      42.975  37.768  35.182  1.00  0.00           H  
ATOM   3291  N   ASP   209      38.879  37.092  31.895  1.00  0.00           N  
ATOM   3292  CA  ASP   209      38.326  36.215  30.841  1.00  0.00           C  
ATOM   3293  C   ASP   209      39.442  35.668  29.890  1.00  0.00           C  
ATOM   3294  O   ASP   209      40.209  36.495  29.369  1.00  0.00           O  
ATOM   3295  CB  ASP   209      37.188  36.916  30.058  1.00  0.00           C  
ATOM   3296  CG  ASP   209      36.593  36.164  28.919  1.00  0.00           C  
ATOM   3297  OD1 ASP   209      35.409  36.344  28.623  1.00  0.00           O  
ATOM   3298  OD2 ASP   209      37.219  35.279  28.314  1.00  0.00           O1-
ATOM   3299  H   ASP   209      38.940  38.082  31.701  1.00  0.00           H  
ATOM   3300  HA  ASP   209      37.842  35.371  31.332  1.00  0.00           H  
ATOM   3301  HB2 ASP   209      36.440  37.192  30.801  1.00  0.00           H  
ATOM   3302  HB3 ASP   209      37.566  37.870  29.689  1.00  0.00           H  
ATOM   3303  N   LEU   210      39.508  34.353  29.848  1.00  0.00           N  
ATOM   3304  CA  LEU   210      40.617  33.666  29.128  1.00  0.00           C  
ATOM   3305  C   LEU   210      40.097  32.939  27.889  1.00  0.00           C  
ATOM   3306  O   LEU   210      40.758  31.992  27.380  1.00  0.00           O  
ATOM   3307  CB  LEU   210      41.410  32.809  30.096  1.00  0.00           C  
ATOM   3308  CG  LEU   210      41.914  33.433  31.441  1.00  0.00           C  
ATOM   3309  CD1 LEU   210      42.693  32.369  32.200  1.00  0.00           C  
ATOM   3310  CD2 LEU   210      42.658  34.692  31.126  1.00  0.00           C  
ATOM   3311  H   LEU   210      38.679  33.810  30.038  1.00  0.00           H  
ATOM   3312  HA  LEU   210      41.278  34.379  28.635  1.00  0.00           H  
ATOM   3313  HB2 LEU   210      40.832  31.905  30.289  1.00  0.00           H  
ATOM   3314  HB3 LEU   210      42.324  32.486  29.598  1.00  0.00           H  
ATOM   3315  HG  LEU   210      41.019  33.658  32.022  1.00  0.00           H  
ATOM   3316 HD11 LEU   210      43.743  32.485  31.929  1.00  0.00           H  
ATOM   3317 HD12 LEU   210      42.736  32.802  33.199  1.00  0.00           H  
ATOM   3318 HD13 LEU   210      42.308  31.352  32.131  1.00  0.00           H  
ATOM   3319 HD21 LEU   210      41.943  35.377  30.672  1.00  0.00           H  
ATOM   3320 HD22 LEU   210      42.836  35.105  32.119  1.00  0.00           H  
ATOM   3321 HD23 LEU   210      43.571  34.654  30.532  1.00  0.00           H  
ATOM   3322  N   VAL   211      38.937  33.344  27.373  1.00  0.00           N  
ATOM   3323  CA  VAL   211      38.288  32.918  26.108  1.00  0.00           C  
ATOM   3324  C   VAL   211      38.111  34.105  25.156  1.00  0.00           C  
ATOM   3325  O   VAL   211      38.134  33.813  23.965  1.00  0.00           O  
ATOM   3326  CB  VAL   211      36.997  32.233  26.416  1.00  0.00           C  
ATOM   3327  CG1 VAL   211      36.087  31.776  25.298  1.00  0.00           C  
ATOM   3328  CG2 VAL   211      37.233  30.904  27.298  1.00  0.00           C  
ATOM   3329  H   VAL   211      38.503  34.143  27.813  1.00  0.00           H  
ATOM   3330  HA  VAL   211      38.897  32.180  25.586  1.00  0.00           H  
ATOM   3331  HB  VAL   211      36.379  32.827  27.090  1.00  0.00           H  
ATOM   3332 HG11 VAL   211      35.232  31.285  25.763  1.00  0.00           H  
ATOM   3333 HG12 VAL   211      35.752  32.668  24.768  1.00  0.00           H  
ATOM   3334 HG13 VAL   211      36.733  31.008  24.874  1.00  0.00           H  
ATOM   3335 HG21 VAL   211      36.292  30.358  27.368  1.00  0.00           H  
ATOM   3336 HG22 VAL   211      37.964  30.327  26.730  1.00  0.00           H  
ATOM   3337 HG23 VAL   211      37.577  31.036  28.324  1.00  0.00           H  
ATOM   3338  N   LYS   212      37.903  35.355  25.579  1.00  0.00           N  
ATOM   3339  CA  LYS   212      37.899  36.618  24.901  1.00  0.00           C  
ATOM   3340  C   LYS   212      39.081  36.899  24.006  1.00  0.00           C  
ATOM   3341  O   LYS   212      40.218  36.428  24.157  1.00  0.00           O  
ATOM   3342  CB  LYS   212      37.471  37.692  25.921  1.00  0.00           C  
ATOM   3343  CG  LYS   212      38.538  38.270  26.799  1.00  0.00           C  
ATOM   3344  CD  LYS   212      39.310  39.398  26.111  1.00  0.00           C  
ATOM   3345  CE  LYS   212      38.604  40.791  26.325  1.00  0.00           C  
ATOM   3346  NZ  LYS   212      39.221  41.924  25.569  1.00  0.00           N1+
ATOM   3347  H   LYS   212      37.656  35.319  26.557  1.00  0.00           H  
ATOM   3348  HA  LYS   212      37.095  36.486  24.178  1.00  0.00           H  
ATOM   3349  HB2 LYS   212      37.069  38.572  25.420  1.00  0.00           H  
ATOM   3350  HB3 LYS   212      36.683  37.250  26.532  1.00  0.00           H  
ATOM   3351  HG2 LYS   212      38.124  38.590  27.755  1.00  0.00           H  
ATOM   3352  HG3 LYS   212      39.207  37.478  27.133  1.00  0.00           H  
ATOM   3353  HD2 LYS   212      40.282  39.579  26.570  1.00  0.00           H  
ATOM   3354  HD3 LYS   212      39.365  39.187  25.043  1.00  0.00           H  
ATOM   3355  HE2 LYS   212      37.565  40.696  26.008  1.00  0.00           H  
ATOM   3356  HE3 LYS   212      38.526  40.979  27.396  1.00  0.00           H  
ATOM   3357  HZ1 LYS   212      40.138  42.197  25.894  1.00  0.00           H  
ATOM   3358  HZ2 LYS   212      39.348  41.617  24.615  1.00  0.00           H  
ATOM   3359  HZ3 LYS   212      38.627  42.740  25.534  1.00  0.00           H  
ATOM   3360  N   NME   213      38.752  37.587  22.936  1.00  0.00           N  
ATOM   3361  C   NME   213      39.496  37.840  21.752  1.00  0.00           C  
ATOM   3362  H   NME   213      37.774  37.825  22.856  1.00  0.00           H  
ATOM   3363  H1  NME   213      40.182  37.010  21.579  1.00  0.00           H  
ATOM   3364  H2  NME   213      38.850  37.920  20.878  1.00  0.00           H  
ATOM   3365  H3  NME   213      40.149  38.700  21.903  1.00  0.00           H  
TER    3366      NME   213
CONECT 3361 3363 3364 3365
CONECT 3363 3361
CONECT 3364 3361
CONECT 3365 3361
END   
