# Supplementary material for: Exploring Aromatic Cage Flexibility Using Cosolvent Molecular Dynamics Simulations—An In-Silico Case Study of Tudor Domains
Source: J Chem Inf Model. 2024 May 21;64(11):4553–69. doi: 10.1021/acs.jcim.4c00298 (PMC11167732; doi:10.1021/acs.jcim.4c00298)
Supplement: Supplementary file 2 — ci4c00298_si_002.zip [file ci4c00298_si_002.zip › SPIN1/cluster_representatives/domain1/05_ACN_rep_c1.pdb]

TITLE     rep03.c1
REMARK   4      COMPLIES WITH FORMAT V. 3.0, 1-DEC-2006
REMARK 888
REMARK 888 WRITTEN BY MAESTRO (A PRODUCT OF SCHRODINGER, LLC)
ATOM      1  CH3 ACE     1      44.125  23.318  68.495  1.00  0.00           C  
ATOM      2  C   ACE     1      44.402  22.840  67.095  1.00  0.00           C  
ATOM      3  O   ACE     1      45.151  23.446  66.329  1.00  0.00           O  
ATOM      4  H1  ACE     1      44.833  24.086  68.807  1.00  0.00           H  
ATOM      5  H2  ACE     1      43.063  23.559  68.546  1.00  0.00           H  
ATOM      6  H3  ACE     1      44.331  22.565  69.256  1.00  0.00           H  
ATOM      7  N   ARG     2      43.833  21.637  66.807  1.00  0.00           N  
ATOM      8  CA  ARG     2      44.019  20.876  65.524  1.00  0.00           C  
ATOM      9  C   ARG     2      43.048  21.283  64.353  1.00  0.00           C  
ATOM     10  O   ARG     2      43.158  20.699  63.259  1.00  0.00           O  
ATOM     11  CB  ARG     2      44.047  19.414  65.787  1.00  0.00           C  
ATOM     12  CG  ARG     2      45.113  18.956  66.755  1.00  0.00           C  
ATOM     13  CD  ARG     2      45.373  17.365  66.801  1.00  0.00           C  
ATOM     14  NE  ARG     2      44.428  16.568  67.559  1.00  0.00           N  
ATOM     15  CZ  ARG     2      43.220  16.245  67.285  1.00  0.00           C  
ATOM     16  NH1 ARG     2      42.625  16.566  66.179  1.00  0.00           N  
ATOM     17  NH2 ARG     2      42.579  15.516  68.117  1.00  0.00           N1+
ATOM     18  H   ARG     2      43.236  21.275  67.536  1.00  0.00           H  
ATOM     19  HA  ARG     2      45.034  21.175  65.266  1.00  0.00           H  
ATOM     20  HB2 ARG     2      43.062  19.129  66.157  1.00  0.00           H  
ATOM     21  HB3 ARG     2      44.113  18.919  64.818  1.00  0.00           H  
ATOM     22  HG2 ARG     2      46.038  19.482  66.519  1.00  0.00           H  
ATOM     23  HG3 ARG     2      44.864  19.215  67.784  1.00  0.00           H  
ATOM     24  HD2 ARG     2      45.413  16.939  65.799  1.00  0.00           H  
ATOM     25  HD3 ARG     2      46.299  17.265  67.368  1.00  0.00           H  
ATOM     26  HE  ARG     2      44.794  16.136  68.396  1.00  0.00           H  
ATOM     27 HH11 ARG     2      43.123  16.932  65.380  1.00  0.00           H  
ATOM     28 HH12 ARG     2      41.756  16.069  66.044  1.00  0.00           H  
ATOM     29 HH21 ARG     2      42.955  15.491  69.055  1.00  0.00           H  
ATOM     30 HH22 ARG     2      41.593  15.313  68.034  1.00  0.00           H  
ATOM     31  N   ARG     3      42.178  22.346  64.505  1.00  0.00           N  
ATOM     32  CA  ARG     3      41.329  22.886  63.510  1.00  0.00           C  
ATOM     33  C   ARG     3      42.044  23.039  62.182  1.00  0.00           C  
ATOM     34  O   ARG     3      43.208  23.505  62.132  1.00  0.00           O  
ATOM     35  CB  ARG     3      40.709  24.189  64.012  1.00  0.00           C  
ATOM     36  CG  ARG     3      39.764  24.960  63.116  1.00  0.00           C  
ATOM     37  CD  ARG     3      38.785  25.816  63.905  1.00  0.00           C  
ATOM     38  NE  ARG     3      37.789  26.344  62.941  1.00  0.00           N  
ATOM     39  CZ  ARG     3      36.938  27.293  63.224  1.00  0.00           C  
ATOM     40  NH1 ARG     3      36.872  27.892  64.433  1.00  0.00           N  
ATOM     41  NH2 ARG     3      36.131  27.685  62.346  1.00  0.00           N1+
ATOM     42  H   ARG     3      42.119  22.637  65.471  1.00  0.00           H  
ATOM     43  HA  ARG     3      40.537  22.157  63.335  1.00  0.00           H  
ATOM     44  HB2 ARG     3      40.137  23.838  64.871  1.00  0.00           H  
ATOM     45  HB3 ARG     3      41.505  24.831  64.389  1.00  0.00           H  
ATOM     46  HG2 ARG     3      40.275  25.558  62.361  1.00  0.00           H  
ATOM     47  HG3 ARG     3      39.171  24.176  62.645  1.00  0.00           H  
ATOM     48  HD2 ARG     3      38.276  25.304  64.722  1.00  0.00           H  
ATOM     49  HD3 ARG     3      39.285  26.691  64.321  1.00  0.00           H  
ATOM     50  HE  ARG     3      37.880  26.092  61.967  1.00  0.00           H  
ATOM     51 HH11 ARG     3      37.257  27.403  65.228  1.00  0.00           H  
ATOM     52 HH12 ARG     3      36.156  28.596  64.551  1.00  0.00           H  
ATOM     53 HH21 ARG     3      35.951  27.230  61.462  1.00  0.00           H  
ATOM     54 HH22 ARG     3      35.532  28.458  62.601  1.00  0.00           H  
ATOM     55  N   ASN     4      41.427  22.575  61.067  1.00  0.00           N  
ATOM     56  CA  ASN     4      41.739  22.879  59.630  1.00  0.00           C  
ATOM     57  C   ASN     4      41.867  24.433  59.491  1.00  0.00           C  
ATOM     58  O   ASN     4      41.119  25.123  60.129  1.00  0.00           O  
ATOM     59  CB  ASN     4      40.717  22.304  58.746  1.00  0.00           C  
ATOM     60  CG  ASN     4      41.342  22.093  57.304  1.00  0.00           C  
ATOM     61  OD1 ASN     4      42.059  22.960  56.884  1.00  0.00           O  
ATOM     62  ND2 ASN     4      41.168  21.007  56.662  1.00  0.00           N  
ATOM     63  H   ASN     4      40.697  21.899  61.244  1.00  0.00           H  
ATOM     64  HA  ASN     4      42.721  22.460  59.408  1.00  0.00           H  
ATOM     65  HB2 ASN     4      40.563  21.267  59.045  1.00  0.00           H  
ATOM     66  HB3 ASN     4      39.753  22.779  58.923  1.00  0.00           H  
ATOM     67 HD21 ASN     4      40.544  20.361  57.123  1.00  0.00           H  
ATOM     68 HD22 ASN     4      41.743  20.842  55.848  1.00  0.00           H  
ATOM     69  N   ILE     5      42.807  24.875  58.633  1.00  0.00           N  
ATOM     70  CA  ILE     5      42.843  26.275  58.296  1.00  0.00           C  
ATOM     71  C   ILE     5      41.835  26.735  57.245  1.00  0.00           C  
ATOM     72  O   ILE     5      41.589  27.938  57.151  1.00  0.00           O  
ATOM     73  CB  ILE     5      44.208  26.785  58.091  1.00  0.00           C  
ATOM     74  CG2 ILE     5      44.995  26.686  59.400  1.00  0.00           C  
ATOM     75  CG1 ILE     5      45.059  26.179  56.971  1.00  0.00           C  
ATOM     76  CD1 ILE     5      46.055  27.035  56.278  1.00  0.00           C  
ATOM     77  H   ILE     5      43.295  24.125  58.165  1.00  0.00           H  
ATOM     78  HA  ILE     5      42.462  26.834  59.151  1.00  0.00           H  
ATOM     79  HB  ILE     5      44.198  27.832  57.789  1.00  0.00           H  
ATOM     80 HG21 ILE     5      44.426  27.240  60.147  1.00  0.00           H  
ATOM     81 HG22 ILE     5      45.038  25.631  59.670  1.00  0.00           H  
ATOM     82 HG23 ILE     5      46.026  27.021  59.280  1.00  0.00           H  
ATOM     83 HG12 ILE     5      45.761  25.456  57.388  1.00  0.00           H  
ATOM     84 HG13 ILE     5      44.420  25.845  56.154  1.00  0.00           H  
ATOM     85 HD11 ILE     5      45.639  27.927  55.810  1.00  0.00           H  
ATOM     86 HD12 ILE     5      46.828  27.314  56.994  1.00  0.00           H  
ATOM     87 HD13 ILE     5      46.766  26.444  55.700  1.00  0.00           H  
ATOM     88  N   VAL     6      41.152  25.797  56.528  1.00  0.00           N  
ATOM     89  CA  VAL     6      40.240  26.265  55.480  1.00  0.00           C  
ATOM     90  C   VAL     6      38.920  26.682  56.227  1.00  0.00           C  
ATOM     91  O   VAL     6      38.358  26.107  57.142  1.00  0.00           O  
ATOM     92  CB  VAL     6      39.983  25.243  54.345  1.00  0.00           C  
ATOM     93  CG1 VAL     6      38.837  24.306  54.700  1.00  0.00           C  
ATOM     94  CG2 VAL     6      39.723  26.061  53.081  1.00  0.00           C  
ATOM     95  H   VAL     6      41.476  24.842  56.584  1.00  0.00           H  
ATOM     96  HA  VAL     6      40.710  27.119  54.992  1.00  0.00           H  
ATOM     97  HB  VAL     6      40.911  24.682  54.234  1.00  0.00           H  
ATOM     98 HG11 VAL     6      37.902  24.843  54.858  1.00  0.00           H  
ATOM     99 HG12 VAL     6      38.748  23.464  54.013  1.00  0.00           H  
ATOM    100 HG13 VAL     6      38.978  23.833  55.672  1.00  0.00           H  
ATOM    101 HG21 VAL     6      39.668  25.385  52.227  1.00  0.00           H  
ATOM    102 HG22 VAL     6      38.848  26.707  53.153  1.00  0.00           H  
ATOM    103 HG23 VAL     6      40.571  26.723  52.904  1.00  0.00           H  
ATOM    104  N   GLY     7      38.379  27.816  55.715  1.00  0.00           N  
ATOM    105  CA  GLY     7      37.213  28.482  56.182  1.00  0.00           C  
ATOM    106  C   GLY     7      37.433  29.074  57.563  1.00  0.00           C  
ATOM    107  O   GLY     7      36.434  29.316  58.262  1.00  0.00           O  
ATOM    108  H   GLY     7      39.021  28.327  55.126  1.00  0.00           H  
ATOM    109  HA2 GLY     7      37.103  29.360  55.547  1.00  0.00           H  
ATOM    110  HA3 GLY     7      36.402  27.753  56.178  1.00  0.00           H  
ATOM    111  N   CYS     8      38.690  29.329  58.020  1.00  0.00           N  
ATOM    112  CA  CYS     8      39.022  29.677  59.393  1.00  0.00           C  
ATOM    113  C   CYS     8      39.832  30.978  59.546  1.00  0.00           C  
ATOM    114  O   CYS     8      40.433  31.403  58.605  1.00  0.00           O  
ATOM    115  CB  CYS     8      39.632  28.416  59.994  1.00  0.00           C  
ATOM    116  SG  CYS     8      39.912  28.859  61.744  1.00  0.00           S  
ATOM    117  H   CYS     8      39.479  29.135  57.420  1.00  0.00           H  
ATOM    118  HA  CYS     8      38.039  29.961  59.768  1.00  0.00           H  
ATOM    119  HB2 CYS     8      39.000  27.542  59.843  1.00  0.00           H  
ATOM    120  HB3 CYS     8      40.671  28.268  59.699  1.00  0.00           H  
ATOM    121  HG  CYS     8      41.189  29.239  61.639  1.00  0.00           H  
ATOM    122  N   ARG     9      39.796  31.664  60.725  1.00  0.00           N  
ATOM    123  CA  ARG     9      40.650  32.703  61.076  1.00  0.00           C  
ATOM    124  C   ARG     9      42.049  32.245  61.468  1.00  0.00           C  
ATOM    125  O   ARG     9      42.243  31.254  62.078  1.00  0.00           O  
ATOM    126  CB  ARG     9      39.975  33.522  62.185  1.00  0.00           C  
ATOM    127  CG  ARG     9      38.925  34.381  61.493  1.00  0.00           C  
ATOM    128  CD  ARG     9      38.449  35.485  62.453  1.00  0.00           C  
ATOM    129  NE  ARG     9      39.535  36.396  62.951  1.00  0.00           N  
ATOM    130  CZ  ARG     9      39.920  37.529  62.427  1.00  0.00           C  
ATOM    131  NH1 ARG     9      39.550  37.911  61.267  1.00  0.00           N  
ATOM    132  NH2 ARG     9      40.684  38.358  63.103  1.00  0.00           N1+
ATOM    133  H   ARG     9      39.162  31.355  61.448  1.00  0.00           H  
ATOM    134  HA  ARG     9      40.779  33.383  60.234  1.00  0.00           H  
ATOM    135  HB2 ARG     9      39.559  32.844  62.931  1.00  0.00           H  
ATOM    136  HB3 ARG     9      40.689  34.200  62.652  1.00  0.00           H  
ATOM    137  HG2 ARG     9      39.384  34.835  60.615  1.00  0.00           H  
ATOM    138  HG3 ARG     9      38.040  33.837  61.163  1.00  0.00           H  
ATOM    139  HD2 ARG     9      37.677  35.992  61.874  1.00  0.00           H  
ATOM    140  HD3 ARG     9      38.097  35.030  63.380  1.00  0.00           H  
ATOM    141  HE  ARG     9      39.891  36.223  63.880  1.00  0.00           H  
ATOM    142 HH11 ARG     9      38.897  37.339  60.750  1.00  0.00           H  
ATOM    143 HH12 ARG     9      39.733  38.853  60.953  1.00  0.00           H  
ATOM    144 HH21 ARG     9      41.000  38.128  64.034  1.00  0.00           H  
ATOM    145 HH22 ARG     9      40.846  39.293  62.757  1.00  0.00           H  
ATOM    146  N   ILE    10      43.035  33.056  61.052  1.00  0.00           N  
ATOM    147  CA  ILE    10      44.478  32.752  61.196  1.00  0.00           C  
ATOM    148  C   ILE    10      45.333  33.992  61.574  1.00  0.00           C  
ATOM    149  O   ILE    10      44.848  35.101  61.288  1.00  0.00           O  
ATOM    150  CB  ILE    10      45.064  31.948  60.018  1.00  0.00           C  
ATOM    151  CG2 ILE    10      44.408  30.701  59.591  1.00  0.00           C  
ATOM    152  CG1 ILE    10      45.105  32.939  58.778  1.00  0.00           C  
ATOM    153  CD1 ILE    10      46.014  32.478  57.587  1.00  0.00           C  
ATOM    154  H   ILE    10      42.724  33.899  60.591  1.00  0.00           H  
ATOM    155  HA  ILE    10      44.519  32.134  62.093  1.00  0.00           H  
ATOM    156  HB  ILE    10      46.095  31.630  60.168  1.00  0.00           H  
ATOM    157 HG21 ILE    10      43.374  30.815  59.264  1.00  0.00           H  
ATOM    158 HG22 ILE    10      44.956  30.154  58.824  1.00  0.00           H  
ATOM    159 HG23 ILE    10      44.343  29.985  60.410  1.00  0.00           H  
ATOM    160 HG12 ILE    10      44.111  33.122  58.371  1.00  0.00           H  
ATOM    161 HG13 ILE    10      45.564  33.878  59.087  1.00  0.00           H  
ATOM    162 HD11 ILE    10      47.040  32.551  57.948  1.00  0.00           H  
ATOM    163 HD12 ILE    10      45.766  31.444  57.347  1.00  0.00           H  
ATOM    164 HD13 ILE    10      45.852  33.091  56.701  1.00  0.00           H  
ATOM    165  N   GLN    11      46.552  33.863  62.113  1.00  0.00           N  
ATOM    166  CA  GLN    11      47.452  34.991  62.285  1.00  0.00           C  
ATOM    167  C   GLN    11      48.936  34.441  62.193  1.00  0.00           C  
ATOM    168  O   GLN    11      49.345  33.428  62.744  1.00  0.00           O  
ATOM    169  CB  GLN    11      47.186  35.751  63.553  1.00  0.00           C  
ATOM    170  CG  GLN    11      47.415  34.965  64.896  1.00  0.00           C  
ATOM    171  CD  GLN    11      47.111  35.802  66.124  1.00  0.00           C  
ATOM    172  OE1 GLN    11      46.569  36.856  65.988  1.00  0.00           O  
ATOM    173  NE2 GLN    11      47.546  35.376  67.290  1.00  0.00           N  
ATOM    174  H   GLN    11      46.857  32.925  62.334  1.00  0.00           H  
ATOM    175  HA  GLN    11      47.212  35.651  61.451  1.00  0.00           H  
ATOM    176  HB2 GLN    11      47.806  36.647  63.540  1.00  0.00           H  
ATOM    177  HB3 GLN    11      46.149  36.089  63.544  1.00  0.00           H  
ATOM    178  HG2 GLN    11      46.738  34.114  64.975  1.00  0.00           H  
ATOM    179  HG3 GLN    11      48.449  34.625  64.942  1.00  0.00           H  
ATOM    180 HE21 GLN    11      47.872  34.433  67.448  1.00  0.00           H  
ATOM    181 HE22 GLN    11      47.143  35.885  68.063  1.00  0.00           H  
ATOM    182  N   HIS    12      49.708  35.167  61.368  1.00  0.00           N  
ATOM    183  CA  HIS    12      51.099  34.891  61.162  1.00  0.00           C  
ATOM    184  C   HIS    12      52.013  36.066  60.945  1.00  0.00           C  
ATOM    185  O   HIS    12      51.613  37.189  60.686  1.00  0.00           O  
ATOM    186  CB  HIS    12      51.049  33.926  59.973  1.00  0.00           C  
ATOM    187  CG  HIS    12      50.695  34.557  58.616  1.00  0.00           C  
ATOM    188  ND1 HIS    12      51.594  35.339  57.841  1.00  0.00           N  
ATOM    189  CE1 HIS    12      50.885  35.645  56.734  1.00  0.00           C  
ATOM    190  NE2 HIS    12      49.653  35.193  56.757  1.00  0.00           N  
ATOM    191  CD2 HIS    12      49.504  34.473  57.935  1.00  0.00           C  
ATOM    192  H   HIS    12      49.374  36.003  60.910  1.00  0.00           H  
ATOM    193  HA  HIS    12      51.483  34.324  62.010  1.00  0.00           H  
ATOM    194  HB2 HIS    12      52.078  33.570  59.926  1.00  0.00           H  
ATOM    195  HB3 HIS    12      50.383  33.115  60.269  1.00  0.00           H  
ATOM    196  HD1 HIS    12      52.597  35.386  57.952  1.00  0.00           H  
ATOM    197  HE1 HIS    12      51.357  36.172  55.918  1.00  0.00           H  
ATOM    198  HD2 HIS    12      48.559  34.051  58.243  1.00  0.00           H  
ATOM    199  N   GLY    13      53.316  35.766  61.181  1.00  0.00           N  
ATOM    200  CA  GLY    13      54.344  36.662  60.724  1.00  0.00           C  
ATOM    201  C   GLY    13      54.706  36.555  59.256  1.00  0.00           C  
ATOM    202  O   GLY    13      54.413  35.512  58.581  1.00  0.00           O  
ATOM    203  H   GLY    13      53.511  34.818  61.469  1.00  0.00           H  
ATOM    204  HA2 GLY    13      54.115  37.704  60.950  1.00  0.00           H  
ATOM    205  HA3 GLY    13      55.191  36.544  61.400  1.00  0.00           H  
ATOM    206  N   TRP    14      55.249  37.611  58.677  1.00  0.00           N  
ATOM    207  CA  TRP    14      55.575  37.689  57.184  1.00  0.00           C  
ATOM    208  C   TRP    14      56.776  38.569  56.944  1.00  0.00           C  
ATOM    209  O   TRP    14      56.831  39.724  57.358  1.00  0.00           O  
ATOM    210  CB  TRP    14      54.377  38.188  56.416  1.00  0.00           C  
ATOM    211  CG  TRP    14      54.544  38.325  54.978  1.00  0.00           C  
ATOM    212  CD1 TRP    14      54.549  39.538  54.377  1.00  0.00           C  
ATOM    213  NE1 TRP    14      54.813  39.471  53.059  1.00  0.00           N  
ATOM    214  CE2 TRP    14      54.802  38.144  52.633  1.00  0.00           C  
ATOM    215  CZ2 TRP    14      54.991  37.597  51.384  1.00  0.00           C  
ATOM    216  CH2 TRP    14      54.826  36.209  51.304  1.00  0.00           C  
ATOM    217  CZ3 TRP    14      54.553  35.439  52.434  1.00  0.00           C  
ATOM    218  CE3 TRP    14      54.540  36.024  53.694  1.00  0.00           C  
ATOM    219  CD2 TRP    14      54.663  37.413  53.851  1.00  0.00           C  
ATOM    220  H   TRP    14      55.222  38.429  59.269  1.00  0.00           H  
ATOM    221  HA  TRP    14      55.879  36.720  56.789  1.00  0.00           H  
ATOM    222  HB2 TRP    14      53.596  37.430  56.485  1.00  0.00           H  
ATOM    223  HB3 TRP    14      54.001  39.156  56.746  1.00  0.00           H  
ATOM    224  HD1 TRP    14      54.451  40.499  54.860  1.00  0.00           H  
ATOM    225  HE1 TRP    14      54.938  40.249  52.428  1.00  0.00           H  
ATOM    226  HZ2 TRP    14      55.142  38.207  50.505  1.00  0.00           H  
ATOM    227  HH2 TRP    14      54.928  35.750  50.332  1.00  0.00           H  
ATOM    228  HZ3 TRP    14      54.419  34.373  52.321  1.00  0.00           H  
ATOM    229  HE3 TRP    14      54.375  35.408  54.566  1.00  0.00           H  
ATOM    230  N   LYS    15      57.691  38.070  56.066  1.00  0.00           N  
ATOM    231  CA  LYS    15      58.790  38.786  55.391  1.00  0.00           C  
ATOM    232  C   LYS    15      58.984  38.249  53.968  1.00  0.00           C  
ATOM    233  O   LYS    15      59.434  37.112  53.846  1.00  0.00           O  
ATOM    234  CB  LYS    15      60.039  38.432  56.227  1.00  0.00           C  
ATOM    235  CG  LYS    15      61.316  39.180  55.868  1.00  0.00           C  
ATOM    236  CD  LYS    15      62.479  38.745  56.748  1.00  0.00           C  
ATOM    237  CE  LYS    15      63.816  39.328  56.295  1.00  0.00           C  
ATOM    238  NZ  LYS    15      64.177  40.563  56.992  1.00  0.00           N1+
ATOM    239  H   LYS    15      57.619  37.078  55.891  1.00  0.00           H  
ATOM    240  HA  LYS    15      58.658  39.868  55.403  1.00  0.00           H  
ATOM    241  HB2 LYS    15      59.795  38.852  57.202  1.00  0.00           H  
ATOM    242  HB3 LYS    15      60.265  37.366  56.194  1.00  0.00           H  
ATOM    243  HG2 LYS    15      61.531  38.828  54.859  1.00  0.00           H  
ATOM    244  HG3 LYS    15      61.111  40.250  55.890  1.00  0.00           H  
ATOM    245  HD2 LYS    15      62.338  38.962  57.807  1.00  0.00           H  
ATOM    246  HD3 LYS    15      62.654  37.675  56.631  1.00  0.00           H  
ATOM    247  HE2 LYS    15      64.609  38.626  56.552  1.00  0.00           H  
ATOM    248  HE3 LYS    15      63.818  39.429  55.210  1.00  0.00           H  
ATOM    249  HZ1 LYS    15      63.574  41.350  56.798  1.00  0.00           H  
ATOM    250  HZ2 LYS    15      64.249  40.495  57.997  1.00  0.00           H  
ATOM    251  HZ3 LYS    15      65.113  40.801  56.699  1.00  0.00           H  
ATOM    252  N   GLU    16      58.729  39.013  52.922  1.00  0.00           N  
ATOM    253  CA  GLU    16      58.702  38.580  51.576  1.00  0.00           C  
ATOM    254  C   GLU    16      60.023  38.157  50.889  1.00  0.00           C  
ATOM    255  O   GLU    16      60.013  37.439  49.846  1.00  0.00           O  
ATOM    256  CB  GLU    16      57.972  39.616  50.679  1.00  0.00           C  
ATOM    257  CG  GLU    16      58.787  40.748  50.111  1.00  0.00           C  
ATOM    258  CD  GLU    16      57.990  41.506  49.062  1.00  0.00           C  
ATOM    259  OE1 GLU    16      58.569  41.689  47.953  1.00  0.00           O  
ATOM    260  OE2 GLU    16      56.815  41.786  49.242  1.00  0.00           O1-
ATOM    261  H   GLU    16      58.469  39.966  53.130  1.00  0.00           H  
ATOM    262  HA  GLU    16      58.146  37.647  51.481  1.00  0.00           H  
ATOM    263  HB2 GLU    16      57.517  39.048  49.868  1.00  0.00           H  
ATOM    264  HB3 GLU    16      57.097  39.977  51.220  1.00  0.00           H  
ATOM    265  HG2 GLU    16      59.003  41.431  50.932  1.00  0.00           H  
ATOM    266  HG3 GLU    16      59.645  40.344  49.573  1.00  0.00           H  
ATOM    267  N   GLY    17      61.168  38.578  51.466  1.00  0.00           N  
ATOM    268  CA  GLY    17      62.475  38.184  50.942  1.00  0.00           C  
ATOM    269  C   GLY    17      63.636  38.799  51.694  1.00  0.00           C  
ATOM    270  O   GLY    17      64.532  38.087  52.241  1.00  0.00           O  
ATOM    271  H   GLY    17      61.044  39.189  52.261  1.00  0.00           H  
ATOM    272  HA2 GLY    17      62.534  37.096  50.961  1.00  0.00           H  
ATOM    273  HA3 GLY    17      62.683  38.570  49.943  1.00  0.00           H  
ATOM    274  N   ASN    18      63.707  40.135  51.746  1.00  0.00           N  
ATOM    275  CA  ASN    18      64.805  40.849  52.327  1.00  0.00           C  
ATOM    276  C   ASN    18      64.411  42.102  53.075  1.00  0.00           C  
ATOM    277  O   ASN    18      65.149  42.595  53.869  1.00  0.00           O  
ATOM    278  CB  ASN    18      65.754  41.192  51.146  1.00  0.00           C  
ATOM    279  CG  ASN    18      67.219  41.214  51.631  1.00  0.00           C  
ATOM    280  OD1 ASN    18      67.502  41.129  52.829  1.00  0.00           O  
ATOM    281  ND2 ASN    18      68.146  41.620  50.757  1.00  0.00           N  
ATOM    282  H   ASN    18      62.959  40.731  51.422  1.00  0.00           H  
ATOM    283  HA  ASN    18      65.300  40.172  53.024  1.00  0.00           H  
ATOM    284  HB2 ASN    18      65.629  40.625  50.224  1.00  0.00           H  
ATOM    285  HB3 ASN    18      65.586  42.216  50.812  1.00  0.00           H  
ATOM    286 HD21 ASN    18      67.904  41.516  49.782  1.00  0.00           H  
ATOM    287 HD22 ASN    18      69.079  41.853  51.067  1.00  0.00           H  
ATOM    288  N   GLY    19      63.254  42.692  52.734  1.00  0.00           N  
ATOM    289  CA  GLY    19      62.756  43.869  53.437  1.00  0.00           C  
ATOM    290  C   GLY    19      62.303  43.601  54.887  1.00  0.00           C  
ATOM    291  O   GLY    19      62.794  42.596  55.507  1.00  0.00           O  
ATOM    292  H   GLY    19      62.702  42.260  52.007  1.00  0.00           H  
ATOM    293  HA2 GLY    19      63.486  44.677  53.409  1.00  0.00           H  
ATOM    294  HA3 GLY    19      61.869  44.103  52.848  1.00  0.00           H  
ATOM    295  N   PRO    20      61.522  44.431  55.566  1.00  0.00           N  
ATOM    296  CA  PRO    20      61.068  44.243  56.942  1.00  0.00           C  
ATOM    297  C   PRO    20      60.013  43.155  57.252  1.00  0.00           C  
ATOM    298  O   PRO    20      59.297  42.807  56.344  1.00  0.00           O  
ATOM    299  CD  PRO    20      61.052  45.681  55.080  1.00  0.00           C  
ATOM    300  CG  PRO    20      59.915  46.096  56.010  1.00  0.00           C  
ATOM    301  CB  PRO    20      60.451  45.607  57.359  1.00  0.00           C  
ATOM    302  HD2 PRO    20      60.637  45.650  54.073  1.00  0.00           H  
ATOM    303  HD3 PRO    20      61.855  46.404  55.225  1.00  0.00           H  
ATOM    304  HG2 PRO    20      58.976  45.591  55.786  1.00  0.00           H  
ATOM    305  HG3 PRO    20      59.741  47.171  55.957  1.00  0.00           H  
ATOM    306  HB2 PRO    20      59.700  45.548  58.146  1.00  0.00           H  
ATOM    307  HB3 PRO    20      61.277  46.274  57.607  1.00  0.00           H  
ATOM    308  HA  PRO    20      61.920  44.150  57.615  1.00  0.00           H  
ATOM    309  N   VAL    21      59.802  42.814  58.569  1.00  0.00           N  
ATOM    310  CA  VAL    21      58.708  41.930  58.963  1.00  0.00           C  
ATOM    311  C   VAL    21      57.332  42.567  59.134  1.00  0.00           C  
ATOM    312  O   VAL    21      57.201  43.734  59.557  1.00  0.00           O  
ATOM    313  CB  VAL    21      58.983  41.338  60.355  1.00  0.00           C  
ATOM    314  CG1 VAL    21      58.042  40.176  60.670  1.00  0.00           C  
ATOM    315  CG2 VAL    21      60.434  40.840  60.661  1.00  0.00           C  
ATOM    316  H   VAL    21      60.325  43.213  59.335  1.00  0.00           H  
ATOM    317  HA  VAL    21      58.632  41.107  58.252  1.00  0.00           H  
ATOM    318  HB  VAL    21      58.771  42.110  61.094  1.00  0.00           H  
ATOM    319 HG11 VAL    21      58.274  39.742  61.642  1.00  0.00           H  
ATOM    320 HG12 VAL    21      57.024  40.562  60.719  1.00  0.00           H  
ATOM    321 HG13 VAL    21      58.078  39.437  59.869  1.00  0.00           H  
ATOM    322 HG21 VAL    21      60.505  40.613  61.725  1.00  0.00           H  
ATOM    323 HG22 VAL    21      60.683  40.011  59.999  1.00  0.00           H  
ATOM    324 HG23 VAL    21      61.178  41.595  60.406  1.00  0.00           H  
ATOM    325  N   THR    22      56.222  41.917  58.815  1.00  0.00           N  
ATOM    326  CA  THR    22      54.876  42.528  59.205  1.00  0.00           C  
ATOM    327  C   THR    22      53.943  41.448  59.752  1.00  0.00           C  
ATOM    328  O   THR    22      54.214  40.257  59.513  1.00  0.00           O  
ATOM    329  CB  THR    22      54.270  43.335  58.007  1.00  0.00           C  
ATOM    330  CG2 THR    22      54.817  44.781  57.674  1.00  0.00           C  
ATOM    331  OG1 THR    22      54.228  42.585  56.875  1.00  0.00           O  
ATOM    332  H   THR    22      56.278  41.001  58.395  1.00  0.00           H  
ATOM    333  HA  THR    22      54.845  43.249  60.022  1.00  0.00           H  
ATOM    334  HB  THR    22      53.260  43.573  58.340  1.00  0.00           H  
ATOM    335 HG21 THR    22      54.409  45.556  58.323  1.00  0.00           H  
ATOM    336 HG22 THR    22      55.902  44.876  57.647  1.00  0.00           H  
ATOM    337 HG23 THR    22      54.342  45.026  56.724  1.00  0.00           H  
ATOM    338  HG1 THR    22      55.075  42.732  56.447  1.00  0.00           H  
ATOM    339  N   GLN    23      53.010  41.816  60.517  1.00  0.00           N  
ATOM    340  CA  GLN    23      52.288  40.879  61.390  1.00  0.00           C  
ATOM    341  C   GLN    23      50.835  40.949  61.059  1.00  0.00           C  
ATOM    342  O   GLN    23      50.283  42.034  61.135  1.00  0.00           O  
ATOM    343  CB  GLN    23      52.522  41.068  62.928  1.00  0.00           C  
ATOM    344  CG  GLN    23      53.967  41.064  63.494  1.00  0.00           C  
ATOM    345  CD  GLN    23      54.713  42.405  63.177  1.00  0.00           C  
ATOM    346  OE1 GLN    23      54.141  43.437  62.762  1.00  0.00           O  
ATOM    347  NE2 GLN    23      56.032  42.366  63.213  1.00  0.00           N  
ATOM    348  H   GLN    23      53.073  42.758  60.877  1.00  0.00           H  
ATOM    349  HA  GLN    23      52.726  39.916  61.126  1.00  0.00           H  
ATOM    350  HB2 GLN    23      52.003  41.957  63.285  1.00  0.00           H  
ATOM    351  HB3 GLN    23      52.041  40.250  63.465  1.00  0.00           H  
ATOM    352  HG2 GLN    23      53.907  40.929  64.574  1.00  0.00           H  
ATOM    353  HG3 GLN    23      54.510  40.166  63.199  1.00  0.00           H  
ATOM    354 HE21 GLN    23      56.406  41.620  63.782  1.00  0.00           H  
ATOM    355 HE22 GLN    23      56.497  43.259  63.131  1.00  0.00           H  
ATOM    356  N   TRP    24      50.179  39.823  60.758  1.00  0.00           N  
ATOM    357  CA  TRP    24      48.945  39.734  59.929  1.00  0.00           C  
ATOM    358  C   TRP    24      47.929  38.795  60.626  1.00  0.00           C  
ATOM    359  O   TRP    24      48.292  37.881  61.376  1.00  0.00           O  
ATOM    360  CB  TRP    24      49.174  39.349  58.492  1.00  0.00           C  
ATOM    361  CG  TRP    24      50.034  40.254  57.724  1.00  0.00           C  
ATOM    362  CD1 TRP    24      51.361  40.082  57.511  1.00  0.00           C  
ATOM    363  NE1 TRP    24      51.824  41.037  56.704  1.00  0.00           N  
ATOM    364  CE2 TRP    24      50.793  41.875  56.278  1.00  0.00           C  
ATOM    365  CZ2 TRP    24      50.841  42.941  55.453  1.00  0.00           C  
ATOM    366  CH2 TRP    24      49.637  43.642  55.201  1.00  0.00           C  
ATOM    367  CZ3 TRP    24      48.441  43.160  55.749  1.00  0.00           C  
ATOM    368  CE3 TRP    24      48.428  41.990  56.532  1.00  0.00           C  
ATOM    369  CD2 TRP    24      49.647  41.351  56.898  1.00  0.00           C  
ATOM    370  H   TRP    24      50.805  39.031  60.805  1.00  0.00           H  
ATOM    371  HA  TRP    24      48.536  40.743  59.884  1.00  0.00           H  
ATOM    372  HB2 TRP    24      49.504  38.313  58.417  1.00  0.00           H  
ATOM    373  HB3 TRP    24      48.186  39.470  58.048  1.00  0.00           H  
ATOM    374  HD1 TRP    24      51.924  39.266  57.940  1.00  0.00           H  
ATOM    375  HE1 TRP    24      52.801  41.136  56.466  1.00  0.00           H  
ATOM    376  HZ2 TRP    24      51.844  43.173  55.125  1.00  0.00           H  
ATOM    377  HH2 TRP    24      49.587  44.456  54.492  1.00  0.00           H  
ATOM    378  HZ3 TRP    24      47.541  43.617  55.366  1.00  0.00           H  
ATOM    379  HE3 TRP    24      47.465  41.682  56.912  1.00  0.00           H  
ATOM    380  N   LYS    25      46.606  39.136  60.381  1.00  0.00           N  
ATOM    381  CA  LYS    25      45.431  38.516  61.019  1.00  0.00           C  
ATOM    382  C   LYS    25      44.291  38.620  60.025  1.00  0.00           C  
ATOM    383  O   LYS    25      44.076  39.600  59.304  1.00  0.00           O  
ATOM    384  CB  LYS    25      45.021  39.178  62.321  1.00  0.00           C  
ATOM    385  CG  LYS    25      43.894  38.444  63.096  1.00  0.00           C  
ATOM    386  CD  LYS    25      43.546  39.010  64.532  1.00  0.00           C  
ATOM    387  CE  LYS    25      44.755  39.728  65.190  1.00  0.00           C  
ATOM    388  NZ  LYS    25      44.389  40.331  66.517  1.00  0.00           N1+
ATOM    389  H   LYS    25      46.385  39.882  59.737  1.00  0.00           H  
ATOM    390  HA  LYS    25      45.656  37.500  61.342  1.00  0.00           H  
ATOM    391  HB2 LYS    25      45.948  39.249  62.890  1.00  0.00           H  
ATOM    392  HB3 LYS    25      44.677  40.168  62.020  1.00  0.00           H  
ATOM    393  HG2 LYS    25      43.073  38.498  62.381  1.00  0.00           H  
ATOM    394  HG3 LYS    25      44.198  37.398  63.079  1.00  0.00           H  
ATOM    395  HD2 LYS    25      42.643  39.618  64.470  1.00  0.00           H  
ATOM    396  HD3 LYS    25      43.250  38.155  65.140  1.00  0.00           H  
ATOM    397  HE2 LYS    25      45.610  39.060  65.298  1.00  0.00           H  
ATOM    398  HE3 LYS    25      45.146  40.534  64.570  1.00  0.00           H  
ATOM    399  HZ1 LYS    25      43.653  41.022  66.482  1.00  0.00           H  
ATOM    400  HZ2 LYS    25      44.090  39.598  67.144  1.00  0.00           H  
ATOM    401  HZ3 LYS    25      45.203  40.857  66.801  1.00  0.00           H  
ATOM    402  N   GLY    26      43.465  37.628  59.909  1.00  0.00           N  
ATOM    403  CA  GLY    26      42.654  37.396  58.669  1.00  0.00           C  
ATOM    404  C   GLY    26      41.840  36.100  58.630  1.00  0.00           C  
ATOM    405  O   GLY    26      41.950  35.240  59.497  1.00  0.00           O  
ATOM    406  H   GLY    26      43.648  36.907  60.592  1.00  0.00           H  
ATOM    407  HA2 GLY    26      41.971  38.237  58.543  1.00  0.00           H  
ATOM    408  HA3 GLY    26      43.375  37.270  57.861  1.00  0.00           H  
ATOM    409  N   THR    27      41.046  35.920  57.509  1.00  0.00           N  
ATOM    410  CA  THR    27      40.213  34.683  57.496  1.00  0.00           C  
ATOM    411  C   THR    27      40.501  34.052  56.166  1.00  0.00           C  
ATOM    412  O   THR    27      40.647  34.697  55.105  1.00  0.00           O  
ATOM    413  CB  THR    27      38.670  34.939  57.568  1.00  0.00           C  
ATOM    414  CG2 THR    27      37.786  33.784  57.847  1.00  0.00           C  
ATOM    415  OG1 THR    27      38.477  35.842  58.668  1.00  0.00           O  
ATOM    416  H   THR    27      41.052  36.569  56.735  1.00  0.00           H  
ATOM    417  HA  THR    27      40.401  33.954  58.284  1.00  0.00           H  
ATOM    418  HB  THR    27      38.335  35.439  56.659  1.00  0.00           H  
ATOM    419 HG21 THR    27      36.913  34.266  58.286  1.00  0.00           H  
ATOM    420 HG22 THR    27      37.630  33.225  56.925  1.00  0.00           H  
ATOM    421 HG23 THR    27      38.153  33.077  58.591  1.00  0.00           H  
ATOM    422  HG1 THR    27      38.916  36.609  58.292  1.00  0.00           H  
ATOM    423  N   VAL    28      40.603  32.727  56.211  1.00  0.00           N  
ATOM    424  CA  VAL    28      40.693  31.945  54.956  1.00  0.00           C  
ATOM    425  C   VAL    28      39.289  31.915  54.252  1.00  0.00           C  
ATOM    426  O   VAL    28      38.296  31.425  54.835  1.00  0.00           O  
ATOM    427  CB  VAL    28      41.358  30.557  55.191  1.00  0.00           C  
ATOM    428  CG1 VAL    28      41.193  29.653  54.011  1.00  0.00           C  
ATOM    429  CG2 VAL    28      42.891  30.543  55.488  1.00  0.00           C  
ATOM    430  H   VAL    28      40.545  32.177  57.056  1.00  0.00           H  
ATOM    431  HA  VAL    28      41.357  32.408  54.226  1.00  0.00           H  
ATOM    432  HB  VAL    28      40.807  30.111  56.019  1.00  0.00           H  
ATOM    433 HG11 VAL    28      41.702  28.696  54.131  1.00  0.00           H  
ATOM    434 HG12 VAL    28      40.155  29.397  53.798  1.00  0.00           H  
ATOM    435 HG13 VAL    28      41.674  30.170  53.181  1.00  0.00           H  
ATOM    436 HG21 VAL    28      43.025  31.217  56.334  1.00  0.00           H  
ATOM    437 HG22 VAL    28      43.215  29.585  55.894  1.00  0.00           H  
ATOM    438 HG23 VAL    28      43.487  30.827  54.620  1.00  0.00           H  
ATOM    439  N   LEU    29      39.266  32.279  52.916  1.00  0.00           N  
ATOM    440  CA  LEU    29      38.073  32.267  52.071  1.00  0.00           C  
ATOM    441  C   LEU    29      37.946  30.969  51.340  1.00  0.00           C  
ATOM    442  O   LEU    29      36.824  30.449  51.300  1.00  0.00           O  
ATOM    443  CB  LEU    29      38.176  33.369  51.008  1.00  0.00           C  
ATOM    444  CG  LEU    29      38.496  34.776  51.574  1.00  0.00           C  
ATOM    445  CD1 LEU    29      39.013  35.732  50.556  1.00  0.00           C  
ATOM    446  CD2 LEU    29      37.185  35.335  52.279  1.00  0.00           C  
ATOM    447  H   LEU    29      40.109  32.657  52.509  1.00  0.00           H  
ATOM    448  HA  LEU    29      37.179  32.462  52.663  1.00  0.00           H  
ATOM    449  HB2 LEU    29      39.032  33.104  50.386  1.00  0.00           H  
ATOM    450  HB3 LEU    29      37.302  33.542  50.380  1.00  0.00           H  
ATOM    451  HG  LEU    29      39.293  34.669  52.310  1.00  0.00           H  
ATOM    452 HD11 LEU    29      39.778  35.362  49.874  1.00  0.00           H  
ATOM    453 HD12 LEU    29      38.217  36.174  49.956  1.00  0.00           H  
ATOM    454 HD13 LEU    29      39.321  36.631  51.089  1.00  0.00           H  
ATOM    455 HD21 LEU    29      37.022  35.060  53.321  1.00  0.00           H  
ATOM    456 HD22 LEU    29      37.283  36.417  52.371  1.00  0.00           H  
ATOM    457 HD23 LEU    29      36.282  35.157  51.696  1.00  0.00           H  
ATOM    458  N   ASP    30      39.028  30.396  50.760  1.00  0.00           N  
ATOM    459  CA  ASP    30      38.947  29.186  49.932  1.00  0.00           C  
ATOM    460  C   ASP    30      40.280  28.509  49.693  1.00  0.00           C  
ATOM    461  O   ASP    30      41.300  29.147  49.839  1.00  0.00           O  
ATOM    462  CB  ASP    30      38.313  29.541  48.564  1.00  0.00           C  
ATOM    463  CG  ASP    30      36.860  29.101  48.434  1.00  0.00           C  
ATOM    464  OD1 ASP    30      36.575  27.900  48.430  1.00  0.00           O  
ATOM    465  OD2 ASP    30      35.987  30.036  48.507  1.00  0.00           O1-
ATOM    466  H   ASP    30      39.950  30.794  50.864  1.00  0.00           H  
ATOM    467  HA  ASP    30      38.211  28.536  50.405  1.00  0.00           H  
ATOM    468  HB2 ASP    30      38.347  30.585  48.252  1.00  0.00           H  
ATOM    469  HB3 ASP    30      38.778  29.000  47.740  1.00  0.00           H  
ATOM    470  N   GLN    31      40.242  27.232  49.379  1.00  0.00           N  
ATOM    471  CA  GLN    31      41.390  26.475  48.867  1.00  0.00           C  
ATOM    472  C   GLN    31      41.234  26.120  47.413  1.00  0.00           C  
ATOM    473  O   GLN    31      40.177  25.565  47.059  1.00  0.00           O  
ATOM    474  CB  GLN    31      41.549  25.280  49.794  1.00  0.00           C  
ATOM    475  CG  GLN    31      42.647  24.263  49.450  1.00  0.00           C  
ATOM    476  CD  GLN    31      42.692  23.202  50.566  1.00  0.00           C  
ATOM    477  OE1 GLN    31      41.708  22.893  51.167  1.00  0.00           O  
ATOM    478  NE2 GLN    31      43.761  22.554  50.665  1.00  0.00           N  
ATOM    479  H   GLN    31      39.311  26.845  49.317  1.00  0.00           H  
ATOM    480  HA  GLN    31      42.313  27.034  49.022  1.00  0.00           H  
ATOM    481  HB2 GLN    31      41.705  25.620  50.818  1.00  0.00           H  
ATOM    482  HB3 GLN    31      40.637  24.684  49.792  1.00  0.00           H  
ATOM    483  HG2 GLN    31      42.382  23.806  48.497  1.00  0.00           H  
ATOM    484  HG3 GLN    31      43.540  24.888  49.435  1.00  0.00           H  
ATOM    485 HE21 GLN    31      44.599  22.901  50.221  1.00  0.00           H  
ATOM    486 HE22 GLN    31      43.728  21.728  51.245  1.00  0.00           H  
ATOM    487  N   VAL    32      42.265  26.324  46.567  1.00  0.00           N  
ATOM    488  CA  VAL    32      42.209  26.241  45.105  1.00  0.00           C  
ATOM    489  C   VAL    32      42.311  24.838  44.501  1.00  0.00           C  
ATOM    490  O   VAL    32      43.394  24.222  44.603  1.00  0.00           O  
ATOM    491  CB  VAL    32      43.395  27.052  44.474  1.00  0.00           C  
ATOM    492  CG1 VAL    32      43.712  26.972  42.963  1.00  0.00           C  
ATOM    493  CG2 VAL    32      43.249  28.527  44.822  1.00  0.00           C  
ATOM    494  H   VAL    32      43.180  26.539  46.937  1.00  0.00           H  
ATOM    495  HA  VAL    32      41.326  26.708  44.669  1.00  0.00           H  
ATOM    496  HB  VAL    32      44.270  26.660  44.991  1.00  0.00           H  
ATOM    497 HG11 VAL    32      43.665  25.958  42.566  1.00  0.00           H  
ATOM    498 HG12 VAL    32      43.079  27.622  42.360  1.00  0.00           H  
ATOM    499 HG13 VAL    32      44.721  27.341  42.782  1.00  0.00           H  
ATOM    500 HG21 VAL    32      44.101  29.051  44.388  1.00  0.00           H  
ATOM    501 HG22 VAL    32      42.330  28.849  44.332  1.00  0.00           H  
ATOM    502 HG23 VAL    32      43.253  28.787  45.881  1.00  0.00           H  
ATOM    503  N   PRO    33      41.256  24.287  43.859  1.00  0.00           N  
ATOM    504  CA  PRO    33      41.147  22.864  43.586  1.00  0.00           C  
ATOM    505  C   PRO    33      42.208  22.277  42.639  1.00  0.00           C  
ATOM    506  O   PRO    33      42.627  21.085  42.746  1.00  0.00           O  
ATOM    507  CD  PRO    33      39.882  24.817  43.732  1.00  0.00           C  
ATOM    508  CG  PRO    33      38.891  23.671  43.536  1.00  0.00           C  
ATOM    509  CB  PRO    33      39.775  22.681  42.894  1.00  0.00           C  
ATOM    510  HD2 PRO    33      39.743  25.428  42.840  1.00  0.00           H  
ATOM    511  HD3 PRO    33      39.584  25.448  44.570  1.00  0.00           H  
ATOM    512  HG2 PRO    33      37.988  24.048  43.056  1.00  0.00           H  
ATOM    513  HG3 PRO    33      38.418  23.196  44.395  1.00  0.00           H  
ATOM    514  HB2 PRO    33      39.856  22.922  41.834  1.00  0.00           H  
ATOM    515  HB3 PRO    33      39.264  21.723  42.986  1.00  0.00           H  
ATOM    516  HA  PRO    33      41.090  22.371  44.556  1.00  0.00           H  
ATOM    517  N   VAL    34      42.816  23.088  41.773  1.00  0.00           N  
ATOM    518  CA  VAL    34      43.943  22.781  40.818  1.00  0.00           C  
ATOM    519  C   VAL    34      45.327  23.089  41.413  1.00  0.00           C  
ATOM    520  O   VAL    34      46.391  22.737  40.797  1.00  0.00           O  
ATOM    521  CB  VAL    34      43.702  23.570  39.507  1.00  0.00           C  
ATOM    522  CG1 VAL    34      44.685  23.224  38.371  1.00  0.00           C  
ATOM    523  CG2 VAL    34      42.246  23.410  38.940  1.00  0.00           C  
ATOM    524  H   VAL    34      42.394  24.000  41.678  1.00  0.00           H  
ATOM    525  HA  VAL    34      43.927  21.708  40.624  1.00  0.00           H  
ATOM    526  HB  VAL    34      43.888  24.630  39.681  1.00  0.00           H  
ATOM    527 HG11 VAL    34      45.665  23.639  38.603  1.00  0.00           H  
ATOM    528 HG12 VAL    34      44.718  22.166  38.107  1.00  0.00           H  
ATOM    529 HG13 VAL    34      44.362  23.736  37.464  1.00  0.00           H  
ATOM    530 HG21 VAL    34      41.900  22.381  38.840  1.00  0.00           H  
ATOM    531 HG22 VAL    34      41.577  23.895  39.650  1.00  0.00           H  
ATOM    532 HG23 VAL    34      42.216  23.912  37.973  1.00  0.00           H  
ATOM    533  N   ASN    35      45.322  23.727  42.549  1.00  0.00           N  
ATOM    534  CA  ASN    35      46.510  23.841  43.338  1.00  0.00           C  
ATOM    535  C   ASN    35      46.147  23.891  44.845  1.00  0.00           C  
ATOM    536  O   ASN    35      46.194  24.992  45.414  1.00  0.00           O  
ATOM    537  CB  ASN    35      47.364  25.054  42.852  1.00  0.00           C  
ATOM    538  CG  ASN    35      48.798  25.151  43.408  1.00  0.00           C  
ATOM    539  OD1 ASN    35      49.851  24.903  42.803  1.00  0.00           O  
ATOM    540  ND2 ASN    35      48.941  25.398  44.691  1.00  0.00           N  
ATOM    541  H   ASN    35      44.434  23.862  43.011  1.00  0.00           H  
ATOM    542  HA  ASN    35      47.050  22.912  43.155  1.00  0.00           H  
ATOM    543  HB2 ASN    35      47.476  24.951  41.773  1.00  0.00           H  
ATOM    544  HB3 ASN    35      46.884  26.032  42.896  1.00  0.00           H  
ATOM    545 HD21 ASN    35      48.125  25.590  45.254  1.00  0.00           H  
ATOM    546 HD22 ASN    35      49.903  25.538  44.964  1.00  0.00           H  
ATOM    547  N   PRO    36      45.844  22.789  45.529  1.00  0.00           N  
ATOM    548  CA  PRO    36      45.356  22.931  46.896  1.00  0.00           C  
ATOM    549  C   PRO    36      46.228  23.518  47.929  1.00  0.00           C  
ATOM    550  O   PRO    36      45.766  23.855  49.015  1.00  0.00           O  
ATOM    551  CD  PRO    36      45.499  21.487  44.979  1.00  0.00           C  
ATOM    552  CG  PRO    36      44.637  20.743  46.034  1.00  0.00           C  
ATOM    553  CB  PRO    36      44.925  21.440  47.315  1.00  0.00           C  
ATOM    554  HD2 PRO    36      46.406  20.912  44.794  1.00  0.00           H  
ATOM    555  HD3 PRO    36      45.036  21.557  43.995  1.00  0.00           H  
ATOM    556  HG2 PRO    36      45.017  19.724  46.095  1.00  0.00           H  
ATOM    557  HG3 PRO    36      43.579  20.870  45.806  1.00  0.00           H  
ATOM    558  HB2 PRO    36      45.683  20.855  47.837  1.00  0.00           H  
ATOM    559  HB3 PRO    36      44.019  21.489  47.920  1.00  0.00           H  
ATOM    560  HA  PRO    36      44.461  23.542  46.778  1.00  0.00           H  
ATOM    561  N   SER    37      47.513  23.513  47.668  1.00  0.00           N  
ATOM    562  CA  SER    37      48.446  24.269  48.563  1.00  0.00           C  
ATOM    563  C   SER    37      48.240  25.756  48.643  1.00  0.00           C  
ATOM    564  O   SER    37      48.829  26.375  49.529  1.00  0.00           O  
ATOM    565  CB  SER    37      49.983  23.833  48.307  1.00  0.00           C  
ATOM    566  OG  SER    37      50.236  24.365  47.001  1.00  0.00           O  
ATOM    567  H   SER    37      47.824  23.229  46.750  1.00  0.00           H  
ATOM    568  HA  SER    37      48.321  23.823  49.549  1.00  0.00           H  
ATOM    569  HB2 SER    37      50.742  24.316  48.923  1.00  0.00           H  
ATOM    570  HB3 SER    37      50.124  22.758  48.419  1.00  0.00           H  
ATOM    571  HG  SER    37      51.026  24.909  47.029  1.00  0.00           H  
ATOM    572  N   LEU    38      47.438  26.286  47.741  1.00  0.00           N  
ATOM    573  CA  LEU    38      47.109  27.720  47.743  1.00  0.00           C  
ATOM    574  C   LEU    38      45.768  28.095  48.447  1.00  0.00           C  
ATOM    575  O   LEU    38      44.615  27.665  48.016  1.00  0.00           O  
ATOM    576  CB  LEU    38      47.150  28.434  46.341  1.00  0.00           C  
ATOM    577  CG  LEU    38      48.563  28.876  45.938  1.00  0.00           C  
ATOM    578  CD1 LEU    38      48.762  29.092  44.431  1.00  0.00           C  
ATOM    579  CD2 LEU    38      48.945  30.260  46.463  1.00  0.00           C  
ATOM    580  H   LEU    38      46.925  25.672  47.124  1.00  0.00           H  
ATOM    581  HA  LEU    38      47.897  28.193  48.329  1.00  0.00           H  
ATOM    582  HB2 LEU    38      46.814  27.695  45.613  1.00  0.00           H  
ATOM    583  HB3 LEU    38      46.513  29.317  46.293  1.00  0.00           H  
ATOM    584  HG  LEU    38      49.327  28.167  46.256  1.00  0.00           H  
ATOM    585 HD11 LEU    38      48.675  28.163  43.867  1.00  0.00           H  
ATOM    586 HD12 LEU    38      48.060  29.836  44.056  1.00  0.00           H  
ATOM    587 HD13 LEU    38      49.769  29.501  44.347  1.00  0.00           H  
ATOM    588 HD21 LEU    38      48.259  30.998  46.049  1.00  0.00           H  
ATOM    589 HD22 LEU    38      48.794  30.371  47.537  1.00  0.00           H  
ATOM    590 HD23 LEU    38      50.004  30.481  46.323  1.00  0.00           H  
ATOM    591  N   TYR    39      45.821  28.908  49.485  1.00  0.00           N  
ATOM    592  CA  TYR    39      44.667  29.462  50.228  1.00  0.00           C  
ATOM    593  C   TYR    39      44.398  30.882  49.901  1.00  0.00           C  
ATOM    594  O   TYR    39      45.308  31.710  49.990  1.00  0.00           O  
ATOM    595  CB  TYR    39      44.784  29.152  51.724  1.00  0.00           C  
ATOM    596  CG  TYR    39      45.028  27.715  52.133  1.00  0.00           C  
ATOM    597  CD1 TYR    39      46.370  27.294  52.245  1.00  0.00           C  
ATOM    598  CE1 TYR    39      46.704  26.030  52.775  1.00  0.00           C  
ATOM    599  CZ  TYR    39      45.610  25.165  53.152  1.00  0.00           C  
ATOM    600  OH  TYR    39      45.838  23.939  53.684  1.00  0.00           O  
ATOM    601  CE2 TYR    39      44.264  25.619  53.122  1.00  0.00           C  
ATOM    602  CD2 TYR    39      44.034  26.875  52.503  1.00  0.00           C  
ATOM    603  H   TYR    39      46.705  29.087  49.939  1.00  0.00           H  
ATOM    604  HA  TYR    39      43.789  28.919  49.879  1.00  0.00           H  
ATOM    605  HB2 TYR    39      45.548  29.777  52.187  1.00  0.00           H  
ATOM    606  HB3 TYR    39      43.799  29.369  52.135  1.00  0.00           H  
ATOM    607  HD1 TYR    39      47.195  27.829  51.797  1.00  0.00           H  
ATOM    608  HE1 TYR    39      47.708  25.720  53.027  1.00  0.00           H  
ATOM    609  HH  TYR    39      45.019  23.467  53.852  1.00  0.00           H  
ATOM    610  HE2 TYR    39      43.398  25.005  53.319  1.00  0.00           H  
ATOM    611  HD2 TYR    39      43.008  27.175  52.349  1.00  0.00           H  
ATOM    612  N   LEU    40      43.150  31.250  49.500  1.00  0.00           N  
ATOM    613  CA  LEU    40      42.686  32.622  49.457  1.00  0.00           C  
ATOM    614  C   LEU    40      42.523  33.215  50.858  1.00  0.00           C  
ATOM    615  O   LEU    40      41.860  32.612  51.661  1.00  0.00           O  
ATOM    616  CB  LEU    40      41.402  32.632  48.640  1.00  0.00           C  
ATOM    617  CG  LEU    40      41.618  32.814  47.131  1.00  0.00           C  
ATOM    618  CD1 LEU    40      42.186  31.526  46.428  1.00  0.00           C  
ATOM    619  CD2 LEU    40      40.332  33.186  46.316  1.00  0.00           C  
ATOM    620  H   LEU    40      42.480  30.517  49.314  1.00  0.00           H  
ATOM    621  HA  LEU    40      43.509  33.149  48.975  1.00  0.00           H  
ATOM    622  HB2 LEU    40      40.728  31.803  48.854  1.00  0.00           H  
ATOM    623  HB3 LEU    40      40.850  33.539  48.887  1.00  0.00           H  
ATOM    624  HG  LEU    40      42.399  33.570  47.053  1.00  0.00           H  
ATOM    625 HD11 LEU    40      42.260  31.441  45.344  1.00  0.00           H  
ATOM    626 HD12 LEU    40      43.167  31.342  46.866  1.00  0.00           H  
ATOM    627 HD13 LEU    40      41.565  30.710  46.800  1.00  0.00           H  
ATOM    628 HD21 LEU    40      40.584  33.465  45.292  1.00  0.00           H  
ATOM    629 HD22 LEU    40      39.735  32.274  46.314  1.00  0.00           H  
ATOM    630 HD23 LEU    40      39.707  34.013  46.652  1.00  0.00           H  
ATOM    631  N   ILE    41      43.027  34.434  51.068  1.00  0.00           N  
ATOM    632  CA  ILE    41      43.159  35.138  52.397  1.00  0.00           C  
ATOM    633  C   ILE    41      42.475  36.490  52.355  1.00  0.00           C  
ATOM    634  O   ILE    41      42.711  37.169  51.370  1.00  0.00           O  
ATOM    635  CB  ILE    41      44.676  35.346  52.824  1.00  0.00           C  
ATOM    636  CG2 ILE    41      44.747  36.242  54.133  1.00  0.00           C  
ATOM    637  CG1 ILE    41      45.440  34.022  53.123  1.00  0.00           C  
ATOM    638  CD1 ILE    41      46.940  34.317  53.035  1.00  0.00           C  
ATOM    639  H   ILE    41      43.511  34.891  50.309  1.00  0.00           H  
ATOM    640  HA  ILE    41      42.593  34.673  53.203  1.00  0.00           H  
ATOM    641  HB  ILE    41      45.326  35.832  52.096  1.00  0.00           H  
ATOM    642 HG21 ILE    41      45.799  36.440  54.337  1.00  0.00           H  
ATOM    643 HG22 ILE    41      44.153  37.156  54.132  1.00  0.00           H  
ATOM    644 HG23 ILE    41      44.423  35.630  54.975  1.00  0.00           H  
ATOM    645 HG12 ILE    41      45.249  33.480  54.049  1.00  0.00           H  
ATOM    646 HG13 ILE    41      45.169  33.374  52.289  1.00  0.00           H  
ATOM    647 HD11 ILE    41      47.186  34.448  51.982  1.00  0.00           H  
ATOM    648 HD12 ILE    41      47.235  35.182  53.630  1.00  0.00           H  
ATOM    649 HD13 ILE    41      47.424  33.450  53.485  1.00  0.00           H  
ATOM    650  N   LYS    42      41.727  36.832  53.424  1.00  0.00           N  
ATOM    651  CA  LYS    42      41.347  38.207  53.644  1.00  0.00           C  
ATOM    652  C   LYS    42      41.832  38.813  54.972  1.00  0.00           C  
ATOM    653  O   LYS    42      41.389  38.412  56.010  1.00  0.00           O  
ATOM    654  CB  LYS    42      39.794  38.171  53.639  1.00  0.00           C  
ATOM    655  CG  LYS    42      39.180  39.572  53.839  1.00  0.00           C  
ATOM    656  CD  LYS    42      39.313  40.489  52.620  1.00  0.00           C  
ATOM    657  CE  LYS    42      38.392  41.741  52.906  1.00  0.00           C  
ATOM    658  NZ  LYS    42      38.752  42.411  54.175  1.00  0.00           N1+
ATOM    659  H   LYS    42      41.446  36.072  54.027  1.00  0.00           H  
ATOM    660  HA  LYS    42      41.707  38.836  52.830  1.00  0.00           H  
ATOM    661  HB2 LYS    42      39.486  37.773  52.672  1.00  0.00           H  
ATOM    662  HB3 LYS    42      39.400  37.449  54.355  1.00  0.00           H  
ATOM    663  HG2 LYS    42      38.118  39.416  54.027  1.00  0.00           H  
ATOM    664  HG3 LYS    42      39.663  40.073  54.678  1.00  0.00           H  
ATOM    665  HD2 LYS    42      40.371  40.729  52.514  1.00  0.00           H  
ATOM    666  HD3 LYS    42      38.888  39.929  51.787  1.00  0.00           H  
ATOM    667  HE2 LYS    42      38.373  42.455  52.083  1.00  0.00           H  
ATOM    668  HE3 LYS    42      37.350  41.430  52.982  1.00  0.00           H  
ATOM    669  HZ1 LYS    42      38.692  41.787  54.967  1.00  0.00           H  
ATOM    670  HZ2 LYS    42      39.696  42.763  54.101  1.00  0.00           H  
ATOM    671  HZ3 LYS    42      38.246  43.269  54.341  1.00  0.00           H  
ATOM    672  N   TYR    43      42.806  39.762  54.961  1.00  0.00           N  
ATOM    673  CA  TYR    43      43.415  40.477  56.091  1.00  0.00           C  
ATOM    674  C   TYR    43      42.441  41.483  56.706  1.00  0.00           C  
ATOM    675  O   TYR    43      41.897  42.301  55.971  1.00  0.00           O  
ATOM    676  CB  TYR    43      44.840  40.986  55.810  1.00  0.00           C  
ATOM    677  CG  TYR    43      45.878  39.939  55.491  1.00  0.00           C  
ATOM    678  CD1 TYR    43      46.771  40.004  54.450  1.00  0.00           C  
ATOM    679  CE1 TYR    43      47.696  39.030  54.153  1.00  0.00           C  
ATOM    680  CZ  TYR    43      47.887  37.926  54.963  1.00  0.00           C  
ATOM    681  OH  TYR    43      48.680  36.891  54.681  1.00  0.00           O  
ATOM    682  CE2 TYR    43      47.072  37.846  56.129  1.00  0.00           C  
ATOM    683  CD2 TYR    43      46.072  38.816  56.339  1.00  0.00           C  
ATOM    684  H   TYR    43      43.004  39.959  53.990  1.00  0.00           H  
ATOM    685  HA  TYR    43      43.435  39.625  56.771  1.00  0.00           H  
ATOM    686  HB2 TYR    43      44.846  41.684  54.972  1.00  0.00           H  
ATOM    687  HB3 TYR    43      45.180  41.598  56.645  1.00  0.00           H  
ATOM    688  HD1 TYR    43      46.767  40.846  53.774  1.00  0.00           H  
ATOM    689  HE1 TYR    43      48.392  39.223  53.350  1.00  0.00           H  
ATOM    690  HH  TYR    43      48.864  36.325  55.434  1.00  0.00           H  
ATOM    691  HE2 TYR    43      47.198  37.065  56.865  1.00  0.00           H  
ATOM    692  HD2 TYR    43      45.490  38.680  57.239  1.00  0.00           H  
ATOM    693  N   ASP    44      42.267  41.479  58.024  1.00  0.00           N  
ATOM    694  CA  ASP    44      41.691  42.663  58.763  1.00  0.00           C  
ATOM    695  C   ASP    44      42.494  43.932  58.528  1.00  0.00           C  
ATOM    696  O   ASP    44      43.711  43.935  58.511  1.00  0.00           O  
ATOM    697  CB  ASP    44      41.529  42.406  60.312  1.00  0.00           C  
ATOM    698  CG  ASP    44      40.851  41.091  60.732  1.00  0.00           C  
ATOM    699  OD1 ASP    44      41.275  40.511  61.753  1.00  0.00           O  
ATOM    700  OD2 ASP    44      39.791  40.724  60.187  1.00  0.00           O1-
ATOM    701  H   ASP    44      42.738  40.771  58.569  1.00  0.00           H  
ATOM    702  HA  ASP    44      40.667  42.791  58.412  1.00  0.00           H  
ATOM    703  HB2 ASP    44      42.507  42.434  60.791  1.00  0.00           H  
ATOM    704  HB3 ASP    44      40.945  43.204  60.771  1.00  0.00           H  
ATOM    705  N   GLY    45      41.757  45.087  58.406  1.00  0.00           N  
ATOM    706  CA  GLY    45      42.266  46.346  58.057  1.00  0.00           C  
ATOM    707  C   GLY    45      42.592  46.626  56.631  1.00  0.00           C  
ATOM    708  O   GLY    45      42.990  47.701  56.304  1.00  0.00           O  
ATOM    709  H   GLY    45      40.833  45.180  58.802  1.00  0.00           H  
ATOM    710  HA2 GLY    45      41.516  47.116  58.244  1.00  0.00           H  
ATOM    711  HA3 GLY    45      43.057  46.702  58.717  1.00  0.00           H  
ATOM    712  N   PHE    46      42.544  45.587  55.769  1.00  0.00           N  
ATOM    713  CA  PHE    46      42.716  45.640  54.313  1.00  0.00           C  
ATOM    714  C   PHE    46      41.552  45.060  53.577  1.00  0.00           C  
ATOM    715  O   PHE    46      41.048  43.980  53.858  1.00  0.00           O  
ATOM    716  CB  PHE    46      44.022  44.993  53.903  1.00  0.00           C  
ATOM    717  CG  PHE    46      45.215  45.836  54.322  1.00  0.00           C  
ATOM    718  CD1 PHE    46      45.874  45.527  55.584  1.00  0.00           C  
ATOM    719  CE1 PHE    46      46.990  46.193  56.027  1.00  0.00           C  
ATOM    720  CZ  PHE    46      47.506  47.214  55.226  1.00  0.00           C  
ATOM    721  CE2 PHE    46      46.906  47.464  53.962  1.00  0.00           C  
ATOM    722  CD2 PHE    46      45.836  46.722  53.485  1.00  0.00           C  
ATOM    723  H   PHE    46      42.204  44.700  56.111  1.00  0.00           H  
ATOM    724  HA  PHE    46      42.777  46.705  54.086  1.00  0.00           H  
ATOM    725  HB2 PHE    46      44.116  44.020  54.384  1.00  0.00           H  
ATOM    726  HB3 PHE    46      44.054  44.814  52.828  1.00  0.00           H  
ATOM    727  HD1 PHE    46      45.452  44.753  56.208  1.00  0.00           H  
ATOM    728  HE1 PHE    46      47.255  46.084  57.068  1.00  0.00           H  
ATOM    729  HZ  PHE    46      48.329  47.854  55.504  1.00  0.00           H  
ATOM    730  HE2 PHE    46      47.286  48.201  53.271  1.00  0.00           H  
ATOM    731  HD2 PHE    46      45.446  46.844  52.485  1.00  0.00           H  
ATOM    732  N   ASP    47      41.017  45.706  52.520  1.00  0.00           N  
ATOM    733  CA  ASP    47      39.828  45.226  51.784  1.00  0.00           C  
ATOM    734  C   ASP    47      40.141  44.400  50.546  1.00  0.00           C  
ATOM    735  O   ASP    47      39.271  43.829  49.877  1.00  0.00           O  
ATOM    736  CB  ASP    47      39.144  46.487  51.241  1.00  0.00           C  
ATOM    737  CG  ASP    47      38.600  47.492  52.360  1.00  0.00           C  
ATOM    738  OD1 ASP    47      39.053  48.643  52.309  1.00  0.00           O  
ATOM    739  OD2 ASP    47      37.811  47.181  53.270  1.00  0.00           O1-
ATOM    740  H   ASP    47      41.468  46.528  52.144  1.00  0.00           H  
ATOM    741  HA  ASP    47      39.194  44.670  52.475  1.00  0.00           H  
ATOM    742  HB2 ASP    47      39.781  46.985  50.510  1.00  0.00           H  
ATOM    743  HB3 ASP    47      38.258  46.141  50.709  1.00  0.00           H  
ATOM    744  N   CYS    48      41.442  44.389  50.132  1.00  0.00           N  
ATOM    745  CA  CYS    48      41.970  43.455  49.157  1.00  0.00           C  
ATOM    746  C   CYS    48      41.837  41.950  49.555  1.00  0.00           C  
ATOM    747  O   CYS    48      41.802  41.639  50.757  1.00  0.00           O  
ATOM    748  CB  CYS    48      43.477  43.697  48.910  1.00  0.00           C  
ATOM    749  SG  CYS    48      43.945  45.331  48.325  1.00  0.00           S  
ATOM    750  H   CYS    48      42.094  44.912  50.698  1.00  0.00           H  
ATOM    751  HA  CYS    48      41.303  43.675  48.323  1.00  0.00           H  
ATOM    752  HB2 CYS    48      44.021  43.361  49.793  1.00  0.00           H  
ATOM    753  HB3 CYS    48      43.920  42.966  48.233  1.00  0.00           H  
ATOM    754  HG  CYS    48      43.207  45.483  47.222  1.00  0.00           H  
ATOM    755  N   VAL    49      42.088  41.043  48.601  1.00  0.00           N  
ATOM    756  CA  VAL    49      42.189  39.562  48.723  1.00  0.00           C  
ATOM    757  C   VAL    49      43.662  39.205  48.354  1.00  0.00           C  
ATOM    758  O   VAL    49      44.336  39.753  47.461  1.00  0.00           O  
ATOM    759  CB  VAL    49      41.200  38.731  47.920  1.00  0.00           C  
ATOM    760  CG1 VAL    49      41.255  37.210  48.313  1.00  0.00           C  
ATOM    761  CG2 VAL    49      39.775  39.163  48.088  1.00  0.00           C  
ATOM    762  H   VAL    49      42.095  41.310  47.627  1.00  0.00           H  
ATOM    763  HA  VAL    49      42.044  39.371  49.787  1.00  0.00           H  
ATOM    764  HB  VAL    49      41.488  38.839  46.874  1.00  0.00           H  
ATOM    765 HG11 VAL    49      42.182  36.665  48.134  1.00  0.00           H  
ATOM    766 HG12 VAL    49      41.081  37.107  49.384  1.00  0.00           H  
ATOM    767 HG13 VAL    49      40.452  36.647  47.840  1.00  0.00           H  
ATOM    768 HG21 VAL    49      39.706  40.227  47.860  1.00  0.00           H  
ATOM    769 HG22 VAL    49      39.128  38.581  47.432  1.00  0.00           H  
ATOM    770 HG23 VAL    49      39.517  39.058  49.142  1.00  0.00           H  
ATOM    771  N   TYR    50      44.157  38.160  49.032  1.00  0.00           N  
ATOM    772  CA  TYR    50      45.568  37.701  49.180  1.00  0.00           C  
ATOM    773  C   TYR    50      45.567  36.151  49.119  1.00  0.00           C  
ATOM    774  O   TYR    50      44.561  35.512  49.055  1.00  0.00           O  
ATOM    775  CB  TYR    50      46.072  38.200  50.519  1.00  0.00           C  
ATOM    776  CG  TYR    50      46.127  39.663  50.686  1.00  0.00           C  
ATOM    777  CD1 TYR    50      45.108  40.375  51.313  1.00  0.00           C  
ATOM    778  CE1 TYR    50      45.084  41.780  51.560  1.00  0.00           C  
ATOM    779  CZ  TYR    50      46.295  42.471  51.369  1.00  0.00           C  
ATOM    780  OH  TYR    50      46.419  43.731  51.787  1.00  0.00           O  
ATOM    781  CE2 TYR    50      47.374  41.780  50.692  1.00  0.00           C  
ATOM    782  CD2 TYR    50      47.319  40.367  50.433  1.00  0.00           C  
ATOM    783  H   TYR    50      43.524  37.717  49.684  1.00  0.00           H  
ATOM    784  HA  TYR    50      46.051  38.165  48.320  1.00  0.00           H  
ATOM    785  HB2 TYR    50      45.431  37.933  51.359  1.00  0.00           H  
ATOM    786  HB3 TYR    50      47.049  37.815  50.812  1.00  0.00           H  
ATOM    787  HD1 TYR    50      44.202  39.816  51.499  1.00  0.00           H  
ATOM    788  HE1 TYR    50      44.253  42.318  51.993  1.00  0.00           H  
ATOM    789  HH  TYR    50      47.349  43.969  51.769  1.00  0.00           H  
ATOM    790  HE2 TYR    50      48.236  42.343  50.365  1.00  0.00           H  
ATOM    791  HD2 TYR    50      48.170  39.906  49.953  1.00  0.00           H  
ATOM    792  N   GLY    51      46.812  35.617  49.039  1.00  0.00           N  
ATOM    793  CA  GLY    51      46.896  34.142  49.060  1.00  0.00           C  
ATOM    794  C   GLY    51      48.280  33.581  48.981  1.00  0.00           C  
ATOM    795  O   GLY    51      49.173  34.132  48.364  1.00  0.00           O  
ATOM    796  H   GLY    51      47.648  36.183  49.063  1.00  0.00           H  
ATOM    797  HA2 GLY    51      46.512  33.787  50.016  1.00  0.00           H  
ATOM    798  HA3 GLY    51      46.333  33.706  48.235  1.00  0.00           H  
ATOM    799  N   LEU    52      48.435  32.511  49.793  1.00  0.00           N  
ATOM    800  CA  LEU    52      49.732  32.057  50.203  1.00  0.00           C  
ATOM    801  C   LEU    52      49.733  30.574  50.360  1.00  0.00           C  
ATOM    802  O   LEU    52      48.707  29.993  50.745  1.00  0.00           O  
ATOM    803  CB  LEU    52      49.984  32.846  51.485  1.00  0.00           C  
ATOM    804  CG  LEU    52      50.471  34.345  51.458  1.00  0.00           C  
ATOM    805  CD1 LEU    52      50.680  34.982  52.891  1.00  0.00           C  
ATOM    806  CD2 LEU    52      51.788  34.470  50.742  1.00  0.00           C  
ATOM    807  H   LEU    52      47.664  32.037  50.239  1.00  0.00           H  
ATOM    808  HA  LEU    52      50.490  32.313  49.463  1.00  0.00           H  
ATOM    809  HB2 LEU    52      49.086  32.745  52.094  1.00  0.00           H  
ATOM    810  HB3 LEU    52      50.861  32.405  51.961  1.00  0.00           H  
ATOM    811  HG  LEU    52      49.691  34.946  50.991  1.00  0.00           H  
ATOM    812 HD11 LEU    52      51.086  35.985  52.763  1.00  0.00           H  
ATOM    813 HD12 LEU    52      49.870  34.908  53.617  1.00  0.00           H  
ATOM    814 HD13 LEU    52      51.480  34.395  53.342  1.00  0.00           H  
ATOM    815 HD21 LEU    52      52.191  35.459  50.957  1.00  0.00           H  
ATOM    816 HD22 LEU    52      52.529  33.821  51.210  1.00  0.00           H  
ATOM    817 HD23 LEU    52      51.660  34.373  49.664  1.00  0.00           H  
ATOM    818  N   GLU    53      50.927  29.972  50.270  1.00  0.00           N  
ATOM    819  CA  GLU    53      51.133  28.548  50.525  1.00  0.00           C  
ATOM    820  C   GLU    53      51.589  28.351  51.983  1.00  0.00           C  
ATOM    821  O   GLU    53      52.725  28.009  52.302  1.00  0.00           O  
ATOM    822  CB  GLU    53      52.119  27.823  49.577  1.00  0.00           C  
ATOM    823  CG  GLU    53      51.701  27.765  48.094  1.00  0.00           C  
ATOM    824  CD  GLU    53      52.728  27.107  47.215  1.00  0.00           C  
ATOM    825  OE1 GLU    53      53.665  27.803  46.737  1.00  0.00           O  
ATOM    826  OE2 GLU    53      52.538  25.866  46.982  1.00  0.00           O1-
ATOM    827  H   GLU    53      51.622  30.515  49.778  1.00  0.00           H  
ATOM    828  HA  GLU    53      50.157  28.076  50.412  1.00  0.00           H  
ATOM    829  HB2 GLU    53      53.128  28.216  49.695  1.00  0.00           H  
ATOM    830  HB3 GLU    53      52.070  26.805  49.965  1.00  0.00           H  
ATOM    831  HG2 GLU    53      50.805  27.161  47.954  1.00  0.00           H  
ATOM    832  HG3 GLU    53      51.487  28.698  47.573  1.00  0.00           H  
ATOM    833  N   LEU    54      50.706  28.708  52.875  1.00  0.00           N  
ATOM    834  CA  LEU    54      50.832  28.939  54.337  1.00  0.00           C  
ATOM    835  C   LEU    54      51.544  27.812  55.121  1.00  0.00           C  
ATOM    836  O   LEU    54      52.205  28.217  56.121  1.00  0.00           O  
ATOM    837  CB  LEU    54      49.494  29.130  54.963  1.00  0.00           C  
ATOM    838  CG  LEU    54      49.027  30.584  54.702  1.00  0.00           C  
ATOM    839  CD1 LEU    54      47.502  30.712  54.871  1.00  0.00           C  
ATOM    840  CD2 LEU    54      49.824  31.620  55.547  1.00  0.00           C  
ATOM    841  H   LEU    54      49.851  29.125  52.536  1.00  0.00           H  
ATOM    842  HA  LEU    54      51.510  29.789  54.408  1.00  0.00           H  
ATOM    843  HB2 LEU    54      48.837  28.355  54.569  1.00  0.00           H  
ATOM    844  HB3 LEU    54      49.657  29.038  56.037  1.00  0.00           H  
ATOM    845  HG  LEU    54      49.192  30.769  53.641  1.00  0.00           H  
ATOM    846 HD11 LEU    54      47.085  31.719  54.894  1.00  0.00           H  
ATOM    847 HD12 LEU    54      46.936  30.223  54.078  1.00  0.00           H  
ATOM    848 HD13 LEU    54      47.225  30.207  55.797  1.00  0.00           H  
ATOM    849 HD21 LEU    54      50.889  31.546  55.325  1.00  0.00           H  
ATOM    850 HD22 LEU    54      49.566  32.640  55.264  1.00  0.00           H  
ATOM    851 HD23 LEU    54      49.588  31.370  56.582  1.00  0.00           H  
ATOM    852  N   ASN    55      51.464  26.536  54.806  1.00  0.00           N  
ATOM    853  CA  ASN    55      52.103  25.426  55.515  1.00  0.00           C  
ATOM    854  C   ASN    55      53.546  25.298  55.130  1.00  0.00           C  
ATOM    855  O   ASN    55      54.359  24.709  55.884  1.00  0.00           O  
ATOM    856  CB  ASN    55      51.459  24.139  55.056  1.00  0.00           C  
ATOM    857  CG  ASN    55      50.018  24.143  55.395  1.00  0.00           C  
ATOM    858  OD1 ASN    55      49.555  24.062  56.492  1.00  0.00           O  
ATOM    859  ND2 ASN    55      49.229  24.062  54.352  1.00  0.00           N  
ATOM    860  H   ASN    55      51.045  26.386  53.899  1.00  0.00           H  
ATOM    861  HA  ASN    55      52.018  25.589  56.589  1.00  0.00           H  
ATOM    862  HB2 ASN    55      51.526  24.003  53.976  1.00  0.00           H  
ATOM    863  HB3 ASN    55      51.874  23.254  55.538  1.00  0.00           H  
ATOM    864 HD21 ASN    55      49.604  23.947  53.421  1.00  0.00           H  
ATOM    865 HD22 ASN    55      48.235  23.931  54.474  1.00  0.00           H  
ATOM    866  N   LYS    56      53.954  25.940  54.078  1.00  0.00           N  
ATOM    867  CA  LYS    56      55.275  25.602  53.389  1.00  0.00           C  
ATOM    868  C   LYS    56      56.129  26.795  52.911  1.00  0.00           C  
ATOM    869  O   LYS    56      57.343  26.629  52.985  1.00  0.00           O  
ATOM    870  CB  LYS    56      55.024  24.630  52.296  1.00  0.00           C  
ATOM    871  CG  LYS    56      54.051  25.033  51.246  1.00  0.00           C  
ATOM    872  CD  LYS    56      53.812  24.167  49.982  1.00  0.00           C  
ATOM    873  CE  LYS    56      54.987  24.195  48.985  1.00  0.00           C  
ATOM    874  NZ  LYS    56      54.440  23.949  47.681  1.00  0.00           N1+
ATOM    875  H   LYS    56      53.226  26.403  53.553  1.00  0.00           H  
ATOM    876  HA  LYS    56      55.823  25.100  54.187  1.00  0.00           H  
ATOM    877  HB2 LYS    56      55.960  24.423  51.777  1.00  0.00           H  
ATOM    878  HB3 LYS    56      54.749  23.654  52.695  1.00  0.00           H  
ATOM    879  HG2 LYS    56      53.049  25.012  51.676  1.00  0.00           H  
ATOM    880  HG3 LYS    56      54.201  26.055  50.897  1.00  0.00           H  
ATOM    881  HD2 LYS    56      53.679  23.133  50.304  1.00  0.00           H  
ATOM    882  HD3 LYS    56      52.874  24.555  49.584  1.00  0.00           H  
ATOM    883  HE2 LYS    56      55.463  25.171  49.082  1.00  0.00           H  
ATOM    884  HE3 LYS    56      55.761  23.493  49.299  1.00  0.00           H  
ATOM    885  HZ1 LYS    56      55.132  23.860  46.951  1.00  0.00           H  
ATOM    886  HZ2 LYS    56      53.952  23.066  47.647  1.00  0.00           H  
ATOM    887  HZ3 LYS    56      53.742  24.631  47.419  1.00  0.00           H  
ATOM    888  N   ASP    57      55.461  27.909  52.592  1.00  0.00           N  
ATOM    889  CA  ASP    57      56.127  29.159  52.187  1.00  0.00           C  
ATOM    890  C   ASP    57      57.163  29.624  53.252  1.00  0.00           C  
ATOM    891  O   ASP    57      56.800  29.994  54.314  1.00  0.00           O  
ATOM    892  CB  ASP    57      55.071  30.264  51.857  1.00  0.00           C  
ATOM    893  CG  ASP    57      55.658  31.334  50.963  1.00  0.00           C  
ATOM    894  OD1 ASP    57      54.862  32.130  50.372  1.00  0.00           O  
ATOM    895  OD2 ASP    57      56.867  31.570  50.939  1.00  0.00           O1-
ATOM    896  H   ASP    57      54.452  27.861  52.585  1.00  0.00           H  
ATOM    897  HA  ASP    57      56.639  28.971  51.243  1.00  0.00           H  
ATOM    898  HB2 ASP    57      54.324  29.827  51.194  1.00  0.00           H  
ATOM    899  HB3 ASP    57      54.513  30.707  52.681  1.00  0.00           H  
ATOM    900  N   GLU    58      58.424  29.811  52.926  1.00  0.00           N  
ATOM    901  CA  GLU    58      59.524  30.370  53.808  1.00  0.00           C  
ATOM    902  C   GLU    58      59.312  31.845  54.214  1.00  0.00           C  
ATOM    903  O   GLU    58      59.679  32.338  55.319  1.00  0.00           O  
ATOM    904  CB  GLU    58      60.869  29.930  53.243  1.00  0.00           C  
ATOM    905  CG  GLU    58      62.158  30.599  53.946  1.00  0.00           C  
ATOM    906  CD  GLU    58      62.622  29.778  55.144  1.00  0.00           C  
ATOM    907  OE1 GLU    58      61.855  29.066  55.858  1.00  0.00           O  
ATOM    908  OE2 GLU    58      63.836  29.678  55.278  1.00  0.00           O1-
ATOM    909  H   GLU    58      58.788  29.673  51.994  1.00  0.00           H  
ATOM    910  HA  GLU    58      59.273  29.861  54.739  1.00  0.00           H  
ATOM    911  HB2 GLU    58      60.944  28.842  53.238  1.00  0.00           H  
ATOM    912  HB3 GLU    58      60.977  30.232  52.202  1.00  0.00           H  
ATOM    913  HG2 GLU    58      62.911  30.559  53.158  1.00  0.00           H  
ATOM    914  HG3 GLU    58      62.171  31.639  54.271  1.00  0.00           H  
ATOM    915  N   ARG    59      58.593  32.619  53.396  1.00  0.00           N  
ATOM    916  CA  ARG    59      58.251  34.045  53.681  1.00  0.00           C  
ATOM    917  C   ARG    59      57.189  34.217  54.842  1.00  0.00           C  
ATOM    918  O   ARG    59      57.126  35.296  55.458  1.00  0.00           O  
ATOM    919  CB  ARG    59      57.645  34.563  52.362  1.00  0.00           C  
ATOM    920  CG  ARG    59      58.712  34.580  51.228  1.00  0.00           C  
ATOM    921  CD  ARG    59      58.204  34.813  49.799  1.00  0.00           C  
ATOM    922  NE  ARG    59      57.051  34.039  49.334  1.00  0.00           N  
ATOM    923  CZ  ARG    59      56.581  34.024  48.100  1.00  0.00           C  
ATOM    924  NH1 ARG    59      57.070  34.835  47.220  1.00  0.00           N  
ATOM    925  NH2 ARG    59      55.679  33.205  47.788  1.00  0.00           N1+
ATOM    926  H   ARG    59      58.221  32.188  52.562  1.00  0.00           H  
ATOM    927  HA  ARG    59      59.154  34.609  53.915  1.00  0.00           H  
ATOM    928  HB2 ARG    59      56.889  33.820  52.108  1.00  0.00           H  
ATOM    929  HB3 ARG    59      57.288  35.570  52.582  1.00  0.00           H  
ATOM    930  HG2 ARG    59      59.510  35.299  51.412  1.00  0.00           H  
ATOM    931  HG3 ARG    59      59.197  33.604  51.253  1.00  0.00           H  
ATOM    932  HD2 ARG    59      57.871  35.850  49.772  1.00  0.00           H  
ATOM    933  HD3 ARG    59      59.064  34.522  49.195  1.00  0.00           H  
ATOM    934  HE  ARG    59      56.774  33.302  49.967  1.00  0.00           H  
ATOM    935 HH11 ARG    59      57.734  35.533  47.526  1.00  0.00           H  
ATOM    936 HH12 ARG    59      56.681  34.833  46.288  1.00  0.00           H  
ATOM    937 HH21 ARG    59      55.343  32.570  48.498  1.00  0.00           H  
ATOM    938 HH22 ARG    59      55.502  33.154  46.795  1.00  0.00           H  
ATOM    939  N   VAL    60      56.513  33.163  55.317  1.00  0.00           N  
ATOM    940  CA  VAL    60      55.478  33.130  56.404  1.00  0.00           C  
ATOM    941  C   VAL    60      56.204  32.520  57.654  1.00  0.00           C  
ATOM    942  O   VAL    60      57.055  31.660  57.444  1.00  0.00           O  
ATOM    943  CB  VAL    60      54.339  32.155  55.984  1.00  0.00           C  
ATOM    944  CG1 VAL    60      53.380  31.910  57.225  1.00  0.00           C  
ATOM    945  CG2 VAL    60      53.561  32.695  54.794  1.00  0.00           C  
ATOM    946  H   VAL    60      56.749  32.275  54.900  1.00  0.00           H  
ATOM    947  HA  VAL    60      54.939  34.045  56.647  1.00  0.00           H  
ATOM    948  HB  VAL    60      54.637  31.155  55.669  1.00  0.00           H  
ATOM    949 HG11 VAL    60      53.118  32.888  57.630  1.00  0.00           H  
ATOM    950 HG12 VAL    60      52.547  31.292  56.889  1.00  0.00           H  
ATOM    951 HG13 VAL    60      53.911  31.359  58.001  1.00  0.00           H  
ATOM    952 HG21 VAL    60      53.127  33.683  54.947  1.00  0.00           H  
ATOM    953 HG22 VAL    60      54.237  32.694  53.939  1.00  0.00           H  
ATOM    954 HG23 VAL    60      52.777  31.984  54.535  1.00  0.00           H  
ATOM    955  N   SER    61      55.873  33.016  58.859  1.00  0.00           N  
ATOM    956  CA  SER    61      56.419  32.431  60.131  1.00  0.00           C  
ATOM    957  C   SER    61      55.380  32.302  61.224  1.00  0.00           C  
ATOM    958  O   SER    61      54.390  33.089  61.221  1.00  0.00           O  
ATOM    959  CB  SER    61      57.613  33.361  60.586  1.00  0.00           C  
ATOM    960  OG  SER    61      57.319  34.771  60.687  1.00  0.00           O  
ATOM    961  H   SER    61      55.282  33.835  58.863  1.00  0.00           H  
ATOM    962  HA  SER    61      56.774  31.418  59.943  1.00  0.00           H  
ATOM    963  HB2 SER    61      58.064  33.023  61.519  1.00  0.00           H  
ATOM    964  HB3 SER    61      58.383  33.182  59.836  1.00  0.00           H  
ATOM    965  HG  SER    61      57.573  35.187  59.861  1.00  0.00           H  
ATOM    966  N   ALA    62      55.581  31.407  62.234  1.00  0.00           N  
ATOM    967  CA  ALA    62      54.805  31.285  63.485  1.00  0.00           C  
ATOM    968  C   ALA    62      53.250  31.173  63.374  1.00  0.00           C  
ATOM    969  O   ALA    62      52.534  31.650  64.265  1.00  0.00           O  
ATOM    970  CB  ALA    62      55.177  32.377  64.460  1.00  0.00           C  
ATOM    971  H   ALA    62      56.392  30.807  62.187  1.00  0.00           H  
ATOM    972  HA  ALA    62      55.078  30.353  63.979  1.00  0.00           H  
ATOM    973  HB1 ALA    62      56.255  32.284  64.595  1.00  0.00           H  
ATOM    974  HB2 ALA    62      55.018  33.395  64.106  1.00  0.00           H  
ATOM    975  HB3 ALA    62      54.631  32.223  65.391  1.00  0.00           H  
ATOM    976  N   LEU    63      52.735  30.609  62.306  1.00  0.00           N  
ATOM    977  CA  LEU    63      51.290  30.416  62.066  1.00  0.00           C  
ATOM    978  C   LEU    63      50.330  29.866  63.209  1.00  0.00           C  
ATOM    979  O   LEU    63      50.327  28.655  63.488  1.00  0.00           O  
ATOM    980  CB  LEU    63      51.096  29.669  60.743  1.00  0.00           C  
ATOM    981  CG  LEU    63      49.743  29.307  60.079  1.00  0.00           C  
ATOM    982  CD1 LEU    63      49.247  30.624  59.460  1.00  0.00           C  
ATOM    983  CD2 LEU    63      49.968  28.343  58.862  1.00  0.00           C  
ATOM    984  H   LEU    63      53.431  30.146  61.739  1.00  0.00           H  
ATOM    985  HA  LEU    63      50.988  31.439  61.839  1.00  0.00           H  
ATOM    986  HB2 LEU    63      51.680  30.099  59.929  1.00  0.00           H  
ATOM    987  HB3 LEU    63      51.505  28.678  60.938  1.00  0.00           H  
ATOM    988  HG  LEU    63      48.978  28.910  60.747  1.00  0.00           H  
ATOM    989 HD11 LEU    63      48.392  30.478  58.799  1.00  0.00           H  
ATOM    990 HD12 LEU    63      48.974  31.407  60.168  1.00  0.00           H  
ATOM    991 HD13 LEU    63      49.986  31.012  58.759  1.00  0.00           H  
ATOM    992 HD21 LEU    63      50.237  27.367  59.268  1.00  0.00           H  
ATOM    993 HD22 LEU    63      49.075  28.206  58.252  1.00  0.00           H  
ATOM    994 HD23 LEU    63      50.755  28.761  58.234  1.00  0.00           H  
ATOM    995  N   GLU    64      49.462  30.693  63.792  1.00  0.00           N  
ATOM    996  CA  GLU    64      48.461  30.394  64.810  1.00  0.00           C  
ATOM    997  C   GLU    64      46.990  30.519  64.288  1.00  0.00           C  
ATOM    998  O   GLU    64      46.707  31.363  63.450  1.00  0.00           O  
ATOM    999  CB  GLU    64      48.674  31.339  66.055  1.00  0.00           C  
ATOM   1000  CG  GLU    64      47.829  31.083  67.269  1.00  0.00           C  
ATOM   1001  CD  GLU    64      48.223  31.817  68.580  1.00  0.00           C  
ATOM   1002  OE1 GLU    64      48.264  31.130  69.632  1.00  0.00           O  
ATOM   1003  OE2 GLU    64      48.479  33.033  68.532  1.00  0.00           O1-
ATOM   1004  H   GLU    64      49.542  31.681  63.598  1.00  0.00           H  
ATOM   1005  HA  GLU    64      48.686  29.400  65.197  1.00  0.00           H  
ATOM   1006  HB2 GLU    64      49.699  31.114  66.349  1.00  0.00           H  
ATOM   1007  HB3 GLU    64      48.682  32.399  65.801  1.00  0.00           H  
ATOM   1008  HG2 GLU    64      46.810  31.419  67.079  1.00  0.00           H  
ATOM   1009  HG3 GLU    64      47.869  30.019  67.505  1.00  0.00           H  
ATOM   1010  N   VAL    65      46.051  29.668  64.777  1.00  0.00           N  
ATOM   1011  CA  VAL    65      44.641  29.648  64.353  1.00  0.00           C  
ATOM   1012  C   VAL    65      43.731  30.320  65.415  1.00  0.00           C  
ATOM   1013  O   VAL    65      44.110  30.261  66.577  1.00  0.00           O  
ATOM   1014  CB  VAL    65      44.151  28.261  64.064  1.00  0.00           C  
ATOM   1015  CG1 VAL    65      43.811  27.412  65.232  1.00  0.00           C  
ATOM   1016  CG2 VAL    65      43.040  28.199  63.021  1.00  0.00           C  
ATOM   1017  H   VAL    65      46.325  28.848  65.298  1.00  0.00           H  
ATOM   1018  HA  VAL    65      44.675  30.254  63.447  1.00  0.00           H  
ATOM   1019  HB  VAL    65      45.025  27.838  63.569  1.00  0.00           H  
ATOM   1020 HG11 VAL    65      43.006  27.726  65.898  1.00  0.00           H  
ATOM   1021 HG12 VAL    65      43.614  26.397  64.888  1.00  0.00           H  
ATOM   1022 HG13 VAL    65      44.619  27.299  65.954  1.00  0.00           H  
ATOM   1023 HG21 VAL    65      42.896  27.131  62.855  1.00  0.00           H  
ATOM   1024 HG22 VAL    65      42.119  28.646  63.394  1.00  0.00           H  
ATOM   1025 HG23 VAL    65      43.346  28.625  62.065  1.00  0.00           H  
ATOM   1026  N   LEU    66      42.568  30.887  65.041  1.00  0.00           N  
ATOM   1027  CA  LEU    66      41.704  31.705  65.927  1.00  0.00           C  
ATOM   1028  C   LEU    66      40.196  31.346  65.830  1.00  0.00           C  
ATOM   1029  O   LEU    66      39.815  30.875  64.773  1.00  0.00           O  
ATOM   1030  CB  LEU    66      41.865  33.220  65.673  1.00  0.00           C  
ATOM   1031  CG  LEU    66      43.340  33.715  65.473  1.00  0.00           C  
ATOM   1032  CD1 LEU    66      43.313  35.156  65.084  1.00  0.00           C  
ATOM   1033  CD2 LEU    66      44.110  33.598  66.801  1.00  0.00           C  
ATOM   1034  H   LEU    66      42.297  30.810  64.072  1.00  0.00           H  
ATOM   1035  HA  LEU    66      42.089  31.527  66.931  1.00  0.00           H  
ATOM   1036  HB2 LEU    66      41.336  33.420  64.741  1.00  0.00           H  
ATOM   1037  HB3 LEU    66      41.467  33.824  66.489  1.00  0.00           H  
ATOM   1038  HG  LEU    66      43.922  33.193  64.714  1.00  0.00           H  
ATOM   1039 HD11 LEU    66      44.317  35.433  64.763  1.00  0.00           H  
ATOM   1040 HD12 LEU    66      42.519  35.444  64.394  1.00  0.00           H  
ATOM   1041 HD13 LEU    66      43.206  35.768  65.979  1.00  0.00           H  
ATOM   1042 HD21 LEU    66      44.681  32.673  66.718  1.00  0.00           H  
ATOM   1043 HD22 LEU    66      44.838  34.404  66.895  1.00  0.00           H  
ATOM   1044 HD23 LEU    66      43.402  33.691  67.625  1.00  0.00           H  
ATOM   1045  N   PRO    67      39.316  31.580  66.847  1.00  0.00           N  
ATOM   1046  CA  PRO    67      37.920  31.308  66.786  1.00  0.00           C  
ATOM   1047  C   PRO    67      37.130  32.296  65.885  1.00  0.00           C  
ATOM   1048  O   PRO    67      37.654  33.340  65.527  1.00  0.00           O  
ATOM   1049  CD  PRO    67      39.658  32.191  68.128  1.00  0.00           C  
ATOM   1050  CG  PRO    67      38.351  32.419  68.874  1.00  0.00           C  
ATOM   1051  CB  PRO    67      37.372  31.431  68.304  1.00  0.00           C  
ATOM   1052  HD2 PRO    67      40.138  33.155  67.966  1.00  0.00           H  
ATOM   1053  HD3 PRO    67      40.307  31.580  68.756  1.00  0.00           H  
ATOM   1054  HG2 PRO    67      38.147  33.477  68.705  1.00  0.00           H  
ATOM   1055  HG3 PRO    67      38.535  32.300  69.941  1.00  0.00           H  
ATOM   1056  HB2 PRO    67      36.315  31.697  68.309  1.00  0.00           H  
ATOM   1057  HB3 PRO    67      37.484  30.468  68.801  1.00  0.00           H  
ATOM   1058  HA  PRO    67      37.744  30.269  66.506  1.00  0.00           H  
ATOM   1059  N   ASP    68      35.872  32.016  65.714  1.00  0.00           N  
ATOM   1060  CA  ASP    68      34.942  32.659  64.717  1.00  0.00           C  
ATOM   1061  C   ASP    68      34.360  34.025  65.015  1.00  0.00           C  
ATOM   1062  O   ASP    68      33.978  34.309  66.142  1.00  0.00           O  
ATOM   1063  CB  ASP    68      33.802  31.654  64.582  1.00  0.00           C  
ATOM   1064  CG  ASP    68      34.199  30.378  63.878  1.00  0.00           C  
ATOM   1065  OD1 ASP    68      35.390  30.222  63.496  1.00  0.00           O  
ATOM   1066  OD2 ASP    68      33.291  29.540  63.786  1.00  0.00           O1-
ATOM   1067  H   ASP    68      35.596  31.135  66.124  1.00  0.00           H  
ATOM   1068  HA  ASP    68      35.443  32.719  63.751  1.00  0.00           H  
ATOM   1069  HB2 ASP    68      33.556  31.326  65.592  1.00  0.00           H  
ATOM   1070  HB3 ASP    68      32.916  32.020  64.063  1.00  0.00           H  
ATOM   1071  N   ARG    69      34.255  34.765  63.903  1.00  0.00           N  
ATOM   1072  CA  ARG    69      33.438  35.955  63.856  1.00  0.00           C  
ATOM   1073  C   ARG    69      31.996  35.472  63.589  1.00  0.00           C  
ATOM   1074  O   ARG    69      31.722  34.286  63.527  1.00  0.00           O  
ATOM   1075  CB  ARG    69      33.988  36.852  62.713  1.00  0.00           C  
ATOM   1076  CG  ARG    69      35.193  37.688  63.018  1.00  0.00           C  
ATOM   1077  CD  ARG    69      35.206  38.417  64.399  1.00  0.00           C  
ATOM   1078  NE  ARG    69      36.497  39.178  64.489  1.00  0.00           N  
ATOM   1079  CZ  ARG    69      37.411  39.155  65.432  1.00  0.00           C  
ATOM   1080  NH1 ARG    69      37.319  38.523  66.545  1.00  0.00           N  
ATOM   1081  NH2 ARG    69      38.546  39.838  65.234  1.00  0.00           N1+
ATOM   1082  H   ARG    69      34.629  34.315  63.080  1.00  0.00           H  
ATOM   1083  HA  ARG    69      33.426  36.499  64.800  1.00  0.00           H  
ATOM   1084  HB2 ARG    69      34.256  36.367  61.774  1.00  0.00           H  
ATOM   1085  HB3 ARG    69      33.202  37.561  62.454  1.00  0.00           H  
ATOM   1086  HG2 ARG    69      36.129  37.153  62.858  1.00  0.00           H  
ATOM   1087  HG3 ARG    69      35.387  38.459  62.273  1.00  0.00           H  
ATOM   1088  HD2 ARG    69      34.445  39.183  64.247  1.00  0.00           H  
ATOM   1089  HD3 ARG    69      35.003  37.836  65.298  1.00  0.00           H  
ATOM   1090  HE  ARG    69      36.615  39.878  63.771  1.00  0.00           H  
ATOM   1091 HH11 ARG    69      36.463  38.037  66.772  1.00  0.00           H  
ATOM   1092 HH12 ARG    69      38.059  38.681  67.214  1.00  0.00           H  
ATOM   1093 HH21 ARG    69      38.601  40.231  64.305  1.00  0.00           H  
ATOM   1094 HH22 ARG    69      39.320  39.942  65.875  1.00  0.00           H  
ATOM   1095  N   VAL    70      31.076  36.446  63.722  1.00  0.00           N  
ATOM   1096  CA  VAL    70      29.646  36.344  63.365  1.00  0.00           C  
ATOM   1097  C   VAL    70      29.362  35.909  61.918  1.00  0.00           C  
ATOM   1098  O   VAL    70      29.918  36.400  60.960  1.00  0.00           O  
ATOM   1099  CB  VAL    70      28.995  37.688  63.687  1.00  0.00           C  
ATOM   1100  CG1 VAL    70      27.505  37.810  63.425  1.00  0.00           C  
ATOM   1101  CG2 VAL    70      29.045  37.940  65.173  1.00  0.00           C  
ATOM   1102  H   VAL    70      31.467  37.366  63.868  1.00  0.00           H  
ATOM   1103  HA  VAL    70      29.329  35.605  64.100  1.00  0.00           H  
ATOM   1104  HB  VAL    70      29.517  38.537  63.244  1.00  0.00           H  
ATOM   1105 HG11 VAL    70      27.318  37.554  62.382  1.00  0.00           H  
ATOM   1106 HG12 VAL    70      26.895  37.258  64.139  1.00  0.00           H  
ATOM   1107 HG13 VAL    70      27.267  38.874  63.451  1.00  0.00           H  
ATOM   1108 HG21 VAL    70      30.064  37.850  65.549  1.00  0.00           H  
ATOM   1109 HG22 VAL    70      28.654  38.937  65.377  1.00  0.00           H  
ATOM   1110 HG23 VAL    70      28.493  37.168  65.709  1.00  0.00           H  
ATOM   1111  N   ALA    71      28.359  35.049  61.786  1.00  0.00           N  
ATOM   1112  CA  ALA    71      27.988  34.447  60.456  1.00  0.00           C  
ATOM   1113  C   ALA    71      26.439  34.197  60.268  1.00  0.00           C  
ATOM   1114  O   ALA    71      26.002  33.057  60.071  1.00  0.00           O  
ATOM   1115  CB  ALA    71      28.857  33.183  60.157  1.00  0.00           C  
ATOM   1116  H   ALA    71      27.926  34.660  62.612  1.00  0.00           H  
ATOM   1117  HA  ALA    71      28.282  35.103  59.637  1.00  0.00           H  
ATOM   1118  HB1 ALA    71      29.913  33.451  60.179  1.00  0.00           H  
ATOM   1119  HB2 ALA    71      28.616  32.448  60.925  1.00  0.00           H  
ATOM   1120  HB3 ALA    71      28.490  32.714  59.244  1.00  0.00           H  
ATOM   1121  N   THR    72      25.649  35.204  60.471  1.00  0.00           N  
ATOM   1122  CA  THR    72      24.230  35.287  60.753  1.00  0.00           C  
ATOM   1123  C   THR    72      23.477  34.476  59.733  1.00  0.00           C  
ATOM   1124  O   THR    72      23.588  34.855  58.537  1.00  0.00           O  
ATOM   1125  CB  THR    72      23.807  36.706  60.704  1.00  0.00           C  
ATOM   1126  CG2 THR    72      22.308  36.989  60.859  1.00  0.00           C  
ATOM   1127  OG1 THR    72      24.346  37.237  61.802  1.00  0.00           O  
ATOM   1128  H   THR    72      26.240  36.002  60.652  1.00  0.00           H  
ATOM   1129  HA  THR    72      24.009  34.903  61.748  1.00  0.00           H  
ATOM   1130  HB  THR    72      24.335  37.233  59.908  1.00  0.00           H  
ATOM   1131 HG21 THR    72      21.911  36.550  61.775  1.00  0.00           H  
ATOM   1132 HG22 THR    72      22.097  38.040  60.660  1.00  0.00           H  
ATOM   1133 HG23 THR    72      21.847  36.467  60.021  1.00  0.00           H  
ATOM   1134  HG1 THR    72      24.668  38.094  61.514  1.00  0.00           H  
ATOM   1135  N   SER    73      22.657  33.469  60.073  1.00  0.00           N  
ATOM   1136  CA  SER    73      22.020  32.519  59.169  1.00  0.00           C  
ATOM   1137  C   SER    73      20.717  33.060  58.594  1.00  0.00           C  
ATOM   1138  O   SER    73      19.992  33.627  59.378  1.00  0.00           O  
ATOM   1139  CB  SER    73      21.919  31.124  59.846  1.00  0.00           C  
ATOM   1140  OG  SER    73      21.603  30.097  58.836  1.00  0.00           O  
ATOM   1141  H   SER    73      22.390  33.329  61.037  1.00  0.00           H  
ATOM   1142  HA  SER    73      22.559  32.422  58.226  1.00  0.00           H  
ATOM   1143  HB2 SER    73      22.879  30.901  60.313  1.00  0.00           H  
ATOM   1144  HB3 SER    73      21.170  31.060  60.635  1.00  0.00           H  
ATOM   1145  HG  SER    73      20.778  29.618  58.952  1.00  0.00           H  
ATOM   1146  N   ARG    74      20.427  32.993  57.295  1.00  0.00           N  
ATOM   1147  CA  ARG    74      19.226  33.519  56.643  1.00  0.00           C  
ATOM   1148  C   ARG    74      18.938  35.011  56.851  1.00  0.00           C  
ATOM   1149  O   ARG    74      17.986  35.341  57.432  1.00  0.00           O  
ATOM   1150  CB  ARG    74      17.985  32.700  56.906  1.00  0.00           C  
ATOM   1151  CG  ARG    74      18.147  31.331  56.277  1.00  0.00           C  
ATOM   1152  CD  ARG    74      18.435  31.263  54.770  1.00  0.00           C  
ATOM   1153  NE  ARG    74      18.317  29.909  54.215  1.00  0.00           N  
ATOM   1154  CZ  ARG    74      19.259  29.039  53.991  1.00  0.00           C  
ATOM   1155  NH1 ARG    74      20.524  29.197  54.165  1.00  0.00           N  
ATOM   1156  NH2 ARG    74      18.897  27.878  53.650  1.00  0.00           N1+
ATOM   1157  H   ARG    74      21.105  32.632  56.640  1.00  0.00           H  
ATOM   1158  HA  ARG    74      19.435  33.562  55.574  1.00  0.00           H  
ATOM   1159  HB2 ARG    74      17.880  32.581  57.985  1.00  0.00           H  
ATOM   1160  HB3 ARG    74      17.077  33.186  56.550  1.00  0.00           H  
ATOM   1161  HG2 ARG    74      18.874  30.700  56.788  1.00  0.00           H  
ATOM   1162  HG3 ARG    74      17.146  30.905  56.334  1.00  0.00           H  
ATOM   1163  HD2 ARG    74      17.657  31.806  54.232  1.00  0.00           H  
ATOM   1164  HD3 ARG    74      19.417  31.711  54.614  1.00  0.00           H  
ATOM   1165  HE  ARG    74      17.415  29.654  53.839  1.00  0.00           H  
ATOM   1166 HH11 ARG    74      20.866  30.059  54.565  1.00  0.00           H  
ATOM   1167 HH12 ARG    74      21.187  28.484  53.896  1.00  0.00           H  
ATOM   1168 HH21 ARG    74      17.914  27.776  53.442  1.00  0.00           H  
ATOM   1169 HH22 ARG    74      19.456  27.041  53.570  1.00  0.00           H  
ATOM   1170  N   ILE    75      19.843  35.931  56.489  1.00  0.00           N  
ATOM   1171  CA  ILE    75      19.726  37.422  56.535  1.00  0.00           C  
ATOM   1172  C   ILE    75      18.503  37.771  55.735  1.00  0.00           C  
ATOM   1173  O   ILE    75      18.292  37.182  54.656  1.00  0.00           O  
ATOM   1174  CB  ILE    75      21.009  38.115  56.055  1.00  0.00           C  
ATOM   1175  CG2 ILE    75      20.778  39.571  55.586  1.00  0.00           C  
ATOM   1176  CG1 ILE    75      22.115  37.971  57.181  1.00  0.00           C  
ATOM   1177  CD1 ILE    75      23.643  37.938  56.697  1.00  0.00           C  
ATOM   1178  H   ILE    75      20.757  35.536  56.320  1.00  0.00           H  
ATOM   1179  HA  ILE    75      19.512  37.755  57.551  1.00  0.00           H  
ATOM   1180  HB  ILE    75      21.419  37.616  55.177  1.00  0.00           H  
ATOM   1181 HG21 ILE    75      20.316  40.179  56.364  1.00  0.00           H  
ATOM   1182 HG22 ILE    75      21.675  40.090  55.245  1.00  0.00           H  
ATOM   1183 HG23 ILE    75      20.122  39.488  54.720  1.00  0.00           H  
ATOM   1184 HG12 ILE    75      21.982  38.839  57.826  1.00  0.00           H  
ATOM   1185 HG13 ILE    75      21.934  37.141  57.863  1.00  0.00           H  
ATOM   1186 HD11 ILE    75      24.196  37.313  57.398  1.00  0.00           H  
ATOM   1187 HD12 ILE    75      23.740  37.398  55.755  1.00  0.00           H  
ATOM   1188 HD13 ILE    75      24.039  38.942  56.539  1.00  0.00           H  
ATOM   1189  N   SER    76      17.649  38.654  56.151  1.00  0.00           N  
ATOM   1190  CA  SER    76      16.588  39.307  55.289  1.00  0.00           C  
ATOM   1191  C   SER    76      17.101  40.255  54.295  1.00  0.00           C  
ATOM   1192  O   SER    76      18.019  40.972  54.556  1.00  0.00           O  
ATOM   1193  CB  SER    76      15.564  39.929  56.186  1.00  0.00           C  
ATOM   1194  OG  SER    76      14.589  40.404  55.288  1.00  0.00           O  
ATOM   1195  H   SER    76      17.784  39.033  57.078  1.00  0.00           H  
ATOM   1196  HA  SER    76      16.123  38.501  54.722  1.00  0.00           H  
ATOM   1197  HB2 SER    76      15.004  39.178  56.743  1.00  0.00           H  
ATOM   1198  HB3 SER    76      16.085  40.746  56.683  1.00  0.00           H  
ATOM   1199  HG  SER    76      14.425  39.634  54.739  1.00  0.00           H  
ATOM   1200  N   ASP    77      16.537  40.123  53.113  1.00  0.00           N  
ATOM   1201  CA  ASP    77      16.984  40.660  51.772  1.00  0.00           C  
ATOM   1202  C   ASP    77      18.326  40.283  51.175  1.00  0.00           C  
ATOM   1203  O   ASP    77      18.804  40.866  50.220  1.00  0.00           O  
ATOM   1204  CB  ASP    77      16.715  42.153  51.774  1.00  0.00           C  
ATOM   1205  CG  ASP    77      15.231  42.500  52.067  1.00  0.00           C  
ATOM   1206  OD1 ASP    77      14.916  43.524  52.768  1.00  0.00           O  
ATOM   1207  OD2 ASP    77      14.362  41.932  51.388  1.00  0.00           O1-
ATOM   1208  H   ASP    77      15.795  39.438  53.070  1.00  0.00           H  
ATOM   1209  HA  ASP    77      16.191  40.299  51.118  1.00  0.00           H  
ATOM   1210  HB2 ASP    77      17.290  42.615  52.577  1.00  0.00           H  
ATOM   1211  HB3 ASP    77      16.993  42.614  50.826  1.00  0.00           H  
ATOM   1212  N   ALA    78      18.910  39.207  51.742  1.00  0.00           N  
ATOM   1213  CA  ALA    78      20.089  38.556  51.207  1.00  0.00           C  
ATOM   1214  C   ALA    78      19.988  38.140  49.756  1.00  0.00           C  
ATOM   1215  O   ALA    78      21.067  38.016  49.124  1.00  0.00           O  
ATOM   1216  CB  ALA    78      20.428  37.328  52.119  1.00  0.00           C  
ATOM   1217  H   ALA    78      18.438  38.898  52.580  1.00  0.00           H  
ATOM   1218  HA  ALA    78      20.958  39.213  51.218  1.00  0.00           H  
ATOM   1219  HB1 ALA    78      19.795  36.462  51.928  1.00  0.00           H  
ATOM   1220  HB2 ALA    78      21.442  36.967  51.945  1.00  0.00           H  
ATOM   1221  HB3 ALA    78      20.309  37.650  53.153  1.00  0.00           H  
ATOM   1222  N   HIS    79      18.780  37.878  49.278  1.00  0.00           N  
ATOM   1223  CA  HIS    79      18.485  37.546  47.818  1.00  0.00           C  
ATOM   1224  C   HIS    79      18.404  38.767  46.808  1.00  0.00           C  
ATOM   1225  O   HIS    79      18.402  38.536  45.609  1.00  0.00           O  
ATOM   1226  CB  HIS    79      17.087  36.866  47.649  1.00  0.00           C  
ATOM   1227  CG  HIS    79      15.854  37.694  47.740  1.00  0.00           C  
ATOM   1228  ND1 HIS    79      15.588  38.520  48.833  1.00  0.00           N  
ATOM   1229  CE1 HIS    79      14.520  39.255  48.483  1.00  0.00           C  
ATOM   1230  NE2 HIS    79      14.124  38.945  47.258  1.00  0.00           N  
ATOM   1231  CD2 HIS    79      15.023  38.065  46.757  1.00  0.00           C  
ATOM   1232  H   HIS    79      18.026  37.863  49.950  1.00  0.00           H  
ATOM   1233  HA  HIS    79      19.257  36.860  47.471  1.00  0.00           H  
ATOM   1234  HB2 HIS    79      17.080  36.398  46.665  1.00  0.00           H  
ATOM   1235  HB3 HIS    79      17.143  36.056  48.376  1.00  0.00           H  
ATOM   1236  HE1 HIS    79      14.205  40.126  49.038  1.00  0.00           H  
ATOM   1237  HE2 HIS    79      13.360  39.353  46.738  1.00  0.00           H  
ATOM   1238  HD2 HIS    79      14.998  37.593  45.786  1.00  0.00           H  
ATOM   1239  N   LEU    80      18.510  40.015  47.405  1.00  0.00           N  
ATOM   1240  CA  LEU    80      18.140  41.252  46.713  1.00  0.00           C  
ATOM   1241  C   LEU    80      18.921  41.448  45.493  1.00  0.00           C  
ATOM   1242  O   LEU    80      18.301  41.818  44.466  1.00  0.00           O  
ATOM   1243  CB  LEU    80      17.960  42.448  47.633  1.00  0.00           C  
ATOM   1244  CG  LEU    80      17.640  43.782  47.062  1.00  0.00           C  
ATOM   1245  CD1 LEU    80      16.198  44.127  46.590  1.00  0.00           C  
ATOM   1246  CD2 LEU    80      17.974  44.778  48.193  1.00  0.00           C  
ATOM   1247  H   LEU    80      18.542  40.092  48.412  1.00  0.00           H  
ATOM   1248  HA  LEU    80      17.149  41.011  46.327  1.00  0.00           H  
ATOM   1249  HB2 LEU    80      17.182  42.158  48.338  1.00  0.00           H  
ATOM   1250  HB3 LEU    80      18.872  42.574  48.217  1.00  0.00           H  
ATOM   1251  HG  LEU    80      18.273  44.022  46.208  1.00  0.00           H  
ATOM   1252 HD11 LEU    80      15.977  45.193  46.652  1.00  0.00           H  
ATOM   1253 HD12 LEU    80      16.202  43.791  45.554  1.00  0.00           H  
ATOM   1254 HD13 LEU    80      15.441  43.483  47.038  1.00  0.00           H  
ATOM   1255 HD21 LEU    80      17.370  44.737  49.100  1.00  0.00           H  
ATOM   1256 HD22 LEU    80      19.039  44.697  48.409  1.00  0.00           H  
ATOM   1257 HD23 LEU    80      17.939  45.821  47.878  1.00  0.00           H  
ATOM   1258  N   ALA    81      20.206  41.199  45.575  1.00  0.00           N  
ATOM   1259  CA  ALA    81      21.135  41.588  44.540  1.00  0.00           C  
ATOM   1260  C   ALA    81      21.892  40.418  43.860  1.00  0.00           C  
ATOM   1261  O   ALA    81      22.914  40.722  43.277  1.00  0.00           O  
ATOM   1262  CB  ALA    81      22.115  42.535  45.223  1.00  0.00           C  
ATOM   1263  H   ALA    81      20.633  40.837  46.416  1.00  0.00           H  
ATOM   1264  HA  ALA    81      20.646  42.190  43.775  1.00  0.00           H  
ATOM   1265  HB1 ALA    81      22.713  43.020  44.451  1.00  0.00           H  
ATOM   1266  HB2 ALA    81      21.494  43.303  45.684  1.00  0.00           H  
ATOM   1267  HB3 ALA    81      22.762  42.022  45.934  1.00  0.00           H  
ATOM   1268  N   ASP    82      21.390  39.201  43.804  1.00  0.00           N  
ATOM   1269  CA  ASP    82      22.047  38.096  43.035  1.00  0.00           C  
ATOM   1270  C   ASP    82      22.278  38.438  41.530  1.00  0.00           C  
ATOM   1271  O   ASP    82      23.148  37.905  40.853  1.00  0.00           O  
ATOM   1272  CB  ASP    82      21.308  36.802  43.236  1.00  0.00           C  
ATOM   1273  CG  ASP    82      20.888  36.506  44.705  1.00  0.00           C  
ATOM   1274  OD1 ASP    82      19.781  36.057  44.956  1.00  0.00           O  
ATOM   1275  OD2 ASP    82      21.804  36.579  45.575  1.00  0.00           O1-
ATOM   1276  H   ASP    82      20.601  38.991  44.399  1.00  0.00           H  
ATOM   1277  HA  ASP    82      23.043  38.010  43.467  1.00  0.00           H  
ATOM   1278  HB2 ASP    82      20.406  36.942  42.640  1.00  0.00           H  
ATOM   1279  HB3 ASP    82      21.925  36.035  42.769  1.00  0.00           H  
ATOM   1280  N   THR    83      21.437  39.302  40.976  1.00  0.00           N  
ATOM   1281  CA  THR    83      21.386  39.849  39.560  1.00  0.00           C  
ATOM   1282  C   THR    83      22.623  40.756  39.352  1.00  0.00           C  
ATOM   1283  O   THR    83      22.993  40.934  38.187  1.00  0.00           O  
ATOM   1284  CB  THR    83      20.006  40.567  39.216  1.00  0.00           C  
ATOM   1285  CG2 THR    83      19.869  41.076  37.777  1.00  0.00           C  
ATOM   1286  OG1 THR    83      18.870  39.758  39.548  1.00  0.00           O  
ATOM   1287  H   THR    83      20.757  39.650  41.637  1.00  0.00           H  
ATOM   1288  HA  THR    83      21.575  39.067  38.825  1.00  0.00           H  
ATOM   1289  HB  THR    83      19.977  41.344  39.980  1.00  0.00           H  
ATOM   1290 HG21 THR    83      19.928  40.172  37.169  1.00  0.00           H  
ATOM   1291 HG22 THR    83      18.946  41.629  37.604  1.00  0.00           H  
ATOM   1292 HG23 THR    83      20.708  41.677  37.428  1.00  0.00           H  
ATOM   1293  HG1 THR    83      18.993  39.621  40.490  1.00  0.00           H  
ATOM   1294  N   MET    84      23.313  41.269  40.441  1.00  0.00           N  
ATOM   1295  CA  MET    84      24.542  41.951  40.327  1.00  0.00           C  
ATOM   1296  C   MET    84      25.786  41.074  40.017  1.00  0.00           C  
ATOM   1297  O   MET    84      26.890  41.572  39.622  1.00  0.00           O  
ATOM   1298  CB  MET    84      24.777  42.688  41.684  1.00  0.00           C  
ATOM   1299  CG  MET    84      25.952  43.642  41.742  1.00  0.00           C  
ATOM   1300  SD  MET    84      26.084  44.694  43.257  1.00  0.00           S  
ATOM   1301  CE  MET    84      26.231  43.426  44.487  1.00  0.00           C  
ATOM   1302  H   MET    84      22.889  41.114  41.345  1.00  0.00           H  
ATOM   1303  HA  MET    84      24.564  42.813  39.660  1.00  0.00           H  
ATOM   1304  HB2 MET    84      23.902  43.294  41.922  1.00  0.00           H  
ATOM   1305  HB3 MET    84      24.911  41.880  42.403  1.00  0.00           H  
ATOM   1306  HG2 MET    84      26.818  42.980  41.719  1.00  0.00           H  
ATOM   1307  HG3 MET    84      25.968  44.269  40.852  1.00  0.00           H  
ATOM   1308  HE1 MET    84      27.191  42.915  44.555  1.00  0.00           H  
ATOM   1309  HE2 MET    84      26.141  43.862  45.482  1.00  0.00           H  
ATOM   1310  HE3 MET    84      25.420  42.700  44.423  1.00  0.00           H  
ATOM   1311  N   ILE    85      25.604  39.761  40.139  1.00  0.00           N  
ATOM   1312  CA  ILE    85      26.765  38.896  40.002  1.00  0.00           C  
ATOM   1313  C   ILE    85      27.280  38.699  38.621  1.00  0.00           C  
ATOM   1314  O   ILE    85      26.546  38.190  37.771  1.00  0.00           O  
ATOM   1315  CB  ILE    85      26.404  37.534  40.707  1.00  0.00           C  
ATOM   1316  CG2 ILE    85      27.530  36.554  40.498  1.00  0.00           C  
ATOM   1317  CG1 ILE    85      26.242  37.773  42.239  1.00  0.00           C  
ATOM   1318  CD1 ILE    85      25.569  36.642  43.044  1.00  0.00           C  
ATOM   1319  H   ILE    85      24.732  39.378  40.474  1.00  0.00           H  
ATOM   1320  HA  ILE    85      27.611  39.237  40.599  1.00  0.00           H  
ATOM   1321  HB  ILE    85      25.522  37.045  40.295  1.00  0.00           H  
ATOM   1322 HG21 ILE    85      28.412  37.083  40.860  1.00  0.00           H  
ATOM   1323 HG22 ILE    85      27.381  35.682  41.136  1.00  0.00           H  
ATOM   1324 HG23 ILE    85      27.614  36.299  39.441  1.00  0.00           H  
ATOM   1325 HG12 ILE    85      27.119  38.010  42.842  1.00  0.00           H  
ATOM   1326 HG13 ILE    85      25.601  38.639  42.407  1.00  0.00           H  
ATOM   1327 HD11 ILE    85      24.666  36.266  42.564  1.00  0.00           H  
ATOM   1328 HD12 ILE    85      26.250  35.810  43.218  1.00  0.00           H  
ATOM   1329 HD13 ILE    85      25.238  37.048  44.000  1.00  0.00           H  
ATOM   1330  N   GLY    86      28.514  39.101  38.417  1.00  0.00           N  
ATOM   1331  CA  GLY    86      29.076  39.263  37.035  1.00  0.00           C  
ATOM   1332  C   GLY    86      28.652  40.585  36.330  1.00  0.00           C  
ATOM   1333  O   GLY    86      29.124  40.747  35.181  1.00  0.00           O  
ATOM   1334  H   GLY    86      29.146  39.432  39.132  1.00  0.00           H  
ATOM   1335  HA2 GLY    86      30.161  39.247  37.136  1.00  0.00           H  
ATOM   1336  HA3 GLY    86      28.726  38.532  36.307  1.00  0.00           H  
ATOM   1337  N   LYS    87      27.980  41.582  36.899  1.00  0.00           N  
ATOM   1338  CA  LYS    87      27.794  42.896  36.424  1.00  0.00           C  
ATOM   1339  C   LYS    87      29.059  43.787  36.432  1.00  0.00           C  
ATOM   1340  O   LYS    87      29.809  43.746  37.407  1.00  0.00           O  
ATOM   1341  CB  LYS    87      26.555  43.615  37.095  1.00  0.00           C  
ATOM   1342  CG  LYS    87      25.150  42.887  36.939  1.00  0.00           C  
ATOM   1343  CD  LYS    87      24.559  42.933  35.430  1.00  0.00           C  
ATOM   1344  CE  LYS    87      23.119  42.457  35.539  1.00  0.00           C  
ATOM   1345  NZ  LYS    87      22.391  42.478  34.217  1.00  0.00           N1+
ATOM   1346  H   LYS    87      27.821  41.357  37.871  1.00  0.00           H  
ATOM   1347  HA  LYS    87      27.548  42.772  35.369  1.00  0.00           H  
ATOM   1348  HB2 LYS    87      26.794  43.634  38.158  1.00  0.00           H  
ATOM   1349  HB3 LYS    87      26.539  44.639  36.721  1.00  0.00           H  
ATOM   1350  HG2 LYS    87      25.236  41.840  37.227  1.00  0.00           H  
ATOM   1351  HG3 LYS    87      24.434  43.333  37.630  1.00  0.00           H  
ATOM   1352  HD2 LYS    87      24.678  43.943  35.040  1.00  0.00           H  
ATOM   1353  HD3 LYS    87      25.102  42.188  34.848  1.00  0.00           H  
ATOM   1354  HE2 LYS    87      23.155  41.502  36.063  1.00  0.00           H  
ATOM   1355  HE3 LYS    87      22.759  43.154  36.295  1.00  0.00           H  
ATOM   1356  HZ1 LYS    87      21.975  43.387  34.073  1.00  0.00           H  
ATOM   1357  HZ2 LYS    87      22.873  42.289  33.350  1.00  0.00           H  
ATOM   1358  HZ3 LYS    87      21.663  41.779  34.229  1.00  0.00           H  
ATOM   1359  N   ALA    88      29.161  44.630  35.371  1.00  0.00           N  
ATOM   1360  CA  ALA    88      29.876  45.901  35.381  1.00  0.00           C  
ATOM   1361  C   ALA    88      29.095  46.886  36.367  1.00  0.00           C  
ATOM   1362  O   ALA    88      27.855  47.069  36.186  1.00  0.00           O  
ATOM   1363  CB  ALA    88      29.988  46.469  34.002  1.00  0.00           C  
ATOM   1364  H   ALA    88      28.471  44.581  34.634  1.00  0.00           H  
ATOM   1365  HA  ALA    88      30.854  45.786  35.848  1.00  0.00           H  
ATOM   1366  HB1 ALA    88      29.041  46.941  33.742  1.00  0.00           H  
ATOM   1367  HB2 ALA    88      30.771  47.222  34.093  1.00  0.00           H  
ATOM   1368  HB3 ALA    88      30.308  45.669  33.334  1.00  0.00           H  
ATOM   1369  N   VAL    89      29.896  47.605  37.192  1.00  0.00           N  
ATOM   1370  CA  VAL    89      29.253  48.459  38.240  1.00  0.00           C  
ATOM   1371  C   VAL    89      30.025  49.805  38.261  1.00  0.00           C  
ATOM   1372  O   VAL    89      31.177  49.976  37.809  1.00  0.00           O  
ATOM   1373  CB  VAL    89      29.118  47.705  39.565  1.00  0.00           C  
ATOM   1374  CG1 VAL    89      28.273  46.384  39.542  1.00  0.00           C  
ATOM   1375  CG2 VAL    89      30.542  47.421  40.182  1.00  0.00           C  
ATOM   1376  H   VAL    89      30.906  47.584  37.191  1.00  0.00           H  
ATOM   1377  HA  VAL    89      28.307  48.810  37.827  1.00  0.00           H  
ATOM   1378  HB  VAL    89      28.593  48.300  40.313  1.00  0.00           H  
ATOM   1379 HG11 VAL    89      28.757  45.641  38.908  1.00  0.00           H  
ATOM   1380 HG12 VAL    89      27.964  46.125  40.554  1.00  0.00           H  
ATOM   1381 HG13 VAL    89      27.369  46.563  38.961  1.00  0.00           H  
ATOM   1382 HG21 VAL    89      31.103  48.346  40.316  1.00  0.00           H  
ATOM   1383 HG22 VAL    89      30.334  47.003  41.167  1.00  0.00           H  
ATOM   1384 HG23 VAL    89      31.037  46.714  39.516  1.00  0.00           H  
ATOM   1385  N   GLU    90      29.323  50.881  38.669  1.00  0.00           N  
ATOM   1386  CA  GLU    90      29.814  52.177  39.150  1.00  0.00           C  
ATOM   1387  C   GLU    90      29.415  52.390  40.636  1.00  0.00           C  
ATOM   1388  O   GLU    90      28.250  52.201  41.010  1.00  0.00           O  
ATOM   1389  CB  GLU    90      29.047  53.286  38.362  1.00  0.00           C  
ATOM   1390  CG  GLU    90      29.239  53.237  36.770  1.00  0.00           C  
ATOM   1391  CD  GLU    90      28.935  54.560  36.099  1.00  0.00           C  
ATOM   1392  OE1 GLU    90      29.938  55.191  35.577  1.00  0.00           O  
ATOM   1393  OE2 GLU    90      27.786  54.976  36.038  1.00  0.00           O1-
ATOM   1394  H   GLU    90      28.346  50.658  38.794  1.00  0.00           H  
ATOM   1395  HA  GLU    90      30.892  52.332  39.107  1.00  0.00           H  
ATOM   1396  HB2 GLU    90      27.970  53.252  38.530  1.00  0.00           H  
ATOM   1397  HB3 GLU    90      29.440  54.234  38.729  1.00  0.00           H  
ATOM   1398  HG2 GLU    90      30.288  53.058  36.534  1.00  0.00           H  
ATOM   1399  HG3 GLU    90      28.601  52.410  36.460  1.00  0.00           H  
ATOM   1400  N   HIS    91      30.406  52.654  41.441  1.00  0.00           N  
ATOM   1401  CA  HIS    91      30.351  52.481  42.891  1.00  0.00           C  
ATOM   1402  C   HIS    91      31.054  53.660  43.633  1.00  0.00           C  
ATOM   1403  O   HIS    91      32.072  54.105  43.178  1.00  0.00           O  
ATOM   1404  CB  HIS    91      31.234  51.226  43.183  1.00  0.00           C  
ATOM   1405  CG  HIS    91      31.397  50.683  44.558  1.00  0.00           C  
ATOM   1406  ND1 HIS    91      32.433  49.773  44.924  1.00  0.00           N  
ATOM   1407  CE1 HIS    91      32.274  49.646  46.292  1.00  0.00           C  
ATOM   1408  NE2 HIS    91      31.208  50.331  46.651  1.00  0.00           N  
ATOM   1409  CD2 HIS    91      30.581  50.941  45.608  1.00  0.00           C  
ATOM   1410  H   HIS    91      31.309  52.896  41.058  1.00  0.00           H  
ATOM   1411  HA  HIS    91      29.345  52.315  43.277  1.00  0.00           H  
ATOM   1412  HB2 HIS    91      30.838  50.438  42.543  1.00  0.00           H  
ATOM   1413  HB3 HIS    91      32.278  51.372  42.903  1.00  0.00           H  
ATOM   1414  HE1 HIS    91      32.846  49.048  46.986  1.00  0.00           H  
ATOM   1415  HE2 HIS    91      30.889  50.287  47.608  1.00  0.00           H  
ATOM   1416  HD2 HIS    91      29.674  51.525  45.553  1.00  0.00           H  
ATOM   1417  N   MET    92      30.486  54.182  44.733  1.00  0.00           N  
ATOM   1418  CA  MET    92      30.978  55.370  45.380  1.00  0.00           C  
ATOM   1419  C   MET    92      31.640  55.159  46.682  1.00  0.00           C  
ATOM   1420  O   MET    92      31.283  54.260  47.499  1.00  0.00           O  
ATOM   1421  CB  MET    92      29.889  56.369  45.597  1.00  0.00           C  
ATOM   1422  CG  MET    92      29.400  57.160  44.334  1.00  0.00           C  
ATOM   1423  SD  MET    92      27.960  58.196  44.571  1.00  0.00           S  
ATOM   1424  CE  MET    92      26.647  56.963  44.498  1.00  0.00           C  
ATOM   1425  H   MET    92      29.595  53.900  45.116  1.00  0.00           H  
ATOM   1426  HA  MET    92      31.705  55.751  44.663  1.00  0.00           H  
ATOM   1427  HB2 MET    92      29.015  55.886  46.034  1.00  0.00           H  
ATOM   1428  HB3 MET    92      30.251  57.118  46.301  1.00  0.00           H  
ATOM   1429  HG2 MET    92      30.257  57.795  44.113  1.00  0.00           H  
ATOM   1430  HG3 MET    92      29.178  56.456  43.532  1.00  0.00           H  
ATOM   1431  HE1 MET    92      26.075  57.008  43.571  1.00  0.00           H  
ATOM   1432  HE2 MET    92      27.018  55.945  44.622  1.00  0.00           H  
ATOM   1433  HE3 MET    92      25.978  57.103  45.347  1.00  0.00           H  
ATOM   1434  N   PHE    93      32.739  55.962  46.903  1.00  0.00           N  
ATOM   1435  CA  PHE    93      33.302  56.092  48.308  1.00  0.00           C  
ATOM   1436  C   PHE    93      33.354  57.575  48.724  1.00  0.00           C  
ATOM   1437  O   PHE    93      33.333  58.473  47.809  1.00  0.00           O  
ATOM   1438  CB  PHE    93      34.736  55.522  48.247  1.00  0.00           C  
ATOM   1439  CG  PHE    93      34.851  54.021  47.999  1.00  0.00           C  
ATOM   1440  CD1 PHE    93      34.347  53.379  46.860  1.00  0.00           C  
ATOM   1441  CE1 PHE    93      34.564  52.066  46.578  1.00  0.00           C  
ATOM   1442  CZ  PHE    93      35.200  51.301  47.529  1.00  0.00           C  
ATOM   1443  CE2 PHE    93      35.659  51.879  48.728  1.00  0.00           C  
ATOM   1444  CD2 PHE    93      35.488  53.203  48.945  1.00  0.00           C  
ATOM   1445  H   PHE    93      32.990  56.701  46.262  1.00  0.00           H  
ATOM   1446  HA  PHE    93      32.630  55.559  48.980  1.00  0.00           H  
ATOM   1447  HB2 PHE    93      35.250  56.000  47.413  1.00  0.00           H  
ATOM   1448  HB3 PHE    93      35.346  55.779  49.113  1.00  0.00           H  
ATOM   1449  HD1 PHE    93      33.923  53.933  46.036  1.00  0.00           H  
ATOM   1450  HE1 PHE    93      34.294  51.679  45.607  1.00  0.00           H  
ATOM   1451  HZ  PHE    93      35.378  50.265  47.282  1.00  0.00           H  
ATOM   1452  HE2 PHE    93      36.167  51.252  49.446  1.00  0.00           H  
ATOM   1453  HD2 PHE    93      35.735  53.709  49.866  1.00  0.00           H  
ATOM   1454  N   GLU    94      33.424  57.891  49.987  1.00  0.00           N  
ATOM   1455  CA  GLU    94      33.632  59.257  50.452  1.00  0.00           C  
ATOM   1456  C   GLU    94      34.780  59.382  51.434  1.00  0.00           C  
ATOM   1457  O   GLU    94      35.043  58.417  52.184  1.00  0.00           O  
ATOM   1458  CB  GLU    94      32.391  59.979  50.888  1.00  0.00           C  
ATOM   1459  CG  GLU    94      31.922  59.474  52.287  1.00  0.00           C  
ATOM   1460  CD  GLU    94      30.664  60.139  52.848  1.00  0.00           C  
ATOM   1461  OE1 GLU    94      29.706  60.512  52.115  1.00  0.00           O  
ATOM   1462  OE2 GLU    94      30.665  60.463  54.030  1.00  0.00           O1-
ATOM   1463  H   GLU    94      33.358  57.154  50.676  1.00  0.00           H  
ATOM   1464  HA  GLU    94      33.942  59.879  49.613  1.00  0.00           H  
ATOM   1465  HB2 GLU    94      32.495  61.058  51.005  1.00  0.00           H  
ATOM   1466  HB3 GLU    94      31.572  59.649  50.249  1.00  0.00           H  
ATOM   1467  HG2 GLU    94      31.654  58.424  52.170  1.00  0.00           H  
ATOM   1468  HG3 GLU    94      32.709  59.658  53.018  1.00  0.00           H  
ATOM   1469  N   THR    95      35.456  60.531  51.454  1.00  0.00           N  
ATOM   1470  CA  THR    95      36.439  60.971  52.454  1.00  0.00           C  
ATOM   1471  C   THR    95      35.820  61.566  53.704  1.00  0.00           C  
ATOM   1472  O   THR    95      34.636  61.758  53.721  1.00  0.00           O  
ATOM   1473  CB  THR    95      37.644  61.819  51.828  1.00  0.00           C  
ATOM   1474  CG2 THR    95      37.100  63.213  51.546  1.00  0.00           C  
ATOM   1475  OG1 THR    95      38.782  61.996  52.687  1.00  0.00           O  
ATOM   1476  H   THR    95      35.189  61.292  50.847  1.00  0.00           H  
ATOM   1477  HA  THR    95      36.906  60.040  52.776  1.00  0.00           H  
ATOM   1478  HB  THR    95      37.899  61.321  50.892  1.00  0.00           H  
ATOM   1479 HG21 THR    95      37.005  63.820  52.447  1.00  0.00           H  
ATOM   1480 HG22 THR    95      37.833  63.708  50.909  1.00  0.00           H  
ATOM   1481 HG23 THR    95      36.160  63.207  50.994  1.00  0.00           H  
ATOM   1482  HG1 THR    95      39.372  61.290  52.410  1.00  0.00           H  
ATOM   1483  N   GLU    96      36.705  61.846  54.709  1.00  0.00           N  
ATOM   1484  CA  GLU    96      36.247  62.306  56.025  1.00  0.00           C  
ATOM   1485  C   GLU    96      35.631  63.766  56.064  1.00  0.00           C  
ATOM   1486  O   GLU    96      34.923  64.145  56.993  1.00  0.00           O  
ATOM   1487  CB  GLU    96      37.432  62.274  56.954  1.00  0.00           C  
ATOM   1488  CG  GLU    96      38.000  60.848  57.292  1.00  0.00           C  
ATOM   1489  CD  GLU    96      38.716  60.165  56.045  1.00  0.00           C  
ATOM   1490  OE1 GLU    96      38.459  58.993  55.692  1.00  0.00           O  
ATOM   1491  OE2 GLU    96      39.514  60.881  55.459  1.00  0.00           O1-
ATOM   1492  H   GLU    96      37.668  61.639  54.484  1.00  0.00           H  
ATOM   1493  HA  GLU    96      35.444  61.652  56.364  1.00  0.00           H  
ATOM   1494  HB2 GLU    96      38.192  62.941  56.548  1.00  0.00           H  
ATOM   1495  HB3 GLU    96      37.264  62.680  57.952  1.00  0.00           H  
ATOM   1496  HG2 GLU    96      38.682  60.806  58.142  1.00  0.00           H  
ATOM   1497  HG3 GLU    96      37.134  60.258  57.590  1.00  0.00           H  
ATOM   1498  N   ASP    97      35.936  64.599  55.069  1.00  0.00           N  
ATOM   1499  CA  ASP    97      35.326  65.895  54.851  1.00  0.00           C  
ATOM   1500  C   ASP    97      34.038  65.795  53.972  1.00  0.00           C  
ATOM   1501  O   ASP    97      33.323  66.733  53.669  1.00  0.00           O  
ATOM   1502  CB  ASP    97      36.307  66.903  54.252  1.00  0.00           C  
ATOM   1503  CG  ASP    97      36.659  66.646  52.804  1.00  0.00           C  
ATOM   1504  OD1 ASP    97      35.983  65.965  52.051  1.00  0.00           O  
ATOM   1505  OD2 ASP    97      37.714  67.298  52.461  1.00  0.00           O1-
ATOM   1506  H   ASP    97      36.533  64.166  54.378  1.00  0.00           H  
ATOM   1507  HA  ASP    97      35.002  66.221  55.840  1.00  0.00           H  
ATOM   1508  HB2 ASP    97      35.832  67.884  54.256  1.00  0.00           H  
ATOM   1509  HB3 ASP    97      37.143  66.992  54.946  1.00  0.00           H  
ATOM   1510  N   GLY    98      33.562  64.549  53.588  1.00  0.00           N  
ATOM   1511  CA  GLY    98      32.383  64.129  52.793  1.00  0.00           C  
ATOM   1512  C   GLY    98      32.489  64.160  51.275  1.00  0.00           C  
ATOM   1513  O   GLY    98      31.536  63.870  50.584  1.00  0.00           O  
ATOM   1514  H   GLY    98      34.185  63.756  53.646  1.00  0.00           H  
ATOM   1515  HA2 GLY    98      32.044  63.147  53.122  1.00  0.00           H  
ATOM   1516  HA3 GLY    98      31.556  64.810  52.994  1.00  0.00           H  
ATOM   1517  N   SER    99      33.598  64.709  50.742  1.00  0.00           N  
ATOM   1518  CA  SER    99      33.881  64.793  49.277  1.00  0.00           C  
ATOM   1519  C   SER    99      33.787  63.375  48.735  1.00  0.00           C  
ATOM   1520  O   SER    99      34.404  62.496  49.312  1.00  0.00           O  
ATOM   1521  CB  SER    99      35.197  65.447  48.985  1.00  0.00           C  
ATOM   1522  OG  SER    99      35.435  66.589  49.726  1.00  0.00           O  
ATOM   1523  H   SER    99      34.274  65.134  51.362  1.00  0.00           H  
ATOM   1524  HA  SER    99      33.069  65.411  48.893  1.00  0.00           H  
ATOM   1525  HB2 SER    99      36.019  64.792  49.272  1.00  0.00           H  
ATOM   1526  HB3 SER    99      35.326  65.595  47.913  1.00  0.00           H  
ATOM   1527  HG  SER    99      35.628  66.336  50.632  1.00  0.00           H  
ATOM   1528  N   LYS   100      33.142  63.167  47.558  1.00  0.00           N  
ATOM   1529  CA  LYS   100      32.723  61.854  47.031  1.00  0.00           C  
ATOM   1530  C   LYS   100      32.902  61.642  45.507  1.00  0.00           C  
ATOM   1531  O   LYS   100      32.690  62.599  44.711  1.00  0.00           O  
ATOM   1532  CB  LYS   100      31.249  61.502  47.436  1.00  0.00           C  
ATOM   1533  CG  LYS   100      30.624  60.186  47.100  1.00  0.00           C  
ATOM   1534  CD  LYS   100      29.190  60.072  47.586  1.00  0.00           C  
ATOM   1535  CE  LYS   100      29.129  59.924  49.144  1.00  0.00           C  
ATOM   1536  NZ  LYS   100      27.752  60.049  49.621  1.00  0.00           N1+
ATOM   1537  H   LYS   100      32.866  64.024  47.102  1.00  0.00           H  
ATOM   1538  HA  LYS   100      33.316  61.121  47.578  1.00  0.00           H  
ATOM   1539  HB2 LYS   100      31.263  61.548  48.525  1.00  0.00           H  
ATOM   1540  HB3 LYS   100      30.647  62.196  46.850  1.00  0.00           H  
ATOM   1541  HG2 LYS   100      30.586  60.118  46.013  1.00  0.00           H  
ATOM   1542  HG3 LYS   100      31.209  59.302  47.353  1.00  0.00           H  
ATOM   1543  HD2 LYS   100      28.483  60.842  47.277  1.00  0.00           H  
ATOM   1544  HD3 LYS   100      28.746  59.173  47.158  1.00  0.00           H  
ATOM   1545  HE2 LYS   100      29.507  58.991  49.562  1.00  0.00           H  
ATOM   1546  HE3 LYS   100      29.600  60.792  49.605  1.00  0.00           H  
ATOM   1547  HZ1 LYS   100      27.728  60.354  50.584  1.00  0.00           H  
ATOM   1548  HZ2 LYS   100      27.320  60.827  49.142  1.00  0.00           H  
ATOM   1549  HZ3 LYS   100      27.249  59.174  49.590  1.00  0.00           H  
ATOM   1550  N   ASP   101      33.330  60.482  45.051  1.00  0.00           N  
ATOM   1551  CA  ASP   101      33.620  60.053  43.696  1.00  0.00           C  
ATOM   1552  C   ASP   101      33.291  58.596  43.538  1.00  0.00           C  
ATOM   1553  O   ASP   101      33.006  57.808  44.464  1.00  0.00           O  
ATOM   1554  CB  ASP   101      35.122  60.379  43.299  1.00  0.00           C  
ATOM   1555  CG  ASP   101      35.379  60.285  41.809  1.00  0.00           C  
ATOM   1556  OD1 ASP   101      34.478  60.600  41.032  1.00  0.00           O  
ATOM   1557  OD2 ASP   101      36.540  60.154  41.396  1.00  0.00           O1-
ATOM   1558  H   ASP   101      33.312  59.769  45.766  1.00  0.00           H  
ATOM   1559  HA  ASP   101      33.016  60.675  43.036  1.00  0.00           H  
ATOM   1560  HB2 ASP   101      35.346  61.424  43.512  1.00  0.00           H  
ATOM   1561  HB3 ASP   101      35.777  59.715  43.863  1.00  0.00           H  
ATOM   1562  N   GLU   102      33.159  58.214  42.280  1.00  0.00           N  
ATOM   1563  CA  GLU   102      32.800  56.847  41.918  1.00  0.00           C  
ATOM   1564  C   GLU   102      33.767  56.247  40.964  1.00  0.00           C  
ATOM   1565  O   GLU   102      34.369  56.890  40.125  1.00  0.00           O  
ATOM   1566  CB  GLU   102      31.311  56.935  41.501  1.00  0.00           C  
ATOM   1567  CG  GLU   102      30.977  57.114  40.033  1.00  0.00           C  
ATOM   1568  CD  GLU   102      29.411  57.158  39.885  1.00  0.00           C  
ATOM   1569  OE1 GLU   102      28.996  57.760  38.879  1.00  0.00           O  
ATOM   1570  OE2 GLU   102      28.657  56.544  40.643  1.00  0.00           O1-
ATOM   1571  H   GLU   102      33.410  58.858  41.544  1.00  0.00           H  
ATOM   1572  HA  GLU   102      32.824  56.260  42.836  1.00  0.00           H  
ATOM   1573  HB2 GLU   102      30.860  55.956  41.661  1.00  0.00           H  
ATOM   1574  HB3 GLU   102      30.837  57.728  42.079  1.00  0.00           H  
ATOM   1575  HG2 GLU   102      31.419  58.015  39.606  1.00  0.00           H  
ATOM   1576  HG3 GLU   102      31.450  56.313  39.466  1.00  0.00           H  
ATOM   1577  N   TRP   103      33.911  54.944  41.057  1.00  0.00           N  
ATOM   1578  CA  TRP   103      34.818  54.065  40.299  1.00  0.00           C  
ATOM   1579  C   TRP   103      34.025  53.020  39.560  1.00  0.00           C  
ATOM   1580  O   TRP   103      33.212  52.264  40.148  1.00  0.00           O  
ATOM   1581  CB  TRP   103      35.802  53.366  41.187  1.00  0.00           C  
ATOM   1582  CG  TRP   103      36.838  54.231  41.923  1.00  0.00           C  
ATOM   1583  CD1 TRP   103      38.145  54.050  41.625  1.00  0.00           C  
ATOM   1584  NE1 TRP   103      38.912  54.806  42.420  1.00  0.00           N  
ATOM   1585  CE2 TRP   103      38.151  55.564  43.222  1.00  0.00           C  
ATOM   1586  CZ2 TRP   103      38.495  56.582  44.092  1.00  0.00           C  
ATOM   1587  CH2 TRP   103      37.467  57.316  44.827  1.00  0.00           C  
ATOM   1588  CZ3 TRP   103      36.149  56.838  44.693  1.00  0.00           C  
ATOM   1589  CE3 TRP   103      35.820  55.851  43.799  1.00  0.00           C  
ATOM   1590  CD2 TRP   103      36.835  55.162  43.036  1.00  0.00           C  
ATOM   1591  H   TRP   103      33.277  54.501  41.706  1.00  0.00           H  
ATOM   1592  HA  TRP   103      35.363  54.630  39.543  1.00  0.00           H  
ATOM   1593  HB2 TRP   103      35.269  52.806  41.956  1.00  0.00           H  
ATOM   1594  HB3 TRP   103      36.339  52.599  40.629  1.00  0.00           H  
ATOM   1595  HD1 TRP   103      38.541  53.248  41.020  1.00  0.00           H  
ATOM   1596  HE1 TRP   103      39.922  54.799  42.391  1.00  0.00           H  
ATOM   1597  HZ2 TRP   103      39.513  56.936  44.164  1.00  0.00           H  
ATOM   1598  HH2 TRP   103      37.717  58.063  45.566  1.00  0.00           H  
ATOM   1599  HZ3 TRP   103      35.338  57.267  45.263  1.00  0.00           H  
ATOM   1600  HE3 TRP   103      34.802  55.506  43.699  1.00  0.00           H  
ATOM   1601  N   ARG   104      34.356  52.877  38.257  1.00  0.00           N  
ATOM   1602  CA  ARG   104      33.909  51.757  37.374  1.00  0.00           C  
ATOM   1603  C   ARG   104      34.663  50.486  37.697  1.00  0.00           C  
ATOM   1604  O   ARG   104      35.868  50.540  37.924  1.00  0.00           O  
ATOM   1605  CB  ARG   104      34.021  52.210  35.870  1.00  0.00           C  
ATOM   1606  CG  ARG   104      33.027  53.225  35.430  1.00  0.00           C  
ATOM   1607  CD  ARG   104      33.497  53.928  34.129  1.00  0.00           C  
ATOM   1608  NE  ARG   104      33.759  52.934  33.096  1.00  0.00           N  
ATOM   1609  CZ  ARG   104      32.862  52.482  32.179  1.00  0.00           C  
ATOM   1610  NH1 ARG   104      31.617  52.862  32.032  1.00  0.00           N  
ATOM   1611  NH2 ARG   104      33.301  51.560  31.434  1.00  0.00           N1+
ATOM   1612  H   ARG   104      35.060  53.525  37.932  1.00  0.00           H  
ATOM   1613  HA  ARG   104      32.857  51.588  37.604  1.00  0.00           H  
ATOM   1614  HB2 ARG   104      35.016  52.650  35.813  1.00  0.00           H  
ATOM   1615  HB3 ARG   104      33.922  51.391  35.158  1.00  0.00           H  
ATOM   1616  HG2 ARG   104      32.053  52.792  35.204  1.00  0.00           H  
ATOM   1617  HG3 ARG   104      32.975  53.947  36.245  1.00  0.00           H  
ATOM   1618  HD2 ARG   104      32.727  54.626  33.801  1.00  0.00           H  
ATOM   1619  HD3 ARG   104      34.429  54.480  34.252  1.00  0.00           H  
ATOM   1620  HE  ARG   104      34.668  52.501  33.177  1.00  0.00           H  
ATOM   1621 HH11 ARG   104      31.219  53.654  32.516  1.00  0.00           H  
ATOM   1622 HH12 ARG   104      31.131  52.340  31.317  1.00  0.00           H  
ATOM   1623 HH21 ARG   104      34.278  51.410  31.638  1.00  0.00           H  
ATOM   1624 HH22 ARG   104      32.668  51.268  30.704  1.00  0.00           H  
ATOM   1625  N   GLY   105      33.984  49.352  37.666  1.00  0.00           N  
ATOM   1626  CA  GLY   105      34.468  48.081  38.129  1.00  0.00           C  
ATOM   1627  C   GLY   105      33.581  46.924  37.838  1.00  0.00           C  
ATOM   1628  O   GLY   105      32.831  47.098  36.910  1.00  0.00           O  
ATOM   1629  H   GLY   105      32.981  49.375  37.550  1.00  0.00           H  
ATOM   1630  HA2 GLY   105      35.423  47.861  37.653  1.00  0.00           H  
ATOM   1631  HA3 GLY   105      34.741  48.099  39.184  1.00  0.00           H  
ATOM   1632  N   MET   106      33.580  45.857  38.564  1.00  0.00           N  
ATOM   1633  CA  MET   106      32.920  44.585  38.157  1.00  0.00           C  
ATOM   1634  C   MET   106      32.617  43.782  39.437  1.00  0.00           C  
ATOM   1635  O   MET   106      33.613  43.356  40.099  1.00  0.00           O  
ATOM   1636  CB  MET   106      33.840  43.813  37.151  1.00  0.00           C  
ATOM   1637  CG  MET   106      33.131  42.469  36.712  1.00  0.00           C  
ATOM   1638  SD  MET   106      34.000  41.934  35.248  1.00  0.00           S  
ATOM   1639  CE  MET   106      33.389  40.237  35.182  1.00  0.00           C  
ATOM   1640  H   MET   106      34.246  45.873  39.323  1.00  0.00           H  
ATOM   1641  HA  MET   106      31.919  44.844  37.812  1.00  0.00           H  
ATOM   1642  HB2 MET   106      34.056  44.410  36.265  1.00  0.00           H  
ATOM   1643  HB3 MET   106      34.734  43.439  37.650  1.00  0.00           H  
ATOM   1644  HG2 MET   106      33.233  41.797  37.564  1.00  0.00           H  
ATOM   1645  HG3 MET   106      32.056  42.639  36.648  1.00  0.00           H  
ATOM   1646  HE1 MET   106      33.871  39.664  35.975  1.00  0.00           H  
ATOM   1647  HE2 MET   106      32.305  40.342  35.234  1.00  0.00           H  
ATOM   1648  HE3 MET   106      33.628  39.798  34.213  1.00  0.00           H  
ATOM   1649  N   VAL   107      31.412  43.401  39.764  1.00  0.00           N  
ATOM   1650  CA  VAL   107      31.102  42.464  40.864  1.00  0.00           C  
ATOM   1651  C   VAL   107      31.178  40.964  40.422  1.00  0.00           C  
ATOM   1652  O   VAL   107      30.464  40.561  39.532  1.00  0.00           O  
ATOM   1653  CB  VAL   107      29.769  42.727  41.588  1.00  0.00           C  
ATOM   1654  CG1 VAL   107      29.324  41.745  42.715  1.00  0.00           C  
ATOM   1655  CG2 VAL   107      29.723  44.121  42.135  1.00  0.00           C  
ATOM   1656  H   VAL   107      30.632  43.700  39.197  1.00  0.00           H  
ATOM   1657  HA  VAL   107      31.887  42.537  41.617  1.00  0.00           H  
ATOM   1658  HB  VAL   107      29.023  42.632  40.799  1.00  0.00           H  
ATOM   1659 HG11 VAL   107      28.272  41.893  42.961  1.00  0.00           H  
ATOM   1660 HG12 VAL   107      29.440  40.777  42.227  1.00  0.00           H  
ATOM   1661 HG13 VAL   107      30.049  41.918  43.510  1.00  0.00           H  
ATOM   1662 HG21 VAL   107      30.616  44.250  42.746  1.00  0.00           H  
ATOM   1663 HG22 VAL   107      29.673  44.879  41.353  1.00  0.00           H  
ATOM   1664 HG23 VAL   107      28.875  44.274  42.802  1.00  0.00           H  
ATOM   1665  N   LEU   108      31.998  40.158  41.139  1.00  0.00           N  
ATOM   1666  CA  LEU   108      32.453  38.863  40.572  1.00  0.00           C  
ATOM   1667  C   LEU   108      31.695  37.619  41.145  1.00  0.00           C  
ATOM   1668  O   LEU   108      31.535  36.699  40.376  1.00  0.00           O  
ATOM   1669  CB  LEU   108      33.959  38.762  40.897  1.00  0.00           C  
ATOM   1670  CG  LEU   108      34.765  39.906  40.240  1.00  0.00           C  
ATOM   1671  CD1 LEU   108      36.078  39.992  41.064  1.00  0.00           C  
ATOM   1672  CD2 LEU   108      35.084  39.683  38.770  1.00  0.00           C  
ATOM   1673  H   LEU   108      32.429  40.648  41.910  1.00  0.00           H  
ATOM   1674  HA  LEU   108      32.344  38.829  39.488  1.00  0.00           H  
ATOM   1675  HB2 LEU   108      34.066  38.776  41.982  1.00  0.00           H  
ATOM   1676  HB3 LEU   108      34.416  37.827  40.571  1.00  0.00           H  
ATOM   1677  HG  LEU   108      34.281  40.883  40.248  1.00  0.00           H  
ATOM   1678 HD11 LEU   108      35.986  40.181  42.133  1.00  0.00           H  
ATOM   1679 HD12 LEU   108      36.506  38.994  40.971  1.00  0.00           H  
ATOM   1680 HD13 LEU   108      36.833  40.640  40.618  1.00  0.00           H  
ATOM   1681 HD21 LEU   108      35.669  40.485  38.320  1.00  0.00           H  
ATOM   1682 HD22 LEU   108      35.747  38.819  38.745  1.00  0.00           H  
ATOM   1683 HD23 LEU   108      34.190  39.377  38.227  1.00  0.00           H  
ATOM   1684  N   ALA   109      31.293  37.600  42.437  1.00  0.00           N  
ATOM   1685  CA  ALA   109      30.528  36.567  43.104  1.00  0.00           C  
ATOM   1686  C   ALA   109      30.132  36.981  44.608  1.00  0.00           C  
ATOM   1687  O   ALA   109      30.809  37.861  45.166  1.00  0.00           O  
ATOM   1688  CB  ALA   109      31.416  35.323  43.261  1.00  0.00           C  
ATOM   1689  H   ALA   109      31.542  38.417  42.975  1.00  0.00           H  
ATOM   1690  HA  ALA   109      29.594  36.321  42.599  1.00  0.00           H  
ATOM   1691  HB1 ALA   109      31.704  34.805  42.346  1.00  0.00           H  
ATOM   1692  HB2 ALA   109      32.389  35.600  43.668  1.00  0.00           H  
ATOM   1693  HB3 ALA   109      30.824  34.595  43.815  1.00  0.00           H  
ATOM   1694  N   ARG   110      29.188  36.336  45.295  1.00  0.00           N  
ATOM   1695  CA  ARG   110      28.883  36.565  46.762  1.00  0.00           C  
ATOM   1696  C   ARG   110      30.033  35.800  47.545  1.00  0.00           C  
ATOM   1697  O   ARG   110      30.524  34.797  47.130  1.00  0.00           O  
ATOM   1698  CB  ARG   110      27.510  36.129  47.135  1.00  0.00           C  
ATOM   1699  CG  ARG   110      27.308  34.601  47.155  1.00  0.00           C  
ATOM   1700  CD  ARG   110      25.924  34.158  47.677  1.00  0.00           C  
ATOM   1701  NE  ARG   110      24.857  34.705  46.770  1.00  0.00           N  
ATOM   1702  CZ  ARG   110      24.596  34.136  45.631  1.00  0.00           C  
ATOM   1703  NH1 ARG   110      25.156  33.021  45.248  1.00  0.00           N  
ATOM   1704  NH2 ARG   110      23.752  34.727  44.837  1.00  0.00           N1+
ATOM   1705  H   ARG   110      28.750  35.519  44.894  1.00  0.00           H  
ATOM   1706  HA  ARG   110      28.961  37.627  46.995  1.00  0.00           H  
ATOM   1707  HB2 ARG   110      27.321  36.380  48.179  1.00  0.00           H  
ATOM   1708  HB3 ARG   110      26.786  36.598  46.467  1.00  0.00           H  
ATOM   1709  HG2 ARG   110      27.570  34.216  46.170  1.00  0.00           H  
ATOM   1710  HG3 ARG   110      28.108  34.237  47.799  1.00  0.00           H  
ATOM   1711  HD2 ARG   110      25.801  33.095  47.886  1.00  0.00           H  
ATOM   1712  HD3 ARG   110      25.840  34.645  48.648  1.00  0.00           H  
ATOM   1713  HE  ARG   110      24.546  35.648  46.955  1.00  0.00           H  
ATOM   1714 HH11 ARG   110      25.747  32.511  45.889  1.00  0.00           H  
ATOM   1715 HH12 ARG   110      24.834  32.631  44.374  1.00  0.00           H  
ATOM   1716 HH21 ARG   110      23.170  35.500  45.127  1.00  0.00           H  
ATOM   1717 HH22 ARG   110      23.500  34.384  43.921  1.00  0.00           H  
ATOM   1718  N   ALA   111      30.396  36.314  48.699  1.00  0.00           N  
ATOM   1719  CA  ALA   111      31.392  35.863  49.714  1.00  0.00           C  
ATOM   1720  C   ALA   111      31.020  34.536  50.411  1.00  0.00           C  
ATOM   1721  O   ALA   111      29.839  34.156  50.438  1.00  0.00           O  
ATOM   1722  CB  ALA   111      31.596  37.012  50.686  1.00  0.00           C  
ATOM   1723  H   ALA   111      29.884  37.114  49.043  1.00  0.00           H  
ATOM   1724  HA  ALA   111      32.336  35.789  49.174  1.00  0.00           H  
ATOM   1725  HB1 ALA   111      32.609  36.979  51.085  1.00  0.00           H  
ATOM   1726  HB2 ALA   111      31.568  37.961  50.150  1.00  0.00           H  
ATOM   1727  HB3 ALA   111      30.820  36.944  51.448  1.00  0.00           H  
ATOM   1728  N   PRO   112      31.966  33.891  51.167  1.00  0.00           N  
ATOM   1729  CA  PRO   112      31.554  32.915  52.261  1.00  0.00           C  
ATOM   1730  C   PRO   112      30.615  33.634  53.207  1.00  0.00           C  
ATOM   1731  O   PRO   112      30.823  34.759  53.601  1.00  0.00           O  
ATOM   1732  CD  PRO   112      33.428  34.162  51.220  1.00  0.00           C  
ATOM   1733  CG  PRO   112      33.928  32.975  52.096  1.00  0.00           C  
ATOM   1734  CB  PRO   112      32.814  32.394  52.940  1.00  0.00           C  
ATOM   1735  HD2 PRO   112      33.569  35.100  51.757  1.00  0.00           H  
ATOM   1736  HD3 PRO   112      33.873  34.145  50.226  1.00  0.00           H  
ATOM   1737  HG2 PRO   112      34.734  33.343  52.730  1.00  0.00           H  
ATOM   1738  HG3 PRO   112      34.284  32.262  51.353  1.00  0.00           H  
ATOM   1739  HB2 PRO   112      32.985  32.782  53.944  1.00  0.00           H  
ATOM   1740  HB3 PRO   112      32.908  31.308  52.953  1.00  0.00           H  
ATOM   1741  HA  PRO   112      31.059  32.111  51.716  1.00  0.00           H  
ATOM   1742  N   VAL   113      29.684  32.773  53.699  1.00  0.00           N  
ATOM   1743  CA  VAL   113      28.900  32.828  54.999  1.00  0.00           C  
ATOM   1744  C   VAL   113      28.060  34.046  55.362  1.00  0.00           C  
ATOM   1745  O   VAL   113      27.060  33.880  55.988  1.00  0.00           O  
ATOM   1746  CB  VAL   113      29.699  32.447  56.223  1.00  0.00           C  
ATOM   1747  CG1 VAL   113      30.308  31.028  56.090  1.00  0.00           C  
ATOM   1748  CG2 VAL   113      30.878  33.297  56.639  1.00  0.00           C  
ATOM   1749  H   VAL   113      29.578  31.932  53.150  1.00  0.00           H  
ATOM   1750  HA  VAL   113      28.077  32.113  54.984  1.00  0.00           H  
ATOM   1751  HB  VAL   113      29.037  32.363  57.085  1.00  0.00           H  
ATOM   1752 HG11 VAL   113      30.719  30.722  57.052  1.00  0.00           H  
ATOM   1753 HG12 VAL   113      29.588  30.330  55.664  1.00  0.00           H  
ATOM   1754 HG13 VAL   113      31.137  31.009  55.382  1.00  0.00           H  
ATOM   1755 HG21 VAL   113      31.718  33.307  55.944  1.00  0.00           H  
ATOM   1756 HG22 VAL   113      30.588  34.343  56.744  1.00  0.00           H  
ATOM   1757 HG23 VAL   113      31.283  32.914  57.575  1.00  0.00           H  
ATOM   1758  N   MET   114      28.367  35.196  54.760  1.00  0.00           N  
ATOM   1759  CA  MET   114      27.611  36.423  54.977  1.00  0.00           C  
ATOM   1760  C   MET   114      27.230  36.952  53.596  1.00  0.00           C  
ATOM   1761  O   MET   114      27.939  37.793  53.063  1.00  0.00           O  
ATOM   1762  CB  MET   114      28.444  37.412  55.738  1.00  0.00           C  
ATOM   1763  CG  MET   114      28.323  37.161  57.244  1.00  0.00           C  
ATOM   1764  SD  MET   114      26.960  38.052  58.137  1.00  0.00           S  
ATOM   1765  CE  MET   114      27.640  39.748  58.040  1.00  0.00           C  
ATOM   1766  H   MET   114      29.153  35.170  54.125  1.00  0.00           H  
ATOM   1767  HA  MET   114      26.693  36.256  55.540  1.00  0.00           H  
ATOM   1768  HB2 MET   114      29.476  37.220  55.445  1.00  0.00           H  
ATOM   1769  HB3 MET   114      28.216  38.447  55.484  1.00  0.00           H  
ATOM   1770  HG2 MET   114      28.129  36.104  57.427  1.00  0.00           H  
ATOM   1771  HG3 MET   114      29.204  37.387  57.844  1.00  0.00           H  
ATOM   1772  HE1 MET   114      28.364  39.712  58.854  1.00  0.00           H  
ATOM   1773  HE2 MET   114      28.022  39.936  57.037  1.00  0.00           H  
ATOM   1774  HE3 MET   114      26.850  40.481  58.205  1.00  0.00           H  
ATOM   1775  N   ASN   115      26.098  36.469  52.997  1.00  0.00           N  
ATOM   1776  CA  ASN   115      25.639  36.717  51.616  1.00  0.00           C  
ATOM   1777  C   ASN   115      25.438  38.205  51.299  1.00  0.00           C  
ATOM   1778  O   ASN   115      25.249  38.593  50.143  1.00  0.00           O  
ATOM   1779  CB  ASN   115      24.321  35.870  51.441  1.00  0.00           C  
ATOM   1780  CG  ASN   115      24.465  34.353  51.225  1.00  0.00           C  
ATOM   1781  OD1 ASN   115      25.075  33.700  52.038  1.00  0.00           O  
ATOM   1782  ND2 ASN   115      23.925  33.873  50.111  1.00  0.00           N  
ATOM   1783  H   ASN   115      25.529  35.812  53.512  1.00  0.00           H  
ATOM   1784  HA  ASN   115      26.395  36.294  50.955  1.00  0.00           H  
ATOM   1785  HB2 ASN   115      23.654  35.950  52.299  1.00  0.00           H  
ATOM   1786  HB3 ASN   115      23.813  36.317  50.587  1.00  0.00           H  
ATOM   1787 HD21 ASN   115      23.376  34.416  49.460  1.00  0.00           H  
ATOM   1788 HD22 ASN   115      23.985  32.869  50.012  1.00  0.00           H  
ATOM   1789  N   THR   116      25.571  39.155  52.247  1.00  0.00           N  
ATOM   1790  CA  THR   116      25.574  40.674  52.030  1.00  0.00           C  
ATOM   1791  C   THR   116      26.906  41.193  51.414  1.00  0.00           C  
ATOM   1792  O   THR   116      26.984  42.252  50.775  1.00  0.00           O  
ATOM   1793  CB  THR   116      25.500  41.418  53.330  1.00  0.00           C  
ATOM   1794  CG2 THR   116      24.123  41.318  54.048  1.00  0.00           C  
ATOM   1795  OG1 THR   116      26.420  40.915  54.314  1.00  0.00           O  
ATOM   1796  H   THR   116      25.778  38.875  53.195  1.00  0.00           H  
ATOM   1797  HA  THR   116      24.708  40.980  51.445  1.00  0.00           H  
ATOM   1798  HB  THR   116      25.790  42.445  53.108  1.00  0.00           H  
ATOM   1799 HG21 THR   116      24.069  41.874  54.984  1.00  0.00           H  
ATOM   1800 HG22 THR   116      23.382  41.712  53.354  1.00  0.00           H  
ATOM   1801 HG23 THR   116      23.997  40.243  54.176  1.00  0.00           H  
ATOM   1802  HG1 THR   116      26.488  41.562  55.020  1.00  0.00           H  
ATOM   1803  N   TRP   117      27.936  40.287  51.571  1.00  0.00           N  
ATOM   1804  CA  TRP   117      29.293  40.563  51.055  1.00  0.00           C  
ATOM   1805  C   TRP   117      29.636  39.941  49.723  1.00  0.00           C  
ATOM   1806  O   TRP   117      29.203  38.832  49.313  1.00  0.00           O  
ATOM   1807  CB  TRP   117      30.389  40.088  52.103  1.00  0.00           C  
ATOM   1808  CG  TRP   117      30.576  40.998  53.303  1.00  0.00           C  
ATOM   1809  CD1 TRP   117      29.692  41.140  54.317  1.00  0.00           C  
ATOM   1810  NE1 TRP   117      30.156  41.977  55.290  1.00  0.00           N  
ATOM   1811  CE2 TRP   117      31.422  42.332  55.004  1.00  0.00           C  
ATOM   1812  CZ2 TRP   117      32.340  43.226  55.643  1.00  0.00           C  
ATOM   1813  CH2 TRP   117      33.560  43.557  54.964  1.00  0.00           C  
ATOM   1814  CZ3 TRP   117      33.823  43.057  53.717  1.00  0.00           C  
ATOM   1815  CE3 TRP   117      32.852  42.203  53.084  1.00  0.00           C  
ATOM   1816  CD2 TRP   117      31.650  41.908  53.680  1.00  0.00           C  
ATOM   1817  H   TRP   117      27.753  39.428  52.068  1.00  0.00           H  
ATOM   1818  HA  TRP   117      29.414  41.644  50.987  1.00  0.00           H  
ATOM   1819  HB2 TRP   117      30.184  39.096  52.506  1.00  0.00           H  
ATOM   1820  HB3 TRP   117      31.282  40.138  51.480  1.00  0.00           H  
ATOM   1821  HD1 TRP   117      28.820  40.512  54.426  1.00  0.00           H  
ATOM   1822  HE1 TRP   117      29.618  42.374  56.047  1.00  0.00           H  
ATOM   1823  HZ2 TRP   117      32.011  43.696  56.559  1.00  0.00           H  
ATOM   1824  HH2 TRP   117      34.297  44.145  55.490  1.00  0.00           H  
ATOM   1825  HZ3 TRP   117      34.732  43.372  53.226  1.00  0.00           H  
ATOM   1826  HE3 TRP   117      33.006  41.926  52.052  1.00  0.00           H  
ATOM   1827  N   PHE   118      30.406  40.621  48.846  1.00  0.00           N  
ATOM   1828  CA  PHE   118      30.672  40.237  47.479  1.00  0.00           C  
ATOM   1829  C   PHE   118      32.127  40.555  47.168  1.00  0.00           C  
ATOM   1830  O   PHE   118      32.707  41.482  47.732  1.00  0.00           O  
ATOM   1831  CB  PHE   118      29.678  40.986  46.539  1.00  0.00           C  
ATOM   1832  CG  PHE   118      28.200  40.671  46.686  1.00  0.00           C  
ATOM   1833  CD1 PHE   118      27.482  41.188  47.754  1.00  0.00           C  
ATOM   1834  CE1 PHE   118      26.107  40.929  47.787  1.00  0.00           C  
ATOM   1835  CZ  PHE   118      25.392  40.242  46.880  1.00  0.00           C  
ATOM   1836  CE2 PHE   118      26.109  39.782  45.789  1.00  0.00           C  
ATOM   1837  CD2 PHE   118      27.538  39.975  45.702  1.00  0.00           C  
ATOM   1838  H   PHE   118      30.865  41.474  49.133  1.00  0.00           H  
ATOM   1839  HA  PHE   118      30.569  39.152  47.435  1.00  0.00           H  
ATOM   1840  HB2 PHE   118      29.803  42.068  46.553  1.00  0.00           H  
ATOM   1841  HB3 PHE   118      30.018  40.730  45.535  1.00  0.00           H  
ATOM   1842  HD1 PHE   118      28.011  41.791  48.478  1.00  0.00           H  
ATOM   1843  HE1 PHE   118      25.596  41.344  48.644  1.00  0.00           H  
ATOM   1844  HZ  PHE   118      24.319  40.122  46.906  1.00  0.00           H  
ATOM   1845  HE2 PHE   118      25.492  39.293  45.050  1.00  0.00           H  
ATOM   1846  HD2 PHE   118      28.114  39.501  44.921  1.00  0.00           H  
ATOM   1847  N   TYR   119      32.662  39.784  46.241  1.00  0.00           N  
ATOM   1848  CA  TYR   119      34.017  39.988  45.639  1.00  0.00           C  
ATOM   1849  C   TYR   119      33.902  40.969  44.449  1.00  0.00           C  
ATOM   1850  O   TYR   119      32.964  40.781  43.619  1.00  0.00           O  
ATOM   1851  CB  TYR   119      34.452  38.644  45.040  1.00  0.00           C  
ATOM   1852  CG  TYR   119      34.841  37.487  46.051  1.00  0.00           C  
ATOM   1853  CD1 TYR   119      34.110  36.311  46.166  1.00  0.00           C  
ATOM   1854  CE1 TYR   119      34.709  35.225  46.681  1.00  0.00           C  
ATOM   1855  CZ  TYR   119      36.019  35.337  47.213  1.00  0.00           C  
ATOM   1856  OH  TYR   119      36.584  34.324  47.898  1.00  0.00           O  
ATOM   1857  CE2 TYR   119      36.671  36.574  47.281  1.00  0.00           C  
ATOM   1858  CD2 TYR   119      36.093  37.626  46.614  1.00  0.00           C  
ATOM   1859  H   TYR   119      32.121  39.020  45.863  1.00  0.00           H  
ATOM   1860  HA  TYR   119      34.688  40.385  46.401  1.00  0.00           H  
ATOM   1861  HB2 TYR   119      33.811  38.234  44.259  1.00  0.00           H  
ATOM   1862  HB3 TYR   119      35.351  38.806  44.445  1.00  0.00           H  
ATOM   1863  HD1 TYR   119      33.165  36.170  45.663  1.00  0.00           H  
ATOM   1864  HE1 TYR   119      34.157  34.298  46.717  1.00  0.00           H  
ATOM   1865  HH  TYR   119      35.944  33.645  48.123  1.00  0.00           H  
ATOM   1866  HE2 TYR   119      37.663  36.628  47.706  1.00  0.00           H  
ATOM   1867  HD2 TYR   119      36.651  38.550  46.631  1.00  0.00           H  
ATOM   1868  N   ILE   120      34.831  41.988  44.366  1.00  0.00           N  
ATOM   1869  CA  ILE   120      34.678  43.056  43.355  1.00  0.00           C  
ATOM   1870  C   ILE   120      36.077  43.453  42.890  1.00  0.00           C  
ATOM   1871  O   ILE   120      37.128  43.022  43.462  1.00  0.00           O  
ATOM   1872  CB  ILE   120      33.856  44.240  43.929  1.00  0.00           C  
ATOM   1873  CG2 ILE   120      34.501  44.673  45.247  1.00  0.00           C  
ATOM   1874  CG1 ILE   120      33.771  45.528  42.989  1.00  0.00           C  
ATOM   1875  CD1 ILE   120      32.724  46.540  43.455  1.00  0.00           C  
ATOM   1876  H   ILE   120      35.526  42.094  45.091  1.00  0.00           H  
ATOM   1877  HA  ILE   120      34.191  42.750  42.429  1.00  0.00           H  
ATOM   1878  HB  ILE   120      32.832  43.909  44.101  1.00  0.00           H  
ATOM   1879 HG21 ILE   120      34.082  45.603  45.632  1.00  0.00           H  
ATOM   1880 HG22 ILE   120      34.170  43.941  45.984  1.00  0.00           H  
ATOM   1881 HG23 ILE   120      35.590  44.710  45.259  1.00  0.00           H  
ATOM   1882 HG12 ILE   120      34.686  46.091  42.803  1.00  0.00           H  
ATOM   1883 HG13 ILE   120      33.524  45.198  41.980  1.00  0.00           H  
ATOM   1884 HD11 ILE   120      31.732  46.235  43.124  1.00  0.00           H  
ATOM   1885 HD12 ILE   120      32.718  46.763  44.522  1.00  0.00           H  
ATOM   1886 HD13 ILE   120      32.897  47.399  42.807  1.00  0.00           H  
ATOM   1887  N   THR   121      36.180  44.103  41.757  1.00  0.00           N  
ATOM   1888  CA  THR   121      37.407  44.676  41.132  1.00  0.00           C  
ATOM   1889  C   THR   121      37.071  45.908  40.288  1.00  0.00           C  
ATOM   1890  O   THR   121      35.858  46.131  40.028  1.00  0.00           O  
ATOM   1891  CB  THR   121      38.100  43.562  40.265  1.00  0.00           C  
ATOM   1892  CG2 THR   121      37.395  42.950  39.077  1.00  0.00           C  
ATOM   1893  OG1 THR   121      39.284  44.066  39.806  1.00  0.00           O  
ATOM   1894  H   THR   121      35.364  44.202  41.171  1.00  0.00           H  
ATOM   1895  HA  THR   121      38.082  45.046  41.903  1.00  0.00           H  
ATOM   1896  HB  THR   121      38.338  42.710  40.902  1.00  0.00           H  
ATOM   1897 HG21 THR   121      36.436  42.523  39.370  1.00  0.00           H  
ATOM   1898 HG22 THR   121      37.256  43.706  38.304  1.00  0.00           H  
ATOM   1899 HG23 THR   121      37.852  42.125  38.531  1.00  0.00           H  
ATOM   1900  HG1 THR   121      39.871  44.065  40.565  1.00  0.00           H  
ATOM   1901  N   TYR   122      38.055  46.798  40.027  1.00  0.00           N  
ATOM   1902  CA  TYR   122      37.878  48.141  39.377  1.00  0.00           C  
ATOM   1903  C   TYR   122      38.677  48.292  38.094  1.00  0.00           C  
ATOM   1904  O   TYR   122      39.781  47.714  38.033  1.00  0.00           O  
ATOM   1905  CB  TYR   122      38.201  49.139  40.457  1.00  0.00           C  
ATOM   1906  CG  TYR   122      37.241  48.878  41.675  1.00  0.00           C  
ATOM   1907  CD1 TYR   122      37.770  48.233  42.799  1.00  0.00           C  
ATOM   1908  CE1 TYR   122      37.070  48.303  44.010  1.00  0.00           C  
ATOM   1909  CZ  TYR   122      35.701  48.745  44.049  1.00  0.00           C  
ATOM   1910  OH  TYR   122      34.986  48.742  45.226  1.00  0.00           O  
ATOM   1911  CE2 TYR   122      35.153  49.280  42.868  1.00  0.00           C  
ATOM   1912  CD2 TYR   122      35.913  49.357  41.691  1.00  0.00           C  
ATOM   1913  H   TYR   122      39.016  46.533  40.191  1.00  0.00           H  
ATOM   1914  HA  TYR   122      36.829  48.243  39.100  1.00  0.00           H  
ATOM   1915  HB2 TYR   122      39.234  49.084  40.799  1.00  0.00           H  
ATOM   1916  HB3 TYR   122      38.045  50.210  40.324  1.00  0.00           H  
ATOM   1917  HD1 TYR   122      38.765  47.844  42.646  1.00  0.00           H  
ATOM   1918  HE1 TYR   122      37.560  47.909  44.889  1.00  0.00           H  
ATOM   1919  HH  TYR   122      34.127  49.151  45.104  1.00  0.00           H  
ATOM   1920  HE2 TYR   122      34.095  49.491  42.921  1.00  0.00           H  
ATOM   1921  HD2 TYR   122      35.504  49.899  40.851  1.00  0.00           H  
ATOM   1922  N   GLU   123      38.322  49.190  37.140  1.00  0.00           N  
ATOM   1923  CA  GLU   123      39.090  49.471  35.962  1.00  0.00           C  
ATOM   1924  C   GLU   123      40.397  50.105  36.311  1.00  0.00           C  
ATOM   1925  O   GLU   123      41.364  49.872  35.641  1.00  0.00           O  
ATOM   1926  CB  GLU   123      38.336  50.402  35.017  1.00  0.00           C  
ATOM   1927  CG  GLU   123      36.963  49.882  34.454  1.00  0.00           C  
ATOM   1928  CD  GLU   123      36.312  50.873  33.480  1.00  0.00           C  
ATOM   1929  OE1 GLU   123      36.374  52.096  33.692  1.00  0.00           O  
ATOM   1930  OE2 GLU   123      35.611  50.392  32.561  1.00  0.00           O1-
ATOM   1931  H   GLU   123      37.605  49.858  37.384  1.00  0.00           H  
ATOM   1932  HA  GLU   123      39.280  48.526  35.453  1.00  0.00           H  
ATOM   1933  HB2 GLU   123      38.130  51.342  35.528  1.00  0.00           H  
ATOM   1934  HB3 GLU   123      39.039  50.555  34.199  1.00  0.00           H  
ATOM   1935  HG2 GLU   123      37.080  48.899  33.998  1.00  0.00           H  
ATOM   1936  HG3 GLU   123      36.273  49.680  35.273  1.00  0.00           H  
ATOM   1937  N   LYS   124      40.463  50.902  37.383  1.00  0.00           N  
ATOM   1938  CA  LYS   124      41.611  51.629  37.836  1.00  0.00           C  
ATOM   1939  C   LYS   124      42.432  50.739  38.813  1.00  0.00           C  
ATOM   1940  O   LYS   124      43.484  51.175  39.300  1.00  0.00           O  
ATOM   1941  CB  LYS   124      41.154  52.956  38.451  1.00  0.00           C  
ATOM   1942  CG  LYS   124      40.485  53.999  37.490  1.00  0.00           C  
ATOM   1943  CD  LYS   124      39.887  55.262  38.149  1.00  0.00           C  
ATOM   1944  CE  LYS   124      39.673  56.479  37.188  1.00  0.00           C  
ATOM   1945  NZ  LYS   124      39.285  57.571  38.151  1.00  0.00           N1+
ATOM   1946  H   LYS   124      39.584  51.256  37.735  1.00  0.00           H  
ATOM   1947  HA  LYS   124      42.254  51.819  36.977  1.00  0.00           H  
ATOM   1948  HB2 LYS   124      40.564  52.729  39.339  1.00  0.00           H  
ATOM   1949  HB3 LYS   124      42.082  53.432  38.767  1.00  0.00           H  
ATOM   1950  HG2 LYS   124      41.261  54.315  36.792  1.00  0.00           H  
ATOM   1951  HG3 LYS   124      39.685  53.448  36.994  1.00  0.00           H  
ATOM   1952  HD2 LYS   124      38.959  54.903  38.595  1.00  0.00           H  
ATOM   1953  HD3 LYS   124      40.560  55.601  38.937  1.00  0.00           H  
ATOM   1954  HE2 LYS   124      40.646  56.634  36.724  1.00  0.00           H  
ATOM   1955  HE3 LYS   124      38.887  56.095  36.538  1.00  0.00           H  
ATOM   1956  HZ1 LYS   124      40.056  57.916  38.704  1.00  0.00           H  
ATOM   1957  HZ2 LYS   124      38.854  58.403  37.774  1.00  0.00           H  
ATOM   1958  HZ3 LYS   124      38.569  57.240  38.781  1.00  0.00           H  
ATOM   1959  N   ASP   125      41.935  49.592  39.171  1.00  0.00           N  
ATOM   1960  CA  ASP   125      42.614  48.659  40.093  1.00  0.00           C  
ATOM   1961  C   ASP   125      42.164  47.170  39.947  1.00  0.00           C  
ATOM   1962  O   ASP   125      41.281  46.676  40.630  1.00  0.00           O  
ATOM   1963  CB  ASP   125      42.495  49.138  41.511  1.00  0.00           C  
ATOM   1964  CG  ASP   125      43.533  48.396  42.410  1.00  0.00           C  
ATOM   1965  OD1 ASP   125      44.293  47.490  41.870  1.00  0.00           O  
ATOM   1966  OD2 ASP   125      43.669  48.734  43.601  1.00  0.00           O1-
ATOM   1967  H   ASP   125      40.977  49.390  38.922  1.00  0.00           H  
ATOM   1968  HA  ASP   125      43.690  48.726  39.934  1.00  0.00           H  
ATOM   1969  HB2 ASP   125      42.791  50.169  41.702  1.00  0.00           H  
ATOM   1970  HB3 ASP   125      41.491  48.918  41.875  1.00  0.00           H  
ATOM   1971  N   PRO   126      42.959  46.387  39.200  1.00  0.00           N  
ATOM   1972  CA  PRO   126      42.838  44.959  38.989  1.00  0.00           C  
ATOM   1973  C   PRO   126      43.166  44.061  40.177  1.00  0.00           C  
ATOM   1974  O   PRO   126      43.385  42.891  39.920  1.00  0.00           O  
ATOM   1975  CD  PRO   126      44.122  46.861  38.422  1.00  0.00           C  
ATOM   1976  CG  PRO   126      44.868  45.586  37.987  1.00  0.00           C  
ATOM   1977  CB  PRO   126      43.635  44.670  37.740  1.00  0.00           C  
ATOM   1978  HD2 PRO   126      44.780  47.422  39.086  1.00  0.00           H  
ATOM   1979  HD3 PRO   126      43.744  47.517  37.637  1.00  0.00           H  
ATOM   1980  HG2 PRO   126      45.466  45.203  38.813  1.00  0.00           H  
ATOM   1981  HG3 PRO   126      45.433  45.736  37.066  1.00  0.00           H  
ATOM   1982  HB2 PRO   126      43.837  43.609  37.598  1.00  0.00           H  
ATOM   1983  HB3 PRO   126      43.154  44.973  36.810  1.00  0.00           H  
ATOM   1984  HA  PRO   126      41.845  44.688  38.629  1.00  0.00           H  
ATOM   1985  N   VAL   127      43.198  44.554  41.418  1.00  0.00           N  
ATOM   1986  CA  VAL   127      43.246  43.621  42.499  1.00  0.00           C  
ATOM   1987  C   VAL   127      41.806  43.045  42.914  1.00  0.00           C  
ATOM   1988  O   VAL   127      40.769  43.731  42.782  1.00  0.00           O  
ATOM   1989  CB  VAL   127      43.952  44.360  43.706  1.00  0.00           C  
ATOM   1990  CG1 VAL   127      43.932  43.558  45.031  1.00  0.00           C  
ATOM   1991  CG2 VAL   127      45.435  44.376  43.299  1.00  0.00           C  
ATOM   1992  H   VAL   127      43.105  45.546  41.584  1.00  0.00           H  
ATOM   1993  HA  VAL   127      43.789  42.706  42.262  1.00  0.00           H  
ATOM   1994  HB  VAL   127      43.633  45.396  43.820  1.00  0.00           H  
ATOM   1995 HG11 VAL   127      44.115  42.486  44.947  1.00  0.00           H  
ATOM   1996 HG12 VAL   127      44.603  43.975  45.782  1.00  0.00           H  
ATOM   1997 HG13 VAL   127      42.912  43.583  45.416  1.00  0.00           H  
ATOM   1998 HG21 VAL   127      45.871  45.091  43.997  1.00  0.00           H  
ATOM   1999 HG22 VAL   127      45.938  43.423  43.463  1.00  0.00           H  
ATOM   2000 HG23 VAL   127      45.656  44.648  42.266  1.00  0.00           H  
ATOM   2001  N   LEU   128      41.691  41.768  43.176  1.00  0.00           N  
ATOM   2002  CA  LEU   128      40.444  41.240  43.755  1.00  0.00           C  
ATOM   2003  C   LEU   128      40.248  41.877  45.189  1.00  0.00           C  
ATOM   2004  O   LEU   128      41.035  41.686  46.121  1.00  0.00           O  
ATOM   2005  CB  LEU   128      40.745  39.672  43.936  1.00  0.00           C  
ATOM   2006  CG  LEU   128      39.544  38.925  44.493  1.00  0.00           C  
ATOM   2007  CD1 LEU   128      38.314  38.785  43.599  1.00  0.00           C  
ATOM   2008  CD2 LEU   128      39.848  37.418  44.811  1.00  0.00           C  
ATOM   2009  H   LEU   128      42.569  41.269  43.203  1.00  0.00           H  
ATOM   2010  HA  LEU   128      39.555  41.476  43.170  1.00  0.00           H  
ATOM   2011  HB2 LEU   128      41.119  39.273  42.993  1.00  0.00           H  
ATOM   2012  HB3 LEU   128      41.568  39.675  44.650  1.00  0.00           H  
ATOM   2013  HG  LEU   128      39.232  39.362  45.442  1.00  0.00           H  
ATOM   2014 HD11 LEU   128      37.863  39.760  43.414  1.00  0.00           H  
ATOM   2015 HD12 LEU   128      38.601  38.347  42.643  1.00  0.00           H  
ATOM   2016 HD13 LEU   128      37.678  38.002  44.013  1.00  0.00           H  
ATOM   2017 HD21 LEU   128      38.962  36.914  45.196  1.00  0.00           H  
ATOM   2018 HD22 LEU   128      40.182  37.001  43.860  1.00  0.00           H  
ATOM   2019 HD23 LEU   128      40.737  37.453  45.440  1.00  0.00           H  
ATOM   2020  N   TYR   129      39.196  42.667  45.362  1.00  0.00           N  
ATOM   2021  CA  TYR   129      38.682  43.200  46.701  1.00  0.00           C  
ATOM   2022  C   TYR   129      37.366  42.485  47.228  1.00  0.00           C  
ATOM   2023  O   TYR   129      36.776  41.665  46.535  1.00  0.00           O  
ATOM   2024  CB  TYR   129      38.420  44.688  46.651  1.00  0.00           C  
ATOM   2025  CG  TYR   129      39.628  45.579  46.440  1.00  0.00           C  
ATOM   2026  CD1 TYR   129      40.112  45.888  45.127  1.00  0.00           C  
ATOM   2027  CE1 TYR   129      41.085  46.900  44.850  1.00  0.00           C  
ATOM   2028  CZ  TYR   129      41.576  47.672  45.922  1.00  0.00           C  
ATOM   2029  OH  TYR   129      42.380  48.722  45.873  1.00  0.00           O  
ATOM   2030  CE2 TYR   129      41.070  47.431  47.190  1.00  0.00           C  
ATOM   2031  CD2 TYR   129      40.088  46.416  47.438  1.00  0.00           C  
ATOM   2032  H   TYR   129      38.611  42.893  44.570  1.00  0.00           H  
ATOM   2033  HA  TYR   129      39.452  43.015  47.449  1.00  0.00           H  
ATOM   2034  HB2 TYR   129      37.837  44.779  45.735  1.00  0.00           H  
ATOM   2035  HB3 TYR   129      37.875  45.014  47.537  1.00  0.00           H  
ATOM   2036  HD1 TYR   129      39.744  45.393  44.240  1.00  0.00           H  
ATOM   2037  HE1 TYR   129      41.348  47.067  43.816  1.00  0.00           H  
ATOM   2038  HH  TYR   129      42.873  48.791  45.053  1.00  0.00           H  
ATOM   2039  HE2 TYR   129      41.474  48.052  47.975  1.00  0.00           H  
ATOM   2040  HD2 TYR   129      39.667  46.353  48.430  1.00  0.00           H  
ATOM   2041  N   MET   130      36.975  42.687  48.469  1.00  0.00           N  
ATOM   2042  CA  MET   130      35.665  42.287  48.980  1.00  0.00           C  
ATOM   2043  C   MET   130      35.033  43.243  49.957  1.00  0.00           C  
ATOM   2044  O   MET   130      35.779  43.721  50.829  1.00  0.00           O  
ATOM   2045  CB  MET   130      35.881  40.980  49.768  1.00  0.00           C  
ATOM   2046  CG  MET   130      34.615  40.205  50.223  1.00  0.00           C  
ATOM   2047  SD  MET   130      34.997  38.889  51.360  1.00  0.00           S  
ATOM   2048  CE  MET   130      35.539  37.682  50.149  1.00  0.00           C  
ATOM   2049  H   MET   130      37.506  43.373  48.985  1.00  0.00           H  
ATOM   2050  HA  MET   130      35.004  42.001  48.162  1.00  0.00           H  
ATOM   2051  HB2 MET   130      36.453  40.410  49.037  1.00  0.00           H  
ATOM   2052  HB3 MET   130      36.589  41.147  50.580  1.00  0.00           H  
ATOM   2053  HG2 MET   130      33.902  40.959  50.554  1.00  0.00           H  
ATOM   2054  HG3 MET   130      34.210  39.791  49.300  1.00  0.00           H  
ATOM   2055  HE1 MET   130      36.577  37.886  49.885  1.00  0.00           H  
ATOM   2056  HE2 MET   130      35.386  36.703  50.602  1.00  0.00           H  
ATOM   2057  HE3 MET   130      34.864  37.618  49.295  1.00  0.00           H  
ATOM   2058  N   TYR   131      33.715  43.422  49.801  1.00  0.00           N  
ATOM   2059  CA  TYR   131      33.001  44.509  50.497  1.00  0.00           C  
ATOM   2060  C   TYR   131      31.551  44.120  50.773  1.00  0.00           C  
ATOM   2061  O   TYR   131      30.978  43.380  50.012  1.00  0.00           O  
ATOM   2062  CB  TYR   131      33.024  45.840  49.713  1.00  0.00           C  
ATOM   2063  CG  TYR   131      34.247  46.692  49.796  1.00  0.00           C  
ATOM   2064  CD1 TYR   131      34.486  47.475  50.926  1.00  0.00           C  
ATOM   2065  CE1 TYR   131      35.636  48.300  51.014  1.00  0.00           C  
ATOM   2066  CZ  TYR   131      36.512  48.439  49.893  1.00  0.00           C  
ATOM   2067  OH  TYR   131      37.718  49.141  49.961  1.00  0.00           O  
ATOM   2068  CE2 TYR   131      36.300  47.614  48.737  1.00  0.00           C  
ATOM   2069  CD2 TYR   131      35.178  46.769  48.654  1.00  0.00           C  
ATOM   2070  H   TYR   131      33.300  42.851  49.079  1.00  0.00           H  
ATOM   2071  HA  TYR   131      33.369  44.569  51.521  1.00  0.00           H  
ATOM   2072  HB2 TYR   131      32.844  45.789  48.639  1.00  0.00           H  
ATOM   2073  HB3 TYR   131      32.210  46.390  50.184  1.00  0.00           H  
ATOM   2074  HD1 TYR   131      33.888  47.260  51.799  1.00  0.00           H  
ATOM   2075  HE1 TYR   131      35.834  48.808  51.946  1.00  0.00           H  
ATOM   2076  HH  TYR   131      38.054  49.111  50.860  1.00  0.00           H  
ATOM   2077  HE2 TYR   131      36.967  47.650  47.889  1.00  0.00           H  
ATOM   2078  HD2 TYR   131      35.026  46.239  47.725  1.00  0.00           H  
ATOM   2079  N   GLN   132      30.832  44.658  51.765  1.00  0.00           N  
ATOM   2080  CA  GLN   132      29.431  44.488  52.126  1.00  0.00           C  
ATOM   2081  C   GLN   132      28.435  45.119  51.150  1.00  0.00           C  
ATOM   2082  O   GLN   132      27.606  45.972  51.496  1.00  0.00           O  
ATOM   2083  CB  GLN   132      29.295  44.967  53.587  1.00  0.00           C  
ATOM   2084  CG  GLN   132      27.852  44.832  54.165  1.00  0.00           C  
ATOM   2085  CD  GLN   132      27.641  44.190  55.563  1.00  0.00           C  
ATOM   2086  OE1 GLN   132      26.749  43.416  55.816  1.00  0.00           O  
ATOM   2087  NE2 GLN   132      28.491  44.302  56.551  1.00  0.00           N  
ATOM   2088  H   GLN   132      31.393  45.082  52.490  1.00  0.00           H  
ATOM   2089  HA  GLN   132      29.185  43.430  52.040  1.00  0.00           H  
ATOM   2090  HB2 GLN   132      29.858  44.395  54.324  1.00  0.00           H  
ATOM   2091  HB3 GLN   132      29.559  46.023  53.530  1.00  0.00           H  
ATOM   2092  HG2 GLN   132      27.466  45.851  54.202  1.00  0.00           H  
ATOM   2093  HG3 GLN   132      27.190  44.323  53.465  1.00  0.00           H  
ATOM   2094 HE21 GLN   132      29.145  45.055  56.390  1.00  0.00           H  
ATOM   2095 HE22 GLN   132      27.983  44.125  57.405  1.00  0.00           H  
ATOM   2096  N   LEU   133      28.519  44.731  49.889  1.00  0.00           N  
ATOM   2097  CA  LEU   133      27.868  45.492  48.849  1.00  0.00           C  
ATOM   2098  C   LEU   133      26.334  45.412  48.771  1.00  0.00           C  
ATOM   2099  O   LEU   133      25.816  46.110  47.973  1.00  0.00           O  
ATOM   2100  CB  LEU   133      28.523  45.257  47.488  1.00  0.00           C  
ATOM   2101  CG  LEU   133      29.992  45.586  47.315  1.00  0.00           C  
ATOM   2102  CD1 LEU   133      30.520  45.223  45.895  1.00  0.00           C  
ATOM   2103  CD2 LEU   133      30.235  47.082  47.606  1.00  0.00           C  
ATOM   2104  H   LEU   133      29.267  44.118  49.600  1.00  0.00           H  
ATOM   2105  HA  LEU   133      28.104  46.517  49.137  1.00  0.00           H  
ATOM   2106  HB2 LEU   133      28.322  44.257  47.104  1.00  0.00           H  
ATOM   2107  HB3 LEU   133      28.033  45.912  46.769  1.00  0.00           H  
ATOM   2108  HG  LEU   133      30.556  44.919  47.967  1.00  0.00           H  
ATOM   2109 HD11 LEU   133      30.056  45.855  45.138  1.00  0.00           H  
ATOM   2110 HD12 LEU   133      31.606  45.316  45.874  1.00  0.00           H  
ATOM   2111 HD13 LEU   133      30.319  44.192  45.603  1.00  0.00           H  
ATOM   2112 HD21 LEU   133      30.162  47.334  48.664  1.00  0.00           H  
ATOM   2113 HD22 LEU   133      31.225  47.353  47.238  1.00  0.00           H  
ATOM   2114 HD23 LEU   133      29.632  47.819  47.077  1.00  0.00           H  
ATOM   2115  N   LEU   134      25.668  44.563  49.552  1.00  0.00           N  
ATOM   2116  CA  LEU   134      24.257  44.637  49.580  1.00  0.00           C  
ATOM   2117  C   LEU   134      23.848  45.926  50.306  1.00  0.00           C  
ATOM   2118  O   LEU   134      22.897  46.510  49.839  1.00  0.00           O  
ATOM   2119  CB  LEU   134      23.728  43.389  50.335  1.00  0.00           C  
ATOM   2120  CG  LEU   134      22.190  43.350  50.281  1.00  0.00           C  
ATOM   2121  CD1 LEU   134      21.667  42.284  49.267  1.00  0.00           C  
ATOM   2122  CD2 LEU   134      21.404  43.099  51.602  1.00  0.00           C  
ATOM   2123  H   LEU   134      26.122  43.961  50.224  1.00  0.00           H  
ATOM   2124  HA  LEU   134      23.902  44.604  48.550  1.00  0.00           H  
ATOM   2125  HB2 LEU   134      24.201  42.504  49.911  1.00  0.00           H  
ATOM   2126  HB3 LEU   134      24.060  43.532  51.364  1.00  0.00           H  
ATOM   2127  HG  LEU   134      21.705  44.261  49.930  1.00  0.00           H  
ATOM   2128 HD11 LEU   134      22.056  42.555  48.286  1.00  0.00           H  
ATOM   2129 HD12 LEU   134      22.063  41.319  49.583  1.00  0.00           H  
ATOM   2130 HD13 LEU   134      20.585  42.220  49.383  1.00  0.00           H  
ATOM   2131 HD21 LEU   134      20.353  43.278  51.374  1.00  0.00           H  
ATOM   2132 HD22 LEU   134      21.610  42.116  52.024  1.00  0.00           H  
ATOM   2133 HD23 LEU   134      21.729  43.680  52.465  1.00  0.00           H  
ATOM   2134  N   ASP   135      24.593  46.516  51.376  1.00  0.00           N  
ATOM   2135  CA  ASP   135      24.277  47.799  51.962  1.00  0.00           C  
ATOM   2136  C   ASP   135      24.513  48.935  50.986  1.00  0.00           C  
ATOM   2137  O   ASP   135      23.991  50.025  51.305  1.00  0.00           O  
ATOM   2138  CB  ASP   135      25.001  48.074  53.241  1.00  0.00           C  
ATOM   2139  CG  ASP   135      24.556  47.192  54.407  1.00  0.00           C  
ATOM   2140  OD1 ASP   135      25.370  46.931  55.323  1.00  0.00           O  
ATOM   2141  OD2 ASP   135      23.350  46.943  54.524  1.00  0.00           O1-
ATOM   2142  H   ASP   135      25.471  46.045  51.536  1.00  0.00           H  
ATOM   2143  HA  ASP   135      23.234  47.767  52.278  1.00  0.00           H  
ATOM   2144  HB2 ASP   135      26.061  47.975  53.010  1.00  0.00           H  
ATOM   2145  HB3 ASP   135      24.734  49.073  53.587  1.00  0.00           H  
ATOM   2146  N   ASP   136      25.446  48.798  50.004  1.00  0.00           N  
ATOM   2147  CA  ASP   136      25.906  49.806  48.968  1.00  0.00           C  
ATOM   2148  C   ASP   136      24.806  49.872  47.862  1.00  0.00           C  
ATOM   2149  O   ASP   136      24.413  50.986  47.453  1.00  0.00           O  
ATOM   2150  CB  ASP   136      27.308  49.575  48.498  1.00  0.00           C  
ATOM   2151  CG  ASP   136      28.465  49.646  49.605  1.00  0.00           C  
ATOM   2152  OD1 ASP   136      29.646  49.669  49.173  1.00  0.00           O  
ATOM   2153  OD2 ASP   136      28.161  49.655  50.827  1.00  0.00           O1-
ATOM   2154  H   ASP   136      26.117  48.057  50.150  1.00  0.00           H  
ATOM   2155  HA  ASP   136      25.860  50.793  49.427  1.00  0.00           H  
ATOM   2156  HB2 ASP   136      27.304  48.579  48.055  1.00  0.00           H  
ATOM   2157  HB3 ASP   136      27.439  50.219  47.629  1.00  0.00           H  
ATOM   2158  N   TYR   137      24.306  48.733  47.371  1.00  0.00           N  
ATOM   2159  CA  TYR   137      23.138  48.597  46.572  1.00  0.00           C  
ATOM   2160  C   TYR   137      21.875  49.058  47.251  1.00  0.00           C  
ATOM   2161  O   TYR   137      21.023  49.662  46.551  1.00  0.00           O  
ATOM   2162  CB  TYR   137      23.075  47.122  46.221  1.00  0.00           C  
ATOM   2163  CG  TYR   137      22.017  46.621  45.324  1.00  0.00           C  
ATOM   2164  CD1 TYR   137      20.635  46.542  45.678  1.00  0.00           C  
ATOM   2165  CE1 TYR   137      19.667  46.152  44.706  1.00  0.00           C  
ATOM   2166  CZ  TYR   137      19.999  45.852  43.402  1.00  0.00           C  
ATOM   2167  OH  TYR   137      19.102  45.662  42.407  1.00  0.00           O  
ATOM   2168  CE2 TYR   137      21.425  45.947  43.083  1.00  0.00           C  
ATOM   2169  CD2 TYR   137      22.393  46.224  44.020  1.00  0.00           C  
ATOM   2170  H   TYR   137      24.695  47.842  47.644  1.00  0.00           H  
ATOM   2171  HA  TYR   137      23.237  49.280  45.729  1.00  0.00           H  
ATOM   2172  HB2 TYR   137      24.012  46.787  45.775  1.00  0.00           H  
ATOM   2173  HB3 TYR   137      23.085  46.502  47.118  1.00  0.00           H  
ATOM   2174  HD1 TYR   137      20.396  46.774  46.706  1.00  0.00           H  
ATOM   2175  HE1 TYR   137      18.683  45.969  45.112  1.00  0.00           H  
ATOM   2176  HH  TYR   137      18.222  45.918  42.694  1.00  0.00           H  
ATOM   2177  HE2 TYR   137      21.603  45.810  42.027  1.00  0.00           H  
ATOM   2178  HD2 TYR   137      23.411  46.349  43.682  1.00  0.00           H  
ATOM   2179  N   LYS   138      21.647  48.840  48.540  1.00  0.00           N  
ATOM   2180  CA  LYS   138      20.503  49.327  49.347  1.00  0.00           C  
ATOM   2181  C   LYS   138      20.543  50.894  49.606  1.00  0.00           C  
ATOM   2182  O   LYS   138      19.432  51.491  49.735  1.00  0.00           O  
ATOM   2183  CB  LYS   138      20.518  48.584  50.753  1.00  0.00           C  
ATOM   2184  CG  LYS   138      19.636  47.249  50.660  1.00  0.00           C  
ATOM   2185  CD  LYS   138      19.536  46.576  52.046  1.00  0.00           C  
ATOM   2186  CE  LYS   138      20.846  46.623  53.009  1.00  0.00           C  
ATOM   2187  NZ  LYS   138      20.758  45.880  54.230  1.00  0.00           N1+
ATOM   2188  H   LYS   138      22.370  48.395  49.088  1.00  0.00           H  
ATOM   2189  HA  LYS   138      19.536  49.140  48.879  1.00  0.00           H  
ATOM   2190  HB2 LYS   138      21.587  48.486  50.942  1.00  0.00           H  
ATOM   2191  HB3 LYS   138      20.070  49.209  51.525  1.00  0.00           H  
ATOM   2192  HG2 LYS   138      18.626  47.434  50.293  1.00  0.00           H  
ATOM   2193  HG3 LYS   138      20.030  46.548  49.924  1.00  0.00           H  
ATOM   2194  HD2 LYS   138      18.647  46.972  52.537  1.00  0.00           H  
ATOM   2195  HD3 LYS   138      19.239  45.560  51.789  1.00  0.00           H  
ATOM   2196  HE2 LYS   138      21.659  46.316  52.350  1.00  0.00           H  
ATOM   2197  HE3 LYS   138      21.003  47.681  53.222  1.00  0.00           H  
ATOM   2198  HZ1 LYS   138      20.807  44.873  54.183  1.00  0.00           H  
ATOM   2199  HZ2 LYS   138      21.624  46.066  54.716  1.00  0.00           H  
ATOM   2200  HZ3 LYS   138      20.084  46.266  54.876  1.00  0.00           H  
ATOM   2201  N   GLU   139      21.660  51.535  49.800  1.00  0.00           N  
ATOM   2202  CA  GLU   139      21.722  53.032  49.857  1.00  0.00           C  
ATOM   2203  C   GLU   139      21.687  53.814  48.492  1.00  0.00           C  
ATOM   2204  O   GLU   139      21.319  55.003  48.496  1.00  0.00           O  
ATOM   2205  CB  GLU   139      22.939  53.434  50.693  1.00  0.00           C  
ATOM   2206  CG  GLU   139      22.854  53.037  52.162  1.00  0.00           C  
ATOM   2207  CD  GLU   139      21.489  53.343  52.846  1.00  0.00           C  
ATOM   2208  OE1 GLU   139      20.770  52.446  53.312  1.00  0.00           O  
ATOM   2209  OE2 GLU   139      21.134  54.556  52.865  1.00  0.00           O1-
ATOM   2210  H   GLU   139      22.466  50.939  49.925  1.00  0.00           H  
ATOM   2211  HA  GLU   139      20.871  53.440  50.404  1.00  0.00           H  
ATOM   2212  HB2 GLU   139      23.884  52.985  50.389  1.00  0.00           H  
ATOM   2213  HB3 GLU   139      23.045  54.514  50.795  1.00  0.00           H  
ATOM   2214  HG2 GLU   139      23.029  51.966  52.268  1.00  0.00           H  
ATOM   2215  HG3 GLU   139      23.664  53.532  52.697  1.00  0.00           H  
ATOM   2216  N   GLY   140      22.082  53.045  47.497  1.00  0.00           N  
ATOM   2217  CA  GLY   140      22.389  53.518  46.138  1.00  0.00           C  
ATOM   2218  C   GLY   140      23.761  54.117  46.092  1.00  0.00           C  
ATOM   2219  O   GLY   140      24.017  54.965  45.214  1.00  0.00           O  
ATOM   2220  H   GLY   140      22.383  52.112  47.738  1.00  0.00           H  
ATOM   2221  HA2 GLY   140      22.398  52.703  45.414  1.00  0.00           H  
ATOM   2222  HA3 GLY   140      21.711  54.322  45.851  1.00  0.00           H  
ATOM   2223  N   ASP   141      24.697  53.746  46.964  1.00  0.00           N  
ATOM   2224  CA  ASP   141      26.148  54.007  46.740  1.00  0.00           C  
ATOM   2225  C   ASP   141      26.739  53.100  45.679  1.00  0.00           C  
ATOM   2226  O   ASP   141      27.779  53.452  45.176  1.00  0.00           O  
ATOM   2227  CB  ASP   141      26.905  53.785  48.054  1.00  0.00           C  
ATOM   2228  CG  ASP   141      26.740  54.671  49.252  1.00  0.00           C  
ATOM   2229  OD1 ASP   141      25.732  55.386  49.441  1.00  0.00           O  
ATOM   2230  OD2 ASP   141      27.598  54.459  50.152  1.00  0.00           O1-
ATOM   2231  H   ASP   141      24.555  53.005  47.636  1.00  0.00           H  
ATOM   2232  HA  ASP   141      26.380  55.023  46.423  1.00  0.00           H  
ATOM   2233  HB2 ASP   141      26.867  52.803  48.524  1.00  0.00           H  
ATOM   2234  HB3 ASP   141      27.959  53.957  47.835  1.00  0.00           H  
ATOM   2235  N   LEU   142      26.078  51.970  45.324  1.00  0.00           N  
ATOM   2236  CA  LEU   142      26.517  51.158  44.177  1.00  0.00           C  
ATOM   2237  C   LEU   142      25.486  51.105  43.097  1.00  0.00           C  
ATOM   2238  O   LEU   142      24.309  50.749  43.437  1.00  0.00           O  
ATOM   2239  CB  LEU   142      27.067  49.803  44.636  1.00  0.00           C  
ATOM   2240  CG  LEU   142      27.575  48.836  43.503  1.00  0.00           C  
ATOM   2241  CD1 LEU   142      28.501  47.795  44.070  1.00  0.00           C  
ATOM   2242  CD2 LEU   142      26.388  48.080  42.801  1.00  0.00           C  
ATOM   2243  H   LEU   142      25.281  51.686  45.875  1.00  0.00           H  
ATOM   2244  HA  LEU   142      27.356  51.655  43.690  1.00  0.00           H  
ATOM   2245  HB2 LEU   142      27.951  49.913  45.264  1.00  0.00           H  
ATOM   2246  HB3 LEU   142      26.300  49.292  45.219  1.00  0.00           H  
ATOM   2247  HG  LEU   142      28.136  49.481  42.827  1.00  0.00           H  
ATOM   2248 HD11 LEU   142      29.398  48.212  44.528  1.00  0.00           H  
ATOM   2249 HD12 LEU   142      27.964  47.198  44.807  1.00  0.00           H  
ATOM   2250 HD13 LEU   142      28.820  47.282  43.163  1.00  0.00           H  
ATOM   2251 HD21 LEU   142      26.703  47.221  42.208  1.00  0.00           H  
ATOM   2252 HD22 LEU   142      25.586  47.848  43.502  1.00  0.00           H  
ATOM   2253 HD23 LEU   142      25.921  48.839  42.175  1.00  0.00           H  
ATOM   2254  N   ARG   143      25.790  51.316  41.803  1.00  0.00           N  
ATOM   2255  CA  ARG   143      24.914  51.176  40.631  1.00  0.00           C  
ATOM   2256  C   ARG   143      25.385  50.090  39.670  1.00  0.00           C  
ATOM   2257  O   ARG   143      26.607  49.907  39.507  1.00  0.00           O  
ATOM   2258  CB  ARG   143      24.719  52.608  39.939  1.00  0.00           C  
ATOM   2259  CG  ARG   143      24.213  52.623  38.514  1.00  0.00           C  
ATOM   2260  CD  ARG   143      23.935  53.977  38.037  1.00  0.00           C  
ATOM   2261  NE  ARG   143      25.091  54.829  37.847  1.00  0.00           N  
ATOM   2262  CZ  ARG   143      25.629  55.663  38.674  1.00  0.00           C  
ATOM   2263  NH1 ARG   143      25.174  55.970  39.860  1.00  0.00           N  
ATOM   2264  NH2 ARG   143      26.673  56.342  38.242  1.00  0.00           N1+
ATOM   2265  H   ARG   143      26.767  51.424  41.572  1.00  0.00           H  
ATOM   2266  HA  ARG   143      23.888  50.982  40.946  1.00  0.00           H  
ATOM   2267  HB2 ARG   143      24.002  53.130  40.572  1.00  0.00           H  
ATOM   2268  HB3 ARG   143      25.691  53.097  39.997  1.00  0.00           H  
ATOM   2269  HG2 ARG   143      25.009  52.131  37.956  1.00  0.00           H  
ATOM   2270  HG3 ARG   143      23.232  52.150  38.470  1.00  0.00           H  
ATOM   2271  HD2 ARG   143      23.461  53.774  37.077  1.00  0.00           H  
ATOM   2272  HD3 ARG   143      23.222  54.494  38.680  1.00  0.00           H  
ATOM   2273  HE  ARG   143      25.616  54.792  36.985  1.00  0.00           H  
ATOM   2274 HH11 ARG   143      24.570  55.334  40.361  1.00  0.00           H  
ATOM   2275 HH12 ARG   143      25.634  56.663  40.433  1.00  0.00           H  
ATOM   2276 HH21 ARG   143      27.104  56.095  37.363  1.00  0.00           H  
ATOM   2277 HH22 ARG   143      27.371  56.796  38.814  1.00  0.00           H  
ATOM   2278  N   ILE   144      24.478  49.292  39.156  1.00  0.00           N  
ATOM   2279  CA  ILE   144      24.796  48.406  38.072  1.00  0.00           C  
ATOM   2280  C   ILE   144      24.787  49.186  36.816  1.00  0.00           C  
ATOM   2281  O   ILE   144      23.771  49.816  36.523  1.00  0.00           O  
ATOM   2282  CB  ILE   144      23.795  47.142  37.992  1.00  0.00           C  
ATOM   2283  CG2 ILE   144      23.722  46.453  36.639  1.00  0.00           C  
ATOM   2284  CG1 ILE   144      24.145  45.994  38.976  1.00  0.00           C  
ATOM   2285  CD1 ILE   144      23.861  46.295  40.453  1.00  0.00           C  
ATOM   2286  H   ILE   144      23.510  49.468  39.384  1.00  0.00           H  
ATOM   2287  HA  ILE   144      25.804  47.998  38.150  1.00  0.00           H  
ATOM   2288  HB  ILE   144      22.807  47.529  38.241  1.00  0.00           H  
ATOM   2289 HG21 ILE   144      24.751  46.313  36.307  1.00  0.00           H  
ATOM   2290 HG22 ILE   144      23.134  45.541  36.744  1.00  0.00           H  
ATOM   2291 HG23 ILE   144      23.240  47.074  35.884  1.00  0.00           H  
ATOM   2292 HG12 ILE   144      23.543  45.108  38.770  1.00  0.00           H  
ATOM   2293 HG13 ILE   144      25.172  45.723  38.730  1.00  0.00           H  
ATOM   2294 HD11 ILE   144      24.602  46.985  40.856  1.00  0.00           H  
ATOM   2295 HD12 ILE   144      22.875  46.759  40.478  1.00  0.00           H  
ATOM   2296 HD13 ILE   144      24.035  45.378  41.015  1.00  0.00           H  
ATOM   2297  N   MET   145      25.834  49.107  35.950  1.00  0.00           N  
ATOM   2298  CA  MET   145      25.815  49.662  34.617  1.00  0.00           C  
ATOM   2299  C   MET   145      25.208  48.610  33.598  1.00  0.00           C  
ATOM   2300  O   MET   145      25.489  47.442  33.681  1.00  0.00           O  
ATOM   2301  CB  MET   145      27.255  49.950  34.327  1.00  0.00           C  
ATOM   2302  CG  MET   145      27.601  50.801  33.079  1.00  0.00           C  
ATOM   2303  SD  MET   145      29.094  51.883  33.297  1.00  0.00           S  
ATOM   2304  CE  MET   145      30.161  50.521  33.804  1.00  0.00           C  
ATOM   2305  H   MET   145      26.677  48.652  36.271  1.00  0.00           H  
ATOM   2306  HA  MET   145      25.255  50.595  34.545  1.00  0.00           H  
ATOM   2307  HB2 MET   145      27.703  50.463  35.179  1.00  0.00           H  
ATOM   2308  HB3 MET   145      27.737  48.977  34.237  1.00  0.00           H  
ATOM   2309  HG2 MET   145      27.786  50.076  32.287  1.00  0.00           H  
ATOM   2310  HG3 MET   145      26.829  51.508  32.776  1.00  0.00           H  
ATOM   2311  HE1 MET   145      29.772  50.146  34.751  1.00  0.00           H  
ATOM   2312  HE2 MET   145      30.073  49.610  33.213  1.00  0.00           H  
ATOM   2313  HE3 MET   145      31.210  50.818  33.801  1.00  0.00           H  
ATOM   2314  N   PRO   146      24.405  49.031  32.592  1.00  0.00           N  
ATOM   2315  CA  PRO   146      23.716  48.087  31.656  1.00  0.00           C  
ATOM   2316  C   PRO   146      24.766  47.219  30.831  1.00  0.00           C  
ATOM   2317  O   PRO   146      25.926  47.584  30.576  1.00  0.00           O  
ATOM   2318  CD  PRO   146      23.936  50.400  32.258  1.00  0.00           C  
ATOM   2319  CG  PRO   146      22.606  50.216  31.480  1.00  0.00           C  
ATOM   2320  CB  PRO   146      22.907  48.977  30.673  1.00  0.00           C  
ATOM   2321  HD2 PRO   146      24.666  50.922  31.640  1.00  0.00           H  
ATOM   2322  HD3 PRO   146      23.641  51.067  33.068  1.00  0.00           H  
ATOM   2323  HG2 PRO   146      22.343  51.099  30.899  1.00  0.00           H  
ATOM   2324  HG3 PRO   146      21.819  50.069  32.219  1.00  0.00           H  
ATOM   2325  HB2 PRO   146      23.505  49.215  29.793  1.00  0.00           H  
ATOM   2326  HB3 PRO   146      21.998  48.540  30.260  1.00  0.00           H  
ATOM   2327  HA  PRO   146      23.014  47.458  32.203  1.00  0.00           H  
ATOM   2328  N   ASP   147      24.398  45.957  30.423  1.00  0.00           N  
ATOM   2329  CA  ASP   147      25.303  45.011  29.802  1.00  0.00           C  
ATOM   2330  C   ASP   147      26.015  45.485  28.551  1.00  0.00           C  
ATOM   2331  O   ASP   147      27.159  45.122  28.326  1.00  0.00           O  
ATOM   2332  CB  ASP   147      24.671  43.638  29.758  1.00  0.00           C  
ATOM   2333  CG  ASP   147      24.189  43.057  31.175  1.00  0.00           C  
ATOM   2334  OD1 ASP   147      23.277  42.144  31.239  1.00  0.00           O  
ATOM   2335  OD2 ASP   147      24.590  43.544  32.265  1.00  0.00           O1-
ATOM   2336  H   ASP   147      23.555  45.570  30.824  1.00  0.00           H  
ATOM   2337  HA  ASP   147      26.130  44.976  30.511  1.00  0.00           H  
ATOM   2338  HB2 ASP   147      23.856  43.541  29.041  1.00  0.00           H  
ATOM   2339  HB3 ASP   147      25.545  43.035  29.507  1.00  0.00           H  
ATOM   2340  N   SER   148      25.427  46.144  27.503  1.00  0.00           N  
ATOM   2341  CA  SER   148      24.116  46.886  27.539  1.00  0.00           C  
ATOM   2342  C   SER   148      22.930  45.922  27.466  1.00  0.00           C  
ATOM   2343  O   SER   148      23.056  44.891  26.815  1.00  0.00           O  
ATOM   2344  CB  SER   148      24.012  48.020  26.502  1.00  0.00           C  
ATOM   2345  OG  SER   148      24.264  47.418  25.313  1.00  0.00           O  
ATOM   2346  H   SER   148      25.898  46.336  26.631  1.00  0.00           H  
ATOM   2347  HA  SER   148      24.139  47.462  28.464  1.00  0.00           H  
ATOM   2348  HB2 SER   148      22.934  48.173  26.548  1.00  0.00           H  
ATOM   2349  HB3 SER   148      24.719  48.816  26.735  1.00  0.00           H  
ATOM   2350  HG  SER   148      23.464  46.934  25.096  1.00  0.00           H  
ATOM   2351  N   ASN   149      21.768  46.190  28.088  1.00  0.00           N  
ATOM   2352  CA  ASN   149      20.744  45.156  28.419  1.00  0.00           C  
ATOM   2353  C   ASN   149      19.950  44.683  27.178  1.00  0.00           C  
ATOM   2354  O   ASN   149      19.081  43.817  27.165  1.00  0.00           O  
ATOM   2355  CB  ASN   149      19.770  45.783  29.444  1.00  0.00           C  
ATOM   2356  CG  ASN   149      20.399  46.280  30.702  1.00  0.00           C  
ATOM   2357  OD1 ASN   149      21.470  45.790  31.138  1.00  0.00           O  
ATOM   2358  ND2 ASN   149      19.629  47.017  31.485  1.00  0.00           N  
ATOM   2359  H   ASN   149      21.616  47.101  28.497  1.00  0.00           H  
ATOM   2360  HA  ASN   149      21.233  44.319  28.918  1.00  0.00           H  
ATOM   2361  HB2 ASN   149      19.365  46.664  28.944  1.00  0.00           H  
ATOM   2362  HB3 ASN   149      19.017  45.054  29.743  1.00  0.00           H  
ATOM   2363 HD21 ASN   149      18.907  47.550  31.021  1.00  0.00           H  
ATOM   2364 HD22 ASN   149      20.093  47.449  32.271  1.00  0.00           H  
ATOM   2365  N   ASP   150      20.291  45.190  26.007  1.00  0.00           N  
ATOM   2366  CA  ASP   150      19.743  44.936  24.660  1.00  0.00           C  
ATOM   2367  C   ASP   150      20.684  43.953  23.875  1.00  0.00           C  
ATOM   2368  O   ASP   150      20.213  43.197  23.022  1.00  0.00           O  
ATOM   2369  CB  ASP   150      19.469  46.219  23.906  1.00  0.00           C  
ATOM   2370  CG  ASP   150      20.699  47.215  24.018  1.00  0.00           C  
ATOM   2371  OD1 ASP   150      21.856  46.815  24.302  1.00  0.00           O  
ATOM   2372  OD2 ASP   150      20.429  48.450  23.874  1.00  0.00           O1-
ATOM   2373  H   ASP   150      21.068  45.832  26.072  1.00  0.00           H  
ATOM   2374  HA  ASP   150      18.831  44.343  24.720  1.00  0.00           H  
ATOM   2375  HB2 ASP   150      19.033  46.038  22.924  1.00  0.00           H  
ATOM   2376  HB3 ASP   150      18.668  46.671  24.490  1.00  0.00           H  
ATOM   2377  N   SER   151      21.924  43.743  24.357  1.00  0.00           N  
ATOM   2378  CA  SER   151      23.029  43.009  23.702  1.00  0.00           C  
ATOM   2379  C   SER   151      23.123  41.461  23.819  1.00  0.00           C  
ATOM   2380  O   SER   151      23.496  40.809  22.870  1.00  0.00           O  
ATOM   2381  CB  SER   151      24.370  43.663  24.029  1.00  0.00           C  
ATOM   2382  OG  SER   151      24.787  43.373  25.331  1.00  0.00           O  
ATOM   2383  H   SER   151      22.076  44.080  25.297  1.00  0.00           H  
ATOM   2384  HA  SER   151      22.907  43.229  22.641  1.00  0.00           H  
ATOM   2385  HB2 SER   151      25.079  43.177  23.360  1.00  0.00           H  
ATOM   2386  HB3 SER   151      24.477  44.737  23.876  1.00  0.00           H  
ATOM   2387  HG  SER   151      24.175  43.790  25.942  1.00  0.00           H  
ATOM   2388  N   PRO   152      22.574  40.880  24.941  1.00  0.00           N  
ATOM   2389  CA  PRO   152      22.755  39.420  25.166  1.00  0.00           C  
ATOM   2390  C   PRO   152      22.189  38.427  24.160  1.00  0.00           C  
ATOM   2391  O   PRO   152      22.749  37.391  24.196  1.00  0.00           O  
ATOM   2392  CD  PRO   152      22.185  41.488  26.230  1.00  0.00           C  
ATOM   2393  CG  PRO   152      22.333  40.410  27.322  1.00  0.00           C  
ATOM   2394  CB  PRO   152      22.170  39.136  26.486  1.00  0.00           C  
ATOM   2395  HD2 PRO   152      21.130  41.730  26.100  1.00  0.00           H  
ATOM   2396  HD3 PRO   152      22.803  42.344  26.500  1.00  0.00           H  
ATOM   2397  HG2 PRO   152      21.655  40.553  28.163  1.00  0.00           H  
ATOM   2398  HG3 PRO   152      23.347  40.547  27.698  1.00  0.00           H  
ATOM   2399  HB2 PRO   152      21.109  38.933  26.341  1.00  0.00           H  
ATOM   2400  HB3 PRO   152      22.661  38.268  26.925  1.00  0.00           H  
ATOM   2401  HA  PRO   152      23.804  39.196  25.363  1.00  0.00           H  
ATOM   2402  N   PRO   153      21.226  38.718  23.255  1.00  0.00           N  
ATOM   2403  CA  PRO   153      20.870  37.878  22.045  1.00  0.00           C  
ATOM   2404  C   PRO   153      21.828  38.058  20.832  1.00  0.00           C  
ATOM   2405  O   PRO   153      22.264  37.121  20.180  1.00  0.00           O  
ATOM   2406  CD  PRO   153      20.207  39.707  23.407  1.00  0.00           C  
ATOM   2407  CG  PRO   153      18.957  39.072  22.884  1.00  0.00           C  
ATOM   2408  CB  PRO   153      19.424  38.173  21.694  1.00  0.00           C  
ATOM   2409  HD2 PRO   153      20.397  40.623  22.848  1.00  0.00           H  
ATOM   2410  HD3 PRO   153      20.078  40.069  24.427  1.00  0.00           H  
ATOM   2411  HG2 PRO   153      18.115  39.742  22.708  1.00  0.00           H  
ATOM   2412  HG3 PRO   153      18.640  38.349  23.636  1.00  0.00           H  
ATOM   2413  HB2 PRO   153      19.418  38.701  20.741  1.00  0.00           H  
ATOM   2414  HB3 PRO   153      18.876  37.232  21.645  1.00  0.00           H  
ATOM   2415  HA  PRO   153      20.916  36.821  22.305  1.00  0.00           H  
ATOM   2416  N   ALA   154      22.245  39.239  20.593  1.00  0.00           N  
ATOM   2417  CA  ALA   154      23.297  39.605  19.540  1.00  0.00           C  
ATOM   2418  C   ALA   154      24.661  39.027  19.823  1.00  0.00           C  
ATOM   2419  O   ALA   154      25.378  38.615  18.913  1.00  0.00           O  
ATOM   2420  CB  ALA   154      23.355  41.132  19.286  1.00  0.00           C  
ATOM   2421  H   ALA   154      21.981  39.924  21.287  1.00  0.00           H  
ATOM   2422  HA  ALA   154      23.016  39.133  18.599  1.00  0.00           H  
ATOM   2423  HB1 ALA   154      23.977  41.715  19.966  1.00  0.00           H  
ATOM   2424  HB2 ALA   154      23.736  41.223  18.269  1.00  0.00           H  
ATOM   2425  HB3 ALA   154      22.335  41.482  19.444  1.00  0.00           H  
ATOM   2426  N   GLU   155      25.173  38.953  21.091  1.00  0.00           N  
ATOM   2427  CA  GLU   155      26.279  38.078  21.520  1.00  0.00           C  
ATOM   2428  C   GLU   155      25.986  36.592  21.385  1.00  0.00           C  
ATOM   2429  O   GLU   155      25.014  36.073  21.881  1.00  0.00           O  
ATOM   2430  CB  GLU   155      26.650  38.431  22.971  1.00  0.00           C  
ATOM   2431  CG  GLU   155      27.084  39.927  23.213  1.00  0.00           C  
ATOM   2432  CD  GLU   155      28.335  40.292  22.382  1.00  0.00           C  
ATOM   2433  OE1 GLU   155      29.446  40.209  22.913  1.00  0.00           O  
ATOM   2434  OE2 GLU   155      28.189  40.841  21.288  1.00  0.00           O1-
ATOM   2435  H   GLU   155      24.639  39.450  21.790  1.00  0.00           H  
ATOM   2436  HA  GLU   155      27.101  38.300  20.840  1.00  0.00           H  
ATOM   2437  HB2 GLU   155      25.846  38.196  23.669  1.00  0.00           H  
ATOM   2438  HB3 GLU   155      27.442  37.793  23.363  1.00  0.00           H  
ATOM   2439  HG2 GLU   155      26.279  40.607  22.937  1.00  0.00           H  
ATOM   2440  HG3 GLU   155      27.313  39.894  24.278  1.00  0.00           H  
ATOM   2441  N   ARG   156      26.964  35.940  20.683  1.00  0.00           N  
ATOM   2442  CA  ARG   156      27.092  34.484  20.435  1.00  0.00           C  
ATOM   2443  C   ARG   156      26.963  33.637  21.765  1.00  0.00           C  
ATOM   2444  O   ARG   156      27.701  33.914  22.718  1.00  0.00           O  
ATOM   2445  CB  ARG   156      28.362  34.192  19.620  1.00  0.00           C  
ATOM   2446  CG  ARG   156      28.457  32.707  19.135  1.00  0.00           C  
ATOM   2447  CD  ARG   156      29.785  32.391  18.576  1.00  0.00           C  
ATOM   2448  NE  ARG   156      29.908  30.973  18.294  1.00  0.00           N  
ATOM   2449  CZ  ARG   156      30.816  30.104  18.763  1.00  0.00           C  
ATOM   2450  NH1 ARG   156      31.450  30.259  19.916  1.00  0.00           N  
ATOM   2451  NH2 ARG   156      31.109  29.035  18.053  1.00  0.00           N1+
ATOM   2452  H   ARG   156      27.815  36.421  20.424  1.00  0.00           H  
ATOM   2453  HA  ARG   156      26.221  34.278  19.812  1.00  0.00           H  
ATOM   2454  HB2 ARG   156      28.505  34.786  18.717  1.00  0.00           H  
ATOM   2455  HB3 ARG   156      29.235  34.322  20.259  1.00  0.00           H  
ATOM   2456  HG2 ARG   156      28.223  32.102  20.011  1.00  0.00           H  
ATOM   2457  HG3 ARG   156      27.696  32.450  18.397  1.00  0.00           H  
ATOM   2458  HD2 ARG   156      29.909  32.989  17.673  1.00  0.00           H  
ATOM   2459  HD3 ARG   156      30.494  32.714  19.339  1.00  0.00           H  
ATOM   2460  HE  ARG   156      29.620  30.694  17.366  1.00  0.00           H  
ATOM   2461 HH11 ARG   156      31.149  31.065  20.446  1.00  0.00           H  
ATOM   2462 HH12 ARG   156      32.106  29.535  20.171  1.00  0.00           H  
ATOM   2463 HH21 ARG   156      30.701  28.905  17.138  1.00  0.00           H  
ATOM   2464 HH22 ARG   156      31.824  28.405  18.389  1.00  0.00           H  
ATOM   2465  N   GLU   157      26.104  32.641  21.671  1.00  0.00           N  
ATOM   2466  CA  GLU   157      25.870  31.558  22.686  1.00  0.00           C  
ATOM   2467  C   GLU   157      27.197  30.856  23.148  1.00  0.00           C  
ATOM   2468  O   GLU   157      28.137  30.743  22.354  1.00  0.00           O  
ATOM   2469  CB  GLU   157      24.788  30.620  22.230  1.00  0.00           C  
ATOM   2470  CG  GLU   157      23.376  31.089  21.739  1.00  0.00           C  
ATOM   2471  CD  GLU   157      23.320  31.471  20.241  1.00  0.00           C  
ATOM   2472  OE1 GLU   157      23.884  32.532  19.885  1.00  0.00           O  
ATOM   2473  OE2 GLU   157      22.893  30.709  19.396  1.00  0.00           O1-
ATOM   2474  H   GLU   157      25.592  32.580  20.803  1.00  0.00           H  
ATOM   2475  HA  GLU   157      25.433  32.055  23.552  1.00  0.00           H  
ATOM   2476  HB2 GLU   157      25.215  29.916  21.516  1.00  0.00           H  
ATOM   2477  HB3 GLU   157      24.583  30.031  23.124  1.00  0.00           H  
ATOM   2478  HG2 GLU   157      22.683  30.278  21.966  1.00  0.00           H  
ATOM   2479  HG3 GLU   157      23.037  31.956  22.306  1.00  0.00           H  
ATOM   2480  N   PRO   158      27.263  30.392  24.410  1.00  0.00           N  
ATOM   2481  CA  PRO   158      28.465  29.626  24.889  1.00  0.00           C  
ATOM   2482  C   PRO   158      28.792  28.379  24.073  1.00  0.00           C  
ATOM   2483  O   PRO   158      28.027  27.410  23.948  1.00  0.00           O  
ATOM   2484  CD  PRO   158      26.482  30.658  25.551  1.00  0.00           C  
ATOM   2485  CG  PRO   158      26.802  29.495  26.557  1.00  0.00           C  
ATOM   2486  CB  PRO   158      28.314  29.368  26.330  1.00  0.00           C  
ATOM   2487  HD2 PRO   158      25.426  30.645  25.280  1.00  0.00           H  
ATOM   2488  HD3 PRO   158      26.751  31.596  26.038  1.00  0.00           H  
ATOM   2489  HG2 PRO   158      26.389  28.502  26.377  1.00  0.00           H  
ATOM   2490  HG3 PRO   158      26.703  29.727  27.617  1.00  0.00           H  
ATOM   2491  HB2 PRO   158      28.686  28.379  26.599  1.00  0.00           H  
ATOM   2492  HB3 PRO   158      28.812  30.171  26.874  1.00  0.00           H  
ATOM   2493  HA  PRO   158      29.290  30.324  24.746  1.00  0.00           H  
ATOM   2494  N   GLY   159      30.018  28.316  23.498  1.00  0.00           N  
ATOM   2495  CA  GLY   159      30.581  27.298  22.654  1.00  0.00           C  
ATOM   2496  C   GLY   159      31.087  25.987  23.314  1.00  0.00           C  
ATOM   2497  O   GLY   159      31.016  25.028  22.606  1.00  0.00           O  
ATOM   2498  H   GLY   159      30.640  29.096  23.653  1.00  0.00           H  
ATOM   2499  HA2 GLY   159      29.778  27.093  21.946  1.00  0.00           H  
ATOM   2500  HA3 GLY   159      31.501  27.702  22.232  1.00  0.00           H  
ATOM   2501  N   GLU   160      31.455  25.835  24.582  1.00  0.00           N  
ATOM   2502  CA  GLU   160      31.970  24.583  25.229  1.00  0.00           C  
ATOM   2503  C   GLU   160      33.323  23.983  24.910  1.00  0.00           C  
ATOM   2504  O   GLU   160      34.039  23.602  25.846  1.00  0.00           O  
ATOM   2505  CB  GLU   160      30.842  23.482  25.316  1.00  0.00           C  
ATOM   2506  CG  GLU   160      30.918  22.602  26.560  1.00  0.00           C  
ATOM   2507  CD  GLU   160      29.625  21.825  26.765  1.00  0.00           C  
ATOM   2508  OE1 GLU   160      29.391  21.368  27.881  1.00  0.00           O  
ATOM   2509  OE2 GLU   160      28.825  21.549  25.805  1.00  0.00           O1-
ATOM   2510  H   GLU   160      31.526  26.714  25.074  1.00  0.00           H  
ATOM   2511  HA  GLU   160      31.983  24.865  26.282  1.00  0.00           H  
ATOM   2512  HB2 GLU   160      29.898  24.023  25.252  1.00  0.00           H  
ATOM   2513  HB3 GLU   160      30.743  22.882  24.411  1.00  0.00           H  
ATOM   2514  HG2 GLU   160      31.701  21.854  26.446  1.00  0.00           H  
ATOM   2515  HG3 GLU   160      31.029  23.203  27.462  1.00  0.00           H  
ATOM   2516  N   VAL   161      33.597  23.802  23.640  1.00  0.00           N  
ATOM   2517  CA  VAL   161      34.757  23.050  23.134  1.00  0.00           C  
ATOM   2518  C   VAL   161      36.145  23.666  23.487  1.00  0.00           C  
ATOM   2519  O   VAL   161      37.112  23.001  23.743  1.00  0.00           O  
ATOM   2520  CB  VAL   161      34.481  22.960  21.600  1.00  0.00           C  
ATOM   2521  CG1 VAL   161      34.511  24.335  20.833  1.00  0.00           C  
ATOM   2522  CG2 VAL   161      35.574  22.023  20.991  1.00  0.00           C  
ATOM   2523  H   VAL   161      32.965  24.228  22.977  1.00  0.00           H  
ATOM   2524  HA  VAL   161      34.601  22.079  23.605  1.00  0.00           H  
ATOM   2525  HB  VAL   161      33.517  22.482  21.429  1.00  0.00           H  
ATOM   2526 HG11 VAL   161      33.723  24.960  21.252  1.00  0.00           H  
ATOM   2527 HG12 VAL   161      35.480  24.812  20.978  1.00  0.00           H  
ATOM   2528 HG13 VAL   161      34.272  24.229  19.775  1.00  0.00           H  
ATOM   2529 HG21 VAL   161      35.289  21.977  19.939  1.00  0.00           H  
ATOM   2530 HG22 VAL   161      36.605  22.323  21.175  1.00  0.00           H  
ATOM   2531 HG23 VAL   161      35.595  21.042  21.464  1.00  0.00           H  
ATOM   2532  N   VAL   162      36.174  24.987  23.698  1.00  0.00           N  
ATOM   2533  CA  VAL   162      37.361  25.696  24.043  1.00  0.00           C  
ATOM   2534  C   VAL   162      37.716  25.534  25.473  1.00  0.00           C  
ATOM   2535  O   VAL   162      36.889  25.746  26.344  1.00  0.00           O  
ATOM   2536  CB  VAL   162      37.374  27.136  23.562  1.00  0.00           C  
ATOM   2537  CG1 VAL   162      38.614  27.990  23.840  1.00  0.00           C  
ATOM   2538  CG2 VAL   162      37.150  27.204  22.022  1.00  0.00           C  
ATOM   2539  H   VAL   162      35.383  25.609  23.790  1.00  0.00           H  
ATOM   2540  HA  VAL   162      38.186  25.247  23.489  1.00  0.00           H  
ATOM   2541  HB  VAL   162      36.586  27.712  24.047  1.00  0.00           H  
ATOM   2542 HG11 VAL   162      38.463  28.975  23.397  1.00  0.00           H  
ATOM   2543 HG12 VAL   162      38.841  28.081  24.902  1.00  0.00           H  
ATOM   2544 HG13 VAL   162      39.446  27.448  23.390  1.00  0.00           H  
ATOM   2545 HG21 VAL   162      37.877  26.644  21.433  1.00  0.00           H  
ATOM   2546 HG22 VAL   162      36.225  26.658  21.832  1.00  0.00           H  
ATOM   2547 HG23 VAL   162      36.921  28.215  21.686  1.00  0.00           H  
ATOM   2548  N   ASP   163      38.915  25.117  25.860  1.00  0.00           N  
ATOM   2549  CA  ASP   163      39.388  24.710  27.201  1.00  0.00           C  
ATOM   2550  C   ASP   163      39.722  25.888  28.094  1.00  0.00           C  
ATOM   2551  O   ASP   163      40.056  26.996  27.624  1.00  0.00           O  
ATOM   2552  CB  ASP   163      40.576  23.841  27.094  1.00  0.00           C  
ATOM   2553  CG  ASP   163      40.964  23.115  28.309  1.00  0.00           C  
ATOM   2554  OD1 ASP   163      40.108  23.012  29.202  1.00  0.00           O  
ATOM   2555  OD2 ASP   163      42.084  22.549  28.368  1.00  0.00           O1-
ATOM   2556  H   ASP   163      39.536  24.756  25.150  1.00  0.00           H  
ATOM   2557  HA  ASP   163      38.578  24.199  27.722  1.00  0.00           H  
ATOM   2558  HB2 ASP   163      40.398  23.161  26.261  1.00  0.00           H  
ATOM   2559  HB3 ASP   163      41.376  24.500  26.756  1.00  0.00           H  
ATOM   2560  N   SER   164      39.603  25.707  29.410  1.00  0.00           N  
ATOM   2561  CA  SER   164      39.840  26.844  30.432  1.00  0.00           C  
ATOM   2562  C   SER   164      41.366  27.125  30.571  1.00  0.00           C  
ATOM   2563  O   SER   164      42.203  26.329  30.096  1.00  0.00           O  
ATOM   2564  CB  SER   164      39.394  26.372  31.837  1.00  0.00           C  
ATOM   2565  OG  SER   164      39.463  27.260  32.918  1.00  0.00           O  
ATOM   2566  H   SER   164      39.486  24.786  29.807  1.00  0.00           H  
ATOM   2567  HA  SER   164      39.324  27.792  30.278  1.00  0.00           H  
ATOM   2568  HB2 SER   164      38.393  25.943  31.802  1.00  0.00           H  
ATOM   2569  HB3 SER   164      40.044  25.543  32.118  1.00  0.00           H  
ATOM   2570  HG  SER   164      38.606  27.509  33.270  1.00  0.00           H  
ATOM   2571  N   LEU   165      41.742  28.292  31.139  1.00  0.00           N  
ATOM   2572  CA  LEU   165      43.139  28.765  31.307  1.00  0.00           C  
ATOM   2573  C   LEU   165      43.550  28.633  32.822  1.00  0.00           C  
ATOM   2574  O   LEU   165      44.759  28.718  33.191  1.00  0.00           O  
ATOM   2575  CB  LEU   165      43.336  30.284  30.919  1.00  0.00           C  
ATOM   2576  CG  LEU   165      42.908  30.549  29.471  1.00  0.00           C  
ATOM   2577  CD1 LEU   165      43.031  32.079  29.249  1.00  0.00           C  
ATOM   2578  CD2 LEU   165      43.855  29.789  28.461  1.00  0.00           C  
ATOM   2579  H   LEU   165      41.044  29.003  31.302  1.00  0.00           H  
ATOM   2580  HA  LEU   165      43.862  28.168  30.751  1.00  0.00           H  
ATOM   2581  HB2 LEU   165      42.793  30.944  31.596  1.00  0.00           H  
ATOM   2582  HB3 LEU   165      44.385  30.561  31.028  1.00  0.00           H  
ATOM   2583  HG  LEU   165      41.887  30.220  29.276  1.00  0.00           H  
ATOM   2584 HD11 LEU   165      42.614  32.345  28.278  1.00  0.00           H  
ATOM   2585 HD12 LEU   165      42.387  32.606  29.953  1.00  0.00           H  
ATOM   2586 HD13 LEU   165      44.063  32.422  29.319  1.00  0.00           H  
ATOM   2587 HD21 LEU   165      43.574  28.738  28.514  1.00  0.00           H  
ATOM   2588 HD22 LEU   165      43.748  30.258  27.483  1.00  0.00           H  
ATOM   2589 HD23 LEU   165      44.891  30.014  28.712  1.00  0.00           H  
ATOM   2590  N   VAL   166      42.612  28.219  33.751  1.00  0.00           N  
ATOM   2591  CA  VAL   166      42.887  27.896  35.144  1.00  0.00           C  
ATOM   2592  C   VAL   166      43.863  26.776  35.377  1.00  0.00           C  
ATOM   2593  O   VAL   166      43.635  25.665  34.879  1.00  0.00           O  
ATOM   2594  CB  VAL   166      41.563  27.557  35.853  1.00  0.00           C  
ATOM   2595  CG1 VAL   166      41.720  27.275  37.336  1.00  0.00           C  
ATOM   2596  CG2 VAL   166      40.716  28.839  35.932  1.00  0.00           C  
ATOM   2597  H   VAL   166      41.655  28.097  33.454  1.00  0.00           H  
ATOM   2598  HA  VAL   166      43.363  28.749  35.628  1.00  0.00           H  
ATOM   2599  HB  VAL   166      41.033  26.769  35.319  1.00  0.00           H  
ATOM   2600 HG11 VAL   166      42.310  28.032  37.853  1.00  0.00           H  
ATOM   2601 HG12 VAL   166      40.774  27.061  37.834  1.00  0.00           H  
ATOM   2602 HG13 VAL   166      42.254  26.326  37.381  1.00  0.00           H  
ATOM   2603 HG21 VAL   166      40.242  28.953  34.957  1.00  0.00           H  
ATOM   2604 HG22 VAL   166      39.811  28.828  36.539  1.00  0.00           H  
ATOM   2605 HG23 VAL   166      41.287  29.661  36.364  1.00  0.00           H  
ATOM   2606  N   GLY   167      44.979  26.939  36.067  1.00  0.00           N  
ATOM   2607  CA  GLY   167      45.997  25.827  36.172  1.00  0.00           C  
ATOM   2608  C   GLY   167      47.205  25.991  35.255  1.00  0.00           C  
ATOM   2609  O   GLY   167      48.187  25.264  35.482  1.00  0.00           O  
ATOM   2610  H   GLY   167      45.277  27.885  36.258  1.00  0.00           H  
ATOM   2611  HA2 GLY   167      46.489  25.885  37.143  1.00  0.00           H  
ATOM   2612  HA3 GLY   167      45.566  24.843  35.991  1.00  0.00           H  
ATOM   2613  N   LYS   168      47.111  26.698  34.144  1.00  0.00           N  
ATOM   2614  CA  LYS   168      48.200  27.173  33.239  1.00  0.00           C  
ATOM   2615  C   LYS   168      49.109  28.204  34.010  1.00  0.00           C  
ATOM   2616  O   LYS   168      48.695  29.022  34.799  1.00  0.00           O  
ATOM   2617  CB  LYS   168      47.696  27.790  31.946  1.00  0.00           C  
ATOM   2618  CG  LYS   168      46.918  26.762  31.158  1.00  0.00           C  
ATOM   2619  CD  LYS   168      47.075  27.049  29.616  1.00  0.00           C  
ATOM   2620  CE  LYS   168      46.207  26.240  28.643  1.00  0.00           C  
ATOM   2621  NZ  LYS   168      46.199  26.823  27.263  1.00  0.00           N1+
ATOM   2622  H   LYS   168      46.227  27.160  33.991  1.00  0.00           H  
ATOM   2623  HA  LYS   168      48.869  26.360  32.958  1.00  0.00           H  
ATOM   2624  HB2 LYS   168      47.073  28.663  32.138  1.00  0.00           H  
ATOM   2625  HB3 LYS   168      48.531  28.127  31.332  1.00  0.00           H  
ATOM   2626  HG2 LYS   168      47.422  25.808  31.309  1.00  0.00           H  
ATOM   2627  HG3 LYS   168      45.864  26.713  31.434  1.00  0.00           H  
ATOM   2628  HD2 LYS   168      46.954  28.099  29.349  1.00  0.00           H  
ATOM   2629  HD3 LYS   168      48.081  26.740  29.334  1.00  0.00           H  
ATOM   2630  HE2 LYS   168      46.533  25.207  28.525  1.00  0.00           H  
ATOM   2631  HE3 LYS   168      45.183  26.256  29.017  1.00  0.00           H  
ATOM   2632  HZ1 LYS   168      46.807  27.630  27.263  1.00  0.00           H  
ATOM   2633  HZ2 LYS   168      46.630  26.162  26.632  1.00  0.00           H  
ATOM   2634  HZ3 LYS   168      45.282  26.976  26.867  1.00  0.00           H  
ATOM   2635  N   GLN   169      50.363  28.271  33.559  1.00  0.00           N  
ATOM   2636  CA  GLN   169      51.250  29.414  33.756  1.00  0.00           C  
ATOM   2637  C   GLN   169      50.633  30.535  32.945  1.00  0.00           C  
ATOM   2638  O   GLN   169      49.839  30.433  32.050  1.00  0.00           O  
ATOM   2639  CB  GLN   169      52.652  29.075  33.218  1.00  0.00           C  
ATOM   2640  CG  GLN   169      53.182  27.694  33.735  1.00  0.00           C  
ATOM   2641  CD  GLN   169      53.663  27.692  35.136  1.00  0.00           C  
ATOM   2642  OE1 GLN   169      54.703  28.264  35.420  1.00  0.00           O  
ATOM   2643  NE2 GLN   169      52.975  27.150  36.107  1.00  0.00           N  
ATOM   2644  H   GLN   169      50.663  27.479  33.009  1.00  0.00           H  
ATOM   2645  HA  GLN   169      51.318  29.643  34.819  1.00  0.00           H  
ATOM   2646  HB2 GLN   169      52.657  29.052  32.128  1.00  0.00           H  
ATOM   2647  HB3 GLN   169      53.341  29.883  33.464  1.00  0.00           H  
ATOM   2648  HG2 GLN   169      52.457  26.901  33.547  1.00  0.00           H  
ATOM   2649  HG3 GLN   169      53.991  27.306  33.116  1.00  0.00           H  
ATOM   2650 HE21 GLN   169      52.086  26.746  35.846  1.00  0.00           H  
ATOM   2651 HE22 GLN   169      53.252  27.305  37.066  1.00  0.00           H  
ATOM   2652  N   VAL   170      51.091  31.750  33.344  1.00  0.00           N  
ATOM   2653  CA  VAL   170      50.847  33.039  32.638  1.00  0.00           C  
ATOM   2654  C   VAL   170      52.094  33.952  32.827  1.00  0.00           C  
ATOM   2655  O   VAL   170      52.802  33.773  33.800  1.00  0.00           O  
ATOM   2656  CB  VAL   170      49.545  33.669  33.109  1.00  0.00           C  
ATOM   2657  CG1 VAL   170      49.628  34.172  34.569  1.00  0.00           C  
ATOM   2658  CG2 VAL   170      49.149  34.685  32.018  1.00  0.00           C  
ATOM   2659  H   VAL   170      51.656  31.742  34.182  1.00  0.00           H  
ATOM   2660  HA  VAL   170      50.824  32.839  31.567  1.00  0.00           H  
ATOM   2661  HB  VAL   170      48.806  32.874  33.010  1.00  0.00           H  
ATOM   2662 HG11 VAL   170      49.818  33.293  35.185  1.00  0.00           H  
ATOM   2663 HG12 VAL   170      50.491  34.822  34.709  1.00  0.00           H  
ATOM   2664 HG13 VAL   170      48.703  34.644  34.901  1.00  0.00           H  
ATOM   2665 HG21 VAL   170      49.910  35.420  31.756  1.00  0.00           H  
ATOM   2666 HG22 VAL   170      48.742  34.098  31.195  1.00  0.00           H  
ATOM   2667 HG23 VAL   170      48.287  35.174  32.471  1.00  0.00           H  
ATOM   2668  N   GLU   171      52.275  35.016  32.043  1.00  0.00           N  
ATOM   2669  CA  GLU   171      53.208  36.146  32.336  1.00  0.00           C  
ATOM   2670  C   GLU   171      52.593  37.541  32.152  1.00  0.00           C  
ATOM   2671  O   GLU   171      51.681  37.735  31.355  1.00  0.00           O  
ATOM   2672  CB  GLU   171      54.551  36.069  31.531  1.00  0.00           C  
ATOM   2673  CG  GLU   171      54.284  35.878  29.997  1.00  0.00           C  
ATOM   2674  CD  GLU   171      55.234  36.641  29.161  1.00  0.00           C  
ATOM   2675  OE1 GLU   171      54.830  37.506  28.338  1.00  0.00           O  
ATOM   2676  OE2 GLU   171      56.459  36.379  29.191  1.00  0.00           O1-
ATOM   2677  H   GLU   171      51.583  35.109  31.313  1.00  0.00           H  
ATOM   2678  HA  GLU   171      53.466  36.118  33.394  1.00  0.00           H  
ATOM   2679  HB2 GLU   171      55.128  36.988  31.640  1.00  0.00           H  
ATOM   2680  HB3 GLU   171      55.185  35.249  31.868  1.00  0.00           H  
ATOM   2681  HG2 GLU   171      54.341  34.836  29.682  1.00  0.00           H  
ATOM   2682  HG3 GLU   171      53.267  36.217  29.805  1.00  0.00           H  
ATOM   2683  N   TYR   172      53.075  38.543  32.859  1.00  0.00           N  
ATOM   2684  CA  TYR   172      52.645  39.930  32.507  1.00  0.00           C  
ATOM   2685  C   TYR   172      53.685  41.054  32.941  1.00  0.00           C  
ATOM   2686  O   TYR   172      54.630  40.776  33.641  1.00  0.00           O  
ATOM   2687  CB  TYR   172      51.211  40.205  33.069  1.00  0.00           C  
ATOM   2688  CG  TYR   172      50.636  41.600  32.918  1.00  0.00           C  
ATOM   2689  CD1 TYR   172      50.452  42.142  31.624  1.00  0.00           C  
ATOM   2690  CE1 TYR   172      50.264  43.528  31.493  1.00  0.00           C  
ATOM   2691  CZ  TYR   172      49.992  44.289  32.597  1.00  0.00           C  
ATOM   2692  OH  TYR   172      49.554  45.553  32.485  1.00  0.00           O  
ATOM   2693  CE2 TYR   172      50.104  43.724  33.900  1.00  0.00           C  
ATOM   2694  CD2 TYR   172      50.435  42.379  34.059  1.00  0.00           C  
ATOM   2695  H   TYR   172      53.752  38.549  33.608  1.00  0.00           H  
ATOM   2696  HA  TYR   172      52.573  40.062  31.427  1.00  0.00           H  
ATOM   2697  HB2 TYR   172      50.455  39.529  32.670  1.00  0.00           H  
ATOM   2698  HB3 TYR   172      51.105  39.994  34.133  1.00  0.00           H  
ATOM   2699  HD1 TYR   172      50.514  41.492  30.764  1.00  0.00           H  
ATOM   2700  HE1 TYR   172      50.275  43.896  30.478  1.00  0.00           H  
ATOM   2701  HH  TYR   172      49.634  45.925  31.603  1.00  0.00           H  
ATOM   2702  HE2 TYR   172      49.935  44.279  34.811  1.00  0.00           H  
ATOM   2703  HD2 TYR   172      50.663  41.956  35.026  1.00  0.00           H  
ATOM   2704  N   ALA   173      53.587  42.275  32.384  1.00  0.00           N  
ATOM   2705  CA  ALA   173      54.404  43.389  32.661  1.00  0.00           C  
ATOM   2706  C   ALA   173      54.453  43.835  34.115  1.00  0.00           C  
ATOM   2707  O   ALA   173      53.690  43.476  34.990  1.00  0.00           O  
ATOM   2708  CB  ALA   173      54.030  44.614  31.860  1.00  0.00           C  
ATOM   2709  H   ALA   173      52.729  42.531  31.917  1.00  0.00           H  
ATOM   2710  HA  ALA   173      55.415  43.103  32.369  1.00  0.00           H  
ATOM   2711  HB1 ALA   173      54.108  44.469  30.783  1.00  0.00           H  
ATOM   2712  HB2 ALA   173      52.997  44.862  32.106  1.00  0.00           H  
ATOM   2713  HB3 ALA   173      54.638  45.487  32.097  1.00  0.00           H  
ATOM   2714  N   LYS   174      55.481  44.613  34.421  1.00  0.00           N  
ATOM   2715  CA  LYS   174      55.980  44.891  35.744  1.00  0.00           C  
ATOM   2716  C   LYS   174      56.473  46.322  35.785  1.00  0.00           C  
ATOM   2717  O   LYS   174      56.830  47.012  34.814  1.00  0.00           O  
ATOM   2718  CB  LYS   174      57.050  43.830  36.070  1.00  0.00           C  
ATOM   2719  CG  LYS   174      57.764  44.055  37.406  1.00  0.00           C  
ATOM   2720  CD  LYS   174      58.719  42.960  37.833  1.00  0.00           C  
ATOM   2721  CE  LYS   174      59.782  43.620  38.581  1.00  0.00           C  
ATOM   2722  NZ  LYS   174      60.791  42.730  39.142  1.00  0.00           N1+
ATOM   2723  H   LYS   174      55.987  45.099  33.694  1.00  0.00           H  
ATOM   2724  HA  LYS   174      55.195  44.759  36.488  1.00  0.00           H  
ATOM   2725  HB2 LYS   174      56.463  42.912  36.024  1.00  0.00           H  
ATOM   2726  HB3 LYS   174      57.795  43.803  35.275  1.00  0.00           H  
ATOM   2727  HG2 LYS   174      58.375  44.926  37.170  1.00  0.00           H  
ATOM   2728  HG3 LYS   174      57.041  44.325  38.176  1.00  0.00           H  
ATOM   2729  HD2 LYS   174      58.257  42.227  38.495  1.00  0.00           H  
ATOM   2730  HD3 LYS   174      59.157  42.553  36.922  1.00  0.00           H  
ATOM   2731  HE2 LYS   174      60.286  44.324  37.918  1.00  0.00           H  
ATOM   2732  HE3 LYS   174      59.312  44.231  39.352  1.00  0.00           H  
ATOM   2733  HZ1 LYS   174      60.509  41.850  39.550  1.00  0.00           H  
ATOM   2734  HZ2 LYS   174      61.472  42.523  38.425  1.00  0.00           H  
ATOM   2735  HZ3 LYS   174      61.257  43.242  39.878  1.00  0.00           H  
ATOM   2736  N   GLU   175      56.411  46.873  37.026  1.00  0.00           N  
ATOM   2737  CA  GLU   175      56.618  48.295  37.287  1.00  0.00           C  
ATOM   2738  C   GLU   175      58.005  48.823  36.805  1.00  0.00           C  
ATOM   2739  O   GLU   175      58.148  50.037  36.610  1.00  0.00           O  
ATOM   2740  CB  GLU   175      56.447  48.596  38.791  1.00  0.00           C  
ATOM   2741  CG  GLU   175      57.068  47.533  39.733  1.00  0.00           C  
ATOM   2742  CD  GLU   175      56.290  46.261  39.998  1.00  0.00           C  
ATOM   2743  OE1 GLU   175      55.334  45.932  39.278  1.00  0.00           O  
ATOM   2744  OE2 GLU   175      56.635  45.543  40.945  1.00  0.00           O1-
ATOM   2745  H   GLU   175      56.085  46.305  37.795  1.00  0.00           H  
ATOM   2746  HA  GLU   175      55.879  48.826  36.686  1.00  0.00           H  
ATOM   2747  HB2 GLU   175      57.026  49.513  38.906  1.00  0.00           H  
ATOM   2748  HB3 GLU   175      55.386  48.739  38.992  1.00  0.00           H  
ATOM   2749  HG2 GLU   175      58.076  47.246  39.434  1.00  0.00           H  
ATOM   2750  HG3 GLU   175      57.164  48.110  40.653  1.00  0.00           H  
ATOM   2751  N   ASP   176      59.061  47.999  36.658  1.00  0.00           N  
ATOM   2752  CA  ASP   176      60.364  48.500  36.230  1.00  0.00           C  
ATOM   2753  C   ASP   176      60.470  48.582  34.686  1.00  0.00           C  
ATOM   2754  O   ASP   176      61.518  48.542  34.130  1.00  0.00           O  
ATOM   2755  CB  ASP   176      61.393  47.570  36.942  1.00  0.00           C  
ATOM   2756  CG  ASP   176      61.581  46.141  36.369  1.00  0.00           C  
ATOM   2757  OD1 ASP   176      62.689  45.630  36.318  1.00  0.00           O  
ATOM   2758  OD2 ASP   176      60.509  45.601  35.931  1.00  0.00           O1-
ATOM   2759  H   ASP   176      59.049  47.000  36.807  1.00  0.00           H  
ATOM   2760  HA  ASP   176      60.457  49.514  36.621  1.00  0.00           H  
ATOM   2761  HB2 ASP   176      62.357  48.022  36.706  1.00  0.00           H  
ATOM   2762  HB3 ASP   176      61.144  47.535  38.002  1.00  0.00           H  
ATOM   2763  N   GLY   177      59.347  48.425  33.964  1.00  0.00           N  
ATOM   2764  CA  GLY   177      59.335  47.998  32.592  1.00  0.00           C  
ATOM   2765  C   GLY   177      59.566  46.544  32.258  1.00  0.00           C  
ATOM   2766  O   GLY   177      59.410  46.229  31.092  1.00  0.00           O  
ATOM   2767  H   GLY   177      58.489  48.534  34.486  1.00  0.00           H  
ATOM   2768  HA2 GLY   177      58.306  48.271  32.355  1.00  0.00           H  
ATOM   2769  HA3 GLY   177      60.065  48.526  31.978  1.00  0.00           H  
ATOM   2770  N   SER   178      59.950  45.569  33.133  1.00  0.00           N  
ATOM   2771  CA  SER   178      60.076  44.094  32.796  1.00  0.00           C  
ATOM   2772  C   SER   178      58.807  43.327  32.855  1.00  0.00           C  
ATOM   2773  O   SER   178      57.709  43.886  33.018  1.00  0.00           O  
ATOM   2774  CB  SER   178      61.208  43.449  33.573  1.00  0.00           C  
ATOM   2775  OG  SER   178      60.728  43.243  34.918  1.00  0.00           O  
ATOM   2776  H   SER   178      60.045  45.813  34.109  1.00  0.00           H  
ATOM   2777  HA  SER   178      60.358  43.917  31.758  1.00  0.00           H  
ATOM   2778  HB2 SER   178      61.334  42.504  33.044  1.00  0.00           H  
ATOM   2779  HB3 SER   178      62.089  44.081  33.685  1.00  0.00           H  
ATOM   2780  HG  SER   178      60.649  44.095  35.353  1.00  0.00           H  
ATOM   2781  N   LYS   179      58.826  41.946  32.843  1.00  0.00           N  
ATOM   2782  CA  LYS   179      57.701  41.087  33.093  1.00  0.00           C  
ATOM   2783  C   LYS   179      58.054  40.240  34.278  1.00  0.00           C  
ATOM   2784  O   LYS   179      59.169  40.208  34.885  1.00  0.00           O  
ATOM   2785  CB  LYS   179      57.511  40.224  31.799  1.00  0.00           C  
ATOM   2786  CG  LYS   179      56.996  40.996  30.570  1.00  0.00           C  
ATOM   2787  CD  LYS   179      56.745  40.002  29.434  1.00  0.00           C  
ATOM   2788  CE  LYS   179      58.034  39.510  28.797  1.00  0.00           C  
ATOM   2789  NZ  LYS   179      57.724  38.484  27.809  1.00  0.00           N1+
ATOM   2790  H   LYS   179      59.742  41.522  32.811  1.00  0.00           H  
ATOM   2791  HA  LYS   179      56.835  41.714  33.304  1.00  0.00           H  
ATOM   2792  HB2 LYS   179      58.494  39.809  31.577  1.00  0.00           H  
ATOM   2793  HB3 LYS   179      56.848  39.410  32.093  1.00  0.00           H  
ATOM   2794  HG2 LYS   179      56.018  41.398  30.833  1.00  0.00           H  
ATOM   2795  HG3 LYS   179      57.651  41.840  30.355  1.00  0.00           H  
ATOM   2796  HD2 LYS   179      56.087  39.223  29.820  1.00  0.00           H  
ATOM   2797  HD3 LYS   179      56.207  40.438  28.593  1.00  0.00           H  
ATOM   2798  HE2 LYS   179      58.523  40.320  28.256  1.00  0.00           H  
ATOM   2799  HE3 LYS   179      58.665  39.121  29.596  1.00  0.00           H  
ATOM   2800  HZ1 LYS   179      58.568  38.054  27.458  1.00  0.00           H  
ATOM   2801  HZ2 LYS   179      57.144  37.771  28.228  1.00  0.00           H  
ATOM   2802  HZ3 LYS   179      57.217  38.811  26.998  1.00  0.00           H  
ATOM   2803  N   ARG   180      57.001  39.491  34.728  1.00  0.00           N  
ATOM   2804  CA  ARG   180      56.895  38.675  35.950  1.00  0.00           C  
ATOM   2805  C   ARG   180      56.010  37.464  35.690  1.00  0.00           C  
ATOM   2806  O   ARG   180      55.150  37.537  34.801  1.00  0.00           O  
ATOM   2807  CB  ARG   180      56.282  39.476  37.114  1.00  0.00           C  
ATOM   2808  CG  ARG   180      54.931  40.152  36.969  1.00  0.00           C  
ATOM   2809  CD  ARG   180      54.217  40.557  38.235  1.00  0.00           C  
ATOM   2810  NE  ARG   180      55.134  41.149  39.246  1.00  0.00           N  
ATOM   2811  CZ  ARG   180      55.245  42.371  39.579  1.00  0.00           C  
ATOM   2812  NH1 ARG   180      54.579  43.292  38.995  1.00  0.00           N  
ATOM   2813  NH2 ARG   180      56.022  42.858  40.507  1.00  0.00           N1+
ATOM   2814  H   ARG   180      56.122  39.574  34.238  1.00  0.00           H  
ATOM   2815  HA  ARG   180      57.849  38.259  36.275  1.00  0.00           H  
ATOM   2816  HB2 ARG   180      56.137  38.712  37.878  1.00  0.00           H  
ATOM   2817  HB3 ARG   180      56.985  40.215  37.499  1.00  0.00           H  
ATOM   2818  HG2 ARG   180      55.077  40.950  36.240  1.00  0.00           H  
ATOM   2819  HG3 ARG   180      54.300  39.529  36.336  1.00  0.00           H  
ATOM   2820  HD2 ARG   180      53.442  41.300  38.046  1.00  0.00           H  
ATOM   2821  HD3 ARG   180      53.926  39.599  38.665  1.00  0.00           H  
ATOM   2822  HE  ARG   180      55.654  40.610  39.924  1.00  0.00           H  
ATOM   2823 HH11 ARG   180      53.708  43.028  38.557  1.00  0.00           H  
ATOM   2824 HH12 ARG   180      54.624  44.272  39.236  1.00  0.00           H  
ATOM   2825 HH21 ARG   180      56.566  42.279  41.130  1.00  0.00           H  
ATOM   2826 HH22 ARG   180      56.050  43.866  40.570  1.00  0.00           H  
ATOM   2827  N   THR   181      56.143  36.398  36.449  1.00  0.00           N  
ATOM   2828  CA  THR   181      55.641  35.031  36.279  1.00  0.00           C  
ATOM   2829  C   THR   181      54.522  34.710  37.223  1.00  0.00           C  
ATOM   2830  O   THR   181      54.482  35.200  38.372  1.00  0.00           O  
ATOM   2831  CB  THR   181      56.833  34.015  36.139  1.00  0.00           C  
ATOM   2832  CG2 THR   181      57.811  34.052  35.015  1.00  0.00           C  
ATOM   2833  OG1 THR   181      57.550  33.901  37.369  1.00  0.00           O  
ATOM   2834  H   THR   181      56.851  36.479  37.165  1.00  0.00           H  
ATOM   2835  HA  THR   181      55.087  34.990  35.341  1.00  0.00           H  
ATOM   2836  HB  THR   181      56.297  33.069  36.067  1.00  0.00           H  
ATOM   2837 HG21 THR   181      58.301  33.127  34.713  1.00  0.00           H  
ATOM   2838 HG22 THR   181      57.341  34.297  34.063  1.00  0.00           H  
ATOM   2839 HG23 THR   181      58.595  34.780  35.225  1.00  0.00           H  
ATOM   2840  HG1 THR   181      56.912  33.504  37.967  1.00  0.00           H  
ATOM   2841  N   GLY   182      53.523  33.852  36.781  1.00  0.00           N  
ATOM   2842  CA  GLY   182      52.441  33.518  37.650  1.00  0.00           C  
ATOM   2843  C   GLY   182      51.594  32.358  37.150  1.00  0.00           C  
ATOM   2844  O   GLY   182      51.986  31.568  36.318  1.00  0.00           O  
ATOM   2845  H   GLY   182      53.735  33.426  35.890  1.00  0.00           H  
ATOM   2846  HA2 GLY   182      52.893  33.313  38.621  1.00  0.00           H  
ATOM   2847  HA3 GLY   182      51.836  34.421  37.731  1.00  0.00           H  
ATOM   2848  N   MET   183      50.483  32.143  37.836  1.00  0.00           N  
ATOM   2849  CA  MET   183      49.621  30.974  37.793  1.00  0.00           C  
ATOM   2850  C   MET   183      48.196  31.426  37.945  1.00  0.00           C  
ATOM   2851  O   MET   183      47.823  32.145  38.879  1.00  0.00           O  
ATOM   2852  CB  MET   183      50.050  29.956  38.930  1.00  0.00           C  
ATOM   2853  CG  MET   183      49.207  28.702  38.967  1.00  0.00           C  
ATOM   2854  SD  MET   183      49.693  27.422  40.057  1.00  0.00           S  
ATOM   2855  CE  MET   183      48.720  26.036  39.262  1.00  0.00           C  
ATOM   2856  H   MET   183      50.194  32.840  38.508  1.00  0.00           H  
ATOM   2857  HA  MET   183      49.688  30.440  36.844  1.00  0.00           H  
ATOM   2858  HB2 MET   183      51.135  29.891  39.003  1.00  0.00           H  
ATOM   2859  HB3 MET   183      49.945  30.551  39.837  1.00  0.00           H  
ATOM   2860  HG2 MET   183      48.144  28.876  39.137  1.00  0.00           H  
ATOM   2861  HG3 MET   183      49.239  28.282  37.962  1.00  0.00           H  
ATOM   2862  HE1 MET   183      47.654  26.213  39.113  1.00  0.00           H  
ATOM   2863  HE2 MET   183      49.194  25.920  38.287  1.00  0.00           H  
ATOM   2864  HE3 MET   183      48.647  25.180  39.933  1.00  0.00           H  
ATOM   2865  N   VAL   184      47.446  31.223  36.808  1.00  0.00           N  
ATOM   2866  CA  VAL   184      45.991  31.452  36.862  1.00  0.00           C  
ATOM   2867  C   VAL   184      45.318  30.417  37.826  1.00  0.00           C  
ATOM   2868  O   VAL   184      45.295  29.232  37.596  1.00  0.00           O  
ATOM   2869  CB  VAL   184      45.313  31.182  35.457  1.00  0.00           C  
ATOM   2870  CG1 VAL   184      43.910  31.757  35.352  1.00  0.00           C  
ATOM   2871  CG2 VAL   184      46.049  31.880  34.292  1.00  0.00           C  
ATOM   2872  H   VAL   184      47.924  30.641  36.136  1.00  0.00           H  
ATOM   2873  HA  VAL   184      45.764  32.428  37.293  1.00  0.00           H  
ATOM   2874  HB  VAL   184      45.268  30.113  35.245  1.00  0.00           H  
ATOM   2875 HG11 VAL   184      43.429  31.418  36.269  1.00  0.00           H  
ATOM   2876 HG12 VAL   184      43.869  32.844  35.294  1.00  0.00           H  
ATOM   2877 HG13 VAL   184      43.386  31.279  34.524  1.00  0.00           H  
ATOM   2878 HG21 VAL   184      46.071  32.947  34.514  1.00  0.00           H  
ATOM   2879 HG22 VAL   184      47.052  31.480  34.147  1.00  0.00           H  
ATOM   2880 HG23 VAL   184      45.459  31.714  33.391  1.00  0.00           H  
ATOM   2881  N   ILE   185      44.677  30.944  38.898  1.00  0.00           N  
ATOM   2882  CA  ILE   185      44.109  30.119  39.920  1.00  0.00           C  
ATOM   2883  C   ILE   185      42.602  29.844  39.868  1.00  0.00           C  
ATOM   2884  O   ILE   185      42.180  28.846  40.532  1.00  0.00           O  
ATOM   2885  CB  ILE   185      44.406  30.671  41.338  1.00  0.00           C  
ATOM   2886  CG2 ILE   185      45.909  30.389  41.709  1.00  0.00           C  
ATOM   2887  CG1 ILE   185      44.004  32.164  41.539  1.00  0.00           C  
ATOM   2888  CD1 ILE   185      44.010  32.704  42.948  1.00  0.00           C  
ATOM   2889  H   ILE   185      44.646  31.954  38.900  1.00  0.00           H  
ATOM   2890  HA  ILE   185      44.598  29.155  39.783  1.00  0.00           H  
ATOM   2891  HB  ILE   185      43.754  30.197  42.072  1.00  0.00           H  
ATOM   2892 HG21 ILE   185      45.993  30.168  42.773  1.00  0.00           H  
ATOM   2893 HG22 ILE   185      46.275  29.503  41.191  1.00  0.00           H  
ATOM   2894 HG23 ILE   185      46.507  31.230  41.356  1.00  0.00           H  
ATOM   2895 HG12 ILE   185      44.702  32.773  40.965  1.00  0.00           H  
ATOM   2896 HG13 ILE   185      43.045  32.429  41.096  1.00  0.00           H  
ATOM   2897 HD11 ILE   185      45.095  32.655  43.039  1.00  0.00           H  
ATOM   2898 HD12 ILE   185      43.613  33.717  43.005  1.00  0.00           H  
ATOM   2899 HD13 ILE   185      43.479  32.071  43.659  1.00  0.00           H  
ATOM   2900  N   HIS   186      41.763  30.639  39.207  1.00  0.00           N  
ATOM   2901  CA  HIS   186      40.287  30.444  39.207  1.00  0.00           C  
ATOM   2902  C   HIS   186      39.674  31.289  38.112  1.00  0.00           C  
ATOM   2903  O   HIS   186      40.332  32.128  37.497  1.00  0.00           O  
ATOM   2904  CB  HIS   186      39.753  30.872  40.649  1.00  0.00           C  
ATOM   2905  CG  HIS   186      38.252  30.906  40.711  1.00  0.00           C  
ATOM   2906  ND1 HIS   186      37.453  29.793  40.592  1.00  0.00           N  
ATOM   2907  CE1 HIS   186      36.209  30.183  40.571  1.00  0.00           C  
ATOM   2908  NE2 HIS   186      36.190  31.555  40.741  1.00  0.00           N  
ATOM   2909  CD2 HIS   186      37.482  32.001  40.940  1.00  0.00           C  
ATOM   2910  H   HIS   186      42.028  31.529  38.811  1.00  0.00           H  
ATOM   2911  HA  HIS   186      40.099  29.390  39.006  1.00  0.00           H  
ATOM   2912  HB2 HIS   186      40.130  30.148  41.373  1.00  0.00           H  
ATOM   2913  HB3 HIS   186      40.132  31.855  40.930  1.00  0.00           H  
ATOM   2914  HE1 HIS   186      35.305  29.641  40.335  1.00  0.00           H  
ATOM   2915  HE2 HIS   186      35.444  32.237  40.739  1.00  0.00           H  
ATOM   2916  HD2 HIS   186      37.853  33.012  41.015  1.00  0.00           H  
ATOM   2917  N   GLN   187      38.409  31.056  37.786  1.00  0.00           N  
ATOM   2918  CA  GLN   187      37.667  31.606  36.564  1.00  0.00           C  
ATOM   2919  C   GLN   187      36.225  32.071  36.898  1.00  0.00           C  
ATOM   2920  O   GLN   187      35.510  31.317  37.529  1.00  0.00           O  
ATOM   2921  CB  GLN   187      37.559  30.567  35.501  1.00  0.00           C  
ATOM   2922  CG  GLN   187      36.764  30.916  34.219  1.00  0.00           C  
ATOM   2923  CD  GLN   187      36.751  29.746  33.305  1.00  0.00           C  
ATOM   2924  OE1 GLN   187      36.892  28.603  33.651  1.00  0.00           O  
ATOM   2925  NE2 GLN   187      36.424  29.927  32.011  1.00  0.00           N  
ATOM   2926  H   GLN   187      37.900  30.390  38.350  1.00  0.00           H  
ATOM   2927  HA  GLN   187      38.146  32.510  36.188  1.00  0.00           H  
ATOM   2928  HB2 GLN   187      38.560  30.181  35.312  1.00  0.00           H  
ATOM   2929  HB3 GLN   187      37.065  29.695  35.932  1.00  0.00           H  
ATOM   2930  HG2 GLN   187      35.738  31.072  34.552  1.00  0.00           H  
ATOM   2931  HG3 GLN   187      37.347  31.750  33.829  1.00  0.00           H  
ATOM   2932 HE21 GLN   187      36.471  30.877  31.671  1.00  0.00           H  
ATOM   2933 HE22 GLN   187      36.253  29.146  31.393  1.00  0.00           H  
ATOM   2934  N   VAL   188      35.818  33.275  36.519  1.00  0.00           N  
ATOM   2935  CA  VAL   188      34.531  33.922  36.810  1.00  0.00           C  
ATOM   2936  C   VAL   188      33.435  33.182  36.067  1.00  0.00           C  
ATOM   2937  O   VAL   188      33.160  33.544  34.950  1.00  0.00           O  
ATOM   2938  CB  VAL   188      34.572  35.416  36.593  1.00  0.00           C  
ATOM   2939  CG1 VAL   188      33.255  35.988  37.035  1.00  0.00           C  
ATOM   2940  CG2 VAL   188      35.587  36.082  37.533  1.00  0.00           C  
ATOM   2941  H   VAL   188      36.390  33.934  36.012  1.00  0.00           H  
ATOM   2942  HA  VAL   188      34.312  33.778  37.868  1.00  0.00           H  
ATOM   2943  HB  VAL   188      34.711  35.618  35.531  1.00  0.00           H  
ATOM   2944 HG11 VAL   188      33.156  36.026  38.120  1.00  0.00           H  
ATOM   2945 HG12 VAL   188      33.127  36.988  36.620  1.00  0.00           H  
ATOM   2946 HG13 VAL   188      32.359  35.481  36.676  1.00  0.00           H  
ATOM   2947 HG21 VAL   188      35.397  35.876  38.587  1.00  0.00           H  
ATOM   2948 HG22 VAL   188      36.640  35.845  37.384  1.00  0.00           H  
ATOM   2949 HG23 VAL   188      35.552  37.152  37.329  1.00  0.00           H  
ATOM   2950  N   GLU   189      32.692  32.214  36.630  1.00  0.00           N  
ATOM   2951  CA  GLU   189      31.589  31.539  35.942  1.00  0.00           C  
ATOM   2952  C   GLU   189      30.432  32.396  35.510  1.00  0.00           C  
ATOM   2953  O   GLU   189      29.670  31.956  34.566  1.00  0.00           O  
ATOM   2954  CB  GLU   189      31.079  30.391  36.801  1.00  0.00           C  
ATOM   2955  CG  GLU   189      30.197  29.305  36.113  1.00  0.00           C  
ATOM   2956  CD  GLU   189      30.290  27.934  36.955  1.00  0.00           C  
ATOM   2957  OE1 GLU   189      29.290  27.594  37.647  1.00  0.00           O  
ATOM   2958  OE2 GLU   189      31.405  27.335  37.134  1.00  0.00           O1-
ATOM   2959  H   GLU   189      33.043  31.940  37.536  1.00  0.00           H  
ATOM   2960  HA  GLU   189      31.865  31.130  34.970  1.00  0.00           H  
ATOM   2961  HB2 GLU   189      31.954  29.824  37.118  1.00  0.00           H  
ATOM   2962  HB3 GLU   189      30.609  30.676  37.743  1.00  0.00           H  
ATOM   2963  HG2 GLU   189      29.176  29.686  36.150  1.00  0.00           H  
ATOM   2964  HG3 GLU   189      30.502  29.076  35.092  1.00  0.00           H  
ATOM   2965  N   ALA   190      30.236  33.600  36.086  1.00  0.00           N  
ATOM   2966  CA  ALA   190      29.312  34.654  35.560  1.00  0.00           C  
ATOM   2967  C   ALA   190      29.754  35.318  34.219  1.00  0.00           C  
ATOM   2968  O   ALA   190      29.011  35.804  33.376  1.00  0.00           O  
ATOM   2969  CB  ALA   190      29.077  35.618  36.683  1.00  0.00           C  
ATOM   2970  H   ALA   190      30.810  33.890  36.865  1.00  0.00           H  
ATOM   2971  HA  ALA   190      28.326  34.220  35.393  1.00  0.00           H  
ATOM   2972  HB1 ALA   190      28.789  35.019  37.548  1.00  0.00           H  
ATOM   2973  HB2 ALA   190      30.023  36.077  36.970  1.00  0.00           H  
ATOM   2974  HB3 ALA   190      28.415  36.435  36.397  1.00  0.00           H  
ATOM   2975  N   LYS   191      31.095  35.347  34.001  1.00  0.00           N  
ATOM   2976  CA  LYS   191      31.778  35.929  32.804  1.00  0.00           C  
ATOM   2977  C   LYS   191      33.134  35.133  32.485  1.00  0.00           C  
ATOM   2978  O   LYS   191      34.214  35.649  32.649  1.00  0.00           O  
ATOM   2979  CB  LYS   191      32.070  37.465  33.031  1.00  0.00           C  
ATOM   2980  CG  LYS   191      30.855  38.373  33.249  1.00  0.00           C  
ATOM   2981  CD  LYS   191      29.959  38.512  31.959  1.00  0.00           C  
ATOM   2982  CE  LYS   191      28.765  39.409  32.159  1.00  0.00           C  
ATOM   2983  NZ  LYS   191      29.105  40.841  32.252  1.00  0.00           N1+
ATOM   2984  H   LYS   191      31.685  34.778  34.591  1.00  0.00           H  
ATOM   2985  HA  LYS   191      31.138  35.807  31.930  1.00  0.00           H  
ATOM   2986  HB2 LYS   191      32.713  37.622  33.897  1.00  0.00           H  
ATOM   2987  HB3 LYS   191      32.561  37.844  32.135  1.00  0.00           H  
ATOM   2988  HG2 LYS   191      30.252  38.017  34.085  1.00  0.00           H  
ATOM   2989  HG3 LYS   191      31.192  39.376  33.509  1.00  0.00           H  
ATOM   2990  HD2 LYS   191      30.585  38.726  31.092  1.00  0.00           H  
ATOM   2991  HD3 LYS   191      29.626  37.506  31.703  1.00  0.00           H  
ATOM   2992  HE2 LYS   191      28.124  39.335  31.281  1.00  0.00           H  
ATOM   2993  HE3 LYS   191      28.173  39.077  33.012  1.00  0.00           H  
ATOM   2994  HZ1 LYS   191      29.671  41.111  33.043  1.00  0.00           H  
ATOM   2995  HZ2 LYS   191      29.686  40.971  31.436  1.00  0.00           H  
ATOM   2996  HZ3 LYS   191      28.248  41.362  32.139  1.00  0.00           H  
ATOM   2997  N   PRO   192      32.998  33.880  31.948  1.00  0.00           N  
ATOM   2998  CA  PRO   192      34.094  32.862  31.742  1.00  0.00           C  
ATOM   2999  C   PRO   192      35.325  33.239  30.865  1.00  0.00           C  
ATOM   3000  O   PRO   192      36.298  32.514  30.674  1.00  0.00           O  
ATOM   3001  CD  PRO   192      31.801  33.088  31.597  1.00  0.00           C  
ATOM   3002  CG  PRO   192      32.108  31.635  31.594  1.00  0.00           C  
ATOM   3003  CB  PRO   192      33.469  31.706  30.951  1.00  0.00           C  
ATOM   3004  HD2 PRO   192      31.414  33.320  30.605  1.00  0.00           H  
ATOM   3005  HD3 PRO   192      30.929  33.298  32.217  1.00  0.00           H  
ATOM   3006  HG2 PRO   192      31.363  31.009  31.102  1.00  0.00           H  
ATOM   3007  HG3 PRO   192      32.277  31.303  32.618  1.00  0.00           H  
ATOM   3008  HB2 PRO   192      33.370  31.932  29.889  1.00  0.00           H  
ATOM   3009  HB3 PRO   192      33.953  30.741  31.099  1.00  0.00           H  
ATOM   3010  HA  PRO   192      34.484  32.546  32.710  1.00  0.00           H  
ATOM   3011  N   SER   193      35.265  34.430  30.237  1.00  0.00           N  
ATOM   3012  CA  SER   193      36.538  35.110  29.770  1.00  0.00           C  
ATOM   3013  C   SER   193      37.547  35.614  30.770  1.00  0.00           C  
ATOM   3014  O   SER   193      38.754  35.839  30.408  1.00  0.00           O  
ATOM   3015  CB  SER   193      36.133  36.192  28.816  1.00  0.00           C  
ATOM   3016  OG  SER   193      35.686  37.431  29.505  1.00  0.00           O  
ATOM   3017  H   SER   193      34.429  34.957  30.031  1.00  0.00           H  
ATOM   3018  HA  SER   193      37.044  34.355  29.168  1.00  0.00           H  
ATOM   3019  HB2 SER   193      37.065  36.441  28.307  1.00  0.00           H  
ATOM   3020  HB3 SER   193      35.369  35.817  28.135  1.00  0.00           H  
ATOM   3021  HG  SER   193      36.198  38.206  29.264  1.00  0.00           H  
ATOM   3022  N   VAL   194      37.136  35.756  32.089  1.00  0.00           N  
ATOM   3023  CA  VAL   194      37.788  36.530  33.153  1.00  0.00           C  
ATOM   3024  C   VAL   194      38.283  35.526  34.192  1.00  0.00           C  
ATOM   3025  O   VAL   194      37.573  34.486  34.454  1.00  0.00           O  
ATOM   3026  CB  VAL   194      36.835  37.508  33.804  1.00  0.00           C  
ATOM   3027  CG1 VAL   194      37.292  38.313  35.007  1.00  0.00           C  
ATOM   3028  CG2 VAL   194      36.060  38.419  32.834  1.00  0.00           C  
ATOM   3029  H   VAL   194      36.227  35.386  32.330  1.00  0.00           H  
ATOM   3030  HA  VAL   194      38.634  37.036  32.689  1.00  0.00           H  
ATOM   3031  HB  VAL   194      36.083  36.841  34.227  1.00  0.00           H  
ATOM   3032 HG11 VAL   194      37.973  39.126  34.758  1.00  0.00           H  
ATOM   3033 HG12 VAL   194      36.476  38.878  35.458  1.00  0.00           H  
ATOM   3034 HG13 VAL   194      37.746  37.808  35.859  1.00  0.00           H  
ATOM   3035 HG21 VAL   194      35.520  37.766  32.149  1.00  0.00           H  
ATOM   3036 HG22 VAL   194      35.232  38.909  33.347  1.00  0.00           H  
ATOM   3037 HG23 VAL   194      36.775  39.129  32.418  1.00  0.00           H  
ATOM   3038  N   TYR   195      39.466  35.788  34.786  1.00  0.00           N  
ATOM   3039  CA  TYR   195      40.201  34.823  35.602  1.00  0.00           C  
ATOM   3040  C   TYR   195      40.914  35.493  36.763  1.00  0.00           C  
ATOM   3041  O   TYR   195      41.183  36.693  36.698  1.00  0.00           O  
ATOM   3042  CB  TYR   195      41.256  34.136  34.790  1.00  0.00           C  
ATOM   3043  CG  TYR   195      40.810  33.216  33.660  1.00  0.00           C  
ATOM   3044  CD1 TYR   195      40.304  33.680  32.417  1.00  0.00           C  
ATOM   3045  CE1 TYR   195      39.757  32.799  31.473  1.00  0.00           C  
ATOM   3046  CZ  TYR   195      39.723  31.403  31.829  1.00  0.00           C  
ATOM   3047  OH  TYR   195      39.113  30.526  31.047  1.00  0.00           O  
ATOM   3048  CE2 TYR   195      40.341  30.902  32.991  1.00  0.00           C  
ATOM   3049  CD2 TYR   195      40.884  31.804  33.846  1.00  0.00           C  
ATOM   3050  H   TYR   195      40.002  36.595  34.501  1.00  0.00           H  
ATOM   3051  HA  TYR   195      39.532  34.014  35.896  1.00  0.00           H  
ATOM   3052  HB2 TYR   195      41.925  34.868  34.337  1.00  0.00           H  
ATOM   3053  HB3 TYR   195      41.875  33.579  35.494  1.00  0.00           H  
ATOM   3054  HD1 TYR   195      40.417  34.731  32.194  1.00  0.00           H  
ATOM   3055  HE1 TYR   195      39.379  33.185  30.538  1.00  0.00           H  
ATOM   3056  HH  TYR   195      38.343  30.852  30.575  1.00  0.00           H  
ATOM   3057  HE2 TYR   195      40.344  29.825  33.069  1.00  0.00           H  
ATOM   3058  HD2 TYR   195      41.375  31.384  34.711  1.00  0.00           H  
ATOM   3059  N   PHE   196      41.244  34.767  37.811  1.00  0.00           N  
ATOM   3060  CA  PHE   196      42.017  35.211  38.985  1.00  0.00           C  
ATOM   3061  C   PHE   196      43.424  34.638  38.965  1.00  0.00           C  
ATOM   3062  O   PHE   196      43.594  33.434  38.693  1.00  0.00           O  
ATOM   3063  CB  PHE   196      41.583  34.681  40.356  1.00  0.00           C  
ATOM   3064  CG  PHE   196      40.144  35.082  40.899  1.00  0.00           C  
ATOM   3065  CD1 PHE   196      39.869  34.933  42.288  1.00  0.00           C  
ATOM   3066  CE1 PHE   196      38.596  35.196  42.829  1.00  0.00           C  
ATOM   3067  CZ  PHE   196      37.598  35.781  42.036  1.00  0.00           C  
ATOM   3068  CE2 PHE   196      37.914  36.011  40.705  1.00  0.00           C  
ATOM   3069  CD2 PHE   196      39.154  35.702  40.103  1.00  0.00           C  
ATOM   3070  H   PHE   196      41.068  33.773  37.788  1.00  0.00           H  
ATOM   3071  HA  PHE   196      42.007  36.301  39.017  1.00  0.00           H  
ATOM   3072  HB2 PHE   196      41.609  33.591  40.327  1.00  0.00           H  
ATOM   3073  HB3 PHE   196      42.262  35.170  41.055  1.00  0.00           H  
ATOM   3074  HD1 PHE   196      40.538  34.329  42.883  1.00  0.00           H  
ATOM   3075  HE1 PHE   196      38.509  34.902  43.865  1.00  0.00           H  
ATOM   3076  HZ  PHE   196      36.603  35.851  42.449  1.00  0.00           H  
ATOM   3077  HE2 PHE   196      37.188  36.553  40.116  1.00  0.00           H  
ATOM   3078  HD2 PHE   196      39.359  36.000  39.085  1.00  0.00           H  
ATOM   3079  N   ILE   197      44.451  35.455  39.251  1.00  0.00           N  
ATOM   3080  CA  ILE   197      45.875  35.128  38.970  1.00  0.00           C  
ATOM   3081  C   ILE   197      46.672  35.512  40.293  1.00  0.00           C  
ATOM   3082  O   ILE   197      46.640  36.645  40.829  1.00  0.00           O  
ATOM   3083  CB  ILE   197      46.416  35.832  37.687  1.00  0.00           C  
ATOM   3084  CG2 ILE   197      47.909  35.390  37.488  1.00  0.00           C  
ATOM   3085  CG1 ILE   197      45.709  35.487  36.329  1.00  0.00           C  
ATOM   3086  CD1 ILE   197      44.481  36.333  36.175  1.00  0.00           C  
ATOM   3087  H   ILE   197      44.216  36.419  39.437  1.00  0.00           H  
ATOM   3088  HA  ILE   197      45.992  34.060  38.790  1.00  0.00           H  
ATOM   3089  HB  ILE   197      46.473  36.888  37.954  1.00  0.00           H  
ATOM   3090 HG21 ILE   197      48.396  35.663  38.424  1.00  0.00           H  
ATOM   3091 HG22 ILE   197      47.942  34.351  37.159  1.00  0.00           H  
ATOM   3092 HG23 ILE   197      48.391  35.968  36.700  1.00  0.00           H  
ATOM   3093 HG12 ILE   197      46.401  35.738  35.525  1.00  0.00           H  
ATOM   3094 HG13 ILE   197      45.509  34.416  36.349  1.00  0.00           H  
ATOM   3095 HD11 ILE   197      44.117  35.991  35.206  1.00  0.00           H  
ATOM   3096 HD12 ILE   197      43.774  36.336  37.004  1.00  0.00           H  
ATOM   3097 HD13 ILE   197      44.817  37.352  35.983  1.00  0.00           H  
ATOM   3098  N   LYS   198      47.513  34.564  40.693  1.00  0.00           N  
ATOM   3099  CA  LYS   198      48.497  34.761  41.770  1.00  0.00           C  
ATOM   3100  C   LYS   198      49.893  34.914  41.055  1.00  0.00           C  
ATOM   3101  O   LYS   198      50.268  33.927  40.460  1.00  0.00           O  
ATOM   3102  CB  LYS   198      48.285  33.568  42.736  1.00  0.00           C  
ATOM   3103  CG  LYS   198      49.326  33.502  43.777  1.00  0.00           C  
ATOM   3104  CD  LYS   198      49.233  34.624  44.892  1.00  0.00           C  
ATOM   3105  CE  LYS   198      50.690  34.844  45.393  1.00  0.00           C  
ATOM   3106  NZ  LYS   198      51.259  33.754  46.285  1.00  0.00           N1+
ATOM   3107  H   LYS   198      47.574  33.775  40.064  1.00  0.00           H  
ATOM   3108  HA  LYS   198      48.191  35.694  42.243  1.00  0.00           H  
ATOM   3109  HB2 LYS   198      47.298  33.539  43.198  1.00  0.00           H  
ATOM   3110  HB3 LYS   198      48.393  32.687  42.103  1.00  0.00           H  
ATOM   3111  HG2 LYS   198      49.195  32.536  44.265  1.00  0.00           H  
ATOM   3112  HG3 LYS   198      50.311  33.537  43.312  1.00  0.00           H  
ATOM   3113  HD2 LYS   198      48.942  35.584  44.466  1.00  0.00           H  
ATOM   3114  HD3 LYS   198      48.602  34.316  45.726  1.00  0.00           H  
ATOM   3115  HE2 LYS   198      51.366  34.951  44.545  1.00  0.00           H  
ATOM   3116  HE3 LYS   198      50.739  35.762  45.979  1.00  0.00           H  
ATOM   3117  HZ1 LYS   198      52.138  34.115  46.627  1.00  0.00           H  
ATOM   3118  HZ2 LYS   198      50.709  33.579  47.114  1.00  0.00           H  
ATOM   3119  HZ3 LYS   198      51.482  32.952  45.713  1.00  0.00           H  
ATOM   3120  N   PHE   199      50.652  36.039  41.216  1.00  0.00           N  
ATOM   3121  CA  PHE   199      52.063  36.125  40.700  1.00  0.00           C  
ATOM   3122  C   PHE   199      53.099  35.896  41.826  1.00  0.00           C  
ATOM   3123  O   PHE   199      52.837  35.979  43.055  1.00  0.00           O  
ATOM   3124  CB  PHE   199      52.198  37.556  40.109  1.00  0.00           C  
ATOM   3125  CG  PHE   199      51.412  37.836  38.776  1.00  0.00           C  
ATOM   3126  CD1 PHE   199      51.983  37.530  37.555  1.00  0.00           C  
ATOM   3127  CE1 PHE   199      51.312  37.615  36.306  1.00  0.00           C  
ATOM   3128  CZ  PHE   199      49.948  38.151  36.337  1.00  0.00           C  
ATOM   3129  CE2 PHE   199      49.427  38.642  37.557  1.00  0.00           C  
ATOM   3130  CD2 PHE   199      50.104  38.356  38.796  1.00  0.00           C  
ATOM   3131  H   PHE   199      50.322  36.759  41.843  1.00  0.00           H  
ATOM   3132  HA  PHE   199      52.252  35.419  39.892  1.00  0.00           H  
ATOM   3133  HB2 PHE   199      51.960  38.274  40.894  1.00  0.00           H  
ATOM   3134  HB3 PHE   199      53.274  37.572  39.937  1.00  0.00           H  
ATOM   3135  HD1 PHE   199      52.913  36.980  37.558  1.00  0.00           H  
ATOM   3136  HE1 PHE   199      51.753  37.182  35.420  1.00  0.00           H  
ATOM   3137  HZ  PHE   199      49.379  38.277  35.428  1.00  0.00           H  
ATOM   3138  HE2 PHE   199      48.466  39.120  37.676  1.00  0.00           H  
ATOM   3139  HD2 PHE   199      49.646  38.448  39.770  1.00  0.00           H  
ATOM   3140  N   ASP   200      54.203  35.316  41.409  1.00  0.00           N  
ATOM   3141  CA  ASP   200      55.181  34.676  42.230  1.00  0.00           C  
ATOM   3142  C   ASP   200      55.909  35.706  43.132  1.00  0.00           C  
ATOM   3143  O   ASP   200      56.493  35.322  44.191  1.00  0.00           O  
ATOM   3144  CB  ASP   200      56.117  33.873  41.310  1.00  0.00           C  
ATOM   3145  CG  ASP   200      55.517  32.914  40.257  1.00  0.00           C  
ATOM   3146  OD1 ASP   200      54.411  32.403  40.436  1.00  0.00           O  
ATOM   3147  OD2 ASP   200      56.175  32.599  39.242  1.00  0.00           O1-
ATOM   3148  H   ASP   200      54.355  35.267  40.412  1.00  0.00           H  
ATOM   3149  HA  ASP   200      54.677  34.045  42.962  1.00  0.00           H  
ATOM   3150  HB2 ASP   200      56.888  34.525  40.899  1.00  0.00           H  
ATOM   3151  HB3 ASP   200      56.755  33.226  41.912  1.00  0.00           H  
ATOM   3152  N   ASP   201      56.114  37.034  42.795  1.00  0.00           N  
ATOM   3153  CA  ASP   201      56.674  38.087  43.630  1.00  0.00           C  
ATOM   3154  C   ASP   201      55.652  38.952  44.419  1.00  0.00           C  
ATOM   3155  O   ASP   201      56.087  39.996  44.985  1.00  0.00           O  
ATOM   3156  CB  ASP   201      57.681  38.916  42.814  1.00  0.00           C  
ATOM   3157  CG  ASP   201      57.131  39.550  41.531  1.00  0.00           C  
ATOM   3158  OD1 ASP   201      57.702  40.670  41.310  1.00  0.00           O  
ATOM   3159  OD2 ASP   201      56.311  39.014  40.754  1.00  0.00           O1-
ATOM   3160  H   ASP   201      55.906  37.288  41.840  1.00  0.00           H  
ATOM   3161  HA  ASP   201      57.271  37.549  44.365  1.00  0.00           H  
ATOM   3162  HB2 ASP   201      58.082  39.680  43.480  1.00  0.00           H  
ATOM   3163  HB3 ASP   201      58.488  38.257  42.493  1.00  0.00           H  
ATOM   3164  N   ASP   202      54.395  38.570  44.452  1.00  0.00           N  
ATOM   3165  CA  ASP   202      53.421  39.403  45.185  1.00  0.00           C  
ATOM   3166  C   ASP   202      52.215  38.638  45.628  1.00  0.00           C  
ATOM   3167  O   ASP   202      51.551  37.940  44.900  1.00  0.00           O  
ATOM   3168  CB  ASP   202      53.005  40.592  44.305  1.00  0.00           C  
ATOM   3169  CG  ASP   202      52.083  41.625  44.926  1.00  0.00           C  
ATOM   3170  OD1 ASP   202      51.564  41.555  46.056  1.00  0.00           O  
ATOM   3171  OD2 ASP   202      51.803  42.544  44.138  1.00  0.00           O1-
ATOM   3172  H   ASP   202      54.188  37.746  43.905  1.00  0.00           H  
ATOM   3173  HA  ASP   202      53.866  39.807  46.094  1.00  0.00           H  
ATOM   3174  HB2 ASP   202      53.890  41.160  44.020  1.00  0.00           H  
ATOM   3175  HB3 ASP   202      52.543  40.229  43.387  1.00  0.00           H  
ATOM   3176  N   PHE   203      51.921  38.802  46.936  1.00  0.00           N  
ATOM   3177  CA  PHE   203      50.916  38.176  47.748  1.00  0.00           C  
ATOM   3178  C   PHE   203      49.435  38.617  47.651  1.00  0.00           C  
ATOM   3179  O   PHE   203      48.457  38.089  48.248  1.00  0.00           O  
ATOM   3180  CB  PHE   203      51.400  38.094  49.185  1.00  0.00           C  
ATOM   3181  CG  PHE   203      51.400  39.350  49.965  1.00  0.00           C  
ATOM   3182  CD1 PHE   203      51.515  39.254  51.369  1.00  0.00           C  
ATOM   3183  CE1 PHE   203      51.381  40.369  52.201  1.00  0.00           C  
ATOM   3184  CZ  PHE   203      51.199  41.611  51.697  1.00  0.00           C  
ATOM   3185  CE2 PHE   203      51.147  41.765  50.322  1.00  0.00           C  
ATOM   3186  CD2 PHE   203      51.289  40.642  49.485  1.00  0.00           C  
ATOM   3187  H   PHE   203      52.427  39.575  47.343  1.00  0.00           H  
ATOM   3188  HA  PHE   203      50.944  37.104  47.549  1.00  0.00           H  
ATOM   3189  HB2 PHE   203      50.681  37.410  49.636  1.00  0.00           H  
ATOM   3190  HB3 PHE   203      52.427  37.742  49.096  1.00  0.00           H  
ATOM   3191  HD1 PHE   203      51.662  38.283  51.820  1.00  0.00           H  
ATOM   3192  HE1 PHE   203      51.430  40.235  53.272  1.00  0.00           H  
ATOM   3193  HZ  PHE   203      50.985  42.492  52.283  1.00  0.00           H  
ATOM   3194  HE2 PHE   203      51.022  42.707  49.809  1.00  0.00           H  
ATOM   3195  HD2 PHE   203      50.945  40.712  48.464  1.00  0.00           H  
ATOM   3196  N   HIS   204      49.192  39.754  46.915  1.00  0.00           N  
ATOM   3197  CA  HIS   204      47.915  40.207  46.383  1.00  0.00           C  
ATOM   3198  C   HIS   204      47.450  39.181  45.311  1.00  0.00           C  
ATOM   3199  O   HIS   204      48.282  38.580  44.557  1.00  0.00           O  
ATOM   3200  CB  HIS   204      47.977  41.710  45.868  1.00  0.00           C  
ATOM   3201  CG  HIS   204      48.423  42.726  46.895  1.00  0.00           C  
ATOM   3202  ND1 HIS   204      49.727  43.119  47.151  1.00  0.00           N1+
ATOM   3203  CE1 HIS   204      49.640  44.192  47.946  1.00  0.00           C  
ATOM   3204  NE2 HIS   204      48.361  44.549  48.103  1.00  0.00           N  
ATOM   3205  CD2 HIS   204      47.591  43.543  47.617  1.00  0.00           C  
ATOM   3206  H   HIS   204      49.944  40.209  46.418  1.00  0.00           H  
ATOM   3207  HA  HIS   204      47.116  40.125  47.119  1.00  0.00           H  
ATOM   3208  HB2 HIS   204      48.616  41.723  44.985  1.00  0.00           H  
ATOM   3209  HB3 HIS   204      46.997  42.012  45.498  1.00  0.00           H  
ATOM   3210  HD1 HIS   204      50.550  42.797  46.663  1.00  0.00           H  
ATOM   3211  HE1 HIS   204      50.442  44.632  48.519  1.00  0.00           H  
ATOM   3212  HE2 HIS   204      48.050  45.370  48.602  1.00  0.00           H  
ATOM   3213  HD2 HIS   204      46.521  43.579  47.476  1.00  0.00           H  
ATOM   3214  N   ILE   205      46.125  39.186  45.128  1.00  0.00           N  
ATOM   3215  CA  ILE   205      45.575  38.406  43.995  1.00  0.00           C  
ATOM   3216  C   ILE   205      45.001  39.394  42.972  1.00  0.00           C  
ATOM   3217  O   ILE   205      44.239  40.319  43.268  1.00  0.00           O  
ATOM   3218  CB  ILE   205      44.388  37.569  44.532  1.00  0.00           C  
ATOM   3219  CG2 ILE   205      43.555  36.996  43.455  1.00  0.00           C  
ATOM   3220  CG1 ILE   205      44.741  36.465  45.530  1.00  0.00           C  
ATOM   3221  CD1 ILE   205      45.561  35.197  45.145  1.00  0.00           C  
ATOM   3222  H   ILE   205      45.566  39.672  45.815  1.00  0.00           H  
ATOM   3223  HA  ILE   205      46.325  37.788  43.503  1.00  0.00           H  
ATOM   3224  HB  ILE   205      43.740  38.239  45.098  1.00  0.00           H  
ATOM   3225 HG21 ILE   205      43.166  37.728  42.747  1.00  0.00           H  
ATOM   3226 HG22 ILE   205      44.222  36.355  42.879  1.00  0.00           H  
ATOM   3227 HG23 ILE   205      42.689  36.405  43.754  1.00  0.00           H  
ATOM   3228 HG12 ILE   205      45.253  36.938  46.368  1.00  0.00           H  
ATOM   3229 HG13 ILE   205      43.797  36.119  45.951  1.00  0.00           H  
ATOM   3230 HD11 ILE   205      44.930  34.596  44.490  1.00  0.00           H  
ATOM   3231 HD12 ILE   205      46.541  35.557  44.833  1.00  0.00           H  
ATOM   3232 HD13 ILE   205      45.899  34.634  46.015  1.00  0.00           H  
ATOM   3233  N   TYR   206      45.312  39.223  41.690  1.00  0.00           N  
ATOM   3234  CA  TYR   206      44.968  39.971  40.497  1.00  0.00           C  
ATOM   3235  C   TYR   206      43.790  39.356  39.632  1.00  0.00           C  
ATOM   3236  O   TYR   206      43.675  38.144  39.580  1.00  0.00           O  
ATOM   3237  CB  TYR   206      46.214  40.179  39.597  1.00  0.00           C  
ATOM   3238  CG  TYR   206      47.323  41.048  40.204  1.00  0.00           C  
ATOM   3239  CD1 TYR   206      48.275  40.523  41.089  1.00  0.00           C  
ATOM   3240  CE1 TYR   206      49.177  41.303  41.802  1.00  0.00           C  
ATOM   3241  CZ  TYR   206      49.039  42.716  41.672  1.00  0.00           C  
ATOM   3242  OH  TYR   206      49.751  43.527  42.463  1.00  0.00           O  
ATOM   3243  CE2 TYR   206      48.196  43.224  40.736  1.00  0.00           C  
ATOM   3244  CD2 TYR   206      47.263  42.420  40.121  1.00  0.00           C  
ATOM   3245  H   TYR   206      45.774  38.376  41.392  1.00  0.00           H  
ATOM   3246  HA  TYR   206      44.655  40.970  40.802  1.00  0.00           H  
ATOM   3247  HB2 TYR   206      46.754  39.296  39.253  1.00  0.00           H  
ATOM   3248  HB3 TYR   206      45.760  40.669  38.736  1.00  0.00           H  
ATOM   3249  HD1 TYR   206      48.246  39.513  41.472  1.00  0.00           H  
ATOM   3250  HE1 TYR   206      49.637  40.879  42.682  1.00  0.00           H  
ATOM   3251  HH  TYR   206      50.320  42.965  42.994  1.00  0.00           H  
ATOM   3252  HE2 TYR   206      48.180  44.285  40.534  1.00  0.00           H  
ATOM   3253  HD2 TYR   206      46.408  42.883  39.650  1.00  0.00           H  
ATOM   3254  N   VAL   207      42.985  40.206  38.935  1.00  0.00           N  
ATOM   3255  CA  VAL   207      41.872  39.793  38.137  1.00  0.00           C  
ATOM   3256  C   VAL   207      41.982  40.532  36.756  1.00  0.00           C  
ATOM   3257  O   VAL   207      42.172  41.745  36.728  1.00  0.00           O  
ATOM   3258  CB  VAL   207      40.488  40.086  38.812  1.00  0.00           C  
ATOM   3259  CG1 VAL   207      39.274  39.604  38.073  1.00  0.00           C  
ATOM   3260  CG2 VAL   207      40.334  39.484  40.203  1.00  0.00           C  
ATOM   3261  H   VAL   207      43.266  41.171  38.837  1.00  0.00           H  
ATOM   3262  HA  VAL   207      41.845  38.733  37.887  1.00  0.00           H  
ATOM   3263  HB  VAL   207      40.404  41.149  39.035  1.00  0.00           H  
ATOM   3264 HG11 VAL   207      39.490  38.559  37.853  1.00  0.00           H  
ATOM   3265 HG12 VAL   207      38.382  39.954  38.593  1.00  0.00           H  
ATOM   3266 HG13 VAL   207      39.337  40.149  37.131  1.00  0.00           H  
ATOM   3267 HG21 VAL   207      41.111  39.937  40.819  1.00  0.00           H  
ATOM   3268 HG22 VAL   207      39.328  39.560  40.615  1.00  0.00           H  
ATOM   3269 HG23 VAL   207      40.655  38.447  40.301  1.00  0.00           H  
ATOM   3270  N   TYR   208      41.820  39.782  35.637  1.00  0.00           N  
ATOM   3271  CA  TYR   208      41.830  40.247  34.283  1.00  0.00           C  
ATOM   3272  C   TYR   208      40.861  39.389  33.457  1.00  0.00           C  
ATOM   3273  O   TYR   208      40.689  38.196  33.658  1.00  0.00           O  
ATOM   3274  CB  TYR   208      43.262  40.002  33.791  1.00  0.00           C  
ATOM   3275  CG  TYR   208      44.363  40.946  34.319  1.00  0.00           C  
ATOM   3276  CD1 TYR   208      44.201  42.355  34.340  1.00  0.00           C  
ATOM   3277  CE1 TYR   208      45.303  43.190  34.733  1.00  0.00           C  
ATOM   3278  CZ  TYR   208      46.464  42.644  35.238  1.00  0.00           C  
ATOM   3279  OH  TYR   208      47.465  43.446  35.580  1.00  0.00           O  
ATOM   3280  CE2 TYR   208      46.598  41.268  35.347  1.00  0.00           C  
ATOM   3281  CD2 TYR   208      45.568  40.391  34.808  1.00  0.00           C  
ATOM   3282  H   TYR   208      41.670  38.784  35.663  1.00  0.00           H  
ATOM   3283  HA  TYR   208      41.453  41.264  34.177  1.00  0.00           H  
ATOM   3284  HB2 TYR   208      43.516  38.971  34.038  1.00  0.00           H  
ATOM   3285  HB3 TYR   208      43.363  40.041  32.707  1.00  0.00           H  
ATOM   3286  HD1 TYR   208      43.313  42.775  33.890  1.00  0.00           H  
ATOM   3287  HE1 TYR   208      45.186  44.262  34.682  1.00  0.00           H  
ATOM   3288  HH  TYR   208      48.079  42.989  36.159  1.00  0.00           H  
ATOM   3289  HE2 TYR   208      47.522  40.901  35.769  1.00  0.00           H  
ATOM   3290  HD2 TYR   208      45.807  39.338  34.797  1.00  0.00           H  
ATOM   3291  N   ASP   209      40.347  39.986  32.389  1.00  0.00           N  
ATOM   3292  CA  ASP   209      40.028  39.289  31.145  1.00  0.00           C  
ATOM   3293  C   ASP   209      41.287  38.760  30.414  1.00  0.00           C  
ATOM   3294  O   ASP   209      41.842  39.592  29.760  1.00  0.00           O  
ATOM   3295  CB  ASP   209      39.054  40.150  30.289  1.00  0.00           C  
ATOM   3296  CG  ASP   209      38.433  39.311  29.162  1.00  0.00           C  
ATOM   3297  OD1 ASP   209      37.242  39.551  28.846  1.00  0.00           O  
ATOM   3298  OD2 ASP   209      39.102  38.547  28.448  1.00  0.00           O1-
ATOM   3299  H   ASP   209      40.332  40.988  32.269  1.00  0.00           H  
ATOM   3300  HA  ASP   209      39.571  38.339  31.425  1.00  0.00           H  
ATOM   3301  HB2 ASP   209      38.245  40.504  30.928  1.00  0.00           H  
ATOM   3302  HB3 ASP   209      39.630  41.030  30.002  1.00  0.00           H  
ATOM   3303  N   LEU   210      41.597  37.494  30.438  1.00  0.00           N  
ATOM   3304  CA  LEU   210      42.681  36.864  29.674  1.00  0.00           C  
ATOM   3305  C   LEU   210      42.473  36.643  28.194  1.00  0.00           C  
ATOM   3306  O   LEU   210      43.434  36.474  27.433  1.00  0.00           O  
ATOM   3307  CB  LEU   210      43.079  35.517  30.366  1.00  0.00           C  
ATOM   3308  CG  LEU   210      43.485  35.614  31.864  1.00  0.00           C  
ATOM   3309  CD1 LEU   210      44.146  34.255  32.272  1.00  0.00           C  
ATOM   3310  CD2 LEU   210      44.534  36.719  32.136  1.00  0.00           C  
ATOM   3311  H   LEU   210      40.967  36.821  30.851  1.00  0.00           H  
ATOM   3312  HA  LEU   210      43.578  37.483  29.695  1.00  0.00           H  
ATOM   3313  HB2 LEU   210      42.246  34.817  30.312  1.00  0.00           H  
ATOM   3314  HB3 LEU   210      43.902  35.036  29.836  1.00  0.00           H  
ATOM   3315  HG  LEU   210      42.591  35.743  32.475  1.00  0.00           H  
ATOM   3316 HD11 LEU   210      44.136  34.153  33.357  1.00  0.00           H  
ATOM   3317 HD12 LEU   210      43.559  33.454  31.823  1.00  0.00           H  
ATOM   3318 HD13 LEU   210      45.130  34.183  31.809  1.00  0.00           H  
ATOM   3319 HD21 LEU   210      44.105  37.664  31.803  1.00  0.00           H  
ATOM   3320 HD22 LEU   210      44.774  36.784  33.197  1.00  0.00           H  
ATOM   3321 HD23 LEU   210      45.454  36.501  31.593  1.00  0.00           H  
ATOM   3322  N   VAL   211      41.267  36.614  27.753  1.00  0.00           N  
ATOM   3323  CA  VAL   211      40.877  36.499  26.362  1.00  0.00           C  
ATOM   3324  C   VAL   211      40.922  37.805  25.565  1.00  0.00           C  
ATOM   3325  O   VAL   211      41.097  37.802  24.360  1.00  0.00           O  
ATOM   3326  CB  VAL   211      39.571  35.775  26.298  1.00  0.00           C  
ATOM   3327  CG1 VAL   211      39.080  35.484  24.877  1.00  0.00           C  
ATOM   3328  CG2 VAL   211      39.691  34.407  27.034  1.00  0.00           C  
ATOM   3329  H   VAL   211      40.486  36.802  28.365  1.00  0.00           H  
ATOM   3330  HA  VAL   211      41.523  35.733  25.934  1.00  0.00           H  
ATOM   3331  HB  VAL   211      38.816  36.340  26.845  1.00  0.00           H  
ATOM   3332 HG11 VAL   211      39.924  34.978  24.408  1.00  0.00           H  
ATOM   3333 HG12 VAL   211      38.194  34.859  24.768  1.00  0.00           H  
ATOM   3334 HG13 VAL   211      38.895  36.418  24.347  1.00  0.00           H  
ATOM   3335 HG21 VAL   211      39.547  34.650  28.086  1.00  0.00           H  
ATOM   3336 HG22 VAL   211      38.908  33.796  26.585  1.00  0.00           H  
ATOM   3337 HG23 VAL   211      40.678  33.964  26.906  1.00  0.00           H  
ATOM   3338  N   LYS   212      40.606  38.907  26.203  1.00  0.00           N  
ATOM   3339  CA  LYS   212      40.525  40.270  25.593  1.00  0.00           C  
ATOM   3340  C   LYS   212      41.656  40.549  24.668  1.00  0.00           C  
ATOM   3341  O   LYS   212      42.825  40.469  25.107  1.00  0.00           O  
ATOM   3342  CB  LYS   212      40.420  41.232  26.783  1.00  0.00           C  
ATOM   3343  CG  LYS   212      40.417  42.730  26.438  1.00  0.00           C  
ATOM   3344  CD  LYS   212      40.242  43.536  27.755  1.00  0.00           C  
ATOM   3345  CE  LYS   212      39.142  44.678  27.649  1.00  0.00           C  
ATOM   3346  NZ  LYS   212      37.856  44.172  28.171  1.00  0.00           N1+
ATOM   3347  H   LYS   212      40.195  38.780  27.117  1.00  0.00           H  
ATOM   3348  HA  LYS   212      39.584  40.382  25.053  1.00  0.00           H  
ATOM   3349  HB2 LYS   212      39.580  40.953  27.419  1.00  0.00           H  
ATOM   3350  HB3 LYS   212      41.329  41.102  27.370  1.00  0.00           H  
ATOM   3351  HG2 LYS   212      41.388  42.983  26.012  1.00  0.00           H  
ATOM   3352  HG3 LYS   212      39.625  42.884  25.705  1.00  0.00           H  
ATOM   3353  HD2 LYS   212      40.043  42.857  28.584  1.00  0.00           H  
ATOM   3354  HD3 LYS   212      41.193  44.011  27.997  1.00  0.00           H  
ATOM   3355  HE2 LYS   212      39.472  45.532  28.242  1.00  0.00           H  
ATOM   3356  HE3 LYS   212      39.001  45.000  26.618  1.00  0.00           H  
ATOM   3357  HZ1 LYS   212      37.924  44.166  29.178  1.00  0.00           H  
ATOM   3358  HZ2 LYS   212      37.064  44.762  27.960  1.00  0.00           H  
ATOM   3359  HZ3 LYS   212      37.562  43.275  27.809  1.00  0.00           H  
ATOM   3360  N   NME   213      41.357  41.029  23.418  1.00  0.00           N  
ATOM   3361  C   NME   213      42.299  41.283  22.317  1.00  0.00           C  
ATOM   3362  H   NME   213      40.376  40.969  23.184  1.00  0.00           H  
ATOM   3363  H1  NME   213      42.953  40.451  22.055  1.00  0.00           H  
ATOM   3364  H2  NME   213      41.661  41.687  21.531  1.00  0.00           H  
ATOM   3365  H3  NME   213      42.898  42.155  22.579  1.00  0.00           H  
TER    3366      NME   213
CONECT 3361 3363 3364 3365
CONECT 3363 3361
CONECT 3364 3361
CONECT 3365 3361
END   
