# Supplementary material for: Exploring Aromatic Cage Flexibility Using Cosolvent Molecular Dynamics Simulations—An In-Silico Case Study of Tudor Domains
Source: J Chem Inf Model. 2024 May 21;64(11):4553–69. doi: 10.1021/acs.jcim.4c00298 (PMC11167732; doi:10.1021/acs.jcim.4c00298)
Supplement: Supplementary file 2 — ci4c00298_si_002.zip [file ci4c00298_si_002.zip › SPIN1/cluster_representatives/domain1/05_ACN_rep_c0.pdb]

TITLE     rep03.c0
REMARK   4      COMPLIES WITH FORMAT V. 3.0, 1-DEC-2006
REMARK 888
REMARK 888 WRITTEN BY MAESTRO (A PRODUCT OF SCHRODINGER, LLC)
ATOM      1  CH3 ACE     1      41.219  13.979  59.416  1.00  0.00           C  
ATOM      2  C   ACE     1      40.975  15.332  60.154  1.00  0.00           C  
ATOM      3  O   ACE     1      39.892  15.522  60.668  1.00  0.00           O  
ATOM      4  H1  ACE     1      41.432  13.174  60.119  1.00  0.00           H  
ATOM      5  H2  ACE     1      40.443  13.937  58.653  1.00  0.00           H  
ATOM      6  H3  ACE     1      42.170  13.990  58.883  1.00  0.00           H  
ATOM      7  N   ARG     2      41.998  16.103  60.298  1.00  0.00           N  
ATOM      8  CA  ARG     2      41.873  17.439  61.030  1.00  0.00           C  
ATOM      9  C   ARG     2      40.784  18.280  60.247  1.00  0.00           C  
ATOM     10  O   ARG     2      40.892  18.341  59.042  1.00  0.00           O  
ATOM     11  CB  ARG     2      43.168  18.163  61.202  1.00  0.00           C  
ATOM     12  CG  ARG     2      43.673  18.834  59.875  1.00  0.00           C  
ATOM     13  CD  ARG     2      45.103  19.312  60.072  1.00  0.00           C  
ATOM     14  NE  ARG     2      46.073  18.189  60.063  1.00  0.00           N  
ATOM     15  CZ  ARG     2      46.618  17.570  59.026  1.00  0.00           C  
ATOM     16  NH1 ARG     2      46.361  18.057  57.820  1.00  0.00           N  
ATOM     17  NH2 ARG     2      47.460  16.611  59.260  1.00  0.00           N1+
ATOM     18  H   ARG     2      42.918  15.955  59.909  1.00  0.00           H  
ATOM     19  HA  ARG     2      41.399  17.068  61.939  1.00  0.00           H  
ATOM     20  HB2 ARG     2      42.926  18.941  61.927  1.00  0.00           H  
ATOM     21  HB3 ARG     2      43.901  17.495  61.654  1.00  0.00           H  
ATOM     22  HG2 ARG     2      43.610  18.140  59.037  1.00  0.00           H  
ATOM     23  HG3 ARG     2      43.039  19.690  59.642  1.00  0.00           H  
ATOM     24  HD2 ARG     2      45.422  20.088  59.376  1.00  0.00           H  
ATOM     25  HD3 ARG     2      45.213  19.825  61.028  1.00  0.00           H  
ATOM     26  HE  ARG     2      46.376  17.830  60.957  1.00  0.00           H  
ATOM     27 HH11 ARG     2      45.795  18.883  57.691  1.00  0.00           H  
ATOM     28 HH12 ARG     2      46.633  17.452  57.058  1.00  0.00           H  
ATOM     29 HH21 ARG     2      47.474  16.142  60.155  1.00  0.00           H  
ATOM     30 HH22 ARG     2      47.845  16.118  58.467  1.00  0.00           H  
ATOM     31  N   ARG     3      40.005  18.980  61.049  1.00  0.00           N  
ATOM     32  CA  ARG     3      39.342  20.233  60.450  1.00  0.00           C  
ATOM     33  C   ARG     3      40.398  21.168  59.918  1.00  0.00           C  
ATOM     34  O   ARG     3      41.438  21.449  60.487  1.00  0.00           O  
ATOM     35  CB  ARG     3      38.532  20.963  61.562  1.00  0.00           C  
ATOM     36  CG  ARG     3      37.430  21.810  60.884  1.00  0.00           C  
ATOM     37  CD  ARG     3      36.702  22.836  61.749  1.00  0.00           C  
ATOM     38  NE  ARG     3      37.519  24.046  62.074  1.00  0.00           N  
ATOM     39  CZ  ARG     3      37.205  24.952  62.955  1.00  0.00           C  
ATOM     40  NH1 ARG     3      36.143  24.927  63.686  1.00  0.00           N  
ATOM     41  NH2 ARG     3      38.101  25.912  63.221  1.00  0.00           N1+
ATOM     42  H   ARG     3      40.224  18.939  62.035  1.00  0.00           H  
ATOM     43  HA  ARG     3      38.713  19.824  59.659  1.00  0.00           H  
ATOM     44  HB2 ARG     3      38.049  20.214  62.190  1.00  0.00           H  
ATOM     45  HB3 ARG     3      39.271  21.518  62.138  1.00  0.00           H  
ATOM     46  HG2 ARG     3      37.874  22.220  59.978  1.00  0.00           H  
ATOM     47  HG3 ARG     3      36.718  21.116  60.436  1.00  0.00           H  
ATOM     48  HD2 ARG     3      35.736  23.133  61.342  1.00  0.00           H  
ATOM     49  HD3 ARG     3      36.295  22.356  62.639  1.00  0.00           H  
ATOM     50  HE  ARG     3      38.378  24.193  61.564  1.00  0.00           H  
ATOM     51 HH11 ARG     3      35.744  24.009  63.819  1.00  0.00           H  
ATOM     52 HH12 ARG     3      36.192  25.543  64.485  1.00  0.00           H  
ATOM     53 HH21 ARG     3      39.035  25.803  62.850  1.00  0.00           H  
ATOM     54 HH22 ARG     3      37.858  26.549  63.965  1.00  0.00           H  
ATOM     55  N   ASN     4      40.101  21.757  58.731  1.00  0.00           N  
ATOM     56  CA  ASN     4      41.064  22.494  57.994  1.00  0.00           C  
ATOM     57  C   ASN     4      40.974  23.960  58.448  1.00  0.00           C  
ATOM     58  O   ASN     4      40.021  24.353  59.117  1.00  0.00           O  
ATOM     59  CB  ASN     4      40.694  22.372  56.510  1.00  0.00           C  
ATOM     60  CG  ASN     4      41.281  21.133  55.898  1.00  0.00           C  
ATOM     61  OD1 ASN     4      42.292  20.513  56.287  1.00  0.00           O  
ATOM     62  ND2 ASN     4      40.598  20.545  54.943  1.00  0.00           N  
ATOM     63  H   ASN     4      39.403  21.288  58.172  1.00  0.00           H  
ATOM     64  HA  ASN     4      42.081  22.134  58.147  1.00  0.00           H  
ATOM     65  HB2 ASN     4      39.606  22.418  56.452  1.00  0.00           H  
ATOM     66  HB3 ASN     4      41.034  23.211  55.903  1.00  0.00           H  
ATOM     67 HD21 ASN     4      39.825  20.997  54.476  1.00  0.00           H  
ATOM     68 HD22 ASN     4      41.051  19.875  54.339  1.00  0.00           H  
ATOM     69  N   ILE     5      41.930  24.799  58.093  1.00  0.00           N  
ATOM     70  CA  ILE     5      41.966  26.232  58.465  1.00  0.00           C  
ATOM     71  C   ILE     5      41.068  26.995  57.505  1.00  0.00           C  
ATOM     72  O   ILE     5      40.846  28.210  57.641  1.00  0.00           O  
ATOM     73  CB  ILE     5      43.384  26.849  58.529  1.00  0.00           C  
ATOM     74  CG2 ILE     5      44.197  26.060  59.580  1.00  0.00           C  
ATOM     75  CG1 ILE     5      44.086  26.942  57.187  1.00  0.00           C  
ATOM     76  CD1 ILE     5      45.358  27.756  57.250  1.00  0.00           C  
ATOM     77  H   ILE     5      42.758  24.373  57.704  1.00  0.00           H  
ATOM     78  HA  ILE     5      41.576  26.352  59.475  1.00  0.00           H  
ATOM     79  HB  ILE     5      43.328  27.851  58.954  1.00  0.00           H  
ATOM     80 HG21 ILE     5      45.204  26.450  59.728  1.00  0.00           H  
ATOM     81 HG22 ILE     5      43.692  26.013  60.545  1.00  0.00           H  
ATOM     82 HG23 ILE     5      44.269  25.043  59.195  1.00  0.00           H  
ATOM     83 HG12 ILE     5      44.330  25.946  56.817  1.00  0.00           H  
ATOM     84 HG13 ILE     5      43.445  27.510  56.513  1.00  0.00           H  
ATOM     85 HD11 ILE     5      46.045  27.461  58.043  1.00  0.00           H  
ATOM     86 HD12 ILE     5      45.987  27.676  56.364  1.00  0.00           H  
ATOM     87 HD13 ILE     5      45.176  28.812  57.452  1.00  0.00           H  
ATOM     88  N   VAL     6      40.546  26.316  56.436  1.00  0.00           N  
ATOM     89  CA  VAL     6      39.602  26.955  55.510  1.00  0.00           C  
ATOM     90  C   VAL     6      38.419  27.557  56.333  1.00  0.00           C  
ATOM     91  O   VAL     6      37.723  26.860  57.043  1.00  0.00           O  
ATOM     92  CB  VAL     6      39.200  26.082  54.346  1.00  0.00           C  
ATOM     93  CG1 VAL     6      37.963  26.632  53.577  1.00  0.00           C  
ATOM     94  CG2 VAL     6      40.413  25.825  53.489  1.00  0.00           C  
ATOM     95  H   VAL     6      40.875  25.406  56.147  1.00  0.00           H  
ATOM     96  HA  VAL     6      40.081  27.867  55.156  1.00  0.00           H  
ATOM     97  HB  VAL     6      39.001  25.126  54.830  1.00  0.00           H  
ATOM     98 HG11 VAL     6      37.610  25.932  52.820  1.00  0.00           H  
ATOM     99 HG12 VAL     6      37.123  26.653  54.271  1.00  0.00           H  
ATOM    100 HG13 VAL     6      38.166  27.623  53.171  1.00  0.00           H  
ATOM    101 HG21 VAL     6      40.093  25.194  52.660  1.00  0.00           H  
ATOM    102 HG22 VAL     6      40.784  26.765  53.080  1.00  0.00           H  
ATOM    103 HG23 VAL     6      41.149  25.235  54.034  1.00  0.00           H  
ATOM    104  N   GLY     7      38.062  28.841  56.088  1.00  0.00           N  
ATOM    105  CA  GLY     7      37.016  29.583  56.872  1.00  0.00           C  
ATOM    106  C   GLY     7      37.335  29.856  58.361  1.00  0.00           C  
ATOM    107  O   GLY     7      36.472  30.406  59.063  1.00  0.00           O  
ATOM    108  H   GLY     7      38.468  29.270  55.269  1.00  0.00           H  
ATOM    109  HA2 GLY     7      36.925  30.608  56.513  1.00  0.00           H  
ATOM    110  HA3 GLY     7      36.066  29.052  56.934  1.00  0.00           H  
ATOM    111  N   CYS     8      38.578  29.579  58.840  1.00  0.00           N  
ATOM    112  CA  CYS     8      39.009  29.997  60.175  1.00  0.00           C  
ATOM    113  C   CYS     8      39.548  31.495  60.190  1.00  0.00           C  
ATOM    114  O   CYS     8      40.035  32.073  59.213  1.00  0.00           O  
ATOM    115  CB  CYS     8      40.084  29.023  60.660  1.00  0.00           C  
ATOM    116  SG  CYS     8      39.315  27.362  60.723  1.00  0.00           S  
ATOM    117  H   CYS     8      39.252  29.104  58.256  1.00  0.00           H  
ATOM    118  HA  CYS     8      38.174  29.871  60.864  1.00  0.00           H  
ATOM    119  HB2 CYS     8      40.905  29.121  59.951  1.00  0.00           H  
ATOM    120  HB3 CYS     8      40.492  29.311  61.629  1.00  0.00           H  
ATOM    121  HG  CYS     8      38.755  27.396  61.936  1.00  0.00           H  
ATOM    122  N   ARG     9      39.695  32.019  61.400  1.00  0.00           N  
ATOM    123  CA  ARG     9      40.452  33.209  61.912  1.00  0.00           C  
ATOM    124  C   ARG     9      41.865  32.709  62.145  1.00  0.00           C  
ATOM    125  O   ARG     9      41.994  31.628  62.687  1.00  0.00           O  
ATOM    126  CB  ARG     9      39.859  33.564  63.252  1.00  0.00           C  
ATOM    127  CG  ARG     9      38.483  34.215  63.203  1.00  0.00           C  
ATOM    128  CD  ARG     9      38.476  35.556  62.470  1.00  0.00           C  
ATOM    129  NE  ARG     9      39.296  36.590  63.085  1.00  0.00           N  
ATOM    130  CZ  ARG     9      40.149  37.437  62.526  1.00  0.00           C  
ATOM    131  NH1 ARG     9      40.420  37.459  61.215  1.00  0.00           N  
ATOM    132  NH2 ARG     9      40.856  38.206  63.369  1.00  0.00           N1+
ATOM    133  H   ARG     9      39.230  31.471  62.111  1.00  0.00           H  
ATOM    134  HA  ARG     9      40.488  34.031  61.198  1.00  0.00           H  
ATOM    135  HB2 ARG     9      39.754  32.708  63.918  1.00  0.00           H  
ATOM    136  HB3 ARG     9      40.584  34.197  63.763  1.00  0.00           H  
ATOM    137  HG2 ARG     9      37.683  33.586  62.813  1.00  0.00           H  
ATOM    138  HG3 ARG     9      38.135  34.361  64.226  1.00  0.00           H  
ATOM    139  HD2 ARG     9      38.767  35.535  61.419  1.00  0.00           H  
ATOM    140  HD3 ARG     9      37.458  35.942  62.526  1.00  0.00           H  
ATOM    141  HE  ARG     9      39.163  36.738  64.075  1.00  0.00           H  
ATOM    142 HH11 ARG     9      39.959  36.814  60.589  1.00  0.00           H  
ATOM    143 HH12 ARG     9      40.918  38.290  60.928  1.00  0.00           H  
ATOM    144 HH21 ARG     9      40.835  38.055  64.367  1.00  0.00           H  
ATOM    145 HH22 ARG     9      41.463  38.902  62.960  1.00  0.00           H  
ATOM    146  N   ILE    10      42.868  33.446  61.732  1.00  0.00           N  
ATOM    147  CA  ILE    10      44.281  33.052  61.750  1.00  0.00           C  
ATOM    148  C   ILE    10      45.237  34.266  62.030  1.00  0.00           C  
ATOM    149  O   ILE    10      44.893  35.474  61.836  1.00  0.00           O  
ATOM    150  CB  ILE    10      44.764  32.283  60.496  1.00  0.00           C  
ATOM    151  CG2 ILE    10      44.130  30.852  60.431  1.00  0.00           C  
ATOM    152  CG1 ILE    10      44.470  33.127  59.213  1.00  0.00           C  
ATOM    153  CD1 ILE    10      45.295  32.845  58.000  1.00  0.00           C  
ATOM    154  H   ILE    10      42.573  34.281  61.246  1.00  0.00           H  
ATOM    155  HA  ILE    10      44.408  32.403  62.616  1.00  0.00           H  
ATOM    156  HB  ILE    10      45.844  32.189  60.605  1.00  0.00           H  
ATOM    157 HG21 ILE    10      44.161  30.431  59.426  1.00  0.00           H  
ATOM    158 HG22 ILE    10      44.676  30.221  61.132  1.00  0.00           H  
ATOM    159 HG23 ILE    10      43.049  30.802  60.556  1.00  0.00           H  
ATOM    160 HG12 ILE    10      43.425  32.917  58.984  1.00  0.00           H  
ATOM    161 HG13 ILE    10      44.440  34.178  59.498  1.00  0.00           H  
ATOM    162 HD11 ILE    10      46.361  32.868  58.228  1.00  0.00           H  
ATOM    163 HD12 ILE    10      45.059  31.824  57.701  1.00  0.00           H  
ATOM    164 HD13 ILE    10      45.115  33.613  57.247  1.00  0.00           H  
ATOM    165  N   GLN    11      46.331  33.929  62.748  1.00  0.00           N  
ATOM    166  CA  GLN    11      47.390  34.832  63.207  1.00  0.00           C  
ATOM    167  C   GLN    11      48.788  34.352  62.595  1.00  0.00           C  
ATOM    168  O   GLN    11      48.936  33.144  62.625  1.00  0.00           O  
ATOM    169  CB  GLN    11      47.347  34.726  64.740  1.00  0.00           C  
ATOM    170  CG  GLN    11      48.545  35.461  65.463  1.00  0.00           C  
ATOM    171  CD  GLN    11      48.252  35.863  66.921  1.00  0.00           C  
ATOM    172  OE1 GLN    11      47.747  36.939  67.113  1.00  0.00           O  
ATOM    173  NE2 GLN    11      48.493  35.108  67.925  1.00  0.00           N  
ATOM    174  H   GLN    11      46.420  32.950  62.979  1.00  0.00           H  
ATOM    175  HA  GLN    11      47.219  35.892  63.023  1.00  0.00           H  
ATOM    176  HB2 GLN    11      46.373  35.053  65.104  1.00  0.00           H  
ATOM    177  HB3 GLN    11      47.323  33.662  64.974  1.00  0.00           H  
ATOM    178  HG2 GLN    11      49.485  34.911  65.480  1.00  0.00           H  
ATOM    179  HG3 GLN    11      48.721  36.367  64.884  1.00  0.00           H  
ATOM    180 HE21 GLN    11      48.880  34.177  67.866  1.00  0.00           H  
ATOM    181 HE22 GLN    11      48.240  35.391  68.861  1.00  0.00           H  
ATOM    182  N   HIS    12      49.662  35.215  62.149  1.00  0.00           N  
ATOM    183  CA  HIS    12      51.012  34.793  61.703  1.00  0.00           C  
ATOM    184  C   HIS    12      52.106  35.907  61.767  1.00  0.00           C  
ATOM    185  O   HIS    12      51.694  37.009  61.944  1.00  0.00           O  
ATOM    186  CB  HIS    12      50.809  34.068  60.293  1.00  0.00           C  
ATOM    187  CG  HIS    12      50.737  34.960  59.040  1.00  0.00           C  
ATOM    188  ND1 HIS    12      51.775  35.491  58.245  1.00  0.00           N  
ATOM    189  CE1 HIS    12      51.144  36.261  57.319  1.00  0.00           C  
ATOM    190  NE2 HIS    12      49.824  36.209  57.414  1.00  0.00           N  
ATOM    191  CD2 HIS    12      49.563  35.413  58.531  1.00  0.00           C  
ATOM    192  H   HIS    12      49.486  36.202  62.032  1.00  0.00           H  
ATOM    193  HA  HIS    12      51.473  34.088  62.395  1.00  0.00           H  
ATOM    194  HB2 HIS    12      51.772  33.567  60.194  1.00  0.00           H  
ATOM    195  HB3 HIS    12      50.002  33.335  60.290  1.00  0.00           H  
ATOM    196  HD1 HIS    12      52.756  35.254  58.291  1.00  0.00           H  
ATOM    197  HE1 HIS    12      51.641  36.778  56.511  1.00  0.00           H  
ATOM    198  HD2 HIS    12      48.604  35.083  58.904  1.00  0.00           H  
ATOM    199  N   GLY    13      53.362  35.586  61.604  1.00  0.00           N  
ATOM    200  CA  GLY    13      54.449  36.569  61.324  1.00  0.00           C  
ATOM    201  C   GLY    13      54.811  36.437  59.783  1.00  0.00           C  
ATOM    202  O   GLY    13      54.580  35.448  59.116  1.00  0.00           O  
ATOM    203  H   GLY    13      53.635  34.616  61.536  1.00  0.00           H  
ATOM    204  HA2 GLY    13      54.104  37.588  61.496  1.00  0.00           H  
ATOM    205  HA3 GLY    13      55.321  36.412  61.958  1.00  0.00           H  
ATOM    206  N   TRP    14      55.436  37.533  59.250  1.00  0.00           N  
ATOM    207  CA  TRP    14      55.640  37.730  57.808  1.00  0.00           C  
ATOM    208  C   TRP    14      56.827  38.705  57.513  1.00  0.00           C  
ATOM    209  O   TRP    14      57.049  39.749  58.163  1.00  0.00           O  
ATOM    210  CB  TRP    14      54.386  38.312  57.218  1.00  0.00           C  
ATOM    211  CG  TRP    14      54.529  38.736  55.805  1.00  0.00           C  
ATOM    212  CD1 TRP    14      54.755  39.991  55.430  1.00  0.00           C  
ATOM    213  NE1 TRP    14      54.967  39.902  54.056  1.00  0.00           N  
ATOM    214  CE2 TRP    14      54.559  38.720  53.504  1.00  0.00           C  
ATOM    215  CZ2 TRP    14      54.371  38.260  52.207  1.00  0.00           C  
ATOM    216  CH2 TRP    14      54.168  36.845  51.923  1.00  0.00           C  
ATOM    217  CZ3 TRP    14      53.964  36.007  53.003  1.00  0.00           C  
ATOM    218  CE3 TRP    14      54.066  36.497  54.316  1.00  0.00           C  
ATOM    219  CD2 TRP    14      54.370  37.856  54.601  1.00  0.00           C  
ATOM    220  H   TRP    14      55.571  38.363  59.810  1.00  0.00           H  
ATOM    221  HA  TRP    14      55.934  36.754  57.422  1.00  0.00           H  
ATOM    222  HB2 TRP    14      53.669  37.491  57.200  1.00  0.00           H  
ATOM    223  HB3 TRP    14      54.126  39.239  57.730  1.00  0.00           H  
ATOM    224  HD1 TRP    14      55.112  40.770  56.088  1.00  0.00           H  
ATOM    225  HE1 TRP    14      55.397  40.628  53.500  1.00  0.00           H  
ATOM    226  HZ2 TRP    14      54.508  38.956  51.393  1.00  0.00           H  
ATOM    227  HH2 TRP    14      54.185  36.398  50.940  1.00  0.00           H  
ATOM    228  HZ3 TRP    14      53.761  34.956  52.860  1.00  0.00           H  
ATOM    229  HE3 TRP    14      53.915  35.806  55.133  1.00  0.00           H  
ATOM    230  N   LYS    15      57.579  38.287  56.470  1.00  0.00           N  
ATOM    231  CA  LYS    15      58.613  39.084  55.740  1.00  0.00           C  
ATOM    232  C   LYS    15      58.681  38.676  54.296  1.00  0.00           C  
ATOM    233  O   LYS    15      58.998  37.516  53.957  1.00  0.00           O  
ATOM    234  CB  LYS    15      60.006  39.141  56.402  1.00  0.00           C  
ATOM    235  CG  LYS    15      60.991  39.798  55.449  1.00  0.00           C  
ATOM    236  CD  LYS    15      62.354  39.939  56.222  1.00  0.00           C  
ATOM    237  CE  LYS    15      63.548  40.349  55.372  1.00  0.00           C  
ATOM    238  NZ  LYS    15      63.392  41.608  54.597  1.00  0.00           N1+
ATOM    239  H   LYS    15      57.257  37.378  56.170  1.00  0.00           H  
ATOM    240  HA  LYS    15      58.099  40.044  55.752  1.00  0.00           H  
ATOM    241  HB2 LYS    15      59.972  39.512  57.427  1.00  0.00           H  
ATOM    242  HB3 LYS    15      60.381  38.120  56.470  1.00  0.00           H  
ATOM    243  HG2 LYS    15      61.102  39.173  54.562  1.00  0.00           H  
ATOM    244  HG3 LYS    15      60.661  40.786  55.128  1.00  0.00           H  
ATOM    245  HD2 LYS    15      62.140  40.729  56.942  1.00  0.00           H  
ATOM    246  HD3 LYS    15      62.540  38.975  56.695  1.00  0.00           H  
ATOM    247  HE2 LYS    15      64.378  40.558  56.047  1.00  0.00           H  
ATOM    248  HE3 LYS    15      63.869  39.513  54.752  1.00  0.00           H  
ATOM    249  HZ1 LYS    15      62.990  42.333  55.174  1.00  0.00           H  
ATOM    250  HZ2 LYS    15      64.283  41.805  54.164  1.00  0.00           H  
ATOM    251  HZ3 LYS    15      62.745  41.477  53.833  1.00  0.00           H  
ATOM    252  N   GLU    16      58.474  39.665  53.451  1.00  0.00           N  
ATOM    253  CA  GLU    16      58.711  39.580  51.949  1.00  0.00           C  
ATOM    254  C   GLU    16      59.186  40.961  51.426  1.00  0.00           C  
ATOM    255  O   GLU    16      58.926  42.031  52.004  1.00  0.00           O  
ATOM    256  CB  GLU    16      57.451  39.039  51.300  1.00  0.00           C  
ATOM    257  CG  GLU    16      57.258  39.040  49.739  1.00  0.00           C  
ATOM    258  CD  GLU    16      58.283  38.141  49.031  1.00  0.00           C  
ATOM    259  OE1 GLU    16      59.523  38.250  49.183  1.00  0.00           O  
ATOM    260  OE2 GLU    16      57.901  37.251  48.186  1.00  0.00           O1-
ATOM    261  H   GLU    16      58.384  40.587  53.853  1.00  0.00           H  
ATOM    262  HA  GLU    16      59.475  38.822  51.780  1.00  0.00           H  
ATOM    263  HB2 GLU    16      57.243  38.052  51.713  1.00  0.00           H  
ATOM    264  HB3 GLU    16      56.703  39.673  51.778  1.00  0.00           H  
ATOM    265  HG2 GLU    16      56.209  38.790  49.581  1.00  0.00           H  
ATOM    266  HG3 GLU    16      57.377  40.056  49.365  1.00  0.00           H  
ATOM    267  N   GLY    17      59.984  40.974  50.401  1.00  0.00           N  
ATOM    268  CA  GLY    17      60.650  42.195  49.842  1.00  0.00           C  
ATOM    269  C   GLY    17      61.704  42.729  50.807  1.00  0.00           C  
ATOM    270  O   GLY    17      62.038  42.317  51.928  1.00  0.00           O  
ATOM    271  H   GLY    17      60.378  40.141  49.987  1.00  0.00           H  
ATOM    272  HA2 GLY    17      61.157  41.903  48.922  1.00  0.00           H  
ATOM    273  HA3 GLY    17      59.938  42.936  49.478  1.00  0.00           H  
ATOM    274  N   ASN    18      62.319  43.871  50.407  1.00  0.00           N  
ATOM    275  CA  ASN    18      63.314  44.599  51.197  1.00  0.00           C  
ATOM    276  C   ASN    18      62.629  45.363  52.298  1.00  0.00           C  
ATOM    277  O   ASN    18      61.430  45.728  52.220  1.00  0.00           O  
ATOM    278  CB  ASN    18      64.114  45.438  50.305  1.00  0.00           C  
ATOM    279  CG  ASN    18      65.328  44.712  49.565  1.00  0.00           C  
ATOM    280  OD1 ASN    18      66.099  43.940  50.173  1.00  0.00           O  
ATOM    281  ND2 ASN    18      65.488  44.896  48.307  1.00  0.00           N  
ATOM    282  H   ASN    18      62.187  44.182  49.455  1.00  0.00           H  
ATOM    283  HA  ASN    18      63.997  43.953  51.749  1.00  0.00           H  
ATOM    284  HB2 ASN    18      63.551  46.062  49.611  1.00  0.00           H  
ATOM    285  HB3 ASN    18      64.539  46.161  51.001  1.00  0.00           H  
ATOM    286 HD21 ASN    18      64.713  45.336  47.831  1.00  0.00           H  
ATOM    287 HD22 ASN    18      65.963  44.082  47.943  1.00  0.00           H  
ATOM    288  N   GLY    19      63.300  45.500  53.444  1.00  0.00           N  
ATOM    289  CA  GLY    19      62.733  46.178  54.635  1.00  0.00           C  
ATOM    290  C   GLY    19      62.451  45.198  55.784  1.00  0.00           C  
ATOM    291  O   GLY    19      62.733  44.028  55.576  1.00  0.00           O  
ATOM    292  H   GLY    19      64.259  45.185  53.467  1.00  0.00           H  
ATOM    293  HA2 GLY    19      63.420  46.981  54.903  1.00  0.00           H  
ATOM    294  HA3 GLY    19      61.790  46.703  54.486  1.00  0.00           H  
ATOM    295  N   PRO    20      61.894  45.550  56.977  1.00  0.00           N  
ATOM    296  CA  PRO    20      61.799  44.750  58.270  1.00  0.00           C  
ATOM    297  C   PRO    20      60.687  43.673  58.371  1.00  0.00           C  
ATOM    298  O   PRO    20      60.010  43.397  57.371  1.00  0.00           O  
ATOM    299  CD  PRO    20      61.596  46.983  57.323  1.00  0.00           C  
ATOM    300  CG  PRO    20      61.201  46.984  58.806  1.00  0.00           C  
ATOM    301  CB  PRO    20      61.810  45.775  59.489  1.00  0.00           C  
ATOM    302  HD2 PRO    20      60.797  47.355  56.682  1.00  0.00           H  
ATOM    303  HD3 PRO    20      62.506  47.582  57.271  1.00  0.00           H  
ATOM    304  HG2 PRO    20      60.127  46.923  58.983  1.00  0.00           H  
ATOM    305  HG3 PRO    20      61.628  47.874  59.270  1.00  0.00           H  
ATOM    306  HB2 PRO    20      61.144  45.360  60.245  1.00  0.00           H  
ATOM    307  HB3 PRO    20      62.822  45.952  59.855  1.00  0.00           H  
ATOM    308  HA  PRO    20      62.731  44.188  58.323  1.00  0.00           H  
ATOM    309  N   VAL    21      60.516  43.040  59.551  1.00  0.00           N  
ATOM    310  CA  VAL    21      59.574  42.020  59.916  1.00  0.00           C  
ATOM    311  C   VAL    21      58.310  42.532  60.613  1.00  0.00           C  
ATOM    312  O   VAL    21      58.355  43.369  61.506  1.00  0.00           O  
ATOM    313  CB  VAL    21      60.294  40.932  60.752  1.00  0.00           C  
ATOM    314  CG1 VAL    21      59.424  39.869  61.346  1.00  0.00           C  
ATOM    315  CG2 VAL    21      61.513  40.345  60.016  1.00  0.00           C  
ATOM    316  H   VAL    21      61.109  43.357  60.305  1.00  0.00           H  
ATOM    317  HA  VAL    21      59.251  41.543  58.991  1.00  0.00           H  
ATOM    318  HB  VAL    21      60.758  41.474  61.576  1.00  0.00           H  
ATOM    319 HG11 VAL    21      59.917  39.163  62.014  1.00  0.00           H  
ATOM    320 HG12 VAL    21      58.698  40.357  61.996  1.00  0.00           H  
ATOM    321 HG13 VAL    21      59.020  39.343  60.480  1.00  0.00           H  
ATOM    322 HG21 VAL    21      61.911  41.069  59.304  1.00  0.00           H  
ATOM    323 HG22 VAL    21      62.352  40.128  60.677  1.00  0.00           H  
ATOM    324 HG23 VAL    21      61.306  39.376  59.561  1.00  0.00           H  
ATOM    325  N   THR    22      57.202  41.864  60.383  1.00  0.00           N  
ATOM    326  CA  THR    22      55.827  42.274  60.822  1.00  0.00           C  
ATOM    327  C   THR    22      54.861  41.088  61.005  1.00  0.00           C  
ATOM    328  O   THR    22      55.171  39.896  60.805  1.00  0.00           O  
ATOM    329  CB  THR    22      55.370  43.348  59.872  1.00  0.00           C  
ATOM    330  CG2 THR    22      55.127  42.801  58.439  1.00  0.00           C  
ATOM    331  OG1 THR    22      54.107  43.914  60.319  1.00  0.00           O  
ATOM    332  H   THR    22      57.277  40.988  59.885  1.00  0.00           H  
ATOM    333  HA  THR    22      55.901  42.797  61.776  1.00  0.00           H  
ATOM    334  HB  THR    22      56.161  44.085  59.730  1.00  0.00           H  
ATOM    335 HG21 THR    22      54.278  42.125  58.541  1.00  0.00           H  
ATOM    336 HG22 THR    22      54.776  43.551  57.731  1.00  0.00           H  
ATOM    337 HG23 THR    22      56.001  42.345  57.975  1.00  0.00           H  
ATOM    338  HG1 THR    22      54.426  44.423  61.068  1.00  0.00           H  
ATOM    339  N   GLN    23      53.635  41.351  61.494  1.00  0.00           N  
ATOM    340  CA  GLN    23      52.712  40.311  61.907  1.00  0.00           C  
ATOM    341  C   GLN    23      51.262  40.721  61.451  1.00  0.00           C  
ATOM    342  O   GLN    23      50.832  41.912  61.548  1.00  0.00           O  
ATOM    343  CB  GLN    23      52.883  39.953  63.399  1.00  0.00           C  
ATOM    344  CG  GLN    23      52.179  40.986  64.394  1.00  0.00           C  
ATOM    345  CD  GLN    23      52.843  42.387  64.410  1.00  0.00           C  
ATOM    346  OE1 GLN    23      53.585  42.783  65.337  1.00  0.00           O  
ATOM    347  NE2 GLN    23      52.593  43.298  63.526  1.00  0.00           N  
ATOM    348  H   GLN    23      53.509  42.279  61.872  1.00  0.00           H  
ATOM    349  HA  GLN    23      52.873  39.413  61.311  1.00  0.00           H  
ATOM    350  HB2 GLN    23      52.363  39.000  63.500  1.00  0.00           H  
ATOM    351  HB3 GLN    23      53.940  39.859  63.648  1.00  0.00           H  
ATOM    352  HG2 GLN    23      51.124  41.072  64.136  1.00  0.00           H  
ATOM    353  HG3 GLN    23      52.139  40.574  65.402  1.00  0.00           H  
ATOM    354 HE21 GLN    23      52.093  43.094  62.673  1.00  0.00           H  
ATOM    355 HE22 GLN    23      53.097  44.158  63.694  1.00  0.00           H  
ATOM    356  N   TRP    24      50.496  39.700  61.029  1.00  0.00           N  
ATOM    357  CA  TRP    24      49.165  39.860  60.412  1.00  0.00           C  
ATOM    358  C   TRP    24      48.135  39.000  61.169  1.00  0.00           C  
ATOM    359  O   TRP    24      48.433  37.935  61.745  1.00  0.00           O  
ATOM    360  CB  TRP    24      49.317  39.550  58.971  1.00  0.00           C  
ATOM    361  CG  TRP    24      50.186  40.359  58.053  1.00  0.00           C  
ATOM    362  CD1 TRP    24      50.780  41.533  58.380  1.00  0.00           C  
ATOM    363  NE1 TRP    24      51.497  41.980  57.283  1.00  0.00           N  
ATOM    364  CE2 TRP    24      51.220  41.207  56.147  1.00  0.00           C  
ATOM    365  CZ2 TRP    24      51.462  41.368  54.780  1.00  0.00           C  
ATOM    366  CH2 TRP    24      51.049  40.330  53.907  1.00  0.00           C  
ATOM    367  CZ3 TRP    24      50.382  39.210  54.310  1.00  0.00           C  
ATOM    368  CE3 TRP    24      50.027  39.117  55.642  1.00  0.00           C  
ATOM    369  CD2 TRP    24      50.399  40.115  56.610  1.00  0.00           C  
ATOM    370  H   TRP    24      50.854  38.778  61.231  1.00  0.00           H  
ATOM    371  HA  TRP    24      48.889  40.913  60.464  1.00  0.00           H  
ATOM    372  HB2 TRP    24      49.651  38.513  59.002  1.00  0.00           H  
ATOM    373  HB3 TRP    24      48.312  39.557  58.549  1.00  0.00           H  
ATOM    374  HD1 TRP    24      50.826  42.056  59.323  1.00  0.00           H  
ATOM    375  HE1 TRP    24      51.825  42.928  57.158  1.00  0.00           H  
ATOM    376  HZ2 TRP    24      51.996  42.214  54.374  1.00  0.00           H  
ATOM    377  HH2 TRP    24      51.208  40.401  52.841  1.00  0.00           H  
ATOM    378  HZ3 TRP    24      50.164  38.422  53.605  1.00  0.00           H  
ATOM    379  HE3 TRP    24      49.505  38.203  55.886  1.00  0.00           H  
ATOM    380  N   LYS    25      46.827  39.388  61.067  1.00  0.00           N  
ATOM    381  CA  LYS    25      45.618  38.631  61.444  1.00  0.00           C  
ATOM    382  C   LYS    25      44.709  38.610  60.208  1.00  0.00           C  
ATOM    383  O   LYS    25      44.570  39.616  59.526  1.00  0.00           O  
ATOM    384  CB  LYS    25      44.956  39.100  62.743  1.00  0.00           C  
ATOM    385  CG  LYS    25      45.817  39.066  64.004  1.00  0.00           C  
ATOM    386  CD  LYS    25      45.009  39.608  65.220  1.00  0.00           C  
ATOM    387  CE  LYS    25      45.758  39.494  66.527  1.00  0.00           C  
ATOM    388  NZ  LYS    25      45.120  40.523  67.484  1.00  0.00           N1+
ATOM    389  H   LYS    25      46.610  40.269  60.624  1.00  0.00           H  
ATOM    390  HA  LYS    25      45.873  37.582  61.591  1.00  0.00           H  
ATOM    391  HB2 LYS    25      44.614  40.135  62.724  1.00  0.00           H  
ATOM    392  HB3 LYS    25      44.023  38.565  62.919  1.00  0.00           H  
ATOM    393  HG2 LYS    25      46.143  38.037  64.163  1.00  0.00           H  
ATOM    394  HG3 LYS    25      46.714  39.677  63.900  1.00  0.00           H  
ATOM    395  HD2 LYS    25      44.776  40.648  64.991  1.00  0.00           H  
ATOM    396  HD3 LYS    25      44.088  39.033  65.319  1.00  0.00           H  
ATOM    397  HE2 LYS    25      45.695  38.540  67.050  1.00  0.00           H  
ATOM    398  HE3 LYS    25      46.826  39.611  66.343  1.00  0.00           H  
ATOM    399  HZ1 LYS    25      45.285  41.470  67.175  1.00  0.00           H  
ATOM    400  HZ2 LYS    25      44.125  40.469  67.647  1.00  0.00           H  
ATOM    401  HZ3 LYS    25      45.575  40.506  68.386  1.00  0.00           H  
ATOM    402  N   GLY    26      44.147  37.456  59.853  1.00  0.00           N  
ATOM    403  CA  GLY    26      43.239  37.283  58.749  1.00  0.00           C  
ATOM    404  C   GLY    26      42.310  36.134  58.902  1.00  0.00           C  
ATOM    405  O   GLY    26      42.265  35.472  59.949  1.00  0.00           O  
ATOM    406  H   GLY    26      44.355  36.668  60.449  1.00  0.00           H  
ATOM    407  HA2 GLY    26      42.565  38.111  58.528  1.00  0.00           H  
ATOM    408  HA3 GLY    26      43.951  37.095  57.946  1.00  0.00           H  
ATOM    409  N   THR    27      41.536  35.973  57.879  1.00  0.00           N  
ATOM    410  CA  THR    27      40.462  35.018  57.719  1.00  0.00           C  
ATOM    411  C   THR    27      40.460  34.348  56.327  1.00  0.00           C  
ATOM    412  O   THR    27      40.486  34.987  55.291  1.00  0.00           O  
ATOM    413  CB  THR    27      39.046  35.682  57.938  1.00  0.00           C  
ATOM    414  CG2 THR    27      38.088  34.663  58.499  1.00  0.00           C  
ATOM    415  OG1 THR    27      39.058  36.693  58.901  1.00  0.00           O  
ATOM    416  H   THR    27      41.741  36.591  57.107  1.00  0.00           H  
ATOM    417  HA  THR    27      40.579  34.240  58.473  1.00  0.00           H  
ATOM    418  HB  THR    27      38.624  36.023  56.993  1.00  0.00           H  
ATOM    419 HG21 THR    27      38.418  34.404  59.505  1.00  0.00           H  
ATOM    420 HG22 THR    27      37.062  35.018  58.401  1.00  0.00           H  
ATOM    421 HG23 THR    27      38.250  33.742  57.939  1.00  0.00           H  
ATOM    422  HG1 THR    27      39.122  37.475  58.349  1.00  0.00           H  
ATOM    423  N   VAL    28      40.458  33.027  56.268  1.00  0.00           N  
ATOM    424  CA  VAL    28      40.707  32.252  54.981  1.00  0.00           C  
ATOM    425  C   VAL    28      39.427  32.092  54.254  1.00  0.00           C  
ATOM    426  O   VAL    28      38.474  31.434  54.708  1.00  0.00           O  
ATOM    427  CB  VAL    28      41.251  30.861  55.412  1.00  0.00           C  
ATOM    428  CG1 VAL    28      41.864  30.108  54.167  1.00  0.00           C  
ATOM    429  CG2 VAL    28      42.406  30.845  56.454  1.00  0.00           C  
ATOM    430  H   VAL    28      40.239  32.559  57.136  1.00  0.00           H  
ATOM    431  HA  VAL    28      41.483  32.809  54.458  1.00  0.00           H  
ATOM    432  HB  VAL    28      40.509  30.189  55.845  1.00  0.00           H  
ATOM    433 HG11 VAL    28      41.078  30.156  53.413  1.00  0.00           H  
ATOM    434 HG12 VAL    28      42.716  30.654  53.759  1.00  0.00           H  
ATOM    435 HG13 VAL    28      42.045  29.069  54.442  1.00  0.00           H  
ATOM    436 HG21 VAL    28      43.229  31.417  56.027  1.00  0.00           H  
ATOM    437 HG22 VAL    28      42.041  31.353  57.347  1.00  0.00           H  
ATOM    438 HG23 VAL    28      42.878  29.898  56.716  1.00  0.00           H  
ATOM    439  N   LEU    29      39.328  32.742  53.126  1.00  0.00           N  
ATOM    440  CA  LEU    29      38.140  32.743  52.282  1.00  0.00           C  
ATOM    441  C   LEU    29      37.935  31.343  51.654  1.00  0.00           C  
ATOM    442  O   LEU    29      36.878  30.805  51.821  1.00  0.00           O  
ATOM    443  CB  LEU    29      38.212  33.830  51.221  1.00  0.00           C  
ATOM    444  CG  LEU    29      38.489  35.217  51.864  1.00  0.00           C  
ATOM    445  CD1 LEU    29      38.294  36.194  50.740  1.00  0.00           C  
ATOM    446  CD2 LEU    29      37.488  35.617  52.976  1.00  0.00           C  
ATOM    447  H   LEU    29      40.182  33.050  52.683  1.00  0.00           H  
ATOM    448  HA  LEU    29      37.252  32.984  52.867  1.00  0.00           H  
ATOM    449  HB2 LEU    29      38.972  33.707  50.450  1.00  0.00           H  
ATOM    450  HB3 LEU    29      37.236  33.907  50.741  1.00  0.00           H  
ATOM    451  HG  LEU    29      39.537  35.315  52.147  1.00  0.00           H  
ATOM    452 HD11 LEU    29      38.856  35.965  49.834  1.00  0.00           H  
ATOM    453 HD12 LEU    29      37.236  36.135  50.483  1.00  0.00           H  
ATOM    454 HD13 LEU    29      38.539  37.216  51.031  1.00  0.00           H  
ATOM    455 HD21 LEU    29      37.523  34.905  53.800  1.00  0.00           H  
ATOM    456 HD22 LEU    29      37.697  36.630  53.322  1.00  0.00           H  
ATOM    457 HD23 LEU    29      36.478  35.634  52.567  1.00  0.00           H  
ATOM    458  N   ASP    30      38.912  30.840  50.861  1.00  0.00           N  
ATOM    459  CA  ASP    30      38.842  29.544  50.181  1.00  0.00           C  
ATOM    460  C   ASP    30      40.214  29.239  49.596  1.00  0.00           C  
ATOM    461  O   ASP    30      41.210  29.914  49.889  1.00  0.00           O  
ATOM    462  CB  ASP    30      37.789  29.700  49.072  1.00  0.00           C  
ATOM    463  CG  ASP    30      37.026  28.297  48.838  1.00  0.00           C  
ATOM    464  OD1 ASP    30      35.789  28.397  48.632  1.00  0.00           O  
ATOM    465  OD2 ASP    30      37.593  27.241  48.796  1.00  0.00           O1-
ATOM    466  H   ASP    30      39.804  31.286  50.706  1.00  0.00           H  
ATOM    467  HA  ASP    30      38.481  28.794  50.884  1.00  0.00           H  
ATOM    468  HB2 ASP    30      36.981  30.327  49.446  1.00  0.00           H  
ATOM    469  HB3 ASP    30      38.176  30.149  48.158  1.00  0.00           H  
ATOM    470  N   GLN    31      40.334  28.306  48.638  1.00  0.00           N  
ATOM    471  CA  GLN    31      41.523  27.884  47.940  1.00  0.00           C  
ATOM    472  C   GLN    31      41.283  27.813  46.416  1.00  0.00           C  
ATOM    473  O   GLN    31      40.136  27.716  45.917  1.00  0.00           O  
ATOM    474  CB  GLN    31      42.173  26.698  48.583  1.00  0.00           C  
ATOM    475  CG  GLN    31      41.288  25.409  48.378  1.00  0.00           C  
ATOM    476  CD  GLN    31      41.019  24.585  49.683  1.00  0.00           C  
ATOM    477  OE1 GLN    31      39.905  24.227  50.046  1.00  0.00           O  
ATOM    478  NE2 GLN    31      42.097  24.232  50.396  1.00  0.00           N  
ATOM    479  H   GLN    31      39.496  27.786  48.420  1.00  0.00           H  
ATOM    480  HA  GLN    31      42.232  28.705  48.049  1.00  0.00           H  
ATOM    481  HB2 GLN    31      43.164  26.620  48.134  1.00  0.00           H  
ATOM    482  HB3 GLN    31      42.376  26.857  49.642  1.00  0.00           H  
ATOM    483  HG2 GLN    31      40.317  25.756  48.026  1.00  0.00           H  
ATOM    484  HG3 GLN    31      41.669  24.769  47.582  1.00  0.00           H  
ATOM    485 HE21 GLN    31      42.961  24.524  49.961  1.00  0.00           H  
ATOM    486 HE22 GLN    31      42.027  23.866  51.335  1.00  0.00           H  
ATOM    487  N   VAL    32      42.354  27.848  45.638  1.00  0.00           N  
ATOM    488  CA  VAL    32      42.389  27.893  44.136  1.00  0.00           C  
ATOM    489  C   VAL    32      42.060  26.517  43.538  1.00  0.00           C  
ATOM    490  O   VAL    32      42.691  25.512  43.920  1.00  0.00           O  
ATOM    491  CB  VAL    32      43.742  28.462  43.664  1.00  0.00           C  
ATOM    492  CG1 VAL    32      44.223  28.213  42.232  1.00  0.00           C  
ATOM    493  CG2 VAL    32      43.635  29.965  43.914  1.00  0.00           C  
ATOM    494  H   VAL    32      43.243  27.903  46.115  1.00  0.00           H  
ATOM    495  HA  VAL    32      41.636  28.616  43.823  1.00  0.00           H  
ATOM    496  HB  VAL    32      44.425  27.975  44.361  1.00  0.00           H  
ATOM    497 HG11 VAL    32      43.507  28.430  41.439  1.00  0.00           H  
ATOM    498 HG12 VAL    32      45.163  28.737  42.060  1.00  0.00           H  
ATOM    499 HG13 VAL    32      44.441  27.146  42.194  1.00  0.00           H  
ATOM    500 HG21 VAL    32      43.532  30.203  44.973  1.00  0.00           H  
ATOM    501 HG22 VAL    32      44.567  30.392  43.545  1.00  0.00           H  
ATOM    502 HG23 VAL    32      42.760  30.318  43.369  1.00  0.00           H  
ATOM    503  N   PRO    33      41.162  26.351  42.567  1.00  0.00           N  
ATOM    504  CA  PRO    33      40.586  25.036  42.215  1.00  0.00           C  
ATOM    505  C   PRO    33      41.559  24.093  41.435  1.00  0.00           C  
ATOM    506  O   PRO    33      41.441  22.860  41.296  1.00  0.00           O  
ATOM    507  CD  PRO    33      40.302  27.385  41.968  1.00  0.00           C  
ATOM    508  CG  PRO    33      39.513  26.730  40.770  1.00  0.00           C  
ATOM    509  CB  PRO    33      39.307  25.353  41.340  1.00  0.00           C  
ATOM    510  HD2 PRO    33      40.949  28.206  41.659  1.00  0.00           H  
ATOM    511  HD3 PRO    33      39.615  27.793  42.708  1.00  0.00           H  
ATOM    512  HG2 PRO    33      40.038  26.618  39.822  1.00  0.00           H  
ATOM    513  HG3 PRO    33      38.581  27.285  40.662  1.00  0.00           H  
ATOM    514  HB2 PRO    33      39.100  24.705  40.488  1.00  0.00           H  
ATOM    515  HB3 PRO    33      38.395  25.230  41.924  1.00  0.00           H  
ATOM    516  HA  PRO    33      40.294  24.490  43.113  1.00  0.00           H  
ATOM    517  N   VAL    34      42.579  24.767  40.859  1.00  0.00           N  
ATOM    518  CA  VAL    34      43.790  24.140  40.226  1.00  0.00           C  
ATOM    519  C   VAL    34      45.112  24.142  41.043  1.00  0.00           C  
ATOM    520  O   VAL    34      46.089  23.607  40.622  1.00  0.00           O  
ATOM    521  CB  VAL    34      44.005  24.761  38.890  1.00  0.00           C  
ATOM    522  CG1 VAL    34      42.785  24.637  38.017  1.00  0.00           C  
ATOM    523  CG2 VAL    34      44.382  26.260  38.996  1.00  0.00           C  
ATOM    524  H   VAL    34      42.581  25.768  40.991  1.00  0.00           H  
ATOM    525  HA  VAL    34      43.540  23.099  40.020  1.00  0.00           H  
ATOM    526  HB  VAL    34      44.844  24.315  38.356  1.00  0.00           H  
ATOM    527 HG11 VAL    34      41.943  25.262  38.314  1.00  0.00           H  
ATOM    528 HG12 VAL    34      43.009  24.840  36.969  1.00  0.00           H  
ATOM    529 HG13 VAL    34      42.373  23.634  38.132  1.00  0.00           H  
ATOM    530 HG21 VAL    34      45.087  26.555  38.219  1.00  0.00           H  
ATOM    531 HG22 VAL    34      43.433  26.795  39.045  1.00  0.00           H  
ATOM    532 HG23 VAL    34      44.978  26.567  39.855  1.00  0.00           H  
ATOM    533  N   ASN    35      45.128  24.671  42.326  1.00  0.00           N  
ATOM    534  CA  ASN    35      46.186  24.447  43.300  1.00  0.00           C  
ATOM    535  C   ASN    35      45.516  24.579  44.676  1.00  0.00           C  
ATOM    536  O   ASN    35      45.473  25.655  45.314  1.00  0.00           O  
ATOM    537  CB  ASN    35      47.298  25.502  43.039  1.00  0.00           C  
ATOM    538  CG  ASN    35      48.385  25.455  44.053  1.00  0.00           C  
ATOM    539  OD1 ASN    35      48.433  24.596  44.945  1.00  0.00           O  
ATOM    540  ND2 ASN    35      49.325  26.294  43.932  1.00  0.00           N  
ATOM    541  H   ASN    35      44.243  25.011  42.672  1.00  0.00           H  
ATOM    542  HA  ASN    35      46.475  23.406  43.155  1.00  0.00           H  
ATOM    543  HB2 ASN    35      47.691  25.294  42.044  1.00  0.00           H  
ATOM    544  HB3 ASN    35      46.892  26.512  42.989  1.00  0.00           H  
ATOM    545 HD21 ASN    35      49.272  26.881  43.111  1.00  0.00           H  
ATOM    546 HD22 ASN    35      50.048  26.336  44.635  1.00  0.00           H  
ATOM    547  N   PRO    36      44.818  23.532  45.170  1.00  0.00           N  
ATOM    548  CA  PRO    36      44.087  23.618  46.449  1.00  0.00           C  
ATOM    549  C   PRO    36      44.953  23.801  47.701  1.00  0.00           C  
ATOM    550  O   PRO    36      44.423  23.982  48.814  1.00  0.00           O  
ATOM    551  CD  PRO    36      44.516  22.327  44.525  1.00  0.00           C  
ATOM    552  CG  PRO    36      43.170  21.876  45.104  1.00  0.00           C  
ATOM    553  CB  PRO    36      43.253  22.298  46.563  1.00  0.00           C  
ATOM    554  HD2 PRO    36      45.168  21.496  44.795  1.00  0.00           H  
ATOM    555  HD3 PRO    36      44.498  22.346  43.435  1.00  0.00           H  
ATOM    556  HG2 PRO    36      43.041  20.807  44.935  1.00  0.00           H  
ATOM    557  HG3 PRO    36      42.424  22.468  44.574  1.00  0.00           H  
ATOM    558  HB2 PRO    36      43.832  21.522  47.064  1.00  0.00           H  
ATOM    559  HB3 PRO    36      42.267  22.509  46.978  1.00  0.00           H  
ATOM    560  HA  PRO    36      43.504  24.540  46.449  1.00  0.00           H  
ATOM    561  N   SER    37      46.248  23.828  47.540  1.00  0.00           N  
ATOM    562  CA  SER    37      47.199  24.319  48.619  1.00  0.00           C  
ATOM    563  C   SER    37      47.228  25.845  48.790  1.00  0.00           C  
ATOM    564  O   SER    37      47.881  26.315  49.766  1.00  0.00           O  
ATOM    565  CB  SER    37      48.695  23.982  48.206  1.00  0.00           C  
ATOM    566  OG  SER    37      49.122  22.639  48.304  1.00  0.00           O  
ATOM    567  H   SER    37      46.626  23.769  46.606  1.00  0.00           H  
ATOM    568  HA  SER    37      46.851  23.870  49.548  1.00  0.00           H  
ATOM    569  HB2 SER    37      48.812  24.247  47.156  1.00  0.00           H  
ATOM    570  HB3 SER    37      49.417  24.562  48.780  1.00  0.00           H  
ATOM    571  HG  SER    37      48.653  22.144  47.628  1.00  0.00           H  
ATOM    572  N   LEU    38      46.751  26.607  47.786  1.00  0.00           N  
ATOM    573  CA  LEU    38      46.958  28.090  47.638  1.00  0.00           C  
ATOM    574  C   LEU    38      45.636  28.682  48.088  1.00  0.00           C  
ATOM    575  O   LEU    38      44.653  28.482  47.392  1.00  0.00           O  
ATOM    576  CB  LEU    38      47.376  28.348  46.228  1.00  0.00           C  
ATOM    577  CG  LEU    38      47.170  29.822  45.680  1.00  0.00           C  
ATOM    578  CD1 LEU    38      48.056  30.782  46.461  1.00  0.00           C  
ATOM    579  CD2 LEU    38      47.589  29.944  44.212  1.00  0.00           C  
ATOM    580  H   LEU    38      46.290  26.173  46.998  1.00  0.00           H  
ATOM    581  HA  LEU    38      47.735  28.380  48.345  1.00  0.00           H  
ATOM    582  HB2 LEU    38      48.421  28.061  46.113  1.00  0.00           H  
ATOM    583  HB3 LEU    38      46.846  27.686  45.544  1.00  0.00           H  
ATOM    584  HG  LEU    38      46.139  30.173  45.717  1.00  0.00           H  
ATOM    585 HD11 LEU    38      48.135  31.744  45.954  1.00  0.00           H  
ATOM    586 HD12 LEU    38      47.549  30.940  47.413  1.00  0.00           H  
ATOM    587 HD13 LEU    38      49.083  30.428  46.555  1.00  0.00           H  
ATOM    588 HD21 LEU    38      47.252  29.102  43.608  1.00  0.00           H  
ATOM    589 HD22 LEU    38      47.184  30.860  43.780  1.00  0.00           H  
ATOM    590 HD23 LEU    38      48.665  30.074  44.097  1.00  0.00           H  
ATOM    591  N   TYR    39      45.680  29.241  49.255  1.00  0.00           N  
ATOM    592  CA  TYR    39      44.490  29.802  49.983  1.00  0.00           C  
ATOM    593  C   TYR    39      44.389  31.287  49.535  1.00  0.00           C  
ATOM    594  O   TYR    39      45.433  31.918  49.323  1.00  0.00           O  
ATOM    595  CB  TYR    39      44.670  29.764  51.528  1.00  0.00           C  
ATOM    596  CG  TYR    39      44.891  28.392  52.102  1.00  0.00           C  
ATOM    597  CD1 TYR    39      46.115  28.076  52.660  1.00  0.00           C  
ATOM    598  CE1 TYR    39      46.258  26.909  53.406  1.00  0.00           C  
ATOM    599  CZ  TYR    39      45.201  25.932  53.241  1.00  0.00           C  
ATOM    600  OH  TYR    39      45.313  24.657  53.777  1.00  0.00           O  
ATOM    601  CE2 TYR    39      44.048  26.194  52.572  1.00  0.00           C  
ATOM    602  CD2 TYR    39      43.810  27.524  52.132  1.00  0.00           C  
ATOM    603  H   TYR    39      46.514  29.221  49.825  1.00  0.00           H  
ATOM    604  HA  TYR    39      43.642  29.229  49.607  1.00  0.00           H  
ATOM    605  HB2 TYR    39      45.464  30.412  51.900  1.00  0.00           H  
ATOM    606  HB3 TYR    39      43.759  30.238  51.890  1.00  0.00           H  
ATOM    607  HD1 TYR    39      46.925  28.789  52.617  1.00  0.00           H  
ATOM    608  HE1 TYR    39      47.236  26.711  53.819  1.00  0.00           H  
ATOM    609  HH  TYR    39      46.216  24.367  53.923  1.00  0.00           H  
ATOM    610  HE2 TYR    39      43.262  25.460  52.476  1.00  0.00           H  
ATOM    611  HD2 TYR    39      42.877  27.805  51.666  1.00  0.00           H  
ATOM    612  N   LEU    40      43.145  31.793  49.501  1.00  0.00           N  
ATOM    613  CA  LEU    40      42.784  33.220  49.547  1.00  0.00           C  
ATOM    614  C   LEU    40      42.387  33.558  50.972  1.00  0.00           C  
ATOM    615  O   LEU    40      41.781  32.769  51.705  1.00  0.00           O  
ATOM    616  CB  LEU    40      41.630  33.440  48.568  1.00  0.00           C  
ATOM    617  CG  LEU    40      41.845  32.980  47.109  1.00  0.00           C  
ATOM    618  CD1 LEU    40      40.456  32.636  46.478  1.00  0.00           C  
ATOM    619  CD2 LEU    40      42.375  34.073  46.236  1.00  0.00           C  
ATOM    620  H   LEU    40      42.379  31.149  49.637  1.00  0.00           H  
ATOM    621  HA  LEU    40      43.631  33.806  49.189  1.00  0.00           H  
ATOM    622  HB2 LEU    40      40.826  32.807  48.943  1.00  0.00           H  
ATOM    623  HB3 LEU    40      41.376  34.500  48.575  1.00  0.00           H  
ATOM    624  HG  LEU    40      42.478  32.094  47.119  1.00  0.00           H  
ATOM    625 HD11 LEU    40      39.985  31.862  47.084  1.00  0.00           H  
ATOM    626 HD12 LEU    40      39.737  33.450  46.567  1.00  0.00           H  
ATOM    627 HD13 LEU    40      40.523  32.272  45.453  1.00  0.00           H  
ATOM    628 HD21 LEU    40      41.670  34.900  46.148  1.00  0.00           H  
ATOM    629 HD22 LEU    40      43.322  34.536  46.516  1.00  0.00           H  
ATOM    630 HD23 LEU    40      42.452  33.629  45.243  1.00  0.00           H  
ATOM    631  N   ILE    41      42.809  34.755  51.395  1.00  0.00           N  
ATOM    632  CA  ILE    41      42.615  35.310  52.719  1.00  0.00           C  
ATOM    633  C   ILE    41      42.208  36.798  52.532  1.00  0.00           C  
ATOM    634  O   ILE    41      42.793  37.571  51.756  1.00  0.00           O  
ATOM    635  CB  ILE    41      43.971  35.212  53.606  1.00  0.00           C  
ATOM    636  CG2 ILE    41      43.854  36.016  54.895  1.00  0.00           C  
ATOM    637  CG1 ILE    41      44.537  33.774  53.847  1.00  0.00           C  
ATOM    638  CD1 ILE    41      45.745  33.570  52.913  1.00  0.00           C  
ATOM    639  H   ILE    41      43.255  35.412  50.771  1.00  0.00           H  
ATOM    640  HA  ILE    41      41.860  34.744  53.264  1.00  0.00           H  
ATOM    641  HB  ILE    41      44.722  35.799  53.078  1.00  0.00           H  
ATOM    642 HG21 ILE    41      42.907  35.771  55.376  1.00  0.00           H  
ATOM    643 HG22 ILE    41      44.630  35.759  55.616  1.00  0.00           H  
ATOM    644 HG23 ILE    41      43.851  37.091  54.716  1.00  0.00           H  
ATOM    645 HG12 ILE    41      44.787  33.588  54.892  1.00  0.00           H  
ATOM    646 HG13 ILE    41      43.712  33.095  53.633  1.00  0.00           H  
ATOM    647 HD11 ILE    41      46.604  34.191  53.169  1.00  0.00           H  
ATOM    648 HD12 ILE    41      46.258  32.608  52.903  1.00  0.00           H  
ATOM    649 HD13 ILE    41      45.483  33.797  51.880  1.00  0.00           H  
ATOM    650  N   LYS    42      41.212  37.233  53.321  1.00  0.00           N  
ATOM    651  CA  LYS    42      40.952  38.663  53.619  1.00  0.00           C  
ATOM    652  C   LYS    42      41.753  38.868  54.875  1.00  0.00           C  
ATOM    653  O   LYS    42      41.574  38.101  55.850  1.00  0.00           O  
ATOM    654  CB  LYS    42      39.477  38.823  53.817  1.00  0.00           C  
ATOM    655  CG  LYS    42      39.081  40.262  54.112  1.00  0.00           C  
ATOM    656  CD  LYS    42      39.473  41.350  53.134  1.00  0.00           C  
ATOM    657  CE  LYS    42      39.075  42.791  53.617  1.00  0.00           C  
ATOM    658  NZ  LYS    42      39.734  43.172  54.914  1.00  0.00           N1+
ATOM    659  H   LYS    42      40.854  36.532  53.954  1.00  0.00           H  
ATOM    660  HA  LYS    42      41.252  39.198  52.718  1.00  0.00           H  
ATOM    661  HB2 LYS    42      38.899  38.547  52.934  1.00  0.00           H  
ATOM    662  HB3 LYS    42      39.160  38.122  54.589  1.00  0.00           H  
ATOM    663  HG2 LYS    42      37.994  40.309  54.172  1.00  0.00           H  
ATOM    664  HG3 LYS    42      39.533  40.567  55.056  1.00  0.00           H  
ATOM    665  HD2 LYS    42      40.517  41.271  52.830  1.00  0.00           H  
ATOM    666  HD3 LYS    42      38.952  41.139  52.200  1.00  0.00           H  
ATOM    667  HE2 LYS    42      39.271  43.490  52.805  1.00  0.00           H  
ATOM    668  HE3 LYS    42      37.998  42.937  53.695  1.00  0.00           H  
ATOM    669  HZ1 LYS    42      40.724  43.005  54.802  1.00  0.00           H  
ATOM    670  HZ2 LYS    42      39.544  44.144  55.113  1.00  0.00           H  
ATOM    671  HZ3 LYS    42      39.379  42.503  55.582  1.00  0.00           H  
ATOM    672  N   TYR    43      42.612  39.859  54.866  1.00  0.00           N  
ATOM    673  CA  TYR    43      43.344  40.205  56.054  1.00  0.00           C  
ATOM    674  C   TYR    43      42.638  41.353  56.721  1.00  0.00           C  
ATOM    675  O   TYR    43      41.845  42.045  56.082  1.00  0.00           O  
ATOM    676  CB  TYR    43      44.793  40.626  55.748  1.00  0.00           C  
ATOM    677  CG  TYR    43      45.721  39.428  55.551  1.00  0.00           C  
ATOM    678  CD1 TYR    43      45.889  38.879  54.262  1.00  0.00           C  
ATOM    679  CE1 TYR    43      46.719  37.727  54.119  1.00  0.00           C  
ATOM    680  CZ  TYR    43      47.236  37.184  55.278  1.00  0.00           C  
ATOM    681  OH  TYR    43      47.892  36.029  55.223  1.00  0.00           O  
ATOM    682  CE2 TYR    43      46.962  37.645  56.572  1.00  0.00           C  
ATOM    683  CD2 TYR    43      46.191  38.726  56.713  1.00  0.00           C  
ATOM    684  H   TYR    43      42.697  40.348  53.986  1.00  0.00           H  
ATOM    685  HA  TYR    43      43.370  39.343  56.721  1.00  0.00           H  
ATOM    686  HB2 TYR    43      44.834  41.072  54.754  1.00  0.00           H  
ATOM    687  HB3 TYR    43      45.168  41.326  56.494  1.00  0.00           H  
ATOM    688  HD1 TYR    43      45.395  39.267  53.384  1.00  0.00           H  
ATOM    689  HE1 TYR    43      46.992  37.309  53.162  1.00  0.00           H  
ATOM    690  HH  TYR    43      48.551  35.951  55.917  1.00  0.00           H  
ATOM    691  HE2 TYR    43      47.392  37.143  57.426  1.00  0.00           H  
ATOM    692  HD2 TYR    43      45.946  39.004  57.728  1.00  0.00           H  
ATOM    693  N   ASP    44      42.905  41.547  58.034  1.00  0.00           N  
ATOM    694  CA  ASP    44      42.135  42.449  58.860  1.00  0.00           C  
ATOM    695  C   ASP    44      42.523  43.878  58.742  1.00  0.00           C  
ATOM    696  O   ASP    44      41.772  44.817  58.991  1.00  0.00           O  
ATOM    697  CB  ASP    44      42.399  42.005  60.322  1.00  0.00           C  
ATOM    698  CG  ASP    44      41.698  40.730  60.699  1.00  0.00           C  
ATOM    699  OD1 ASP    44      40.815  40.222  59.916  1.00  0.00           O  
ATOM    700  OD2 ASP    44      41.802  40.168  61.811  1.00  0.00           O1-
ATOM    701  H   ASP    44      43.493  40.909  58.552  1.00  0.00           H  
ATOM    702  HA  ASP    44      41.057  42.393  58.709  1.00  0.00           H  
ATOM    703  HB2 ASP    44      43.474  41.845  60.403  1.00  0.00           H  
ATOM    704  HB3 ASP    44      42.066  42.743  61.053  1.00  0.00           H  
ATOM    705  N   GLY    45      43.774  44.044  58.473  1.00  0.00           N  
ATOM    706  CA  GLY    45      44.506  45.284  58.307  1.00  0.00           C  
ATOM    707  C   GLY    45      44.662  45.753  56.846  1.00  0.00           C  
ATOM    708  O   GLY    45      45.413  46.750  56.604  1.00  0.00           O  
ATOM    709  H   GLY    45      44.341  43.209  58.485  1.00  0.00           H  
ATOM    710  HA2 GLY    45      43.920  46.072  58.781  1.00  0.00           H  
ATOM    711  HA3 GLY    45      45.457  45.260  58.838  1.00  0.00           H  
ATOM    712  N   PHE    46      44.078  45.064  55.857  1.00  0.00           N  
ATOM    713  CA  PHE    46      44.141  45.249  54.412  1.00  0.00           C  
ATOM    714  C   PHE    46      42.773  44.964  53.691  1.00  0.00           C  
ATOM    715  O   PHE    46      42.170  43.946  53.966  1.00  0.00           O  
ATOM    716  CB  PHE    46      45.185  44.373  53.845  1.00  0.00           C  
ATOM    717  CG  PHE    46      46.571  44.524  54.318  1.00  0.00           C  
ATOM    718  CD1 PHE    46      47.239  43.458  55.009  1.00  0.00           C  
ATOM    719  CE1 PHE    46      48.568  43.596  55.468  1.00  0.00           C  
ATOM    720  CZ  PHE    46      49.165  44.872  55.189  1.00  0.00           C  
ATOM    721  CE2 PHE    46      48.622  45.912  54.482  1.00  0.00           C  
ATOM    722  CD2 PHE    46      47.302  45.708  53.976  1.00  0.00           C  
ATOM    723  H   PHE    46      43.533  44.290  56.209  1.00  0.00           H  
ATOM    724  HA  PHE    46      44.482  46.261  54.197  1.00  0.00           H  
ATOM    725  HB2 PHE    46      44.877  43.334  53.966  1.00  0.00           H  
ATOM    726  HB3 PHE    46      45.233  44.465  52.760  1.00  0.00           H  
ATOM    727  HD1 PHE    46      46.743  42.511  55.165  1.00  0.00           H  
ATOM    728  HE1 PHE    46      49.093  42.818  56.002  1.00  0.00           H  
ATOM    729  HZ  PHE    46      50.110  45.072  55.671  1.00  0.00           H  
ATOM    730  HE2 PHE    46      49.108  46.867  54.343  1.00  0.00           H  
ATOM    731  HD2 PHE    46      46.743  46.438  53.409  1.00  0.00           H  
ATOM    732  N   ASP    47      42.338  45.908  52.857  1.00  0.00           N  
ATOM    733  CA  ASP    47      41.056  45.771  52.113  1.00  0.00           C  
ATOM    734  C   ASP    47      41.098  44.813  50.885  1.00  0.00           C  
ATOM    735  O   ASP    47      40.060  44.368  50.375  1.00  0.00           O  
ATOM    736  CB  ASP    47      40.592  47.167  51.619  1.00  0.00           C  
ATOM    737  CG  ASP    47      40.203  48.161  52.724  1.00  0.00           C  
ATOM    738  OD1 ASP    47      40.445  49.364  52.510  1.00  0.00           O  
ATOM    739  OD2 ASP    47      39.654  47.670  53.740  1.00  0.00           O1-
ATOM    740  H   ASP    47      42.944  46.716  52.830  1.00  0.00           H  
ATOM    741  HA  ASP    47      40.376  45.369  52.864  1.00  0.00           H  
ATOM    742  HB2 ASP    47      41.392  47.517  50.967  1.00  0.00           H  
ATOM    743  HB3 ASP    47      39.677  46.995  51.053  1.00  0.00           H  
ATOM    744  N   CYS    48      42.336  44.554  50.490  1.00  0.00           N  
ATOM    745  CA  CYS    48      42.611  43.586  49.436  1.00  0.00           C  
ATOM    746  C   CYS    48      42.459  42.130  49.778  1.00  0.00           C  
ATOM    747  O   CYS    48      42.586  41.711  50.935  1.00  0.00           O  
ATOM    748  CB  CYS    48      43.980  43.985  48.952  1.00  0.00           C  
ATOM    749  SG  CYS    48      44.514  42.941  47.465  1.00  0.00           S  
ATOM    750  H   CYS    48      43.172  45.066  50.735  1.00  0.00           H  
ATOM    751  HA  CYS    48      41.944  43.751  48.589  1.00  0.00           H  
ATOM    752  HB2 CYS    48      44.107  45.045  48.730  1.00  0.00           H  
ATOM    753  HB3 CYS    48      44.641  43.762  49.789  1.00  0.00           H  
ATOM    754  HG  CYS    48      43.511  43.053  46.588  1.00  0.00           H  
ATOM    755  N   VAL    49      42.252  41.326  48.755  1.00  0.00           N  
ATOM    756  CA  VAL    49      42.327  39.852  48.900  1.00  0.00           C  
ATOM    757  C   VAL    49      43.591  39.251  48.417  1.00  0.00           C  
ATOM    758  O   VAL    49      43.961  39.345  47.231  1.00  0.00           O  
ATOM    759  CB  VAL    49      41.031  39.189  48.291  1.00  0.00           C  
ATOM    760  CG1 VAL    49      41.139  37.630  48.412  1.00  0.00           C  
ATOM    761  CG2 VAL    49      39.724  39.402  49.075  1.00  0.00           C  
ATOM    762  H   VAL    49      42.359  41.681  47.816  1.00  0.00           H  
ATOM    763  HA  VAL    49      42.295  39.674  49.975  1.00  0.00           H  
ATOM    764  HB  VAL    49      40.963  39.511  47.252  1.00  0.00           H  
ATOM    765 HG11 VAL    49      41.380  37.314  49.427  1.00  0.00           H  
ATOM    766 HG12 VAL    49      40.227  37.056  48.247  1.00  0.00           H  
ATOM    767 HG13 VAL    49      41.830  37.152  47.719  1.00  0.00           H  
ATOM    768 HG21 VAL    49      38.893  38.845  48.642  1.00  0.00           H  
ATOM    769 HG22 VAL    49      39.966  39.171  50.112  1.00  0.00           H  
ATOM    770 HG23 VAL    49      39.361  40.409  48.868  1.00  0.00           H  
ATOM    771  N   TYR    50      44.261  38.608  49.394  1.00  0.00           N  
ATOM    772  CA  TYR    50      45.611  38.080  49.091  1.00  0.00           C  
ATOM    773  C   TYR    50      45.501  36.594  48.909  1.00  0.00           C  
ATOM    774  O   TYR    50      44.466  36.025  49.267  1.00  0.00           O  
ATOM    775  CB  TYR    50      46.557  38.358  50.256  1.00  0.00           C  
ATOM    776  CG  TYR    50      46.970  39.748  50.522  1.00  0.00           C  
ATOM    777  CD1 TYR    50      46.665  40.841  49.630  1.00  0.00           C  
ATOM    778  CE1 TYR    50      46.943  42.154  50.020  1.00  0.00           C  
ATOM    779  CZ  TYR    50      47.554  42.471  51.243  1.00  0.00           C  
ATOM    780  OH  TYR    50      47.714  43.787  51.581  1.00  0.00           O  
ATOM    781  CE2 TYR    50      47.937  41.360  52.027  1.00  0.00           C  
ATOM    782  CD2 TYR    50      47.638  40.052  51.666  1.00  0.00           C  
ATOM    783  H   TYR    50      43.880  38.570  50.329  1.00  0.00           H  
ATOM    784  HA  TYR    50      46.042  38.480  48.173  1.00  0.00           H  
ATOM    785  HB2 TYR    50      46.169  37.924  51.178  1.00  0.00           H  
ATOM    786  HB3 TYR    50      47.529  37.906  50.059  1.00  0.00           H  
ATOM    787  HD1 TYR    50      46.140  40.673  48.701  1.00  0.00           H  
ATOM    788  HE1 TYR    50      46.753  42.919  49.282  1.00  0.00           H  
ATOM    789  HH  TYR    50      48.009  43.883  52.489  1.00  0.00           H  
ATOM    790  HE2 TYR    50      48.430  41.560  52.967  1.00  0.00           H  
ATOM    791  HD2 TYR    50      47.898  39.227  52.312  1.00  0.00           H  
ATOM    792  N   GLY    51      46.650  35.928  48.599  1.00  0.00           N  
ATOM    793  CA  GLY    51      46.620  34.526  48.592  1.00  0.00           C  
ATOM    794  C   GLY    51      48.080  33.999  48.629  1.00  0.00           C  
ATOM    795  O   GLY    51      48.915  34.516  47.882  1.00  0.00           O  
ATOM    796  H   GLY    51      47.422  36.465  48.232  1.00  0.00           H  
ATOM    797  HA2 GLY    51      46.076  34.314  49.513  1.00  0.00           H  
ATOM    798  HA3 GLY    51      46.044  34.068  47.787  1.00  0.00           H  
ATOM    799  N   LEU    52      48.291  33.044  49.525  1.00  0.00           N  
ATOM    800  CA  LEU    52      49.546  32.382  49.924  1.00  0.00           C  
ATOM    801  C   LEU    52      49.354  30.913  50.076  1.00  0.00           C  
ATOM    802  O   LEU    52      48.320  30.421  50.513  1.00  0.00           O  
ATOM    803  CB  LEU    52      50.162  33.069  51.178  1.00  0.00           C  
ATOM    804  CG  LEU    52      50.456  34.540  51.122  1.00  0.00           C  
ATOM    805  CD1 LEU    52      50.591  35.117  52.548  1.00  0.00           C  
ATOM    806  CD2 LEU    52      51.648  34.853  50.238  1.00  0.00           C  
ATOM    807  H   LEU    52      47.472  32.709  50.010  1.00  0.00           H  
ATOM    808  HA  LEU    52      50.183  32.621  49.072  1.00  0.00           H  
ATOM    809  HB2 LEU    52      49.391  33.063  51.948  1.00  0.00           H  
ATOM    810  HB3 LEU    52      50.971  32.434  51.540  1.00  0.00           H  
ATOM    811  HG  LEU    52      49.606  35.020  50.639  1.00  0.00           H  
ATOM    812 HD11 LEU    52      50.795  36.184  52.455  1.00  0.00           H  
ATOM    813 HD12 LEU    52      49.595  35.071  52.989  1.00  0.00           H  
ATOM    814 HD13 LEU    52      51.448  34.654  53.038  1.00  0.00           H  
ATOM    815 HD21 LEU    52      51.535  34.657  49.171  1.00  0.00           H  
ATOM    816 HD22 LEU    52      51.769  35.925  50.394  1.00  0.00           H  
ATOM    817 HD23 LEU    52      52.509  34.286  50.593  1.00  0.00           H  
ATOM    818  N   GLU    53      50.287  29.964  49.778  1.00  0.00           N  
ATOM    819  CA  GLU    53      50.355  28.612  50.380  1.00  0.00           C  
ATOM    820  C   GLU    53      50.833  28.524  51.828  1.00  0.00           C  
ATOM    821  O   GLU    53      51.911  28.007  52.153  1.00  0.00           O  
ATOM    822  CB  GLU    53      51.290  27.715  49.488  1.00  0.00           C  
ATOM    823  CG  GLU    53      50.776  27.660  48.031  1.00  0.00           C  
ATOM    824  CD  GLU    53      51.570  26.664  47.175  1.00  0.00           C  
ATOM    825  OE1 GLU    53      52.760  26.314  47.456  1.00  0.00           O  
ATOM    826  OE2 GLU    53      50.975  26.196  46.203  1.00  0.00           O1-
ATOM    827  H   GLU    53      51.132  30.282  49.325  1.00  0.00           H  
ATOM    828  HA  GLU    53      49.403  28.093  50.279  1.00  0.00           H  
ATOM    829  HB2 GLU    53      52.323  28.065  49.481  1.00  0.00           H  
ATOM    830  HB3 GLU    53      51.325  26.658  49.752  1.00  0.00           H  
ATOM    831  HG2 GLU    53      49.762  27.260  48.032  1.00  0.00           H  
ATOM    832  HG3 GLU    53      50.786  28.633  47.540  1.00  0.00           H  
ATOM    833  N   LEU    54      50.008  28.958  52.750  1.00  0.00           N  
ATOM    834  CA  LEU    54      50.324  29.184  54.210  1.00  0.00           C  
ATOM    835  C   LEU    54      50.978  27.981  54.853  1.00  0.00           C  
ATOM    836  O   LEU    54      51.851  28.220  55.652  1.00  0.00           O  
ATOM    837  CB  LEU    54      48.954  29.492  54.813  1.00  0.00           C  
ATOM    838  CG  LEU    54      48.214  30.804  54.447  1.00  0.00           C  
ATOM    839  CD1 LEU    54      46.847  30.701  55.157  1.00  0.00           C  
ATOM    840  CD2 LEU    54      48.914  32.074  54.829  1.00  0.00           C  
ATOM    841  H   LEU    54      49.072  29.227  52.482  1.00  0.00           H  
ATOM    842  HA  LEU    54      51.035  30.003  54.310  1.00  0.00           H  
ATOM    843  HB2 LEU    54      48.263  28.692  54.545  1.00  0.00           H  
ATOM    844  HB3 LEU    54      48.983  29.377  55.896  1.00  0.00           H  
ATOM    845  HG  LEU    54      47.907  30.754  53.403  1.00  0.00           H  
ATOM    846 HD11 LEU    54      46.198  31.491  54.779  1.00  0.00           H  
ATOM    847 HD12 LEU    54      46.304  29.857  54.732  1.00  0.00           H  
ATOM    848 HD13 LEU    54      46.961  30.760  56.239  1.00  0.00           H  
ATOM    849 HD21 LEU    54      49.704  32.238  54.096  1.00  0.00           H  
ATOM    850 HD22 LEU    54      48.227  32.918  54.772  1.00  0.00           H  
ATOM    851 HD23 LEU    54      49.364  31.955  55.815  1.00  0.00           H  
ATOM    852  N   ASN    55      50.588  26.745  54.497  1.00  0.00           N  
ATOM    853  CA  ASN    55      51.178  25.574  55.187  1.00  0.00           C  
ATOM    854  C   ASN    55      52.629  25.172  54.668  1.00  0.00           C  
ATOM    855  O   ASN    55      53.248  24.357  55.346  1.00  0.00           O  
ATOM    856  CB  ASN    55      50.310  24.333  55.023  1.00  0.00           C  
ATOM    857  CG  ASN    55      48.953  24.410  55.599  1.00  0.00           C  
ATOM    858  OD1 ASN    55      48.005  24.107  54.966  1.00  0.00           O  
ATOM    859  ND2 ASN    55      48.761  24.897  56.861  1.00  0.00           N  
ATOM    860  H   ASN    55      49.997  26.678  53.680  1.00  0.00           H  
ATOM    861  HA  ASN    55      51.259  25.730  56.263  1.00  0.00           H  
ATOM    862  HB2 ASN    55      50.262  24.148  53.950  1.00  0.00           H  
ATOM    863  HB3 ASN    55      50.859  23.509  55.478  1.00  0.00           H  
ATOM    864 HD21 ASN    55      49.595  24.902  57.430  1.00  0.00           H  
ATOM    865 HD22 ASN    55      47.839  24.948  57.269  1.00  0.00           H  
ATOM    866  N   LYS    56      53.121  25.809  53.615  1.00  0.00           N  
ATOM    867  CA  LYS    56      54.443  25.470  53.077  1.00  0.00           C  
ATOM    868  C   LYS    56      55.293  26.672  52.559  1.00  0.00           C  
ATOM    869  O   LYS    56      56.498  26.486  52.231  1.00  0.00           O  
ATOM    870  CB  LYS    56      54.407  24.319  52.124  1.00  0.00           C  
ATOM    871  CG  LYS    56      53.603  24.636  50.839  1.00  0.00           C  
ATOM    872  CD  LYS    56      53.387  23.367  50.012  1.00  0.00           C  
ATOM    873  CE  LYS    56      52.109  23.512  49.158  1.00  0.00           C  
ATOM    874  NZ  LYS    56      52.008  22.641  47.951  1.00  0.00           N1+
ATOM    875  H   LYS    56      52.576  26.513  53.138  1.00  0.00           H  
ATOM    876  HA  LYS    56      54.978  25.107  53.955  1.00  0.00           H  
ATOM    877  HB2 LYS    56      55.397  23.918  51.906  1.00  0.00           H  
ATOM    878  HB3 LYS    56      53.841  23.527  52.615  1.00  0.00           H  
ATOM    879  HG2 LYS    56      52.694  25.171  51.114  1.00  0.00           H  
ATOM    880  HG3 LYS    56      54.103  25.336  50.170  1.00  0.00           H  
ATOM    881  HD2 LYS    56      54.320  23.263  49.459  1.00  0.00           H  
ATOM    882  HD3 LYS    56      53.300  22.514  50.684  1.00  0.00           H  
ATOM    883  HE2 LYS    56      51.225  23.522  49.795  1.00  0.00           H  
ATOM    884  HE3 LYS    56      52.079  24.523  48.753  1.00  0.00           H  
ATOM    885  HZ1 LYS    56      52.437  23.029  47.123  1.00  0.00           H  
ATOM    886  HZ2 LYS    56      52.355  21.717  48.167  1.00  0.00           H  
ATOM    887  HZ3 LYS    56      51.028  22.450  47.800  1.00  0.00           H  
ATOM    888  N   ASP    57      54.695  27.856  52.273  1.00  0.00           N  
ATOM    889  CA  ASP    57      55.379  29.073  51.844  1.00  0.00           C  
ATOM    890  C   ASP    57      56.478  29.641  52.860  1.00  0.00           C  
ATOM    891  O   ASP    57      56.091  29.987  53.972  1.00  0.00           O  
ATOM    892  CB  ASP    57      54.353  30.131  51.557  1.00  0.00           C  
ATOM    893  CG  ASP    57      54.980  31.408  51.089  1.00  0.00           C  
ATOM    894  OD1 ASP    57      56.201  31.615  50.900  1.00  0.00           O  
ATOM    895  OD2 ASP    57      54.170  32.247  50.749  1.00  0.00           O1-
ATOM    896  H   ASP    57      53.726  27.859  52.556  1.00  0.00           H  
ATOM    897  HA  ASP    57      55.958  28.811  50.958  1.00  0.00           H  
ATOM    898  HB2 ASP    57      53.664  29.728  50.813  1.00  0.00           H  
ATOM    899  HB3 ASP    57      53.832  30.421  52.469  1.00  0.00           H  
ATOM    900  N   GLU    58      57.712  29.693  52.430  1.00  0.00           N  
ATOM    901  CA  GLU    58      58.871  29.880  53.284  1.00  0.00           C  
ATOM    902  C   GLU    58      59.072  31.385  53.816  1.00  0.00           C  
ATOM    903  O   GLU    58      60.066  31.818  54.392  1.00  0.00           O  
ATOM    904  CB  GLU    58      60.167  29.241  52.655  1.00  0.00           C  
ATOM    905  CG  GLU    58      60.687  30.020  51.422  1.00  0.00           C  
ATOM    906  CD  GLU    58      60.048  29.685  50.115  1.00  0.00           C  
ATOM    907  OE1 GLU    58      58.886  29.178  49.986  1.00  0.00           O  
ATOM    908  OE2 GLU    58      60.696  29.953  49.070  1.00  0.00           O1-
ATOM    909  H   GLU    58      57.874  29.532  51.446  1.00  0.00           H  
ATOM    910  HA  GLU    58      58.615  29.318  54.182  1.00  0.00           H  
ATOM    911  HB2 GLU    58      61.024  29.290  53.327  1.00  0.00           H  
ATOM    912  HB3 GLU    58      59.981  28.206  52.370  1.00  0.00           H  
ATOM    913  HG2 GLU    58      60.746  31.102  51.540  1.00  0.00           H  
ATOM    914  HG3 GLU    58      61.756  29.821  51.357  1.00  0.00           H  
ATOM    915  N   ARG    59      58.104  32.232  53.449  1.00  0.00           N  
ATOM    916  CA  ARG    59      57.812  33.591  53.817  1.00  0.00           C  
ATOM    917  C   ARG    59      56.865  33.786  54.994  1.00  0.00           C  
ATOM    918  O   ARG    59      56.880  34.863  55.650  1.00  0.00           O  
ATOM    919  CB  ARG    59      57.361  34.362  52.576  1.00  0.00           C  
ATOM    920  CG  ARG    59      58.221  34.258  51.331  1.00  0.00           C  
ATOM    921  CD  ARG    59      57.528  34.849  50.050  1.00  0.00           C  
ATOM    922  NE  ARG    59      56.301  34.144  49.506  1.00  0.00           N  
ATOM    923  CZ  ARG    59      55.707  34.347  48.320  1.00  0.00           C  
ATOM    924  NH1 ARG    59      56.239  35.210  47.511  1.00  0.00           N  
ATOM    925  NH2 ARG    59      54.712  33.590  48.016  1.00  0.00           N1+
ATOM    926  H   ARG    59      57.500  31.702  52.837  1.00  0.00           H  
ATOM    927  HA  ARG    59      58.771  33.974  54.166  1.00  0.00           H  
ATOM    928  HB2 ARG    59      56.441  33.864  52.270  1.00  0.00           H  
ATOM    929  HB3 ARG    59      57.195  35.412  52.816  1.00  0.00           H  
ATOM    930  HG2 ARG    59      59.223  34.647  51.511  1.00  0.00           H  
ATOM    931  HG3 ARG    59      58.336  33.189  51.148  1.00  0.00           H  
ATOM    932  HD2 ARG    59      57.276  35.905  50.148  1.00  0.00           H  
ATOM    933  HD3 ARG    59      58.307  34.928  49.292  1.00  0.00           H  
ATOM    934  HE  ARG    59      55.884  33.439  50.098  1.00  0.00           H  
ATOM    935 HH11 ARG    59      56.966  35.792  47.900  1.00  0.00           H  
ATOM    936 HH12 ARG    59      56.092  35.178  46.512  1.00  0.00           H  
ATOM    937 HH21 ARG    59      54.432  32.919  48.716  1.00  0.00           H  
ATOM    938 HH22 ARG    59      54.260  33.768  47.130  1.00  0.00           H  
ATOM    939  N   VAL    60      56.138  32.781  55.390  1.00  0.00           N  
ATOM    940  CA  VAL    60      55.213  32.814  56.531  1.00  0.00           C  
ATOM    941  C   VAL    60      56.015  32.248  57.696  1.00  0.00           C  
ATOM    942  O   VAL    60      56.725  31.275  57.581  1.00  0.00           O  
ATOM    943  CB  VAL    60      53.930  31.947  56.252  1.00  0.00           C  
ATOM    944  CG1 VAL    60      53.003  32.005  57.511  1.00  0.00           C  
ATOM    945  CG2 VAL    60      53.186  32.691  55.148  1.00  0.00           C  
ATOM    946  H   VAL    60      56.214  31.904  54.895  1.00  0.00           H  
ATOM    947  HA  VAL    60      54.979  33.844  56.800  1.00  0.00           H  
ATOM    948  HB  VAL    60      54.129  30.923  55.937  1.00  0.00           H  
ATOM    949 HG11 VAL    60      51.989  31.766  57.190  1.00  0.00           H  
ATOM    950 HG12 VAL    60      53.427  31.335  58.259  1.00  0.00           H  
ATOM    951 HG13 VAL    60      53.084  33.008  57.932  1.00  0.00           H  
ATOM    952 HG21 VAL    60      53.031  33.709  55.506  1.00  0.00           H  
ATOM    953 HG22 VAL    60      53.621  32.687  54.148  1.00  0.00           H  
ATOM    954 HG23 VAL    60      52.214  32.209  55.045  1.00  0.00           H  
ATOM    955  N   SER    61      55.739  32.724  58.889  1.00  0.00           N  
ATOM    956  CA  SER    61      56.286  32.253  60.194  1.00  0.00           C  
ATOM    957  C   SER    61      55.190  32.292  61.158  1.00  0.00           C  
ATOM    958  O   SER    61      54.124  32.914  60.950  1.00  0.00           O  
ATOM    959  CB  SER    61      57.562  33.107  60.621  1.00  0.00           C  
ATOM    960  OG  SER    61      58.245  32.648  61.724  1.00  0.00           O  
ATOM    961  H   SER    61      55.013  33.419  58.998  1.00  0.00           H  
ATOM    962  HA  SER    61      56.470  31.181  60.128  1.00  0.00           H  
ATOM    963  HB2 SER    61      58.202  33.175  59.742  1.00  0.00           H  
ATOM    964  HB3 SER    61      57.136  34.093  60.810  1.00  0.00           H  
ATOM    965  HG  SER    61      58.693  33.314  62.252  1.00  0.00           H  
ATOM    966  N   ALA    62      55.287  31.598  62.299  1.00  0.00           N  
ATOM    967  CA  ALA    62      54.463  31.732  63.556  1.00  0.00           C  
ATOM    968  C   ALA    62      52.928  31.527  63.388  1.00  0.00           C  
ATOM    969  O   ALA    62      52.160  31.869  64.300  1.00  0.00           O  
ATOM    970  CB  ALA    62      54.803  33.013  64.282  1.00  0.00           C  
ATOM    971  H   ALA    62      55.984  30.872  62.392  1.00  0.00           H  
ATOM    972  HA  ALA    62      54.835  30.936  64.201  1.00  0.00           H  
ATOM    973  HB1 ALA    62      54.473  33.922  63.780  1.00  0.00           H  
ATOM    974  HB2 ALA    62      54.298  33.010  65.248  1.00  0.00           H  
ATOM    975  HB3 ALA    62      55.876  33.160  64.402  1.00  0.00           H  
ATOM    976  N   LEU    63      52.398  30.837  62.321  1.00  0.00           N  
ATOM    977  CA  LEU    63      50.996  30.669  61.991  1.00  0.00           C  
ATOM    978  C   LEU    63      50.247  30.101  63.272  1.00  0.00           C  
ATOM    979  O   LEU    63      50.770  29.183  63.938  1.00  0.00           O  
ATOM    980  CB  LEU    63      50.915  29.765  60.774  1.00  0.00           C  
ATOM    981  CG  LEU    63      49.547  29.404  60.220  1.00  0.00           C  
ATOM    982  CD1 LEU    63      48.629  30.595  59.936  1.00  0.00           C  
ATOM    983  CD2 LEU    63      49.719  28.612  58.956  1.00  0.00           C  
ATOM    984  H   LEU    63      53.118  30.406  61.760  1.00  0.00           H  
ATOM    985  HA  LEU    63      50.720  31.693  61.742  1.00  0.00           H  
ATOM    986  HB2 LEU    63      51.530  30.263  60.025  1.00  0.00           H  
ATOM    987  HB3 LEU    63      51.423  28.827  61.000  1.00  0.00           H  
ATOM    988  HG  LEU    63      49.018  28.846  60.992  1.00  0.00           H  
ATOM    989 HD11 LEU    63      48.519  31.218  60.824  1.00  0.00           H  
ATOM    990 HD12 LEU    63      49.116  31.326  59.290  1.00  0.00           H  
ATOM    991 HD13 LEU    63      47.660  30.252  59.574  1.00  0.00           H  
ATOM    992 HD21 LEU    63      50.402  27.770  59.062  1.00  0.00           H  
ATOM    993 HD22 LEU    63      48.814  28.114  58.605  1.00  0.00           H  
ATOM    994 HD23 LEU    63      50.035  29.333  58.202  1.00  0.00           H  
ATOM    995  N   GLU    64      49.046  30.530  63.602  1.00  0.00           N  
ATOM    996  CA  GLU    64      48.253  30.005  64.651  1.00  0.00           C  
ATOM    997  C   GLU    64      46.756  30.130  64.162  1.00  0.00           C  
ATOM    998  O   GLU    64      46.411  31.110  63.522  1.00  0.00           O  
ATOM    999  CB  GLU    64      48.607  30.741  65.991  1.00  0.00           C  
ATOM   1000  CG  GLU    64      47.847  30.328  67.281  1.00  0.00           C  
ATOM   1001  CD  GLU    64      48.444  29.052  67.886  1.00  0.00           C  
ATOM   1002  OE1 GLU    64      49.690  28.871  68.009  1.00  0.00           O  
ATOM   1003  OE2 GLU    64      47.739  28.049  68.112  1.00  0.00           O1-
ATOM   1004  H   GLU    64      48.816  31.379  63.104  1.00  0.00           H  
ATOM   1005  HA  GLU    64      48.318  28.918  64.716  1.00  0.00           H  
ATOM   1006  HB2 GLU    64      49.662  30.599  66.222  1.00  0.00           H  
ATOM   1007  HB3 GLU    64      48.502  31.808  65.794  1.00  0.00           H  
ATOM   1008  HG2 GLU    64      48.045  31.147  67.972  1.00  0.00           H  
ATOM   1009  HG3 GLU    64      46.779  30.271  67.071  1.00  0.00           H  
ATOM   1010  N   VAL    65      45.877  29.269  64.619  1.00  0.00           N  
ATOM   1011  CA  VAL    65      44.391  29.391  64.455  1.00  0.00           C  
ATOM   1012  C   VAL    65      43.813  30.217  65.597  1.00  0.00           C  
ATOM   1013  O   VAL    65      44.058  29.789  66.772  1.00  0.00           O  
ATOM   1014  CB  VAL    65      43.603  28.079  64.411  1.00  0.00           C  
ATOM   1015  CG1 VAL    65      42.140  28.314  63.993  1.00  0.00           C  
ATOM   1016  CG2 VAL    65      44.058  27.232  63.165  1.00  0.00           C  
ATOM   1017  H   VAL    65      46.163  28.351  64.927  1.00  0.00           H  
ATOM   1018  HA  VAL    65      44.153  29.968  63.561  1.00  0.00           H  
ATOM   1019  HB  VAL    65      43.653  27.440  65.292  1.00  0.00           H  
ATOM   1020 HG11 VAL    65      41.654  27.344  63.888  1.00  0.00           H  
ATOM   1021 HG12 VAL    65      41.684  28.874  64.810  1.00  0.00           H  
ATOM   1022 HG13 VAL    65      42.061  28.913  63.086  1.00  0.00           H  
ATOM   1023 HG21 VAL    65      43.363  26.429  62.918  1.00  0.00           H  
ATOM   1024 HG22 VAL    65      44.222  27.859  62.289  1.00  0.00           H  
ATOM   1025 HG23 VAL    65      45.057  26.809  63.261  1.00  0.00           H  
ATOM   1026  N   LEU    66      42.995  31.236  65.387  1.00  0.00           N  
ATOM   1027  CA  LEU    66      42.285  31.912  66.486  1.00  0.00           C  
ATOM   1028  C   LEU    66      40.864  31.355  66.661  1.00  0.00           C  
ATOM   1029  O   LEU    66      40.400  30.583  65.753  1.00  0.00           O  
ATOM   1030  CB  LEU    66      42.293  33.464  66.158  1.00  0.00           C  
ATOM   1031  CG  LEU    66      43.651  34.187  65.976  1.00  0.00           C  
ATOM   1032  CD1 LEU    66      43.385  35.599  65.486  1.00  0.00           C  
ATOM   1033  CD2 LEU    66      44.453  34.217  67.272  1.00  0.00           C  
ATOM   1034  H   LEU    66      42.708  31.403  64.433  1.00  0.00           H  
ATOM   1035  HA  LEU    66      42.843  31.749  67.408  1.00  0.00           H  
ATOM   1036  HB2 LEU    66      41.648  33.589  65.288  1.00  0.00           H  
ATOM   1037  HB3 LEU    66      41.749  34.004  66.935  1.00  0.00           H  
ATOM   1038  HG  LEU    66      44.152  33.597  65.208  1.00  0.00           H  
ATOM   1039 HD11 LEU    66      44.282  36.083  65.100  1.00  0.00           H  
ATOM   1040 HD12 LEU    66      42.643  35.624  64.688  1.00  0.00           H  
ATOM   1041 HD13 LEU    66      42.938  36.173  66.298  1.00  0.00           H  
ATOM   1042 HD21 LEU    66      45.451  34.646  67.187  1.00  0.00           H  
ATOM   1043 HD22 LEU    66      43.906  34.896  67.927  1.00  0.00           H  
ATOM   1044 HD23 LEU    66      44.573  33.166  67.535  1.00  0.00           H  
ATOM   1045  N   PRO    67      40.074  31.794  67.647  1.00  0.00           N  
ATOM   1046  CA  PRO    67      38.922  30.988  68.017  1.00  0.00           C  
ATOM   1047  C   PRO    67      37.661  31.262  67.131  1.00  0.00           C  
ATOM   1048  O   PRO    67      37.569  32.294  66.526  1.00  0.00           O  
ATOM   1049  CD  PRO    67      40.628  32.311  68.910  1.00  0.00           C  
ATOM   1050  CG  PRO    67      39.940  31.623  70.093  1.00  0.00           C  
ATOM   1051  CB  PRO    67      38.547  31.490  69.470  1.00  0.00           C  
ATOM   1052  HD2 PRO    67      40.480  33.389  68.957  1.00  0.00           H  
ATOM   1053  HD3 PRO    67      41.662  31.982  69.015  1.00  0.00           H  
ATOM   1054  HG2 PRO    67      39.995  32.332  70.920  1.00  0.00           H  
ATOM   1055  HG3 PRO    67      40.328  30.638  70.353  1.00  0.00           H  
ATOM   1056  HB2 PRO    67      38.090  32.477  69.400  1.00  0.00           H  
ATOM   1057  HB3 PRO    67      37.894  30.725  69.891  1.00  0.00           H  
ATOM   1058  HA  PRO    67      39.279  29.963  68.115  1.00  0.00           H  
ATOM   1059  N   ASP    68      36.722  30.317  67.040  1.00  0.00           N  
ATOM   1060  CA  ASP    68      35.682  30.241  65.990  1.00  0.00           C  
ATOM   1061  C   ASP    68      34.484  31.069  66.344  1.00  0.00           C  
ATOM   1062  O   ASP    68      33.465  30.652  66.920  1.00  0.00           O  
ATOM   1063  CB  ASP    68      35.267  28.765  65.775  1.00  0.00           C  
ATOM   1064  CG  ASP    68      36.342  27.889  65.205  1.00  0.00           C  
ATOM   1065  OD1 ASP    68      36.362  26.697  65.626  1.00  0.00           O  
ATOM   1066  OD2 ASP    68      37.076  28.365  64.324  1.00  0.00           O1-
ATOM   1067  H   ASP    68      36.974  29.436  67.465  1.00  0.00           H  
ATOM   1068  HA  ASP    68      35.957  30.507  64.969  1.00  0.00           H  
ATOM   1069  HB2 ASP    68      34.884  28.277  66.671  1.00  0.00           H  
ATOM   1070  HB3 ASP    68      34.437  28.703  65.071  1.00  0.00           H  
ATOM   1071  N   ARG    69      34.685  32.381  66.161  1.00  0.00           N  
ATOM   1072  CA  ARG    69      33.657  33.430  66.193  1.00  0.00           C  
ATOM   1073  C   ARG    69      32.573  33.148  65.066  1.00  0.00           C  
ATOM   1074  O   ARG    69      31.422  33.395  65.322  1.00  0.00           O  
ATOM   1075  CB  ARG    69      34.381  34.749  65.918  1.00  0.00           C  
ATOM   1076  CG  ARG    69      33.344  35.870  65.714  1.00  0.00           C  
ATOM   1077  CD  ARG    69      34.175  37.203  65.626  1.00  0.00           C  
ATOM   1078  NE  ARG    69      33.335  38.397  65.699  1.00  0.00           N  
ATOM   1079  CZ  ARG    69      32.784  39.081  64.633  1.00  0.00           C  
ATOM   1080  NH1 ARG    69      32.946  38.624  63.405  1.00  0.00           N  
ATOM   1081  NH2 ARG    69      32.205  40.218  64.760  1.00  0.00           N1+
ATOM   1082  H   ARG    69      35.595  32.659  65.822  1.00  0.00           H  
ATOM   1083  HA  ARG    69      33.150  33.426  67.157  1.00  0.00           H  
ATOM   1084  HB2 ARG    69      35.120  34.937  66.696  1.00  0.00           H  
ATOM   1085  HB3 ARG    69      35.032  34.761  65.044  1.00  0.00           H  
ATOM   1086  HG2 ARG    69      32.751  35.747  64.808  1.00  0.00           H  
ATOM   1087  HG3 ARG    69      32.636  35.891  66.543  1.00  0.00           H  
ATOM   1088  HD2 ARG    69      34.787  37.183  66.527  1.00  0.00           H  
ATOM   1089  HD3 ARG    69      34.727  37.232  64.686  1.00  0.00           H  
ATOM   1090  HE  ARG    69      33.065  38.854  66.558  1.00  0.00           H  
ATOM   1091 HH11 ARG    69      33.456  37.790  63.150  1.00  0.00           H  
ATOM   1092 HH12 ARG    69      32.511  39.176  62.680  1.00  0.00           H  
ATOM   1093 HH21 ARG    69      32.262  40.774  65.602  1.00  0.00           H  
ATOM   1094 HH22 ARG    69      31.651  40.588  64.001  1.00  0.00           H  
ATOM   1095  N   VAL    70      33.019  32.739  63.889  1.00  0.00           N  
ATOM   1096  CA  VAL    70      32.136  32.389  62.734  1.00  0.00           C  
ATOM   1097  C   VAL    70      31.294  33.575  62.163  1.00  0.00           C  
ATOM   1098  O   VAL    70      30.167  33.800  62.617  1.00  0.00           O  
ATOM   1099  CB  VAL    70      31.302  31.054  62.954  1.00  0.00           C  
ATOM   1100  CG1 VAL    70      30.573  30.624  61.757  1.00  0.00           C  
ATOM   1101  CG2 VAL    70      32.309  29.860  63.283  1.00  0.00           C  
ATOM   1102  H   VAL    70      34.026  32.718  63.815  1.00  0.00           H  
ATOM   1103  HA  VAL    70      32.893  32.117  61.998  1.00  0.00           H  
ATOM   1104  HB  VAL    70      30.501  31.240  63.670  1.00  0.00           H  
ATOM   1105 HG11 VAL    70      30.269  29.585  61.882  1.00  0.00           H  
ATOM   1106 HG12 VAL    70      29.724  31.283  61.571  1.00  0.00           H  
ATOM   1107 HG13 VAL    70      31.256  30.662  60.909  1.00  0.00           H  
ATOM   1108 HG21 VAL    70      32.957  29.746  62.414  1.00  0.00           H  
ATOM   1109 HG22 VAL    70      32.950  30.104  64.130  1.00  0.00           H  
ATOM   1110 HG23 VAL    70      31.756  28.969  63.582  1.00  0.00           H  
ATOM   1111  N   ALA    71      31.808  34.363  61.177  1.00  0.00           N  
ATOM   1112  CA  ALA    71      31.195  35.475  60.457  1.00  0.00           C  
ATOM   1113  C   ALA    71      29.727  35.275  60.023  1.00  0.00           C  
ATOM   1114  O   ALA    71      29.366  34.202  59.566  1.00  0.00           O  
ATOM   1115  CB  ALA    71      32.027  35.748  59.193  1.00  0.00           C  
ATOM   1116  H   ALA    71      32.717  34.046  60.871  1.00  0.00           H  
ATOM   1117  HA  ALA    71      31.255  36.348  61.107  1.00  0.00           H  
ATOM   1118  HB1 ALA    71      33.095  35.804  59.401  1.00  0.00           H  
ATOM   1119  HB2 ALA    71      31.882  35.020  58.395  1.00  0.00           H  
ATOM   1120  HB3 ALA    71      31.664  36.695  58.794  1.00  0.00           H  
ATOM   1121  N   THR    72      28.913  36.312  59.933  1.00  0.00           N  
ATOM   1122  CA  THR    72      27.528  36.368  59.452  1.00  0.00           C  
ATOM   1123  C   THR    72      27.645  35.977  58.004  1.00  0.00           C  
ATOM   1124  O   THR    72      28.558  36.321  57.297  1.00  0.00           O  
ATOM   1125  CB  THR    72      26.964  37.798  59.650  1.00  0.00           C  
ATOM   1126  CG2 THR    72      25.489  37.930  59.229  1.00  0.00           C  
ATOM   1127  OG1 THR    72      27.210  38.330  60.947  1.00  0.00           O  
ATOM   1128  H   THR    72      29.237  37.217  60.244  1.00  0.00           H  
ATOM   1129  HA  THR    72      26.914  35.660  60.009  1.00  0.00           H  
ATOM   1130  HB  THR    72      27.530  38.504  59.042  1.00  0.00           H  
ATOM   1131 HG21 THR    72      25.109  38.854  59.665  1.00  0.00           H  
ATOM   1132 HG22 THR    72      25.219  37.922  58.173  1.00  0.00           H  
ATOM   1133 HG23 THR    72      24.911  37.068  59.565  1.00  0.00           H  
ATOM   1134  HG1 THR    72      28.152  38.511  60.960  1.00  0.00           H  
ATOM   1135  N   SER    73      26.678  35.256  57.438  1.00  0.00           N  
ATOM   1136  CA  SER    73      26.791  34.758  56.019  1.00  0.00           C  
ATOM   1137  C   SER    73      25.501  35.201  55.247  1.00  0.00           C  
ATOM   1138  O   SER    73      25.466  35.889  54.219  1.00  0.00           O  
ATOM   1139  CB  SER    73      27.117  33.280  55.911  1.00  0.00           C  
ATOM   1140  OG  SER    73      26.079  32.459  56.157  1.00  0.00           O  
ATOM   1141  H   SER    73      25.819  35.197  57.967  1.00  0.00           H  
ATOM   1142  HA  SER    73      27.528  35.455  55.619  1.00  0.00           H  
ATOM   1143  HB2 SER    73      27.603  33.045  54.964  1.00  0.00           H  
ATOM   1144  HB3 SER    73      27.861  32.916  56.620  1.00  0.00           H  
ATOM   1145  HG  SER    73      26.277  31.521  56.096  1.00  0.00           H  
ATOM   1146  N   ARG    74      24.326  34.930  55.849  1.00  0.00           N  
ATOM   1147  CA  ARG    74      23.031  35.516  55.575  1.00  0.00           C  
ATOM   1148  C   ARG    74      22.975  37.046  55.624  1.00  0.00           C  
ATOM   1149  O   ARG    74      23.013  37.595  56.780  1.00  0.00           O  
ATOM   1150  CB  ARG    74      21.900  34.983  56.487  1.00  0.00           C  
ATOM   1151  CG  ARG    74      21.931  33.455  56.809  1.00  0.00           C  
ATOM   1152  CD  ARG    74      20.888  33.024  57.852  1.00  0.00           C  
ATOM   1153  NE  ARG    74      21.183  31.690  58.337  1.00  0.00           N  
ATOM   1154  CZ  ARG    74      20.505  30.945  59.206  1.00  0.00           C  
ATOM   1155  NH1 ARG    74      19.410  31.378  59.769  1.00  0.00           N  
ATOM   1156  NH2 ARG    74      20.937  29.792  59.600  1.00  0.00           N1+
ATOM   1157  H   ARG    74      24.367  34.457  56.741  1.00  0.00           H  
ATOM   1158  HA  ARG    74      22.889  35.186  54.546  1.00  0.00           H  
ATOM   1159  HB2 ARG    74      21.865  35.526  57.432  1.00  0.00           H  
ATOM   1160  HB3 ARG    74      20.964  35.153  55.954  1.00  0.00           H  
ATOM   1161  HG2 ARG    74      21.889  32.804  55.936  1.00  0.00           H  
ATOM   1162  HG3 ARG    74      22.866  33.178  57.297  1.00  0.00           H  
ATOM   1163  HD2 ARG    74      20.805  33.796  58.617  1.00  0.00           H  
ATOM   1164  HD3 ARG    74      19.945  33.035  57.305  1.00  0.00           H  
ATOM   1165  HE  ARG    74      21.995  31.217  57.965  1.00  0.00           H  
ATOM   1166 HH11 ARG    74      19.063  32.314  59.617  1.00  0.00           H  
ATOM   1167 HH12 ARG    74      18.946  30.808  60.463  1.00  0.00           H  
ATOM   1168 HH21 ARG    74      21.870  29.637  59.246  1.00  0.00           H  
ATOM   1169 HH22 ARG    74      20.442  29.063  60.093  1.00  0.00           H  
ATOM   1170  N   ILE    75      22.610  37.808  54.586  1.00  0.00           N  
ATOM   1171  CA  ILE    75      22.599  39.257  54.533  1.00  0.00           C  
ATOM   1172  C   ILE    75      21.124  39.761  54.727  1.00  0.00           C  
ATOM   1173  O   ILE    75      20.161  38.994  54.434  1.00  0.00           O  
ATOM   1174  CB  ILE    75      23.328  39.773  53.165  1.00  0.00           C  
ATOM   1175  CG2 ILE    75      22.439  39.431  51.934  1.00  0.00           C  
ATOM   1176  CG1 ILE    75      23.734  41.263  53.211  1.00  0.00           C  
ATOM   1177  CD1 ILE    75      24.637  41.596  52.029  1.00  0.00           C  
ATOM   1178  H   ILE    75      22.193  37.326  53.803  1.00  0.00           H  
ATOM   1179  HA  ILE    75      23.201  39.603  55.373  1.00  0.00           H  
ATOM   1180  HB  ILE    75      24.165  39.081  53.071  1.00  0.00           H  
ATOM   1181 HG21 ILE    75      21.462  39.914  51.954  1.00  0.00           H  
ATOM   1182 HG22 ILE    75      22.954  39.428  50.974  1.00  0.00           H  
ATOM   1183 HG23 ILE    75      22.238  38.369  52.075  1.00  0.00           H  
ATOM   1184 HG12 ILE    75      22.829  41.870  53.219  1.00  0.00           H  
ATOM   1185 HG13 ILE    75      24.201  41.434  54.181  1.00  0.00           H  
ATOM   1186 HD11 ILE    75      23.967  41.832  51.203  1.00  0.00           H  
ATOM   1187 HD12 ILE    75      25.340  42.347  52.391  1.00  0.00           H  
ATOM   1188 HD13 ILE    75      25.192  40.713  51.712  1.00  0.00           H  
ATOM   1189  N   SER    76      20.885  41.019  55.185  1.00  0.00           N  
ATOM   1190  CA  SER    76      19.636  41.688  55.013  1.00  0.00           C  
ATOM   1191  C   SER    76      19.361  42.357  53.613  1.00  0.00           C  
ATOM   1192  O   SER    76      20.236  43.037  53.070  1.00  0.00           O  
ATOM   1193  CB  SER    76      19.544  42.735  56.086  1.00  0.00           C  
ATOM   1194  OG  SER    76      18.183  42.871  56.289  1.00  0.00           O  
ATOM   1195  H   SER    76      21.634  41.581  55.562  1.00  0.00           H  
ATOM   1196  HA  SER    76      18.838  40.955  55.128  1.00  0.00           H  
ATOM   1197  HB2 SER    76      20.097  42.466  56.986  1.00  0.00           H  
ATOM   1198  HB3 SER    76      19.980  43.646  55.677  1.00  0.00           H  
ATOM   1199  HG  SER    76      17.958  43.780  56.074  1.00  0.00           H  
ATOM   1200  N   ASP    77      18.155  42.201  53.035  1.00  0.00           N  
ATOM   1201  CA  ASP    77      17.707  42.701  51.757  1.00  0.00           C  
ATOM   1202  C   ASP    77      18.509  42.135  50.577  1.00  0.00           C  
ATOM   1203  O   ASP    77      18.965  42.811  49.679  1.00  0.00           O  
ATOM   1204  CB  ASP    77      17.553  44.230  51.660  1.00  0.00           C  
ATOM   1205  CG  ASP    77      16.640  44.702  52.735  1.00  0.00           C  
ATOM   1206  OD1 ASP    77      17.037  45.564  53.570  1.00  0.00           O  
ATOM   1207  OD2 ASP    77      15.467  44.324  52.772  1.00  0.00           O1-
ATOM   1208  H   ASP    77      17.468  41.697  53.577  1.00  0.00           H  
ATOM   1209  HA  ASP    77      16.698  42.347  51.544  1.00  0.00           H  
ATOM   1210  HB2 ASP    77      18.558  44.633  51.784  1.00  0.00           H  
ATOM   1211  HB3 ASP    77      17.034  44.520  50.745  1.00  0.00           H  
ATOM   1212  N   ALA    78      18.527  40.778  50.510  1.00  0.00           N  
ATOM   1213  CA  ALA    78      19.312  40.058  49.468  1.00  0.00           C  
ATOM   1214  C   ALA    78      18.895  40.227  48.014  1.00  0.00           C  
ATOM   1215  O   ALA    78      19.649  39.968  47.093  1.00  0.00           O  
ATOM   1216  CB  ALA    78      19.350  38.649  49.879  1.00  0.00           C  
ATOM   1217  H   ALA    78      18.181  40.249  51.298  1.00  0.00           H  
ATOM   1218  HA  ALA    78      20.338  40.405  49.586  1.00  0.00           H  
ATOM   1219  HB1 ALA    78      19.907  38.411  50.784  1.00  0.00           H  
ATOM   1220  HB2 ALA    78      18.318  38.307  49.956  1.00  0.00           H  
ATOM   1221  HB3 ALA    78      19.854  38.090  49.090  1.00  0.00           H  
ATOM   1222  N   HIS    79      17.679  40.661  47.782  1.00  0.00           N  
ATOM   1223  CA  HIS    79      17.158  41.056  46.463  1.00  0.00           C  
ATOM   1224  C   HIS    79      17.826  42.197  45.739  1.00  0.00           C  
ATOM   1225  O   HIS    79      17.785  42.248  44.519  1.00  0.00           O  
ATOM   1226  CB  HIS    79      15.662  41.446  46.622  1.00  0.00           C  
ATOM   1227  CG  HIS    79      15.290  42.541  47.540  1.00  0.00           C  
ATOM   1228  ND1 HIS    79      15.006  42.394  48.868  1.00  0.00           N  
ATOM   1229  CE1 HIS    79      14.475  43.584  49.322  1.00  0.00           C  
ATOM   1230  NE2 HIS    79      14.419  44.465  48.320  1.00  0.00           N  
ATOM   1231  CD2 HIS    79      14.884  43.786  47.176  1.00  0.00           C  
ATOM   1232  H   HIS    79      17.050  40.665  48.573  1.00  0.00           H  
ATOM   1233  HA  HIS    79      17.311  40.225  45.774  1.00  0.00           H  
ATOM   1234  HB2 HIS    79      15.156  41.663  45.681  1.00  0.00           H  
ATOM   1235  HB3 HIS    79      15.216  40.534  47.019  1.00  0.00           H  
ATOM   1236  HE1 HIS    79      14.277  43.803  50.361  1.00  0.00           H  
ATOM   1237  HE2 HIS    79      14.227  45.453  48.408  1.00  0.00           H  
ATOM   1238  HD2 HIS    79      15.039  44.222  46.200  1.00  0.00           H  
ATOM   1239  N   LEU    80      18.351  43.136  46.534  1.00  0.00           N  
ATOM   1240  CA  LEU    80      19.185  44.296  46.167  1.00  0.00           C  
ATOM   1241  C   LEU    80      20.556  43.655  45.788  1.00  0.00           C  
ATOM   1242  O   LEU    80      21.181  43.877  44.778  1.00  0.00           O  
ATOM   1243  CB  LEU    80      19.383  45.274  47.318  1.00  0.00           C  
ATOM   1244  CG  LEU    80      18.148  46.220  47.557  1.00  0.00           C  
ATOM   1245  CD1 LEU    80      18.519  47.126  48.653  1.00  0.00           C  
ATOM   1246  CD2 LEU    80      17.839  47.146  46.390  1.00  0.00           C  
ATOM   1247  H   LEU    80      18.434  42.835  47.494  1.00  0.00           H  
ATOM   1248  HA  LEU    80      18.738  44.688  45.252  1.00  0.00           H  
ATOM   1249  HB2 LEU    80      19.560  44.816  48.291  1.00  0.00           H  
ATOM   1250  HB3 LEU    80      20.266  45.879  47.116  1.00  0.00           H  
ATOM   1251  HG  LEU    80      17.290  45.561  47.700  1.00  0.00           H  
ATOM   1252 HD11 LEU    80      19.360  47.738  48.328  1.00  0.00           H  
ATOM   1253 HD12 LEU    80      17.656  47.714  48.967  1.00  0.00           H  
ATOM   1254 HD13 LEU    80      18.869  46.680  49.584  1.00  0.00           H  
ATOM   1255 HD21 LEU    80      17.429  46.518  45.598  1.00  0.00           H  
ATOM   1256 HD22 LEU    80      17.028  47.776  46.755  1.00  0.00           H  
ATOM   1257 HD23 LEU    80      18.669  47.704  45.957  1.00  0.00           H  
ATOM   1258  N   ALA    81      20.993  42.762  46.678  1.00  0.00           N  
ATOM   1259  CA  ALA    81      22.273  42.090  46.522  1.00  0.00           C  
ATOM   1260  C   ALA    81      22.403  41.310  45.168  1.00  0.00           C  
ATOM   1261  O   ALA    81      23.304  41.590  44.407  1.00  0.00           O  
ATOM   1262  CB  ALA    81      22.668  41.256  47.795  1.00  0.00           C  
ATOM   1263  H   ALA    81      20.504  42.584  47.543  1.00  0.00           H  
ATOM   1264  HA  ALA    81      22.932  42.958  46.537  1.00  0.00           H  
ATOM   1265  HB1 ALA    81      22.532  41.840  48.706  1.00  0.00           H  
ATOM   1266  HB2 ALA    81      21.978  40.427  47.955  1.00  0.00           H  
ATOM   1267  HB3 ALA    81      23.681  40.872  47.672  1.00  0.00           H  
ATOM   1268  N   ASP    82      21.457  40.478  44.899  1.00  0.00           N  
ATOM   1269  CA  ASP    82      21.154  39.954  43.557  1.00  0.00           C  
ATOM   1270  C   ASP    82      21.132  41.000  42.448  1.00  0.00           C  
ATOM   1271  O   ASP    82      21.694  40.745  41.325  1.00  0.00           O  
ATOM   1272  CB  ASP    82      19.844  39.250  43.584  1.00  0.00           C  
ATOM   1273  CG  ASP    82      19.816  38.016  44.590  1.00  0.00           C  
ATOM   1274  OD1 ASP    82      20.841  37.456  45.031  1.00  0.00           O  
ATOM   1275  OD2 ASP    82      18.653  37.761  44.926  1.00  0.00           O1-
ATOM   1276  H   ASP    82      20.929  40.103  45.674  1.00  0.00           H  
ATOM   1277  HA  ASP    82      21.941  39.219  43.386  1.00  0.00           H  
ATOM   1278  HB2 ASP    82      19.043  39.894  43.947  1.00  0.00           H  
ATOM   1279  HB3 ASP    82      19.586  38.920  42.577  1.00  0.00           H  
ATOM   1280  N   THR    83      20.634  42.238  42.621  1.00  0.00           N  
ATOM   1281  CA  THR    83      20.624  43.339  41.634  1.00  0.00           C  
ATOM   1282  C   THR    83      22.063  43.857  41.374  1.00  0.00           C  
ATOM   1283  O   THR    83      22.434  44.246  40.273  1.00  0.00           O  
ATOM   1284  CB  THR    83      19.663  44.489  42.004  1.00  0.00           C  
ATOM   1285  CG2 THR    83      19.446  45.348  40.837  1.00  0.00           C  
ATOM   1286  OG1 THR    83      18.352  43.874  42.241  1.00  0.00           O  
ATOM   1287  H   THR    83      20.151  42.309  43.505  1.00  0.00           H  
ATOM   1288  HA  THR    83      20.260  43.053  40.647  1.00  0.00           H  
ATOM   1289  HB  THR    83      19.885  45.042  42.915  1.00  0.00           H  
ATOM   1290 HG21 THR    83      18.717  46.145  40.987  1.00  0.00           H  
ATOM   1291 HG22 THR    83      20.369  45.840  40.529  1.00  0.00           H  
ATOM   1292 HG23 THR    83      19.089  44.742  40.004  1.00  0.00           H  
ATOM   1293  HG1 THR    83      18.499  43.466  43.098  1.00  0.00           H  
ATOM   1294  N   MET    84      22.850  43.866  42.463  1.00  0.00           N  
ATOM   1295  CA  MET    84      24.141  44.606  42.545  1.00  0.00           C  
ATOM   1296  C   MET    84      25.301  43.743  41.963  1.00  0.00           C  
ATOM   1297  O   MET    84      26.304  44.296  41.419  1.00  0.00           O  
ATOM   1298  CB  MET    84      24.239  44.979  44.063  1.00  0.00           C  
ATOM   1299  CG  MET    84      25.545  45.905  44.204  1.00  0.00           C  
ATOM   1300  SD  MET    84      25.787  46.881  45.711  1.00  0.00           S  
ATOM   1301  CE  MET    84      25.911  45.601  46.935  1.00  0.00           C  
ATOM   1302  H   MET    84      22.441  43.532  43.324  1.00  0.00           H  
ATOM   1303  HA  MET    84      24.017  45.576  42.064  1.00  0.00           H  
ATOM   1304  HB2 MET    84      23.420  45.629  44.367  1.00  0.00           H  
ATOM   1305  HB3 MET    84      24.422  44.107  44.690  1.00  0.00           H  
ATOM   1306  HG2 MET    84      26.461  45.325  44.306  1.00  0.00           H  
ATOM   1307  HG3 MET    84      25.664  46.568  43.346  1.00  0.00           H  
ATOM   1308  HE1 MET    84      25.823  46.083  47.909  1.00  0.00           H  
ATOM   1309  HE2 MET    84      25.106  44.884  46.775  1.00  0.00           H  
ATOM   1310  HE3 MET    84      26.945  45.256  46.936  1.00  0.00           H  
ATOM   1311  N   ILE    85      25.308  42.409  41.980  1.00  0.00           N  
ATOM   1312  CA  ILE    85      26.355  41.532  41.378  1.00  0.00           C  
ATOM   1313  C   ILE    85      26.511  41.634  39.858  1.00  0.00           C  
ATOM   1314  O   ILE    85      25.497  41.456  39.167  1.00  0.00           O  
ATOM   1315  CB  ILE    85      26.112  40.093  41.803  1.00  0.00           C  
ATOM   1316  CG2 ILE    85      27.166  39.110  41.308  1.00  0.00           C  
ATOM   1317  CG1 ILE    85      26.061  39.958  43.358  1.00  0.00           C  
ATOM   1318  CD1 ILE    85      25.294  38.844  43.898  1.00  0.00           C  
ATOM   1319  H   ILE    85      24.555  41.883  42.400  1.00  0.00           H  
ATOM   1320  HA  ILE    85      27.321  41.875  41.749  1.00  0.00           H  
ATOM   1321  HB  ILE    85      25.094  39.799  41.549  1.00  0.00           H  
ATOM   1322 HG21 ILE    85      28.098  39.558  41.653  1.00  0.00           H  
ATOM   1323 HG22 ILE    85      26.946  38.162  41.799  1.00  0.00           H  
ATOM   1324 HG23 ILE    85      27.170  38.961  40.228  1.00  0.00           H  
ATOM   1325 HG12 ILE    85      27.091  39.784  43.669  1.00  0.00           H  
ATOM   1326 HG13 ILE    85      25.760  40.856  43.896  1.00  0.00           H  
ATOM   1327 HD11 ILE    85      24.292  38.909  43.473  1.00  0.00           H  
ATOM   1328 HD12 ILE    85      25.700  37.854  43.691  1.00  0.00           H  
ATOM   1329 HD13 ILE    85      25.267  38.791  44.987  1.00  0.00           H  
ATOM   1330  N   GLY    86      27.687  41.919  39.323  1.00  0.00           N  
ATOM   1331  CA  GLY    86      27.958  42.121  37.892  1.00  0.00           C  
ATOM   1332  C   GLY    86      28.046  43.640  37.524  1.00  0.00           C  
ATOM   1333  O   GLY    86      28.526  43.996  36.421  1.00  0.00           O  
ATOM   1334  H   GLY    86      28.520  42.020  39.884  1.00  0.00           H  
ATOM   1335  HA2 GLY    86      28.958  41.747  37.670  1.00  0.00           H  
ATOM   1336  HA3 GLY    86      27.277  41.518  37.291  1.00  0.00           H  
ATOM   1337  N   LYS    87      27.543  44.586  38.381  1.00  0.00           N  
ATOM   1338  CA  LYS    87      27.412  45.963  38.055  1.00  0.00           C  
ATOM   1339  C   LYS    87      28.782  46.626  38.049  1.00  0.00           C  
ATOM   1340  O   LYS    87      29.443  46.523  39.072  1.00  0.00           O  
ATOM   1341  CB  LYS    87      26.402  46.616  39.093  1.00  0.00           C  
ATOM   1342  CG  LYS    87      25.002  46.048  38.979  1.00  0.00           C  
ATOM   1343  CD  LYS    87      24.264  46.412  37.665  1.00  0.00           C  
ATOM   1344  CE  LYS    87      22.753  46.033  37.807  1.00  0.00           C  
ATOM   1345  NZ  LYS    87      22.053  46.234  36.472  1.00  0.00           N1+
ATOM   1346  H   LYS    87      27.221  44.301  39.295  1.00  0.00           H  
ATOM   1347  HA  LYS    87      27.001  46.049  37.048  1.00  0.00           H  
ATOM   1348  HB2 LYS    87      26.774  46.455  40.105  1.00  0.00           H  
ATOM   1349  HB3 LYS    87      26.356  47.694  38.939  1.00  0.00           H  
ATOM   1350  HG2 LYS    87      24.944  44.969  39.123  1.00  0.00           H  
ATOM   1351  HG3 LYS    87      24.340  46.385  39.777  1.00  0.00           H  
ATOM   1352  HD2 LYS    87      24.371  47.485  37.504  1.00  0.00           H  
ATOM   1353  HD3 LYS    87      24.821  45.819  36.940  1.00  0.00           H  
ATOM   1354  HE2 LYS    87      22.611  45.021  38.189  1.00  0.00           H  
ATOM   1355  HE3 LYS    87      22.170  46.610  38.525  1.00  0.00           H  
ATOM   1356  HZ1 LYS    87      21.095  45.918  36.520  1.00  0.00           H  
ATOM   1357  HZ2 LYS    87      22.106  47.212  36.223  1.00  0.00           H  
ATOM   1358  HZ3 LYS    87      22.396  45.629  35.739  1.00  0.00           H  
ATOM   1359  N   ALA    88      29.014  47.496  37.065  1.00  0.00           N  
ATOM   1360  CA  ALA    88      29.862  48.656  37.315  1.00  0.00           C  
ATOM   1361  C   ALA    88      29.126  49.656  38.176  1.00  0.00           C  
ATOM   1362  O   ALA    88      27.883  49.821  38.101  1.00  0.00           O  
ATOM   1363  CB  ALA    88      30.329  49.254  36.006  1.00  0.00           C  
ATOM   1364  H   ALA    88      28.302  47.574  36.353  1.00  0.00           H  
ATOM   1365  HA  ALA    88      30.709  48.295  37.898  1.00  0.00           H  
ATOM   1366  HB1 ALA    88      31.058  50.019  36.272  1.00  0.00           H  
ATOM   1367  HB2 ALA    88      30.902  48.582  35.367  1.00  0.00           H  
ATOM   1368  HB3 ALA    88      29.577  49.706  35.359  1.00  0.00           H  
ATOM   1369  N   VAL    89      30.002  50.281  38.980  1.00  0.00           N  
ATOM   1370  CA  VAL    89      29.573  51.288  40.006  1.00  0.00           C  
ATOM   1371  C   VAL    89      30.510  52.532  40.101  1.00  0.00           C  
ATOM   1372  O   VAL    89      31.597  52.500  39.527  1.00  0.00           O  
ATOM   1373  CB  VAL    89      29.489  50.637  41.369  1.00  0.00           C  
ATOM   1374  CG1 VAL    89      28.280  49.670  41.302  1.00  0.00           C  
ATOM   1375  CG2 VAL    89      30.742  49.928  41.789  1.00  0.00           C  
ATOM   1376  H   VAL    89      30.987  50.063  38.916  1.00  0.00           H  
ATOM   1377  HA  VAL    89      28.570  51.650  39.779  1.00  0.00           H  
ATOM   1378  HB  VAL    89      29.396  51.427  42.114  1.00  0.00           H  
ATOM   1379 HG11 VAL    89      27.344  50.221  41.214  1.00  0.00           H  
ATOM   1380 HG12 VAL    89      28.372  48.926  40.510  1.00  0.00           H  
ATOM   1381 HG13 VAL    89      28.241  49.073  42.213  1.00  0.00           H  
ATOM   1382 HG21 VAL    89      30.710  48.883  41.482  1.00  0.00           H  
ATOM   1383 HG22 VAL    89      31.604  50.491  41.430  1.00  0.00           H  
ATOM   1384 HG23 VAL    89      30.908  50.064  42.857  1.00  0.00           H  
ATOM   1385  N   GLU    90      30.124  53.496  40.883  1.00  0.00           N  
ATOM   1386  CA  GLU    90      31.169  54.379  41.523  1.00  0.00           C  
ATOM   1387  C   GLU    90      30.980  54.376  43.079  1.00  0.00           C  
ATOM   1388  O   GLU    90      29.981  54.264  43.689  1.00  0.00           O  
ATOM   1389  CB  GLU    90      30.979  55.730  40.808  1.00  0.00           C  
ATOM   1390  CG  GLU    90      32.174  56.647  41.056  1.00  0.00           C  
ATOM   1391  CD  GLU    90      32.028  57.897  40.180  1.00  0.00           C  
ATOM   1392  OE1 GLU    90      33.046  58.353  39.588  1.00  0.00           O  
ATOM   1393  OE2 GLU    90      30.928  58.348  39.854  1.00  0.00           O1-
ATOM   1394  H   GLU    90      29.153  53.498  41.163  1.00  0.00           H  
ATOM   1395  HA  GLU    90      32.156  54.040  41.207  1.00  0.00           H  
ATOM   1396  HB2 GLU    90      30.966  55.534  39.736  1.00  0.00           H  
ATOM   1397  HB3 GLU    90      30.043  56.182  41.137  1.00  0.00           H  
ATOM   1398  HG2 GLU    90      32.242  57.014  42.080  1.00  0.00           H  
ATOM   1399  HG3 GLU    90      33.096  56.109  40.838  1.00  0.00           H  
ATOM   1400  N   HIS    91      32.148  54.246  43.710  1.00  0.00           N  
ATOM   1401  CA  HIS    91      32.265  53.768  45.105  1.00  0.00           C  
ATOM   1402  C   HIS    91      33.252  54.511  45.972  1.00  0.00           C  
ATOM   1403  O   HIS    91      34.417  54.707  45.624  1.00  0.00           O  
ATOM   1404  CB  HIS    91      32.696  52.285  45.067  1.00  0.00           C  
ATOM   1405  CG  HIS    91      33.044  51.820  46.528  1.00  0.00           C  
ATOM   1406  ND1 HIS    91      34.296  51.207  46.860  1.00  0.00           N  
ATOM   1407  CE1 HIS    91      34.185  50.748  48.109  1.00  0.00           C  
ATOM   1408  NE2 HIS    91      32.947  51.051  48.574  1.00  0.00           N  
ATOM   1409  CD2 HIS    91      32.216  51.794  47.585  1.00  0.00           C  
ATOM   1410  H   HIS    91      32.974  54.178  43.134  1.00  0.00           H  
ATOM   1411  HA  HIS    91      31.298  53.807  45.606  1.00  0.00           H  
ATOM   1412  HB2 HIS    91      32.002  51.575  44.618  1.00  0.00           H  
ATOM   1413  HB3 HIS    91      33.648  52.299  44.535  1.00  0.00           H  
ATOM   1414  HE1 HIS    91      34.861  50.123  48.673  1.00  0.00           H  
ATOM   1415  HE2 HIS    91      32.697  50.915  49.542  1.00  0.00           H  
ATOM   1416  HD2 HIS    91      31.185  52.091  47.710  1.00  0.00           H  
ATOM   1417  N   MET    92      32.803  54.892  47.194  1.00  0.00           N  
ATOM   1418  CA  MET    92      33.654  55.571  48.122  1.00  0.00           C  
ATOM   1419  C   MET    92      34.747  54.618  48.669  1.00  0.00           C  
ATOM   1420  O   MET    92      34.561  53.981  49.707  1.00  0.00           O  
ATOM   1421  CB  MET    92      32.868  56.216  49.214  1.00  0.00           C  
ATOM   1422  CG  MET    92      32.029  57.458  48.801  1.00  0.00           C  
ATOM   1423  SD  MET    92      32.945  58.949  48.545  1.00  0.00           S  
ATOM   1424  CE  MET    92      32.486  59.705  50.130  1.00  0.00           C  
ATOM   1425  H   MET    92      31.836  54.678  47.390  1.00  0.00           H  
ATOM   1426  HA  MET    92      34.193  56.333  47.559  1.00  0.00           H  
ATOM   1427  HB2 MET    92      32.172  55.453  49.564  1.00  0.00           H  
ATOM   1428  HB3 MET    92      33.560  56.449  50.024  1.00  0.00           H  
ATOM   1429  HG2 MET    92      31.350  57.289  47.965  1.00  0.00           H  
ATOM   1430  HG3 MET    92      31.369  57.586  49.659  1.00  0.00           H  
ATOM   1431  HE1 MET    92      33.206  60.509  50.286  1.00  0.00           H  
ATOM   1432  HE2 MET    92      31.485  60.134  50.146  1.00  0.00           H  
ATOM   1433  HE3 MET    92      32.733  59.032  50.951  1.00  0.00           H  
ATOM   1434  N   PHE    93      35.843  54.392  47.960  1.00  0.00           N  
ATOM   1435  CA  PHE    93      37.042  53.644  48.299  1.00  0.00           C  
ATOM   1436  C   PHE    93      37.870  54.309  49.467  1.00  0.00           C  
ATOM   1437  O   PHE    93      38.047  55.562  49.559  1.00  0.00           O  
ATOM   1438  CB  PHE    93      37.913  53.285  47.084  1.00  0.00           C  
ATOM   1439  CG  PHE    93      39.303  52.750  47.429  1.00  0.00           C  
ATOM   1440  CD1 PHE    93      40.463  53.469  47.210  1.00  0.00           C  
ATOM   1441  CE1 PHE    93      41.730  52.889  47.523  1.00  0.00           C  
ATOM   1442  CZ  PHE    93      41.822  51.567  47.952  1.00  0.00           C  
ATOM   1443  CE2 PHE    93      40.665  50.820  48.195  1.00  0.00           C  
ATOM   1444  CD2 PHE    93      39.386  51.403  47.915  1.00  0.00           C  
ATOM   1445  H   PHE    93      35.888  54.818  47.045  1.00  0.00           H  
ATOM   1446  HA  PHE    93      36.586  52.722  48.661  1.00  0.00           H  
ATOM   1447  HB2 PHE    93      37.332  52.467  46.657  1.00  0.00           H  
ATOM   1448  HB3 PHE    93      37.916  54.108  46.370  1.00  0.00           H  
ATOM   1449  HD1 PHE    93      40.424  54.521  46.971  1.00  0.00           H  
ATOM   1450  HE1 PHE    93      42.666  53.407  47.377  1.00  0.00           H  
ATOM   1451  HZ  PHE    93      42.750  51.031  48.084  1.00  0.00           H  
ATOM   1452  HE2 PHE    93      40.849  49.819  48.555  1.00  0.00           H  
ATOM   1453  HD2 PHE    93      38.458  50.932  48.203  1.00  0.00           H  
ATOM   1454  N   GLU    94      38.390  53.533  50.426  1.00  0.00           N  
ATOM   1455  CA  GLU    94      39.058  54.019  51.730  1.00  0.00           C  
ATOM   1456  C   GLU    94      40.505  54.396  51.556  1.00  0.00           C  
ATOM   1457  O   GLU    94      41.248  53.769  50.767  1.00  0.00           O  
ATOM   1458  CB  GLU    94      38.822  53.058  52.988  1.00  0.00           C  
ATOM   1459  CG  GLU    94      37.373  52.665  53.268  1.00  0.00           C  
ATOM   1460  CD  GLU    94      37.326  51.780  54.527  1.00  0.00           C  
ATOM   1461  OE1 GLU    94      36.866  52.185  55.629  1.00  0.00           O  
ATOM   1462  OE2 GLU    94      37.791  50.614  54.461  1.00  0.00           O1-
ATOM   1463  H   GLU    94      38.300  52.527  50.432  1.00  0.00           H  
ATOM   1464  HA  GLU    94      38.554  54.957  51.966  1.00  0.00           H  
ATOM   1465  HB2 GLU    94      39.301  52.112  52.736  1.00  0.00           H  
ATOM   1466  HB3 GLU    94      39.331  53.593  53.789  1.00  0.00           H  
ATOM   1467  HG2 GLU    94      36.657  53.461  53.473  1.00  0.00           H  
ATOM   1468  HG3 GLU    94      36.917  52.017  52.519  1.00  0.00           H  
ATOM   1469  N   THR    95      40.914  55.240  52.440  1.00  0.00           N  
ATOM   1470  CA  THR    95      42.320  55.523  52.775  1.00  0.00           C  
ATOM   1471  C   THR    95      42.723  54.958  54.104  1.00  0.00           C  
ATOM   1472  O   THR    95      42.318  55.473  55.144  1.00  0.00           O  
ATOM   1473  CB  THR    95      42.763  57.033  52.671  1.00  0.00           C  
ATOM   1474  CG2 THR    95      44.260  57.248  52.630  1.00  0.00           C  
ATOM   1475  OG1 THR    95      42.210  57.738  51.518  1.00  0.00           O  
ATOM   1476  H   THR    95      40.191  55.464  53.108  1.00  0.00           H  
ATOM   1477  HA  THR    95      42.998  55.043  52.068  1.00  0.00           H  
ATOM   1478  HB  THR    95      42.387  57.579  53.536  1.00  0.00           H  
ATOM   1479 HG21 THR    95      44.716  56.711  53.463  1.00  0.00           H  
ATOM   1480 HG22 THR    95      44.617  56.866  51.673  1.00  0.00           H  
ATOM   1481 HG23 THR    95      44.455  58.318  52.701  1.00  0.00           H  
ATOM   1482  HG1 THR    95      41.254  57.745  51.610  1.00  0.00           H  
ATOM   1483  N   GLU    96      43.340  53.774  54.061  1.00  0.00           N  
ATOM   1484  CA  GLU    96      43.437  52.748  55.123  1.00  0.00           C  
ATOM   1485  C   GLU    96      42.011  52.287  55.554  1.00  0.00           C  
ATOM   1486  O   GLU    96      41.435  51.387  54.968  1.00  0.00           O  
ATOM   1487  CB  GLU    96      44.275  53.362  56.311  1.00  0.00           C  
ATOM   1488  CG  GLU    96      44.391  52.415  57.550  1.00  0.00           C  
ATOM   1489  CD  GLU    96      44.969  51.118  57.139  1.00  0.00           C  
ATOM   1490  OE1 GLU    96      44.244  50.094  57.090  1.00  0.00           O  
ATOM   1491  OE2 GLU    96      46.146  51.086  56.897  1.00  0.00           O1-
ATOM   1492  H   GLU    96      43.612  53.467  53.138  1.00  0.00           H  
ATOM   1493  HA  GLU    96      43.915  51.812  54.835  1.00  0.00           H  
ATOM   1494  HB2 GLU    96      45.287  53.627  56.007  1.00  0.00           H  
ATOM   1495  HB3 GLU    96      43.842  54.282  56.705  1.00  0.00           H  
ATOM   1496  HG2 GLU    96      45.004  52.970  58.260  1.00  0.00           H  
ATOM   1497  HG3 GLU    96      43.415  52.370  58.033  1.00  0.00           H  
ATOM   1498  N   ASP    97      41.444  52.935  56.526  1.00  0.00           N  
ATOM   1499  CA  ASP    97      40.041  52.789  56.986  1.00  0.00           C  
ATOM   1500  C   ASP    97      39.481  54.190  57.249  1.00  0.00           C  
ATOM   1501  O   ASP    97      40.125  55.098  57.777  1.00  0.00           O  
ATOM   1502  CB  ASP    97      39.955  51.822  58.160  1.00  0.00           C  
ATOM   1503  CG  ASP    97      39.859  50.273  57.870  1.00  0.00           C  
ATOM   1504  OD1 ASP    97      39.208  49.848  56.882  1.00  0.00           O  
ATOM   1505  OD2 ASP    97      40.415  49.523  58.683  1.00  0.00           O1-
ATOM   1506  H   ASP    97      42.007  53.702  56.865  1.00  0.00           H  
ATOM   1507  HA  ASP    97      39.473  52.387  56.147  1.00  0.00           H  
ATOM   1508  HB2 ASP    97      40.760  51.935  58.886  1.00  0.00           H  
ATOM   1509  HB3 ASP    97      39.020  52.072  58.661  1.00  0.00           H  
ATOM   1510  N   GLY    98      38.298  54.425  56.654  1.00  0.00           N  
ATOM   1511  CA  GLY    98      37.771  55.689  56.434  1.00  0.00           C  
ATOM   1512  C   GLY    98      38.480  56.534  55.342  1.00  0.00           C  
ATOM   1513  O   GLY    98      39.096  55.991  54.484  1.00  0.00           O  
ATOM   1514  H   GLY    98      37.714  53.702  56.260  1.00  0.00           H  
ATOM   1515  HA2 GLY    98      36.720  55.669  56.146  1.00  0.00           H  
ATOM   1516  HA3 GLY    98      37.826  56.233  57.377  1.00  0.00           H  
ATOM   1517  N   SER    99      38.402  57.894  55.489  1.00  0.00           N  
ATOM   1518  CA  SER    99      39.167  58.902  54.641  1.00  0.00           C  
ATOM   1519  C   SER    99      38.941  58.745  53.211  1.00  0.00           C  
ATOM   1520  O   SER    99      39.886  58.762  52.325  1.00  0.00           O  
ATOM   1521  CB  SER    99      40.641  58.862  55.033  1.00  0.00           C  
ATOM   1522  OG  SER    99      40.811  59.062  56.460  1.00  0.00           O  
ATOM   1523  H   SER    99      37.679  58.189  56.130  1.00  0.00           H  
ATOM   1524  HA  SER    99      38.901  59.945  54.814  1.00  0.00           H  
ATOM   1525  HB2 SER    99      41.143  57.919  54.819  1.00  0.00           H  
ATOM   1526  HB3 SER    99      41.229  59.719  54.706  1.00  0.00           H  
ATOM   1527  HG  SER    99      40.064  59.640  56.633  1.00  0.00           H  
ATOM   1528  N   LYS   100      37.648  58.510  52.879  1.00  0.00           N  
ATOM   1529  CA  LYS   100      37.219  58.005  51.558  1.00  0.00           C  
ATOM   1530  C   LYS   100      37.211  59.119  50.515  1.00  0.00           C  
ATOM   1531  O   LYS   100      36.886  60.299  50.759  1.00  0.00           O  
ATOM   1532  CB  LYS   100      35.804  57.314  51.648  1.00  0.00           C  
ATOM   1533  CG  LYS   100      35.554  56.405  52.813  1.00  0.00           C  
ATOM   1534  CD  LYS   100      34.135  55.781  53.022  1.00  0.00           C  
ATOM   1535  CE  LYS   100      34.047  55.120  54.358  1.00  0.00           C  
ATOM   1536  NZ  LYS   100      32.621  54.874  54.645  1.00  0.00           N1+
ATOM   1537  H   LYS   100      37.006  58.565  53.656  1.00  0.00           H  
ATOM   1538  HA  LYS   100      37.973  57.354  51.114  1.00  0.00           H  
ATOM   1539  HB2 LYS   100      35.074  58.107  51.806  1.00  0.00           H  
ATOM   1540  HB3 LYS   100      35.675  56.702  50.754  1.00  0.00           H  
ATOM   1541  HG2 LYS   100      36.278  55.618  52.604  1.00  0.00           H  
ATOM   1542  HG3 LYS   100      35.810  56.964  53.713  1.00  0.00           H  
ATOM   1543  HD2 LYS   100      33.431  56.608  53.105  1.00  0.00           H  
ATOM   1544  HD3 LYS   100      33.816  55.157  52.187  1.00  0.00           H  
ATOM   1545  HE2 LYS   100      34.697  54.245  54.395  1.00  0.00           H  
ATOM   1546  HE3 LYS   100      34.388  55.878  55.064  1.00  0.00           H  
ATOM   1547  HZ1 LYS   100      32.579  54.040  55.213  1.00  0.00           H  
ATOM   1548  HZ2 LYS   100      32.195  55.615  55.184  1.00  0.00           H  
ATOM   1549  HZ3 LYS   100      32.098  54.559  53.840  1.00  0.00           H  
ATOM   1550  N   ASP   101      37.464  58.695  49.249  1.00  0.00           N  
ATOM   1551  CA  ASP   101      37.279  59.372  47.905  1.00  0.00           C  
ATOM   1552  C   ASP   101      36.866  58.372  46.813  1.00  0.00           C  
ATOM   1553  O   ASP   101      37.093  57.170  46.972  1.00  0.00           O  
ATOM   1554  CB  ASP   101      38.630  60.068  47.671  1.00  0.00           C  
ATOM   1555  CG  ASP   101      38.520  61.097  46.481  1.00  0.00           C  
ATOM   1556  OD1 ASP   101      37.453  61.490  46.072  1.00  0.00           O  
ATOM   1557  OD2 ASP   101      39.585  61.434  45.938  1.00  0.00           O1-
ATOM   1558  H   ASP   101      37.733  57.732  49.109  1.00  0.00           H  
ATOM   1559  HA  ASP   101      36.443  60.072  47.907  1.00  0.00           H  
ATOM   1560  HB2 ASP   101      38.854  60.662  48.558  1.00  0.00           H  
ATOM   1561  HB3 ASP   101      39.374  59.320  47.399  1.00  0.00           H  
ATOM   1562  N   GLU   102      36.231  58.899  45.734  1.00  0.00           N  
ATOM   1563  CA  GLU   102      35.501  58.160  44.708  1.00  0.00           C  
ATOM   1564  C   GLU   102      36.428  57.555  43.654  1.00  0.00           C  
ATOM   1565  O   GLU   102      37.348  58.158  43.125  1.00  0.00           O  
ATOM   1566  CB  GLU   102      34.279  58.815  44.063  1.00  0.00           C  
ATOM   1567  CG  GLU   102      33.340  59.409  45.068  1.00  0.00           C  
ATOM   1568  CD  GLU   102      32.385  60.496  44.474  1.00  0.00           C  
ATOM   1569  OE1 GLU   102      31.457  61.000  45.195  1.00  0.00           O  
ATOM   1570  OE2 GLU   102      32.493  60.899  43.305  1.00  0.00           O1-
ATOM   1571  H   GLU   102      36.168  59.905  45.683  1.00  0.00           H  
ATOM   1572  HA  GLU   102      35.152  57.294  45.271  1.00  0.00           H  
ATOM   1573  HB2 GLU   102      34.678  59.582  43.399  1.00  0.00           H  
ATOM   1574  HB3 GLU   102      33.712  58.188  43.376  1.00  0.00           H  
ATOM   1575  HG2 GLU   102      32.664  58.575  45.255  1.00  0.00           H  
ATOM   1576  HG3 GLU   102      33.927  59.883  45.854  1.00  0.00           H  
ATOM   1577  N   TRP   103      36.084  56.340  43.235  1.00  0.00           N  
ATOM   1578  CA  TRP   103      36.735  55.667  42.062  1.00  0.00           C  
ATOM   1579  C   TRP   103      35.728  54.772  41.411  1.00  0.00           C  
ATOM   1580  O   TRP   103      34.907  54.219  42.132  1.00  0.00           O  
ATOM   1581  CB  TRP   103      37.937  54.835  42.564  1.00  0.00           C  
ATOM   1582  CG  TRP   103      39.077  55.494  43.244  1.00  0.00           C  
ATOM   1583  CD1 TRP   103      39.165  55.972  44.538  1.00  0.00           C  
ATOM   1584  NE1 TRP   103      40.388  56.626  44.784  1.00  0.00           N  
ATOM   1585  CE2 TRP   103      41.182  56.532  43.680  1.00  0.00           C  
ATOM   1586  CZ2 TRP   103      42.447  57.057  43.339  1.00  0.00           C  
ATOM   1587  CH2 TRP   103      43.057  56.640  42.140  1.00  0.00           C  
ATOM   1588  CZ3 TRP   103      42.363  55.778  41.230  1.00  0.00           C  
ATOM   1589  CE3 TRP   103      41.044  55.383  41.509  1.00  0.00           C  
ATOM   1590  CD2 TRP   103      40.413  55.757  42.745  1.00  0.00           C  
ATOM   1591  H   TRP   103      35.265  55.954  43.683  1.00  0.00           H  
ATOM   1592  HA  TRP   103      37.179  56.308  41.301  1.00  0.00           H  
ATOM   1593  HB2 TRP   103      37.557  54.091  43.264  1.00  0.00           H  
ATOM   1594  HB3 TRP   103      38.456  54.347  41.739  1.00  0.00           H  
ATOM   1595  HD1 TRP   103      38.356  55.886  45.247  1.00  0.00           H  
ATOM   1596  HE1 TRP   103      40.688  57.113  45.617  1.00  0.00           H  
ATOM   1597  HZ2 TRP   103      43.014  57.714  43.980  1.00  0.00           H  
ATOM   1598  HH2 TRP   103      44.029  57.006  41.843  1.00  0.00           H  
ATOM   1599  HZ3 TRP   103      42.795  55.490  40.283  1.00  0.00           H  
ATOM   1600  HE3 TRP   103      40.645  54.602  40.879  1.00  0.00           H  
ATOM   1601  N   ARG   104      35.752  54.610  40.077  1.00  0.00           N  
ATOM   1602  CA  ARG   104      34.787  53.751  39.421  1.00  0.00           C  
ATOM   1603  C   ARG   104      35.304  52.345  39.589  1.00  0.00           C  
ATOM   1604  O   ARG   104      36.490  52.116  39.454  1.00  0.00           O  
ATOM   1605  CB  ARG   104      34.580  54.029  37.912  1.00  0.00           C  
ATOM   1606  CG  ARG   104      33.848  55.416  37.780  1.00  0.00           C  
ATOM   1607  CD  ARG   104      33.315  55.610  36.396  1.00  0.00           C  
ATOM   1608  NE  ARG   104      34.347  55.736  35.310  1.00  0.00           N  
ATOM   1609  CZ  ARG   104      34.706  56.811  34.672  1.00  0.00           C  
ATOM   1610  NH1 ARG   104      34.268  57.970  34.963  1.00  0.00           N  
ATOM   1611  NH2 ARG   104      35.507  56.642  33.670  1.00  0.00           N1+
ATOM   1612  H   ARG   104      36.386  55.221  39.582  1.00  0.00           H  
ATOM   1613  HA  ARG   104      33.875  53.767  40.017  1.00  0.00           H  
ATOM   1614  HB2 ARG   104      35.518  54.043  37.356  1.00  0.00           H  
ATOM   1615  HB3 ARG   104      33.832  53.321  37.558  1.00  0.00           H  
ATOM   1616  HG2 ARG   104      32.982  55.323  38.436  1.00  0.00           H  
ATOM   1617  HG3 ARG   104      34.467  56.247  38.118  1.00  0.00           H  
ATOM   1618  HD2 ARG   104      32.720  54.708  36.258  1.00  0.00           H  
ATOM   1619  HD3 ARG   104      32.717  56.518  36.468  1.00  0.00           H  
ATOM   1620  HE  ARG   104      34.733  54.868  34.968  1.00  0.00           H  
ATOM   1621 HH11 ARG   104      33.682  58.068  35.779  1.00  0.00           H  
ATOM   1622 HH12 ARG   104      34.415  58.689  34.269  1.00  0.00           H  
ATOM   1623 HH21 ARG   104      36.064  55.800  33.692  1.00  0.00           H  
ATOM   1624 HH22 ARG   104      35.745  57.403  33.051  1.00  0.00           H  
ATOM   1625  N   GLY   105      34.376  51.365  39.798  1.00  0.00           N  
ATOM   1626  CA  GLY   105      34.778  50.039  39.835  1.00  0.00           C  
ATOM   1627  C   GLY   105      33.686  49.077  39.497  1.00  0.00           C  
ATOM   1628  O   GLY   105      32.708  49.447  38.900  1.00  0.00           O  
ATOM   1629  H   GLY   105      33.396  51.580  39.911  1.00  0.00           H  
ATOM   1630  HA2 GLY   105      35.582  49.845  39.125  1.00  0.00           H  
ATOM   1631  HA3 GLY   105      35.112  49.826  40.850  1.00  0.00           H  
ATOM   1632  N   MET   106      33.794  47.773  39.773  1.00  0.00           N  
ATOM   1633  CA  MET   106      32.902  46.676  39.190  1.00  0.00           C  
ATOM   1634  C   MET   106      32.645  45.630  40.308  1.00  0.00           C  
ATOM   1635  O   MET   106      33.659  45.051  40.750  1.00  0.00           O  
ATOM   1636  CB  MET   106      33.470  46.053  37.950  1.00  0.00           C  
ATOM   1637  CG  MET   106      32.526  44.894  37.485  1.00  0.00           C  
ATOM   1638  SD  MET   106      33.202  43.730  36.247  1.00  0.00           S  
ATOM   1639  CE  MET   106      31.687  42.828  35.923  1.00  0.00           C  
ATOM   1640  H   MET   106      34.570  47.523  40.370  1.00  0.00           H  
ATOM   1641  HA  MET   106      31.932  47.069  38.887  1.00  0.00           H  
ATOM   1642  HB2 MET   106      33.554  46.782  37.144  1.00  0.00           H  
ATOM   1643  HB3 MET   106      34.481  45.705  38.162  1.00  0.00           H  
ATOM   1644  HG2 MET   106      32.383  44.299  38.387  1.00  0.00           H  
ATOM   1645  HG3 MET   106      31.554  45.265  37.162  1.00  0.00           H  
ATOM   1646  HE1 MET   106      31.275  42.399  36.836  1.00  0.00           H  
ATOM   1647  HE2 MET   106      30.859  43.398  35.500  1.00  0.00           H  
ATOM   1648  HE3 MET   106      31.843  42.015  35.214  1.00  0.00           H  
ATOM   1649  N   VAL   107      31.432  45.423  40.701  1.00  0.00           N  
ATOM   1650  CA  VAL   107      30.886  44.394  41.625  1.00  0.00           C  
ATOM   1651  C   VAL   107      31.000  42.993  40.998  1.00  0.00           C  
ATOM   1652  O   VAL   107      30.417  42.648  39.971  1.00  0.00           O  
ATOM   1653  CB  VAL   107      29.523  44.810  42.277  1.00  0.00           C  
ATOM   1654  CG1 VAL   107      29.204  43.802  43.401  1.00  0.00           C  
ATOM   1655  CG2 VAL   107      29.632  46.258  42.820  1.00  0.00           C  
ATOM   1656  H   VAL   107      30.775  45.924  40.120  1.00  0.00           H  
ATOM   1657  HA  VAL   107      31.559  44.328  42.480  1.00  0.00           H  
ATOM   1658  HB  VAL   107      28.734  44.729  41.529  1.00  0.00           H  
ATOM   1659 HG11 VAL   107      28.339  44.059  44.012  1.00  0.00           H  
ATOM   1660 HG12 VAL   107      28.982  42.822  42.980  1.00  0.00           H  
ATOM   1661 HG13 VAL   107      30.052  43.816  44.086  1.00  0.00           H  
ATOM   1662 HG21 VAL   107      29.772  46.910  41.958  1.00  0.00           H  
ATOM   1663 HG22 VAL   107      28.753  46.511  43.413  1.00  0.00           H  
ATOM   1664 HG23 VAL   107      30.505  46.330  43.469  1.00  0.00           H  
ATOM   1665  N   LEU   108      31.755  42.092  41.643  1.00  0.00           N  
ATOM   1666  CA  LEU   108      32.112  40.839  41.018  1.00  0.00           C  
ATOM   1667  C   LEU   108      31.293  39.725  41.707  1.00  0.00           C  
ATOM   1668  O   LEU   108      30.494  39.039  41.017  1.00  0.00           O  
ATOM   1669  CB  LEU   108      33.647  40.571  41.225  1.00  0.00           C  
ATOM   1670  CG  LEU   108      34.390  41.460  40.174  1.00  0.00           C  
ATOM   1671  CD1 LEU   108      35.833  41.591  40.660  1.00  0.00           C  
ATOM   1672  CD2 LEU   108      34.378  40.856  38.822  1.00  0.00           C  
ATOM   1673  H   LEU   108      32.375  42.378  42.387  1.00  0.00           H  
ATOM   1674  HA  LEU   108      31.885  40.831  39.952  1.00  0.00           H  
ATOM   1675  HB2 LEU   108      33.837  40.939  42.233  1.00  0.00           H  
ATOM   1676  HB3 LEU   108      33.746  39.510  40.993  1.00  0.00           H  
ATOM   1677  HG  LEU   108      33.898  42.429  40.086  1.00  0.00           H  
ATOM   1678 HD11 LEU   108      36.196  40.569  40.767  1.00  0.00           H  
ATOM   1679 HD12 LEU   108      36.420  42.166  39.943  1.00  0.00           H  
ATOM   1680 HD13 LEU   108      35.723  42.020  41.656  1.00  0.00           H  
ATOM   1681 HD21 LEU   108      33.402  40.537  38.459  1.00  0.00           H  
ATOM   1682 HD22 LEU   108      34.769  41.441  37.989  1.00  0.00           H  
ATOM   1683 HD23 LEU   108      34.907  39.904  38.786  1.00  0.00           H  
ATOM   1684  N   ALA   109      31.412  39.563  43.027  1.00  0.00           N  
ATOM   1685  CA  ALA   109      30.534  38.600  43.632  1.00  0.00           C  
ATOM   1686  C   ALA   109      30.335  38.903  45.136  1.00  0.00           C  
ATOM   1687  O   ALA   109      31.199  39.573  45.759  1.00  0.00           O  
ATOM   1688  CB  ALA   109      31.211  37.249  43.502  1.00  0.00           C  
ATOM   1689  H   ALA   109      31.856  40.266  43.600  1.00  0.00           H  
ATOM   1690  HA  ALA   109      29.564  38.595  43.134  1.00  0.00           H  
ATOM   1691  HB1 ALA   109      31.477  37.096  42.456  1.00  0.00           H  
ATOM   1692  HB2 ALA   109      32.107  37.226  44.122  1.00  0.00           H  
ATOM   1693  HB3 ALA   109      30.491  36.476  43.768  1.00  0.00           H  
ATOM   1694  N   ARG   110      29.373  38.219  45.811  1.00  0.00           N  
ATOM   1695  CA  ARG   110      29.358  37.920  47.269  1.00  0.00           C  
ATOM   1696  C   ARG   110      30.606  37.009  47.676  1.00  0.00           C  
ATOM   1697  O   ARG   110      30.820  36.047  46.971  1.00  0.00           O  
ATOM   1698  CB  ARG   110      28.056  37.354  47.781  1.00  0.00           C  
ATOM   1699  CG  ARG   110      26.996  38.508  47.592  1.00  0.00           C  
ATOM   1700  CD  ARG   110      25.649  37.993  48.025  1.00  0.00           C  
ATOM   1701  NE  ARG   110      25.631  37.715  49.487  1.00  0.00           N  
ATOM   1702  CZ  ARG   110      24.666  37.050  50.156  1.00  0.00           C  
ATOM   1703  NH1 ARG   110      23.464  36.764  49.720  1.00  0.00           N  
ATOM   1704  NH2 ARG   110      24.859  36.544  51.342  1.00  0.00           N1+
ATOM   1705  H   ARG   110      28.819  37.621  45.214  1.00  0.00           H  
ATOM   1706  HA  ARG   110      29.627  38.810  47.838  1.00  0.00           H  
ATOM   1707  HB2 ARG   110      27.811  36.510  47.136  1.00  0.00           H  
ATOM   1708  HB3 ARG   110      28.223  37.008  48.800  1.00  0.00           H  
ATOM   1709  HG2 ARG   110      27.411  39.279  48.242  1.00  0.00           H  
ATOM   1710  HG3 ARG   110      26.864  38.906  46.586  1.00  0.00           H  
ATOM   1711  HD2 ARG   110      24.917  38.772  47.816  1.00  0.00           H  
ATOM   1712  HD3 ARG   110      25.436  37.093  47.447  1.00  0.00           H  
ATOM   1713  HE  ARG   110      26.508  37.735  49.988  1.00  0.00           H  
ATOM   1714 HH11 ARG   110      23.162  37.185  48.853  1.00  0.00           H  
ATOM   1715 HH12 ARG   110      22.816  36.353  50.378  1.00  0.00           H  
ATOM   1716 HH21 ARG   110      25.855  36.479  51.493  1.00  0.00           H  
ATOM   1717 HH22 ARG   110      24.302  35.935  51.923  1.00  0.00           H  
ATOM   1718  N   ALA   111      31.360  37.382  48.693  1.00  0.00           N  
ATOM   1719  CA  ALA   111      32.625  36.695  49.006  1.00  0.00           C  
ATOM   1720  C   ALA   111      32.384  35.312  49.660  1.00  0.00           C  
ATOM   1721  O   ALA   111      31.301  35.206  50.257  1.00  0.00           O  
ATOM   1722  CB  ALA   111      33.452  37.653  49.862  1.00  0.00           C  
ATOM   1723  H   ALA   111      31.028  38.156  49.251  1.00  0.00           H  
ATOM   1724  HA  ALA   111      33.158  36.453  48.087  1.00  0.00           H  
ATOM   1725  HB1 ALA   111      32.835  37.962  50.705  1.00  0.00           H  
ATOM   1726  HB2 ALA   111      34.378  37.132  50.108  1.00  0.00           H  
ATOM   1727  HB3 ALA   111      33.749  38.462  49.195  1.00  0.00           H  
ATOM   1728  N   PRO   112      33.352  34.352  49.755  1.00  0.00           N  
ATOM   1729  CA  PRO   112      33.260  33.123  50.526  1.00  0.00           C  
ATOM   1730  C   PRO   112      33.264  33.419  52.001  1.00  0.00           C  
ATOM   1731  O   PRO   112      33.862  34.401  52.431  1.00  0.00           O  
ATOM   1732  CD  PRO   112      34.457  34.321  48.864  1.00  0.00           C  
ATOM   1733  CG  PRO   112      34.852  32.832  48.714  1.00  0.00           C  
ATOM   1734  CB  PRO   112      34.507  32.288  50.138  1.00  0.00           C  
ATOM   1735  HD2 PRO   112      35.231  35.009  49.204  1.00  0.00           H  
ATOM   1736  HD3 PRO   112      34.263  34.641  47.840  1.00  0.00           H  
ATOM   1737  HG2 PRO   112      35.901  32.646  48.484  1.00  0.00           H  
ATOM   1738  HG3 PRO   112      34.289  32.338  47.922  1.00  0.00           H  
ATOM   1739  HB2 PRO   112      35.329  32.458  50.834  1.00  0.00           H  
ATOM   1740  HB3 PRO   112      34.312  31.222  50.026  1.00  0.00           H  
ATOM   1741  HA  PRO   112      32.342  32.593  50.273  1.00  0.00           H  
ATOM   1742  N   VAL   113      32.756  32.512  52.834  1.00  0.00           N  
ATOM   1743  CA  VAL   113      32.625  32.454  54.325  1.00  0.00           C  
ATOM   1744  C   VAL   113      32.047  33.793  54.928  1.00  0.00           C  
ATOM   1745  O   VAL   113      30.964  33.744  55.517  1.00  0.00           O  
ATOM   1746  CB  VAL   113      33.911  31.990  55.049  1.00  0.00           C  
ATOM   1747  CG1 VAL   113      34.465  30.726  54.420  1.00  0.00           C  
ATOM   1748  CG2 VAL   113      35.112  32.946  55.153  1.00  0.00           C  
ATOM   1749  H   VAL   113      32.310  31.732  52.372  1.00  0.00           H  
ATOM   1750  HA  VAL   113      31.831  31.735  54.527  1.00  0.00           H  
ATOM   1751  HB  VAL   113      33.546  31.812  56.060  1.00  0.00           H  
ATOM   1752 HG11 VAL   113      34.946  30.882  53.454  1.00  0.00           H  
ATOM   1753 HG12 VAL   113      35.200  30.337  55.124  1.00  0.00           H  
ATOM   1754 HG13 VAL   113      33.645  30.010  54.365  1.00  0.00           H  
ATOM   1755 HG21 VAL   113      34.917  33.827  55.767  1.00  0.00           H  
ATOM   1756 HG22 VAL   113      35.913  32.425  55.677  1.00  0.00           H  
ATOM   1757 HG23 VAL   113      35.380  33.255  54.143  1.00  0.00           H  
ATOM   1758  N   MET   114      32.676  35.003  54.858  1.00  0.00           N  
ATOM   1759  CA  MET   114      32.154  36.320  55.232  1.00  0.00           C  
ATOM   1760  C   MET   114      31.040  36.792  54.195  1.00  0.00           C  
ATOM   1761  O   MET   114      31.125  37.889  53.665  1.00  0.00           O  
ATOM   1762  CB  MET   114      33.399  37.291  55.389  1.00  0.00           C  
ATOM   1763  CG  MET   114      34.420  36.896  56.531  1.00  0.00           C  
ATOM   1764  SD  MET   114      36.003  37.832  56.580  1.00  0.00           S  
ATOM   1765  CE  MET   114      35.557  39.488  57.177  1.00  0.00           C  
ATOM   1766  H   MET   114      33.581  35.076  54.415  1.00  0.00           H  
ATOM   1767  HA  MET   114      31.662  36.223  56.199  1.00  0.00           H  
ATOM   1768  HB2 MET   114      33.925  37.223  54.437  1.00  0.00           H  
ATOM   1769  HB3 MET   114      33.024  38.293  55.596  1.00  0.00           H  
ATOM   1770  HG2 MET   114      33.911  37.069  57.479  1.00  0.00           H  
ATOM   1771  HG3 MET   114      34.677  35.848  56.370  1.00  0.00           H  
ATOM   1772  HE1 MET   114      35.212  39.345  58.201  1.00  0.00           H  
ATOM   1773  HE2 MET   114      36.469  40.081  57.116  1.00  0.00           H  
ATOM   1774  HE3 MET   114      34.758  39.810  56.509  1.00  0.00           H  
ATOM   1775  N   ASN   115      30.075  35.924  53.967  1.00  0.00           N  
ATOM   1776  CA  ASN   115      29.288  36.001  52.676  1.00  0.00           C  
ATOM   1777  C   ASN   115      28.304  37.211  52.545  1.00  0.00           C  
ATOM   1778  O   ASN   115      27.474  37.289  51.604  1.00  0.00           O  
ATOM   1779  CB  ASN   115      28.630  34.632  52.506  1.00  0.00           C  
ATOM   1780  CG  ASN   115      27.887  34.418  51.163  1.00  0.00           C  
ATOM   1781  OD1 ASN   115      26.673  34.142  51.140  1.00  0.00           O  
ATOM   1782  ND2 ASN   115      28.511  34.598  50.013  1.00  0.00           N  
ATOM   1783  H   ASN   115      30.168  35.012  54.390  1.00  0.00           H  
ATOM   1784  HA  ASN   115      30.001  36.162  51.867  1.00  0.00           H  
ATOM   1785  HB2 ASN   115      29.462  33.947  52.667  1.00  0.00           H  
ATOM   1786  HB3 ASN   115      27.957  34.300  53.297  1.00  0.00           H  
ATOM   1787 HD21 ASN   115      29.498  34.810  50.031  1.00  0.00           H  
ATOM   1788 HD22 ASN   115      27.931  34.454  49.199  1.00  0.00           H  
ATOM   1789  N   THR   116      28.222  38.049  53.511  1.00  0.00           N  
ATOM   1790  CA  THR   116      27.531  39.335  53.448  1.00  0.00           C  
ATOM   1791  C   THR   116      28.270  40.314  52.617  1.00  0.00           C  
ATOM   1792  O   THR   116      27.734  41.197  51.909  1.00  0.00           O  
ATOM   1793  CB  THR   116      27.239  39.882  54.866  1.00  0.00           C  
ATOM   1794  CG2 THR   116      26.457  38.925  55.827  1.00  0.00           C  
ATOM   1795  OG1 THR   116      28.370  40.206  55.571  1.00  0.00           O  
ATOM   1796  H   THR   116      28.844  37.905  54.294  1.00  0.00           H  
ATOM   1797  HA  THR   116      26.626  39.183  52.859  1.00  0.00           H  
ATOM   1798  HB  THR   116      26.631  40.780  54.759  1.00  0.00           H  
ATOM   1799 HG21 THR   116      25.564  38.483  55.384  1.00  0.00           H  
ATOM   1800 HG22 THR   116      27.155  38.138  56.114  1.00  0.00           H  
ATOM   1801 HG23 THR   116      26.260  39.455  56.759  1.00  0.00           H  
ATOM   1802  HG1 THR   116      28.195  41.101  55.871  1.00  0.00           H  
ATOM   1803  N   TRP   117      29.596  40.238  52.617  1.00  0.00           N  
ATOM   1804  CA  TRP   117      30.575  41.053  51.894  1.00  0.00           C  
ATOM   1805  C   TRP   117      30.748  40.728  50.404  1.00  0.00           C  
ATOM   1806  O   TRP   117      30.306  39.635  50.000  1.00  0.00           O  
ATOM   1807  CB  TRP   117      31.872  40.869  52.566  1.00  0.00           C  
ATOM   1808  CG  TRP   117      32.227  41.336  53.956  1.00  0.00           C  
ATOM   1809  CD1 TRP   117      31.689  40.933  55.072  1.00  0.00           C  
ATOM   1810  NE1 TRP   117      32.332  41.460  56.177  1.00  0.00           N  
ATOM   1811  CE2 TRP   117      33.361  42.283  55.758  1.00  0.00           C  
ATOM   1812  CZ2 TRP   117      34.354  42.997  56.451  1.00  0.00           C  
ATOM   1813  CH2 TRP   117      35.200  43.825  55.748  1.00  0.00           C  
ATOM   1814  CZ3 TRP   117      35.097  43.903  54.339  1.00  0.00           C  
ATOM   1815  CE3 TRP   117      34.137  43.178  53.664  1.00  0.00           C  
ATOM   1816  CD2 TRP   117      33.238  42.339  54.370  1.00  0.00           C  
ATOM   1817  H   TRP   117      30.081  39.585  53.217  1.00  0.00           H  
ATOM   1818  HA  TRP   117      30.219  42.083  51.892  1.00  0.00           H  
ATOM   1819  HB2 TRP   117      32.103  39.804  52.581  1.00  0.00           H  
ATOM   1820  HB3 TRP   117      32.627  41.379  51.967  1.00  0.00           H  
ATOM   1821  HD1 TRP   117      30.919  40.178  55.032  1.00  0.00           H  
ATOM   1822  HE1 TRP   117      32.053  41.352  57.141  1.00  0.00           H  
ATOM   1823  HZ2 TRP   117      34.394  42.848  57.520  1.00  0.00           H  
ATOM   1824  HH2 TRP   117      35.832  44.508  56.296  1.00  0.00           H  
ATOM   1825  HZ3 TRP   117      35.795  44.539  53.815  1.00  0.00           H  
ATOM   1826  HE3 TRP   117      34.065  43.081  52.591  1.00  0.00           H  
ATOM   1827  N   PHE   118      31.402  41.555  49.646  1.00  0.00           N  
ATOM   1828  CA  PHE   118      31.633  41.454  48.235  1.00  0.00           C  
ATOM   1829  C   PHE   118      33.039  41.773  47.671  1.00  0.00           C  
ATOM   1830  O   PHE   118      33.653  42.765  48.124  1.00  0.00           O  
ATOM   1831  CB  PHE   118      30.683  42.396  47.433  1.00  0.00           C  
ATOM   1832  CG  PHE   118      29.193  42.339  47.730  1.00  0.00           C  
ATOM   1833  CD1 PHE   118      28.645  42.920  48.825  1.00  0.00           C  
ATOM   1834  CE1 PHE   118      27.236  42.786  49.065  1.00  0.00           C  
ATOM   1835  CZ  PHE   118      26.330  42.259  48.047  1.00  0.00           C  
ATOM   1836  CE2 PHE   118      26.954  41.746  46.888  1.00  0.00           C  
ATOM   1837  CD2 PHE   118      28.360  41.856  46.734  1.00  0.00           C  
ATOM   1838  H   PHE   118      31.750  42.389  50.097  1.00  0.00           H  
ATOM   1839  HA  PHE   118      31.395  40.451  47.881  1.00  0.00           H  
ATOM   1840  HB2 PHE   118      31.074  43.349  47.789  1.00  0.00           H  
ATOM   1841  HB3 PHE   118      30.998  42.326  46.392  1.00  0.00           H  
ATOM   1842  HD1 PHE   118      29.319  43.333  49.561  1.00  0.00           H  
ATOM   1843  HE1 PHE   118      26.873  43.151  50.015  1.00  0.00           H  
ATOM   1844  HZ  PHE   118      25.297  42.134  48.339  1.00  0.00           H  
ATOM   1845  HE2 PHE   118      26.296  41.194  46.233  1.00  0.00           H  
ATOM   1846  HD2 PHE   118      28.892  41.456  45.883  1.00  0.00           H  
ATOM   1847  N   TYR   119      33.440  40.947  46.717  1.00  0.00           N  
ATOM   1848  CA  TYR   119      34.613  41.202  45.889  1.00  0.00           C  
ATOM   1849  C   TYR   119      34.311  42.444  44.950  1.00  0.00           C  
ATOM   1850  O   TYR   119      33.272  42.473  44.319  1.00  0.00           O  
ATOM   1851  CB  TYR   119      34.864  39.934  45.108  1.00  0.00           C  
ATOM   1852  CG  TYR   119      35.318  38.653  45.778  1.00  0.00           C  
ATOM   1853  CD1 TYR   119      36.041  38.609  47.018  1.00  0.00           C  
ATOM   1854  CE1 TYR   119      36.460  37.383  47.516  1.00  0.00           C  
ATOM   1855  CZ  TYR   119      36.453  36.230  46.696  1.00  0.00           C  
ATOM   1856  OH  TYR   119      36.945  35.083  47.153  1.00  0.00           O  
ATOM   1857  CE2 TYR   119      35.758  36.244  45.455  1.00  0.00           C  
ATOM   1858  CD2 TYR   119      35.132  37.446  45.055  1.00  0.00           C  
ATOM   1859  H   TYR   119      32.916  40.158  46.365  1.00  0.00           H  
ATOM   1860  HA  TYR   119      35.468  41.372  46.543  1.00  0.00           H  
ATOM   1861  HB2 TYR   119      33.914  39.766  44.600  1.00  0.00           H  
ATOM   1862  HB3 TYR   119      35.605  40.238  44.369  1.00  0.00           H  
ATOM   1863  HD1 TYR   119      36.393  39.465  47.574  1.00  0.00           H  
ATOM   1864  HE1 TYR   119      37.012  37.393  48.443  1.00  0.00           H  
ATOM   1865  HH  TYR   119      36.736  34.454  46.458  1.00  0.00           H  
ATOM   1866  HE2 TYR   119      35.740  35.288  44.953  1.00  0.00           H  
ATOM   1867  HD2 TYR   119      34.729  37.536  44.057  1.00  0.00           H  
ATOM   1868  N   ILE   120      35.273  43.355  44.841  1.00  0.00           N  
ATOM   1869  CA  ILE   120      35.378  44.478  43.892  1.00  0.00           C  
ATOM   1870  C   ILE   120      36.732  44.635  43.225  1.00  0.00           C  
ATOM   1871  O   ILE   120      37.704  44.259  43.824  1.00  0.00           O  
ATOM   1872  CB  ILE   120      34.857  45.752  44.578  1.00  0.00           C  
ATOM   1873  CG2 ILE   120      35.666  46.159  45.871  1.00  0.00           C  
ATOM   1874  CG1 ILE   120      34.719  46.952  43.634  1.00  0.00           C  
ATOM   1875  CD1 ILE   120      33.828  48.130  44.208  1.00  0.00           C  
ATOM   1876  H   ILE   120      36.063  43.264  45.463  1.00  0.00           H  
ATOM   1877  HA  ILE   120      34.615  44.257  43.146  1.00  0.00           H  
ATOM   1878  HB  ILE   120      33.855  45.456  44.890  1.00  0.00           H  
ATOM   1879 HG21 ILE   120      35.118  46.810  46.553  1.00  0.00           H  
ATOM   1880 HG22 ILE   120      35.919  45.247  46.411  1.00  0.00           H  
ATOM   1881 HG23 ILE   120      36.626  46.615  45.629  1.00  0.00           H  
ATOM   1882 HG12 ILE   120      35.720  47.333  43.428  1.00  0.00           H  
ATOM   1883 HG13 ILE   120      34.254  46.562  42.728  1.00  0.00           H  
ATOM   1884 HD11 ILE   120      34.246  48.396  45.179  1.00  0.00           H  
ATOM   1885 HD12 ILE   120      33.836  48.956  43.497  1.00  0.00           H  
ATOM   1886 HD13 ILE   120      32.821  47.752  44.385  1.00  0.00           H  
ATOM   1887  N   THR   121      36.737  45.300  42.095  1.00  0.00           N  
ATOM   1888  CA  THR   121      37.998  45.781  41.418  1.00  0.00           C  
ATOM   1889  C   THR   121      37.661  47.169  40.895  1.00  0.00           C  
ATOM   1890  O   THR   121      36.481  47.562  40.780  1.00  0.00           O  
ATOM   1891  CB  THR   121      38.332  44.774  40.343  1.00  0.00           C  
ATOM   1892  CG2 THR   121      37.445  44.854  39.066  1.00  0.00           C  
ATOM   1893  OG1 THR   121      39.651  44.985  39.871  1.00  0.00           O  
ATOM   1894  H   THR   121      35.836  45.686  41.850  1.00  0.00           H  
ATOM   1895  HA  THR   121      38.875  45.857  42.061  1.00  0.00           H  
ATOM   1896  HB  THR   121      38.357  43.781  40.791  1.00  0.00           H  
ATOM   1897 HG21 THR   121      37.942  44.213  38.338  1.00  0.00           H  
ATOM   1898 HG22 THR   121      36.448  44.497  39.329  1.00  0.00           H  
ATOM   1899 HG23 THR   121      37.368  45.883  38.714  1.00  0.00           H  
ATOM   1900  HG1 THR   121      40.188  44.765  40.636  1.00  0.00           H  
ATOM   1901  N   TYR   122      38.639  48.035  40.617  1.00  0.00           N  
ATOM   1902  CA  TYR   122      38.379  49.383  40.215  1.00  0.00           C  
ATOM   1903  C   TYR   122      38.903  49.579  38.818  1.00  0.00           C  
ATOM   1904  O   TYR   122      39.851  48.976  38.330  1.00  0.00           O  
ATOM   1905  CB  TYR   122      38.948  50.375  41.265  1.00  0.00           C  
ATOM   1906  CG  TYR   122      38.338  50.131  42.629  1.00  0.00           C  
ATOM   1907  CD1 TYR   122      39.172  49.378  43.459  1.00  0.00           C  
ATOM   1908  CE1 TYR   122      38.765  49.228  44.817  1.00  0.00           C  
ATOM   1909  CZ  TYR   122      37.483  49.687  45.218  1.00  0.00           C  
ATOM   1910  OH  TYR   122      37.068  49.436  46.507  1.00  0.00           O  
ATOM   1911  CE2 TYR   122      36.614  50.315  44.325  1.00  0.00           C  
ATOM   1912  CD2 TYR   122      37.037  50.533  43.038  1.00  0.00           C  
ATOM   1913  H   TYR   122      39.597  47.731  40.526  1.00  0.00           H  
ATOM   1914  HA  TYR   122      37.324  49.608  40.055  1.00  0.00           H  
ATOM   1915  HB2 TYR   122      40.029  50.303  41.385  1.00  0.00           H  
ATOM   1916  HB3 TYR   122      38.735  51.385  40.916  1.00  0.00           H  
ATOM   1917  HD1 TYR   122      40.181  49.133  43.162  1.00  0.00           H  
ATOM   1918  HE1 TYR   122      39.334  48.670  45.546  1.00  0.00           H  
ATOM   1919  HH  TYR   122      36.220  49.825  46.729  1.00  0.00           H  
ATOM   1920  HE2 TYR   122      35.630  50.643  44.628  1.00  0.00           H  
ATOM   1921  HD2 TYR   122      36.348  51.011  42.359  1.00  0.00           H  
ATOM   1922  N   GLU   123      38.294  50.536  38.107  1.00  0.00           N  
ATOM   1923  CA  GLU   123      38.557  50.926  36.729  1.00  0.00           C  
ATOM   1924  C   GLU   123      40.031  51.275  36.443  1.00  0.00           C  
ATOM   1925  O   GLU   123      40.578  50.798  35.466  1.00  0.00           O  
ATOM   1926  CB  GLU   123      37.636  52.099  36.320  1.00  0.00           C  
ATOM   1927  CG  GLU   123      37.463  52.210  34.789  1.00  0.00           C  
ATOM   1928  CD  GLU   123      36.615  53.404  34.371  1.00  0.00           C  
ATOM   1929  OE1 GLU   123      37.132  54.392  33.812  1.00  0.00           O  
ATOM   1930  OE2 GLU   123      35.381  53.251  34.671  1.00  0.00           O1-
ATOM   1931  H   GLU   123      37.558  51.089  38.520  1.00  0.00           H  
ATOM   1932  HA  GLU   123      38.270  50.047  36.152  1.00  0.00           H  
ATOM   1933  HB2 GLU   123      36.668  51.982  36.806  1.00  0.00           H  
ATOM   1934  HB3 GLU   123      38.045  53.000  36.777  1.00  0.00           H  
ATOM   1935  HG2 GLU   123      38.462  52.283  34.358  1.00  0.00           H  
ATOM   1936  HG3 GLU   123      36.929  51.350  34.387  1.00  0.00           H  
ATOM   1937  N   LYS   124      40.729  51.981  37.328  1.00  0.00           N  
ATOM   1938  CA  LYS   124      42.148  52.355  37.242  1.00  0.00           C  
ATOM   1939  C   LYS   124      43.042  51.347  37.928  1.00  0.00           C  
ATOM   1940  O   LYS   124      44.224  51.529  37.829  1.00  0.00           O  
ATOM   1941  CB  LYS   124      42.300  53.784  37.760  1.00  0.00           C  
ATOM   1942  CG  LYS   124      41.829  54.786  36.676  1.00  0.00           C  
ATOM   1943  CD  LYS   124      42.164  56.180  37.094  1.00  0.00           C  
ATOM   1944  CE  LYS   124      41.643  57.249  36.146  1.00  0.00           C  
ATOM   1945  NZ  LYS   124      42.098  58.602  36.519  1.00  0.00           N1+
ATOM   1946  H   LYS   124      40.185  52.447  38.040  1.00  0.00           H  
ATOM   1947  HA  LYS   124      42.517  52.353  36.217  1.00  0.00           H  
ATOM   1948  HB2 LYS   124      41.683  53.763  38.658  1.00  0.00           H  
ATOM   1949  HB3 LYS   124      43.319  53.910  38.129  1.00  0.00           H  
ATOM   1950  HG2 LYS   124      42.273  54.568  35.705  1.00  0.00           H  
ATOM   1951  HG3 LYS   124      40.755  54.613  36.604  1.00  0.00           H  
ATOM   1952  HD2 LYS   124      41.656  56.486  38.009  1.00  0.00           H  
ATOM   1953  HD3 LYS   124      43.231  56.371  37.205  1.00  0.00           H  
ATOM   1954  HE2 LYS   124      41.866  57.004  35.107  1.00  0.00           H  
ATOM   1955  HE3 LYS   124      40.554  57.238  36.163  1.00  0.00           H  
ATOM   1956  HZ1 LYS   124      41.964  58.914  37.470  1.00  0.00           H  
ATOM   1957  HZ2 LYS   124      43.072  58.656  36.258  1.00  0.00           H  
ATOM   1958  HZ3 LYS   124      41.552  59.169  35.885  1.00  0.00           H  
ATOM   1959  N   ASP   125      42.512  50.333  38.564  1.00  0.00           N  
ATOM   1960  CA  ASP   125      43.296  49.357  39.426  1.00  0.00           C  
ATOM   1961  C   ASP   125      42.779  47.884  39.166  1.00  0.00           C  
ATOM   1962  O   ASP   125      41.761  47.511  39.585  1.00  0.00           O  
ATOM   1963  CB  ASP   125      43.259  49.818  40.867  1.00  0.00           C  
ATOM   1964  CG  ASP   125      44.233  49.037  41.739  1.00  0.00           C  
ATOM   1965  OD1 ASP   125      44.337  49.225  42.991  1.00  0.00           O  
ATOM   1966  OD2 ASP   125      44.875  48.041  41.268  1.00  0.00           O1-
ATOM   1967  H   ASP   125      41.503  50.303  38.558  1.00  0.00           H  
ATOM   1968  HA  ASP   125      44.333  49.405  39.092  1.00  0.00           H  
ATOM   1969  HB2 ASP   125      43.592  50.853  40.944  1.00  0.00           H  
ATOM   1970  HB3 ASP   125      42.224  49.764  41.204  1.00  0.00           H  
ATOM   1971  N   PRO   126      43.528  46.984  38.467  1.00  0.00           N  
ATOM   1972  CA  PRO   126      43.223  45.588  38.423  1.00  0.00           C  
ATOM   1973  C   PRO   126      43.341  44.716  39.698  1.00  0.00           C  
ATOM   1974  O   PRO   126      43.155  43.526  39.590  1.00  0.00           O  
ATOM   1975  CD  PRO   126      44.601  47.259  37.513  1.00  0.00           C  
ATOM   1976  CG  PRO   126      44.484  46.200  36.492  1.00  0.00           C  
ATOM   1977  CB  PRO   126      44.108  44.923  37.358  1.00  0.00           C  
ATOM   1978  HD2 PRO   126      45.549  47.068  38.015  1.00  0.00           H  
ATOM   1979  HD3 PRO   126      44.493  48.200  36.973  1.00  0.00           H  
ATOM   1980  HG2 PRO   126      45.439  46.036  35.992  1.00  0.00           H  
ATOM   1981  HG3 PRO   126      43.733  46.543  35.780  1.00  0.00           H  
ATOM   1982  HB2 PRO   126      45.022  44.466  37.735  1.00  0.00           H  
ATOM   1983  HB3 PRO   126      43.570  44.105  36.880  1.00  0.00           H  
ATOM   1984  HA  PRO   126      42.220  45.522  38.002  1.00  0.00           H  
ATOM   1985  N   VAL   127      43.692  45.261  40.883  1.00  0.00           N  
ATOM   1986  CA  VAL   127      43.742  44.369  42.084  1.00  0.00           C  
ATOM   1987  C   VAL   127      42.225  43.929  42.451  1.00  0.00           C  
ATOM   1988  O   VAL   127      41.257  44.578  42.114  1.00  0.00           O  
ATOM   1989  CB  VAL   127      44.626  44.999  43.131  1.00  0.00           C  
ATOM   1990  CG1 VAL   127      44.340  44.502  44.512  1.00  0.00           C  
ATOM   1991  CG2 VAL   127      46.088  44.793  42.769  1.00  0.00           C  
ATOM   1992  H   VAL   127      44.069  46.194  40.965  1.00  0.00           H  
ATOM   1993  HA  VAL   127      44.320  43.514  41.735  1.00  0.00           H  
ATOM   1994  HB  VAL   127      44.337  46.045  43.041  1.00  0.00           H  
ATOM   1995 HG11 VAL   127      44.141  43.431  44.557  1.00  0.00           H  
ATOM   1996 HG12 VAL   127      45.093  44.822  45.232  1.00  0.00           H  
ATOM   1997 HG13 VAL   127      43.501  45.119  44.834  1.00  0.00           H  
ATOM   1998 HG21 VAL   127      46.726  45.337  43.465  1.00  0.00           H  
ATOM   1999 HG22 VAL   127      46.406  43.751  42.743  1.00  0.00           H  
ATOM   2000 HG23 VAL   127      46.281  45.383  41.872  1.00  0.00           H  
ATOM   2001  N   LEU   128      42.046  42.892  43.220  1.00  0.00           N  
ATOM   2002  CA  LEU   128      40.836  42.376  43.812  1.00  0.00           C  
ATOM   2003  C   LEU   128      40.866  42.966  45.229  1.00  0.00           C  
ATOM   2004  O   LEU   128      41.729  42.544  46.048  1.00  0.00           O  
ATOM   2005  CB  LEU   128      40.891  40.845  43.826  1.00  0.00           C  
ATOM   2006  CG  LEU   128      39.786  40.244  44.584  1.00  0.00           C  
ATOM   2007  CD1 LEU   128      38.406  40.438  43.864  1.00  0.00           C  
ATOM   2008  CD2 LEU   128      39.989  38.724  44.479  1.00  0.00           C  
ATOM   2009  H   LEU   128      42.881  42.512  43.641  1.00  0.00           H  
ATOM   2010  HA  LEU   128      39.997  42.848  43.301  1.00  0.00           H  
ATOM   2011  HB2 LEU   128      40.817  40.518  42.789  1.00  0.00           H  
ATOM   2012  HB3 LEU   128      41.864  40.502  44.177  1.00  0.00           H  
ATOM   2013  HG  LEU   128      39.590  40.590  45.600  1.00  0.00           H  
ATOM   2014 HD11 LEU   128      38.057  41.451  44.067  1.00  0.00           H  
ATOM   2015 HD12 LEU   128      38.441  40.257  42.790  1.00  0.00           H  
ATOM   2016 HD13 LEU   128      37.615  39.858  44.340  1.00  0.00           H  
ATOM   2017 HD21 LEU   128      40.935  38.593  45.005  1.00  0.00           H  
ATOM   2018 HD22 LEU   128      39.289  38.139  45.075  1.00  0.00           H  
ATOM   2019 HD23 LEU   128      40.128  38.339  43.468  1.00  0.00           H  
ATOM   2020  N   TYR   129      39.857  43.826  45.584  1.00  0.00           N  
ATOM   2021  CA  TYR   129      39.582  44.171  46.963  1.00  0.00           C  
ATOM   2022  C   TYR   129      38.236  43.603  47.421  1.00  0.00           C  
ATOM   2023  O   TYR   129      37.563  42.905  46.609  1.00  0.00           O  
ATOM   2024  CB  TYR   129      39.638  45.693  47.256  1.00  0.00           C  
ATOM   2025  CG  TYR   129      40.824  46.491  46.736  1.00  0.00           C  
ATOM   2026  CD1 TYR   129      40.967  46.815  45.410  1.00  0.00           C  
ATOM   2027  CE1 TYR   129      42.156  47.359  44.956  1.00  0.00           C  
ATOM   2028  CZ  TYR   129      43.228  47.667  45.825  1.00  0.00           C  
ATOM   2029  OH  TYR   129      44.307  48.351  45.314  1.00  0.00           O  
ATOM   2030  CE2 TYR   129      43.062  47.457  47.170  1.00  0.00           C  
ATOM   2031  CD2 TYR   129      41.854  46.866  47.615  1.00  0.00           C  
ATOM   2032  H   TYR   129      39.020  43.867  45.020  1.00  0.00           H  
ATOM   2033  HA  TYR   129      40.294  43.646  47.599  1.00  0.00           H  
ATOM   2034  HB2 TYR   129      38.742  46.156  46.845  1.00  0.00           H  
ATOM   2035  HB3 TYR   129      39.534  45.876  48.325  1.00  0.00           H  
ATOM   2036  HD1 TYR   129      40.250  46.602  44.631  1.00  0.00           H  
ATOM   2037  HE1 TYR   129      42.222  47.675  43.926  1.00  0.00           H  
ATOM   2038  HH  TYR   129      44.054  48.532  44.406  1.00  0.00           H  
ATOM   2039  HE2 TYR   129      43.826  47.741  47.879  1.00  0.00           H  
ATOM   2040  HD2 TYR   129      41.700  46.699  48.671  1.00  0.00           H  
ATOM   2041  N   MET   130      37.828  43.805  48.688  1.00  0.00           N  
ATOM   2042  CA  MET   130      36.634  43.275  49.349  1.00  0.00           C  
ATOM   2043  C   MET   130      36.055  44.214  50.392  1.00  0.00           C  
ATOM   2044  O   MET   130      36.749  44.638  51.328  1.00  0.00           O  
ATOM   2045  CB  MET   130      37.034  41.895  49.978  1.00  0.00           C  
ATOM   2046  CG  MET   130      36.015  41.243  50.906  1.00  0.00           C  
ATOM   2047  SD  MET   130      36.327  39.573  51.377  1.00  0.00           S  
ATOM   2048  CE  MET   130      35.381  39.437  52.953  1.00  0.00           C  
ATOM   2049  H   MET   130      38.395  44.375  49.300  1.00  0.00           H  
ATOM   2050  HA  MET   130      35.893  43.050  48.581  1.00  0.00           H  
ATOM   2051  HB2 MET   130      37.340  41.190  49.205  1.00  0.00           H  
ATOM   2052  HB3 MET   130      37.997  42.074  50.455  1.00  0.00           H  
ATOM   2053  HG2 MET   130      36.002  41.803  51.841  1.00  0.00           H  
ATOM   2054  HG3 MET   130      35.051  41.304  50.401  1.00  0.00           H  
ATOM   2055  HE1 MET   130      35.518  38.381  53.183  1.00  0.00           H  
ATOM   2056  HE2 MET   130      35.775  40.001  53.797  1.00  0.00           H  
ATOM   2057  HE3 MET   130      34.302  39.586  52.914  1.00  0.00           H  
ATOM   2058  N   TYR   131      34.773  44.395  50.315  1.00  0.00           N  
ATOM   2059  CA  TYR   131      33.976  45.410  50.990  1.00  0.00           C  
ATOM   2060  C   TYR   131      32.586  45.099  51.433  1.00  0.00           C  
ATOM   2061  O   TYR   131      31.899  44.304  50.726  1.00  0.00           O  
ATOM   2062  CB  TYR   131      33.985  46.661  50.067  1.00  0.00           C  
ATOM   2063  CG  TYR   131      35.302  47.488  50.295  1.00  0.00           C  
ATOM   2064  CD1 TYR   131      36.408  47.563  49.395  1.00  0.00           C  
ATOM   2065  CE1 TYR   131      37.465  48.423  49.662  1.00  0.00           C  
ATOM   2066  CZ  TYR   131      37.520  49.318  50.724  1.00  0.00           C  
ATOM   2067  OH  TYR   131      38.533  50.216  50.883  1.00  0.00           O  
ATOM   2068  CE2 TYR   131      36.432  49.244  51.539  1.00  0.00           C  
ATOM   2069  CD2 TYR   131      35.366  48.323  51.400  1.00  0.00           C  
ATOM   2070  H   TYR   131      34.261  43.729  49.753  1.00  0.00           H  
ATOM   2071  HA  TYR   131      34.435  45.810  51.893  1.00  0.00           H  
ATOM   2072  HB2 TYR   131      33.899  46.364  49.022  1.00  0.00           H  
ATOM   2073  HB3 TYR   131      33.180  47.333  50.363  1.00  0.00           H  
ATOM   2074  HD1 TYR   131      36.332  46.989  48.483  1.00  0.00           H  
ATOM   2075  HE1 TYR   131      38.272  48.513  48.950  1.00  0.00           H  
ATOM   2076  HH  TYR   131      39.245  49.782  51.357  1.00  0.00           H  
ATOM   2077  HE2 TYR   131      36.248  49.884  52.390  1.00  0.00           H  
ATOM   2078  HD2 TYR   131      34.628  48.297  52.187  1.00  0.00           H  
ATOM   2079  N   GLN   132      32.023  45.739  52.446  1.00  0.00           N  
ATOM   2080  CA  GLN   132      30.583  45.672  52.802  1.00  0.00           C  
ATOM   2081  C   GLN   132      29.833  46.700  51.974  1.00  0.00           C  
ATOM   2082  O   GLN   132      29.327  47.786  52.375  1.00  0.00           O  
ATOM   2083  CB  GLN   132      30.393  45.837  54.302  1.00  0.00           C  
ATOM   2084  CG  GLN   132      31.027  44.704  55.139  1.00  0.00           C  
ATOM   2085  CD  GLN   132      30.653  44.650  56.640  1.00  0.00           C  
ATOM   2086  OE1 GLN   132      31.458  44.734  57.533  1.00  0.00           O  
ATOM   2087  NE2 GLN   132      29.395  44.485  56.919  1.00  0.00           N  
ATOM   2088  H   GLN   132      32.582  46.417  52.943  1.00  0.00           H  
ATOM   2089  HA  GLN   132      30.215  44.683  52.529  1.00  0.00           H  
ATOM   2090  HB2 GLN   132      30.815  46.778  54.655  1.00  0.00           H  
ATOM   2091  HB3 GLN   132      29.330  45.873  54.543  1.00  0.00           H  
ATOM   2092  HG2 GLN   132      30.747  43.758  54.678  1.00  0.00           H  
ATOM   2093  HG3 GLN   132      32.114  44.752  55.072  1.00  0.00           H  
ATOM   2094 HE21 GLN   132      28.757  44.395  56.141  1.00  0.00           H  
ATOM   2095 HE22 GLN   132      29.220  44.660  57.898  1.00  0.00           H  
ATOM   2096  N   LEU   133      29.767  46.333  50.725  1.00  0.00           N  
ATOM   2097  CA  LEU   133      29.223  47.254  49.709  1.00  0.00           C  
ATOM   2098  C   LEU   133      27.709  47.463  49.763  1.00  0.00           C  
ATOM   2099  O   LEU   133      27.337  48.533  49.270  1.00  0.00           O  
ATOM   2100  CB  LEU   133      29.552  46.756  48.285  1.00  0.00           C  
ATOM   2101  CG  LEU   133      31.048  46.702  47.911  1.00  0.00           C  
ATOM   2102  CD1 LEU   133      31.169  46.050  46.547  1.00  0.00           C  
ATOM   2103  CD2 LEU   133      31.755  48.081  47.931  1.00  0.00           C  
ATOM   2104  H   LEU   133      30.121  45.436  50.427  1.00  0.00           H  
ATOM   2105  HA  LEU   133      29.694  48.228  49.841  1.00  0.00           H  
ATOM   2106  HB2 LEU   133      29.207  45.722  48.271  1.00  0.00           H  
ATOM   2107  HB3 LEU   133      29.034  47.280  47.480  1.00  0.00           H  
ATOM   2108  HG  LEU   133      31.541  46.050  48.632  1.00  0.00           H  
ATOM   2109 HD11 LEU   133      30.666  45.086  46.474  1.00  0.00           H  
ATOM   2110 HD12 LEU   133      30.886  46.813  45.821  1.00  0.00           H  
ATOM   2111 HD13 LEU   133      32.244  45.880  46.495  1.00  0.00           H  
ATOM   2112 HD21 LEU   133      32.843  48.081  47.863  1.00  0.00           H  
ATOM   2113 HD22 LEU   133      31.246  48.752  47.238  1.00  0.00           H  
ATOM   2114 HD23 LEU   133      31.612  48.465  48.941  1.00  0.00           H  
ATOM   2115  N   LEU   134      26.827  46.582  50.237  1.00  0.00           N  
ATOM   2116  CA  LEU   134      25.412  46.956  50.240  1.00  0.00           C  
ATOM   2117  C   LEU   134      25.194  47.858  51.484  1.00  0.00           C  
ATOM   2118  O   LEU   134      24.439  48.779  51.385  1.00  0.00           O  
ATOM   2119  CB  LEU   134      24.649  45.570  50.215  1.00  0.00           C  
ATOM   2120  CG  LEU   134      23.107  45.704  50.178  1.00  0.00           C  
ATOM   2121  CD1 LEU   134      22.719  46.625  49.026  1.00  0.00           C  
ATOM   2122  CD2 LEU   134      22.337  44.451  50.041  1.00  0.00           C  
ATOM   2123  H   LEU   134      27.173  45.745  50.683  1.00  0.00           H  
ATOM   2124  HA  LEU   134      25.173  47.556  49.362  1.00  0.00           H  
ATOM   2125  HB2 LEU   134      25.108  44.961  49.436  1.00  0.00           H  
ATOM   2126  HB3 LEU   134      24.940  45.108  51.158  1.00  0.00           H  
ATOM   2127  HG  LEU   134      22.841  46.132  51.144  1.00  0.00           H  
ATOM   2128 HD11 LEU   134      21.636  46.708  48.933  1.00  0.00           H  
ATOM   2129 HD12 LEU   134      22.964  47.647  49.315  1.00  0.00           H  
ATOM   2130 HD13 LEU   134      23.131  46.276  48.079  1.00  0.00           H  
ATOM   2131 HD21 LEU   134      21.286  44.608  50.283  1.00  0.00           H  
ATOM   2132 HD22 LEU   134      22.432  43.749  49.213  1.00  0.00           H  
ATOM   2133 HD23 LEU   134      22.686  43.790  50.835  1.00  0.00           H  
ATOM   2134  N   ASP   135      26.015  47.716  52.528  1.00  0.00           N  
ATOM   2135  CA  ASP   135      25.987  48.721  53.594  1.00  0.00           C  
ATOM   2136  C   ASP   135      26.569  50.063  53.164  1.00  0.00           C  
ATOM   2137  O   ASP   135      25.984  51.055  53.557  1.00  0.00           O  
ATOM   2138  CB  ASP   135      26.854  48.100  54.773  1.00  0.00           C  
ATOM   2139  CG  ASP   135      26.459  46.749  55.298  1.00  0.00           C  
ATOM   2140  OD1 ASP   135      26.685  45.645  54.736  1.00  0.00           O  
ATOM   2141  OD2 ASP   135      25.878  46.721  56.425  1.00  0.00           O1-
ATOM   2142  H   ASP   135      26.712  46.985  52.573  1.00  0.00           H  
ATOM   2143  HA  ASP   135      24.990  48.880  54.004  1.00  0.00           H  
ATOM   2144  HB2 ASP   135      27.911  48.045  54.513  1.00  0.00           H  
ATOM   2145  HB3 ASP   135      26.840  48.750  55.648  1.00  0.00           H  
ATOM   2146  N   ASP   136      27.611  50.107  52.327  1.00  0.00           N  
ATOM   2147  CA  ASP   136      28.027  51.304  51.648  1.00  0.00           C  
ATOM   2148  C   ASP   136      26.876  51.861  50.824  1.00  0.00           C  
ATOM   2149  O   ASP   136      26.633  53.082  50.833  1.00  0.00           O  
ATOM   2150  CB  ASP   136      29.259  51.240  50.804  1.00  0.00           C  
ATOM   2151  CG  ASP   136      30.524  51.073  51.702  1.00  0.00           C  
ATOM   2152  OD1 ASP   136      30.449  51.270  52.907  1.00  0.00           O  
ATOM   2153  OD2 ASP   136      31.633  50.937  51.190  1.00  0.00           O1-
ATOM   2154  H   ASP   136      28.201  49.332  52.060  1.00  0.00           H  
ATOM   2155  HA  ASP   136      28.152  52.046  52.437  1.00  0.00           H  
ATOM   2156  HB2 ASP   136      29.063  50.270  50.348  1.00  0.00           H  
ATOM   2157  HB3 ASP   136      29.312  52.054  50.082  1.00  0.00           H  
ATOM   2158  N   TYR   137      26.192  51.080  49.999  1.00  0.00           N  
ATOM   2159  CA  TYR   137      25.103  51.610  49.188  1.00  0.00           C  
ATOM   2160  C   TYR   137      23.995  52.255  50.081  1.00  0.00           C  
ATOM   2161  O   TYR   137      23.576  53.358  49.791  1.00  0.00           O  
ATOM   2162  CB  TYR   137      24.507  50.395  48.307  1.00  0.00           C  
ATOM   2163  CG  TYR   137      23.268  50.639  47.518  1.00  0.00           C  
ATOM   2164  CD1 TYR   137      23.442  51.201  46.223  1.00  0.00           C  
ATOM   2165  CE1 TYR   137      22.226  51.429  45.455  1.00  0.00           C  
ATOM   2166  CZ  TYR   137      20.942  51.360  46.049  1.00  0.00           C  
ATOM   2167  OH  TYR   137      19.739  51.603  45.431  1.00  0.00           O  
ATOM   2168  CE2 TYR   137      20.875  50.896  47.373  1.00  0.00           C  
ATOM   2169  CD2 TYR   137      21.973  50.451  48.085  1.00  0.00           C  
ATOM   2170  H   TYR   137      26.492  50.125  49.866  1.00  0.00           H  
ATOM   2171  HA  TYR   137      25.536  52.402  48.577  1.00  0.00           H  
ATOM   2172  HB2 TYR   137      25.300  49.831  47.817  1.00  0.00           H  
ATOM   2173  HB3 TYR   137      24.182  49.622  49.003  1.00  0.00           H  
ATOM   2174  HD1 TYR   137      24.445  51.405  45.878  1.00  0.00           H  
ATOM   2175  HE1 TYR   137      22.343  51.821  44.455  1.00  0.00           H  
ATOM   2176  HH  TYR   137      19.840  51.803  44.497  1.00  0.00           H  
ATOM   2177  HE2 TYR   137      19.863  50.839  47.748  1.00  0.00           H  
ATOM   2178  HD2 TYR   137      21.750  49.984  49.033  1.00  0.00           H  
ATOM   2179  N   LYS   138      23.596  51.643  51.188  1.00  0.00           N  
ATOM   2180  CA  LYS   138      22.550  52.123  52.139  1.00  0.00           C  
ATOM   2181  C   LYS   138      22.870  53.365  52.870  1.00  0.00           C  
ATOM   2182  O   LYS   138      21.907  53.984  53.352  1.00  0.00           O  
ATOM   2183  CB  LYS   138      22.145  51.014  53.136  1.00  0.00           C  
ATOM   2184  CG  LYS   138      21.110  49.985  52.522  1.00  0.00           C  
ATOM   2185  CD  LYS   138      20.855  48.866  53.539  1.00  0.00           C  
ATOM   2186  CE  LYS   138      19.585  48.152  53.160  1.00  0.00           C  
ATOM   2187  NZ  LYS   138      19.192  47.073  54.145  1.00  0.00           N1+
ATOM   2188  H   LYS   138      24.098  50.859  51.580  1.00  0.00           H  
ATOM   2189  HA  LYS   138      21.690  52.396  51.526  1.00  0.00           H  
ATOM   2190  HB2 LYS   138      23.056  50.509  53.459  1.00  0.00           H  
ATOM   2191  HB3 LYS   138      21.697  51.526  53.987  1.00  0.00           H  
ATOM   2192  HG2 LYS   138      20.231  50.516  52.157  1.00  0.00           H  
ATOM   2193  HG3 LYS   138      21.535  49.511  51.637  1.00  0.00           H  
ATOM   2194  HD2 LYS   138      21.700  48.182  53.458  1.00  0.00           H  
ATOM   2195  HD3 LYS   138      20.755  49.061  54.607  1.00  0.00           H  
ATOM   2196  HE2 LYS   138      18.769  48.873  53.131  1.00  0.00           H  
ATOM   2197  HE3 LYS   138      19.814  47.703  52.193  1.00  0.00           H  
ATOM   2198  HZ1 LYS   138      18.426  46.514  53.794  1.00  0.00           H  
ATOM   2199  HZ2 LYS   138      19.891  46.394  54.408  1.00  0.00           H  
ATOM   2200  HZ3 LYS   138      18.863  47.524  54.986  1.00  0.00           H  
ATOM   2201  N   GLU   139      24.114  53.809  52.947  1.00  0.00           N  
ATOM   2202  CA  GLU   139      24.564  55.011  53.610  1.00  0.00           C  
ATOM   2203  C   GLU   139      25.021  56.149  52.644  1.00  0.00           C  
ATOM   2204  O   GLU   139      25.536  57.203  52.963  1.00  0.00           O  
ATOM   2205  CB  GLU   139      25.591  54.635  54.612  1.00  0.00           C  
ATOM   2206  CG  GLU   139      25.008  53.772  55.772  1.00  0.00           C  
ATOM   2207  CD  GLU   139      23.854  54.459  56.543  1.00  0.00           C  
ATOM   2208  OE1 GLU   139      22.749  53.905  56.609  1.00  0.00           O  
ATOM   2209  OE2 GLU   139      24.131  55.632  56.957  1.00  0.00           O1-
ATOM   2210  H   GLU   139      24.818  53.157  52.633  1.00  0.00           H  
ATOM   2211  HA  GLU   139      23.697  55.364  54.169  1.00  0.00           H  
ATOM   2212  HB2 GLU   139      26.486  54.196  54.172  1.00  0.00           H  
ATOM   2213  HB3 GLU   139      25.888  55.561  55.105  1.00  0.00           H  
ATOM   2214  HG2 GLU   139      24.699  52.864  55.253  1.00  0.00           H  
ATOM   2215  HG3 GLU   139      25.755  53.481  56.510  1.00  0.00           H  
ATOM   2216  N   GLY   140      24.753  55.911  51.387  1.00  0.00           N  
ATOM   2217  CA  GLY   140      25.098  56.832  50.281  1.00  0.00           C  
ATOM   2218  C   GLY   140      26.556  56.821  49.755  1.00  0.00           C  
ATOM   2219  O   GLY   140      27.068  57.731  49.097  1.00  0.00           O  
ATOM   2220  H   GLY   140      24.418  55.016  51.060  1.00  0.00           H  
ATOM   2221  HA2 GLY   140      24.531  56.523  49.403  1.00  0.00           H  
ATOM   2222  HA3 GLY   140      24.990  57.882  50.552  1.00  0.00           H  
ATOM   2223  N   ASP   141      27.271  55.772  50.142  1.00  0.00           N  
ATOM   2224  CA  ASP   141      28.707  55.518  49.815  1.00  0.00           C  
ATOM   2225  C   ASP   141      28.901  54.684  48.470  1.00  0.00           C  
ATOM   2226  O   ASP   141      30.040  54.509  48.039  1.00  0.00           O  
ATOM   2227  CB  ASP   141      29.395  54.783  50.972  1.00  0.00           C  
ATOM   2228  CG  ASP   141      29.727  55.716  52.104  1.00  0.00           C  
ATOM   2229  OD1 ASP   141      29.568  56.983  51.914  1.00  0.00           O  
ATOM   2230  OD2 ASP   141      30.336  55.247  53.070  1.00  0.00           O1-
ATOM   2231  H   ASP   141      26.872  55.121  50.803  1.00  0.00           H  
ATOM   2232  HA  ASP   141      29.157  56.497  49.650  1.00  0.00           H  
ATOM   2233  HB2 ASP   141      28.644  54.109  51.382  1.00  0.00           H  
ATOM   2234  HB3 ASP   141      30.326  54.291  50.690  1.00  0.00           H  
ATOM   2235  N   LEU   142      27.871  54.252  47.749  1.00  0.00           N  
ATOM   2236  CA  LEU   142      27.849  53.613  46.426  1.00  0.00           C  
ATOM   2237  C   LEU   142      26.689  54.012  45.553  1.00  0.00           C  
ATOM   2238  O   LEU   142      25.590  54.122  46.136  1.00  0.00           O  
ATOM   2239  CB  LEU   142      28.001  52.098  46.648  1.00  0.00           C  
ATOM   2240  CG  LEU   142      28.353  51.228  45.406  1.00  0.00           C  
ATOM   2241  CD1 LEU   142      29.385  50.130  45.680  1.00  0.00           C  
ATOM   2242  CD2 LEU   142      27.089  50.545  44.934  1.00  0.00           C  
ATOM   2243  H   LEU   142      26.972  54.518  48.125  1.00  0.00           H  
ATOM   2244  HA  LEU   142      28.684  54.018  45.855  1.00  0.00           H  
ATOM   2245  HB2 LEU   142      28.878  51.982  47.285  1.00  0.00           H  
ATOM   2246  HB3 LEU   142      27.123  51.817  47.230  1.00  0.00           H  
ATOM   2247  HG  LEU   142      28.631  51.895  44.589  1.00  0.00           H  
ATOM   2248 HD11 LEU   142      30.250  50.549  46.193  1.00  0.00           H  
ATOM   2249 HD12 LEU   142      28.998  49.390  46.381  1.00  0.00           H  
ATOM   2250 HD13 LEU   142      29.627  49.583  44.769  1.00  0.00           H  
ATOM   2251 HD21 LEU   142      26.224  51.169  44.709  1.00  0.00           H  
ATOM   2252 HD22 LEU   142      27.355  50.097  43.977  1.00  0.00           H  
ATOM   2253 HD23 LEU   142      26.731  49.774  45.617  1.00  0.00           H  
ATOM   2254  N   ARG   143      26.867  54.041  44.257  1.00  0.00           N  
ATOM   2255  CA  ARG   143      25.820  54.389  43.177  1.00  0.00           C  
ATOM   2256  C   ARG   143      26.086  53.541  41.962  1.00  0.00           C  
ATOM   2257  O   ARG   143      27.233  53.388  41.582  1.00  0.00           O  
ATOM   2258  CB  ARG   143      25.768  55.931  43.138  1.00  0.00           C  
ATOM   2259  CG  ARG   143      27.042  56.618  42.517  1.00  0.00           C  
ATOM   2260  CD  ARG   143      27.035  58.135  42.622  1.00  0.00           C  
ATOM   2261  NE  ARG   143      28.207  58.932  42.128  1.00  0.00           N  
ATOM   2262  CZ  ARG   143      29.167  59.550  42.765  1.00  0.00           C  
ATOM   2263  NH1 ARG   143      29.114  59.756  44.029  1.00  0.00           N  
ATOM   2264  NH2 ARG   143      30.145  60.142  42.197  1.00  0.00           N1+
ATOM   2265  H   ARG   143      27.808  54.054  43.891  1.00  0.00           H  
ATOM   2266  HA  ARG   143      24.916  54.030  43.669  1.00  0.00           H  
ATOM   2267  HB2 ARG   143      24.898  56.221  42.548  1.00  0.00           H  
ATOM   2268  HB3 ARG   143      25.615  56.252  44.168  1.00  0.00           H  
ATOM   2269  HG2 ARG   143      27.893  56.165  43.026  1.00  0.00           H  
ATOM   2270  HG3 ARG   143      27.078  56.424  41.445  1.00  0.00           H  
ATOM   2271  HD2 ARG   143      26.201  58.449  41.994  1.00  0.00           H  
ATOM   2272  HD3 ARG   143      26.755  58.431  43.633  1.00  0.00           H  
ATOM   2273  HE  ARG   143      28.355  59.067  41.138  1.00  0.00           H  
ATOM   2274 HH11 ARG   143      28.254  59.568  44.523  1.00  0.00           H  
ATOM   2275 HH12 ARG   143      29.856  60.216  44.536  1.00  0.00           H  
ATOM   2276 HH21 ARG   143      30.180  59.949  41.206  1.00  0.00           H  
ATOM   2277 HH22 ARG   143      30.981  60.444  42.676  1.00  0.00           H  
ATOM   2278  N   ILE   144      25.058  53.048  41.300  1.00  0.00           N  
ATOM   2279  CA  ILE   144      25.204  52.177  40.146  1.00  0.00           C  
ATOM   2280  C   ILE   144      25.261  52.970  38.827  1.00  0.00           C  
ATOM   2281  O   ILE   144      24.688  54.047  38.643  1.00  0.00           O  
ATOM   2282  CB  ILE   144      23.920  51.240  40.225  1.00  0.00           C  
ATOM   2283  CG2 ILE   144      23.948  50.040  39.236  1.00  0.00           C  
ATOM   2284  CG1 ILE   144      23.540  50.671  41.583  1.00  0.00           C  
ATOM   2285  CD1 ILE   144      24.504  49.667  42.150  1.00  0.00           C  
ATOM   2286  H   ILE   144      24.138  53.305  41.629  1.00  0.00           H  
ATOM   2287  HA  ILE   144      26.101  51.579  40.301  1.00  0.00           H  
ATOM   2288  HB  ILE   144      23.132  51.881  39.829  1.00  0.00           H  
ATOM   2289 HG21 ILE   144      24.869  49.468  39.355  1.00  0.00           H  
ATOM   2290 HG22 ILE   144      23.030  49.458  39.316  1.00  0.00           H  
ATOM   2291 HG23 ILE   144      24.064  50.463  38.239  1.00  0.00           H  
ATOM   2292 HG12 ILE   144      23.413  51.513  42.263  1.00  0.00           H  
ATOM   2293 HG13 ILE   144      22.561  50.199  41.504  1.00  0.00           H  
ATOM   2294 HD11 ILE   144      24.020  49.076  42.928  1.00  0.00           H  
ATOM   2295 HD12 ILE   144      24.859  48.928  41.432  1.00  0.00           H  
ATOM   2296 HD13 ILE   144      25.329  50.266  42.533  1.00  0.00           H  
ATOM   2297  N   MET   145      25.865  52.379  37.766  1.00  0.00           N  
ATOM   2298  CA  MET   145      25.739  52.877  36.312  1.00  0.00           C  
ATOM   2299  C   MET   145      24.672  52.107  35.533  1.00  0.00           C  
ATOM   2300  O   MET   145      24.591  50.913  35.634  1.00  0.00           O  
ATOM   2301  CB  MET   145      27.067  52.787  35.537  1.00  0.00           C  
ATOM   2302  CG  MET   145      28.006  53.961  35.815  1.00  0.00           C  
ATOM   2303  SD  MET   145      27.497  55.498  35.134  1.00  0.00           S  
ATOM   2304  CE  MET   145      27.424  55.038  33.374  1.00  0.00           C  
ATOM   2305  H   MET   145      26.327  51.481  37.799  1.00  0.00           H  
ATOM   2306  HA  MET   145      25.399  53.897  36.487  1.00  0.00           H  
ATOM   2307  HB2 MET   145      27.627  51.938  35.929  1.00  0.00           H  
ATOM   2308  HB3 MET   145      27.008  52.611  34.463  1.00  0.00           H  
ATOM   2309  HG2 MET   145      28.248  54.018  36.876  1.00  0.00           H  
ATOM   2310  HG3 MET   145      28.977  53.713  35.386  1.00  0.00           H  
ATOM   2311  HE1 MET   145      27.727  55.906  32.789  1.00  0.00           H  
ATOM   2312  HE2 MET   145      28.120  54.218  33.198  1.00  0.00           H  
ATOM   2313  HE3 MET   145      26.432  54.697  33.077  1.00  0.00           H  
ATOM   2314  N   PRO   146      23.887  52.787  34.653  1.00  0.00           N  
ATOM   2315  CA  PRO   146      22.886  52.162  33.784  1.00  0.00           C  
ATOM   2316  C   PRO   146      23.487  51.549  32.524  1.00  0.00           C  
ATOM   2317  O   PRO   146      24.363  52.218  32.009  1.00  0.00           O  
ATOM   2318  CD  PRO   146      23.613  54.202  34.573  1.00  0.00           C  
ATOM   2319  CG  PRO   146      22.132  54.464  34.151  1.00  0.00           C  
ATOM   2320  CB  PRO   146      21.899  53.287  33.236  1.00  0.00           C  
ATOM   2321  HD2 PRO   146      24.270  54.774  33.918  1.00  0.00           H  
ATOM   2322  HD3 PRO   146      23.689  54.651  35.564  1.00  0.00           H  
ATOM   2323  HG2 PRO   146      22.049  55.422  33.639  1.00  0.00           H  
ATOM   2324  HG3 PRO   146      21.529  54.422  35.058  1.00  0.00           H  
ATOM   2325  HB2 PRO   146      22.174  53.704  32.267  1.00  0.00           H  
ATOM   2326  HB3 PRO   146      20.853  52.991  33.320  1.00  0.00           H  
ATOM   2327  HA  PRO   146      22.302  51.490  34.411  1.00  0.00           H  
ATOM   2328  N   ASP   147      23.110  50.350  32.134  1.00  0.00           N  
ATOM   2329  CA  ASP   147      23.686  49.635  31.021  1.00  0.00           C  
ATOM   2330  C   ASP   147      22.569  48.815  30.273  1.00  0.00           C  
ATOM   2331  O   ASP   147      22.206  49.340  29.210  1.00  0.00           O  
ATOM   2332  CB  ASP   147      24.977  48.898  31.466  1.00  0.00           C  
ATOM   2333  CG  ASP   147      25.728  48.409  30.227  1.00  0.00           C  
ATOM   2334  OD1 ASP   147      25.398  48.802  29.062  1.00  0.00           O  
ATOM   2335  OD2 ASP   147      26.740  47.732  30.331  1.00  0.00           O1-
ATOM   2336  H   ASP   147      22.434  49.882  32.720  1.00  0.00           H  
ATOM   2337  HA  ASP   147      23.989  50.404  30.310  1.00  0.00           H  
ATOM   2338  HB2 ASP   147      25.623  49.608  31.983  1.00  0.00           H  
ATOM   2339  HB3 ASP   147      24.760  48.056  32.124  1.00  0.00           H  
ATOM   2340  N   SER   148      22.132  47.636  30.672  1.00  0.00           N  
ATOM   2341  CA  SER   148      22.489  46.934  31.940  1.00  0.00           C  
ATOM   2342  C   SER   148      23.580  45.852  31.707  1.00  0.00           C  
ATOM   2343  O   SER   148      23.654  45.356  30.644  1.00  0.00           O  
ATOM   2344  CB  SER   148      21.218  46.294  32.647  1.00  0.00           C  
ATOM   2345  OG  SER   148      21.407  45.625  33.884  1.00  0.00           O  
ATOM   2346  H   SER   148      21.543  47.196  29.980  1.00  0.00           H  
ATOM   2347  HA  SER   148      22.897  47.648  32.656  1.00  0.00           H  
ATOM   2348  HB2 SER   148      20.553  47.149  32.770  1.00  0.00           H  
ATOM   2349  HB3 SER   148      20.688  45.636  31.959  1.00  0.00           H  
ATOM   2350  HG  SER   148      21.138  44.707  33.803  1.00  0.00           H  
ATOM   2351  N   ASN   149      24.402  45.524  32.693  1.00  0.00           N  
ATOM   2352  CA  ASN   149      25.362  44.333  32.620  1.00  0.00           C  
ATOM   2353  C   ASN   149      24.626  42.936  32.224  1.00  0.00           C  
ATOM   2354  O   ASN   149      25.229  42.089  31.654  1.00  0.00           O  
ATOM   2355  CB  ASN   149      25.961  44.246  33.999  1.00  0.00           C  
ATOM   2356  CG  ASN   149      24.953  43.688  35.009  1.00  0.00           C  
ATOM   2357  OD1 ASN   149      23.918  44.272  35.248  1.00  0.00           O  
ATOM   2358  ND2 ASN   149      25.216  42.628  35.729  1.00  0.00           N  
ATOM   2359  H   ASN   149      24.371  45.945  33.609  1.00  0.00           H  
ATOM   2360  HA  ASN   149      26.183  44.574  31.945  1.00  0.00           H  
ATOM   2361  HB2 ASN   149      26.795  43.563  33.845  1.00  0.00           H  
ATOM   2362  HB3 ASN   149      26.415  45.194  34.288  1.00  0.00           H  
ATOM   2363 HD21 ASN   149      26.075  42.115  35.592  1.00  0.00           H  
ATOM   2364 HD22 ASN   149      24.544  42.513  36.475  1.00  0.00           H  
ATOM   2365  N   ASP   150      23.388  42.771  32.527  1.00  0.00           N  
ATOM   2366  CA  ASP   150      22.726  41.475  32.262  1.00  0.00           C  
ATOM   2367  C   ASP   150      22.018  41.404  30.860  1.00  0.00           C  
ATOM   2368  O   ASP   150      21.543  40.271  30.549  1.00  0.00           O  
ATOM   2369  CB  ASP   150      21.713  41.244  33.389  1.00  0.00           C  
ATOM   2370  CG  ASP   150      20.751  42.465  33.682  1.00  0.00           C  
ATOM   2371  OD1 ASP   150      20.226  42.523  34.782  1.00  0.00           O  
ATOM   2372  OD2 ASP   150      20.607  43.279  32.707  1.00  0.00           O1-
ATOM   2373  H   ASP   150      22.919  43.466  33.091  1.00  0.00           H  
ATOM   2374  HA  ASP   150      23.360  40.589  32.231  1.00  0.00           H  
ATOM   2375  HB2 ASP   150      21.148  40.325  33.231  1.00  0.00           H  
ATOM   2376  HB3 ASP   150      22.276  40.966  34.279  1.00  0.00           H  
ATOM   2377  N   SER   151      22.112  42.443  29.993  1.00  0.00           N  
ATOM   2378  CA  SER   151      21.758  42.419  28.533  1.00  0.00           C  
ATOM   2379  C   SER   151      22.571  41.423  27.700  1.00  0.00           C  
ATOM   2380  O   SER   151      21.887  40.611  27.034  1.00  0.00           O  
ATOM   2381  CB  SER   151      21.866  43.838  27.910  1.00  0.00           C  
ATOM   2382  OG  SER   151      21.546  43.858  26.537  1.00  0.00           O  
ATOM   2383  H   SER   151      22.455  43.289  30.424  1.00  0.00           H  
ATOM   2384  HA  SER   151      20.701  42.151  28.536  1.00  0.00           H  
ATOM   2385  HB2 SER   151      21.277  44.558  28.479  1.00  0.00           H  
ATOM   2386  HB3 SER   151      22.880  44.233  27.986  1.00  0.00           H  
ATOM   2387  HG  SER   151      20.606  44.050  26.489  1.00  0.00           H  
ATOM   2388  N   PRO   152      23.933  41.309  27.698  1.00  0.00           N  
ATOM   2389  CA  PRO   152      24.565  40.297  26.854  1.00  0.00           C  
ATOM   2390  C   PRO   152      24.413  38.811  27.212  1.00  0.00           C  
ATOM   2391  O   PRO   152      24.126  37.986  26.313  1.00  0.00           O  
ATOM   2392  CD  PRO   152      24.925  42.234  28.353  1.00  0.00           C  
ATOM   2393  CG  PRO   152      26.294  41.614  28.078  1.00  0.00           C  
ATOM   2394  CB  PRO   152      26.061  40.579  27.018  1.00  0.00           C  
ATOM   2395  HD2 PRO   152      24.661  42.348  29.404  1.00  0.00           H  
ATOM   2396  HD3 PRO   152      24.739  43.200  27.885  1.00  0.00           H  
ATOM   2397  HG2 PRO   152      26.802  41.186  28.942  1.00  0.00           H  
ATOM   2398  HG3 PRO   152      26.960  42.323  27.587  1.00  0.00           H  
ATOM   2399  HB2 PRO   152      26.592  39.656  27.254  1.00  0.00           H  
ATOM   2400  HB3 PRO   152      26.458  40.811  26.030  1.00  0.00           H  
ATOM   2401  HA  PRO   152      24.220  40.396  25.825  1.00  0.00           H  
ATOM   2402  N   PRO   153      24.432  38.404  28.517  1.00  0.00           N  
ATOM   2403  CA  PRO   153      24.155  36.979  28.832  1.00  0.00           C  
ATOM   2404  C   PRO   153      22.697  36.500  28.485  1.00  0.00           C  
ATOM   2405  O   PRO   153      22.463  35.312  28.457  1.00  0.00           O  
ATOM   2406  CD  PRO   153      24.550  39.105  29.799  1.00  0.00           C  
ATOM   2407  CG  PRO   153      24.199  38.098  30.864  1.00  0.00           C  
ATOM   2408  CB  PRO   153      24.483  36.682  30.276  1.00  0.00           C  
ATOM   2409  HD2 PRO   153      23.820  39.909  29.899  1.00  0.00           H  
ATOM   2410  HD3 PRO   153      25.526  39.588  29.842  1.00  0.00           H  
ATOM   2411  HG2 PRO   153      23.128  38.133  31.065  1.00  0.00           H  
ATOM   2412  HG3 PRO   153      24.768  38.146  31.792  1.00  0.00           H  
ATOM   2413  HB2 PRO   153      24.016  35.823  30.758  1.00  0.00           H  
ATOM   2414  HB3 PRO   153      25.551  36.491  30.382  1.00  0.00           H  
ATOM   2415  HA  PRO   153      24.830  36.258  28.372  1.00  0.00           H  
ATOM   2416  N   ALA   154      21.731  37.412  28.370  1.00  0.00           N  
ATOM   2417  CA  ALA   154      20.354  37.155  28.029  1.00  0.00           C  
ATOM   2418  C   ALA   154      20.104  37.152  26.499  1.00  0.00           C  
ATOM   2419  O   ALA   154      18.966  36.874  26.070  1.00  0.00           O  
ATOM   2420  CB  ALA   154      19.533  38.164  28.833  1.00  0.00           C  
ATOM   2421  H   ALA   154      22.003  38.367  28.555  1.00  0.00           H  
ATOM   2422  HA  ALA   154      20.002  36.210  28.443  1.00  0.00           H  
ATOM   2423  HB1 ALA   154      19.825  39.157  28.493  1.00  0.00           H  
ATOM   2424  HB2 ALA   154      18.474  37.999  28.635  1.00  0.00           H  
ATOM   2425  HB3 ALA   154      19.738  38.005  29.892  1.00  0.00           H  
ATOM   2426  N   GLU   155      21.038  37.423  25.699  1.00  0.00           N  
ATOM   2427  CA  GLU   155      20.966  37.165  24.273  1.00  0.00           C  
ATOM   2428  C   GLU   155      21.272  35.621  23.959  1.00  0.00           C  
ATOM   2429  O   GLU   155      21.850  34.928  24.775  1.00  0.00           O  
ATOM   2430  CB  GLU   155      22.031  37.926  23.485  1.00  0.00           C  
ATOM   2431  CG  GLU   155      21.822  39.437  23.563  1.00  0.00           C  
ATOM   2432  CD  GLU   155      20.479  39.845  22.840  1.00  0.00           C  
ATOM   2433  OE1 GLU   155      20.332  39.436  21.643  1.00  0.00           O  
ATOM   2434  OE2 GLU   155      19.514  40.289  23.533  1.00  0.00           O1-
ATOM   2435  H   GLU   155      21.952  37.791  25.919  1.00  0.00           H  
ATOM   2436  HA  GLU   155      19.965  37.442  23.941  1.00  0.00           H  
ATOM   2437  HB2 GLU   155      23.014  37.629  23.850  1.00  0.00           H  
ATOM   2438  HB3 GLU   155      22.035  37.519  22.474  1.00  0.00           H  
ATOM   2439  HG2 GLU   155      21.664  39.701  24.609  1.00  0.00           H  
ATOM   2440  HG3 GLU   155      22.716  39.971  23.242  1.00  0.00           H  
ATOM   2441  N   ARG   156      20.910  35.092  22.749  1.00  0.00           N  
ATOM   2442  CA  ARG   156      21.364  33.771  22.278  1.00  0.00           C  
ATOM   2443  C   ARG   156      22.735  33.782  21.897  1.00  0.00           C  
ATOM   2444  O   ARG   156      23.393  34.681  21.344  1.00  0.00           O  
ATOM   2445  CB  ARG   156      20.493  33.342  21.066  1.00  0.00           C  
ATOM   2446  CG  ARG   156      19.008  33.347  21.362  1.00  0.00           C  
ATOM   2447  CD  ARG   156      18.136  32.825  20.242  1.00  0.00           C  
ATOM   2448  NE  ARG   156      16.803  32.505  20.659  1.00  0.00           N  
ATOM   2449  CZ  ARG   156      15.760  32.231  19.902  1.00  0.00           C  
ATOM   2450  NH1 ARG   156      15.991  31.786  18.702  1.00  0.00           N  
ATOM   2451  NH2 ARG   156      14.588  32.472  20.274  1.00  0.00           N1+
ATOM   2452  H   ARG   156      20.461  35.701  22.080  1.00  0.00           H  
ATOM   2453  HA  ARG   156      21.237  32.997  23.034  1.00  0.00           H  
ATOM   2454  HB2 ARG   156      20.725  33.980  20.213  1.00  0.00           H  
ATOM   2455  HB3 ARG   156      20.764  32.311  20.839  1.00  0.00           H  
ATOM   2456  HG2 ARG   156      18.902  32.752  22.270  1.00  0.00           H  
ATOM   2457  HG3 ARG   156      18.538  34.308  21.569  1.00  0.00           H  
ATOM   2458  HD2 ARG   156      18.119  33.642  19.521  1.00  0.00           H  
ATOM   2459  HD3 ARG   156      18.748  32.039  19.800  1.00  0.00           H  
ATOM   2460  HE  ARG   156      16.534  32.788  21.590  1.00  0.00           H  
ATOM   2461 HH11 ARG   156      16.910  31.647  18.307  1.00  0.00           H  
ATOM   2462 HH12 ARG   156      15.220  31.543  18.097  1.00  0.00           H  
ATOM   2463 HH21 ARG   156      14.363  32.711  21.229  1.00  0.00           H  
ATOM   2464 HH22 ARG   156      13.884  32.544  19.554  1.00  0.00           H  
ATOM   2465  N   GLU   157      23.264  32.577  21.927  1.00  0.00           N  
ATOM   2466  CA  GLU   157      24.664  32.380  21.521  1.00  0.00           C  
ATOM   2467  C   GLU   157      24.762  31.927  20.026  1.00  0.00           C  
ATOM   2468  O   GLU   157      24.281  30.818  19.701  1.00  0.00           O  
ATOM   2469  CB  GLU   157      25.268  31.307  22.533  1.00  0.00           C  
ATOM   2470  CG  GLU   157      26.666  30.893  21.981  1.00  0.00           C  
ATOM   2471  CD  GLU   157      27.735  31.994  21.754  1.00  0.00           C  
ATOM   2472  OE1 GLU   157      28.501  31.859  20.749  1.00  0.00           O  
ATOM   2473  OE2 GLU   157      27.832  32.997  22.504  1.00  0.00           O1-
ATOM   2474  H   GLU   157      22.745  31.750  22.183  1.00  0.00           H  
ATOM   2475  HA  GLU   157      25.219  33.318  21.559  1.00  0.00           H  
ATOM   2476  HB2 GLU   157      25.304  31.724  23.539  1.00  0.00           H  
ATOM   2477  HB3 GLU   157      24.639  30.423  22.641  1.00  0.00           H  
ATOM   2478  HG2 GLU   157      27.083  30.231  22.740  1.00  0.00           H  
ATOM   2479  HG3 GLU   157      26.425  30.271  21.119  1.00  0.00           H  
ATOM   2480  N   PRO   158      25.404  32.732  19.187  1.00  0.00           N  
ATOM   2481  CA  PRO   158      25.431  32.347  17.709  1.00  0.00           C  
ATOM   2482  C   PRO   158      26.348  31.107  17.421  1.00  0.00           C  
ATOM   2483  O   PRO   158      26.114  30.498  16.398  1.00  0.00           O  
ATOM   2484  CD  PRO   158      26.110  34.017  19.277  1.00  0.00           C  
ATOM   2485  CG  PRO   158      26.925  34.327  18.006  1.00  0.00           C  
ATOM   2486  CB  PRO   158      26.079  33.501  16.988  1.00  0.00           C  
ATOM   2487  HD2 PRO   158      26.902  34.013  20.025  1.00  0.00           H  
ATOM   2488  HD3 PRO   158      25.368  34.813  19.345  1.00  0.00           H  
ATOM   2489  HG2 PRO   158      27.887  33.815  17.967  1.00  0.00           H  
ATOM   2490  HG3 PRO   158      27.028  35.390  17.794  1.00  0.00           H  
ATOM   2491  HB2 PRO   158      26.620  33.189  16.095  1.00  0.00           H  
ATOM   2492  HB3 PRO   158      25.285  34.143  16.606  1.00  0.00           H  
ATOM   2493  HA  PRO   158      24.454  32.208  17.246  1.00  0.00           H  
ATOM   2494  N   GLY   159      27.334  30.837  18.313  1.00  0.00           N  
ATOM   2495  CA  GLY   159      28.363  29.743  18.212  1.00  0.00           C  
ATOM   2496  C   GLY   159      28.101  28.619  19.247  1.00  0.00           C  
ATOM   2497  O   GLY   159      26.997  28.122  19.378  1.00  0.00           O  
ATOM   2498  H   GLY   159      27.296  31.431  19.129  1.00  0.00           H  
ATOM   2499  HA2 GLY   159      28.290  29.383  17.185  1.00  0.00           H  
ATOM   2500  HA3 GLY   159      29.335  30.170  18.461  1.00  0.00           H  
ATOM   2501  N   GLU   160      29.097  28.316  20.040  1.00  0.00           N  
ATOM   2502  CA  GLU   160      29.135  27.403  21.229  1.00  0.00           C  
ATOM   2503  C   GLU   160      29.968  27.990  22.354  1.00  0.00           C  
ATOM   2504  O   GLU   160      30.989  28.628  21.957  1.00  0.00           O  
ATOM   2505  CB  GLU   160      29.749  26.045  20.873  1.00  0.00           C  
ATOM   2506  CG  GLU   160      29.053  25.237  19.800  1.00  0.00           C  
ATOM   2507  CD  GLU   160      27.650  24.727  20.302  1.00  0.00           C  
ATOM   2508  OE1 GLU   160      27.137  25.073  21.435  1.00  0.00           O  
ATOM   2509  OE2 GLU   160      27.040  23.920  19.571  1.00  0.00           O1-
ATOM   2510  H   GLU   160      30.017  28.710  19.902  1.00  0.00           H  
ATOM   2511  HA  GLU   160      28.103  27.359  21.576  1.00  0.00           H  
ATOM   2512  HB2 GLU   160      30.719  26.310  20.452  1.00  0.00           H  
ATOM   2513  HB3 GLU   160      29.882  25.449  21.777  1.00  0.00           H  
ATOM   2514  HG2 GLU   160      28.905  25.820  18.892  1.00  0.00           H  
ATOM   2515  HG3 GLU   160      29.697  24.406  19.512  1.00  0.00           H  
ATOM   2516  N   VAL   161      29.687  27.781  23.627  1.00  0.00           N  
ATOM   2517  CA  VAL   161      30.402  28.103  24.843  1.00  0.00           C  
ATOM   2518  C   VAL   161      31.841  27.520  24.900  1.00  0.00           C  
ATOM   2519  O   VAL   161      32.075  26.354  24.671  1.00  0.00           O  
ATOM   2520  CB  VAL   161      29.518  27.727  26.089  1.00  0.00           C  
ATOM   2521  CG1 VAL   161      30.275  27.881  27.468  1.00  0.00           C  
ATOM   2522  CG2 VAL   161      28.301  28.666  26.149  1.00  0.00           C  
ATOM   2523  H   VAL   161      28.895  27.155  23.660  1.00  0.00           H  
ATOM   2524  HA  VAL   161      30.414  29.193  24.840  1.00  0.00           H  
ATOM   2525  HB  VAL   161      29.296  26.660  26.069  1.00  0.00           H  
ATOM   2526 HG11 VAL   161      30.665  28.898  27.424  1.00  0.00           H  
ATOM   2527 HG12 VAL   161      29.545  27.932  28.276  1.00  0.00           H  
ATOM   2528 HG13 VAL   161      31.034  27.099  27.494  1.00  0.00           H  
ATOM   2529 HG21 VAL   161      27.582  28.549  25.339  1.00  0.00           H  
ATOM   2530 HG22 VAL   161      27.737  28.498  27.067  1.00  0.00           H  
ATOM   2531 HG23 VAL   161      28.660  29.695  26.161  1.00  0.00           H  
ATOM   2532  N   VAL   162      32.769  28.404  25.304  1.00  0.00           N  
ATOM   2533  CA  VAL   162      34.253  28.228  25.130  1.00  0.00           C  
ATOM   2534  C   VAL   162      34.935  27.515  26.331  1.00  0.00           C  
ATOM   2535  O   VAL   162      34.454  27.694  27.448  1.00  0.00           O  
ATOM   2536  CB  VAL   162      35.003  29.564  24.858  1.00  0.00           C  
ATOM   2537  CG1 VAL   162      36.438  29.380  24.418  1.00  0.00           C  
ATOM   2538  CG2 VAL   162      34.262  30.403  23.747  1.00  0.00           C  
ATOM   2539  H   VAL   162      32.417  29.240  25.748  1.00  0.00           H  
ATOM   2540  HA  VAL   162      34.396  27.587  24.260  1.00  0.00           H  
ATOM   2541  HB  VAL   162      34.916  30.173  25.758  1.00  0.00           H  
ATOM   2542 HG11 VAL   162      37.104  28.958  25.171  1.00  0.00           H  
ATOM   2543 HG12 VAL   162      36.434  28.719  23.552  1.00  0.00           H  
ATOM   2544 HG13 VAL   162      36.917  30.317  24.134  1.00  0.00           H  
ATOM   2545 HG21 VAL   162      34.238  29.822  22.825  1.00  0.00           H  
ATOM   2546 HG22 VAL   162      33.338  30.820  24.148  1.00  0.00           H  
ATOM   2547 HG23 VAL   162      34.885  31.250  23.461  1.00  0.00           H  
ATOM   2548  N   ASP   163      36.020  26.722  26.176  1.00  0.00           N  
ATOM   2549  CA  ASP   163      36.870  26.037  27.173  1.00  0.00           C  
ATOM   2550  C   ASP   163      37.681  27.010  28.045  1.00  0.00           C  
ATOM   2551  O   ASP   163      38.410  27.816  27.404  1.00  0.00           O  
ATOM   2552  CB  ASP   163      37.784  25.069  26.401  1.00  0.00           C  
ATOM   2553  CG  ASP   163      38.777  24.174  27.232  1.00  0.00           C  
ATOM   2554  OD1 ASP   163      38.729  24.157  28.410  1.00  0.00           O  
ATOM   2555  OD2 ASP   163      39.586  23.421  26.644  1.00  0.00           O1-
ATOM   2556  H   ASP   163      36.385  26.760  25.235  1.00  0.00           H  
ATOM   2557  HA  ASP   163      36.206  25.480  27.835  1.00  0.00           H  
ATOM   2558  HB2 ASP   163      37.092  24.328  26.000  1.00  0.00           H  
ATOM   2559  HB3 ASP   163      38.409  25.603  25.686  1.00  0.00           H  
ATOM   2560  N   SER   164      37.429  27.148  29.338  1.00  0.00           N  
ATOM   2561  CA  SER   164      37.918  28.248  30.246  1.00  0.00           C  
ATOM   2562  C   SER   164      39.404  28.438  30.397  1.00  0.00           C  
ATOM   2563  O   SER   164      40.149  27.391  30.428  1.00  0.00           O  
ATOM   2564  CB  SER   164      37.417  28.006  31.662  1.00  0.00           C  
ATOM   2565  OG  SER   164      37.811  28.857  32.703  1.00  0.00           O  
ATOM   2566  H   SER   164      36.744  26.489  29.683  1.00  0.00           H  
ATOM   2567  HA  SER   164      37.419  29.168  29.942  1.00  0.00           H  
ATOM   2568  HB2 SER   164      36.331  28.103  31.687  1.00  0.00           H  
ATOM   2569  HB3 SER   164      37.542  26.941  31.858  1.00  0.00           H  
ATOM   2570  HG  SER   164      37.014  29.337  32.937  1.00  0.00           H  
ATOM   2571  N   LEU   165      39.851  29.698  30.427  1.00  0.00           N  
ATOM   2572  CA  LEU   165      41.232  30.041  30.636  1.00  0.00           C  
ATOM   2573  C   LEU   165      41.907  29.490  31.869  1.00  0.00           C  
ATOM   2574  O   LEU   165      43.133  29.561  31.915  1.00  0.00           O  
ATOM   2575  CB  LEU   165      41.567  31.580  30.452  1.00  0.00           C  
ATOM   2576  CG  LEU   165      41.157  32.226  29.170  1.00  0.00           C  
ATOM   2577  CD1 LEU   165      41.141  33.713  29.317  1.00  0.00           C  
ATOM   2578  CD2 LEU   165      41.898  31.856  27.909  1.00  0.00           C  
ATOM   2579  H   LEU   165      39.134  30.408  30.456  1.00  0.00           H  
ATOM   2580  HA  LEU   165      41.892  29.621  29.877  1.00  0.00           H  
ATOM   2581  HB2 LEU   165      41.069  32.161  31.228  1.00  0.00           H  
ATOM   2582  HB3 LEU   165      42.650  31.667  30.547  1.00  0.00           H  
ATOM   2583  HG  LEU   165      40.134  31.862  29.072  1.00  0.00           H  
ATOM   2584 HD11 LEU   165      40.559  34.016  30.188  1.00  0.00           H  
ATOM   2585 HD12 LEU   165      42.171  33.997  29.532  1.00  0.00           H  
ATOM   2586 HD13 LEU   165      40.714  34.133  28.406  1.00  0.00           H  
ATOM   2587 HD21 LEU   165      42.938  32.153  28.048  1.00  0.00           H  
ATOM   2588 HD22 LEU   165      41.987  30.769  27.895  1.00  0.00           H  
ATOM   2589 HD23 LEU   165      41.468  32.389  27.062  1.00  0.00           H  
ATOM   2590  N   VAL   166      41.215  29.043  32.920  1.00  0.00           N  
ATOM   2591  CA  VAL   166      41.827  28.845  34.253  1.00  0.00           C  
ATOM   2592  C   VAL   166      42.883  27.792  34.111  1.00  0.00           C  
ATOM   2593  O   VAL   166      42.693  26.839  33.333  1.00  0.00           O  
ATOM   2594  CB  VAL   166      40.696  28.425  35.237  1.00  0.00           C  
ATOM   2595  CG1 VAL   166      41.159  27.725  36.439  1.00  0.00           C  
ATOM   2596  CG2 VAL   166      39.932  29.714  35.657  1.00  0.00           C  
ATOM   2597  H   VAL   166      40.216  28.910  32.857  1.00  0.00           H  
ATOM   2598  HA  VAL   166      42.284  29.817  34.441  1.00  0.00           H  
ATOM   2599  HB  VAL   166      39.919  27.893  34.690  1.00  0.00           H  
ATOM   2600 HG11 VAL   166      41.688  26.803  36.195  1.00  0.00           H  
ATOM   2601 HG12 VAL   166      42.010  28.286  36.828  1.00  0.00           H  
ATOM   2602 HG13 VAL   166      40.393  27.723  37.214  1.00  0.00           H  
ATOM   2603 HG21 VAL   166      39.526  30.148  34.743  1.00  0.00           H  
ATOM   2604 HG22 VAL   166      39.096  29.515  36.327  1.00  0.00           H  
ATOM   2605 HG23 VAL   166      40.612  30.482  36.028  1.00  0.00           H  
ATOM   2606  N   GLY   167      43.974  27.857  34.916  1.00  0.00           N  
ATOM   2607  CA  GLY   167      45.235  27.048  34.900  1.00  0.00           C  
ATOM   2608  C   GLY   167      46.184  27.417  33.691  1.00  0.00           C  
ATOM   2609  O   GLY   167      47.321  26.864  33.619  1.00  0.00           O  
ATOM   2610  H   GLY   167      44.013  28.706  35.461  1.00  0.00           H  
ATOM   2611  HA2 GLY   167      45.810  27.201  35.813  1.00  0.00           H  
ATOM   2612  HA3 GLY   167      44.934  26.004  34.812  1.00  0.00           H  
ATOM   2613  N   LYS   168      45.859  28.383  32.797  1.00  0.00           N  
ATOM   2614  CA  LYS   168      46.832  28.864  31.783  1.00  0.00           C  
ATOM   2615  C   LYS   168      47.810  29.940  32.322  1.00  0.00           C  
ATOM   2616  O   LYS   168      47.442  30.832  33.031  1.00  0.00           O  
ATOM   2617  CB  LYS   168      46.131  29.414  30.559  1.00  0.00           C  
ATOM   2618  CG  LYS   168      45.492  28.326  29.711  1.00  0.00           C  
ATOM   2619  CD  LYS   168      44.935  28.967  28.413  1.00  0.00           C  
ATOM   2620  CE  LYS   168      44.418  27.912  27.445  1.00  0.00           C  
ATOM   2621  NZ  LYS   168      43.740  28.477  26.298  1.00  0.00           N1+
ATOM   2622  H   LYS   168      44.892  28.660  32.713  1.00  0.00           H  
ATOM   2623  HA  LYS   168      47.480  28.060  31.434  1.00  0.00           H  
ATOM   2624  HB2 LYS   168      45.347  30.157  30.709  1.00  0.00           H  
ATOM   2625  HB3 LYS   168      46.972  29.783  29.972  1.00  0.00           H  
ATOM   2626  HG2 LYS   168      46.171  27.476  29.644  1.00  0.00           H  
ATOM   2627  HG3 LYS   168      44.605  27.983  30.244  1.00  0.00           H  
ATOM   2628  HD2 LYS   168      44.112  29.589  28.764  1.00  0.00           H  
ATOM   2629  HD3 LYS   168      45.681  29.538  27.860  1.00  0.00           H  
ATOM   2630  HE2 LYS   168      45.320  27.385  27.133  1.00  0.00           H  
ATOM   2631  HE3 LYS   168      43.809  27.192  27.992  1.00  0.00           H  
ATOM   2632  HZ1 LYS   168      42.766  28.617  26.526  1.00  0.00           H  
ATOM   2633  HZ2 LYS   168      44.154  29.219  25.752  1.00  0.00           H  
ATOM   2634  HZ3 LYS   168      43.779  27.711  25.642  1.00  0.00           H  
ATOM   2635  N   GLN   169      49.065  29.844  31.963  1.00  0.00           N  
ATOM   2636  CA  GLN   169      50.142  30.806  32.225  1.00  0.00           C  
ATOM   2637  C   GLN   169      50.002  32.032  31.343  1.00  0.00           C  
ATOM   2638  O   GLN   169      49.596  31.891  30.183  1.00  0.00           O  
ATOM   2639  CB  GLN   169      51.542  30.142  31.940  1.00  0.00           C  
ATOM   2640  CG  GLN   169      51.928  29.071  32.925  1.00  0.00           C  
ATOM   2641  CD  GLN   169      51.088  27.809  32.821  1.00  0.00           C  
ATOM   2642  OE1 GLN   169      50.642  27.362  31.756  1.00  0.00           O  
ATOM   2643  NE2 GLN   169      50.958  27.159  33.909  1.00  0.00           N  
ATOM   2644  H   GLN   169      49.268  28.987  31.469  1.00  0.00           H  
ATOM   2645  HA  GLN   169      50.123  31.103  33.273  1.00  0.00           H  
ATOM   2646  HB2 GLN   169      51.497  29.774  30.915  1.00  0.00           H  
ATOM   2647  HB3 GLN   169      52.351  30.871  31.894  1.00  0.00           H  
ATOM   2648  HG2 GLN   169      52.970  28.796  32.759  1.00  0.00           H  
ATOM   2649  HG3 GLN   169      51.821  29.506  33.919  1.00  0.00           H  
ATOM   2650 HE21 GLN   169      51.252  27.566  34.785  1.00  0.00           H  
ATOM   2651 HE22 GLN   169      50.405  26.316  33.855  1.00  0.00           H  
ATOM   2652  N   VAL   170      50.541  33.068  31.856  1.00  0.00           N  
ATOM   2653  CA  VAL   170      50.627  34.385  31.223  1.00  0.00           C  
ATOM   2654  C   VAL   170      51.798  35.244  31.576  1.00  0.00           C  
ATOM   2655  O   VAL   170      52.327  35.135  32.688  1.00  0.00           O  
ATOM   2656  CB  VAL   170      49.320  35.218  31.483  1.00  0.00           C  
ATOM   2657  CG1 VAL   170      48.123  34.905  30.632  1.00  0.00           C  
ATOM   2658  CG2 VAL   170      48.808  35.264  32.961  1.00  0.00           C  
ATOM   2659  H   VAL   170      50.926  33.070  32.790  1.00  0.00           H  
ATOM   2660  HA  VAL   170      50.625  34.114  30.167  1.00  0.00           H  
ATOM   2661  HB  VAL   170      49.456  36.257  31.183  1.00  0.00           H  
ATOM   2662 HG11 VAL   170      48.503  34.812  29.615  1.00  0.00           H  
ATOM   2663 HG12 VAL   170      47.722  33.915  30.847  1.00  0.00           H  
ATOM   2664 HG13 VAL   170      47.253  35.551  30.750  1.00  0.00           H  
ATOM   2665 HG21 VAL   170      47.945  35.930  32.962  1.00  0.00           H  
ATOM   2666 HG22 VAL   170      48.398  34.307  33.282  1.00  0.00           H  
ATOM   2667 HG23 VAL   170      49.580  35.658  33.622  1.00  0.00           H  
ATOM   2668  N   GLU   171      52.227  36.229  30.733  1.00  0.00           N  
ATOM   2669  CA  GLU   171      53.384  37.162  31.052  1.00  0.00           C  
ATOM   2670  C   GLU   171      53.222  38.672  30.716  1.00  0.00           C  
ATOM   2671  O   GLU   171      52.484  39.121  29.827  1.00  0.00           O  
ATOM   2672  CB  GLU   171      54.672  36.543  30.382  1.00  0.00           C  
ATOM   2673  CG  GLU   171      54.742  36.322  28.922  1.00  0.00           C  
ATOM   2674  CD  GLU   171      55.822  35.395  28.335  1.00  0.00           C  
ATOM   2675  OE1 GLU   171      56.012  35.404  27.050  1.00  0.00           O  
ATOM   2676  OE2 GLU   171      56.608  34.737  29.115  1.00  0.00           O1-
ATOM   2677  H   GLU   171      51.742  36.311  29.851  1.00  0.00           H  
ATOM   2678  HA  GLU   171      53.575  37.185  32.124  1.00  0.00           H  
ATOM   2679  HB2 GLU   171      55.524  37.151  30.689  1.00  0.00           H  
ATOM   2680  HB3 GLU   171      54.724  35.575  30.881  1.00  0.00           H  
ATOM   2681  HG2 GLU   171      53.750  36.123  28.517  1.00  0.00           H  
ATOM   2682  HG3 GLU   171      54.977  37.298  28.497  1.00  0.00           H  
ATOM   2683  N   TYR   172      54.066  39.524  31.335  1.00  0.00           N  
ATOM   2684  CA  TYR   172      53.903  40.930  31.401  1.00  0.00           C  
ATOM   2685  C   TYR   172      55.221  41.552  31.348  1.00  0.00           C  
ATOM   2686  O   TYR   172      56.029  41.426  32.319  1.00  0.00           O  
ATOM   2687  CB  TYR   172      53.245  41.192  32.745  1.00  0.00           C  
ATOM   2688  CG  TYR   172      51.807  40.668  32.870  1.00  0.00           C  
ATOM   2689  CD1 TYR   172      51.531  39.310  33.171  1.00  0.00           C  
ATOM   2690  CE1 TYR   172      50.195  38.874  33.187  1.00  0.00           C  
ATOM   2691  CZ  TYR   172      49.094  39.789  33.143  1.00  0.00           C  
ATOM   2692  OH  TYR   172      47.817  39.284  33.170  1.00  0.00           O  
ATOM   2693  CE2 TYR   172      49.388  41.165  32.884  1.00  0.00           C  
ATOM   2694  CD2 TYR   172      50.727  41.559  32.735  1.00  0.00           C  
ATOM   2695  H   TYR   172      54.657  39.107  32.040  1.00  0.00           H  
ATOM   2696  HA  TYR   172      53.368  41.356  30.553  1.00  0.00           H  
ATOM   2697  HB2 TYR   172      53.797  40.818  33.608  1.00  0.00           H  
ATOM   2698  HB3 TYR   172      53.270  42.279  32.825  1.00  0.00           H  
ATOM   2699  HD1 TYR   172      52.275  38.584  33.466  1.00  0.00           H  
ATOM   2700  HE1 TYR   172      50.107  37.842  33.493  1.00  0.00           H  
ATOM   2701  HH  TYR   172      47.179  39.820  32.693  1.00  0.00           H  
ATOM   2702  HE2 TYR   172      48.614  41.889  32.677  1.00  0.00           H  
ATOM   2703  HD2 TYR   172      50.920  42.608  32.567  1.00  0.00           H  
ATOM   2704  N   ALA   173      55.504  42.298  30.301  1.00  0.00           N  
ATOM   2705  CA  ALA   173      56.782  42.894  29.956  1.00  0.00           C  
ATOM   2706  C   ALA   173      56.704  44.385  29.732  1.00  0.00           C  
ATOM   2707  O   ALA   173      55.800  44.934  29.054  1.00  0.00           O  
ATOM   2708  CB  ALA   173      57.256  42.151  28.702  1.00  0.00           C  
ATOM   2709  H   ALA   173      54.788  42.353  29.590  1.00  0.00           H  
ATOM   2710  HA  ALA   173      57.496  42.802  30.775  1.00  0.00           H  
ATOM   2711  HB1 ALA   173      56.407  42.218  28.022  1.00  0.00           H  
ATOM   2712  HB2 ALA   173      58.171  42.589  28.304  1.00  0.00           H  
ATOM   2713  HB3 ALA   173      57.531  41.113  28.891  1.00  0.00           H  
ATOM   2714  N   LYS   174      57.755  45.086  30.153  1.00  0.00           N  
ATOM   2715  CA  LYS   174      57.719  46.604  30.351  1.00  0.00           C  
ATOM   2716  C   LYS   174      58.733  47.264  29.362  1.00  0.00           C  
ATOM   2717  O   LYS   174      59.556  46.629  28.759  1.00  0.00           O  
ATOM   2718  CB  LYS   174      57.929  46.720  31.894  1.00  0.00           C  
ATOM   2719  CG  LYS   174      57.878  48.081  32.492  1.00  0.00           C  
ATOM   2720  CD  LYS   174      57.909  48.003  34.063  1.00  0.00           C  
ATOM   2721  CE  LYS   174      58.213  49.377  34.651  1.00  0.00           C  
ATOM   2722  NZ  LYS   174      59.542  49.895  34.275  1.00  0.00           N1+
ATOM   2723  H   LYS   174      58.587  44.624  30.491  1.00  0.00           H  
ATOM   2724  HA  LYS   174      56.739  47.006  30.092  1.00  0.00           H  
ATOM   2725  HB2 LYS   174      57.030  46.271  32.317  1.00  0.00           H  
ATOM   2726  HB3 LYS   174      58.808  46.241  32.326  1.00  0.00           H  
ATOM   2727  HG2 LYS   174      58.724  48.687  32.168  1.00  0.00           H  
ATOM   2728  HG3 LYS   174      56.946  48.519  32.133  1.00  0.00           H  
ATOM   2729  HD2 LYS   174      56.948  47.646  34.431  1.00  0.00           H  
ATOM   2730  HD3 LYS   174      58.701  47.316  34.361  1.00  0.00           H  
ATOM   2731  HE2 LYS   174      57.420  50.031  34.289  1.00  0.00           H  
ATOM   2732  HE3 LYS   174      58.266  49.271  35.734  1.00  0.00           H  
ATOM   2733  HZ1 LYS   174      59.880  50.684  34.807  1.00  0.00           H  
ATOM   2734  HZ2 LYS   174      60.247  49.176  34.351  1.00  0.00           H  
ATOM   2735  HZ3 LYS   174      59.498  50.144  33.297  1.00  0.00           H  
ATOM   2736  N   GLU   175      58.630  48.545  29.179  1.00  0.00           N  
ATOM   2737  CA  GLU   175      59.402  49.299  28.229  1.00  0.00           C  
ATOM   2738  C   GLU   175      60.952  49.380  28.325  1.00  0.00           C  
ATOM   2739  O   GLU   175      61.720  49.758  27.408  1.00  0.00           O  
ATOM   2740  CB  GLU   175      58.882  50.813  28.348  1.00  0.00           C  
ATOM   2741  CG  GLU   175      59.298  51.686  29.524  1.00  0.00           C  
ATOM   2742  CD  GLU   175      58.556  51.224  30.806  1.00  0.00           C  
ATOM   2743  OE1 GLU   175      59.171  51.359  31.902  1.00  0.00           O  
ATOM   2744  OE2 GLU   175      57.353  50.876  30.712  1.00  0.00           O1-
ATOM   2745  H   GLU   175      57.981  49.055  29.760  1.00  0.00           H  
ATOM   2746  HA  GLU   175      59.164  48.913  27.237  1.00  0.00           H  
ATOM   2747  HB2 GLU   175      59.284  51.186  27.406  1.00  0.00           H  
ATOM   2748  HB3 GLU   175      57.793  50.840  28.324  1.00  0.00           H  
ATOM   2749  HG2 GLU   175      60.374  51.530  29.605  1.00  0.00           H  
ATOM   2750  HG3 GLU   175      59.114  52.738  29.310  1.00  0.00           H  
ATOM   2751  N   ASP   176      61.454  48.915  29.471  1.00  0.00           N  
ATOM   2752  CA  ASP   176      62.870  48.533  29.797  1.00  0.00           C  
ATOM   2753  C   ASP   176      63.342  47.107  29.332  1.00  0.00           C  
ATOM   2754  O   ASP   176      64.500  46.739  29.423  1.00  0.00           O  
ATOM   2755  CB  ASP   176      63.124  48.784  31.306  1.00  0.00           C  
ATOM   2756  CG  ASP   176      62.029  48.147  32.169  1.00  0.00           C  
ATOM   2757  OD1 ASP   176      61.812  48.556  33.347  1.00  0.00           O  
ATOM   2758  OD2 ASP   176      61.303  47.297  31.664  1.00  0.00           O1-
ATOM   2759  H   ASP   176      60.813  48.661  30.209  1.00  0.00           H  
ATOM   2760  HA  ASP   176      63.487  49.250  29.255  1.00  0.00           H  
ATOM   2761  HB2 ASP   176      64.087  48.372  31.605  1.00  0.00           H  
ATOM   2762  HB3 ASP   176      63.125  49.870  31.404  1.00  0.00           H  
ATOM   2763  N   GLY   177      62.378  46.282  28.919  1.00  0.00           N  
ATOM   2764  CA  GLY   177      62.537  44.940  28.508  1.00  0.00           C  
ATOM   2765  C   GLY   177      62.487  43.864  29.646  1.00  0.00           C  
ATOM   2766  O   GLY   177      62.737  42.647  29.397  1.00  0.00           O  
ATOM   2767  H   GLY   177      61.463  46.699  28.815  1.00  0.00           H  
ATOM   2768  HA2 GLY   177      61.750  44.797  27.767  1.00  0.00           H  
ATOM   2769  HA3 GLY   177      63.516  44.929  28.028  1.00  0.00           H  
ATOM   2770  N   SER   178      62.288  44.266  30.916  1.00  0.00           N  
ATOM   2771  CA  SER   178      61.936  43.411  32.066  1.00  0.00           C  
ATOM   2772  C   SER   178      60.682  42.553  31.715  1.00  0.00           C  
ATOM   2773  O   SER   178      59.882  42.819  30.810  1.00  0.00           O  
ATOM   2774  CB  SER   178      61.923  44.297  33.313  1.00  0.00           C  
ATOM   2775  OG  SER   178      60.863  45.198  33.415  1.00  0.00           O  
ATOM   2776  H   SER   178      62.123  45.255  31.040  1.00  0.00           H  
ATOM   2777  HA  SER   178      62.761  42.712  32.209  1.00  0.00           H  
ATOM   2778  HB2 SER   178      61.813  43.588  34.133  1.00  0.00           H  
ATOM   2779  HB3 SER   178      62.847  44.868  33.406  1.00  0.00           H  
ATOM   2780  HG  SER   178      60.990  45.913  32.787  1.00  0.00           H  
ATOM   2781  N   LYS   179      60.466  41.505  32.540  1.00  0.00           N  
ATOM   2782  CA  LYS   179      59.274  40.545  32.429  1.00  0.00           C  
ATOM   2783  C   LYS   179      58.863  39.966  33.761  1.00  0.00           C  
ATOM   2784  O   LYS   179      59.680  39.564  34.605  1.00  0.00           O  
ATOM   2785  CB  LYS   179      59.613  39.441  31.408  1.00  0.00           C  
ATOM   2786  CG  LYS   179      58.285  38.797  30.893  1.00  0.00           C  
ATOM   2787  CD  LYS   179      58.482  37.491  30.110  1.00  0.00           C  
ATOM   2788  CE  LYS   179      58.947  36.417  31.131  1.00  0.00           C  
ATOM   2789  NZ  LYS   179      59.190  35.172  30.393  1.00  0.00           N1+
ATOM   2790  H   LYS   179      61.110  41.293  33.289  1.00  0.00           H  
ATOM   2791  HA  LYS   179      58.491  41.232  32.110  1.00  0.00           H  
ATOM   2792  HB2 LYS   179      60.094  39.930  30.560  1.00  0.00           H  
ATOM   2793  HB3 LYS   179      60.264  38.662  31.805  1.00  0.00           H  
ATOM   2794  HG2 LYS   179      57.520  38.686  31.660  1.00  0.00           H  
ATOM   2795  HG3 LYS   179      57.725  39.542  30.327  1.00  0.00           H  
ATOM   2796  HD2 LYS   179      57.555  37.177  29.631  1.00  0.00           H  
ATOM   2797  HD3 LYS   179      59.177  37.590  29.276  1.00  0.00           H  
ATOM   2798  HE2 LYS   179      59.931  36.667  31.528  1.00  0.00           H  
ATOM   2799  HE3 LYS   179      58.139  36.184  31.825  1.00  0.00           H  
ATOM   2800  HZ1 LYS   179      59.422  34.382  30.978  1.00  0.00           H  
ATOM   2801  HZ2 LYS   179      58.351  35.023  29.850  1.00  0.00           H  
ATOM   2802  HZ3 LYS   179      59.896  35.306  29.683  1.00  0.00           H  
ATOM   2803  N   ARG   180      57.537  39.930  34.029  1.00  0.00           N  
ATOM   2804  CA  ARG   180      56.931  39.195  35.197  1.00  0.00           C  
ATOM   2805  C   ARG   180      55.848  38.241  34.676  1.00  0.00           C  
ATOM   2806  O   ARG   180      55.209  38.457  33.667  1.00  0.00           O  
ATOM   2807  CB  ARG   180      56.423  40.210  36.194  1.00  0.00           C  
ATOM   2808  CG  ARG   180      57.486  40.727  37.141  1.00  0.00           C  
ATOM   2809  CD  ARG   180      56.865  41.920  37.921  1.00  0.00           C  
ATOM   2810  NE  ARG   180      55.940  41.415  38.980  1.00  0.00           N  
ATOM   2811  CZ  ARG   180      54.660  41.708  39.201  1.00  0.00           C  
ATOM   2812  NH1 ARG   180      53.956  42.548  38.465  1.00  0.00           N  
ATOM   2813  NH2 ARG   180      54.095  41.134  40.205  1.00  0.00           N1+
ATOM   2814  H   ARG   180      56.962  40.184  33.238  1.00  0.00           H  
ATOM   2815  HA  ARG   180      57.704  38.551  35.615  1.00  0.00           H  
ATOM   2816  HB2 ARG   180      55.862  40.949  35.623  1.00  0.00           H  
ATOM   2817  HB3 ARG   180      55.668  39.779  36.850  1.00  0.00           H  
ATOM   2818  HG2 ARG   180      57.579  39.947  37.897  1.00  0.00           H  
ATOM   2819  HG3 ARG   180      58.428  40.970  36.650  1.00  0.00           H  
ATOM   2820  HD2 ARG   180      57.695  42.388  38.451  1.00  0.00           H  
ATOM   2821  HD3 ARG   180      56.408  42.610  37.211  1.00  0.00           H  
ATOM   2822  HE  ARG   180      56.381  40.909  39.735  1.00  0.00           H  
ATOM   2823 HH11 ARG   180      54.340  42.752  37.553  1.00  0.00           H  
ATOM   2824 HH12 ARG   180      52.960  42.617  38.613  1.00  0.00           H  
ATOM   2825 HH21 ARG   180      54.739  40.496  40.651  1.00  0.00           H  
ATOM   2826 HH22 ARG   180      53.536  41.774  40.750  1.00  0.00           H  
ATOM   2827  N   THR   181      55.575  37.193  35.452  1.00  0.00           N  
ATOM   2828  CA  THR   181      54.817  36.002  35.084  1.00  0.00           C  
ATOM   2829  C   THR   181      53.634  35.780  36.067  1.00  0.00           C  
ATOM   2830  O   THR   181      53.573  36.284  37.217  1.00  0.00           O  
ATOM   2831  CB  THR   181      55.681  34.771  34.955  1.00  0.00           C  
ATOM   2832  CG2 THR   181      56.709  34.956  33.866  1.00  0.00           C  
ATOM   2833  OG1 THR   181      56.262  34.456  36.175  1.00  0.00           O  
ATOM   2834  H   THR   181      56.118  37.129  36.302  1.00  0.00           H  
ATOM   2835  HA  THR   181      54.281  36.162  34.149  1.00  0.00           H  
ATOM   2836  HB  THR   181      54.943  34.051  34.602  1.00  0.00           H  
ATOM   2837 HG21 THR   181      56.150  35.241  32.975  1.00  0.00           H  
ATOM   2838 HG22 THR   181      57.408  35.740  34.158  1.00  0.00           H  
ATOM   2839 HG23 THR   181      57.186  33.982  33.756  1.00  0.00           H  
ATOM   2840  HG1 THR   181      55.673  33.790  36.534  1.00  0.00           H  
ATOM   2841  N   GLY   182      52.630  34.989  35.692  1.00  0.00           N  
ATOM   2842  CA  GLY   182      51.457  34.719  36.462  1.00  0.00           C  
ATOM   2843  C   GLY   182      50.782  33.483  35.911  1.00  0.00           C  
ATOM   2844  O   GLY   182      51.264  32.805  34.995  1.00  0.00           O  
ATOM   2845  H   GLY   182      52.599  34.516  34.800  1.00  0.00           H  
ATOM   2846  HA2 GLY   182      51.604  34.651  37.540  1.00  0.00           H  
ATOM   2847  HA3 GLY   182      50.751  35.537  36.318  1.00  0.00           H  
ATOM   2848  N   MET   183      49.531  33.209  36.368  1.00  0.00           N  
ATOM   2849  CA  MET   183      48.601  32.191  35.847  1.00  0.00           C  
ATOM   2850  C   MET   183      47.168  32.592  36.094  1.00  0.00           C  
ATOM   2851  O   MET   183      46.933  33.197  37.126  1.00  0.00           O  
ATOM   2852  CB  MET   183      49.013  30.954  36.626  1.00  0.00           C  
ATOM   2853  CG  MET   183      48.275  29.753  35.922  1.00  0.00           C  
ATOM   2854  SD  MET   183      48.640  28.069  36.465  1.00  0.00           S  
ATOM   2855  CE  MET   183      48.089  28.184  38.171  1.00  0.00           C  
ATOM   2856  H   MET   183      49.175  33.830  37.081  1.00  0.00           H  
ATOM   2857  HA  MET   183      48.711  31.871  34.811  1.00  0.00           H  
ATOM   2858  HB2 MET   183      50.045  30.632  36.491  1.00  0.00           H  
ATOM   2859  HB3 MET   183      48.744  30.939  37.682  1.00  0.00           H  
ATOM   2860  HG2 MET   183      47.190  29.720  35.823  1.00  0.00           H  
ATOM   2861  HG3 MET   183      48.549  29.754  34.867  1.00  0.00           H  
ATOM   2862  HE1 MET   183      48.270  27.322  38.812  1.00  0.00           H  
ATOM   2863  HE2 MET   183      48.619  28.955  38.731  1.00  0.00           H  
ATOM   2864  HE3 MET   183      47.003  28.274  38.143  1.00  0.00           H  
ATOM   2865  N   VAL   184      46.252  32.292  35.174  1.00  0.00           N  
ATOM   2866  CA  VAL   184      44.832  32.388  35.460  1.00  0.00           C  
ATOM   2867  C   VAL   184      44.439  31.270  36.462  1.00  0.00           C  
ATOM   2868  O   VAL   184      44.889  30.175  36.263  1.00  0.00           O  
ATOM   2869  CB  VAL   184      44.109  32.325  34.104  1.00  0.00           C  
ATOM   2870  CG1 VAL   184      42.607  32.633  34.352  1.00  0.00           C  
ATOM   2871  CG2 VAL   184      44.659  33.237  32.985  1.00  0.00           C  
ATOM   2872  H   VAL   184      46.507  31.736  34.370  1.00  0.00           H  
ATOM   2873  HA  VAL   184      44.660  33.290  36.048  1.00  0.00           H  
ATOM   2874  HB  VAL   184      44.076  31.319  33.688  1.00  0.00           H  
ATOM   2875 HG11 VAL   184      42.129  32.622  33.373  1.00  0.00           H  
ATOM   2876 HG12 VAL   184      42.205  32.039  35.173  1.00  0.00           H  
ATOM   2877 HG13 VAL   184      42.465  33.658  34.693  1.00  0.00           H  
ATOM   2878 HG21 VAL   184      43.898  33.390  32.220  1.00  0.00           H  
ATOM   2879 HG22 VAL   184      44.702  34.190  33.511  1.00  0.00           H  
ATOM   2880 HG23 VAL   184      45.617  32.845  32.643  1.00  0.00           H  
ATOM   2881  N   ILE   185      43.554  31.505  37.417  1.00  0.00           N  
ATOM   2882  CA  ILE   185      43.169  30.702  38.523  1.00  0.00           C  
ATOM   2883  C   ILE   185      41.672  30.604  38.790  1.00  0.00           C  
ATOM   2884  O   ILE   185      41.323  29.632  39.408  1.00  0.00           O  
ATOM   2885  CB  ILE   185      43.870  31.129  39.870  1.00  0.00           C  
ATOM   2886  CG2 ILE   185      45.370  31.007  39.732  1.00  0.00           C  
ATOM   2887  CG1 ILE   185      43.502  32.585  40.241  1.00  0.00           C  
ATOM   2888  CD1 ILE   185      43.836  33.190  41.525  1.00  0.00           C  
ATOM   2889  H   ILE   185      43.208  32.453  37.454  1.00  0.00           H  
ATOM   2890  HA  ILE   185      43.404  29.674  38.249  1.00  0.00           H  
ATOM   2891  HB  ILE   185      43.481  30.387  40.567  1.00  0.00           H  
ATOM   2892 HG21 ILE   185      45.629  30.039  39.303  1.00  0.00           H  
ATOM   2893 HG22 ILE   185      45.729  31.648  38.926  1.00  0.00           H  
ATOM   2894 HG23 ILE   185      45.890  31.312  40.641  1.00  0.00           H  
ATOM   2895 HG12 ILE   185      43.903  33.235  39.464  1.00  0.00           H  
ATOM   2896 HG13 ILE   185      42.415  32.557  40.322  1.00  0.00           H  
ATOM   2897 HD11 ILE   185      43.132  32.866  42.291  1.00  0.00           H  
ATOM   2898 HD12 ILE   185      44.883  33.030  41.782  1.00  0.00           H  
ATOM   2899 HD13 ILE   185      43.778  34.276  41.462  1.00  0.00           H  
ATOM   2900  N   HIS   186      40.805  31.551  38.367  1.00  0.00           N  
ATOM   2901  CA  HIS   186      39.388  31.538  38.700  1.00  0.00           C  
ATOM   2902  C   HIS   186      38.633  32.462  37.731  1.00  0.00           C  
ATOM   2903  O   HIS   186      39.313  33.136  36.993  1.00  0.00           O  
ATOM   2904  CB  HIS   186      39.193  31.921  40.182  1.00  0.00           C  
ATOM   2905  CG  HIS   186      37.776  31.950  40.705  1.00  0.00           C  
ATOM   2906  ND1 HIS   186      36.917  30.890  40.494  1.00  0.00           N  
ATOM   2907  CE1 HIS   186      35.759  31.233  40.934  1.00  0.00           C  
ATOM   2908  NE2 HIS   186      35.850  32.461  41.447  1.00  0.00           N  
ATOM   2909  CD2 HIS   186      37.118  33.017  41.346  1.00  0.00           C  
ATOM   2910  H   HIS   186      41.046  32.287  37.718  1.00  0.00           H  
ATOM   2911  HA  HIS   186      38.935  30.589  38.414  1.00  0.00           H  
ATOM   2912  HB2 HIS   186      39.717  31.109  40.686  1.00  0.00           H  
ATOM   2913  HB3 HIS   186      39.722  32.836  40.449  1.00  0.00           H  
ATOM   2914  HE1 HIS   186      34.883  30.615  40.809  1.00  0.00           H  
ATOM   2915  HE2 HIS   186      35.166  33.019  41.938  1.00  0.00           H  
ATOM   2916  HD2 HIS   186      37.562  33.991  41.489  1.00  0.00           H  
ATOM   2917  N   GLN   187      37.289  32.434  37.675  1.00  0.00           N  
ATOM   2918  CA  GLN   187      36.501  33.054  36.546  1.00  0.00           C  
ATOM   2919  C   GLN   187      35.194  33.698  37.071  1.00  0.00           C  
ATOM   2920  O   GLN   187      34.532  33.223  38.033  1.00  0.00           O  
ATOM   2921  CB  GLN   187      36.163  31.973  35.447  1.00  0.00           C  
ATOM   2922  CG  GLN   187      35.649  32.578  34.018  1.00  0.00           C  
ATOM   2923  CD  GLN   187      35.226  31.428  33.031  1.00  0.00           C  
ATOM   2924  OE1 GLN   187      35.418  30.246  33.266  1.00  0.00           O  
ATOM   2925  NE2 GLN   187      34.534  31.699  31.927  1.00  0.00           N  
ATOM   2926  H   GLN   187      36.854  31.754  38.282  1.00  0.00           H  
ATOM   2927  HA  GLN   187      37.116  33.829  36.089  1.00  0.00           H  
ATOM   2928  HB2 GLN   187      37.011  31.303  35.310  1.00  0.00           H  
ATOM   2929  HB3 GLN   187      35.437  31.338  35.955  1.00  0.00           H  
ATOM   2930  HG2 GLN   187      34.742  33.142  34.235  1.00  0.00           H  
ATOM   2931  HG3 GLN   187      36.411  33.237  33.600  1.00  0.00           H  
ATOM   2932 HE21 GLN   187      34.430  32.675  31.690  1.00  0.00           H  
ATOM   2933 HE22 GLN   187      34.445  30.948  31.258  1.00  0.00           H  
ATOM   2934  N   VAL   188      34.806  34.836  36.476  1.00  0.00           N  
ATOM   2935  CA  VAL   188      33.696  35.625  36.992  1.00  0.00           C  
ATOM   2936  C   VAL   188      32.477  34.996  36.478  1.00  0.00           C  
ATOM   2937  O   VAL   188      32.284  34.836  35.224  1.00  0.00           O  
ATOM   2938  CB  VAL   188      33.804  37.064  36.496  1.00  0.00           C  
ATOM   2939  CG1 VAL   188      32.626  37.921  36.911  1.00  0.00           C  
ATOM   2940  CG2 VAL   188      34.967  37.743  37.189  1.00  0.00           C  
ATOM   2941  H   VAL   188      35.304  35.215  35.684  1.00  0.00           H  
ATOM   2942  HA  VAL   188      33.639  35.649  38.081  1.00  0.00           H  
ATOM   2943  HB  VAL   188      33.853  37.107  35.408  1.00  0.00           H  
ATOM   2944 HG11 VAL   188      32.739  38.993  36.750  1.00  0.00           H  
ATOM   2945 HG12 VAL   188      31.707  37.515  36.488  1.00  0.00           H  
ATOM   2946 HG13 VAL   188      32.531  37.827  37.992  1.00  0.00           H  
ATOM   2947 HG21 VAL   188      34.800  37.702  38.266  1.00  0.00           H  
ATOM   2948 HG22 VAL   188      35.917  37.240  37.007  1.00  0.00           H  
ATOM   2949 HG23 VAL   188      34.960  38.794  36.903  1.00  0.00           H  
ATOM   2950  N   GLU   189      31.543  34.642  37.373  1.00  0.00           N  
ATOM   2951  CA  GLU   189      30.227  34.064  37.016  1.00  0.00           C  
ATOM   2952  C   GLU   189      29.256  35.118  36.456  1.00  0.00           C  
ATOM   2953  O   GLU   189      28.451  34.819  35.541  1.00  0.00           O  
ATOM   2954  CB  GLU   189      29.646  33.473  38.336  1.00  0.00           C  
ATOM   2955  CG  GLU   189      28.360  32.639  38.029  1.00  0.00           C  
ATOM   2956  CD  GLU   189      28.691  31.120  37.910  1.00  0.00           C  
ATOM   2957  OE1 GLU   189      28.362  30.292  38.792  1.00  0.00           O  
ATOM   2958  OE2 GLU   189      29.393  30.735  36.925  1.00  0.00           O1-
ATOM   2959  H   GLU   189      31.802  34.769  38.341  1.00  0.00           H  
ATOM   2960  HA  GLU   189      30.583  33.373  36.252  1.00  0.00           H  
ATOM   2961  HB2 GLU   189      30.409  32.794  38.718  1.00  0.00           H  
ATOM   2962  HB3 GLU   189      29.317  34.305  38.959  1.00  0.00           H  
ATOM   2963  HG2 GLU   189      27.680  32.754  38.873  1.00  0.00           H  
ATOM   2964  HG3 GLU   189      27.898  32.946  37.090  1.00  0.00           H  
ATOM   2965  N   ALA   190      29.411  36.379  36.725  1.00  0.00           N  
ATOM   2966  CA  ALA   190      28.637  37.512  36.145  1.00  0.00           C  
ATOM   2967  C   ALA   190      28.920  37.894  34.651  1.00  0.00           C  
ATOM   2968  O   ALA   190      27.923  38.226  34.015  1.00  0.00           O  
ATOM   2969  CB  ALA   190      28.991  38.776  36.923  1.00  0.00           C  
ATOM   2970  H   ALA   190      30.151  36.520  37.397  1.00  0.00           H  
ATOM   2971  HA  ALA   190      27.583  37.279  36.299  1.00  0.00           H  
ATOM   2972  HB1 ALA   190      29.880  39.112  36.389  1.00  0.00           H  
ATOM   2973  HB2 ALA   190      28.333  39.645  36.944  1.00  0.00           H  
ATOM   2974  HB3 ALA   190      29.118  38.548  37.981  1.00  0.00           H  
ATOM   2975  N   LYS   191      30.170  37.716  34.158  1.00  0.00           N  
ATOM   2976  CA  LYS   191      30.632  38.049  32.805  1.00  0.00           C  
ATOM   2977  C   LYS   191      31.805  37.085  32.297  1.00  0.00           C  
ATOM   2978  O   LYS   191      32.928  37.467  32.483  1.00  0.00           O  
ATOM   2979  CB  LYS   191      31.093  39.568  32.803  1.00  0.00           C  
ATOM   2980  CG  LYS   191      31.369  40.190  31.465  1.00  0.00           C  
ATOM   2981  CD  LYS   191      31.701  41.703  31.465  1.00  0.00           C  
ATOM   2982  CE  LYS   191      32.634  41.975  30.252  1.00  0.00           C  
ATOM   2983  NZ  LYS   191      33.014  43.402  30.184  1.00  0.00           N1+
ATOM   2984  H   LYS   191      30.931  37.430  34.758  1.00  0.00           H  
ATOM   2985  HA  LYS   191      29.812  37.921  32.099  1.00  0.00           H  
ATOM   2986  HB2 LYS   191      30.332  40.220  33.233  1.00  0.00           H  
ATOM   2987  HB3 LYS   191      31.960  39.692  33.452  1.00  0.00           H  
ATOM   2988  HG2 LYS   191      32.197  39.637  31.021  1.00  0.00           H  
ATOM   2989  HG3 LYS   191      30.497  40.056  30.824  1.00  0.00           H  
ATOM   2990  HD2 LYS   191      30.748  42.231  31.469  1.00  0.00           H  
ATOM   2991  HD3 LYS   191      32.244  41.983  32.368  1.00  0.00           H  
ATOM   2992  HE2 LYS   191      33.498  41.310  30.269  1.00  0.00           H  
ATOM   2993  HE3 LYS   191      32.038  41.788  29.359  1.00  0.00           H  
ATOM   2994  HZ1 LYS   191      33.428  43.618  29.288  1.00  0.00           H  
ATOM   2995  HZ2 LYS   191      32.179  43.969  30.206  1.00  0.00           H  
ATOM   2996  HZ3 LYS   191      33.580  43.645  30.985  1.00  0.00           H  
ATOM   2997  N   PRO   192      31.554  35.954  31.734  1.00  0.00           N  
ATOM   2998  CA  PRO   192      32.526  34.884  31.555  1.00  0.00           C  
ATOM   2999  C   PRO   192      33.801  35.217  30.759  1.00  0.00           C  
ATOM   3000  O   PRO   192      34.766  34.464  30.786  1.00  0.00           O  
ATOM   3001  CD  PRO   192      30.165  35.366  31.703  1.00  0.00           C  
ATOM   3002  CG  PRO   192      30.302  33.893  31.602  1.00  0.00           C  
ATOM   3003  CB  PRO   192      31.748  33.640  31.070  1.00  0.00           C  
ATOM   3004  HD2 PRO   192      29.667  35.744  30.810  1.00  0.00           H  
ATOM   3005  HD3 PRO   192      29.682  35.650  32.639  1.00  0.00           H  
ATOM   3006  HG2 PRO   192      29.562  33.449  30.937  1.00  0.00           H  
ATOM   3007  HG3 PRO   192      30.265  33.540  32.633  1.00  0.00           H  
ATOM   3008  HB2 PRO   192      31.623  33.691  29.988  1.00  0.00           H  
ATOM   3009  HB3 PRO   192      32.202  32.696  31.373  1.00  0.00           H  
ATOM   3010  HA  PRO   192      32.824  34.634  32.573  1.00  0.00           H  
ATOM   3011  N   SER   193      33.813  36.241  29.923  1.00  0.00           N  
ATOM   3012  CA  SER   193      35.111  36.723  29.403  1.00  0.00           C  
ATOM   3013  C   SER   193      36.079  37.349  30.446  1.00  0.00           C  
ATOM   3014  O   SER   193      37.253  37.427  30.131  1.00  0.00           O  
ATOM   3015  CB  SER   193      34.902  37.672  28.179  1.00  0.00           C  
ATOM   3016  OG  SER   193      34.523  38.944  28.668  1.00  0.00           O  
ATOM   3017  H   SER   193      32.967  36.720  29.648  1.00  0.00           H  
ATOM   3018  HA  SER   193      35.529  35.797  29.009  1.00  0.00           H  
ATOM   3019  HB2 SER   193      35.887  37.743  27.716  1.00  0.00           H  
ATOM   3020  HB3 SER   193      34.226  37.311  27.405  1.00  0.00           H  
ATOM   3021  HG  SER   193      35.268  39.548  28.712  1.00  0.00           H  
ATOM   3022  N   VAL   194      35.610  37.708  31.653  1.00  0.00           N  
ATOM   3023  CA  VAL   194      36.351  38.224  32.848  1.00  0.00           C  
ATOM   3024  C   VAL   194      36.902  37.130  33.685  1.00  0.00           C  
ATOM   3025  O   VAL   194      36.241  36.134  33.973  1.00  0.00           O  
ATOM   3026  CB  VAL   194      35.529  39.282  33.551  1.00  0.00           C  
ATOM   3027  CG1 VAL   194      36.281  39.911  34.715  1.00  0.00           C  
ATOM   3028  CG2 VAL   194      34.988  40.415  32.675  1.00  0.00           C  
ATOM   3029  H   VAL   194      34.611  37.760  31.787  1.00  0.00           H  
ATOM   3030  HA  VAL   194      37.170  38.791  32.406  1.00  0.00           H  
ATOM   3031  HB  VAL   194      34.702  38.729  33.997  1.00  0.00           H  
ATOM   3032 HG11 VAL   194      36.951  40.679  34.328  1.00  0.00           H  
ATOM   3033 HG12 VAL   194      35.460  40.290  35.323  1.00  0.00           H  
ATOM   3034 HG13 VAL   194      36.928  39.272  35.316  1.00  0.00           H  
ATOM   3035 HG21 VAL   194      34.525  39.897  31.836  1.00  0.00           H  
ATOM   3036 HG22 VAL   194      34.274  41.096  33.139  1.00  0.00           H  
ATOM   3037 HG23 VAL   194      35.833  40.987  32.292  1.00  0.00           H  
ATOM   3038  N   TYR   195      38.190  37.209  33.949  1.00  0.00           N  
ATOM   3039  CA  TYR   195      39.081  36.270  34.708  1.00  0.00           C  
ATOM   3040  C   TYR   195      39.809  36.956  35.848  1.00  0.00           C  
ATOM   3041  O   TYR   195      40.352  38.085  35.877  1.00  0.00           O  
ATOM   3042  CB  TYR   195      40.063  35.652  33.826  1.00  0.00           C  
ATOM   3043  CG  TYR   195      39.450  34.588  32.989  1.00  0.00           C  
ATOM   3044  CD1 TYR   195      38.862  34.970  31.771  1.00  0.00           C  
ATOM   3045  CE1 TYR   195      38.171  34.008  30.948  1.00  0.00           C  
ATOM   3046  CZ  TYR   195      37.996  32.674  31.414  1.00  0.00           C  
ATOM   3047  OH  TYR   195      37.264  31.734  30.741  1.00  0.00           O  
ATOM   3048  CE2 TYR   195      38.642  32.268  32.604  1.00  0.00           C  
ATOM   3049  CD2 TYR   195      39.297  33.216  33.411  1.00  0.00           C  
ATOM   3050  H   TYR   195      38.686  38.054  33.702  1.00  0.00           H  
ATOM   3051  HA  TYR   195      38.417  35.521  35.140  1.00  0.00           H  
ATOM   3052  HB2 TYR   195      40.492  36.452  33.223  1.00  0.00           H  
ATOM   3053  HB3 TYR   195      40.822  35.110  34.389  1.00  0.00           H  
ATOM   3054  HD1 TYR   195      38.920  36.013  31.495  1.00  0.00           H  
ATOM   3055  HE1 TYR   195      37.749  34.375  30.024  1.00  0.00           H  
ATOM   3056  HH  TYR   195      36.612  32.150  30.173  1.00  0.00           H  
ATOM   3057  HE2 TYR   195      38.683  31.245  32.948  1.00  0.00           H  
ATOM   3058  HD2 TYR   195      39.724  32.850  34.333  1.00  0.00           H  
ATOM   3059  N   PHE   196      39.864  36.112  36.923  1.00  0.00           N  
ATOM   3060  CA  PHE   196      40.870  36.330  38.004  1.00  0.00           C  
ATOM   3061  C   PHE   196      42.241  35.665  37.771  1.00  0.00           C  
ATOM   3062  O   PHE   196      42.329  34.490  37.335  1.00  0.00           O  
ATOM   3063  CB  PHE   196      40.374  35.771  39.390  1.00  0.00           C  
ATOM   3064  CG  PHE   196      38.982  36.182  39.840  1.00  0.00           C  
ATOM   3065  CD1 PHE   196      38.710  37.256  40.709  1.00  0.00           C  
ATOM   3066  CE1 PHE   196      37.444  37.581  41.170  1.00  0.00           C  
ATOM   3067  CZ  PHE   196      36.318  36.903  40.665  1.00  0.00           C  
ATOM   3068  CE2 PHE   196      36.519  35.824  39.840  1.00  0.00           C  
ATOM   3069  CD2 PHE   196      37.847  35.382  39.475  1.00  0.00           C  
ATOM   3070  H   PHE   196      39.504  35.169  36.900  1.00  0.00           H  
ATOM   3071  HA  PHE   196      40.962  37.397  38.206  1.00  0.00           H  
ATOM   3072  HB2 PHE   196      40.384  34.690  39.247  1.00  0.00           H  
ATOM   3073  HB3 PHE   196      41.130  35.928  40.159  1.00  0.00           H  
ATOM   3074  HD1 PHE   196      39.549  37.871  40.999  1.00  0.00           H  
ATOM   3075  HE1 PHE   196      37.293  38.365  41.898  1.00  0.00           H  
ATOM   3076  HZ  PHE   196      35.328  37.209  40.969  1.00  0.00           H  
ATOM   3077  HE2 PHE   196      35.670  35.364  39.355  1.00  0.00           H  
ATOM   3078  HD2 PHE   196      38.017  34.530  38.833  1.00  0.00           H  
ATOM   3079  N   ILE   197      43.318  36.418  38.010  1.00  0.00           N  
ATOM   3080  CA  ILE   197      44.772  36.069  37.852  1.00  0.00           C  
ATOM   3081  C   ILE   197      45.584  36.264  39.100  1.00  0.00           C  
ATOM   3082  O   ILE   197      45.344  37.139  39.967  1.00  0.00           O  
ATOM   3083  CB  ILE   197      45.385  36.819  36.606  1.00  0.00           C  
ATOM   3084  CG2 ILE   197      46.917  36.850  36.491  1.00  0.00           C  
ATOM   3085  CG1 ILE   197      44.779  36.159  35.364  1.00  0.00           C  
ATOM   3086  CD1 ILE   197      45.023  36.978  34.057  1.00  0.00           C  
ATOM   3087  H   ILE   197      43.117  37.351  38.341  1.00  0.00           H  
ATOM   3088  HA  ILE   197      44.824  35.009  37.605  1.00  0.00           H  
ATOM   3089  HB  ILE   197      45.012  37.841  36.665  1.00  0.00           H  
ATOM   3090 HG21 ILE   197      47.197  35.883  36.074  1.00  0.00           H  
ATOM   3091 HG22 ILE   197      47.232  37.531  35.701  1.00  0.00           H  
ATOM   3092 HG23 ILE   197      47.382  37.295  37.371  1.00  0.00           H  
ATOM   3093 HG12 ILE   197      45.100  35.125  35.239  1.00  0.00           H  
ATOM   3094 HG13 ILE   197      43.692  36.083  35.398  1.00  0.00           H  
ATOM   3095 HD11 ILE   197      45.973  36.692  33.607  1.00  0.00           H  
ATOM   3096 HD12 ILE   197      44.277  36.575  33.372  1.00  0.00           H  
ATOM   3097 HD13 ILE   197      44.983  38.046  34.271  1.00  0.00           H  
ATOM   3098  N   LYS   198      46.591  35.399  39.233  1.00  0.00           N  
ATOM   3099  CA  LYS   198      47.663  35.404  40.292  1.00  0.00           C  
ATOM   3100  C   LYS   198      49.070  35.519  39.538  1.00  0.00           C  
ATOM   3101  O   LYS   198      49.374  34.823  38.569  1.00  0.00           O  
ATOM   3102  CB  LYS   198      47.649  34.131  41.190  1.00  0.00           C  
ATOM   3103  CG  LYS   198      48.783  34.000  42.277  1.00  0.00           C  
ATOM   3104  CD  LYS   198      48.872  35.148  43.408  1.00  0.00           C  
ATOM   3105  CE  LYS   198      49.690  34.621  44.549  1.00  0.00           C  
ATOM   3106  NZ  LYS   198      51.116  34.513  44.124  1.00  0.00           N1+
ATOM   3107  H   LYS   198      46.681  34.683  38.527  1.00  0.00           H  
ATOM   3108  HA  LYS   198      47.572  36.325  40.869  1.00  0.00           H  
ATOM   3109  HB2 LYS   198      46.717  34.177  41.753  1.00  0.00           H  
ATOM   3110  HB3 LYS   198      47.595  33.231  40.577  1.00  0.00           H  
ATOM   3111  HG2 LYS   198      48.592  33.044  42.765  1.00  0.00           H  
ATOM   3112  HG3 LYS   198      49.760  33.887  41.808  1.00  0.00           H  
ATOM   3113  HD2 LYS   198      49.210  36.059  42.914  1.00  0.00           H  
ATOM   3114  HD3 LYS   198      47.905  35.452  43.807  1.00  0.00           H  
ATOM   3115  HE2 LYS   198      49.522  35.126  45.500  1.00  0.00           H  
ATOM   3116  HE3 LYS   198      49.455  33.571  44.722  1.00  0.00           H  
ATOM   3117  HZ1 LYS   198      51.563  33.942  44.827  1.00  0.00           H  
ATOM   3118  HZ2 LYS   198      51.224  34.110  43.204  1.00  0.00           H  
ATOM   3119  HZ3 LYS   198      51.562  35.417  44.079  1.00  0.00           H  
ATOM   3120  N   PHE   199      49.820  36.480  40.085  1.00  0.00           N  
ATOM   3121  CA  PHE   199      51.257  36.578  39.712  1.00  0.00           C  
ATOM   3122  C   PHE   199      52.160  35.606  40.475  1.00  0.00           C  
ATOM   3123  O   PHE   199      51.919  35.259  41.609  1.00  0.00           O  
ATOM   3124  CB  PHE   199      51.767  37.978  39.737  1.00  0.00           C  
ATOM   3125  CG  PHE   199      51.306  38.853  38.587  1.00  0.00           C  
ATOM   3126  CD1 PHE   199      52.247  39.235  37.616  1.00  0.00           C  
ATOM   3127  CE1 PHE   199      51.791  39.987  36.521  1.00  0.00           C  
ATOM   3128  CZ  PHE   199      50.456  40.230  36.325  1.00  0.00           C  
ATOM   3129  CE2 PHE   199      49.522  39.787  37.224  1.00  0.00           C  
ATOM   3130  CD2 PHE   199      49.970  39.237  38.461  1.00  0.00           C  
ATOM   3131  H   PHE   199      49.429  36.954  40.888  1.00  0.00           H  
ATOM   3132  HA  PHE   199      51.402  36.279  38.674  1.00  0.00           H  
ATOM   3133  HB2 PHE   199      51.342  38.449  40.623  1.00  0.00           H  
ATOM   3134  HB3 PHE   199      52.838  37.842  39.884  1.00  0.00           H  
ATOM   3135  HD1 PHE   199      53.303  39.044  37.739  1.00  0.00           H  
ATOM   3136  HE1 PHE   199      52.507  40.315  35.783  1.00  0.00           H  
ATOM   3137  HZ  PHE   199      50.158  40.776  35.442  1.00  0.00           H  
ATOM   3138  HE2 PHE   199      48.466  39.913  37.039  1.00  0.00           H  
ATOM   3139  HD2 PHE   199      49.251  38.930  39.206  1.00  0.00           H  
ATOM   3140  N   ASP   200      53.201  35.128  39.827  1.00  0.00           N  
ATOM   3141  CA  ASP   200      54.122  34.289  40.497  1.00  0.00           C  
ATOM   3142  C   ASP   200      54.878  34.916  41.702  1.00  0.00           C  
ATOM   3143  O   ASP   200      54.933  34.335  42.787  1.00  0.00           O  
ATOM   3144  CB  ASP   200      55.062  33.704  39.404  1.00  0.00           C  
ATOM   3145  CG  ASP   200      54.267  32.697  38.516  1.00  0.00           C  
ATOM   3146  OD1 ASP   200      54.792  32.561  37.375  1.00  0.00           O  
ATOM   3147  OD2 ASP   200      53.212  32.106  38.824  1.00  0.00           O1-
ATOM   3148  H   ASP   200      53.363  35.362  38.858  1.00  0.00           H  
ATOM   3149  HA  ASP   200      53.588  33.439  40.922  1.00  0.00           H  
ATOM   3150  HB2 ASP   200      55.515  34.534  38.862  1.00  0.00           H  
ATOM   3151  HB3 ASP   200      55.795  33.095  39.933  1.00  0.00           H  
ATOM   3152  N   ASP   201      55.461  36.086  41.533  1.00  0.00           N  
ATOM   3153  CA  ASP   201      56.090  36.841  42.580  1.00  0.00           C  
ATOM   3154  C   ASP   201      55.161  37.651  43.564  1.00  0.00           C  
ATOM   3155  O   ASP   201      55.465  37.622  44.778  1.00  0.00           O  
ATOM   3156  CB  ASP   201      57.191  37.742  41.991  1.00  0.00           C  
ATOM   3157  CG  ASP   201      56.561  38.934  41.289  1.00  0.00           C  
ATOM   3158  OD1 ASP   201      56.998  40.107  41.322  1.00  0.00           O  
ATOM   3159  OD2 ASP   201      55.518  38.727  40.617  1.00  0.00           O1-
ATOM   3160  H   ASP   201      55.223  36.591  40.692  1.00  0.00           H  
ATOM   3161  HA  ASP   201      56.618  36.121  43.206  1.00  0.00           H  
ATOM   3162  HB2 ASP   201      57.719  38.136  42.859  1.00  0.00           H  
ATOM   3163  HB3 ASP   201      57.922  37.228  41.368  1.00  0.00           H  
ATOM   3164  N   ASP   202      54.062  38.317  43.085  1.00  0.00           N  
ATOM   3165  CA  ASP   202      53.131  39.090  43.985  1.00  0.00           C  
ATOM   3166  C   ASP   202      51.984  38.180  44.624  1.00  0.00           C  
ATOM   3167  O   ASP   202      51.437  37.308  43.966  1.00  0.00           O  
ATOM   3168  CB  ASP   202      52.481  40.380  43.268  1.00  0.00           C  
ATOM   3169  CG  ASP   202      51.648  41.146  44.337  1.00  0.00           C  
ATOM   3170  OD1 ASP   202      51.966  41.216  45.524  1.00  0.00           O  
ATOM   3171  OD2 ASP   202      50.677  41.728  43.918  1.00  0.00           O1-
ATOM   3172  H   ASP   202      53.980  38.245  42.081  1.00  0.00           H  
ATOM   3173  HA  ASP   202      53.766  39.420  44.807  1.00  0.00           H  
ATOM   3174  HB2 ASP   202      53.276  40.983  42.831  1.00  0.00           H  
ATOM   3175  HB3 ASP   202      51.919  40.182  42.355  1.00  0.00           H  
ATOM   3176  N   PHE   203      51.666  38.546  45.898  1.00  0.00           N  
ATOM   3177  CA  PHE   203      50.660  37.901  46.767  1.00  0.00           C  
ATOM   3178  C   PHE   203      49.269  38.426  46.766  1.00  0.00           C  
ATOM   3179  O   PHE   203      48.346  37.936  47.361  1.00  0.00           O  
ATOM   3180  CB  PHE   203      51.169  37.788  48.254  1.00  0.00           C  
ATOM   3181  CG  PHE   203      51.585  39.190  48.790  1.00  0.00           C  
ATOM   3182  CD1 PHE   203      50.570  40.033  49.381  1.00  0.00           C  
ATOM   3183  CE1 PHE   203      50.949  41.173  50.057  1.00  0.00           C  
ATOM   3184  CZ  PHE   203      52.333  41.329  50.390  1.00  0.00           C  
ATOM   3185  CE2 PHE   203      53.302  40.529  49.708  1.00  0.00           C  
ATOM   3186  CD2 PHE   203      52.937  39.472  48.934  1.00  0.00           C  
ATOM   3187  H   PHE   203      52.117  39.328  46.350  1.00  0.00           H  
ATOM   3188  HA  PHE   203      50.557  36.890  46.371  1.00  0.00           H  
ATOM   3189  HB2 PHE   203      50.474  37.400  49.000  1.00  0.00           H  
ATOM   3190  HB3 PHE   203      52.102  37.247  48.412  1.00  0.00           H  
ATOM   3191  HD1 PHE   203      49.549  39.682  49.344  1.00  0.00           H  
ATOM   3192  HE1 PHE   203      50.184  41.829  50.446  1.00  0.00           H  
ATOM   3193  HZ  PHE   203      52.648  42.133  51.039  1.00  0.00           H  
ATOM   3194  HE2 PHE   203      54.355  40.663  49.903  1.00  0.00           H  
ATOM   3195  HD2 PHE   203      53.681  38.783  48.563  1.00  0.00           H  
ATOM   3196  N   HIS   204      49.086  39.538  45.979  1.00  0.00           N  
ATOM   3197  CA  HIS   204      47.743  39.947  45.542  1.00  0.00           C  
ATOM   3198  C   HIS   204      47.260  39.175  44.295  1.00  0.00           C  
ATOM   3199  O   HIS   204      48.033  38.694  43.431  1.00  0.00           O  
ATOM   3200  CB  HIS   204      47.730  41.497  45.271  1.00  0.00           C  
ATOM   3201  CG  HIS   204      48.422  42.388  46.251  1.00  0.00           C  
ATOM   3202  ND1 HIS   204      49.722  42.483  46.639  1.00  0.00           N1+
ATOM   3203  CE1 HIS   204      49.842  43.541  47.458  1.00  0.00           C  
ATOM   3204  NE2 HIS   204      48.659  44.082  47.768  1.00  0.00           N  
ATOM   3205  CD2 HIS   204      47.744  43.357  46.947  1.00  0.00           C  
ATOM   3206  H   HIS   204      49.890  39.987  45.563  1.00  0.00           H  
ATOM   3207  HA  HIS   204      47.010  39.770  46.329  1.00  0.00           H  
ATOM   3208  HB2 HIS   204      48.260  41.692  44.338  1.00  0.00           H  
ATOM   3209  HB3 HIS   204      46.704  41.815  45.087  1.00  0.00           H  
ATOM   3210  HD1 HIS   204      50.481  41.946  46.243  1.00  0.00           H  
ATOM   3211  HE1 HIS   204      50.797  43.892  47.821  1.00  0.00           H  
ATOM   3212  HE2 HIS   204      48.377  44.943  48.217  1.00  0.00           H  
ATOM   3213  HD2 HIS   204      46.689  43.573  46.862  1.00  0.00           H  
ATOM   3214  N   ILE   205      45.993  39.124  44.246  1.00  0.00           N  
ATOM   3215  CA  ILE   205      45.264  38.566  42.994  1.00  0.00           C  
ATOM   3216  C   ILE   205      44.688  39.815  42.195  1.00  0.00           C  
ATOM   3217  O   ILE   205      44.390  40.833  42.846  1.00  0.00           O  
ATOM   3218  CB  ILE   205      44.068  37.602  43.421  1.00  0.00           C  
ATOM   3219  CG2 ILE   205      42.890  37.613  42.368  1.00  0.00           C  
ATOM   3220  CG1 ILE   205      44.566  36.189  43.794  1.00  0.00           C  
ATOM   3221  CD1 ILE   205      45.203  36.134  45.201  1.00  0.00           C  
ATOM   3222  H   ILE   205      45.473  39.441  45.052  1.00  0.00           H  
ATOM   3223  HA  ILE   205      45.938  37.956  42.393  1.00  0.00           H  
ATOM   3224  HB  ILE   205      43.654  38.038  44.331  1.00  0.00           H  
ATOM   3225 HG21 ILE   205      42.512  38.611  42.148  1.00  0.00           H  
ATOM   3226 HG22 ILE   205      43.213  37.327  41.367  1.00  0.00           H  
ATOM   3227 HG23 ILE   205      42.014  37.115  42.784  1.00  0.00           H  
ATOM   3228 HG12 ILE   205      43.717  35.507  43.764  1.00  0.00           H  
ATOM   3229 HG13 ILE   205      45.332  35.983  43.047  1.00  0.00           H  
ATOM   3230 HD11 ILE   205      46.235  36.480  45.257  1.00  0.00           H  
ATOM   3231 HD12 ILE   205      44.561  36.689  45.886  1.00  0.00           H  
ATOM   3232 HD13 ILE   205      45.371  35.074  45.389  1.00  0.00           H  
ATOM   3233  N   TYR   206      44.554  39.625  40.849  1.00  0.00           N  
ATOM   3234  CA  TYR   206      44.116  40.726  39.982  1.00  0.00           C  
ATOM   3235  C   TYR   206      43.018  40.251  39.011  1.00  0.00           C  
ATOM   3236  O   TYR   206      42.737  39.082  38.999  1.00  0.00           O  
ATOM   3237  CB  TYR   206      45.355  41.198  39.134  1.00  0.00           C  
ATOM   3238  CG  TYR   206      46.661  41.610  39.867  1.00  0.00           C  
ATOM   3239  CD1 TYR   206      47.390  40.777  40.676  1.00  0.00           C  
ATOM   3240  CE1 TYR   206      48.450  41.284  41.411  1.00  0.00           C  
ATOM   3241  CZ  TYR   206      48.865  42.632  41.296  1.00  0.00           C  
ATOM   3242  OH  TYR   206      49.980  43.126  41.942  1.00  0.00           O  
ATOM   3243  CE2 TYR   206      48.041  43.471  40.541  1.00  0.00           C  
ATOM   3244  CD2 TYR   206      46.994  42.985  39.772  1.00  0.00           C  
ATOM   3245  H   TYR   206      44.859  38.815  40.330  1.00  0.00           H  
ATOM   3246  HA  TYR   206      43.713  41.554  40.565  1.00  0.00           H  
ATOM   3247  HB2 TYR   206      45.709  40.318  38.597  1.00  0.00           H  
ATOM   3248  HB3 TYR   206      45.023  41.986  38.458  1.00  0.00           H  
ATOM   3249  HD1 TYR   206      47.127  39.743  40.844  1.00  0.00           H  
ATOM   3250  HE1 TYR   206      48.922  40.686  42.177  1.00  0.00           H  
ATOM   3251  HH  TYR   206      50.103  42.669  42.777  1.00  0.00           H  
ATOM   3252  HE2 TYR   206      48.302  44.517  40.477  1.00  0.00           H  
ATOM   3253  HD2 TYR   206      46.448  43.742  39.227  1.00  0.00           H  
ATOM   3254  N   VAL   207      42.421  41.177  38.344  1.00  0.00           N  
ATOM   3255  CA  VAL   207      41.142  40.926  37.588  1.00  0.00           C  
ATOM   3256  C   VAL   207      41.307  41.548  36.124  1.00  0.00           C  
ATOM   3257  O   VAL   207      41.761  42.686  36.035  1.00  0.00           O  
ATOM   3258  CB  VAL   207      39.888  41.506  38.284  1.00  0.00           C  
ATOM   3259  CG1 VAL   207      38.663  41.026  37.483  1.00  0.00           C  
ATOM   3260  CG2 VAL   207      39.694  41.171  39.717  1.00  0.00           C  
ATOM   3261  H   VAL   207      42.746  42.131  38.414  1.00  0.00           H  
ATOM   3262  HA  VAL   207      40.942  39.857  37.507  1.00  0.00           H  
ATOM   3263  HB  VAL   207      39.791  42.582  38.139  1.00  0.00           H  
ATOM   3264 HG11 VAL   207      37.702  41.378  37.857  1.00  0.00           H  
ATOM   3265 HG12 VAL   207      38.792  41.222  36.418  1.00  0.00           H  
ATOM   3266 HG13 VAL   207      38.742  39.939  37.470  1.00  0.00           H  
ATOM   3267 HG21 VAL   207      38.804  41.686  40.079  1.00  0.00           H  
ATOM   3268 HG22 VAL   207      39.504  40.099  39.772  1.00  0.00           H  
ATOM   3269 HG23 VAL   207      40.546  41.507  40.308  1.00  0.00           H  
ATOM   3270  N   TYR   208      41.002  40.785  35.061  1.00  0.00           N  
ATOM   3271  CA  TYR   208      41.176  41.282  33.714  1.00  0.00           C  
ATOM   3272  C   TYR   208      39.973  40.754  32.846  1.00  0.00           C  
ATOM   3273  O   TYR   208      39.218  39.889  33.236  1.00  0.00           O  
ATOM   3274  CB  TYR   208      42.487  40.679  33.132  1.00  0.00           C  
ATOM   3275  CG  TYR   208      43.882  41.228  33.500  1.00  0.00           C  
ATOM   3276  CD1 TYR   208      44.400  42.267  32.726  1.00  0.00           C  
ATOM   3277  CE1 TYR   208      45.559  42.916  33.209  1.00  0.00           C  
ATOM   3278  CZ  TYR   208      46.181  42.536  34.434  1.00  0.00           C  
ATOM   3279  OH  TYR   208      47.369  43.080  34.890  1.00  0.00           O  
ATOM   3280  CE2 TYR   208      45.582  41.547  35.260  1.00  0.00           C  
ATOM   3281  CD2 TYR   208      44.474  40.838  34.683  1.00  0.00           C  
ATOM   3282  H   TYR   208      40.656  39.838  35.112  1.00  0.00           H  
ATOM   3283  HA  TYR   208      41.293  42.364  33.664  1.00  0.00           H  
ATOM   3284  HB2 TYR   208      42.438  39.595  33.242  1.00  0.00           H  
ATOM   3285  HB3 TYR   208      42.375  40.796  32.055  1.00  0.00           H  
ATOM   3286  HD1 TYR   208      43.978  42.613  31.794  1.00  0.00           H  
ATOM   3287  HE1 TYR   208      46.009  43.593  32.499  1.00  0.00           H  
ATOM   3288  HH  TYR   208      47.786  43.498  34.133  1.00  0.00           H  
ATOM   3289  HE2 TYR   208      45.897  41.198  36.232  1.00  0.00           H  
ATOM   3290  HD2 TYR   208      43.995  40.127  35.342  1.00  0.00           H  
ATOM   3291  N   ASP   209      39.744  41.482  31.713  1.00  0.00           N  
ATOM   3292  CA  ASP   209      38.853  41.030  30.620  1.00  0.00           C  
ATOM   3293  C   ASP   209      39.793  40.527  29.455  1.00  0.00           C  
ATOM   3294  O   ASP   209      40.777  41.161  29.099  1.00  0.00           O  
ATOM   3295  CB  ASP   209      37.918  42.242  30.169  1.00  0.00           C  
ATOM   3296  CG  ASP   209      36.887  41.914  29.046  1.00  0.00           C  
ATOM   3297  OD1 ASP   209      36.501  42.823  28.252  1.00  0.00           O  
ATOM   3298  OD2 ASP   209      36.555  40.716  28.877  1.00  0.00           O1-
ATOM   3299  H   ASP   209      40.369  42.272  31.645  1.00  0.00           H  
ATOM   3300  HA  ASP   209      38.217  40.214  30.963  1.00  0.00           H  
ATOM   3301  HB2 ASP   209      37.321  42.711  30.952  1.00  0.00           H  
ATOM   3302  HB3 ASP   209      38.619  42.998  29.816  1.00  0.00           H  
ATOM   3303  N   LEU   210      39.510  39.331  28.930  1.00  0.00           N  
ATOM   3304  CA  LEU   210      40.409  38.521  28.134  1.00  0.00           C  
ATOM   3305  C   LEU   210      39.595  37.841  26.999  1.00  0.00           C  
ATOM   3306  O   LEU   210      38.452  37.419  27.089  1.00  0.00           O  
ATOM   3307  CB  LEU   210      41.154  37.461  28.969  1.00  0.00           C  
ATOM   3308  CG  LEU   210      42.312  38.032  29.811  1.00  0.00           C  
ATOM   3309  CD1 LEU   210      42.536  37.230  31.023  1.00  0.00           C  
ATOM   3310  CD2 LEU   210      43.495  38.169  28.853  1.00  0.00           C  
ATOM   3311  H   LEU   210      38.656  38.854  29.182  1.00  0.00           H  
ATOM   3312  HA  LEU   210      41.044  39.175  27.537  1.00  0.00           H  
ATOM   3313  HB2 LEU   210      40.384  37.119  29.660  1.00  0.00           H  
ATOM   3314  HB3 LEU   210      41.464  36.615  28.356  1.00  0.00           H  
ATOM   3315  HG  LEU   210      42.126  39.049  30.157  1.00  0.00           H  
ATOM   3316 HD11 LEU   210      41.591  37.017  31.523  1.00  0.00           H  
ATOM   3317 HD12 LEU   210      43.087  36.362  30.662  1.00  0.00           H  
ATOM   3318 HD13 LEU   210      42.964  37.900  31.769  1.00  0.00           H  
ATOM   3319 HD21 LEU   210      43.424  38.965  28.112  1.00  0.00           H  
ATOM   3320 HD22 LEU   210      44.333  38.579  29.416  1.00  0.00           H  
ATOM   3321 HD23 LEU   210      43.862  37.221  28.459  1.00  0.00           H  
ATOM   3322  N   VAL   211      40.272  37.582  25.930  1.00  0.00           N  
ATOM   3323  CA  VAL   211      39.792  36.734  24.816  1.00  0.00           C  
ATOM   3324  C   VAL   211      39.765  35.272  25.267  1.00  0.00           C  
ATOM   3325  O   VAL   211      40.730  34.657  25.687  1.00  0.00           O  
ATOM   3326  CB  VAL   211      40.559  36.905  23.498  1.00  0.00           C  
ATOM   3327  CG1 VAL   211      40.253  35.876  22.470  1.00  0.00           C  
ATOM   3328  CG2 VAL   211      40.233  38.298  22.936  1.00  0.00           C  
ATOM   3329  H   VAL   211      41.235  37.825  25.747  1.00  0.00           H  
ATOM   3330  HA  VAL   211      38.772  36.929  24.485  1.00  0.00           H  
ATOM   3331  HB  VAL   211      41.618  36.764  23.714  1.00  0.00           H  
ATOM   3332 HG11 VAL   211      40.903  35.941  21.597  1.00  0.00           H  
ATOM   3333 HG12 VAL   211      40.406  34.851  22.806  1.00  0.00           H  
ATOM   3334 HG13 VAL   211      39.212  35.933  22.150  1.00  0.00           H  
ATOM   3335 HG21 VAL   211      40.774  38.387  21.995  1.00  0.00           H  
ATOM   3336 HG22 VAL   211      39.171  38.424  22.722  1.00  0.00           H  
ATOM   3337 HG23 VAL   211      40.479  39.094  23.640  1.00  0.00           H  
ATOM   3338  N   LYS   212      38.576  34.692  25.155  1.00  0.00           N  
ATOM   3339  CA  LYS   212      38.210  33.367  25.646  1.00  0.00           C  
ATOM   3340  C   LYS   212      39.093  32.385  24.903  1.00  0.00           C  
ATOM   3341  O   LYS   212      39.414  32.585  23.719  1.00  0.00           O  
ATOM   3342  CB  LYS   212      36.751  33.047  25.339  1.00  0.00           C  
ATOM   3343  CG  LYS   212      35.712  33.904  26.109  1.00  0.00           C  
ATOM   3344  CD  LYS   212      34.268  33.513  25.730  1.00  0.00           C  
ATOM   3345  CE  LYS   212      33.381  34.713  26.091  1.00  0.00           C  
ATOM   3346  NZ  LYS   212      31.959  34.492  25.800  1.00  0.00           N1+
ATOM   3347  H   LYS   212      37.809  35.219  24.764  1.00  0.00           H  
ATOM   3348  HA  LYS   212      38.290  33.140  26.709  1.00  0.00           H  
ATOM   3349  HB2 LYS   212      36.458  33.142  24.293  1.00  0.00           H  
ATOM   3350  HB3 LYS   212      36.504  32.046  25.694  1.00  0.00           H  
ATOM   3351  HG2 LYS   212      35.881  33.779  27.178  1.00  0.00           H  
ATOM   3352  HG3 LYS   212      35.786  34.977  25.932  1.00  0.00           H  
ATOM   3353  HD2 LYS   212      34.238  33.336  24.655  1.00  0.00           H  
ATOM   3354  HD3 LYS   212      34.034  32.591  26.262  1.00  0.00           H  
ATOM   3355  HE2 LYS   212      33.454  34.988  27.143  1.00  0.00           H  
ATOM   3356  HE3 LYS   212      33.764  35.485  25.423  1.00  0.00           H  
ATOM   3357  HZ1 LYS   212      31.387  35.200  26.237  1.00  0.00           H  
ATOM   3358  HZ2 LYS   212      31.705  34.477  24.823  1.00  0.00           H  
ATOM   3359  HZ3 LYS   212      31.559  33.688  26.262  1.00  0.00           H  
ATOM   3360  N   NME   213      39.486  31.355  25.641  1.00  0.00           N  
ATOM   3361  C   NME   213      40.515  30.467  25.270  1.00  0.00           C  
ATOM   3362  H   NME   213      39.144  31.368  26.591  1.00  0.00           H  
ATOM   3363  H1  NME   213      41.498  30.922  25.397  1.00  0.00           H  
ATOM   3364  H2  NME   213      40.447  29.509  25.786  1.00  0.00           H  
ATOM   3365  H3  NME   213      40.447  30.251  24.204  1.00  0.00           H  
TER    3366      NME   213
CONECT 3361 3363 3364 3365
CONECT 3363 3361
CONECT 3364 3361
CONECT 3365 3361
END   
