# Supplementary material for: Exploring Aromatic Cage Flexibility Using Cosolvent Molecular Dynamics Simulations—An In-Silico Case Study of Tudor Domains
Source: J Chem Inf Model. 2024 May 21;64(11):4553–69. doi: 10.1021/acs.jcim.4c00298 (PMC11167732; doi:10.1021/acs.jcim.4c00298)
Supplement: Supplementary file 2 — ci4c00298_si_002.zip [file ci4c00298_si_002.zip › SPIN1/cluster_representatives/domain1/04_ISOIND_rep_c2.pdb]

TITLE     rep03.c2
REMARK   4      COMPLIES WITH FORMAT V. 3.0, 1-DEC-2006
REMARK 888
REMARK 888 WRITTEN BY MAESTRO (A PRODUCT OF SCHRODINGER, LLC)
ATOM      1  CH3 ACE     1      48.718  19.873  60.665  1.00  0.00           C  
ATOM      2  C   ACE     1      47.630  18.863  60.504  1.00  0.00           C  
ATOM      3  O   ACE     1      47.165  18.583  59.377  1.00  0.00           O  
ATOM      4  H1  ACE     1      49.513  19.486  61.302  1.00  0.00           H  
ATOM      5  H2  ACE     1      49.016  20.205  59.670  1.00  0.00           H  
ATOM      6  H3  ACE     1      48.279  20.757  61.128  1.00  0.00           H  
ATOM      7  N   ARG     2      47.182  18.271  61.609  1.00  0.00           N  
ATOM      8  CA  ARG     2      46.060  17.313  61.662  1.00  0.00           C  
ATOM      9  C   ARG     2      44.683  17.887  61.202  1.00  0.00           C  
ATOM     10  O   ARG     2      43.782  17.110  61.066  1.00  0.00           O  
ATOM     11  CB  ARG     2      45.928  16.827  63.076  1.00  0.00           C  
ATOM     12  CG  ARG     2      45.106  15.603  63.354  1.00  0.00           C  
ATOM     13  CD  ARG     2      45.436  14.981  64.717  1.00  0.00           C  
ATOM     14  NE  ARG     2      46.741  14.368  64.749  1.00  0.00           N  
ATOM     15  CZ  ARG     2      47.595  14.488  65.745  1.00  0.00           C  
ATOM     16  NH1 ARG     2      47.482  15.093  66.912  1.00  0.00           N  
ATOM     17  NH2 ARG     2      48.749  13.844  65.593  1.00  0.00           N1+
ATOM     18  H   ARG     2      47.679  18.420  62.475  1.00  0.00           H  
ATOM     19  HA  ARG     2      46.335  16.429  61.086  1.00  0.00           H  
ATOM     20  HB2 ARG     2      46.918  16.626  63.484  1.00  0.00           H  
ATOM     21  HB3 ARG     2      45.434  17.592  63.675  1.00  0.00           H  
ATOM     22  HG2 ARG     2      44.044  15.837  63.270  1.00  0.00           H  
ATOM     23  HG3 ARG     2      45.337  14.825  62.626  1.00  0.00           H  
ATOM     24  HD2 ARG     2      45.304  15.736  65.492  1.00  0.00           H  
ATOM     25  HD3 ARG     2      44.701  14.205  64.931  1.00  0.00           H  
ATOM     26  HE  ARG     2      47.022  13.901  63.898  1.00  0.00           H  
ATOM     27 HH11 ARG     2      46.646  15.658  66.965  1.00  0.00           H  
ATOM     28 HH12 ARG     2      48.225  15.241  67.579  1.00  0.00           H  
ATOM     29 HH21 ARG     2      49.053  13.394  64.742  1.00  0.00           H  
ATOM     30 HH22 ARG     2      49.326  13.945  66.416  1.00  0.00           H  
ATOM     31  N   ARG     3      44.474  19.212  60.981  1.00  0.00           N  
ATOM     32  CA  ARG     3      43.300  19.808  60.311  1.00  0.00           C  
ATOM     33  C   ARG     3      43.837  20.742  59.264  1.00  0.00           C  
ATOM     34  O   ARG     3      44.975  21.210  59.398  1.00  0.00           O  
ATOM     35  CB  ARG     3      42.439  20.628  61.327  1.00  0.00           C  
ATOM     36  CG  ARG     3      41.831  19.925  62.562  1.00  0.00           C  
ATOM     37  CD  ARG     3      41.057  20.703  63.647  1.00  0.00           C  
ATOM     38  NE  ARG     3      39.830  21.263  63.005  1.00  0.00           N  
ATOM     39  CZ  ARG     3      38.706  20.625  62.822  1.00  0.00           C  
ATOM     40  NH1 ARG     3      38.406  19.500  63.308  1.00  0.00           N  
ATOM     41  NH2 ARG     3      37.819  21.207  62.087  1.00  0.00           N1+
ATOM     42  H   ARG     3      45.229  19.871  61.101  1.00  0.00           H  
ATOM     43  HA  ARG     3      42.609  19.123  59.819  1.00  0.00           H  
ATOM     44  HB2 ARG     3      43.136  21.411  61.628  1.00  0.00           H  
ATOM     45  HB3 ARG     3      41.576  21.128  60.889  1.00  0.00           H  
ATOM     46  HG2 ARG     3      41.183  19.181  62.098  1.00  0.00           H  
ATOM     47  HG3 ARG     3      42.640  19.382  63.050  1.00  0.00           H  
ATOM     48  HD2 ARG     3      40.720  20.099  64.489  1.00  0.00           H  
ATOM     49  HD3 ARG     3      41.742  21.397  64.136  1.00  0.00           H  
ATOM     50  HE  ARG     3      39.843  22.229  62.710  1.00  0.00           H  
ATOM     51 HH11 ARG     3      38.930  19.167  64.104  1.00  0.00           H  
ATOM     52 HH12 ARG     3      37.545  19.054  63.024  1.00  0.00           H  
ATOM     53 HH21 ARG     3      37.950  22.180  61.848  1.00  0.00           H  
ATOM     54 HH22 ARG     3      37.054  20.682  61.687  1.00  0.00           H  
ATOM     55  N   ASN     4      43.121  21.075  58.261  1.00  0.00           N  
ATOM     56  CA  ASN     4      43.286  22.292  57.384  1.00  0.00           C  
ATOM     57  C   ASN     4      42.809  23.592  58.016  1.00  0.00           C  
ATOM     58  O   ASN     4      41.915  23.557  58.846  1.00  0.00           O  
ATOM     59  CB  ASN     4      42.529  21.942  56.130  1.00  0.00           C  
ATOM     60  CG  ASN     4      42.870  22.792  54.883  1.00  0.00           C  
ATOM     61  OD1 ASN     4      43.596  23.739  54.978  1.00  0.00           O  
ATOM     62  ND2 ASN     4      42.404  22.414  53.683  1.00  0.00           N  
ATOM     63  H   ASN     4      42.399  20.440  57.953  1.00  0.00           H  
ATOM     64  HA  ASN     4      44.314  22.353  57.027  1.00  0.00           H  
ATOM     65  HB2 ASN     4      42.912  20.971  55.816  1.00  0.00           H  
ATOM     66  HB3 ASN     4      41.454  21.853  56.290  1.00  0.00           H  
ATOM     67 HD21 ASN     4      41.775  21.627  53.760  1.00  0.00           H  
ATOM     68 HD22 ASN     4      42.889  22.737  52.858  1.00  0.00           H  
ATOM     69  N   ILE     5      43.481  24.696  57.729  1.00  0.00           N  
ATOM     70  CA  ILE     5      43.106  26.028  58.295  1.00  0.00           C  
ATOM     71  C   ILE     5      42.057  26.793  57.530  1.00  0.00           C  
ATOM     72  O   ILE     5      41.727  27.929  57.850  1.00  0.00           O  
ATOM     73  CB  ILE     5      44.336  26.839  58.662  1.00  0.00           C  
ATOM     74  CG2 ILE     5      45.065  26.162  59.830  1.00  0.00           C  
ATOM     75  CG1 ILE     5      45.178  27.196  57.466  1.00  0.00           C  
ATOM     76  CD1 ILE     5      46.383  28.149  57.711  1.00  0.00           C  
ATOM     77  H   ILE     5      44.269  24.508  57.125  1.00  0.00           H  
ATOM     78  HA  ILE     5      42.578  25.883  59.237  1.00  0.00           H  
ATOM     79  HB  ILE     5      44.012  27.806  59.048  1.00  0.00           H  
ATOM     80 HG21 ILE     5      45.948  26.771  60.023  1.00  0.00           H  
ATOM     81 HG22 ILE     5      44.488  26.056  60.749  1.00  0.00           H  
ATOM     82 HG23 ILE     5      45.415  25.163  59.572  1.00  0.00           H  
ATOM     83 HG12 ILE     5      45.611  26.308  57.005  1.00  0.00           H  
ATOM     84 HG13 ILE     5      44.618  27.570  56.609  1.00  0.00           H  
ATOM     85 HD11 ILE     5      46.057  29.147  58.002  1.00  0.00           H  
ATOM     86 HD12 ILE     5      47.156  27.842  58.415  1.00  0.00           H  
ATOM     87 HD13 ILE     5      46.766  28.365  56.713  1.00  0.00           H  
ATOM     88  N   VAL     6      41.605  26.323  56.328  1.00  0.00           N  
ATOM     89  CA  VAL     6      40.458  26.993  55.606  1.00  0.00           C  
ATOM     90  C   VAL     6      39.233  27.140  56.482  1.00  0.00           C  
ATOM     91  O   VAL     6      38.867  26.197  57.175  1.00  0.00           O  
ATOM     92  CB  VAL     6      40.035  26.156  54.384  1.00  0.00           C  
ATOM     93  CG1 VAL     6      39.084  26.946  53.442  1.00  0.00           C  
ATOM     94  CG2 VAL     6      41.243  25.683  53.462  1.00  0.00           C  
ATOM     95  H   VAL     6      41.748  25.339  56.152  1.00  0.00           H  
ATOM     96  HA  VAL     6      40.779  27.985  55.287  1.00  0.00           H  
ATOM     97  HB  VAL     6      39.417  25.316  54.701  1.00  0.00           H  
ATOM     98 HG11 VAL     6      39.497  27.917  53.169  1.00  0.00           H  
ATOM     99 HG12 VAL     6      38.810  26.313  52.598  1.00  0.00           H  
ATOM    100 HG13 VAL     6      38.126  27.094  53.941  1.00  0.00           H  
ATOM    101 HG21 VAL     6      40.810  25.418  52.498  1.00  0.00           H  
ATOM    102 HG22 VAL     6      41.779  26.598  53.211  1.00  0.00           H  
ATOM    103 HG23 VAL     6      41.906  24.992  53.984  1.00  0.00           H  
ATOM    104  N   GLY     7      38.526  28.280  56.352  1.00  0.00           N  
ATOM    105  CA  GLY     7      37.302  28.607  57.117  1.00  0.00           C  
ATOM    106  C   GLY     7      37.724  29.378  58.447  1.00  0.00           C  
ATOM    107  O   GLY     7      36.804  29.891  59.132  1.00  0.00           O  
ATOM    108  H   GLY     7      38.795  29.020  55.719  1.00  0.00           H  
ATOM    109  HA2 GLY     7      36.646  29.289  56.578  1.00  0.00           H  
ATOM    110  HA3 GLY     7      36.710  27.733  57.391  1.00  0.00           H  
ATOM    111  N   CYS     8      39.010  29.300  58.856  1.00  0.00           N  
ATOM    112  CA  CYS     8      39.434  29.692  60.201  1.00  0.00           C  
ATOM    113  C   CYS     8      39.962  31.178  60.198  1.00  0.00           C  
ATOM    114  O   CYS     8      40.456  31.668  59.199  1.00  0.00           O  
ATOM    115  CB  CYS     8      40.501  28.674  60.730  1.00  0.00           C  
ATOM    116  SG  CYS     8      39.781  27.070  60.628  1.00  0.00           S  
ATOM    117  H   CYS     8      39.708  28.932  58.226  1.00  0.00           H  
ATOM    118  HA  CYS     8      38.616  29.680  60.921  1.00  0.00           H  
ATOM    119  HB2 CYS     8      41.309  28.732  60.000  1.00  0.00           H  
ATOM    120  HB3 CYS     8      40.889  28.870  61.729  1.00  0.00           H  
ATOM    121  HG  CYS     8      39.069  27.168  59.502  1.00  0.00           H  
ATOM    122  N   ARG     9      40.020  31.771  61.390  1.00  0.00           N  
ATOM    123  CA  ARG     9      40.634  33.067  61.722  1.00  0.00           C  
ATOM    124  C   ARG     9      42.097  32.816  62.269  1.00  0.00           C  
ATOM    125  O   ARG     9      42.273  31.907  63.110  1.00  0.00           O  
ATOM    126  CB  ARG     9      39.874  33.740  62.847  1.00  0.00           C  
ATOM    127  CG  ARG     9      38.679  34.519  62.560  1.00  0.00           C  
ATOM    128  CD  ARG     9      38.935  35.800  61.781  1.00  0.00           C  
ATOM    129  NE  ARG     9      39.517  36.988  62.547  1.00  0.00           N  
ATOM    130  CZ  ARG     9      40.034  38.094  61.987  1.00  0.00           C  
ATOM    131  NH1 ARG     9      39.966  38.387  60.723  1.00  0.00           N  
ATOM    132  NH2 ARG     9      40.610  38.974  62.787  1.00  0.00           N1+
ATOM    133  H   ARG     9      39.700  31.306  62.228  1.00  0.00           H  
ATOM    134  HA  ARG     9      40.716  33.694  60.834  1.00  0.00           H  
ATOM    135  HB2 ARG     9      39.629  33.023  63.631  1.00  0.00           H  
ATOM    136  HB3 ARG     9      40.545  34.422  63.371  1.00  0.00           H  
ATOM    137  HG2 ARG     9      38.172  33.811  61.904  1.00  0.00           H  
ATOM    138  HG3 ARG     9      38.105  34.621  63.481  1.00  0.00           H  
ATOM    139  HD2 ARG     9      39.592  35.517  60.959  1.00  0.00           H  
ATOM    140  HD3 ARG     9      37.953  36.082  61.400  1.00  0.00           H  
ATOM    141  HE  ARG     9      39.626  36.933  63.550  1.00  0.00           H  
ATOM    142 HH11 ARG     9      39.372  37.889  60.075  1.00  0.00           H  
ATOM    143 HH12 ARG     9      40.192  39.339  60.475  1.00  0.00           H  
ATOM    144 HH21 ARG     9      40.578  38.880  63.792  1.00  0.00           H  
ATOM    145 HH22 ARG     9      40.992  39.862  62.493  1.00  0.00           H  
ATOM    146  N   ILE    10      43.027  33.702  61.827  1.00  0.00           N  
ATOM    147  CA  ILE    10      44.454  33.442  62.055  1.00  0.00           C  
ATOM    148  C   ILE    10      45.254  34.723  62.285  1.00  0.00           C  
ATOM    149  O   ILE    10      44.936  35.801  61.783  1.00  0.00           O  
ATOM    150  CB  ILE    10      45.126  32.596  60.857  1.00  0.00           C  
ATOM    151  CG2 ILE    10      44.743  31.073  61.010  1.00  0.00           C  
ATOM    152  CG1 ILE    10      44.730  33.135  59.475  1.00  0.00           C  
ATOM    153  CD1 ILE    10      45.558  32.591  58.294  1.00  0.00           C  
ATOM    154  H   ILE    10      42.849  34.436  61.155  1.00  0.00           H  
ATOM    155  HA  ILE    10      44.521  32.828  62.952  1.00  0.00           H  
ATOM    156  HB  ILE    10      46.214  32.648  60.895  1.00  0.00           H  
ATOM    157 HG21 ILE    10      43.681  30.849  60.919  1.00  0.00           H  
ATOM    158 HG22 ILE    10      45.330  30.575  60.239  1.00  0.00           H  
ATOM    159 HG23 ILE    10      45.020  30.729  62.007  1.00  0.00           H  
ATOM    160 HG12 ILE    10      43.727  32.754  59.286  1.00  0.00           H  
ATOM    161 HG13 ILE    10      44.784  34.223  59.444  1.00  0.00           H  
ATOM    162 HD11 ILE    10      45.006  32.721  57.363  1.00  0.00           H  
ATOM    163 HD12 ILE    10      46.543  33.047  58.191  1.00  0.00           H  
ATOM    164 HD13 ILE    10      45.596  31.507  58.407  1.00  0.00           H  
ATOM    165  N   GLN    11      46.387  34.504  63.017  1.00  0.00           N  
ATOM    166  CA  GLN    11      47.458  35.443  63.081  1.00  0.00           C  
ATOM    167  C   GLN    11      48.783  34.817  62.450  1.00  0.00           C  
ATOM    168  O   GLN    11      48.993  33.622  62.581  1.00  0.00           O  
ATOM    169  CB  GLN    11      47.592  35.889  64.543  1.00  0.00           C  
ATOM    170  CG  GLN    11      49.051  35.741  65.138  1.00  0.00           C  
ATOM    171  CD  GLN    11      49.095  36.261  66.537  1.00  0.00           C  
ATOM    172  OE1 GLN    11      48.101  36.415  67.274  1.00  0.00           O  
ATOM    173  NE2 GLN    11      50.322  36.493  67.079  1.00  0.00           N  
ATOM    174  H   GLN    11      46.430  33.630  63.521  1.00  0.00           H  
ATOM    175  HA  GLN    11      47.129  36.261  62.441  1.00  0.00           H  
ATOM    176  HB2 GLN    11      47.241  36.916  64.647  1.00  0.00           H  
ATOM    177  HB3 GLN    11      47.034  35.174  65.148  1.00  0.00           H  
ATOM    178  HG2 GLN    11      49.324  34.688  65.059  1.00  0.00           H  
ATOM    179  HG3 GLN    11      49.843  36.233  64.573  1.00  0.00           H  
ATOM    180 HE21 GLN    11      51.160  36.540  66.517  1.00  0.00           H  
ATOM    181 HE22 GLN    11      50.218  36.770  68.045  1.00  0.00           H  
ATOM    182  N   HIS    12      49.524  35.601  61.666  1.00  0.00           N  
ATOM    183  CA  HIS    12      50.958  35.200  61.519  1.00  0.00           C  
ATOM    184  C   HIS    12      51.830  36.474  61.421  1.00  0.00           C  
ATOM    185  O   HIS    12      51.291  37.585  61.267  1.00  0.00           O  
ATOM    186  CB  HIS    12      51.125  34.323  60.277  1.00  0.00           C  
ATOM    187  CG  HIS    12      50.704  34.928  58.931  1.00  0.00           C  
ATOM    188  ND1 HIS    12      51.629  35.698  58.180  1.00  0.00           N  
ATOM    189  CE1 HIS    12      50.917  36.312  57.217  1.00  0.00           C  
ATOM    190  NE2 HIS    12      49.608  36.002  57.326  1.00  0.00           N  
ATOM    191  CD2 HIS    12      49.472  35.067  58.319  1.00  0.00           C  
ATOM    192  H   HIS    12      49.131  36.488  61.385  1.00  0.00           H  
ATOM    193  HA  HIS    12      51.190  34.551  62.364  1.00  0.00           H  
ATOM    194  HB2 HIS    12      52.164  33.997  60.221  1.00  0.00           H  
ATOM    195  HB3 HIS    12      50.585  33.406  60.510  1.00  0.00           H  
ATOM    196  HD1 HIS    12      52.567  35.998  58.404  1.00  0.00           H  
ATOM    197  HE1 HIS    12      51.245  37.140  56.605  1.00  0.00           H  
ATOM    198  HD2 HIS    12      48.572  34.648  58.744  1.00  0.00           H  
ATOM    199  N   GLY    13      53.178  36.292  61.689  1.00  0.00           N  
ATOM    200  CA  GLY    13      54.258  37.210  61.285  1.00  0.00           C  
ATOM    201  C   GLY    13      54.868  36.904  59.882  1.00  0.00           C  
ATOM    202  O   GLY    13      54.373  35.994  59.230  1.00  0.00           O  
ATOM    203  H   GLY    13      53.538  35.389  61.965  1.00  0.00           H  
ATOM    204  HA2 GLY    13      53.814  38.205  61.310  1.00  0.00           H  
ATOM    205  HA3 GLY    13      54.976  37.238  62.106  1.00  0.00           H  
ATOM    206  N   TRP    14      55.972  37.573  59.592  1.00  0.00           N  
ATOM    207  CA  TRP    14      56.777  37.348  58.410  1.00  0.00           C  
ATOM    208  C   TRP    14      58.355  37.413  58.636  1.00  0.00           C  
ATOM    209  O   TRP    14      58.703  38.354  59.358  1.00  0.00           O  
ATOM    210  CB  TRP    14      56.246  38.244  57.353  1.00  0.00           C  
ATOM    211  CG  TRP    14      56.643  38.094  55.923  1.00  0.00           C  
ATOM    212  CD1 TRP    14      57.755  38.712  55.416  1.00  0.00           C  
ATOM    213  NE1 TRP    14      57.937  38.215  54.112  1.00  0.00           N  
ATOM    214  CE2 TRP    14      56.897  37.430  53.705  1.00  0.00           C  
ATOM    215  CZ2 TRP    14      56.569  36.866  52.414  1.00  0.00           C  
ATOM    216  CH2 TRP    14      55.417  36.003  52.405  1.00  0.00           C  
ATOM    217  CZ3 TRP    14      54.631  35.865  53.529  1.00  0.00           C  
ATOM    218  CE3 TRP    14      54.936  36.546  54.755  1.00  0.00           C  
ATOM    219  CD2 TRP    14      56.042  37.407  54.782  1.00  0.00           C  
ATOM    220  H   TRP    14      56.016  38.463  60.068  1.00  0.00           H  
ATOM    221  HA  TRP    14      56.621  36.326  58.065  1.00  0.00           H  
ATOM    222  HB2 TRP    14      55.159  38.325  57.368  1.00  0.00           H  
ATOM    223  HB3 TRP    14      56.603  39.238  57.624  1.00  0.00           H  
ATOM    224  HD1 TRP    14      58.488  39.229  56.018  1.00  0.00           H  
ATOM    225  HE1 TRP    14      58.819  38.254  53.622  1.00  0.00           H  
ATOM    226  HZ2 TRP    14      57.133  36.970  51.499  1.00  0.00           H  
ATOM    227  HH2 TRP    14      55.122  35.489  51.502  1.00  0.00           H  
ATOM    228  HZ3 TRP    14      53.793  35.186  53.486  1.00  0.00           H  
ATOM    229  HE3 TRP    14      54.315  36.250  55.588  1.00  0.00           H  
ATOM    230  N   LYS    15      59.212  36.679  57.906  1.00  0.00           N  
ATOM    231  CA  LYS    15      60.677  36.868  58.048  1.00  0.00           C  
ATOM    232  C   LYS    15      61.137  38.152  57.322  1.00  0.00           C  
ATOM    233  O   LYS    15      60.823  38.283  56.139  1.00  0.00           O  
ATOM    234  CB  LYS    15      61.368  35.535  57.553  1.00  0.00           C  
ATOM    235  CG  LYS    15      61.160  34.413  58.472  1.00  0.00           C  
ATOM    236  CD  LYS    15      61.973  34.690  59.747  1.00  0.00           C  
ATOM    237  CE  LYS    15      61.937  33.557  60.775  1.00  0.00           C  
ATOM    238  NZ  LYS    15      62.979  32.549  60.536  1.00  0.00           N1+
ATOM    239  H   LYS    15      58.880  36.213  57.073  1.00  0.00           H  
ATOM    240  HA  LYS    15      60.949  36.989  59.097  1.00  0.00           H  
ATOM    241  HB2 LYS    15      60.855  35.216  56.646  1.00  0.00           H  
ATOM    242  HB3 LYS    15      62.426  35.704  57.350  1.00  0.00           H  
ATOM    243  HG2 LYS    15      60.138  34.326  58.838  1.00  0.00           H  
ATOM    244  HG3 LYS    15      61.519  33.504  57.990  1.00  0.00           H  
ATOM    245  HD2 LYS    15      63.012  34.916  59.505  1.00  0.00           H  
ATOM    246  HD3 LYS    15      61.610  35.581  60.259  1.00  0.00           H  
ATOM    247  HE2 LYS    15      62.109  34.128  61.687  1.00  0.00           H  
ATOM    248  HE3 LYS    15      60.913  33.188  60.839  1.00  0.00           H  
ATOM    249  HZ1 LYS    15      62.761  31.944  59.757  1.00  0.00           H  
ATOM    250  HZ2 LYS    15      63.848  33.046  60.408  1.00  0.00           H  
ATOM    251  HZ3 LYS    15      63.100  31.900  61.301  1.00  0.00           H  
ATOM    252  N   GLU    16      61.905  39.017  58.010  1.00  0.00           N  
ATOM    253  CA  GLU    16      62.407  40.312  57.430  1.00  0.00           C  
ATOM    254  C   GLU    16      63.710  40.699  58.193  1.00  0.00           C  
ATOM    255  O   GLU    16      64.674  41.283  57.691  1.00  0.00           O  
ATOM    256  CB  GLU    16      61.303  41.416  57.594  1.00  0.00           C  
ATOM    257  CG  GLU    16      61.730  42.781  57.119  1.00  0.00           C  
ATOM    258  CD  GLU    16      61.675  42.928  55.639  1.00  0.00           C  
ATOM    259  OE1 GLU    16      61.178  42.124  54.805  1.00  0.00           O  
ATOM    260  OE2 GLU    16      62.380  43.878  55.248  1.00  0.00           O1-
ATOM    261  H   GLU    16      62.276  38.643  58.871  1.00  0.00           H  
ATOM    262  HA  GLU    16      62.652  40.281  56.369  1.00  0.00           H  
ATOM    263  HB2 GLU    16      60.452  41.236  56.938  1.00  0.00           H  
ATOM    264  HB3 GLU    16      61.025  41.363  58.647  1.00  0.00           H  
ATOM    265  HG2 GLU    16      61.081  43.526  57.579  1.00  0.00           H  
ATOM    266  HG3 GLU    16      62.708  43.042  57.524  1.00  0.00           H  
ATOM    267  N   GLY    17      63.723  40.504  59.480  1.00  0.00           N  
ATOM    268  CA  GLY    17      64.871  40.845  60.291  1.00  0.00           C  
ATOM    269  C   GLY    17      65.007  42.266  60.861  1.00  0.00           C  
ATOM    270  O   GLY    17      65.428  42.441  61.975  1.00  0.00           O  
ATOM    271  H   GLY    17      62.959  40.095  59.999  1.00  0.00           H  
ATOM    272  HA2 GLY    17      64.916  40.183  61.155  1.00  0.00           H  
ATOM    273  HA3 GLY    17      65.761  40.677  59.684  1.00  0.00           H  
ATOM    274  N   ASN    18      64.484  43.306  60.220  1.00  0.00           N  
ATOM    275  CA  ASN    18      64.451  44.635  60.811  1.00  0.00           C  
ATOM    276  C   ASN    18      63.272  44.808  61.750  1.00  0.00           C  
ATOM    277  O   ASN    18      62.133  44.525  61.342  1.00  0.00           O  
ATOM    278  CB  ASN    18      64.239  45.720  59.672  1.00  0.00           C  
ATOM    279  CG  ASN    18      65.539  45.756  58.856  1.00  0.00           C  
ATOM    280  OD1 ASN    18      65.546  45.296  57.752  1.00  0.00           O  
ATOM    281  ND2 ASN    18      66.616  46.339  59.314  1.00  0.00           N  
ATOM    282  H   ASN    18      64.134  43.094  59.297  1.00  0.00           H  
ATOM    283  HA  ASN    18      65.366  44.839  61.367  1.00  0.00           H  
ATOM    284  HB2 ASN    18      63.464  45.392  58.979  1.00  0.00           H  
ATOM    285  HB3 ASN    18      64.035  46.713  60.074  1.00  0.00           H  
ATOM    286 HD21 ASN    18      66.614  46.630  60.281  1.00  0.00           H  
ATOM    287 HD22 ASN    18      67.432  46.395  58.722  1.00  0.00           H  
ATOM    288  N   GLY    19      63.495  45.430  62.876  1.00  0.00           N  
ATOM    289  CA  GLY    19      62.477  45.810  63.889  1.00  0.00           C  
ATOM    290  C   GLY    19      61.799  44.590  64.521  1.00  0.00           C  
ATOM    291  O   GLY    19      62.232  43.447  64.393  1.00  0.00           O  
ATOM    292  H   GLY    19      64.454  45.279  63.155  1.00  0.00           H  
ATOM    293  HA2 GLY    19      62.997  46.362  64.672  1.00  0.00           H  
ATOM    294  HA3 GLY    19      61.736  46.344  63.294  1.00  0.00           H  
ATOM    295  N   PRO    20      60.754  44.822  65.285  1.00  0.00           N  
ATOM    296  CA  PRO    20      59.744  43.779  65.612  1.00  0.00           C  
ATOM    297  C   PRO    20      59.045  43.222  64.342  1.00  0.00           C  
ATOM    298  O   PRO    20      59.047  43.762  63.228  1.00  0.00           O  
ATOM    299  CD  PRO    20      60.353  46.162  65.848  1.00  0.00           C  
ATOM    300  CG  PRO    20      58.775  46.068  65.978  1.00  0.00           C  
ATOM    301  CB  PRO    20      58.632  44.567  66.387  1.00  0.00           C  
ATOM    302  HD2 PRO    20      60.595  46.978  65.168  1.00  0.00           H  
ATOM    303  HD3 PRO    20      60.788  46.439  66.808  1.00  0.00           H  
ATOM    304  HG2 PRO    20      58.325  46.388  65.038  1.00  0.00           H  
ATOM    305  HG3 PRO    20      58.465  46.875  66.643  1.00  0.00           H  
ATOM    306  HB2 PRO    20      57.605  44.266  66.181  1.00  0.00           H  
ATOM    307  HB3 PRO    20      58.798  44.437  67.457  1.00  0.00           H  
ATOM    308  HA  PRO    20      60.131  42.911  66.148  1.00  0.00           H  
ATOM    309  N   VAL    21      58.496  42.008  64.476  1.00  0.00           N  
ATOM    310  CA  VAL    21      57.931  41.277  63.389  1.00  0.00           C  
ATOM    311  C   VAL    21      56.537  41.846  63.040  1.00  0.00           C  
ATOM    312  O   VAL    21      55.817  42.165  64.012  1.00  0.00           O  
ATOM    313  CB  VAL    21      57.856  39.724  63.621  1.00  0.00           C  
ATOM    314  CG1 VAL    21      57.088  38.928  62.539  1.00  0.00           C  
ATOM    315  CG2 VAL    21      59.309  39.114  63.726  1.00  0.00           C  
ATOM    316  H   VAL    21      58.552  41.524  65.361  1.00  0.00           H  
ATOM    317  HA  VAL    21      58.510  41.491  62.492  1.00  0.00           H  
ATOM    318  HB  VAL    21      57.267  39.499  64.510  1.00  0.00           H  
ATOM    319 HG11 VAL    21      57.689  39.079  61.642  1.00  0.00           H  
ATOM    320 HG12 VAL    21      56.981  37.901  62.889  1.00  0.00           H  
ATOM    321 HG13 VAL    21      56.052  39.221  62.367  1.00  0.00           H  
ATOM    322 HG21 VAL    21      59.921  39.364  62.860  1.00  0.00           H  
ATOM    323 HG22 VAL    21      59.809  39.476  64.625  1.00  0.00           H  
ATOM    324 HG23 VAL    21      59.235  38.027  63.744  1.00  0.00           H  
ATOM    325  N   THR    22      56.241  42.145  61.775  1.00  0.00           N  
ATOM    326  CA  THR    22      54.893  42.679  61.530  1.00  0.00           C  
ATOM    327  C   THR    22      53.954  41.494  61.648  1.00  0.00           C  
ATOM    328  O   THR    22      54.204  40.410  61.121  1.00  0.00           O  
ATOM    329  CB  THR    22      54.847  43.360  60.129  1.00  0.00           C  
ATOM    330  CG2 THR    22      53.440  43.666  59.592  1.00  0.00           C  
ATOM    331  OG1 THR    22      55.606  44.588  60.214  1.00  0.00           O  
ATOM    332  H   THR    22      56.884  41.840  61.058  1.00  0.00           H  
ATOM    333  HA  THR    22      54.634  43.387  62.317  1.00  0.00           H  
ATOM    334  HB  THR    22      55.373  42.710  59.431  1.00  0.00           H  
ATOM    335 HG21 THR    22      53.665  44.244  58.696  1.00  0.00           H  
ATOM    336 HG22 THR    22      52.883  42.734  59.496  1.00  0.00           H  
ATOM    337 HG23 THR    22      52.942  44.271  60.350  1.00  0.00           H  
ATOM    338  HG1 THR    22      55.105  45.301  60.617  1.00  0.00           H  
ATOM    339  N   GLN    23      52.816  41.745  62.259  1.00  0.00           N  
ATOM    340  CA  GLN    23      51.721  40.749  62.328  1.00  0.00           C  
ATOM    341  C   GLN    23      50.584  41.078  61.351  1.00  0.00           C  
ATOM    342  O   GLN    23      50.200  42.240  61.155  1.00  0.00           O  
ATOM    343  CB  GLN    23      51.229  40.611  63.732  1.00  0.00           C  
ATOM    344  CG  GLN    23      52.318  40.075  64.684  1.00  0.00           C  
ATOM    345  CD  GLN    23      51.827  40.064  66.151  1.00  0.00           C  
ATOM    346  OE1 GLN    23      50.896  40.767  66.552  1.00  0.00           O  
ATOM    347  NE2 GLN    23      52.475  39.425  67.074  1.00  0.00           N  
ATOM    348  H   GLN    23      52.640  42.667  62.631  1.00  0.00           H  
ATOM    349  HA  GLN    23      52.131  39.785  62.027  1.00  0.00           H  
ATOM    350  HB2 GLN    23      50.845  41.559  64.110  1.00  0.00           H  
ATOM    351  HB3 GLN    23      50.383  39.930  63.643  1.00  0.00           H  
ATOM    352  HG2 GLN    23      52.605  39.047  64.461  1.00  0.00           H  
ATOM    353  HG3 GLN    23      53.201  40.713  64.637  1.00  0.00           H  
ATOM    354 HE21 GLN    23      53.400  39.031  66.987  1.00  0.00           H  
ATOM    355 HE22 GLN    23      52.131  39.551  68.016  1.00  0.00           H  
ATOM    356  N   TRP    24      49.863  40.034  60.938  1.00  0.00           N  
ATOM    357  CA  TRP    24      48.604  40.166  60.187  1.00  0.00           C  
ATOM    358  C   TRP    24      47.560  39.334  60.983  1.00  0.00           C  
ATOM    359  O   TRP    24      47.868  38.203  61.314  1.00  0.00           O  
ATOM    360  CB  TRP    24      48.795  39.734  58.772  1.00  0.00           C  
ATOM    361  CG  TRP    24      49.554  40.590  57.743  1.00  0.00           C  
ATOM    362  CD1 TRP    24      48.988  41.273  56.728  1.00  0.00           C  
ATOM    363  NE1 TRP    24      49.984  41.697  55.897  1.00  0.00           N  
ATOM    364  CE2 TRP    24      51.289  41.348  56.364  1.00  0.00           C  
ATOM    365  CZ2 TRP    24      52.558  41.841  56.041  1.00  0.00           C  
ATOM    366  CH2 TRP    24      53.651  41.395  56.820  1.00  0.00           C  
ATOM    367  CZ3 TRP    24      53.452  40.565  57.919  1.00  0.00           C  
ATOM    368  CE3 TRP    24      52.162  40.230  58.374  1.00  0.00           C  
ATOM    369  CD2 TRP    24      51.051  40.700  57.622  1.00  0.00           C  
ATOM    370  H   TRP    24      50.213  39.088  60.893  1.00  0.00           H  
ATOM    371  HA  TRP    24      48.305  41.214  60.162  1.00  0.00           H  
ATOM    372  HB2 TRP    24      49.350  38.796  58.763  1.00  0.00           H  
ATOM    373  HB3 TRP    24      47.841  39.544  58.279  1.00  0.00           H  
ATOM    374  HD1 TRP    24      47.954  41.357  56.430  1.00  0.00           H  
ATOM    375  HE1 TRP    24      49.728  42.245  55.088  1.00  0.00           H  
ATOM    376  HZ2 TRP    24      52.752  42.411  55.144  1.00  0.00           H  
ATOM    377  HH2 TRP    24      54.619  41.795  56.558  1.00  0.00           H  
ATOM    378  HZ3 TRP    24      54.329  40.220  58.446  1.00  0.00           H  
ATOM    379  HE3 TRP    24      52.031  39.564  59.214  1.00  0.00           H  
ATOM    380  N   LYS    25      46.389  39.905  61.262  1.00  0.00           N  
ATOM    381  CA  LYS    25      45.160  39.101  61.529  1.00  0.00           C  
ATOM    382  C   LYS    25      44.275  38.933  60.307  1.00  0.00           C  
ATOM    383  O   LYS    25      44.161  39.850  59.463  1.00  0.00           O  
ATOM    384  CB  LYS    25      44.413  39.778  62.755  1.00  0.00           C  
ATOM    385  CG  LYS    25      45.055  39.285  64.101  1.00  0.00           C  
ATOM    386  CD  LYS    25      44.588  39.912  65.386  1.00  0.00           C  
ATOM    387  CE  LYS    25      45.313  39.380  66.531  1.00  0.00           C  
ATOM    388  NZ  LYS    25      44.917  40.185  67.752  1.00  0.00           N1+
ATOM    389  H   LYS    25      46.277  40.858  60.946  1.00  0.00           H  
ATOM    390  HA  LYS    25      45.369  38.063  61.788  1.00  0.00           H  
ATOM    391  HB2 LYS    25      44.496  40.863  62.683  1.00  0.00           H  
ATOM    392  HB3 LYS    25      43.356  39.552  62.618  1.00  0.00           H  
ATOM    393  HG2 LYS    25      44.884  38.214  64.205  1.00  0.00           H  
ATOM    394  HG3 LYS    25      46.140  39.302  63.999  1.00  0.00           H  
ATOM    395  HD2 LYS    25      44.655  40.991  65.245  1.00  0.00           H  
ATOM    396  HD3 LYS    25      43.556  39.640  65.607  1.00  0.00           H  
ATOM    397  HE2 LYS    25      45.021  38.339  66.668  1.00  0.00           H  
ATOM    398  HE3 LYS    25      46.379  39.570  66.406  1.00  0.00           H  
ATOM    399  HZ1 LYS    25      44.886  41.163  67.503  1.00  0.00           H  
ATOM    400  HZ2 LYS    25      44.027  39.808  68.043  1.00  0.00           H  
ATOM    401  HZ3 LYS    25      45.570  39.991  68.497  1.00  0.00           H  
ATOM    402  N   GLY    26      43.662  37.769  60.195  1.00  0.00           N  
ATOM    403  CA  GLY    26      42.909  37.457  58.959  1.00  0.00           C  
ATOM    404  C   GLY    26      41.953  36.245  59.023  1.00  0.00           C  
ATOM    405  O   GLY    26      42.140  35.413  59.855  1.00  0.00           O  
ATOM    406  H   GLY    26      43.955  36.957  60.719  1.00  0.00           H  
ATOM    407  HA2 GLY    26      42.300  38.313  58.668  1.00  0.00           H  
ATOM    408  HA3 GLY    26      43.603  37.220  58.153  1.00  0.00           H  
ATOM    409  N   THR    27      41.049  36.092  58.049  1.00  0.00           N  
ATOM    410  CA  THR    27      40.328  34.766  57.766  1.00  0.00           C  
ATOM    411  C   THR    27      40.723  34.147  56.449  1.00  0.00           C  
ATOM    412  O   THR    27      40.934  34.838  55.418  1.00  0.00           O  
ATOM    413  CB  THR    27      38.824  34.944  57.696  1.00  0.00           C  
ATOM    414  CG2 THR    27      38.089  33.630  58.141  1.00  0.00           C  
ATOM    415  OG1 THR    27      38.248  35.839  58.585  1.00  0.00           O  
ATOM    416  H   THR    27      41.031  36.819  57.348  1.00  0.00           H  
ATOM    417  HA  THR    27      40.498  34.042  58.564  1.00  0.00           H  
ATOM    418  HB  THR    27      38.572  35.186  56.664  1.00  0.00           H  
ATOM    419 HG21 THR    27      37.016  33.739  57.982  1.00  0.00           H  
ATOM    420 HG22 THR    27      38.511  32.740  57.674  1.00  0.00           H  
ATOM    421 HG23 THR    27      38.207  33.543  59.221  1.00  0.00           H  
ATOM    422  HG1 THR    27      38.452  36.725  58.277  1.00  0.00           H  
ATOM    423  N   VAL    28      40.779  32.823  56.459  1.00  0.00           N  
ATOM    424  CA  VAL    28      41.118  31.908  55.325  1.00  0.00           C  
ATOM    425  C   VAL    28      39.739  31.614  54.638  1.00  0.00           C  
ATOM    426  O   VAL    28      38.826  31.326  55.311  1.00  0.00           O  
ATOM    427  CB  VAL    28      41.841  30.581  55.638  1.00  0.00           C  
ATOM    428  CG1 VAL    28      42.378  29.936  54.361  1.00  0.00           C  
ATOM    429  CG2 VAL    28      42.979  30.795  56.687  1.00  0.00           C  
ATOM    430  H   VAL    28      40.620  32.387  57.356  1.00  0.00           H  
ATOM    431  HA  VAL    28      41.707  32.558  54.677  1.00  0.00           H  
ATOM    432  HB  VAL    28      41.083  29.921  56.060  1.00  0.00           H  
ATOM    433 HG11 VAL    28      42.730  28.931  54.594  1.00  0.00           H  
ATOM    434 HG12 VAL    28      41.590  29.576  53.699  1.00  0.00           H  
ATOM    435 HG13 VAL    28      43.076  30.644  53.913  1.00  0.00           H  
ATOM    436 HG21 VAL    28      42.706  31.498  57.473  1.00  0.00           H  
ATOM    437 HG22 VAL    28      43.279  29.840  57.119  1.00  0.00           H  
ATOM    438 HG23 VAL    28      43.784  31.259  56.117  1.00  0.00           H  
ATOM    439  N   LEU    29      39.578  31.780  53.335  1.00  0.00           N  
ATOM    440  CA  LEU    29      38.293  31.636  52.574  1.00  0.00           C  
ATOM    441  C   LEU    29      38.172  30.309  51.692  1.00  0.00           C  
ATOM    442  O   LEU    29      37.111  29.674  51.741  1.00  0.00           O  
ATOM    443  CB  LEU    29      38.020  32.807  51.745  1.00  0.00           C  
ATOM    444  CG  LEU    29      38.043  34.199  52.457  1.00  0.00           C  
ATOM    445  CD1 LEU    29      37.960  35.288  51.395  1.00  0.00           C  
ATOM    446  CD2 LEU    29      36.797  34.252  53.364  1.00  0.00           C  
ATOM    447  H   LEU    29      40.389  32.048  52.796  1.00  0.00           H  
ATOM    448  HA  LEU    29      37.498  31.550  53.314  1.00  0.00           H  
ATOM    449  HB2 LEU    29      38.809  32.865  50.994  1.00  0.00           H  
ATOM    450  HB3 LEU    29      37.039  32.671  51.289  1.00  0.00           H  
ATOM    451  HG  LEU    29      38.913  34.439  53.068  1.00  0.00           H  
ATOM    452 HD11 LEU    29      38.935  35.354  50.912  1.00  0.00           H  
ATOM    453 HD12 LEU    29      37.196  35.004  50.672  1.00  0.00           H  
ATOM    454 HD13 LEU    29      37.783  36.251  51.875  1.00  0.00           H  
ATOM    455 HD21 LEU    29      35.842  34.190  52.842  1.00  0.00           H  
ATOM    456 HD22 LEU    29      36.800  33.481  54.134  1.00  0.00           H  
ATOM    457 HD23 LEU    29      36.718  35.192  53.909  1.00  0.00           H  
ATOM    458  N   ASP    30      39.096  30.029  50.844  1.00  0.00           N  
ATOM    459  CA  ASP    30      39.052  29.111  49.713  1.00  0.00           C  
ATOM    460  C   ASP    30      40.453  28.448  49.524  1.00  0.00           C  
ATOM    461  O   ASP    30      41.456  28.946  50.082  1.00  0.00           O  
ATOM    462  CB  ASP    30      38.613  29.879  48.496  1.00  0.00           C  
ATOM    463  CG  ASP    30      37.993  28.965  47.499  1.00  0.00           C  
ATOM    464  OD1 ASP    30      37.407  29.402  46.466  1.00  0.00           O  
ATOM    465  OD2 ASP    30      37.996  27.739  47.627  1.00  0.00           O1-
ATOM    466  H   ASP    30      39.959  30.507  51.057  1.00  0.00           H  
ATOM    467  HA  ASP    30      38.368  28.333  50.051  1.00  0.00           H  
ATOM    468  HB2 ASP    30      37.899  30.679  48.695  1.00  0.00           H  
ATOM    469  HB3 ASP    30      39.447  30.411  48.038  1.00  0.00           H  
ATOM    470  N   GLN    31      40.567  27.462  48.616  1.00  0.00           N  
ATOM    471  CA  GLN    31      41.829  26.761  48.363  1.00  0.00           C  
ATOM    472  C   GLN    31      42.019  26.240  46.898  1.00  0.00           C  
ATOM    473  O   GLN    31      41.106  25.624  46.390  1.00  0.00           O  
ATOM    474  CB  GLN    31      41.954  25.696  49.451  1.00  0.00           C  
ATOM    475  CG  GLN    31      43.399  25.141  49.384  1.00  0.00           C  
ATOM    476  CD  GLN    31      43.454  23.755  50.094  1.00  0.00           C  
ATOM    477  OE1 GLN    31      43.578  23.655  51.322  1.00  0.00           O  
ATOM    478  NE2 GLN    31      43.495  22.663  49.366  1.00  0.00           N  
ATOM    479  H   GLN    31      39.718  27.219  48.126  1.00  0.00           H  
ATOM    480  HA  GLN    31      42.675  27.396  48.626  1.00  0.00           H  
ATOM    481  HB2 GLN    31      41.874  26.142  50.442  1.00  0.00           H  
ATOM    482  HB3 GLN    31      41.239  24.877  49.373  1.00  0.00           H  
ATOM    483  HG2 GLN    31      43.717  25.021  48.348  1.00  0.00           H  
ATOM    484  HG3 GLN    31      44.029  25.862  49.904  1.00  0.00           H  
ATOM    485 HE21 GLN    31      43.645  22.739  48.370  1.00  0.00           H  
ATOM    486 HE22 GLN    31      43.375  21.716  49.697  1.00  0.00           H  
ATOM    487  N   VAL    32      43.137  26.543  46.277  1.00  0.00           N  
ATOM    488  CA  VAL    32      43.246  26.591  44.746  1.00  0.00           C  
ATOM    489  C   VAL    32      42.966  25.241  44.126  1.00  0.00           C  
ATOM    490  O   VAL    32      43.557  24.262  44.583  1.00  0.00           O  
ATOM    491  CB  VAL    32      44.553  27.275  44.296  1.00  0.00           C  
ATOM    492  CG1 VAL    32      44.790  27.123  42.763  1.00  0.00           C  
ATOM    493  CG2 VAL    32      44.352  28.799  44.608  1.00  0.00           C  
ATOM    494  H   VAL    32      43.884  26.919  46.844  1.00  0.00           H  
ATOM    495  HA  VAL    32      42.402  27.207  44.437  1.00  0.00           H  
ATOM    496  HB  VAL    32      45.444  26.957  44.837  1.00  0.00           H  
ATOM    497 HG11 VAL    32      45.655  27.752  42.556  1.00  0.00           H  
ATOM    498 HG12 VAL    32      45.069  26.081  42.605  1.00  0.00           H  
ATOM    499 HG13 VAL    32      43.928  27.469  42.192  1.00  0.00           H  
ATOM    500 HG21 VAL    32      43.520  29.191  44.023  1.00  0.00           H  
ATOM    501 HG22 VAL    32      44.026  28.970  45.633  1.00  0.00           H  
ATOM    502 HG23 VAL    32      45.240  29.347  44.294  1.00  0.00           H  
ATOM    503  N   PRO    33      42.111  25.051  43.073  1.00  0.00           N  
ATOM    504  CA  PRO    33      41.859  23.740  42.555  1.00  0.00           C  
ATOM    505  C   PRO    33      43.000  22.967  41.868  1.00  0.00           C  
ATOM    506  O   PRO    33      43.056  21.754  41.746  1.00  0.00           O  
ATOM    507  CD  PRO    33      41.303  26.036  42.400  1.00  0.00           C  
ATOM    508  CG  PRO    33      40.614  25.338  41.235  1.00  0.00           C  
ATOM    509  CB  PRO    33      40.649  23.856  41.671  1.00  0.00           C  
ATOM    510  HD2 PRO    33      41.914  26.880  42.080  1.00  0.00           H  
ATOM    511  HD3 PRO    33      40.574  26.446  43.099  1.00  0.00           H  
ATOM    512  HG2 PRO    33      41.008  25.615  40.257  1.00  0.00           H  
ATOM    513  HG3 PRO    33      39.565  25.611  41.124  1.00  0.00           H  
ATOM    514  HB2 PRO    33      40.722  23.110  40.880  1.00  0.00           H  
ATOM    515  HB3 PRO    33      39.761  23.571  42.235  1.00  0.00           H  
ATOM    516  HA  PRO    33      41.554  23.061  43.352  1.00  0.00           H  
ATOM    517  N   VAL    34      43.981  23.750  41.378  1.00  0.00           N  
ATOM    518  CA  VAL    34      45.243  23.267  40.835  1.00  0.00           C  
ATOM    519  C   VAL    34      46.375  23.227  41.799  1.00  0.00           C  
ATOM    520  O   VAL    34      47.504  23.056  41.283  1.00  0.00           O  
ATOM    521  CB  VAL    34      45.552  23.836  39.486  1.00  0.00           C  
ATOM    522  CG1 VAL    34      44.353  23.515  38.509  1.00  0.00           C  
ATOM    523  CG2 VAL    34      45.826  25.370  39.686  1.00  0.00           C  
ATOM    524  H   VAL    34      43.720  24.721  41.476  1.00  0.00           H  
ATOM    525  HA  VAL    34      45.080  22.215  40.600  1.00  0.00           H  
ATOM    526  HB  VAL    34      46.508  23.431  39.154  1.00  0.00           H  
ATOM    527 HG11 VAL    34      44.353  22.425  38.502  1.00  0.00           H  
ATOM    528 HG12 VAL    34      43.438  23.868  38.985  1.00  0.00           H  
ATOM    529 HG13 VAL    34      44.343  24.003  37.534  1.00  0.00           H  
ATOM    530 HG21 VAL    34      46.498  25.466  40.538  1.00  0.00           H  
ATOM    531 HG22 VAL    34      46.325  25.784  38.810  1.00  0.00           H  
ATOM    532 HG23 VAL    34      44.916  25.942  39.865  1.00  0.00           H  
ATOM    533  N   ASN    35      46.194  23.523  43.128  1.00  0.00           N  
ATOM    534  CA  ASN    35      47.300  23.565  44.072  1.00  0.00           C  
ATOM    535  C   ASN    35      46.723  23.409  45.472  1.00  0.00           C  
ATOM    536  O   ASN    35      46.355  24.398  46.108  1.00  0.00           O  
ATOM    537  CB  ASN    35      48.077  24.891  43.810  1.00  0.00           C  
ATOM    538  CG  ASN    35      49.123  25.118  44.862  1.00  0.00           C  
ATOM    539  OD1 ASN    35      49.366  24.379  45.810  1.00  0.00           O  
ATOM    540  ND2 ASN    35      49.799  26.214  44.711  1.00  0.00           N  
ATOM    541  H   ASN    35      45.245  23.564  43.472  1.00  0.00           H  
ATOM    542  HA  ASN    35      47.917  22.682  43.909  1.00  0.00           H  
ATOM    543  HB2 ASN    35      48.649  24.850  42.882  1.00  0.00           H  
ATOM    544  HB3 ASN    35      47.358  25.709  43.763  1.00  0.00           H  
ATOM    545 HD21 ASN    35      49.785  26.799  43.888  1.00  0.00           H  
ATOM    546 HD22 ASN    35      50.454  26.306  45.474  1.00  0.00           H  
ATOM    547  N   PRO    36      46.843  22.203  46.058  1.00  0.00           N  
ATOM    548  CA  PRO    36      46.485  21.966  47.524  1.00  0.00           C  
ATOM    549  C   PRO    36      47.192  22.748  48.671  1.00  0.00           C  
ATOM    550  O   PRO    36      46.754  22.711  49.831  1.00  0.00           O  
ATOM    551  CD  PRO    36      46.857  20.972  45.330  1.00  0.00           C  
ATOM    552  CG  PRO    36      47.080  19.973  46.464  1.00  0.00           C  
ATOM    553  CB  PRO    36      46.557  20.478  47.834  1.00  0.00           C  
ATOM    554  HD2 PRO    36      47.682  20.891  44.622  1.00  0.00           H  
ATOM    555  HD3 PRO    36      45.845  20.832  44.948  1.00  0.00           H  
ATOM    556  HG2 PRO    36      48.116  19.659  46.591  1.00  0.00           H  
ATOM    557  HG3 PRO    36      46.604  19.032  46.189  1.00  0.00           H  
ATOM    558  HB2 PRO    36      47.209  20.311  48.691  1.00  0.00           H  
ATOM    559  HB3 PRO    36      45.540  20.139  48.032  1.00  0.00           H  
ATOM    560  HA  PRO    36      45.411  22.115  47.636  1.00  0.00           H  
ATOM    561  N   SER    37      48.304  23.329  48.362  1.00  0.00           N  
ATOM    562  CA  SER    37      49.086  24.263  49.286  1.00  0.00           C  
ATOM    563  C   SER    37      48.397  25.587  49.488  1.00  0.00           C  
ATOM    564  O   SER    37      48.545  26.134  50.541  1.00  0.00           O  
ATOM    565  CB  SER    37      50.471  24.445  48.690  1.00  0.00           C  
ATOM    566  OG  SER    37      51.031  23.186  48.387  1.00  0.00           O  
ATOM    567  H   SER    37      48.563  23.359  47.386  1.00  0.00           H  
ATOM    568  HA  SER    37      49.140  23.826  50.283  1.00  0.00           H  
ATOM    569  HB2 SER    37      50.463  25.203  47.907  1.00  0.00           H  
ATOM    570  HB3 SER    37      51.127  24.773  49.497  1.00  0.00           H  
ATOM    571  HG  SER    37      51.937  23.423  48.174  1.00  0.00           H  
ATOM    572  N   LEU    38      47.710  26.153  48.465  1.00  0.00           N  
ATOM    573  CA  LEU    38      47.493  27.592  48.307  1.00  0.00           C  
ATOM    574  C   LEU    38      46.059  28.026  48.676  1.00  0.00           C  
ATOM    575  O   LEU    38      45.125  27.570  48.001  1.00  0.00           O  
ATOM    576  CB  LEU    38      47.875  27.866  46.845  1.00  0.00           C  
ATOM    577  CG  LEU    38      47.495  29.206  46.319  1.00  0.00           C  
ATOM    578  CD1 LEU    38      48.150  30.352  46.973  1.00  0.00           C  
ATOM    579  CD2 LEU    38      47.815  29.335  44.803  1.00  0.00           C  
ATOM    580  H   LEU    38      47.548  25.553  47.669  1.00  0.00           H  
ATOM    581  HA  LEU    38      48.220  28.136  48.911  1.00  0.00           H  
ATOM    582  HB2 LEU    38      48.964  27.821  46.830  1.00  0.00           H  
ATOM    583  HB3 LEU    38      47.420  27.150  46.160  1.00  0.00           H  
ATOM    584  HG  LEU    38      46.426  29.266  46.526  1.00  0.00           H  
ATOM    585 HD11 LEU    38      49.214  30.498  46.786  1.00  0.00           H  
ATOM    586 HD12 LEU    38      47.609  31.245  46.659  1.00  0.00           H  
ATOM    587 HD13 LEU    38      47.895  30.318  48.032  1.00  0.00           H  
ATOM    588 HD21 LEU    38      47.341  28.578  44.177  1.00  0.00           H  
ATOM    589 HD22 LEU    38      47.414  30.296  44.482  1.00  0.00           H  
ATOM    590 HD23 LEU    38      48.893  29.306  44.639  1.00  0.00           H  
ATOM    591  N   TYR    39      45.918  29.017  49.603  1.00  0.00           N  
ATOM    592  CA  TYR    39      44.668  29.538  50.133  1.00  0.00           C  
ATOM    593  C   TYR    39      44.387  30.917  49.484  1.00  0.00           C  
ATOM    594  O   TYR    39      45.286  31.562  48.904  1.00  0.00           O  
ATOM    595  CB  TYR    39      44.841  29.795  51.672  1.00  0.00           C  
ATOM    596  CG  TYR    39      45.152  28.618  52.530  1.00  0.00           C  
ATOM    597  CD1 TYR    39      46.352  28.598  53.311  1.00  0.00           C  
ATOM    598  CE1 TYR    39      46.681  27.414  54.010  1.00  0.00           C  
ATOM    599  CZ  TYR    39      45.737  26.325  53.919  1.00  0.00           C  
ATOM    600  OH  TYR    39      46.019  25.242  54.618  1.00  0.00           O  
ATOM    601  CE2 TYR    39      44.574  26.297  53.125  1.00  0.00           C  
ATOM    602  CD2 TYR    39      44.288  27.506  52.360  1.00  0.00           C  
ATOM    603  H   TYR    39      46.736  29.400  50.054  1.00  0.00           H  
ATOM    604  HA  TYR    39      43.814  28.864  50.060  1.00  0.00           H  
ATOM    605  HB2 TYR    39      45.736  30.377  51.890  1.00  0.00           H  
ATOM    606  HB3 TYR    39      43.990  30.351  52.067  1.00  0.00           H  
ATOM    607  HD1 TYR    39      47.054  29.413  53.414  1.00  0.00           H  
ATOM    608  HE1 TYR    39      47.530  27.457  54.678  1.00  0.00           H  
ATOM    609  HH  TYR    39      45.240  24.690  54.515  1.00  0.00           H  
ATOM    610  HE2 TYR    39      43.987  25.409  52.945  1.00  0.00           H  
ATOM    611  HD2 TYR    39      43.385  27.560  51.770  1.00  0.00           H  
ATOM    612  N   LEU    40      43.071  31.265  49.559  1.00  0.00           N  
ATOM    613  CA  LEU    40      42.631  32.717  49.498  1.00  0.00           C  
ATOM    614  C   LEU    40      42.415  33.291  50.927  1.00  0.00           C  
ATOM    615  O   LEU    40      41.673  32.658  51.707  1.00  0.00           O  
ATOM    616  CB  LEU    40      41.254  32.727  48.774  1.00  0.00           C  
ATOM    617  CG  LEU    40      41.283  33.132  47.279  1.00  0.00           C  
ATOM    618  CD1 LEU    40      42.029  32.032  46.522  1.00  0.00           C  
ATOM    619  CD2 LEU    40      39.943  33.295  46.676  1.00  0.00           C  
ATOM    620  H   LEU    40      42.436  30.586  49.954  1.00  0.00           H  
ATOM    621  HA  LEU    40      43.388  33.323  48.999  1.00  0.00           H  
ATOM    622  HB2 LEU    40      40.791  31.746  48.881  1.00  0.00           H  
ATOM    623  HB3 LEU    40      40.597  33.495  49.183  1.00  0.00           H  
ATOM    624  HG  LEU    40      41.814  34.072  47.128  1.00  0.00           H  
ATOM    625 HD11 LEU    40      43.047  31.851  46.867  1.00  0.00           H  
ATOM    626 HD12 LEU    40      41.453  31.106  46.538  1.00  0.00           H  
ATOM    627 HD13 LEU    40      42.135  32.250  45.460  1.00  0.00           H  
ATOM    628 HD21 LEU    40      39.358  32.399  46.881  1.00  0.00           H  
ATOM    629 HD22 LEU    40      39.468  34.188  47.083  1.00  0.00           H  
ATOM    630 HD23 LEU    40      40.093  33.448  45.607  1.00  0.00           H  
ATOM    631  N   ILE    41      42.985  34.463  51.292  1.00  0.00           N  
ATOM    632  CA  ILE    41      42.971  35.090  52.612  1.00  0.00           C  
ATOM    633  C   ILE    41      42.424  36.500  52.611  1.00  0.00           C  
ATOM    634  O   ILE    41      42.993  37.339  51.893  1.00  0.00           O  
ATOM    635  CB  ILE    41      44.426  34.951  53.233  1.00  0.00           C  
ATOM    636  CG2 ILE    41      44.515  35.692  54.640  1.00  0.00           C  
ATOM    637  CG1 ILE    41      44.888  33.443  53.451  1.00  0.00           C  
ATOM    638  CD1 ILE    41      46.181  33.169  52.696  1.00  0.00           C  
ATOM    639  H   ILE    41      43.583  34.814  50.558  1.00  0.00           H  
ATOM    640  HA  ILE    41      42.335  34.432  53.203  1.00  0.00           H  
ATOM    641  HB  ILE    41      45.181  35.397  52.585  1.00  0.00           H  
ATOM    642 HG21 ILE    41      44.358  36.770  54.585  1.00  0.00           H  
ATOM    643 HG22 ILE    41      43.850  35.157  55.318  1.00  0.00           H  
ATOM    644 HG23 ILE    41      45.459  35.466  55.135  1.00  0.00           H  
ATOM    645 HG12 ILE    41      45.007  33.263  54.519  1.00  0.00           H  
ATOM    646 HG13 ILE    41      44.096  32.761  53.143  1.00  0.00           H  
ATOM    647 HD11 ILE    41      47.021  33.779  53.029  1.00  0.00           H  
ATOM    648 HD12 ILE    41      46.568  32.157  52.819  1.00  0.00           H  
ATOM    649 HD13 ILE    41      45.992  33.252  51.626  1.00  0.00           H  
ATOM    650  N   LYS    42      41.501  36.814  53.467  1.00  0.00           N  
ATOM    651  CA  LYS    42      41.098  38.161  53.741  1.00  0.00           C  
ATOM    652  C   LYS    42      41.723  38.672  55.049  1.00  0.00           C  
ATOM    653  O   LYS    42      41.384  38.333  56.201  1.00  0.00           O  
ATOM    654  CB  LYS    42      39.556  38.268  53.733  1.00  0.00           C  
ATOM    655  CG  LYS    42      38.910  39.603  54.105  1.00  0.00           C  
ATOM    656  CD  LYS    42      39.121  40.800  53.111  1.00  0.00           C  
ATOM    657  CE  LYS    42      38.454  42.097  53.720  1.00  0.00           C  
ATOM    658  NZ  LYS    42      39.151  42.543  54.937  1.00  0.00           N1+
ATOM    659  H   LYS    42      41.108  36.060  54.013  1.00  0.00           H  
ATOM    660  HA  LYS    42      41.416  38.856  52.964  1.00  0.00           H  
ATOM    661  HB2 LYS    42      39.199  38.071  52.722  1.00  0.00           H  
ATOM    662  HB3 LYS    42      39.145  37.513  54.403  1.00  0.00           H  
ATOM    663  HG2 LYS    42      37.835  39.435  54.163  1.00  0.00           H  
ATOM    664  HG3 LYS    42      39.280  39.891  55.089  1.00  0.00           H  
ATOM    665  HD2 LYS    42      40.189  40.936  52.946  1.00  0.00           H  
ATOM    666  HD3 LYS    42      38.571  40.572  52.197  1.00  0.00           H  
ATOM    667  HE2 LYS    42      38.437  42.856  52.938  1.00  0.00           H  
ATOM    668  HE3 LYS    42      37.396  41.882  53.871  1.00  0.00           H  
ATOM    669  HZ1 LYS    42      38.841  43.485  55.128  1.00  0.00           H  
ATOM    670  HZ2 LYS    42      38.985  42.001  55.773  1.00  0.00           H  
ATOM    671  HZ3 LYS    42      40.149  42.646  54.817  1.00  0.00           H  
ATOM    672  N   TYR    43      42.644  39.646  54.856  1.00  0.00           N  
ATOM    673  CA  TYR    43      43.334  40.313  55.939  1.00  0.00           C  
ATOM    674  C   TYR    43      42.534  41.485  56.608  1.00  0.00           C  
ATOM    675  O   TYR    43      41.779  42.150  55.862  1.00  0.00           O  
ATOM    676  CB  TYR    43      44.735  40.758  55.431  1.00  0.00           C  
ATOM    677  CG  TYR    43      45.685  39.614  55.299  1.00  0.00           C  
ATOM    678  CD1 TYR    43      46.072  39.157  54.083  1.00  0.00           C  
ATOM    679  CE1 TYR    43      46.876  38.027  53.932  1.00  0.00           C  
ATOM    680  CZ  TYR    43      47.321  37.344  55.087  1.00  0.00           C  
ATOM    681  OH  TYR    43      48.104  36.303  54.963  1.00  0.00           O  
ATOM    682  CE2 TYR    43      46.934  37.796  56.393  1.00  0.00           C  
ATOM    683  CD2 TYR    43      46.105  38.941  56.469  1.00  0.00           C  
ATOM    684  H   TYR    43      42.859  39.863  53.893  1.00  0.00           H  
ATOM    685  HA  TYR    43      43.446  39.616  56.770  1.00  0.00           H  
ATOM    686  HB2 TYR    43      44.597  41.267  54.477  1.00  0.00           H  
ATOM    687  HB3 TYR    43      45.132  41.463  56.161  1.00  0.00           H  
ATOM    688  HD1 TYR    43      45.592  39.714  53.292  1.00  0.00           H  
ATOM    689  HE1 TYR    43      47.219  37.672  52.971  1.00  0.00           H  
ATOM    690  HH  TYR    43      48.409  36.069  55.842  1.00  0.00           H  
ATOM    691  HE2 TYR    43      47.296  37.283  57.272  1.00  0.00           H  
ATOM    692  HD2 TYR    43      45.775  39.246  57.451  1.00  0.00           H  
ATOM    693  N   ASP    44      42.818  41.864  57.853  1.00  0.00           N  
ATOM    694  CA  ASP    44      42.315  43.045  58.624  1.00  0.00           C  
ATOM    695  C   ASP    44      43.018  44.360  58.474  1.00  0.00           C  
ATOM    696  O   ASP    44      44.263  44.451  58.566  1.00  0.00           O  
ATOM    697  CB  ASP    44      42.336  42.610  60.135  1.00  0.00           C  
ATOM    698  CG  ASP    44      41.442  41.543  60.530  1.00  0.00           C  
ATOM    699  OD1 ASP    44      40.654  40.975  59.767  1.00  0.00           O  
ATOM    700  OD2 ASP    44      41.259  41.464  61.754  1.00  0.00           O1-
ATOM    701  H   ASP    44      43.309  41.220  58.458  1.00  0.00           H  
ATOM    702  HA  ASP    44      41.291  43.228  58.301  1.00  0.00           H  
ATOM    703  HB2 ASP    44      43.340  42.322  60.446  1.00  0.00           H  
ATOM    704  HB3 ASP    44      41.996  43.502  60.661  1.00  0.00           H  
ATOM    705  N   GLY    45      42.244  45.443  58.183  1.00  0.00           N  
ATOM    706  CA  GLY    45      42.803  46.800  57.759  1.00  0.00           C  
ATOM    707  C   GLY    45      43.042  46.914  56.257  1.00  0.00           C  
ATOM    708  O   GLY    45      43.511  47.911  55.735  1.00  0.00           O  
ATOM    709  H   GLY    45      41.254  45.336  58.357  1.00  0.00           H  
ATOM    710  HA2 GLY    45      42.076  47.587  57.963  1.00  0.00           H  
ATOM    711  HA3 GLY    45      43.768  46.951  58.243  1.00  0.00           H  
ATOM    712  N   PHE    46      42.870  45.849  55.476  1.00  0.00           N  
ATOM    713  CA  PHE    46      43.183  45.650  54.054  1.00  0.00           C  
ATOM    714  C   PHE    46      41.932  45.052  53.254  1.00  0.00           C  
ATOM    715  O   PHE    46      41.241  44.233  53.841  1.00  0.00           O  
ATOM    716  CB  PHE    46      44.376  44.766  53.991  1.00  0.00           C  
ATOM    717  CG  PHE    46      45.665  45.380  54.420  1.00  0.00           C  
ATOM    718  CD1 PHE    46      46.092  45.044  55.750  1.00  0.00           C  
ATOM    719  CE1 PHE    46      47.284  45.530  56.302  1.00  0.00           C  
ATOM    720  CZ  PHE    46      48.148  46.257  55.477  1.00  0.00           C  
ATOM    721  CE2 PHE    46      47.748  46.648  54.169  1.00  0.00           C  
ATOM    722  CD2 PHE    46      46.521  46.199  53.619  1.00  0.00           C  
ATOM    723  H   PHE    46      42.468  45.040  55.928  1.00  0.00           H  
ATOM    724  HA  PHE    46      43.430  46.573  53.528  1.00  0.00           H  
ATOM    725  HB2 PHE    46      44.232  43.863  54.584  1.00  0.00           H  
ATOM    726  HB3 PHE    46      44.472  44.460  52.949  1.00  0.00           H  
ATOM    727  HD1 PHE    46      45.534  44.423  56.434  1.00  0.00           H  
ATOM    728  HE1 PHE    46      47.571  45.378  57.332  1.00  0.00           H  
ATOM    729  HZ  PHE    46      49.060  46.654  55.897  1.00  0.00           H  
ATOM    730  HE2 PHE    46      48.422  47.260  53.588  1.00  0.00           H  
ATOM    731  HD2 PHE    46      46.236  46.565  52.644  1.00  0.00           H  
ATOM    732  N   ASP    47      41.599  45.474  52.051  1.00  0.00           N  
ATOM    733  CA  ASP    47      40.296  45.134  51.482  1.00  0.00           C  
ATOM    734  C   ASP    47      40.399  43.987  50.485  1.00  0.00           C  
ATOM    735  O   ASP    47      39.395  43.338  50.144  1.00  0.00           O  
ATOM    736  CB  ASP    47      39.620  46.395  50.904  1.00  0.00           C  
ATOM    737  CG  ASP    47      39.213  47.446  52.021  1.00  0.00           C  
ATOM    738  OD1 ASP    47      38.649  47.041  53.054  1.00  0.00           O  
ATOM    739  OD2 ASP    47      39.467  48.660  51.885  1.00  0.00           O1-
ATOM    740  H   ASP    47      42.283  46.049  51.580  1.00  0.00           H  
ATOM    741  HA  ASP    47      39.622  44.774  52.259  1.00  0.00           H  
ATOM    742  HB2 ASP    47      40.375  46.719  50.188  1.00  0.00           H  
ATOM    743  HB3 ASP    47      38.728  46.050  50.380  1.00  0.00           H  
ATOM    744  N   CYS    48      41.630  43.733  50.037  1.00  0.00           N  
ATOM    745  CA  CYS    48      41.998  42.750  49.041  1.00  0.00           C  
ATOM    746  C   CYS    48      41.967  41.240  49.437  1.00  0.00           C  
ATOM    747  O   CYS    48      42.300  40.972  50.552  1.00  0.00           O  
ATOM    748  CB  CYS    48      43.398  43.177  48.525  1.00  0.00           C  
ATOM    749  SG  CYS    48      44.016  41.983  47.279  1.00  0.00           S  
ATOM    750  H   CYS    48      42.401  44.197  50.496  1.00  0.00           H  
ATOM    751  HA  CYS    48      41.319  42.956  48.214  1.00  0.00           H  
ATOM    752  HB2 CYS    48      43.425  44.189  48.122  1.00  0.00           H  
ATOM    753  HB3 CYS    48      44.010  43.171  49.427  1.00  0.00           H  
ATOM    754  HG  CYS    48      42.971  42.098  46.455  1.00  0.00           H  
ATOM    755  N   VAL    49      41.530  40.352  48.488  1.00  0.00           N  
ATOM    756  CA  VAL    49      41.729  38.936  48.720  1.00  0.00           C  
ATOM    757  C   VAL    49      43.174  38.513  48.210  1.00  0.00           C  
ATOM    758  O   VAL    49      43.587  38.642  47.019  1.00  0.00           O  
ATOM    759  CB  VAL    49      40.584  38.054  48.119  1.00  0.00           C  
ATOM    760  CG1 VAL    49      40.681  36.627  48.569  1.00  0.00           C  
ATOM    761  CG2 VAL    49      39.200  38.593  48.579  1.00  0.00           C  
ATOM    762  H   VAL    49      41.331  40.653  47.544  1.00  0.00           H  
ATOM    763  HA  VAL    49      41.766  38.790  49.800  1.00  0.00           H  
ATOM    764  HB  VAL    49      40.657  38.092  47.032  1.00  0.00           H  
ATOM    765 HG11 VAL    49      40.652  36.645  49.659  1.00  0.00           H  
ATOM    766 HG12 VAL    49      39.731  36.191  48.258  1.00  0.00           H  
ATOM    767 HG13 VAL    49      41.526  36.064  48.174  1.00  0.00           H  
ATOM    768 HG21 VAL    49      39.208  38.685  49.665  1.00  0.00           H  
ATOM    769 HG22 VAL    49      39.116  39.564  48.091  1.00  0.00           H  
ATOM    770 HG23 VAL    49      38.395  37.977  48.179  1.00  0.00           H  
ATOM    771  N   TYR    50      43.950  38.024  49.159  1.00  0.00           N  
ATOM    772  CA  TYR    50      45.380  37.614  48.881  1.00  0.00           C  
ATOM    773  C   TYR    50      45.544  36.028  48.799  1.00  0.00           C  
ATOM    774  O   TYR    50      45.064  35.346  49.655  1.00  0.00           O  
ATOM    775  CB  TYR    50      46.259  38.131  50.053  1.00  0.00           C  
ATOM    776  CG  TYR    50      46.391  39.643  50.111  1.00  0.00           C  
ATOM    777  CD1 TYR    50      45.366  40.330  50.743  1.00  0.00           C  
ATOM    778  CE1 TYR    50      45.445  41.729  50.945  1.00  0.00           C  
ATOM    779  CZ  TYR    50      46.572  42.451  50.562  1.00  0.00           C  
ATOM    780  OH  TYR    50      46.661  43.826  50.763  1.00  0.00           O  
ATOM    781  CE2 TYR    50      47.626  41.750  49.958  1.00  0.00           C  
ATOM    782  CD2 TYR    50      47.496  40.365  49.735  1.00  0.00           C  
ATOM    783  H   TYR    50      43.597  38.019  50.106  1.00  0.00           H  
ATOM    784  HA  TYR    50      45.837  38.060  47.997  1.00  0.00           H  
ATOM    785  HB2 TYR    50      45.843  37.756  50.988  1.00  0.00           H  
ATOM    786  HB3 TYR    50      47.248  37.678  49.984  1.00  0.00           H  
ATOM    787  HD1 TYR    50      44.582  39.797  51.260  1.00  0.00           H  
ATOM    788  HE1 TYR    50      44.593  42.284  51.309  1.00  0.00           H  
ATOM    789  HH  TYR    50      47.545  44.166  50.605  1.00  0.00           H  
ATOM    790  HE2 TYR    50      48.586  42.131  49.642  1.00  0.00           H  
ATOM    791  HD2 TYR    50      48.289  39.815  49.251  1.00  0.00           H  
ATOM    792  N   GLY    51      46.218  35.552  47.684  1.00  0.00           N  
ATOM    793  CA  GLY    51      46.543  34.102  47.698  1.00  0.00           C  
ATOM    794  C   GLY    51      47.849  33.857  48.479  1.00  0.00           C  
ATOM    795  O   GLY    51      48.866  34.415  48.087  1.00  0.00           O  
ATOM    796  H   GLY    51      46.859  36.130  47.159  1.00  0.00           H  
ATOM    797  HA2 GLY    51      45.703  33.554  48.124  1.00  0.00           H  
ATOM    798  HA3 GLY    51      46.799  33.825  46.675  1.00  0.00           H  
ATOM    799  N   LEU    52      47.825  32.991  49.580  1.00  0.00           N  
ATOM    800  CA  LEU    52      49.133  32.523  50.140  1.00  0.00           C  
ATOM    801  C   LEU    52      49.193  31.062  50.630  1.00  0.00           C  
ATOM    802  O   LEU    52      48.293  30.447  51.145  1.00  0.00           O  
ATOM    803  CB  LEU    52      49.613  33.355  51.349  1.00  0.00           C  
ATOM    804  CG  LEU    52      49.919  34.817  51.047  1.00  0.00           C  
ATOM    805  CD1 LEU    52      48.776  35.742  51.209  1.00  0.00           C  
ATOM    806  CD2 LEU    52      50.788  35.219  52.285  1.00  0.00           C  
ATOM    807  H   LEU    52      46.968  32.496  49.779  1.00  0.00           H  
ATOM    808  HA  LEU    52      49.842  32.567  49.314  1.00  0.00           H  
ATOM    809  HB2 LEU    52      48.924  33.263  52.188  1.00  0.00           H  
ATOM    810  HB3 LEU    52      50.553  32.890  51.648  1.00  0.00           H  
ATOM    811  HG  LEU    52      50.550  34.932  50.166  1.00  0.00           H  
ATOM    812 HD11 LEU    52      47.956  35.349  50.607  1.00  0.00           H  
ATOM    813 HD12 LEU    52      48.358  35.863  52.209  1.00  0.00           H  
ATOM    814 HD13 LEU    52      49.157  36.704  50.866  1.00  0.00           H  
ATOM    815 HD21 LEU    52      51.667  34.575  52.250  1.00  0.00           H  
ATOM    816 HD22 LEU    52      51.132  36.252  52.297  1.00  0.00           H  
ATOM    817 HD23 LEU    52      50.236  35.018  53.204  1.00  0.00           H  
ATOM    818  N   GLU    53      50.351  30.452  50.367  1.00  0.00           N  
ATOM    819  CA  GLU    53      50.683  29.142  50.845  1.00  0.00           C  
ATOM    820  C   GLU    53      51.235  29.286  52.313  1.00  0.00           C  
ATOM    821  O   GLU    53      52.420  29.002  52.515  1.00  0.00           O  
ATOM    822  CB  GLU    53      51.718  28.410  49.950  1.00  0.00           C  
ATOM    823  CG  GLU    53      51.072  28.005  48.557  1.00  0.00           C  
ATOM    824  CD  GLU    53      52.099  27.448  47.538  1.00  0.00           C  
ATOM    825  OE1 GLU    53      51.761  27.199  46.372  1.00  0.00           O  
ATOM    826  OE2 GLU    53      53.160  26.974  47.939  1.00  0.00           O1-
ATOM    827  H   GLU    53      50.982  30.989  49.789  1.00  0.00           H  
ATOM    828  HA  GLU    53      49.781  28.530  50.884  1.00  0.00           H  
ATOM    829  HB2 GLU    53      52.628  29.010  49.990  1.00  0.00           H  
ATOM    830  HB3 GLU    53      51.970  27.488  50.473  1.00  0.00           H  
ATOM    831  HG2 GLU    53      50.322  27.254  48.803  1.00  0.00           H  
ATOM    832  HG3 GLU    53      50.627  28.918  48.162  1.00  0.00           H  
ATOM    833  N   LEU    54      50.394  29.540  53.355  1.00  0.00           N  
ATOM    834  CA  LEU    54      50.794  29.876  54.738  1.00  0.00           C  
ATOM    835  C   LEU    54      51.616  28.754  55.451  1.00  0.00           C  
ATOM    836  O   LEU    54      52.395  29.010  56.292  1.00  0.00           O  
ATOM    837  CB  LEU    54      49.515  30.226  55.576  1.00  0.00           C  
ATOM    838  CG  LEU    54      48.901  31.624  55.154  1.00  0.00           C  
ATOM    839  CD1 LEU    54      47.426  31.796  55.551  1.00  0.00           C  
ATOM    840  CD2 LEU    54      49.759  32.877  55.608  1.00  0.00           C  
ATOM    841  H   LEU    54      49.439  29.730  53.087  1.00  0.00           H  
ATOM    842  HA  LEU    54      51.382  30.779  54.571  1.00  0.00           H  
ATOM    843  HB2 LEU    54      48.817  29.388  55.564  1.00  0.00           H  
ATOM    844  HB3 LEU    54      49.906  30.398  56.579  1.00  0.00           H  
ATOM    845  HG  LEU    54      48.915  31.676  54.065  1.00  0.00           H  
ATOM    846 HD11 LEU    54      47.056  32.814  55.434  1.00  0.00           H  
ATOM    847 HD12 LEU    54      46.776  31.183  54.927  1.00  0.00           H  
ATOM    848 HD13 LEU    54      47.277  31.492  56.587  1.00  0.00           H  
ATOM    849 HD21 LEU    54      50.657  32.957  54.994  1.00  0.00           H  
ATOM    850 HD22 LEU    54      49.169  33.788  55.511  1.00  0.00           H  
ATOM    851 HD23 LEU    54      49.966  32.705  56.664  1.00  0.00           H  
ATOM    852  N   ASN    55      51.349  27.454  55.165  1.00  0.00           N  
ATOM    853  CA  ASN    55      52.004  26.315  55.843  1.00  0.00           C  
ATOM    854  C   ASN    55      53.378  25.930  55.109  1.00  0.00           C  
ATOM    855  O   ASN    55      54.277  25.352  55.708  1.00  0.00           O  
ATOM    856  CB  ASN    55      51.045  25.142  55.722  1.00  0.00           C  
ATOM    857  CG  ASN    55      49.631  25.453  56.169  1.00  0.00           C  
ATOM    858  OD1 ASN    55      49.254  25.833  57.251  1.00  0.00           O  
ATOM    859  ND2 ASN    55      48.778  25.209  55.248  1.00  0.00           N  
ATOM    860  H   ASN    55      50.676  27.263  54.437  1.00  0.00           H  
ATOM    861  HA  ASN    55      52.288  26.495  56.880  1.00  0.00           H  
ATOM    862  HB2 ASN    55      50.927  24.753  54.710  1.00  0.00           H  
ATOM    863  HB3 ASN    55      51.360  24.277  56.305  1.00  0.00           H  
ATOM    864 HD21 ASN    55      49.059  24.861  54.343  1.00  0.00           H  
ATOM    865 HD22 ASN    55      47.809  25.491  55.292  1.00  0.00           H  
ATOM    866  N   LYS    56      53.551  26.334  53.841  1.00  0.00           N  
ATOM    867  CA  LYS    56      54.790  25.890  53.073  1.00  0.00           C  
ATOM    868  C   LYS    56      55.788  27.010  52.738  1.00  0.00           C  
ATOM    869  O   LYS    56      56.980  26.743  52.568  1.00  0.00           O  
ATOM    870  CB  LYS    56      54.267  25.122  51.851  1.00  0.00           C  
ATOM    871  CG  LYS    56      53.394  23.854  52.132  1.00  0.00           C  
ATOM    872  CD  LYS    56      54.056  22.679  52.852  1.00  0.00           C  
ATOM    873  CE  LYS    56      53.002  21.651  53.187  1.00  0.00           C  
ATOM    874  NZ  LYS    56      53.505  20.497  53.986  1.00  0.00           N1+
ATOM    875  H   LYS    56      52.747  26.695  53.350  1.00  0.00           H  
ATOM    876  HA  LYS    56      55.352  25.118  53.599  1.00  0.00           H  
ATOM    877  HB2 LYS    56      53.763  25.839  51.203  1.00  0.00           H  
ATOM    878  HB3 LYS    56      55.029  24.897  51.105  1.00  0.00           H  
ATOM    879  HG2 LYS    56      52.535  24.260  52.667  1.00  0.00           H  
ATOM    880  HG3 LYS    56      53.012  23.558  51.155  1.00  0.00           H  
ATOM    881  HD2 LYS    56      54.830  22.279  52.196  1.00  0.00           H  
ATOM    882  HD3 LYS    56      54.420  22.953  53.842  1.00  0.00           H  
ATOM    883  HE2 LYS    56      52.195  22.178  53.696  1.00  0.00           H  
ATOM    884  HE3 LYS    56      52.679  21.369  52.184  1.00  0.00           H  
ATOM    885  HZ1 LYS    56      53.850  20.706  54.911  1.00  0.00           H  
ATOM    886  HZ2 LYS    56      52.775  19.814  54.134  1.00  0.00           H  
ATOM    887  HZ3 LYS    56      54.231  20.065  53.432  1.00  0.00           H  
ATOM    888  N   ASP    57      55.276  28.207  52.669  1.00  0.00           N  
ATOM    889  CA  ASP    57      56.025  29.452  52.389  1.00  0.00           C  
ATOM    890  C   ASP    57      56.921  29.655  53.555  1.00  0.00           C  
ATOM    891  O   ASP    57      56.462  29.971  54.665  1.00  0.00           O  
ATOM    892  CB  ASP    57      55.075  30.719  52.146  1.00  0.00           C  
ATOM    893  CG  ASP    57      55.864  32.012  51.751  1.00  0.00           C  
ATOM    894  OD1 ASP    57      57.072  32.016  51.850  1.00  0.00           O  
ATOM    895  OD2 ASP    57      55.155  32.916  51.229  1.00  0.00           O1-
ATOM    896  H   ASP    57      54.278  28.231  52.829  1.00  0.00           H  
ATOM    897  HA  ASP    57      56.627  29.302  51.493  1.00  0.00           H  
ATOM    898  HB2 ASP    57      54.388  30.528  51.321  1.00  0.00           H  
ATOM    899  HB3 ASP    57      54.516  30.907  53.063  1.00  0.00           H  
ATOM    900  N   GLU    58      58.204  29.371  53.368  1.00  0.00           N  
ATOM    901  CA  GLU    58      59.233  29.598  54.345  1.00  0.00           C  
ATOM    902  C   GLU    58      59.489  31.058  54.809  1.00  0.00           C  
ATOM    903  O   GLU    58      59.993  31.143  55.874  1.00  0.00           O  
ATOM    904  CB  GLU    58      60.589  28.956  53.858  1.00  0.00           C  
ATOM    905  CG  GLU    58      61.111  29.653  52.574  1.00  0.00           C  
ATOM    906  CD  GLU    58      60.667  29.044  51.244  1.00  0.00           C  
ATOM    907  OE1 GLU    58      59.604  28.380  51.255  1.00  0.00           O  
ATOM    908  OE2 GLU    58      61.411  29.197  50.269  1.00  0.00           O1-
ATOM    909  H   GLU    58      58.508  28.912  52.521  1.00  0.00           H  
ATOM    910  HA  GLU    58      58.944  29.073  55.255  1.00  0.00           H  
ATOM    911  HB2 GLU    58      61.319  29.121  54.650  1.00  0.00           H  
ATOM    912  HB3 GLU    58      60.505  27.901  53.600  1.00  0.00           H  
ATOM    913  HG2 GLU    58      60.721  30.667  52.478  1.00  0.00           H  
ATOM    914  HG3 GLU    58      62.192  29.603  52.709  1.00  0.00           H  
ATOM    915  N   ARG    59      58.814  32.075  54.164  1.00  0.00           N  
ATOM    916  CA  ARG    59      58.922  33.457  54.606  1.00  0.00           C  
ATOM    917  C   ARG    59      57.804  33.698  55.731  1.00  0.00           C  
ATOM    918  O   ARG    59      57.924  34.579  56.464  1.00  0.00           O  
ATOM    919  CB  ARG    59      58.712  34.350  53.400  1.00  0.00           C  
ATOM    920  CG  ARG    59      59.632  34.136  52.213  1.00  0.00           C  
ATOM    921  CD  ARG    59      59.215  34.812  50.957  1.00  0.00           C  
ATOM    922  NE  ARG    59      57.921  34.287  50.406  1.00  0.00           N  
ATOM    923  CZ  ARG    59      57.492  34.286  49.213  1.00  0.00           C  
ATOM    924  NH1 ARG    59      58.184  34.798  48.284  1.00  0.00           N  
ATOM    925  NH2 ARG    59      56.266  33.834  48.953  1.00  0.00           N1+
ATOM    926  H   ARG    59      58.361  31.787  53.308  1.00  0.00           H  
ATOM    927  HA  ARG    59      59.905  33.657  55.031  1.00  0.00           H  
ATOM    928  HB2 ARG    59      57.660  34.384  53.119  1.00  0.00           H  
ATOM    929  HB3 ARG    59      58.953  35.357  53.743  1.00  0.00           H  
ATOM    930  HG2 ARG    59      60.629  34.525  52.423  1.00  0.00           H  
ATOM    931  HG3 ARG    59      59.876  33.094  52.005  1.00  0.00           H  
ATOM    932  HD2 ARG    59      58.972  35.829  51.265  1.00  0.00           H  
ATOM    933  HD3 ARG    59      60.026  34.638  50.249  1.00  0.00           H  
ATOM    934  HE  ARG    59      57.402  33.735  51.073  1.00  0.00           H  
ATOM    935 HH11 ARG    59      59.189  34.854  48.368  1.00  0.00           H  
ATOM    936 HH12 ARG    59      57.761  34.944  47.378  1.00  0.00           H  
ATOM    937 HH21 ARG    59      55.791  33.357  49.706  1.00  0.00           H  
ATOM    938 HH22 ARG    59      55.949  33.913  47.997  1.00  0.00           H  
ATOM    939  N   VAL    60      56.661  33.036  55.649  1.00  0.00           N  
ATOM    940  CA  VAL    60      55.576  32.969  56.697  1.00  0.00           C  
ATOM    941  C   VAL    60      56.096  32.383  58.014  1.00  0.00           C  
ATOM    942  O   VAL    60      56.638  31.314  58.064  1.00  0.00           O  
ATOM    943  CB  VAL    60      54.381  32.206  56.156  1.00  0.00           C  
ATOM    944  CG1 VAL    60      53.377  31.773  57.265  1.00  0.00           C  
ATOM    945  CG2 VAL    60      53.661  33.039  55.130  1.00  0.00           C  
ATOM    946  H   VAL    60      56.538  32.411  54.865  1.00  0.00           H  
ATOM    947  HA  VAL    60      55.181  33.960  56.924  1.00  0.00           H  
ATOM    948  HB  VAL    60      54.851  31.373  55.633  1.00  0.00           H  
ATOM    949 HG11 VAL    60      52.456  31.367  56.846  1.00  0.00           H  
ATOM    950 HG12 VAL    60      53.857  31.012  57.881  1.00  0.00           H  
ATOM    951 HG13 VAL    60      53.210  32.646  57.895  1.00  0.00           H  
ATOM    952 HG21 VAL    60      53.228  33.965  55.506  1.00  0.00           H  
ATOM    953 HG22 VAL    60      54.316  33.079  54.260  1.00  0.00           H  
ATOM    954 HG23 VAL    60      52.864  32.449  54.676  1.00  0.00           H  
ATOM    955  N   SER    61      55.939  33.136  59.124  1.00  0.00           N  
ATOM    956  CA  SER    61      56.397  32.697  60.444  1.00  0.00           C  
ATOM    957  C   SER    61      55.300  32.850  61.507  1.00  0.00           C  
ATOM    958  O   SER    61      54.318  33.536  61.288  1.00  0.00           O  
ATOM    959  CB  SER    61      57.725  33.348  60.881  1.00  0.00           C  
ATOM    960  OG  SER    61      57.625  34.748  60.851  1.00  0.00           O  
ATOM    961  H   SER    61      55.442  34.013  59.058  1.00  0.00           H  
ATOM    962  HA  SER    61      56.581  31.623  60.408  1.00  0.00           H  
ATOM    963  HB2 SER    61      58.014  33.053  61.889  1.00  0.00           H  
ATOM    964  HB3 SER    61      58.424  33.095  60.083  1.00  0.00           H  
ATOM    965  HG  SER    61      58.433  35.152  61.175  1.00  0.00           H  
ATOM    966  N   ALA    62      55.482  32.301  62.773  1.00  0.00           N  
ATOM    967  CA  ALA    62      54.655  32.350  64.006  1.00  0.00           C  
ATOM    968  C   ALA    62      53.148  32.117  63.775  1.00  0.00           C  
ATOM    969  O   ALA    62      52.307  32.695  64.475  1.00  0.00           O  
ATOM    970  CB  ALA    62      55.168  33.521  64.858  1.00  0.00           C  
ATOM    971  H   ALA    62      56.400  31.891  62.861  1.00  0.00           H  
ATOM    972  HA  ALA    62      55.043  31.514  64.588  1.00  0.00           H  
ATOM    973  HB1 ALA    62      56.212  33.374  65.137  1.00  0.00           H  
ATOM    974  HB2 ALA    62      55.178  34.532  64.449  1.00  0.00           H  
ATOM    975  HB3 ALA    62      54.664  33.549  65.823  1.00  0.00           H  
ATOM    976  N   LEU    63      52.707  31.353  62.806  1.00  0.00           N  
ATOM    977  CA  LEU    63      51.311  31.031  62.394  1.00  0.00           C  
ATOM    978  C   LEU    63      50.543  30.440  63.572  1.00  0.00           C  
ATOM    979  O   LEU    63      51.068  29.544  64.271  1.00  0.00           O  
ATOM    980  CB  LEU    63      51.327  30.010  61.199  1.00  0.00           C  
ATOM    981  CG  LEU    63      49.935  29.641  60.555  1.00  0.00           C  
ATOM    982  CD1 LEU    63      49.031  30.833  60.307  1.00  0.00           C  
ATOM    983  CD2 LEU    63      50.324  28.867  59.305  1.00  0.00           C  
ATOM    984  H   LEU    63      53.442  30.826  62.358  1.00  0.00           H  
ATOM    985  HA  LEU    63      50.845  31.956  62.055  1.00  0.00           H  
ATOM    986  HB2 LEU    63      51.999  30.457  60.466  1.00  0.00           H  
ATOM    987  HB3 LEU    63      51.791  29.071  61.503  1.00  0.00           H  
ATOM    988  HG  LEU    63      49.436  29.008  61.288  1.00  0.00           H  
ATOM    989 HD11 LEU    63      48.135  30.471  59.802  1.00  0.00           H  
ATOM    990 HD12 LEU    63      48.749  31.277  61.261  1.00  0.00           H  
ATOM    991 HD13 LEU    63      49.348  31.626  59.628  1.00  0.00           H  
ATOM    992 HD21 LEU    63      50.863  29.459  58.565  1.00  0.00           H  
ATOM    993 HD22 LEU    63      50.970  28.012  59.501  1.00  0.00           H  
ATOM    994 HD23 LEU    63      49.401  28.589  58.797  1.00  0.00           H  
ATOM    995  N   GLU    64      49.301  30.935  63.788  1.00  0.00           N  
ATOM    996  CA  GLU    64      48.494  30.596  64.980  1.00  0.00           C  
ATOM    997  C   GLU    64      46.961  30.775  64.638  1.00  0.00           C  
ATOM    998  O   GLU    64      46.553  31.807  64.001  1.00  0.00           O  
ATOM    999  CB  GLU    64      48.886  31.535  66.143  1.00  0.00           C  
ATOM   1000  CG  GLU    64      48.407  31.103  67.528  1.00  0.00           C  
ATOM   1001  CD  GLU    64      48.881  29.723  67.974  1.00  0.00           C  
ATOM   1002  OE1 GLU    64      49.985  29.255  67.575  1.00  0.00           O  
ATOM   1003  OE2 GLU    64      48.097  29.032  68.684  1.00  0.00           O1-
ATOM   1004  H   GLU    64      48.947  31.659  63.179  1.00  0.00           H  
ATOM   1005  HA  GLU    64      48.851  29.611  65.284  1.00  0.00           H  
ATOM   1006  HB2 GLU    64      49.958  31.723  66.093  1.00  0.00           H  
ATOM   1007  HB3 GLU    64      48.478  32.529  65.962  1.00  0.00           H  
ATOM   1008  HG2 GLU    64      48.654  31.910  68.219  1.00  0.00           H  
ATOM   1009  HG3 GLU    64      47.322  31.101  67.427  1.00  0.00           H  
ATOM   1010  N   VAL    65      46.129  29.892  65.198  1.00  0.00           N  
ATOM   1011  CA  VAL    65      44.646  29.973  64.912  1.00  0.00           C  
ATOM   1012  C   VAL    65      43.942  30.541  66.136  1.00  0.00           C  
ATOM   1013  O   VAL    65      44.300  30.182  67.240  1.00  0.00           O  
ATOM   1014  CB  VAL    65      44.020  28.598  64.644  1.00  0.00           C  
ATOM   1015  CG1 VAL    65      42.486  28.608  64.617  1.00  0.00           C  
ATOM   1016  CG2 VAL    65      44.414  28.088  63.241  1.00  0.00           C  
ATOM   1017  H   VAL    65      46.496  29.139  65.762  1.00  0.00           H  
ATOM   1018  HA  VAL    65      44.475  30.585  64.026  1.00  0.00           H  
ATOM   1019  HB  VAL    65      44.306  27.907  65.436  1.00  0.00           H  
ATOM   1020 HG11 VAL    65      42.162  27.666  64.175  1.00  0.00           H  
ATOM   1021 HG12 VAL    65      41.992  28.774  65.574  1.00  0.00           H  
ATOM   1022 HG13 VAL    65      42.204  29.395  63.917  1.00  0.00           H  
ATOM   1023 HG21 VAL    65      43.668  28.434  62.525  1.00  0.00           H  
ATOM   1024 HG22 VAL    65      45.392  28.472  62.954  1.00  0.00           H  
ATOM   1025 HG23 VAL    65      44.433  27.000  63.181  1.00  0.00           H  
ATOM   1026  N   LEU    66      42.980  31.416  65.834  1.00  0.00           N  
ATOM   1027  CA  LEU    66      42.215  32.182  66.778  1.00  0.00           C  
ATOM   1028  C   LEU    66      40.810  31.617  66.873  1.00  0.00           C  
ATOM   1029  O   LEU    66      40.511  30.592  66.192  1.00  0.00           O  
ATOM   1030  CB  LEU    66      42.249  33.696  66.243  1.00  0.00           C  
ATOM   1031  CG  LEU    66      43.683  34.352  65.919  1.00  0.00           C  
ATOM   1032  CD1 LEU    66      43.601  35.709  65.256  1.00  0.00           C  
ATOM   1033  CD2 LEU    66      44.363  34.591  67.218  1.00  0.00           C  
ATOM   1034  H   LEU    66      42.961  31.513  64.829  1.00  0.00           H  
ATOM   1035  HA  LEU    66      42.659  32.112  67.772  1.00  0.00           H  
ATOM   1036  HB2 LEU    66      41.598  33.792  65.374  1.00  0.00           H  
ATOM   1037  HB3 LEU    66      41.780  34.275  67.039  1.00  0.00           H  
ATOM   1038  HG  LEU    66      44.266  33.610  65.373  1.00  0.00           H  
ATOM   1039 HD11 LEU    66      43.116  35.467  64.311  1.00  0.00           H  
ATOM   1040 HD12 LEU    66      42.879  36.372  65.734  1.00  0.00           H  
ATOM   1041 HD13 LEU    66      44.564  36.210  65.155  1.00  0.00           H  
ATOM   1042 HD21 LEU    66      45.273  35.158  67.021  1.00  0.00           H  
ATOM   1043 HD22 LEU    66      43.683  35.221  67.790  1.00  0.00           H  
ATOM   1044 HD23 LEU    66      44.599  33.647  67.710  1.00  0.00           H  
ATOM   1045  N   PRO    67      39.837  32.170  67.612  1.00  0.00           N  
ATOM   1046  CA  PRO    67      38.475  31.621  67.747  1.00  0.00           C  
ATOM   1047  C   PRO    67      37.490  31.865  66.620  1.00  0.00           C  
ATOM   1048  O   PRO    67      37.673  32.830  65.911  1.00  0.00           O  
ATOM   1049  CD  PRO    67      39.994  33.245  68.582  1.00  0.00           C  
ATOM   1050  CG  PRO    67      39.142  32.763  69.775  1.00  0.00           C  
ATOM   1051  CB  PRO    67      37.945  32.119  69.126  1.00  0.00           C  
ATOM   1052  HD2 PRO    67      39.661  34.189  68.151  1.00  0.00           H  
ATOM   1053  HD3 PRO    67      41.049  33.445  68.771  1.00  0.00           H  
ATOM   1054  HG2 PRO    67      38.851  33.530  70.492  1.00  0.00           H  
ATOM   1055  HG3 PRO    67      39.792  32.072  70.312  1.00  0.00           H  
ATOM   1056  HB2 PRO    67      37.189  32.896  69.003  1.00  0.00           H  
ATOM   1057  HB3 PRO    67      37.553  31.318  69.752  1.00  0.00           H  
ATOM   1058  HA  PRO    67      38.629  30.542  67.782  1.00  0.00           H  
ATOM   1059  N   ASP    68      36.604  30.881  66.353  1.00  0.00           N  
ATOM   1060  CA  ASP    68      35.438  30.892  65.492  1.00  0.00           C  
ATOM   1061  C   ASP    68      34.326  31.755  66.068  1.00  0.00           C  
ATOM   1062  O   ASP    68      34.193  31.975  67.268  1.00  0.00           O  
ATOM   1063  CB  ASP    68      34.989  29.452  65.154  1.00  0.00           C  
ATOM   1064  CG  ASP    68      33.806  29.359  64.254  1.00  0.00           C  
ATOM   1065  OD1 ASP    68      33.904  30.081  63.177  1.00  0.00           O  
ATOM   1066  OD2 ASP    68      32.822  28.584  64.567  1.00  0.00           O1-
ATOM   1067  H   ASP    68      36.618  30.031  66.897  1.00  0.00           H  
ATOM   1068  HA  ASP    68      35.696  31.418  64.573  1.00  0.00           H  
ATOM   1069  HB2 ASP    68      35.828  28.985  64.637  1.00  0.00           H  
ATOM   1070  HB3 ASP    68      34.742  28.899  66.060  1.00  0.00           H  
ATOM   1071  N   ARG    69      33.471  32.246  65.172  1.00  0.00           N  
ATOM   1072  CA  ARG    69      32.343  33.044  65.560  1.00  0.00           C  
ATOM   1073  C   ARG    69      31.227  32.316  66.284  1.00  0.00           C  
ATOM   1074  O   ARG    69      31.138  31.059  66.095  1.00  0.00           O  
ATOM   1075  CB  ARG    69      31.877  33.849  64.309  1.00  0.00           C  
ATOM   1076  CG  ARG    69      31.611  33.187  62.898  1.00  0.00           C  
ATOM   1077  CD  ARG    69      30.479  32.168  62.745  1.00  0.00           C  
ATOM   1078  NE  ARG    69      31.053  30.804  62.698  1.00  0.00           N  
ATOM   1079  CZ  ARG    69      30.461  29.730  62.227  1.00  0.00           C  
ATOM   1080  NH1 ARG    69      29.353  29.741  61.551  1.00  0.00           N  
ATOM   1081  NH2 ARG    69      30.966  28.571  62.430  1.00  0.00           N1+
ATOM   1082  H   ARG    69      33.664  32.089  64.193  1.00  0.00           H  
ATOM   1083  HA  ARG    69      32.647  33.803  66.282  1.00  0.00           H  
ATOM   1084  HB2 ARG    69      31.015  34.461  64.573  1.00  0.00           H  
ATOM   1085  HB3 ARG    69      32.705  34.520  64.082  1.00  0.00           H  
ATOM   1086  HG2 ARG    69      31.218  33.964  62.243  1.00  0.00           H  
ATOM   1087  HG3 ARG    69      32.566  32.814  62.527  1.00  0.00           H  
ATOM   1088  HD2 ARG    69      29.784  32.193  63.585  1.00  0.00           H  
ATOM   1089  HD3 ARG    69      29.876  32.307  61.847  1.00  0.00           H  
ATOM   1090  HE  ARG    69      32.013  30.651  62.970  1.00  0.00           H  
ATOM   1091 HH11 ARG    69      28.824  30.600  61.491  1.00  0.00           H  
ATOM   1092 HH12 ARG    69      28.905  28.935  61.139  1.00  0.00           H  
ATOM   1093 HH21 ARG    69      31.661  28.552  63.163  1.00  0.00           H  
ATOM   1094 HH22 ARG    69      30.594  27.691  62.103  1.00  0.00           H  
ATOM   1095  N   VAL    70      30.434  32.951  67.158  1.00  0.00           N  
ATOM   1096  CA  VAL    70      29.226  32.441  67.723  1.00  0.00           C  
ATOM   1097  C   VAL    70      27.953  33.156  67.281  1.00  0.00           C  
ATOM   1098  O   VAL    70      26.843  32.602  67.268  1.00  0.00           O  
ATOM   1099  CB  VAL    70      29.320  32.218  69.214  1.00  0.00           C  
ATOM   1100  CG1 VAL    70      29.437  33.593  69.950  1.00  0.00           C  
ATOM   1101  CG2 VAL    70      28.188  31.375  69.828  1.00  0.00           C  
ATOM   1102  H   VAL    70      30.709  33.873  67.466  1.00  0.00           H  
ATOM   1103  HA  VAL    70      29.082  31.435  67.327  1.00  0.00           H  
ATOM   1104  HB  VAL    70      30.266  31.750  69.489  1.00  0.00           H  
ATOM   1105 HG11 VAL    70      28.448  34.047  70.013  1.00  0.00           H  
ATOM   1106 HG12 VAL    70      29.728  33.478  70.994  1.00  0.00           H  
ATOM   1107 HG13 VAL    70      30.110  34.304  69.471  1.00  0.00           H  
ATOM   1108 HG21 VAL    70      28.375  31.192  70.886  1.00  0.00           H  
ATOM   1109 HG22 VAL    70      27.294  31.997  69.873  1.00  0.00           H  
ATOM   1110 HG23 VAL    70      28.101  30.413  69.323  1.00  0.00           H  
ATOM   1111  N   ALA    71      28.107  34.401  66.863  1.00  0.00           N  
ATOM   1112  CA  ALA    71      27.067  35.382  66.503  1.00  0.00           C  
ATOM   1113  C   ALA    71      26.159  34.919  65.394  1.00  0.00           C  
ATOM   1114  O   ALA    71      26.602  34.413  64.391  1.00  0.00           O  
ATOM   1115  CB  ALA    71      27.627  36.731  66.192  1.00  0.00           C  
ATOM   1116  H   ALA    71      29.033  34.795  66.770  1.00  0.00           H  
ATOM   1117  HA  ALA    71      26.313  35.418  67.288  1.00  0.00           H  
ATOM   1118  HB1 ALA    71      28.026  37.147  67.118  1.00  0.00           H  
ATOM   1119  HB2 ALA    71      28.314  36.654  65.350  1.00  0.00           H  
ATOM   1120  HB3 ALA    71      26.821  37.434  65.979  1.00  0.00           H  
ATOM   1121  N   THR    72      24.831  34.981  65.499  1.00  0.00           N  
ATOM   1122  CA  THR    72      23.988  34.753  64.342  1.00  0.00           C  
ATOM   1123  C   THR    72      24.283  35.609  63.124  1.00  0.00           C  
ATOM   1124  O   THR    72      24.485  36.819  63.236  1.00  0.00           O  
ATOM   1125  CB  THR    72      22.502  34.543  64.643  1.00  0.00           C  
ATOM   1126  CG2 THR    72      21.788  33.656  63.664  1.00  0.00           C  
ATOM   1127  OG1 THR    72      22.254  33.937  65.879  1.00  0.00           O  
ATOM   1128  H   THR    72      24.379  35.398  66.300  1.00  0.00           H  
ATOM   1129  HA  THR    72      24.249  33.803  63.875  1.00  0.00           H  
ATOM   1130  HB  THR    72      21.936  35.475  64.635  1.00  0.00           H  
ATOM   1131 HG21 THR    72      21.969  32.643  64.024  1.00  0.00           H  
ATOM   1132 HG22 THR    72      20.735  33.884  63.826  1.00  0.00           H  
ATOM   1133 HG23 THR    72      22.010  33.763  62.603  1.00  0.00           H  
ATOM   1134  HG1 THR    72      22.616  34.509  66.559  1.00  0.00           H  
ATOM   1135  N   SER    73      24.153  35.030  61.930  1.00  0.00           N  
ATOM   1136  CA  SER    73      24.291  35.659  60.615  1.00  0.00           C  
ATOM   1137  C   SER    73      23.316  35.206  59.536  1.00  0.00           C  
ATOM   1138  O   SER    73      23.778  35.123  58.411  1.00  0.00           O  
ATOM   1139  CB  SER    73      25.722  35.824  60.279  1.00  0.00           C  
ATOM   1140  OG  SER    73      26.009  36.566  59.157  1.00  0.00           O  
ATOM   1141  H   SER    73      23.825  34.075  61.967  1.00  0.00           H  
ATOM   1142  HA  SER    73      24.076  36.709  60.812  1.00  0.00           H  
ATOM   1143  HB2 SER    73      26.259  36.174  61.160  1.00  0.00           H  
ATOM   1144  HB3 SER    73      26.124  34.814  60.195  1.00  0.00           H  
ATOM   1145  HG  SER    73      25.746  36.004  58.425  1.00  0.00           H  
ATOM   1146  N   ARG    74      22.074  34.953  59.847  1.00  0.00           N  
ATOM   1147  CA  ARG    74      21.010  34.590  58.926  1.00  0.00           C  
ATOM   1148  C   ARG    74      20.911  35.475  57.650  1.00  0.00           C  
ATOM   1149  O   ARG    74      20.757  36.659  57.878  1.00  0.00           O  
ATOM   1150  CB  ARG    74      19.706  34.510  59.711  1.00  0.00           C  
ATOM   1151  CG  ARG    74      18.597  33.682  58.996  1.00  0.00           C  
ATOM   1152  CD  ARG    74      17.324  33.505  59.898  1.00  0.00           C  
ATOM   1153  NE  ARG    74      17.657  33.046  61.208  1.00  0.00           N  
ATOM   1154  CZ  ARG    74      18.007  31.850  61.659  1.00  0.00           C  
ATOM   1155  NH1 ARG    74      17.816  30.748  60.989  1.00  0.00           N  
ATOM   1156  NH2 ARG    74      18.586  31.727  62.819  1.00  0.00           N1+
ATOM   1157  H   ARG    74      21.827  34.887  60.824  1.00  0.00           H  
ATOM   1158  HA  ARG    74      21.284  33.636  58.477  1.00  0.00           H  
ATOM   1159  HB2 ARG    74      19.979  34.019  60.645  1.00  0.00           H  
ATOM   1160  HB3 ARG    74      19.338  35.528  59.836  1.00  0.00           H  
ATOM   1161  HG2 ARG    74      18.251  34.349  58.207  1.00  0.00           H  
ATOM   1162  HG3 ARG    74      18.925  32.692  58.678  1.00  0.00           H  
ATOM   1163  HD2 ARG    74      16.845  34.478  60.009  1.00  0.00           H  
ATOM   1164  HD3 ARG    74      16.628  32.803  59.438  1.00  0.00           H  
ATOM   1165  HE  ARG    74      17.753  33.802  61.870  1.00  0.00           H  
ATOM   1166 HH11 ARG    74      17.085  30.779  60.293  1.00  0.00           H  
ATOM   1167 HH12 ARG    74      18.033  29.918  61.523  1.00  0.00           H  
ATOM   1168 HH21 ARG    74      18.576  32.533  63.428  1.00  0.00           H  
ATOM   1169 HH22 ARG    74      19.062  30.864  63.042  1.00  0.00           H  
ATOM   1170  N   ILE    75      20.962  34.901  56.460  1.00  0.00           N  
ATOM   1171  CA  ILE    75      20.861  35.589  55.191  1.00  0.00           C  
ATOM   1172  C   ILE    75      19.398  35.728  54.623  1.00  0.00           C  
ATOM   1173  O   ILE    75      18.535  34.940  54.944  1.00  0.00           O  
ATOM   1174  CB  ILE    75      21.828  34.856  54.225  1.00  0.00           C  
ATOM   1175  CG2 ILE    75      21.643  35.239  52.781  1.00  0.00           C  
ATOM   1176  CG1 ILE    75      23.341  34.947  54.552  1.00  0.00           C  
ATOM   1177  CD1 ILE    75      23.743  33.614  55.205  1.00  0.00           C  
ATOM   1178  H   ILE    75      21.173  33.917  56.541  1.00  0.00           H  
ATOM   1179  HA  ILE    75      21.208  36.621  55.235  1.00  0.00           H  
ATOM   1180  HB  ILE    75      21.439  33.839  54.174  1.00  0.00           H  
ATOM   1181 HG21 ILE    75      22.258  34.564  52.187  1.00  0.00           H  
ATOM   1182 HG22 ILE    75      20.589  35.183  52.507  1.00  0.00           H  
ATOM   1183 HG23 ILE    75      21.862  36.285  52.569  1.00  0.00           H  
ATOM   1184 HG12 ILE    75      23.861  35.015  53.596  1.00  0.00           H  
ATOM   1185 HG13 ILE    75      23.576  35.798  55.191  1.00  0.00           H  
ATOM   1186 HD11 ILE    75      24.768  33.655  55.572  1.00  0.00           H  
ATOM   1187 HD12 ILE    75      23.086  33.406  56.050  1.00  0.00           H  
ATOM   1188 HD13 ILE    75      23.673  32.846  54.435  1.00  0.00           H  
ATOM   1189  N   SER    76      19.185  36.837  53.895  1.00  0.00           N  
ATOM   1190  CA  SER    76      17.870  37.315  53.410  1.00  0.00           C  
ATOM   1191  C   SER    76      17.943  37.894  51.993  1.00  0.00           C  
ATOM   1192  O   SER    76      19.023  38.202  51.471  1.00  0.00           O  
ATOM   1193  CB  SER    76      17.339  38.324  54.386  1.00  0.00           C  
ATOM   1194  OG  SER    76      16.836  37.601  55.442  1.00  0.00           O  
ATOM   1195  H   SER    76      19.959  37.477  53.785  1.00  0.00           H  
ATOM   1196  HA  SER    76      17.177  36.474  53.443  1.00  0.00           H  
ATOM   1197  HB2 SER    76      18.138  38.967  54.756  1.00  0.00           H  
ATOM   1198  HB3 SER    76      16.510  38.874  53.942  1.00  0.00           H  
ATOM   1199  HG  SER    76      16.787  38.180  56.205  1.00  0.00           H  
ATOM   1200  N   ASP    77      16.774  38.097  51.360  1.00  0.00           N  
ATOM   1201  CA  ASP    77      16.674  38.667  49.971  1.00  0.00           C  
ATOM   1202  C   ASP    77      17.519  37.876  48.876  1.00  0.00           C  
ATOM   1203  O   ASP    77      18.309  38.424  48.121  1.00  0.00           O  
ATOM   1204  CB  ASP    77      16.936  40.205  50.021  1.00  0.00           C  
ATOM   1205  CG  ASP    77      15.930  40.902  50.892  1.00  0.00           C  
ATOM   1206  OD1 ASP    77      16.308  41.815  51.651  1.00  0.00           O  
ATOM   1207  OD2 ASP    77      14.731  40.762  50.678  1.00  0.00           O1-
ATOM   1208  H   ASP    77      15.887  37.981  51.829  1.00  0.00           H  
ATOM   1209  HA  ASP    77      15.647  38.582  49.615  1.00  0.00           H  
ATOM   1210  HB2 ASP    77      17.933  40.396  50.417  1.00  0.00           H  
ATOM   1211  HB3 ASP    77      17.035  40.638  49.026  1.00  0.00           H  
ATOM   1212  N   ALA    78      17.324  36.527  48.793  1.00  0.00           N  
ATOM   1213  CA  ALA    78      17.943  35.600  47.885  1.00  0.00           C  
ATOM   1214  C   ALA    78      17.928  36.047  46.473  1.00  0.00           C  
ATOM   1215  O   ALA    78      18.981  36.069  45.864  1.00  0.00           O  
ATOM   1216  CB  ALA    78      17.341  34.200  48.036  1.00  0.00           C  
ATOM   1217  H   ALA    78      16.594  36.179  49.397  1.00  0.00           H  
ATOM   1218  HA  ALA    78      18.970  35.512  48.237  1.00  0.00           H  
ATOM   1219  HB1 ALA    78      17.380  33.839  49.063  1.00  0.00           H  
ATOM   1220  HB2 ALA    78      16.290  34.228  47.746  1.00  0.00           H  
ATOM   1221  HB3 ALA    78      17.869  33.472  47.420  1.00  0.00           H  
ATOM   1222  N   HIS    79      16.773  36.458  45.922  1.00  0.00           N  
ATOM   1223  CA  HIS    79      16.659  37.016  44.587  1.00  0.00           C  
ATOM   1224  C   HIS    79      17.497  38.298  44.342  1.00  0.00           C  
ATOM   1225  O   HIS    79      17.971  38.456  43.260  1.00  0.00           O  
ATOM   1226  CB  HIS    79      15.124  37.254  44.324  1.00  0.00           C  
ATOM   1227  CG  HIS    79      14.483  38.034  45.440  1.00  0.00           C  
ATOM   1228  ND1 HIS    79      14.266  37.691  46.739  1.00  0.00           N  
ATOM   1229  CE1 HIS    79      13.548  38.662  47.294  1.00  0.00           C  
ATOM   1230  NE2 HIS    79      13.500  39.724  46.438  1.00  0.00           N  
ATOM   1231  CD2 HIS    79      14.032  39.304  45.248  1.00  0.00           C  
ATOM   1232  H   HIS    79      15.905  36.493  46.437  1.00  0.00           H  
ATOM   1233  HA  HIS    79      17.083  36.282  43.902  1.00  0.00           H  
ATOM   1234  HB2 HIS    79      14.854  37.805  43.423  1.00  0.00           H  
ATOM   1235  HB3 HIS    79      14.538  36.336  44.279  1.00  0.00           H  
ATOM   1236  HE1 HIS    79      13.132  38.690  48.290  1.00  0.00           H  
ATOM   1237  HE2 HIS    79      12.913  40.536  46.567  1.00  0.00           H  
ATOM   1238  HD2 HIS    79      14.128  39.932  44.375  1.00  0.00           H  
ATOM   1239  N   LEU    80      17.598  39.176  45.318  1.00  0.00           N  
ATOM   1240  CA  LEU    80      18.397  40.361  45.179  1.00  0.00           C  
ATOM   1241  C   LEU    80      19.865  39.968  45.105  1.00  0.00           C  
ATOM   1242  O   LEU    80      20.580  40.448  44.235  1.00  0.00           O  
ATOM   1243  CB  LEU    80      18.123  41.380  46.390  1.00  0.00           C  
ATOM   1244  CG  LEU    80      16.724  42.003  46.326  1.00  0.00           C  
ATOM   1245  CD1 LEU    80      16.613  43.062  47.446  1.00  0.00           C  
ATOM   1246  CD2 LEU    80      16.509  42.745  45.051  1.00  0.00           C  
ATOM   1247  H   LEU    80      17.215  38.945  46.223  1.00  0.00           H  
ATOM   1248  HA  LEU    80      18.100  40.780  44.218  1.00  0.00           H  
ATOM   1249  HB2 LEU    80      18.168  40.783  47.300  1.00  0.00           H  
ATOM   1250  HB3 LEU    80      18.831  42.205  46.308  1.00  0.00           H  
ATOM   1251  HG  LEU    80      15.891  41.300  46.309  1.00  0.00           H  
ATOM   1252 HD11 LEU    80      17.520  43.656  47.330  1.00  0.00           H  
ATOM   1253 HD12 LEU    80      15.717  43.673  47.338  1.00  0.00           H  
ATOM   1254 HD13 LEU    80      16.505  42.690  48.465  1.00  0.00           H  
ATOM   1255 HD21 LEU    80      15.639  43.401  45.050  1.00  0.00           H  
ATOM   1256 HD22 LEU    80      17.354  43.349  44.718  1.00  0.00           H  
ATOM   1257 HD23 LEU    80      16.262  42.000  44.295  1.00  0.00           H  
ATOM   1258  N   ALA    81      20.333  39.047  45.898  1.00  0.00           N  
ATOM   1259  CA  ALA    81      21.651  38.509  45.846  1.00  0.00           C  
ATOM   1260  C   ALA    81      22.007  37.901  44.496  1.00  0.00           C  
ATOM   1261  O   ALA    81      23.056  38.274  43.988  1.00  0.00           O  
ATOM   1262  CB  ALA    81      21.837  37.591  47.023  1.00  0.00           C  
ATOM   1263  H   ALA    81      19.791  38.520  46.567  1.00  0.00           H  
ATOM   1264  HA  ALA    81      22.289  39.370  46.043  1.00  0.00           H  
ATOM   1265  HB1 ALA    81      21.516  36.605  46.685  1.00  0.00           H  
ATOM   1266  HB2 ALA    81      22.878  37.528  47.339  1.00  0.00           H  
ATOM   1267  HB3 ALA    81      21.172  37.905  47.828  1.00  0.00           H  
ATOM   1268  N   ASP    82      21.076  37.058  43.951  1.00  0.00           N  
ATOM   1269  CA  ASP    82      21.156  36.367  42.624  1.00  0.00           C  
ATOM   1270  C   ASP    82      21.162  37.396  41.510  1.00  0.00           C  
ATOM   1271  O   ASP    82      21.842  37.253  40.498  1.00  0.00           O  
ATOM   1272  CB  ASP    82      20.030  35.427  42.391  1.00  0.00           C  
ATOM   1273  CG  ASP    82      19.849  34.970  40.969  1.00  0.00           C  
ATOM   1274  OD1 ASP    82      18.674  35.074  40.485  1.00  0.00           O  
ATOM   1275  OD2 ASP    82      20.725  34.388  40.328  1.00  0.00           O1-
ATOM   1276  H   ASP    82      20.263  36.953  44.541  1.00  0.00           H  
ATOM   1277  HA  ASP    82      21.985  35.669  42.509  1.00  0.00           H  
ATOM   1278  HB2 ASP    82      20.217  34.560  43.024  1.00  0.00           H  
ATOM   1279  HB3 ASP    82      19.087  35.905  42.658  1.00  0.00           H  
ATOM   1280  N   THR    83      20.327  38.416  41.634  1.00  0.00           N  
ATOM   1281  CA  THR    83      20.135  39.442  40.603  1.00  0.00           C  
ATOM   1282  C   THR    83      21.422  40.232  40.464  1.00  0.00           C  
ATOM   1283  O   THR    83      21.986  40.372  39.387  1.00  0.00           O  
ATOM   1284  CB  THR    83      19.039  40.407  40.907  1.00  0.00           C  
ATOM   1285  CG2 THR    83      18.729  41.444  39.841  1.00  0.00           C  
ATOM   1286  OG1 THR    83      17.782  39.888  41.047  1.00  0.00           O  
ATOM   1287  H   THR    83      19.724  38.354  42.442  1.00  0.00           H  
ATOM   1288  HA  THR    83      19.985  38.942  39.646  1.00  0.00           H  
ATOM   1289  HB  THR    83      19.282  40.983  41.800  1.00  0.00           H  
ATOM   1290 HG21 THR    83      19.619  41.998  39.543  1.00  0.00           H  
ATOM   1291 HG22 THR    83      18.223  40.964  39.003  1.00  0.00           H  
ATOM   1292 HG23 THR    83      17.875  42.010  40.212  1.00  0.00           H  
ATOM   1293  HG1 THR    83      17.742  39.138  41.646  1.00  0.00           H  
ATOM   1294  N   MET    84      21.983  40.573  41.627  1.00  0.00           N  
ATOM   1295  CA  MET    84      23.230  41.364  41.750  1.00  0.00           C  
ATOM   1296  C   MET    84      24.516  40.568  41.387  1.00  0.00           C  
ATOM   1297  O   MET    84      25.505  41.251  41.005  1.00  0.00           O  
ATOM   1298  CB  MET    84      23.240  41.812  43.232  1.00  0.00           C  
ATOM   1299  CG  MET    84      24.392  42.676  43.654  1.00  0.00           C  
ATOM   1300  SD  MET    84      24.582  42.786  45.440  1.00  0.00           S  
ATOM   1301  CE  MET    84      25.060  41.139  45.927  1.00  0.00           C  
ATOM   1302  H   MET    84      21.506  40.232  42.450  1.00  0.00           H  
ATOM   1303  HA  MET    84      23.185  42.218  41.074  1.00  0.00           H  
ATOM   1304  HB2 MET    84      22.321  42.288  43.573  1.00  0.00           H  
ATOM   1305  HB3 MET    84      23.460  40.868  43.731  1.00  0.00           H  
ATOM   1306  HG2 MET    84      25.372  42.422  43.251  1.00  0.00           H  
ATOM   1307  HG3 MET    84      24.115  43.647  43.245  1.00  0.00           H  
ATOM   1308  HE1 MET    84      26.073  40.999  45.551  1.00  0.00           H  
ATOM   1309  HE2 MET    84      25.012  41.063  47.013  1.00  0.00           H  
ATOM   1310  HE3 MET    84      24.416  40.400  45.452  1.00  0.00           H  
ATOM   1311  N   ILE    85      24.593  39.255  41.478  1.00  0.00           N  
ATOM   1312  CA  ILE    85      25.856  38.596  41.208  1.00  0.00           C  
ATOM   1313  C   ILE    85      26.028  38.476  39.670  1.00  0.00           C  
ATOM   1314  O   ILE    85      25.138  38.107  38.978  1.00  0.00           O  
ATOM   1315  CB  ILE    85      25.915  37.242  41.951  1.00  0.00           C  
ATOM   1316  CG2 ILE    85      27.032  36.315  41.395  1.00  0.00           C  
ATOM   1317  CG1 ILE    85      26.119  37.476  43.454  1.00  0.00           C  
ATOM   1318  CD1 ILE    85      25.675  36.256  44.232  1.00  0.00           C  
ATOM   1319  H   ILE    85      23.799  38.775  41.875  1.00  0.00           H  
ATOM   1320  HA  ILE    85      26.655  39.277  41.501  1.00  0.00           H  
ATOM   1321  HB  ILE    85      24.951  36.748  41.838  1.00  0.00           H  
ATOM   1322 HG21 ILE    85      27.302  35.481  42.044  1.00  0.00           H  
ATOM   1323 HG22 ILE    85      26.733  35.807  40.479  1.00  0.00           H  
ATOM   1324 HG23 ILE    85      27.962  36.858  41.226  1.00  0.00           H  
ATOM   1325 HG12 ILE    85      27.181  37.697  43.561  1.00  0.00           H  
ATOM   1326 HG13 ILE    85      25.517  38.347  43.712  1.00  0.00           H  
ATOM   1327 HD11 ILE    85      26.258  35.350  44.071  1.00  0.00           H  
ATOM   1328 HD12 ILE    85      25.951  36.568  45.239  1.00  0.00           H  
ATOM   1329 HD13 ILE    85      24.594  36.112  44.233  1.00  0.00           H  
ATOM   1330  N   GLY    86      27.229  38.781  39.109  1.00  0.00           N  
ATOM   1331  CA  GLY    86      27.545  38.421  37.692  1.00  0.00           C  
ATOM   1332  C   GLY    86      27.358  39.567  36.729  1.00  0.00           C  
ATOM   1333  O   GLY    86      27.228  39.313  35.526  1.00  0.00           O  
ATOM   1334  H   GLY    86      28.057  38.986  39.650  1.00  0.00           H  
ATOM   1335  HA2 GLY    86      28.575  38.079  37.589  1.00  0.00           H  
ATOM   1336  HA3 GLY    86      26.981  37.582  37.285  1.00  0.00           H  
ATOM   1337  N   LYS    87      27.218  40.761  37.284  1.00  0.00           N  
ATOM   1338  CA  LYS    87      26.809  41.993  36.558  1.00  0.00           C  
ATOM   1339  C   LYS    87      27.759  43.111  36.882  1.00  0.00           C  
ATOM   1340  O   LYS    87      28.361  43.203  37.960  1.00  0.00           O  
ATOM   1341  CB  LYS    87      25.402  42.501  37.032  1.00  0.00           C  
ATOM   1342  CG  LYS    87      24.336  41.517  36.674  1.00  0.00           C  
ATOM   1343  CD  LYS    87      24.000  41.425  35.155  1.00  0.00           C  
ATOM   1344  CE  LYS    87      23.063  40.291  34.887  1.00  0.00           C  
ATOM   1345  NZ  LYS    87      22.659  40.147  33.450  1.00  0.00           N1+
ATOM   1346  H   LYS    87      27.195  40.925  38.280  1.00  0.00           H  
ATOM   1347  HA  LYS    87      26.824  41.776  35.490  1.00  0.00           H  
ATOM   1348  HB2 LYS    87      25.430  42.506  38.122  1.00  0.00           H  
ATOM   1349  HB3 LYS    87      25.179  43.493  36.638  1.00  0.00           H  
ATOM   1350  HG2 LYS    87      24.489  40.521  37.089  1.00  0.00           H  
ATOM   1351  HG3 LYS    87      23.427  41.905  37.134  1.00  0.00           H  
ATOM   1352  HD2 LYS    87      23.580  42.367  34.803  1.00  0.00           H  
ATOM   1353  HD3 LYS    87      24.903  41.169  34.600  1.00  0.00           H  
ATOM   1354  HE2 LYS    87      23.673  39.420  35.128  1.00  0.00           H  
ATOM   1355  HE3 LYS    87      22.267  40.305  35.631  1.00  0.00           H  
ATOM   1356  HZ1 LYS    87      23.348  40.077  32.714  1.00  0.00           H  
ATOM   1357  HZ2 LYS    87      22.056  39.340  33.378  1.00  0.00           H  
ATOM   1358  HZ3 LYS    87      22.155  40.951  33.106  1.00  0.00           H  
ATOM   1359  N   ALA    88      27.944  43.936  35.860  1.00  0.00           N  
ATOM   1360  CA  ALA    88      28.689  45.215  36.022  1.00  0.00           C  
ATOM   1361  C   ALA    88      27.818  46.185  36.823  1.00  0.00           C  
ATOM   1362  O   ALA    88      26.562  46.160  36.773  1.00  0.00           O  
ATOM   1363  CB  ALA    88      28.974  45.660  34.589  1.00  0.00           C  
ATOM   1364  H   ALA    88      27.306  43.908  35.077  1.00  0.00           H  
ATOM   1365  HA  ALA    88      29.658  44.934  36.434  1.00  0.00           H  
ATOM   1366  HB1 ALA    88      29.731  46.444  34.566  1.00  0.00           H  
ATOM   1367  HB2 ALA    88      29.169  44.763  34.002  1.00  0.00           H  
ATOM   1368  HB3 ALA    88      28.044  46.086  34.212  1.00  0.00           H  
ATOM   1369  N   VAL    89      28.512  47.047  37.555  1.00  0.00           N  
ATOM   1370  CA  VAL    89      27.896  47.883  38.658  1.00  0.00           C  
ATOM   1371  C   VAL    89      28.613  49.250  38.803  1.00  0.00           C  
ATOM   1372  O   VAL    89      29.740  49.420  38.389  1.00  0.00           O  
ATOM   1373  CB  VAL    89      27.918  47.122  39.972  1.00  0.00           C  
ATOM   1374  CG1 VAL    89      27.040  45.856  39.917  1.00  0.00           C  
ATOM   1375  CG2 VAL    89      29.318  46.686  40.479  1.00  0.00           C  
ATOM   1376  H   VAL    89      29.508  46.931  37.676  1.00  0.00           H  
ATOM   1377  HA  VAL    89      26.847  48.070  38.431  1.00  0.00           H  
ATOM   1378  HB  VAL    89      27.463  47.735  40.750  1.00  0.00           H  
ATOM   1379 HG11 VAL    89      27.571  45.001  39.498  1.00  0.00           H  
ATOM   1380 HG12 VAL    89      26.669  45.528  40.888  1.00  0.00           H  
ATOM   1381 HG13 VAL    89      26.117  46.012  39.358  1.00  0.00           H  
ATOM   1382 HG21 VAL    89      29.838  45.981  39.831  1.00  0.00           H  
ATOM   1383 HG22 VAL    89      29.889  47.612  40.551  1.00  0.00           H  
ATOM   1384 HG23 VAL    89      29.103  46.324  41.484  1.00  0.00           H  
ATOM   1385  N   GLU    90      27.889  50.149  39.494  1.00  0.00           N  
ATOM   1386  CA  GLU    90      28.415  51.363  40.141  1.00  0.00           C  
ATOM   1387  C   GLU    90      28.366  51.434  41.677  1.00  0.00           C  
ATOM   1388  O   GLU    90      27.397  50.947  42.213  1.00  0.00           O  
ATOM   1389  CB  GLU    90      27.857  52.628  39.496  1.00  0.00           C  
ATOM   1390  CG  GLU    90      28.335  52.810  38.114  1.00  0.00           C  
ATOM   1391  CD  GLU    90      27.698  53.948  37.332  1.00  0.00           C  
ATOM   1392  OE1 GLU    90      26.680  54.596  37.712  1.00  0.00           O  
ATOM   1393  OE2 GLU    90      28.179  54.398  36.230  1.00  0.00           O1-
ATOM   1394  H   GLU    90      26.924  49.905  39.665  1.00  0.00           H  
ATOM   1395  HA  GLU    90      29.489  51.384  39.955  1.00  0.00           H  
ATOM   1396  HB2 GLU    90      26.812  52.365  39.656  1.00  0.00           H  
ATOM   1397  HB3 GLU    90      27.952  53.497  40.147  1.00  0.00           H  
ATOM   1398  HG2 GLU    90      29.401  53.000  38.241  1.00  0.00           H  
ATOM   1399  HG3 GLU    90      28.318  51.901  37.514  1.00  0.00           H  
ATOM   1400  N   HIS    91      29.337  52.035  42.333  1.00  0.00           N  
ATOM   1401  CA  HIS    91      29.624  51.877  43.733  1.00  0.00           C  
ATOM   1402  C   HIS    91      30.299  53.053  44.538  1.00  0.00           C  
ATOM   1403  O   HIS    91      31.316  53.574  44.192  1.00  0.00           O  
ATOM   1404  CB  HIS    91      30.435  50.612  44.019  1.00  0.00           C  
ATOM   1405  CG  HIS    91      30.666  50.034  45.394  1.00  0.00           C  
ATOM   1406  ND1 HIS    91      31.714  49.222  45.794  1.00  0.00           N  
ATOM   1407  CE1 HIS    91      31.400  48.847  47.060  1.00  0.00           C  
ATOM   1408  NE2 HIS    91      30.180  49.273  47.375  1.00  0.00           N  
ATOM   1409  CD2 HIS    91      29.696  50.051  46.325  1.00  0.00           C  
ATOM   1410  H   HIS    91      30.093  52.433  41.795  1.00  0.00           H  
ATOM   1411  HA  HIS    91      28.664  51.755  44.234  1.00  0.00           H  
ATOM   1412  HB2 HIS    91      30.102  49.749  43.443  1.00  0.00           H  
ATOM   1413  HB3 HIS    91      31.453  50.710  43.642  1.00  0.00           H  
ATOM   1414  HE1 HIS    91      32.030  48.161  47.606  1.00  0.00           H  
ATOM   1415  HE2 HIS    91      29.769  49.038  48.267  1.00  0.00           H  
ATOM   1416  HD2 HIS    91      28.770  50.607  46.305  1.00  0.00           H  
ATOM   1417  N   MET    92      29.627  53.497  45.621  1.00  0.00           N  
ATOM   1418  CA  MET    92      29.797  54.755  46.239  1.00  0.00           C  
ATOM   1419  C   MET    92      30.923  54.620  47.261  1.00  0.00           C  
ATOM   1420  O   MET    92      30.753  54.299  48.461  1.00  0.00           O  
ATOM   1421  CB  MET    92      28.464  55.426  46.719  1.00  0.00           C  
ATOM   1422  CG  MET    92      27.666  56.083  45.600  1.00  0.00           C  
ATOM   1423  SD  MET    92      27.996  57.865  45.299  1.00  0.00           S  
ATOM   1424  CE  MET    92      27.046  58.771  46.532  1.00  0.00           C  
ATOM   1425  H   MET    92      28.757  53.067  45.901  1.00  0.00           H  
ATOM   1426  HA  MET    92      30.183  55.407  45.455  1.00  0.00           H  
ATOM   1427  HB2 MET    92      27.805  54.666  47.139  1.00  0.00           H  
ATOM   1428  HB3 MET    92      28.542  56.115  47.561  1.00  0.00           H  
ATOM   1429  HG2 MET    92      27.892  55.556  44.673  1.00  0.00           H  
ATOM   1430  HG3 MET    92      26.608  56.035  45.859  1.00  0.00           H  
ATOM   1431  HE1 MET    92      26.091  59.132  46.149  1.00  0.00           H  
ATOM   1432  HE2 MET    92      26.869  58.152  47.412  1.00  0.00           H  
ATOM   1433  HE3 MET    92      27.672  59.603  46.855  1.00  0.00           H  
ATOM   1434  N   PHE    93      32.138  54.905  46.737  1.00  0.00           N  
ATOM   1435  CA  PHE    93      33.403  55.084  47.559  1.00  0.00           C  
ATOM   1436  C   PHE    93      33.406  56.471  48.149  1.00  0.00           C  
ATOM   1437  O   PHE    93      32.761  57.291  47.516  1.00  0.00           O  
ATOM   1438  CB  PHE    93      34.675  54.877  46.758  1.00  0.00           C  
ATOM   1439  CG  PHE    93      35.160  53.455  46.673  1.00  0.00           C  
ATOM   1440  CD1 PHE    93      34.400  52.543  45.944  1.00  0.00           C  
ATOM   1441  CE1 PHE    93      34.868  51.249  45.905  1.00  0.00           C  
ATOM   1442  CZ  PHE    93      35.948  50.794  46.624  1.00  0.00           C  
ATOM   1443  CE2 PHE    93      36.676  51.676  47.439  1.00  0.00           C  
ATOM   1444  CD2 PHE    93      36.316  53.056  47.412  1.00  0.00           C  
ATOM   1445  H   PHE    93      32.187  55.302  45.810  1.00  0.00           H  
ATOM   1446  HA  PHE    93      33.413  54.466  48.457  1.00  0.00           H  
ATOM   1447  HB2 PHE    93      34.566  55.280  45.752  1.00  0.00           H  
ATOM   1448  HB3 PHE    93      35.416  55.379  47.381  1.00  0.00           H  
ATOM   1449  HD1 PHE    93      33.567  52.912  45.365  1.00  0.00           H  
ATOM   1450  HE1 PHE    93      34.230  50.597  45.327  1.00  0.00           H  
ATOM   1451  HZ  PHE    93      36.178  49.740  46.578  1.00  0.00           H  
ATOM   1452  HE2 PHE    93      37.512  51.270  47.988  1.00  0.00           H  
ATOM   1453  HD2 PHE    93      36.811  53.836  47.972  1.00  0.00           H  
ATOM   1454  N   GLU    94      34.194  56.708  49.197  1.00  0.00           N  
ATOM   1455  CA  GLU    94      34.619  57.976  49.688  1.00  0.00           C  
ATOM   1456  C   GLU    94      35.683  58.693  48.744  1.00  0.00           C  
ATOM   1457  O   GLU    94      36.355  58.082  47.930  1.00  0.00           O  
ATOM   1458  CB  GLU    94      35.240  57.791  51.046  1.00  0.00           C  
ATOM   1459  CG  GLU    94      34.075  57.581  52.025  1.00  0.00           C  
ATOM   1460  CD  GLU    94      33.561  58.769  52.824  1.00  0.00           C  
ATOM   1461  OE1 GLU    94      34.432  59.520  53.383  1.00  0.00           O  
ATOM   1462  OE2 GLU    94      32.357  58.908  53.010  1.00  0.00           O1-
ATOM   1463  H   GLU    94      34.520  55.905  49.715  1.00  0.00           H  
ATOM   1464  HA  GLU    94      33.742  58.606  49.833  1.00  0.00           H  
ATOM   1465  HB2 GLU    94      35.874  56.908  50.962  1.00  0.00           H  
ATOM   1466  HB3 GLU    94      35.760  58.683  51.395  1.00  0.00           H  
ATOM   1467  HG2 GLU    94      33.265  57.030  51.549  1.00  0.00           H  
ATOM   1468  HG3 GLU    94      34.475  56.856  52.734  1.00  0.00           H  
ATOM   1469  N   THR    95      35.938  60.004  48.781  1.00  0.00           N  
ATOM   1470  CA  THR    95      36.762  60.807  47.873  1.00  0.00           C  
ATOM   1471  C   THR    95      37.603  61.786  48.745  1.00  0.00           C  
ATOM   1472  O   THR    95      37.272  62.068  49.948  1.00  0.00           O  
ATOM   1473  CB  THR    95      35.984  61.524  46.758  1.00  0.00           C  
ATOM   1474  CG2 THR    95      34.863  60.688  46.120  1.00  0.00           C  
ATOM   1475  OG1 THR    95      35.368  62.682  47.247  1.00  0.00           O  
ATOM   1476  H   THR    95      35.448  60.486  49.522  1.00  0.00           H  
ATOM   1477  HA  THR    95      37.527  60.140  47.473  1.00  0.00           H  
ATOM   1478  HB  THR    95      36.733  61.891  46.056  1.00  0.00           H  
ATOM   1479 HG21 THR    95      34.113  60.405  46.857  1.00  0.00           H  
ATOM   1480 HG22 THR    95      34.452  61.198  45.249  1.00  0.00           H  
ATOM   1481 HG23 THR    95      35.362  59.786  45.764  1.00  0.00           H  
ATOM   1482  HG1 THR    95      34.615  62.253  47.659  1.00  0.00           H  
ATOM   1483  N   GLU    96      38.690  62.268  48.104  1.00  0.00           N  
ATOM   1484  CA  GLU    96      39.514  63.219  48.813  1.00  0.00           C  
ATOM   1485  C   GLU    96      38.970  64.640  48.679  1.00  0.00           C  
ATOM   1486  O   GLU    96      39.541  65.605  49.211  1.00  0.00           O  
ATOM   1487  CB  GLU    96      40.974  62.968  48.365  1.00  0.00           C  
ATOM   1488  CG  GLU    96      42.017  63.692  49.202  1.00  0.00           C  
ATOM   1489  CD  GLU    96      42.096  63.168  50.617  1.00  0.00           C  
ATOM   1490  OE1 GLU    96      42.478  61.981  50.652  1.00  0.00           O  
ATOM   1491  OE2 GLU    96      41.738  63.873  51.566  1.00  0.00           O1-
ATOM   1492  H   GLU    96      39.013  61.928  47.210  1.00  0.00           H  
ATOM   1493  HA  GLU    96      39.591  62.958  49.869  1.00  0.00           H  
ATOM   1494  HB2 GLU    96      41.268  61.921  48.428  1.00  0.00           H  
ATOM   1495  HB3 GLU    96      41.110  63.275  47.328  1.00  0.00           H  
ATOM   1496  HG2 GLU    96      42.985  63.579  48.714  1.00  0.00           H  
ATOM   1497  HG3 GLU    96      41.801  64.756  49.296  1.00  0.00           H  
ATOM   1498  N   ASP    97      37.881  64.865  47.954  1.00  0.00           N  
ATOM   1499  CA  ASP    97      37.204  66.153  47.865  1.00  0.00           C  
ATOM   1500  C   ASP    97      36.107  66.326  48.895  1.00  0.00           C  
ATOM   1501  O   ASP    97      35.428  67.361  48.890  1.00  0.00           O  
ATOM   1502  CB  ASP    97      36.764  66.379  46.389  1.00  0.00           C  
ATOM   1503  CG  ASP    97      36.564  67.773  45.930  1.00  0.00           C  
ATOM   1504  OD1 ASP    97      35.797  68.571  46.535  1.00  0.00           O  
ATOM   1505  OD2 ASP    97      37.056  68.074  44.823  1.00  0.00           O1-
ATOM   1506  H   ASP    97      37.392  64.103  47.506  1.00  0.00           H  
ATOM   1507  HA  ASP    97      37.922  66.948  48.070  1.00  0.00           H  
ATOM   1508  HB2 ASP    97      37.557  66.100  45.695  1.00  0.00           H  
ATOM   1509  HB3 ASP    97      35.868  65.762  46.319  1.00  0.00           H  
ATOM   1510  N   GLY    98      35.870  65.328  49.759  1.00  0.00           N  
ATOM   1511  CA  GLY    98      34.649  65.065  50.534  1.00  0.00           C  
ATOM   1512  C   GLY    98      33.456  64.637  49.690  1.00  0.00           C  
ATOM   1513  O   GLY    98      33.323  64.913  48.513  1.00  0.00           O  
ATOM   1514  H   GLY    98      36.542  64.589  49.911  1.00  0.00           H  
ATOM   1515  HA2 GLY    98      34.769  64.247  51.245  1.00  0.00           H  
ATOM   1516  HA3 GLY    98      34.420  65.982  51.078  1.00  0.00           H  
ATOM   1517  N   SER    99      32.542  63.951  50.370  1.00  0.00           N  
ATOM   1518  CA  SER    99      31.345  63.285  49.841  1.00  0.00           C  
ATOM   1519  C   SER    99      31.740  62.037  49.098  1.00  0.00           C  
ATOM   1520  O   SER    99      32.775  61.967  48.458  1.00  0.00           O  
ATOM   1521  CB  SER    99      30.453  64.265  49.034  1.00  0.00           C  
ATOM   1522  OG  SER    99      29.281  63.673  48.573  1.00  0.00           O  
ATOM   1523  H   SER    99      32.693  63.768  51.351  1.00  0.00           H  
ATOM   1524  HA  SER    99      30.726  63.034  50.703  1.00  0.00           H  
ATOM   1525  HB2 SER    99      30.141  65.146  49.595  1.00  0.00           H  
ATOM   1526  HB3 SER    99      30.958  64.737  48.191  1.00  0.00           H  
ATOM   1527  HG  SER    99      28.605  64.185  49.023  1.00  0.00           H  
ATOM   1528  N   LYS   100      30.908  61.037  49.125  1.00  0.00           N  
ATOM   1529  CA  LYS   100      30.976  59.860  48.325  1.00  0.00           C  
ATOM   1530  C   LYS   100      30.795  60.151  46.803  1.00  0.00           C  
ATOM   1531  O   LYS   100      30.127  61.107  46.466  1.00  0.00           O  
ATOM   1532  CB  LYS   100      29.959  58.736  48.740  1.00  0.00           C  
ATOM   1533  CG  LYS   100      30.154  58.178  50.162  1.00  0.00           C  
ATOM   1534  CD  LYS   100      29.283  56.951  50.655  1.00  0.00           C  
ATOM   1535  CE  LYS   100      29.263  56.870  52.203  1.00  0.00           C  
ATOM   1536  NZ  LYS   100      30.641  56.732  52.795  1.00  0.00           N1+
ATOM   1537  H   LYS   100      29.985  61.166  49.515  1.00  0.00           H  
ATOM   1538  HA  LYS   100      31.994  59.475  48.407  1.00  0.00           H  
ATOM   1539  HB2 LYS   100      28.939  59.118  48.697  1.00  0.00           H  
ATOM   1540  HB3 LYS   100      30.138  57.909  48.054  1.00  0.00           H  
ATOM   1541  HG2 LYS   100      31.185  57.825  50.122  1.00  0.00           H  
ATOM   1542  HG3 LYS   100      29.934  58.986  50.859  1.00  0.00           H  
ATOM   1543  HD2 LYS   100      28.302  57.044  50.190  1.00  0.00           H  
ATOM   1544  HD3 LYS   100      29.782  56.045  50.310  1.00  0.00           H  
ATOM   1545  HE2 LYS   100      28.824  57.804  52.555  1.00  0.00           H  
ATOM   1546  HE3 LYS   100      28.644  56.004  52.435  1.00  0.00           H  
ATOM   1547  HZ1 LYS   100      31.221  56.074  52.294  1.00  0.00           H  
ATOM   1548  HZ2 LYS   100      31.149  57.598  52.904  1.00  0.00           H  
ATOM   1549  HZ3 LYS   100      30.611  56.339  53.725  1.00  0.00           H  
ATOM   1550  N   ASP   101      31.400  59.343  45.986  1.00  0.00           N  
ATOM   1551  CA  ASP   101      31.186  59.317  44.584  1.00  0.00           C  
ATOM   1552  C   ASP   101      31.228  57.909  43.992  1.00  0.00           C  
ATOM   1553  O   ASP   101      31.870  56.923  44.552  1.00  0.00           O  
ATOM   1554  CB  ASP   101      32.172  60.306  43.873  1.00  0.00           C  
ATOM   1555  CG  ASP   101      31.771  60.559  42.408  1.00  0.00           C  
ATOM   1556  OD1 ASP   101      30.637  60.955  42.148  1.00  0.00           O  
ATOM   1557  OD2 ASP   101      32.583  60.308  41.445  1.00  0.00           O1-
ATOM   1558  H   ASP   101      31.767  58.451  46.287  1.00  0.00           H  
ATOM   1559  HA  ASP   101      30.163  59.645  44.399  1.00  0.00           H  
ATOM   1560  HB2 ASP   101      31.977  61.216  44.441  1.00  0.00           H  
ATOM   1561  HB3 ASP   101      33.141  59.810  43.929  1.00  0.00           H  
ATOM   1562  N   GLU   102      30.615  57.705  42.853  1.00  0.00           N  
ATOM   1563  CA  GLU   102      30.628  56.297  42.243  1.00  0.00           C  
ATOM   1564  C   GLU   102      31.955  55.952  41.481  1.00  0.00           C  
ATOM   1565  O   GLU   102      32.367  56.549  40.455  1.00  0.00           O  
ATOM   1566  CB  GLU   102      29.486  56.248  41.184  1.00  0.00           C  
ATOM   1567  CG  GLU   102      27.994  56.378  41.639  1.00  0.00           C  
ATOM   1568  CD  GLU   102      27.477  57.818  41.834  1.00  0.00           C  
ATOM   1569  OE1 GLU   102      28.203  58.712  41.466  1.00  0.00           O  
ATOM   1570  OE2 GLU   102      26.315  58.061  42.235  1.00  0.00           O1-
ATOM   1571  H   GLU   102      29.983  58.391  42.467  1.00  0.00           H  
ATOM   1572  HA  GLU   102      30.517  55.526  43.005  1.00  0.00           H  
ATOM   1573  HB2 GLU   102      29.796  56.915  40.380  1.00  0.00           H  
ATOM   1574  HB3 GLU   102      29.469  55.206  40.864  1.00  0.00           H  
ATOM   1575  HG2 GLU   102      27.362  55.925  40.874  1.00  0.00           H  
ATOM   1576  HG3 GLU   102      27.837  55.856  42.582  1.00  0.00           H  
ATOM   1577  N   TRP   103      32.656  54.859  41.921  1.00  0.00           N  
ATOM   1578  CA  TRP   103      33.520  54.032  41.073  1.00  0.00           C  
ATOM   1579  C   TRP   103      32.710  52.918  40.330  1.00  0.00           C  
ATOM   1580  O   TRP   103      31.600  52.543  40.821  1.00  0.00           O  
ATOM   1581  CB  TRP   103      34.537  53.380  42.038  1.00  0.00           C  
ATOM   1582  CG  TRP   103      35.711  54.189  42.434  1.00  0.00           C  
ATOM   1583  CD1 TRP   103      35.723  55.473  42.899  1.00  0.00           C  
ATOM   1584  NE1 TRP   103      37.055  55.808  43.205  1.00  0.00           N  
ATOM   1585  CE2 TRP   103      37.913  54.794  42.937  1.00  0.00           C  
ATOM   1586  CZ2 TRP   103      39.334  54.687  43.031  1.00  0.00           C  
ATOM   1587  CH2 TRP   103      39.943  53.505  42.639  1.00  0.00           C  
ATOM   1588  CZ3 TRP   103      39.094  52.461  42.146  1.00  0.00           C  
ATOM   1589  CE3 TRP   103      37.734  52.593  41.973  1.00  0.00           C  
ATOM   1590  CD2 TRP   103      37.122  53.736  42.427  1.00  0.00           C  
ATOM   1591  H   TRP   103      32.410  54.463  42.818  1.00  0.00           H  
ATOM   1592  HA  TRP   103      34.075  54.639  40.358  1.00  0.00           H  
ATOM   1593  HB2 TRP   103      33.988  53.111  42.941  1.00  0.00           H  
ATOM   1594  HB3 TRP   103      34.782  52.442  41.541  1.00  0.00           H  
ATOM   1595  HD1 TRP   103      34.901  56.171  42.965  1.00  0.00           H  
ATOM   1596  HE1 TRP   103      37.293  56.729  43.544  1.00  0.00           H  
ATOM   1597  HZ2 TRP   103      39.894  55.556  43.345  1.00  0.00           H  
ATOM   1598  HH2 TRP   103      41.003  53.344  42.514  1.00  0.00           H  
ATOM   1599  HZ3 TRP   103      39.559  51.543  41.820  1.00  0.00           H  
ATOM   1600  HE3 TRP   103      37.112  51.737  41.757  1.00  0.00           H  
ATOM   1601  N   ARG   104      33.119  52.501  39.125  1.00  0.00           N  
ATOM   1602  CA  ARG   104      32.473  51.511  38.298  1.00  0.00           C  
ATOM   1603  C   ARG   104      33.254  50.168  38.393  1.00  0.00           C  
ATOM   1604  O   ARG   104      34.444  50.170  38.687  1.00  0.00           O  
ATOM   1605  CB  ARG   104      32.540  51.922  36.825  1.00  0.00           C  
ATOM   1606  CG  ARG   104      32.108  53.338  36.614  1.00  0.00           C  
ATOM   1607  CD  ARG   104      31.686  53.823  35.195  1.00  0.00           C  
ATOM   1608  NE  ARG   104      32.432  53.191  34.102  1.00  0.00           N  
ATOM   1609  CZ  ARG   104      32.452  53.572  32.847  1.00  0.00           C  
ATOM   1610  NH1 ARG   104      31.692  54.559  32.565  1.00  0.00           N  
ATOM   1611  NH2 ARG   104      33.200  52.955  32.008  1.00  0.00           N1+
ATOM   1612  H   ARG   104      34.017  52.873  38.851  1.00  0.00           H  
ATOM   1613  HA  ARG   104      31.420  51.443  38.570  1.00  0.00           H  
ATOM   1614  HB2 ARG   104      33.573  51.872  36.482  1.00  0.00           H  
ATOM   1615  HB3 ARG   104      31.837  51.221  36.375  1.00  0.00           H  
ATOM   1616  HG2 ARG   104      31.211  53.503  37.211  1.00  0.00           H  
ATOM   1617  HG3 ARG   104      32.869  53.991  37.040  1.00  0.00           H  
ATOM   1618  HD2 ARG   104      30.625  53.606  35.070  1.00  0.00           H  
ATOM   1619  HD3 ARG   104      31.879  54.894  35.131  1.00  0.00           H  
ATOM   1620  HE  ARG   104      33.158  52.534  34.349  1.00  0.00           H  
ATOM   1621 HH11 ARG   104      31.128  55.025  33.261  1.00  0.00           H  
ATOM   1622 HH12 ARG   104      31.541  54.643  31.570  1.00  0.00           H  
ATOM   1623 HH21 ARG   104      33.681  52.123  32.322  1.00  0.00           H  
ATOM   1624 HH22 ARG   104      33.133  53.226  31.038  1.00  0.00           H  
ATOM   1625  N   GLY   105      32.551  49.018  38.233  1.00  0.00           N  
ATOM   1626  CA  GLY   105      33.126  47.742  38.628  1.00  0.00           C  
ATOM   1627  C   GLY   105      32.320  46.539  38.128  1.00  0.00           C  
ATOM   1628  O   GLY   105      31.437  46.689  37.334  1.00  0.00           O  
ATOM   1629  H   GLY   105      31.550  49.138  38.172  1.00  0.00           H  
ATOM   1630  HA2 GLY   105      34.143  47.528  38.300  1.00  0.00           H  
ATOM   1631  HA3 GLY   105      33.118  47.708  39.718  1.00  0.00           H  
ATOM   1632  N   MET   106      32.550  45.340  38.662  1.00  0.00           N  
ATOM   1633  CA  MET   106      31.720  44.065  38.432  1.00  0.00           C  
ATOM   1634  C   MET   106      31.625  43.208  39.654  1.00  0.00           C  
ATOM   1635  O   MET   106      32.627  43.101  40.373  1.00  0.00           O  
ATOM   1636  CB  MET   106      32.162  43.224  37.179  1.00  0.00           C  
ATOM   1637  CG  MET   106      31.641  41.780  37.169  1.00  0.00           C  
ATOM   1638  SD  MET   106      31.947  40.757  35.743  1.00  0.00           S  
ATOM   1639  CE  MET   106      30.749  41.257  34.533  1.00  0.00           C  
ATOM   1640  H   MET   106      33.372  45.214  39.235  1.00  0.00           H  
ATOM   1641  HA  MET   106      30.692  44.329  38.181  1.00  0.00           H  
ATOM   1642  HB2 MET   106      32.015  43.666  36.193  1.00  0.00           H  
ATOM   1643  HB3 MET   106      33.239  43.133  37.317  1.00  0.00           H  
ATOM   1644  HG2 MET   106      31.953  41.208  38.043  1.00  0.00           H  
ATOM   1645  HG3 MET   106      30.555  41.772  37.258  1.00  0.00           H  
ATOM   1646  HE1 MET   106      30.888  42.334  34.447  1.00  0.00           H  
ATOM   1647  HE2 MET   106      30.939  40.734  33.596  1.00  0.00           H  
ATOM   1648  HE3 MET   106      29.760  41.005  34.916  1.00  0.00           H  
ATOM   1649  N   VAL   107      30.455  42.724  40.040  1.00  0.00           N  
ATOM   1650  CA  VAL   107      30.260  41.706  41.181  1.00  0.00           C  
ATOM   1651  C   VAL   107      30.514  40.276  40.569  1.00  0.00           C  
ATOM   1652  O   VAL   107      30.035  39.889  39.481  1.00  0.00           O  
ATOM   1653  CB  VAL   107      28.750  41.699  41.590  1.00  0.00           C  
ATOM   1654  CG1 VAL   107      28.663  40.772  42.874  1.00  0.00           C  
ATOM   1655  CG2 VAL   107      28.352  43.084  41.880  1.00  0.00           C  
ATOM   1656  H   VAL   107      29.696  42.924  39.404  1.00  0.00           H  
ATOM   1657  HA  VAL   107      30.977  41.839  41.990  1.00  0.00           H  
ATOM   1658  HB  VAL   107      28.109  41.398  40.761  1.00  0.00           H  
ATOM   1659 HG11 VAL   107      27.613  40.802  43.166  1.00  0.00           H  
ATOM   1660 HG12 VAL   107      29.077  39.765  42.812  1.00  0.00           H  
ATOM   1661 HG13 VAL   107      29.225  41.333  43.620  1.00  0.00           H  
ATOM   1662 HG21 VAL   107      28.122  43.641  40.972  1.00  0.00           H  
ATOM   1663 HG22 VAL   107      27.465  43.114  42.513  1.00  0.00           H  
ATOM   1664 HG23 VAL   107      29.157  43.630  42.372  1.00  0.00           H  
ATOM   1665  N   LEU   108      31.185  39.520  41.388  1.00  0.00           N  
ATOM   1666  CA  LEU   108      31.654  38.208  40.961  1.00  0.00           C  
ATOM   1667  C   LEU   108      31.076  36.937  41.640  1.00  0.00           C  
ATOM   1668  O   LEU   108      30.693  36.039  40.932  1.00  0.00           O  
ATOM   1669  CB  LEU   108      33.221  38.187  41.019  1.00  0.00           C  
ATOM   1670  CG  LEU   108      33.891  39.306  40.173  1.00  0.00           C  
ATOM   1671  CD1 LEU   108      35.383  39.313  40.521  1.00  0.00           C  
ATOM   1672  CD2 LEU   108      33.801  39.113  38.671  1.00  0.00           C  
ATOM   1673  H   LEU   108      31.423  39.807  42.327  1.00  0.00           H  
ATOM   1674  HA  LEU   108      31.472  38.083  39.893  1.00  0.00           H  
ATOM   1675  HB2 LEU   108      33.613  38.243  42.035  1.00  0.00           H  
ATOM   1676  HB3 LEU   108      33.577  37.223  40.658  1.00  0.00           H  
ATOM   1677  HG  LEU   108      33.492  40.271  40.484  1.00  0.00           H  
ATOM   1678 HD11 LEU   108      35.427  39.619  41.566  1.00  0.00           H  
ATOM   1679 HD12 LEU   108      35.860  38.341  40.393  1.00  0.00           H  
ATOM   1680 HD13 LEU   108      35.936  40.062  39.955  1.00  0.00           H  
ATOM   1681 HD21 LEU   108      32.779  38.872  38.380  1.00  0.00           H  
ATOM   1682 HD22 LEU   108      34.147  39.927  38.034  1.00  0.00           H  
ATOM   1683 HD23 LEU   108      34.499  38.304  38.456  1.00  0.00           H  
ATOM   1684  N   ALA   109      30.907  36.985  42.951  1.00  0.00           N  
ATOM   1685  CA  ALA   109      30.304  35.894  43.761  1.00  0.00           C  
ATOM   1686  C   ALA   109      29.704  36.412  45.050  1.00  0.00           C  
ATOM   1687  O   ALA   109      30.064  37.490  45.429  1.00  0.00           O  
ATOM   1688  CB  ALA   109      31.327  34.831  44.229  1.00  0.00           C  
ATOM   1689  H   ALA   109      31.118  37.850  43.428  1.00  0.00           H  
ATOM   1690  HA  ALA   109      29.570  35.377  43.143  1.00  0.00           H  
ATOM   1691  HB1 ALA   109      31.816  35.232  45.117  1.00  0.00           H  
ATOM   1692  HB2 ALA   109      30.786  33.920  44.484  1.00  0.00           H  
ATOM   1693  HB3 ALA   109      32.048  34.543  43.463  1.00  0.00           H  
ATOM   1694  N   ARG   110      28.903  35.619  45.754  1.00  0.00           N  
ATOM   1695  CA  ARG   110      28.963  35.537  47.214  1.00  0.00           C  
ATOM   1696  C   ARG   110      30.164  34.810  47.657  1.00  0.00           C  
ATOM   1697  O   ARG   110      30.415  33.725  47.128  1.00  0.00           O  
ATOM   1698  CB  ARG   110      27.649  34.828  47.629  1.00  0.00           C  
ATOM   1699  CG  ARG   110      27.350  34.902  49.120  1.00  0.00           C  
ATOM   1700  CD  ARG   110      25.967  34.470  49.435  1.00  0.00           C  
ATOM   1701  NE  ARG   110      25.851  32.990  49.672  1.00  0.00           N  
ATOM   1702  CZ  ARG   110      24.902  32.344  50.422  1.00  0.00           C  
ATOM   1703  NH1 ARG   110      23.763  32.833  50.677  1.00  0.00           N  
ATOM   1704  NH2 ARG   110      25.220  31.176  50.912  1.00  0.00           N1+
ATOM   1705  H   ARG   110      28.531  34.804  45.287  1.00  0.00           H  
ATOM   1706  HA  ARG   110      28.961  36.560  47.591  1.00  0.00           H  
ATOM   1707  HB2 ARG   110      26.798  34.986  46.967  1.00  0.00           H  
ATOM   1708  HB3 ARG   110      27.834  33.758  47.531  1.00  0.00           H  
ATOM   1709  HG2 ARG   110      28.085  34.402  49.751  1.00  0.00           H  
ATOM   1710  HG3 ARG   110      27.282  35.956  49.389  1.00  0.00           H  
ATOM   1711  HD2 ARG   110      25.487  34.919  50.304  1.00  0.00           H  
ATOM   1712  HD3 ARG   110      25.288  34.767  48.635  1.00  0.00           H  
ATOM   1713  HE  ARG   110      26.688  32.437  49.550  1.00  0.00           H  
ATOM   1714 HH11 ARG   110      23.582  33.657  50.122  1.00  0.00           H  
ATOM   1715 HH12 ARG   110      23.121  32.344  51.284  1.00  0.00           H  
ATOM   1716 HH21 ARG   110      26.080  30.732  50.623  1.00  0.00           H  
ATOM   1717 HH22 ARG   110      24.519  30.768  51.513  1.00  0.00           H  
ATOM   1718  N   ALA   111      30.891  35.383  48.575  1.00  0.00           N  
ATOM   1719  CA  ALA   111      32.128  34.756  49.000  1.00  0.00           C  
ATOM   1720  C   ALA   111      31.942  33.318  49.656  1.00  0.00           C  
ATOM   1721  O   ALA   111      30.845  33.138  50.181  1.00  0.00           O  
ATOM   1722  CB  ALA   111      32.815  35.787  49.890  1.00  0.00           C  
ATOM   1723  H   ALA   111      30.542  36.211  49.035  1.00  0.00           H  
ATOM   1724  HA  ALA   111      32.849  34.732  48.182  1.00  0.00           H  
ATOM   1725  HB1 ALA   111      33.898  35.669  49.869  1.00  0.00           H  
ATOM   1726  HB2 ALA   111      32.610  36.761  49.445  1.00  0.00           H  
ATOM   1727  HB3 ALA   111      32.367  35.794  50.883  1.00  0.00           H  
ATOM   1728  N   PRO   112      32.924  32.386  49.632  1.00  0.00           N  
ATOM   1729  CA  PRO   112      32.967  31.215  50.527  1.00  0.00           C  
ATOM   1730  C   PRO   112      32.863  31.730  51.946  1.00  0.00           C  
ATOM   1731  O   PRO   112      33.440  32.772  52.295  1.00  0.00           O  
ATOM   1732  CD  PRO   112      34.147  32.504  49.007  1.00  0.00           C  
ATOM   1733  CG  PRO   112      34.806  31.100  49.067  1.00  0.00           C  
ATOM   1734  CB  PRO   112      34.172  30.440  50.221  1.00  0.00           C  
ATOM   1735  HD2 PRO   112      34.745  33.205  49.589  1.00  0.00           H  
ATOM   1736  HD3 PRO   112      34.184  32.897  47.991  1.00  0.00           H  
ATOM   1737  HG2 PRO   112      35.881  31.256  49.157  1.00  0.00           H  
ATOM   1738  HG3 PRO   112      34.642  30.546  48.143  1.00  0.00           H  
ATOM   1739  HB2 PRO   112      34.829  30.439  51.090  1.00  0.00           H  
ATOM   1740  HB3 PRO   112      33.913  29.396  50.041  1.00  0.00           H  
ATOM   1741  HA  PRO   112      32.087  30.597  50.351  1.00  0.00           H  
ATOM   1742  N   VAL   113      32.326  30.866  52.872  1.00  0.00           N  
ATOM   1743  CA  VAL   113      32.274  30.930  54.350  1.00  0.00           C  
ATOM   1744  C   VAL   113      31.597  32.175  54.942  1.00  0.00           C  
ATOM   1745  O   VAL   113      30.648  32.022  55.676  1.00  0.00           O  
ATOM   1746  CB  VAL   113      33.624  30.576  54.946  1.00  0.00           C  
ATOM   1747  CG1 VAL   113      33.673  30.610  56.470  1.00  0.00           C  
ATOM   1748  CG2 VAL   113      34.118  29.204  54.555  1.00  0.00           C  
ATOM   1749  H   VAL   113      31.893  30.053  52.458  1.00  0.00           H  
ATOM   1750  HA  VAL   113      31.585  30.125  54.607  1.00  0.00           H  
ATOM   1751  HB  VAL   113      34.379  31.261  54.564  1.00  0.00           H  
ATOM   1752 HG11 VAL   113      34.716  30.601  56.787  1.00  0.00           H  
ATOM   1753 HG12 VAL   113      33.366  31.602  56.802  1.00  0.00           H  
ATOM   1754 HG13 VAL   113      33.067  29.808  56.890  1.00  0.00           H  
ATOM   1755 HG21 VAL   113      35.146  29.136  54.909  1.00  0.00           H  
ATOM   1756 HG22 VAL   113      33.380  28.566  55.041  1.00  0.00           H  
ATOM   1757 HG23 VAL   113      34.098  29.191  53.466  1.00  0.00           H  
ATOM   1758  N   MET   114      32.045  33.383  54.605  1.00  0.00           N  
ATOM   1759  CA  MET   114      31.652  34.736  54.915  1.00  0.00           C  
ATOM   1760  C   MET   114      30.344  35.115  54.172  1.00  0.00           C  
ATOM   1761  O   MET   114      30.339  35.952  53.289  1.00  0.00           O  
ATOM   1762  CB  MET   114      32.816  35.667  54.688  1.00  0.00           C  
ATOM   1763  CG  MET   114      34.070  35.302  55.473  1.00  0.00           C  
ATOM   1764  SD  MET   114      33.890  35.273  57.306  1.00  0.00           S  
ATOM   1765  CE  MET   114      34.011  37.010  57.674  1.00  0.00           C  
ATOM   1766  H   MET   114      32.917  33.333  54.098  1.00  0.00           H  
ATOM   1767  HA  MET   114      31.316  34.749  55.952  1.00  0.00           H  
ATOM   1768  HB2 MET   114      33.029  35.418  53.649  1.00  0.00           H  
ATOM   1769  HB3 MET   114      32.580  36.724  54.813  1.00  0.00           H  
ATOM   1770  HG2 MET   114      34.420  34.323  55.143  1.00  0.00           H  
ATOM   1771  HG3 MET   114      34.837  36.027  55.204  1.00  0.00           H  
ATOM   1772  HE1 MET   114      33.554  37.611  56.888  1.00  0.00           H  
ATOM   1773  HE2 MET   114      33.315  37.112  58.506  1.00  0.00           H  
ATOM   1774  HE3 MET   114      35.031  37.328  57.890  1.00  0.00           H  
ATOM   1775  N   ASN   115      29.265  34.384  54.368  1.00  0.00           N  
ATOM   1776  CA  ASN   115      28.137  34.317  53.386  1.00  0.00           C  
ATOM   1777  C   ASN   115      27.440  35.665  53.194  1.00  0.00           C  
ATOM   1778  O   ASN   115      26.620  35.733  52.270  1.00  0.00           O  
ATOM   1779  CB  ASN   115      27.098  33.395  53.910  1.00  0.00           C  
ATOM   1780  CG  ASN   115      27.463  31.907  54.094  1.00  0.00           C  
ATOM   1781  OD1 ASN   115      26.903  31.334  55.035  1.00  0.00           O  
ATOM   1782  ND2 ASN   115      28.272  31.238  53.315  1.00  0.00           N  
ATOM   1783  H   ASN   115      29.387  33.481  54.803  1.00  0.00           H  
ATOM   1784  HA  ASN   115      28.573  33.979  52.446  1.00  0.00           H  
ATOM   1785  HB2 ASN   115      26.623  33.817  54.796  1.00  0.00           H  
ATOM   1786  HB3 ASN   115      26.338  33.333  53.131  1.00  0.00           H  
ATOM   1787 HD21 ASN   115      28.529  31.619  52.416  1.00  0.00           H  
ATOM   1788 HD22 ASN   115      28.414  30.255  53.501  1.00  0.00           H  
ATOM   1789  N   THR   116      27.645  36.625  54.118  1.00  0.00           N  
ATOM   1790  CA  THR   116      27.127  38.087  54.047  1.00  0.00           C  
ATOM   1791  C   THR   116      28.052  38.933  53.206  1.00  0.00           C  
ATOM   1792  O   THR   116      27.719  40.092  53.042  1.00  0.00           O  
ATOM   1793  CB  THR   116      26.804  38.615  55.421  1.00  0.00           C  
ATOM   1794  CG2 THR   116      25.712  37.912  56.261  1.00  0.00           C  
ATOM   1795  OG1 THR   116      28.003  38.757  56.172  1.00  0.00           O  
ATOM   1796  H   THR   116      28.336  36.465  54.838  1.00  0.00           H  
ATOM   1797  HA  THR   116      26.180  37.999  53.514  1.00  0.00           H  
ATOM   1798  HB  THR   116      26.446  39.619  55.194  1.00  0.00           H  
ATOM   1799 HG21 THR   116      25.529  38.259  57.278  1.00  0.00           H  
ATOM   1800 HG22 THR   116      24.706  37.990  55.849  1.00  0.00           H  
ATOM   1801 HG23 THR   116      25.982  36.862  56.371  1.00  0.00           H  
ATOM   1802  HG1 THR   116      27.755  38.973  57.074  1.00  0.00           H  
ATOM   1803  N   TRP   117      29.145  38.504  52.621  1.00  0.00           N  
ATOM   1804  CA  TRP   117      30.214  39.219  51.825  1.00  0.00           C  
ATOM   1805  C   TRP   117      30.237  38.718  50.376  1.00  0.00           C  
ATOM   1806  O   TRP   117      30.087  37.566  50.037  1.00  0.00           O  
ATOM   1807  CB  TRP   117      31.517  38.947  52.419  1.00  0.00           C  
ATOM   1808  CG  TRP   117      31.643  39.546  53.797  1.00  0.00           C  
ATOM   1809  CD1 TRP   117      31.056  39.099  54.919  1.00  0.00           C  
ATOM   1810  NE1 TRP   117      31.389  39.950  55.985  1.00  0.00           N  
ATOM   1811  CE2 TRP   117      32.139  40.974  55.631  1.00  0.00           C  
ATOM   1812  CZ2 TRP   117      32.607  42.138  56.347  1.00  0.00           C  
ATOM   1813  CH2 TRP   117      33.244  43.164  55.629  1.00  0.00           C  
ATOM   1814  CZ3 TRP   117      33.523  42.973  54.232  1.00  0.00           C  
ATOM   1815  CE3 TRP   117      33.089  41.778  53.566  1.00  0.00           C  
ATOM   1816  CD2 TRP   117      32.280  40.811  54.219  1.00  0.00           C  
ATOM   1817  H   TRP   117      29.457  37.571  52.846  1.00  0.00           H  
ATOM   1818  HA  TRP   117      29.901  40.260  51.902  1.00  0.00           H  
ATOM   1819  HB2 TRP   117      31.802  37.898  52.499  1.00  0.00           H  
ATOM   1820  HB3 TRP   117      32.267  39.421  51.786  1.00  0.00           H  
ATOM   1821  HD1 TRP   117      30.498  38.184  55.048  1.00  0.00           H  
ATOM   1822  HE1 TRP   117      31.356  39.651  56.950  1.00  0.00           H  
ATOM   1823  HZ2 TRP   117      32.353  42.223  57.393  1.00  0.00           H  
ATOM   1824  HH2 TRP   117      33.601  44.070  56.098  1.00  0.00           H  
ATOM   1825  HZ3 TRP   117      34.164  43.651  53.689  1.00  0.00           H  
ATOM   1826  HE3 TRP   117      33.267  41.665  52.507  1.00  0.00           H  
ATOM   1827  N   PHE   118      30.543  39.649  49.464  1.00  0.00           N  
ATOM   1828  CA  PHE   118      30.391  39.438  48.041  1.00  0.00           C  
ATOM   1829  C   PHE   118      31.636  39.864  47.353  1.00  0.00           C  
ATOM   1830  O   PHE   118      32.310  40.818  47.833  1.00  0.00           O  
ATOM   1831  CB  PHE   118      29.087  39.971  47.380  1.00  0.00           C  
ATOM   1832  CG  PHE   118      27.792  39.543  47.879  1.00  0.00           C  
ATOM   1833  CD1 PHE   118      27.294  40.111  49.111  1.00  0.00           C  
ATOM   1834  CE1 PHE   118      26.142  39.615  49.619  1.00  0.00           C  
ATOM   1835  CZ  PHE   118      25.339  38.739  48.885  1.00  0.00           C  
ATOM   1836  CE2 PHE   118      25.763  38.152  47.729  1.00  0.00           C  
ATOM   1837  CD2 PHE   118      27.039  38.577  47.247  1.00  0.00           C  
ATOM   1838  H   PHE   118      30.803  40.584  49.742  1.00  0.00           H  
ATOM   1839  HA  PHE   118      30.404  38.357  47.902  1.00  0.00           H  
ATOM   1840  HB2 PHE   118      29.142  41.055  47.475  1.00  0.00           H  
ATOM   1841  HB3 PHE   118      29.198  39.940  46.296  1.00  0.00           H  
ATOM   1842  HD1 PHE   118      27.890  40.839  49.641  1.00  0.00           H  
ATOM   1843  HE1 PHE   118      25.699  40.021  50.516  1.00  0.00           H  
ATOM   1844  HZ  PHE   118      24.401  38.466  49.346  1.00  0.00           H  
ATOM   1845  HE2 PHE   118      25.225  37.427  47.137  1.00  0.00           H  
ATOM   1846  HD2 PHE   118      27.432  38.072  46.376  1.00  0.00           H  
ATOM   1847  N   TYR   119      32.067  39.184  46.296  1.00  0.00           N  
ATOM   1848  CA  TYR   119      33.363  39.675  45.628  1.00  0.00           C  
ATOM   1849  C   TYR   119      33.050  40.776  44.601  1.00  0.00           C  
ATOM   1850  O   TYR   119      31.935  40.848  44.124  1.00  0.00           O  
ATOM   1851  CB  TYR   119      33.989  38.533  44.956  1.00  0.00           C  
ATOM   1852  CG  TYR   119      34.481  37.380  45.822  1.00  0.00           C  
ATOM   1853  CD1 TYR   119      34.565  36.137  45.151  1.00  0.00           C  
ATOM   1854  CE1 TYR   119      35.162  35.046  45.881  1.00  0.00           C  
ATOM   1855  CZ  TYR   119      35.761  35.253  47.149  1.00  0.00           C  
ATOM   1856  OH  TYR   119      36.322  34.290  47.934  1.00  0.00           O  
ATOM   1857  CE2 TYR   119      35.559  36.499  47.820  1.00  0.00           C  
ATOM   1858  CD2 TYR   119      35.008  37.538  47.147  1.00  0.00           C  
ATOM   1859  H   TYR   119      31.560  38.427  45.860  1.00  0.00           H  
ATOM   1860  HA  TYR   119      34.059  40.154  46.317  1.00  0.00           H  
ATOM   1861  HB2 TYR   119      33.242  38.037  44.336  1.00  0.00           H  
ATOM   1862  HB3 TYR   119      34.867  38.906  44.429  1.00  0.00           H  
ATOM   1863  HD1 TYR   119      34.187  36.077  44.141  1.00  0.00           H  
ATOM   1864  HE1 TYR   119      35.188  34.106  45.349  1.00  0.00           H  
ATOM   1865  HH  TYR   119      36.506  33.426  47.559  1.00  0.00           H  
ATOM   1866  HE2 TYR   119      35.985  36.655  48.800  1.00  0.00           H  
ATOM   1867  HD2 TYR   119      34.991  38.534  47.562  1.00  0.00           H  
ATOM   1868  N   ILE   120      34.053  41.670  44.383  1.00  0.00           N  
ATOM   1869  CA  ILE   120      34.090  42.735  43.414  1.00  0.00           C  
ATOM   1870  C   ILE   120      35.572  43.124  43.051  1.00  0.00           C  
ATOM   1871  O   ILE   120      36.553  42.940  43.809  1.00  0.00           O  
ATOM   1872  CB  ILE   120      33.248  43.938  43.890  1.00  0.00           C  
ATOM   1873  CG2 ILE   120      33.709  44.440  45.230  1.00  0.00           C  
ATOM   1874  CG1 ILE   120      33.205  45.148  42.954  1.00  0.00           C  
ATOM   1875  CD1 ILE   120      32.028  46.100  43.212  1.00  0.00           C  
ATOM   1876  H   ILE   120      34.864  41.511  44.964  1.00  0.00           H  
ATOM   1877  HA  ILE   120      33.559  42.379  42.532  1.00  0.00           H  
ATOM   1878  HB  ILE   120      32.220  43.649  44.109  1.00  0.00           H  
ATOM   1879 HG21 ILE   120      33.613  43.665  45.989  1.00  0.00           H  
ATOM   1880 HG22 ILE   120      34.785  44.608  45.180  1.00  0.00           H  
ATOM   1881 HG23 ILE   120      33.172  45.324  45.573  1.00  0.00           H  
ATOM   1882 HG12 ILE   120      34.195  45.596  43.037  1.00  0.00           H  
ATOM   1883 HG13 ILE   120      33.107  44.860  41.908  1.00  0.00           H  
ATOM   1884 HD11 ILE   120      31.918  46.785  42.372  1.00  0.00           H  
ATOM   1885 HD12 ILE   120      31.084  45.555  43.215  1.00  0.00           H  
ATOM   1886 HD13 ILE   120      32.145  46.646  44.149  1.00  0.00           H  
ATOM   1887  N   THR   121      35.703  43.611  41.811  1.00  0.00           N  
ATOM   1888  CA  THR   121      36.881  44.105  41.041  1.00  0.00           C  
ATOM   1889  C   THR   121      36.527  45.353  40.288  1.00  0.00           C  
ATOM   1890  O   THR   121      35.437  45.424  39.701  1.00  0.00           O  
ATOM   1891  CB  THR   121      37.566  42.997  40.215  1.00  0.00           C  
ATOM   1892  CG2 THR   121      36.769  42.517  39.007  1.00  0.00           C  
ATOM   1893  OG1 THR   121      38.883  43.339  39.802  1.00  0.00           O  
ATOM   1894  H   THR   121      34.865  43.663  41.249  1.00  0.00           H  
ATOM   1895  HA  THR   121      37.650  44.440  41.737  1.00  0.00           H  
ATOM   1896  HB  THR   121      37.716  42.133  40.863  1.00  0.00           H  
ATOM   1897 HG21 THR   121      35.759  42.231  39.302  1.00  0.00           H  
ATOM   1898 HG22 THR   121      36.697  43.307  38.260  1.00  0.00           H  
ATOM   1899 HG23 THR   121      37.244  41.648  38.550  1.00  0.00           H  
ATOM   1900  HG1 THR   121      39.316  43.539  40.635  1.00  0.00           H  
ATOM   1901  N   TYR   122      37.464  46.372  40.130  1.00  0.00           N  
ATOM   1902  CA  TYR   122      37.031  47.667  39.563  1.00  0.00           C  
ATOM   1903  C   TYR   122      37.650  47.933  38.150  1.00  0.00           C  
ATOM   1904  O   TYR   122      38.578  47.295  37.669  1.00  0.00           O  
ATOM   1905  CB  TYR   122      37.405  48.795  40.618  1.00  0.00           C  
ATOM   1906  CG  TYR   122      36.565  48.596  41.900  1.00  0.00           C  
ATOM   1907  CD1 TYR   122      37.122  47.894  42.966  1.00  0.00           C  
ATOM   1908  CE1 TYR   122      36.411  47.710  44.115  1.00  0.00           C  
ATOM   1909  CZ  TYR   122      35.077  48.175  44.206  1.00  0.00           C  
ATOM   1910  OH  TYR   122      34.398  47.892  45.373  1.00  0.00           O  
ATOM   1911  CE2 TYR   122      34.567  48.985  43.159  1.00  0.00           C  
ATOM   1912  CD2 TYR   122      35.331  49.220  42.020  1.00  0.00           C  
ATOM   1913  H   TYR   122      38.439  46.290  40.381  1.00  0.00           H  
ATOM   1914  HA  TYR   122      35.943  47.655  39.513  1.00  0.00           H  
ATOM   1915  HB2 TYR   122      38.477  48.688  40.780  1.00  0.00           H  
ATOM   1916  HB3 TYR   122      37.184  49.756  40.153  1.00  0.00           H  
ATOM   1917  HD1 TYR   122      38.132  47.557  42.783  1.00  0.00           H  
ATOM   1918  HE1 TYR   122      36.886  47.166  44.918  1.00  0.00           H  
ATOM   1919  HH  TYR   122      33.478  48.144  45.265  1.00  0.00           H  
ATOM   1920  HE2 TYR   122      33.542  49.308  43.257  1.00  0.00           H  
ATOM   1921  HD2 TYR   122      35.029  49.903  41.240  1.00  0.00           H  
ATOM   1922  N   GLU   123      37.094  48.949  37.461  1.00  0.00           N  
ATOM   1923  CA  GLU   123      37.765  49.400  36.210  1.00  0.00           C  
ATOM   1924  C   GLU   123      39.182  50.012  36.531  1.00  0.00           C  
ATOM   1925  O   GLU   123      40.105  49.997  35.765  1.00  0.00           O  
ATOM   1926  CB  GLU   123      36.868  50.510  35.610  1.00  0.00           C  
ATOM   1927  CG  GLU   123      35.560  50.002  34.911  1.00  0.00           C  
ATOM   1928  CD  GLU   123      34.895  50.976  33.908  1.00  0.00           C  
ATOM   1929  OE1 GLU   123      35.316  52.132  33.626  1.00  0.00           O  
ATOM   1930  OE2 GLU   123      33.892  50.573  33.273  1.00  0.00           O1-
ATOM   1931  H   GLU   123      36.418  49.560  37.897  1.00  0.00           H  
ATOM   1932  HA  GLU   123      37.943  48.537  35.568  1.00  0.00           H  
ATOM   1933  HB2 GLU   123      36.606  51.136  36.463  1.00  0.00           H  
ATOM   1934  HB3 GLU   123      37.468  51.031  34.863  1.00  0.00           H  
ATOM   1935  HG2 GLU   123      35.748  49.077  34.366  1.00  0.00           H  
ATOM   1936  HG3 GLU   123      34.865  49.689  35.690  1.00  0.00           H  
ATOM   1937  N   LYS   124      39.184  50.762  37.643  1.00  0.00           N  
ATOM   1938  CA  LYS   124      40.420  51.440  38.132  1.00  0.00           C  
ATOM   1939  C   LYS   124      41.325  50.545  38.852  1.00  0.00           C  
ATOM   1940  O   LYS   124      42.532  50.906  38.912  1.00  0.00           O  
ATOM   1941  CB  LYS   124      40.107  52.725  38.873  1.00  0.00           C  
ATOM   1942  CG  LYS   124      39.465  53.781  37.943  1.00  0.00           C  
ATOM   1943  CD  LYS   124      39.457  55.212  38.448  1.00  0.00           C  
ATOM   1944  CE  LYS   124      38.434  55.430  39.568  1.00  0.00           C  
ATOM   1945  NZ  LYS   124      38.489  56.904  39.899  1.00  0.00           N1+
ATOM   1946  H   LYS   124      38.355  50.932  38.193  1.00  0.00           H  
ATOM   1947  HA  LYS   124      40.975  51.716  37.235  1.00  0.00           H  
ATOM   1948  HB2 LYS   124      39.371  52.416  39.615  1.00  0.00           H  
ATOM   1949  HB3 LYS   124      41.025  53.118  39.310  1.00  0.00           H  
ATOM   1950  HG2 LYS   124      40.075  53.823  37.041  1.00  0.00           H  
ATOM   1951  HG3 LYS   124      38.466  53.490  37.619  1.00  0.00           H  
ATOM   1952  HD2 LYS   124      40.427  55.519  38.839  1.00  0.00           H  
ATOM   1953  HD3 LYS   124      39.104  55.812  37.608  1.00  0.00           H  
ATOM   1954  HE2 LYS   124      37.431  55.090  39.311  1.00  0.00           H  
ATOM   1955  HE3 LYS   124      38.809  54.839  40.405  1.00  0.00           H  
ATOM   1956  HZ1 LYS   124      38.178  57.534  39.173  1.00  0.00           H  
ATOM   1957  HZ2 LYS   124      38.025  57.208  40.743  1.00  0.00           H  
ATOM   1958  HZ3 LYS   124      39.435  57.190  40.105  1.00  0.00           H  
ATOM   1959  N   ASP   125      40.938  49.363  39.333  1.00  0.00           N  
ATOM   1960  CA  ASP   125      41.814  48.383  39.981  1.00  0.00           C  
ATOM   1961  C   ASP   125      41.279  46.945  39.803  1.00  0.00           C  
ATOM   1962  O   ASP   125      40.291  46.589  40.464  1.00  0.00           O  
ATOM   1963  CB  ASP   125      41.961  48.656  41.512  1.00  0.00           C  
ATOM   1964  CG  ASP   125      43.095  47.882  42.051  1.00  0.00           C  
ATOM   1965  OD1 ASP   125      43.709  46.984  41.401  1.00  0.00           O  
ATOM   1966  OD2 ASP   125      43.293  48.109  43.255  1.00  0.00           O1-
ATOM   1967  H   ASP   125      39.990  49.077  39.134  1.00  0.00           H  
ATOM   1968  HA  ASP   125      42.846  48.456  39.638  1.00  0.00           H  
ATOM   1969  HB2 ASP   125      42.184  49.721  41.585  1.00  0.00           H  
ATOM   1970  HB3 ASP   125      41.047  48.455  42.070  1.00  0.00           H  
ATOM   1971  N   PRO   126      41.877  46.137  38.913  1.00  0.00           N  
ATOM   1972  CA  PRO   126      41.506  44.704  38.613  1.00  0.00           C  
ATOM   1973  C   PRO   126      41.907  43.729  39.686  1.00  0.00           C  
ATOM   1974  O   PRO   126      41.915  42.517  39.434  1.00  0.00           O  
ATOM   1975  CD  PRO   126      42.572  46.682  37.695  1.00  0.00           C  
ATOM   1976  CG  PRO   126      42.249  45.728  36.519  1.00  0.00           C  
ATOM   1977  CB  PRO   126      42.264  44.418  37.334  1.00  0.00           C  
ATOM   1978  HD2 PRO   126      43.642  46.833  37.840  1.00  0.00           H  
ATOM   1979  HD3 PRO   126      42.198  47.635  37.320  1.00  0.00           H  
ATOM   1980  HG2 PRO   126      42.962  45.747  35.695  1.00  0.00           H  
ATOM   1981  HG3 PRO   126      41.234  45.832  36.134  1.00  0.00           H  
ATOM   1982  HB2 PRO   126      43.296  44.163  37.576  1.00  0.00           H  
ATOM   1983  HB3 PRO   126      41.880  43.531  36.830  1.00  0.00           H  
ATOM   1984  HA  PRO   126      40.427  44.707  38.456  1.00  0.00           H  
ATOM   1985  N   VAL   127      42.442  44.131  40.843  1.00  0.00           N  
ATOM   1986  CA  VAL   127      42.590  43.265  42.036  1.00  0.00           C  
ATOM   1987  C   VAL   127      41.247  42.863  42.532  1.00  0.00           C  
ATOM   1988  O   VAL   127      40.255  43.551  42.325  1.00  0.00           O  
ATOM   1989  CB  VAL   127      43.369  44.053  43.155  1.00  0.00           C  
ATOM   1990  CG1 VAL   127      43.324  43.308  44.510  1.00  0.00           C  
ATOM   1991  CG2 VAL   127      44.838  44.302  42.751  1.00  0.00           C  
ATOM   1992  H   VAL   127      42.611  45.118  40.977  1.00  0.00           H  
ATOM   1993  HA  VAL   127      43.174  42.390  41.750  1.00  0.00           H  
ATOM   1994  HB  VAL   127      42.934  45.047  43.258  1.00  0.00           H  
ATOM   1995 HG11 VAL   127      44.085  43.854  45.066  1.00  0.00           H  
ATOM   1996 HG12 VAL   127      42.377  43.372  45.047  1.00  0.00           H  
ATOM   1997 HG13 VAL   127      43.712  42.291  44.446  1.00  0.00           H  
ATOM   1998 HG21 VAL   127      45.432  43.389  42.699  1.00  0.00           H  
ATOM   1999 HG22 VAL   127      44.773  44.729  41.750  1.00  0.00           H  
ATOM   2000 HG23 VAL   127      45.393  44.920  43.457  1.00  0.00           H  
ATOM   2001  N   LEU   128      41.128  41.571  42.956  1.00  0.00           N  
ATOM   2002  CA  LEU   128      40.036  41.015  43.710  1.00  0.00           C  
ATOM   2003  C   LEU   128      39.855  41.639  45.186  1.00  0.00           C  
ATOM   2004  O   LEU   128      40.763  41.664  45.992  1.00  0.00           O  
ATOM   2005  CB  LEU   128      40.224  39.484  43.755  1.00  0.00           C  
ATOM   2006  CG  LEU   128      39.106  38.583  44.339  1.00  0.00           C  
ATOM   2007  CD1 LEU   128      37.751  38.659  43.546  1.00  0.00           C  
ATOM   2008  CD2 LEU   128      39.449  37.126  44.347  1.00  0.00           C  
ATOM   2009  H   LEU   128      41.979  41.031  43.015  1.00  0.00           H  
ATOM   2010  HA  LEU   128      39.162  41.360  43.156  1.00  0.00           H  
ATOM   2011  HB2 LEU   128      40.491  39.101  42.770  1.00  0.00           H  
ATOM   2012  HB3 LEU   128      41.095  39.199  44.345  1.00  0.00           H  
ATOM   2013  HG  LEU   128      38.884  38.936  45.346  1.00  0.00           H  
ATOM   2014 HD11 LEU   128      37.531  39.693  43.281  1.00  0.00           H  
ATOM   2015 HD12 LEU   128      37.992  38.076  42.657  1.00  0.00           H  
ATOM   2016 HD13 LEU   128      36.958  38.245  44.169  1.00  0.00           H  
ATOM   2017 HD21 LEU   128      40.293  36.933  45.009  1.00  0.00           H  
ATOM   2018 HD22 LEU   128      38.625  36.457  44.599  1.00  0.00           H  
ATOM   2019 HD23 LEU   128      39.884  36.925  43.368  1.00  0.00           H  
ATOM   2020  N   TYR   129      38.617  42.037  45.383  1.00  0.00           N  
ATOM   2021  CA  TYR   129      38.130  42.712  46.623  1.00  0.00           C  
ATOM   2022  C   TYR   129      36.827  42.209  47.242  1.00  0.00           C  
ATOM   2023  O   TYR   129      35.937  41.498  46.673  1.00  0.00           O  
ATOM   2024  CB  TYR   129      37.965  44.260  46.382  1.00  0.00           C  
ATOM   2025  CG  TYR   129      39.207  45.096  46.225  1.00  0.00           C  
ATOM   2026  CD1 TYR   129      39.552  45.632  45.017  1.00  0.00           C  
ATOM   2027  CE1 TYR   129      40.764  46.357  44.806  1.00  0.00           C  
ATOM   2028  CZ  TYR   129      41.528  46.672  45.913  1.00  0.00           C  
ATOM   2029  OH  TYR   129      42.673  47.387  45.771  1.00  0.00           O  
ATOM   2030  CE2 TYR   129      41.164  46.158  47.182  1.00  0.00           C  
ATOM   2031  CD2 TYR   129      39.990  45.441  47.300  1.00  0.00           C  
ATOM   2032  H   TYR   129      38.015  42.076  44.573  1.00  0.00           H  
ATOM   2033  HA  TYR   129      38.816  42.574  47.459  1.00  0.00           H  
ATOM   2034  HB2 TYR   129      37.295  44.312  45.524  1.00  0.00           H  
ATOM   2035  HB3 TYR   129      37.444  44.705  47.228  1.00  0.00           H  
ATOM   2036  HD1 TYR   129      38.914  45.394  44.179  1.00  0.00           H  
ATOM   2037  HE1 TYR   129      41.113  46.665  43.831  1.00  0.00           H  
ATOM   2038  HH  TYR   129      42.966  47.588  44.879  1.00  0.00           H  
ATOM   2039  HE2 TYR   129      41.824  46.349  48.015  1.00  0.00           H  
ATOM   2040  HD2 TYR   129      39.520  45.196  48.241  1.00  0.00           H  
ATOM   2041  N   MET   130      36.682  42.501  48.592  1.00  0.00           N  
ATOM   2042  CA  MET   130      35.571  41.910  49.437  1.00  0.00           C  
ATOM   2043  C   MET   130      34.820  42.914  50.308  1.00  0.00           C  
ATOM   2044  O   MET   130      35.446  43.726  51.031  1.00  0.00           O  
ATOM   2045  CB  MET   130      36.256  40.790  50.280  1.00  0.00           C  
ATOM   2046  CG  MET   130      35.385  40.076  51.378  1.00  0.00           C  
ATOM   2047  SD  MET   130      35.837  38.356  51.585  1.00  0.00           S  
ATOM   2048  CE  MET   130      35.065  37.932  53.171  1.00  0.00           C  
ATOM   2049  H   MET   130      37.261  43.178  49.068  1.00  0.00           H  
ATOM   2050  HA  MET   130      34.859  41.546  48.696  1.00  0.00           H  
ATOM   2051  HB2 MET   130      36.454  39.975  49.583  1.00  0.00           H  
ATOM   2052  HB3 MET   130      37.202  41.150  50.684  1.00  0.00           H  
ATOM   2053  HG2 MET   130      35.448  40.580  52.343  1.00  0.00           H  
ATOM   2054  HG3 MET   130      34.353  39.952  51.049  1.00  0.00           H  
ATOM   2055  HE1 MET   130      35.539  38.618  53.873  1.00  0.00           H  
ATOM   2056  HE2 MET   130      33.999  38.158  53.191  1.00  0.00           H  
ATOM   2057  HE3 MET   130      35.338  36.905  53.415  1.00  0.00           H  
ATOM   2058  N   TYR   131      33.475  42.898  50.276  1.00  0.00           N  
ATOM   2059  CA  TYR   131      32.544  43.845  50.964  1.00  0.00           C  
ATOM   2060  C   TYR   131      31.183  43.126  51.228  1.00  0.00           C  
ATOM   2061  O   TYR   131      30.754  42.178  50.562  1.00  0.00           O  
ATOM   2062  CB  TYR   131      32.408  44.991  50.022  1.00  0.00           C  
ATOM   2063  CG  TYR   131      33.647  45.840  49.870  1.00  0.00           C  
ATOM   2064  CD1 TYR   131      34.501  45.691  48.723  1.00  0.00           C  
ATOM   2065  CE1 TYR   131      35.540  46.617  48.458  1.00  0.00           C  
ATOM   2066  CZ  TYR   131      35.838  47.586  49.420  1.00  0.00           C  
ATOM   2067  OH  TYR   131      36.818  48.427  49.148  1.00  0.00           O  
ATOM   2068  CE2 TYR   131      34.958  47.709  50.562  1.00  0.00           C  
ATOM   2069  CD2 TYR   131      33.916  46.879  50.755  1.00  0.00           C  
ATOM   2070  H   TYR   131      32.990  42.298  49.625  1.00  0.00           H  
ATOM   2071  HA  TYR   131      32.901  44.224  51.922  1.00  0.00           H  
ATOM   2072  HB2 TYR   131      32.158  44.699  49.002  1.00  0.00           H  
ATOM   2073  HB3 TYR   131      31.725  45.668  50.535  1.00  0.00           H  
ATOM   2074  HD1 TYR   131      34.274  44.959  47.963  1.00  0.00           H  
ATOM   2075  HE1 TYR   131      35.986  46.672  47.476  1.00  0.00           H  
ATOM   2076  HH  TYR   131      36.798  49.175  49.749  1.00  0.00           H  
ATOM   2077  HE2 TYR   131      35.142  48.516  51.256  1.00  0.00           H  
ATOM   2078  HD2 TYR   131      33.314  46.958  51.648  1.00  0.00           H  
ATOM   2079  N   GLN   132      30.368  43.728  52.125  1.00  0.00           N  
ATOM   2080  CA  GLN   132      28.972  43.320  52.511  1.00  0.00           C  
ATOM   2081  C   GLN   132      27.957  43.741  51.413  1.00  0.00           C  
ATOM   2082  O   GLN   132      26.871  44.296  51.616  1.00  0.00           O  
ATOM   2083  CB  GLN   132      28.494  43.710  53.942  1.00  0.00           C  
ATOM   2084  CG  GLN   132      29.286  42.790  54.920  1.00  0.00           C  
ATOM   2085  CD  GLN   132      28.529  42.459  56.216  1.00  0.00           C  
ATOM   2086  OE1 GLN   132      27.437  42.902  56.513  1.00  0.00           O  
ATOM   2087  NE2 GLN   132      29.132  41.663  57.105  1.00  0.00           N  
ATOM   2088  H   GLN   132      30.834  44.392  52.728  1.00  0.00           H  
ATOM   2089  HA  GLN   132      28.896  42.234  52.450  1.00  0.00           H  
ATOM   2090  HB2 GLN   132      28.612  44.764  54.195  1.00  0.00           H  
ATOM   2091  HB3 GLN   132      27.439  43.491  54.112  1.00  0.00           H  
ATOM   2092  HG2 GLN   132      29.579  41.906  54.354  1.00  0.00           H  
ATOM   2093  HG3 GLN   132      30.213  43.270  55.234  1.00  0.00           H  
ATOM   2094 HE21 GLN   132      29.939  41.165  56.758  1.00  0.00           H  
ATOM   2095 HE22 GLN   132      28.630  41.404  57.943  1.00  0.00           H  
ATOM   2096  N   LEU   133      28.315  43.496  50.145  1.00  0.00           N  
ATOM   2097  CA  LEU   133      27.520  44.106  48.992  1.00  0.00           C  
ATOM   2098  C   LEU   133      26.008  43.962  48.786  1.00  0.00           C  
ATOM   2099  O   LEU   133      25.424  44.837  48.029  1.00  0.00           O  
ATOM   2100  CB  LEU   133      28.187  43.737  47.655  1.00  0.00           C  
ATOM   2101  CG  LEU   133      29.679  43.973  47.644  1.00  0.00           C  
ATOM   2102  CD1 LEU   133      30.241  43.508  46.379  1.00  0.00           C  
ATOM   2103  CD2 LEU   133      29.919  45.494  47.660  1.00  0.00           C  
ATOM   2104  H   LEU   133      29.282  43.277  49.955  1.00  0.00           H  
ATOM   2105  HA  LEU   133      27.594  45.168  49.227  1.00  0.00           H  
ATOM   2106  HB2 LEU   133      27.877  42.713  47.451  1.00  0.00           H  
ATOM   2107  HB3 LEU   133      27.681  44.423  46.975  1.00  0.00           H  
ATOM   2108  HG  LEU   133      30.155  43.444  48.470  1.00  0.00           H  
ATOM   2109 HD11 LEU   133      31.325  43.451  46.478  1.00  0.00           H  
ATOM   2110 HD12 LEU   133      29.819  42.516  46.218  1.00  0.00           H  
ATOM   2111 HD13 LEU   133      30.020  44.196  45.563  1.00  0.00           H  
ATOM   2112 HD21 LEU   133      30.968  45.773  47.561  1.00  0.00           H  
ATOM   2113 HD22 LEU   133      29.428  46.050  46.861  1.00  0.00           H  
ATOM   2114 HD23 LEU   133      29.581  45.997  48.567  1.00  0.00           H  
ATOM   2115  N   LEU   134      25.374  43.047  49.518  1.00  0.00           N  
ATOM   2116  CA  LEU   134      23.938  43.147  49.642  1.00  0.00           C  
ATOM   2117  C   LEU   134      23.451  44.259  50.507  1.00  0.00           C  
ATOM   2118  O   LEU   134      22.492  44.957  50.144  1.00  0.00           O  
ATOM   2119  CB  LEU   134      23.276  41.728  50.172  1.00  0.00           C  
ATOM   2120  CG  LEU   134      21.686  41.777  50.202  1.00  0.00           C  
ATOM   2121  CD1 LEU   134      21.095  41.710  48.768  1.00  0.00           C  
ATOM   2122  CD2 LEU   134      21.164  40.619  51.032  1.00  0.00           C  
ATOM   2123  H   LEU   134      25.898  42.451  50.143  1.00  0.00           H  
ATOM   2124  HA  LEU   134      23.587  43.196  48.611  1.00  0.00           H  
ATOM   2125  HB2 LEU   134      23.560  40.909  49.511  1.00  0.00           H  
ATOM   2126  HB3 LEU   134      23.665  41.556  51.175  1.00  0.00           H  
ATOM   2127  HG  LEU   134      21.304  42.644  50.741  1.00  0.00           H  
ATOM   2128 HD11 LEU   134      20.983  42.757  48.486  1.00  0.00           H  
ATOM   2129 HD12 LEU   134      21.867  41.194  48.197  1.00  0.00           H  
ATOM   2130 HD13 LEU   134      20.065  41.352  48.789  1.00  0.00           H  
ATOM   2131 HD21 LEU   134      20.094  40.719  51.210  1.00  0.00           H  
ATOM   2132 HD22 LEU   134      21.304  39.666  50.522  1.00  0.00           H  
ATOM   2133 HD23 LEU   134      21.720  40.584  51.969  1.00  0.00           H  
ATOM   2134  N   ASP   135      24.183  44.584  51.626  1.00  0.00           N  
ATOM   2135  CA  ASP   135      23.835  45.754  52.457  1.00  0.00           C  
ATOM   2136  C   ASP   135      24.081  47.076  51.759  1.00  0.00           C  
ATOM   2137  O   ASP   135      23.494  48.074  52.144  1.00  0.00           O  
ATOM   2138  CB  ASP   135      24.630  45.814  53.726  1.00  0.00           C  
ATOM   2139  CG  ASP   135      24.366  44.621  54.734  1.00  0.00           C  
ATOM   2140  OD1 ASP   135      24.382  43.425  54.309  1.00  0.00           O  
ATOM   2141  OD2 ASP   135      24.282  44.934  55.967  1.00  0.00           O1-
ATOM   2142  H   ASP   135      25.032  44.055  51.767  1.00  0.00           H  
ATOM   2143  HA  ASP   135      22.829  45.689  52.872  1.00  0.00           H  
ATOM   2144  HB2 ASP   135      25.679  45.835  53.432  1.00  0.00           H  
ATOM   2145  HB3 ASP   135      24.376  46.784  54.154  1.00  0.00           H  
ATOM   2146  N   ASP   136      24.983  47.088  50.744  1.00  0.00           N  
ATOM   2147  CA  ASP   136      25.285  48.251  49.965  1.00  0.00           C  
ATOM   2148  C   ASP   136      24.272  48.362  48.861  1.00  0.00           C  
ATOM   2149  O   ASP   136      23.762  49.439  48.552  1.00  0.00           O  
ATOM   2150  CB  ASP   136      26.661  48.282  49.346  1.00  0.00           C  
ATOM   2151  CG  ASP   136      27.797  48.577  50.266  1.00  0.00           C  
ATOM   2152  OD1 ASP   136      27.614  49.121  51.326  1.00  0.00           O  
ATOM   2153  OD2 ASP   136      28.942  48.373  49.803  1.00  0.00           O1-
ATOM   2154  H   ASP   136      25.592  46.283  50.705  1.00  0.00           H  
ATOM   2155  HA  ASP   136      25.164  49.123  50.608  1.00  0.00           H  
ATOM   2156  HB2 ASP   136      26.915  47.293  48.965  1.00  0.00           H  
ATOM   2157  HB3 ASP   136      26.560  48.968  48.505  1.00  0.00           H  
ATOM   2158  N   TYR   137      23.875  47.308  48.232  1.00  0.00           N  
ATOM   2159  CA  TYR   137      22.757  47.155  47.326  1.00  0.00           C  
ATOM   2160  C   TYR   137      21.477  47.654  47.977  1.00  0.00           C  
ATOM   2161  O   TYR   137      20.866  48.556  47.436  1.00  0.00           O  
ATOM   2162  CB  TYR   137      22.638  45.673  46.829  1.00  0.00           C  
ATOM   2163  CG  TYR   137      21.623  45.507  45.702  1.00  0.00           C  
ATOM   2164  CD1 TYR   137      21.012  44.213  45.489  1.00  0.00           C  
ATOM   2165  CE1 TYR   137      20.116  44.016  44.439  1.00  0.00           C  
ATOM   2166  CZ  TYR   137      19.767  45.040  43.543  1.00  0.00           C  
ATOM   2167  OH  TYR   137      19.069  44.809  42.325  1.00  0.00           O  
ATOM   2168  CE2 TYR   137      20.292  46.348  43.852  1.00  0.00           C  
ATOM   2169  CD2 TYR   137      21.182  46.584  44.907  1.00  0.00           C  
ATOM   2170  H   TYR   137      24.401  46.470  48.434  1.00  0.00           H  
ATOM   2171  HA  TYR   137      22.928  47.791  46.457  1.00  0.00           H  
ATOM   2172  HB2 TYR   137      23.610  45.297  46.510  1.00  0.00           H  
ATOM   2173  HB3 TYR   137      22.520  44.978  47.660  1.00  0.00           H  
ATOM   2174  HD1 TYR   137      21.199  43.242  45.925  1.00  0.00           H  
ATOM   2175  HE1 TYR   137      19.770  43.010  44.253  1.00  0.00           H  
ATOM   2176  HH  TYR   137      19.015  45.676  41.917  1.00  0.00           H  
ATOM   2177  HE2 TYR   137      20.037  47.156  43.183  1.00  0.00           H  
ATOM   2178  HD2 TYR   137      21.631  47.565  44.875  1.00  0.00           H  
ATOM   2179  N   LYS   138      21.035  47.070  49.113  1.00  0.00           N  
ATOM   2180  CA  LYS   138      19.797  47.572  49.750  1.00  0.00           C  
ATOM   2181  C   LYS   138      19.957  48.969  50.290  1.00  0.00           C  
ATOM   2182  O   LYS   138      18.941  49.630  50.382  1.00  0.00           O  
ATOM   2183  CB  LYS   138      19.453  46.473  50.734  1.00  0.00           C  
ATOM   2184  CG  LYS   138      19.096  45.230  49.964  1.00  0.00           C  
ATOM   2185  CD  LYS   138      18.120  44.338  50.722  1.00  0.00           C  
ATOM   2186  CE  LYS   138      18.861  43.681  51.903  1.00  0.00           C  
ATOM   2187  NZ  LYS   138      17.928  43.652  53.078  1.00  0.00           N1+
ATOM   2188  H   LYS   138      21.379  46.195  49.481  1.00  0.00           H  
ATOM   2189  HA  LYS   138      18.982  47.544  49.027  1.00  0.00           H  
ATOM   2190  HB2 LYS   138      20.305  46.238  51.371  1.00  0.00           H  
ATOM   2191  HB3 LYS   138      18.575  46.817  51.282  1.00  0.00           H  
ATOM   2192  HG2 LYS   138      18.557  45.488  49.053  1.00  0.00           H  
ATOM   2193  HG3 LYS   138      20.017  44.726  49.668  1.00  0.00           H  
ATOM   2194  HD2 LYS   138      17.214  44.888  50.975  1.00  0.00           H  
ATOM   2195  HD3 LYS   138      17.803  43.480  50.129  1.00  0.00           H  
ATOM   2196  HE2 LYS   138      19.175  42.662  51.674  1.00  0.00           H  
ATOM   2197  HE3 LYS   138      19.847  44.120  52.054  1.00  0.00           H  
ATOM   2198  HZ1 LYS   138      17.542  44.561  53.294  1.00  0.00           H  
ATOM   2199  HZ2 LYS   138      17.197  42.999  52.833  1.00  0.00           H  
ATOM   2200  HZ3 LYS   138      18.384  43.262  53.890  1.00  0.00           H  
ATOM   2201  N   GLU   139      21.120  49.383  50.664  1.00  0.00           N  
ATOM   2202  CA  GLU   139      21.251  50.750  51.152  1.00  0.00           C  
ATOM   2203  C   GLU   139      21.136  51.818  49.982  1.00  0.00           C  
ATOM   2204  O   GLU   139      20.757  53.002  50.123  1.00  0.00           O  
ATOM   2205  CB  GLU   139      22.601  50.761  51.962  1.00  0.00           C  
ATOM   2206  CG  GLU   139      23.056  52.156  52.324  1.00  0.00           C  
ATOM   2207  CD  GLU   139      21.936  52.955  53.003  1.00  0.00           C  
ATOM   2208  OE1 GLU   139      21.848  54.179  52.700  1.00  0.00           O  
ATOM   2209  OE2 GLU   139      21.124  52.440  53.823  1.00  0.00           O1-
ATOM   2210  H   GLU   139      21.869  48.723  50.813  1.00  0.00           H  
ATOM   2211  HA  GLU   139      20.401  50.903  51.817  1.00  0.00           H  
ATOM   2212  HB2 GLU   139      22.410  50.239  52.900  1.00  0.00           H  
ATOM   2213  HB3 GLU   139      23.409  50.281  51.410  1.00  0.00           H  
ATOM   2214  HG2 GLU   139      23.924  52.052  52.974  1.00  0.00           H  
ATOM   2215  HG3 GLU   139      23.415  52.500  51.354  1.00  0.00           H  
ATOM   2216  N   GLY   140      21.570  51.380  48.786  1.00  0.00           N  
ATOM   2217  CA  GLY   140      21.563  52.202  47.629  1.00  0.00           C  
ATOM   2218  C   GLY   140      22.957  52.724  47.337  1.00  0.00           C  
ATOM   2219  O   GLY   140      23.090  53.473  46.326  1.00  0.00           O  
ATOM   2220  H   GLY   140      21.894  50.427  48.705  1.00  0.00           H  
ATOM   2221  HA2 GLY   140      21.363  51.462  46.854  1.00  0.00           H  
ATOM   2222  HA3 GLY   140      20.782  52.959  47.704  1.00  0.00           H  
ATOM   2223  N   ASP   141      23.939  52.295  48.111  1.00  0.00           N  
ATOM   2224  CA  ASP   141      25.377  52.504  47.907  1.00  0.00           C  
ATOM   2225  C   ASP   141      25.996  51.793  46.670  1.00  0.00           C  
ATOM   2226  O   ASP   141      27.084  52.063  46.175  1.00  0.00           O  
ATOM   2227  CB  ASP   141      26.172  52.157  49.176  1.00  0.00           C  
ATOM   2228  CG  ASP   141      26.036  53.174  50.380  1.00  0.00           C  
ATOM   2229  OD1 ASP   141      25.375  54.207  50.158  1.00  0.00           O  
ATOM   2230  OD2 ASP   141      26.709  53.016  51.435  1.00  0.00           O1-
ATOM   2231  H   ASP   141      23.726  51.425  48.577  1.00  0.00           H  
ATOM   2232  HA  ASP   141      25.673  53.531  47.690  1.00  0.00           H  
ATOM   2233  HB2 ASP   141      25.798  51.231  49.612  1.00  0.00           H  
ATOM   2234  HB3 ASP   141      27.223  52.062  48.903  1.00  0.00           H  
ATOM   2235  N   LEU   142      25.189  50.876  46.076  1.00  0.00           N  
ATOM   2236  CA  LEU   142      25.503  50.078  44.806  1.00  0.00           C  
ATOM   2237  C   LEU   142      24.284  49.884  43.894  1.00  0.00           C  
ATOM   2238  O   LEU   142      23.201  49.561  44.353  1.00  0.00           O  
ATOM   2239  CB  LEU   142      26.367  48.844  45.312  1.00  0.00           C  
ATOM   2240  CG  LEU   142      26.645  47.701  44.214  1.00  0.00           C  
ATOM   2241  CD1 LEU   142      28.048  47.013  44.258  1.00  0.00           C  
ATOM   2242  CD2 LEU   142      25.604  46.589  44.355  1.00  0.00           C  
ATOM   2243  H   LEU   142      24.237  50.770  46.396  1.00  0.00           H  
ATOM   2244  HA  LEU   142      26.188  50.707  44.237  1.00  0.00           H  
ATOM   2245  HB2 LEU   142      27.289  49.254  45.723  1.00  0.00           H  
ATOM   2246  HB3 LEU   142      26.014  48.412  46.249  1.00  0.00           H  
ATOM   2247  HG  LEU   142      26.476  48.300  43.319  1.00  0.00           H  
ATOM   2248 HD11 LEU   142      28.110  46.361  43.386  1.00  0.00           H  
ATOM   2249 HD12 LEU   142      28.836  47.744  44.081  1.00  0.00           H  
ATOM   2250 HD13 LEU   142      28.199  46.538  45.227  1.00  0.00           H  
ATOM   2251 HD21 LEU   142      25.686  45.971  43.461  1.00  0.00           H  
ATOM   2252 HD22 LEU   142      25.814  45.937  45.203  1.00  0.00           H  
ATOM   2253 HD23 LEU   142      24.652  47.108  44.467  1.00  0.00           H  
ATOM   2254  N   ARG   143      24.532  50.191  42.607  1.00  0.00           N  
ATOM   2255  CA  ARG   143      23.568  50.036  41.518  1.00  0.00           C  
ATOM   2256  C   ARG   143      24.105  49.247  40.299  1.00  0.00           C  
ATOM   2257  O   ARG   143      25.292  49.245  39.956  1.00  0.00           O  
ATOM   2258  CB  ARG   143      22.913  51.376  41.141  1.00  0.00           C  
ATOM   2259  CG  ARG   143      23.985  52.340  40.543  1.00  0.00           C  
ATOM   2260  CD  ARG   143      23.256  53.530  39.675  1.00  0.00           C  
ATOM   2261  NE  ARG   143      24.265  54.465  39.013  1.00  0.00           N  
ATOM   2262  CZ  ARG   143      24.282  55.750  39.293  1.00  0.00           C  
ATOM   2263  NH1 ARG   143      23.244  56.371  39.848  1.00  0.00           N  
ATOM   2264  NH2 ARG   143      25.330  56.430  38.976  1.00  0.00           N1+
ATOM   2265  H   ARG   143      25.447  50.539  42.359  1.00  0.00           H  
ATOM   2266  HA  ARG   143      22.748  49.439  41.916  1.00  0.00           H  
ATOM   2267  HB2 ARG   143      22.248  51.226  40.289  1.00  0.00           H  
ATOM   2268  HB3 ARG   143      22.303  51.859  41.904  1.00  0.00           H  
ATOM   2269  HG2 ARG   143      24.700  52.747  41.258  1.00  0.00           H  
ATOM   2270  HG3 ARG   143      24.570  51.841  39.770  1.00  0.00           H  
ATOM   2271  HD2 ARG   143      22.590  53.136  38.907  1.00  0.00           H  
ATOM   2272  HD3 ARG   143      22.691  54.058  40.443  1.00  0.00           H  
ATOM   2273  HE  ARG   143      25.125  54.114  38.616  1.00  0.00           H  
ATOM   2274 HH11 ARG   143      22.348  55.931  40.004  1.00  0.00           H  
ATOM   2275 HH12 ARG   143      23.316  57.375  39.931  1.00  0.00           H  
ATOM   2276 HH21 ARG   143      26.102  55.930  38.559  1.00  0.00           H  
ATOM   2277 HH22 ARG   143      25.349  57.436  38.892  1.00  0.00           H  
ATOM   2278  N   ILE   144      23.169  48.508  39.674  1.00  0.00           N  
ATOM   2279  CA  ILE   144      23.355  47.488  38.558  1.00  0.00           C  
ATOM   2280  C   ILE   144      23.308  48.103  37.237  1.00  0.00           C  
ATOM   2281  O   ILE   144      22.340  48.873  37.020  1.00  0.00           O  
ATOM   2282  CB  ILE   144      22.230  46.317  38.640  1.00  0.00           C  
ATOM   2283  CG2 ILE   144      22.856  45.099  37.894  1.00  0.00           C  
ATOM   2284  CG1 ILE   144      21.956  45.807  40.050  1.00  0.00           C  
ATOM   2285  CD1 ILE   144      23.217  45.294  40.826  1.00  0.00           C  
ATOM   2286  H   ILE   144      22.233  48.807  39.909  1.00  0.00           H  
ATOM   2287  HA  ILE   144      24.301  46.995  38.780  1.00  0.00           H  
ATOM   2288  HB  ILE   144      21.284  46.640  38.206  1.00  0.00           H  
ATOM   2289 HG21 ILE   144      22.672  45.287  36.836  1.00  0.00           H  
ATOM   2290 HG22 ILE   144      23.932  44.967  38.006  1.00  0.00           H  
ATOM   2291 HG23 ILE   144      22.486  44.125  38.214  1.00  0.00           H  
ATOM   2292 HG12 ILE   144      21.531  46.630  40.626  1.00  0.00           H  
ATOM   2293 HG13 ILE   144      21.184  45.039  40.028  1.00  0.00           H  
ATOM   2294 HD11 ILE   144      24.089  45.919  40.635  1.00  0.00           H  
ATOM   2295 HD12 ILE   144      22.889  45.170  41.858  1.00  0.00           H  
ATOM   2296 HD13 ILE   144      23.448  44.316  40.404  1.00  0.00           H  
ATOM   2297  N   MET   145      24.179  47.802  36.292  1.00  0.00           N  
ATOM   2298  CA  MET   145      24.101  48.296  34.903  1.00  0.00           C  
ATOM   2299  C   MET   145      23.018  47.497  34.066  1.00  0.00           C  
ATOM   2300  O   MET   145      22.856  46.257  34.132  1.00  0.00           O  
ATOM   2301  CB  MET   145      25.481  48.276  34.198  1.00  0.00           C  
ATOM   2302  CG  MET   145      26.649  48.992  34.997  1.00  0.00           C  
ATOM   2303  SD  MET   145      26.403  50.751  35.366  1.00  0.00           S  
ATOM   2304  CE  MET   145      25.470  50.734  36.906  1.00  0.00           C  
ATOM   2305  H   MET   145      24.878  47.099  36.487  1.00  0.00           H  
ATOM   2306  HA  MET   145      23.791  49.334  35.025  1.00  0.00           H  
ATOM   2307  HB2 MET   145      25.745  47.230  34.041  1.00  0.00           H  
ATOM   2308  HB3 MET   145      25.296  48.699  33.211  1.00  0.00           H  
ATOM   2309  HG2 MET   145      26.783  48.533  35.976  1.00  0.00           H  
ATOM   2310  HG3 MET   145      27.600  48.824  34.492  1.00  0.00           H  
ATOM   2311  HE1 MET   145      25.869  49.983  37.588  1.00  0.00           H  
ATOM   2312  HE2 MET   145      25.567  51.726  37.347  1.00  0.00           H  
ATOM   2313  HE3 MET   145      24.432  50.484  36.690  1.00  0.00           H  
ATOM   2314  N   PRO   146      22.291  48.234  33.178  1.00  0.00           N  
ATOM   2315  CA  PRO   146      21.384  47.545  32.209  1.00  0.00           C  
ATOM   2316  C   PRO   146      22.001  46.563  31.162  1.00  0.00           C  
ATOM   2317  O   PRO   146      23.174  46.580  30.824  1.00  0.00           O  
ATOM   2318  CD  PRO   146      22.302  49.700  32.986  1.00  0.00           C  
ATOM   2319  CG  PRO   146      21.514  49.980  31.709  1.00  0.00           C  
ATOM   2320  CB  PRO   146      20.616  48.692  31.563  1.00  0.00           C  
ATOM   2321  HD2 PRO   146      23.343  49.988  32.841  1.00  0.00           H  
ATOM   2322  HD3 PRO   146      21.930  50.223  33.868  1.00  0.00           H  
ATOM   2323  HG2 PRO   146      22.178  50.082  30.851  1.00  0.00           H  
ATOM   2324  HG3 PRO   146      20.911  50.876  31.856  1.00  0.00           H  
ATOM   2325  HB2 PRO   146      20.455  48.291  30.562  1.00  0.00           H  
ATOM   2326  HB3 PRO   146      19.744  48.948  32.165  1.00  0.00           H  
ATOM   2327  HA  PRO   146      20.730  46.902  32.798  1.00  0.00           H  
ATOM   2328  N   ASP   147      21.257  45.512  30.843  1.00  0.00           N  
ATOM   2329  CA  ASP   147      21.636  44.430  29.926  1.00  0.00           C  
ATOM   2330  C   ASP   147      21.698  44.812  28.443  1.00  0.00           C  
ATOM   2331  O   ASP   147      20.833  45.599  28.058  1.00  0.00           O  
ATOM   2332  CB  ASP   147      20.652  43.204  30.096  1.00  0.00           C  
ATOM   2333  CG  ASP   147      20.547  42.671  31.545  1.00  0.00           C  
ATOM   2334  OD1 ASP   147      21.599  42.534  32.180  1.00  0.00           O  
ATOM   2335  OD2 ASP   147      19.405  42.293  31.954  1.00  0.00           O1-
ATOM   2336  H   ASP   147      20.305  45.535  31.179  1.00  0.00           H  
ATOM   2337  HA  ASP   147      22.612  44.086  30.268  1.00  0.00           H  
ATOM   2338  HB2 ASP   147      19.689  43.610  29.787  1.00  0.00           H  
ATOM   2339  HB3 ASP   147      20.990  42.430  29.406  1.00  0.00           H  
ATOM   2340  N   SER   148      22.690  44.402  27.638  1.00  0.00           N  
ATOM   2341  CA  SER   148      23.784  43.445  27.902  1.00  0.00           C  
ATOM   2342  C   SER   148      24.961  43.847  26.974  1.00  0.00           C  
ATOM   2343  O   SER   148      24.732  44.123  25.822  1.00  0.00           O  
ATOM   2344  CB  SER   148      23.328  41.995  27.687  1.00  0.00           C  
ATOM   2345  OG  SER   148      24.471  41.224  27.731  1.00  0.00           O  
ATOM   2346  H   SER   148      22.550  44.723  26.690  1.00  0.00           H  
ATOM   2347  HA  SER   148      24.017  43.419  28.966  1.00  0.00           H  
ATOM   2348  HB2 SER   148      22.604  41.702  28.447  1.00  0.00           H  
ATOM   2349  HB3 SER   148      22.869  41.842  26.710  1.00  0.00           H  
ATOM   2350  HG  SER   148      24.457  40.806  28.595  1.00  0.00           H  
ATOM   2351  N   ASN   149      26.188  43.805  27.446  1.00  0.00           N  
ATOM   2352  CA  ASN   149      27.416  43.848  26.620  1.00  0.00           C  
ATOM   2353  C   ASN   149      27.568  42.609  25.835  1.00  0.00           C  
ATOM   2354  O   ASN   149      27.974  42.703  24.670  1.00  0.00           O  
ATOM   2355  CB  ASN   149      28.600  44.069  27.546  1.00  0.00           C  
ATOM   2356  CG  ASN   149      29.974  44.026  26.917  1.00  0.00           C  
ATOM   2357  OD1 ASN   149      30.702  43.069  27.204  1.00  0.00           O  
ATOM   2358  ND2 ASN   149      30.354  44.988  26.172  1.00  0.00           N  
ATOM   2359  H   ASN   149      26.324  43.608  28.427  1.00  0.00           H  
ATOM   2360  HA  ASN   149      27.363  44.726  25.977  1.00  0.00           H  
ATOM   2361  HB2 ASN   149      28.486  45.096  27.894  1.00  0.00           H  
ATOM   2362  HB3 ASN   149      28.602  43.407  28.412  1.00  0.00           H  
ATOM   2363 HD21 ASN   149      29.816  45.829  26.014  1.00  0.00           H  
ATOM   2364 HD22 ASN   149      31.279  44.922  25.771  1.00  0.00           H  
ATOM   2365  N   ASP   150      27.261  41.409  26.366  1.00  0.00           N  
ATOM   2366  CA  ASP   150      27.864  40.174  25.824  1.00  0.00           C  
ATOM   2367  C   ASP   150      26.973  38.949  26.017  1.00  0.00           C  
ATOM   2368  O   ASP   150      27.383  37.780  26.301  1.00  0.00           O  
ATOM   2369  CB  ASP   150      29.214  39.900  26.604  1.00  0.00           C  
ATOM   2370  CG  ASP   150      29.211  39.616  28.062  1.00  0.00           C  
ATOM   2371  OD1 ASP   150      30.122  38.945  28.544  1.00  0.00           O  
ATOM   2372  OD2 ASP   150      28.312  40.121  28.798  1.00  0.00           O1-
ATOM   2373  H   ASP   150      26.846  41.321  27.281  1.00  0.00           H  
ATOM   2374  HA  ASP   150      28.034  40.353  24.762  1.00  0.00           H  
ATOM   2375  HB2 ASP   150      29.696  39.047  26.128  1.00  0.00           H  
ATOM   2376  HB3 ASP   150      29.914  40.704  26.376  1.00  0.00           H  
ATOM   2377  N   SER   151      25.685  39.104  25.714  1.00  0.00           N  
ATOM   2378  CA  SER   151      24.777  37.965  25.573  1.00  0.00           C  
ATOM   2379  C   SER   151      25.158  37.037  24.380  1.00  0.00           C  
ATOM   2380  O   SER   151      25.124  35.796  24.688  1.00  0.00           O  
ATOM   2381  CB  SER   151      23.367  38.502  25.438  1.00  0.00           C  
ATOM   2382  OG  SER   151      22.442  37.440  25.332  1.00  0.00           O  
ATOM   2383  H   SER   151      25.269  40.013  25.570  1.00  0.00           H  
ATOM   2384  HA  SER   151      24.770  37.409  26.510  1.00  0.00           H  
ATOM   2385  HB2 SER   151      23.196  39.093  26.338  1.00  0.00           H  
ATOM   2386  HB3 SER   151      23.126  39.174  24.614  1.00  0.00           H  
ATOM   2387  HG  SER   151      21.590  37.845  25.153  1.00  0.00           H  
ATOM   2388  N   PRO   152      25.637  37.522  23.231  1.00  0.00           N  
ATOM   2389  CA  PRO   152      25.881  36.595  22.118  1.00  0.00           C  
ATOM   2390  C   PRO   152      26.833  35.422  22.331  1.00  0.00           C  
ATOM   2391  O   PRO   152      26.437  34.371  21.889  1.00  0.00           O  
ATOM   2392  CD  PRO   152      25.684  38.894  22.791  1.00  0.00           C  
ATOM   2393  CG  PRO   152      25.675  38.877  21.321  1.00  0.00           C  
ATOM   2394  CB  PRO   152      26.350  37.589  20.960  1.00  0.00           C  
ATOM   2395  HD2 PRO   152      26.662  39.222  23.142  1.00  0.00           H  
ATOM   2396  HD3 PRO   152      24.851  39.479  23.178  1.00  0.00           H  
ATOM   2397  HG2 PRO   152      26.245  39.707  20.904  1.00  0.00           H  
ATOM   2398  HG3 PRO   152      24.642  38.868  20.971  1.00  0.00           H  
ATOM   2399  HB2 PRO   152      27.415  37.817  20.990  1.00  0.00           H  
ATOM   2400  HB3 PRO   152      25.982  37.298  19.976  1.00  0.00           H  
ATOM   2401  HA  PRO   152      24.956  36.157  21.743  1.00  0.00           H  
ATOM   2402  N   PRO   153      28.030  35.482  22.936  1.00  0.00           N  
ATOM   2403  CA  PRO   153      28.817  34.258  23.287  1.00  0.00           C  
ATOM   2404  C   PRO   153      28.200  33.235  24.205  1.00  0.00           C  
ATOM   2405  O   PRO   153      28.624  32.082  24.120  1.00  0.00           O  
ATOM   2406  CD  PRO   153      28.727  36.701  23.389  1.00  0.00           C  
ATOM   2407  CG  PRO   153      29.772  36.256  24.398  1.00  0.00           C  
ATOM   2408  CB  PRO   153      30.115  34.820  23.915  1.00  0.00           C  
ATOM   2409  HD2 PRO   153      28.094  37.542  23.672  1.00  0.00           H  
ATOM   2410  HD3 PRO   153      29.314  37.017  22.527  1.00  0.00           H  
ATOM   2411  HG2 PRO   153      29.378  36.136  25.408  1.00  0.00           H  
ATOM   2412  HG3 PRO   153      30.651  36.900  24.409  1.00  0.00           H  
ATOM   2413  HB2 PRO   153      30.392  34.153  24.732  1.00  0.00           H  
ATOM   2414  HB3 PRO   153      30.880  34.821  23.138  1.00  0.00           H  
ATOM   2415  HA  PRO   153      29.174  33.641  22.462  1.00  0.00           H  
ATOM   2416  N   ALA   154      27.234  33.597  25.060  1.00  0.00           N  
ATOM   2417  CA  ALA   154      26.447  32.720  25.905  1.00  0.00           C  
ATOM   2418  C   ALA   154      25.149  32.229  25.149  1.00  0.00           C  
ATOM   2419  O   ALA   154      24.540  31.172  25.368  1.00  0.00           O  
ATOM   2420  CB  ALA   154      26.105  33.533  27.192  1.00  0.00           C  
ATOM   2421  H   ALA   154      26.952  34.561  25.168  1.00  0.00           H  
ATOM   2422  HA  ALA   154      27.084  31.861  26.118  1.00  0.00           H  
ATOM   2423  HB1 ALA   154      27.071  33.497  27.695  1.00  0.00           H  
ATOM   2424  HB2 ALA   154      25.812  34.580  27.110  1.00  0.00           H  
ATOM   2425  HB3 ALA   154      25.272  33.051  27.703  1.00  0.00           H  
ATOM   2426  N   GLU   155      24.652  33.078  24.195  1.00  0.00           N  
ATOM   2427  CA  GLU   155      23.508  32.713  23.278  1.00  0.00           C  
ATOM   2428  C   GLU   155      23.922  31.700  22.206  1.00  0.00           C  
ATOM   2429  O   GLU   155      23.187  31.254  21.328  1.00  0.00           O  
ATOM   2430  CB  GLU   155      22.896  33.981  22.651  1.00  0.00           C  
ATOM   2431  CG  GLU   155      21.552  33.831  21.855  1.00  0.00           C  
ATOM   2432  CD  GLU   155      20.719  32.692  22.487  1.00  0.00           C  
ATOM   2433  OE1 GLU   155      20.437  32.803  23.697  1.00  0.00           O  
ATOM   2434  OE2 GLU   155      20.254  31.743  21.765  1.00  0.00           O1-
ATOM   2435  H   GLU   155      25.002  34.014  24.342  1.00  0.00           H  
ATOM   2436  HA  GLU   155      22.740  32.205  23.862  1.00  0.00           H  
ATOM   2437  HB2 GLU   155      22.708  34.724  23.426  1.00  0.00           H  
ATOM   2438  HB3 GLU   155      23.601  34.358  21.910  1.00  0.00           H  
ATOM   2439  HG2 GLU   155      21.008  34.759  22.036  1.00  0.00           H  
ATOM   2440  HG3 GLU   155      21.740  33.716  20.788  1.00  0.00           H  
ATOM   2441  N   ARG   156      25.153  31.242  22.216  1.00  0.00           N  
ATOM   2442  CA  ARG   156      25.767  30.139  21.457  1.00  0.00           C  
ATOM   2443  C   ARG   156      25.086  28.781  21.683  1.00  0.00           C  
ATOM   2444  O   ARG   156      24.616  28.447  22.718  1.00  0.00           O  
ATOM   2445  CB  ARG   156      27.255  29.932  21.823  1.00  0.00           C  
ATOM   2446  CG  ARG   156      28.005  31.057  21.084  1.00  0.00           C  
ATOM   2447  CD  ARG   156      29.529  30.994  20.883  1.00  0.00           C  
ATOM   2448  NE  ARG   156      30.068  30.384  22.147  1.00  0.00           N  
ATOM   2449  CZ  ARG   156      31.158  29.652  22.357  1.00  0.00           C  
ATOM   2450  NH1 ARG   156      31.883  29.362  21.377  1.00  0.00           N  
ATOM   2451  NH2 ARG   156      31.501  29.217  23.516  1.00  0.00           N1+
ATOM   2452  H   ARG   156      25.757  31.699  22.884  1.00  0.00           H  
ATOM   2453  HA  ARG   156      25.710  30.445  20.412  1.00  0.00           H  
ATOM   2454  HB2 ARG   156      27.381  29.976  22.905  1.00  0.00           H  
ATOM   2455  HB3 ARG   156      27.653  29.021  21.377  1.00  0.00           H  
ATOM   2456  HG2 ARG   156      27.606  31.262  20.090  1.00  0.00           H  
ATOM   2457  HG3 ARG   156      27.854  31.950  21.691  1.00  0.00           H  
ATOM   2458  HD2 ARG   156      29.814  30.256  20.133  1.00  0.00           H  
ATOM   2459  HD3 ARG   156      29.964  31.956  20.610  1.00  0.00           H  
ATOM   2460  HE  ARG   156      29.526  30.553  22.983  1.00  0.00           H  
ATOM   2461 HH11 ARG   156      31.787  29.789  20.467  1.00  0.00           H  
ATOM   2462 HH12 ARG   156      32.782  28.930  21.536  1.00  0.00           H  
ATOM   2463 HH21 ARG   156      30.921  29.383  24.327  1.00  0.00           H  
ATOM   2464 HH22 ARG   156      32.197  28.499  23.657  1.00  0.00           H  
ATOM   2465  N   GLU   157      24.993  27.959  20.628  1.00  0.00           N  
ATOM   2466  CA  GLU   157      24.325  26.648  20.666  1.00  0.00           C  
ATOM   2467  C   GLU   157      25.150  25.633  21.536  1.00  0.00           C  
ATOM   2468  O   GLU   157      26.321  25.904  21.718  1.00  0.00           O  
ATOM   2469  CB  GLU   157      24.261  26.083  19.240  1.00  0.00           C  
ATOM   2470  CG  GLU   157      22.918  26.197  18.569  1.00  0.00           C  
ATOM   2471  CD  GLU   157      22.276  27.592  18.693  1.00  0.00           C  
ATOM   2472  OE1 GLU   157      21.243  27.704  19.387  1.00  0.00           O  
ATOM   2473  OE2 GLU   157      22.936  28.607  18.380  1.00  0.00           O1-
ATOM   2474  H   GLU   157      25.476  28.290  19.805  1.00  0.00           H  
ATOM   2475  HA  GLU   157      23.351  26.892  21.089  1.00  0.00           H  
ATOM   2476  HB2 GLU   157      25.035  26.466  18.575  1.00  0.00           H  
ATOM   2477  HB3 GLU   157      24.452  25.012  19.170  1.00  0.00           H  
ATOM   2478  HG2 GLU   157      23.153  26.102  17.509  1.00  0.00           H  
ATOM   2479  HG3 GLU   157      22.268  25.406  18.944  1.00  0.00           H  
ATOM   2480  N   PRO   158      24.560  24.549  22.070  1.00  0.00           N  
ATOM   2481  CA  PRO   158      25.316  23.524  22.821  1.00  0.00           C  
ATOM   2482  C   PRO   158      26.370  22.837  21.999  1.00  0.00           C  
ATOM   2483  O   PRO   158      26.303  22.798  20.785  1.00  0.00           O  
ATOM   2484  CD  PRO   158      23.185  24.208  21.907  1.00  0.00           C  
ATOM   2485  CG  PRO   158      23.079  22.698  22.353  1.00  0.00           C  
ATOM   2486  CB  PRO   158      24.238  22.599  23.347  1.00  0.00           C  
ATOM   2487  HD2 PRO   158      22.838  24.293  20.877  1.00  0.00           H  
ATOM   2488  HD3 PRO   158      22.525  24.841  22.501  1.00  0.00           H  
ATOM   2489  HG2 PRO   158      23.180  22.114  21.438  1.00  0.00           H  
ATOM   2490  HG3 PRO   158      22.109  22.549  22.828  1.00  0.00           H  
ATOM   2491  HB2 PRO   158      24.549  21.575  23.552  1.00  0.00           H  
ATOM   2492  HB3 PRO   158      23.897  23.087  24.260  1.00  0.00           H  
ATOM   2493  HA  PRO   158      25.774  23.961  23.709  1.00  0.00           H  
ATOM   2494  N   GLY   159      27.373  22.245  22.663  1.00  0.00           N  
ATOM   2495  CA  GLY   159      28.527  21.514  22.109  1.00  0.00           C  
ATOM   2496  C   GLY   159      29.858  22.245  21.945  1.00  0.00           C  
ATOM   2497  O   GLY   159      29.969  23.423  22.283  1.00  0.00           O  
ATOM   2498  H   GLY   159      27.323  22.413  23.658  1.00  0.00           H  
ATOM   2499  HA2 GLY   159      28.811  20.662  22.726  1.00  0.00           H  
ATOM   2500  HA3 GLY   159      28.287  21.214  21.089  1.00  0.00           H  
ATOM   2501  N   GLU   160      30.894  21.508  21.497  1.00  0.00           N  
ATOM   2502  CA  GLU   160      32.238  21.986  21.081  1.00  0.00           C  
ATOM   2503  C   GLU   160      33.007  22.868  22.076  1.00  0.00           C  
ATOM   2504  O   GLU   160      33.743  23.808  21.718  1.00  0.00           O  
ATOM   2505  CB  GLU   160      32.132  22.571  19.620  1.00  0.00           C  
ATOM   2506  CG  GLU   160      31.806  21.539  18.599  1.00  0.00           C  
ATOM   2507  CD  GLU   160      30.402  21.053  18.491  1.00  0.00           C  
ATOM   2508  OE1 GLU   160      30.190  19.940  17.899  1.00  0.00           O  
ATOM   2509  OE2 GLU   160      29.358  21.695  18.791  1.00  0.00           O1-
ATOM   2510  H   GLU   160      30.578  20.617  21.139  1.00  0.00           H  
ATOM   2511  HA  GLU   160      32.963  21.173  21.030  1.00  0.00           H  
ATOM   2512  HB2 GLU   160      31.422  23.394  19.701  1.00  0.00           H  
ATOM   2513  HB3 GLU   160      33.070  23.075  19.388  1.00  0.00           H  
ATOM   2514  HG2 GLU   160      32.105  21.993  17.654  1.00  0.00           H  
ATOM   2515  HG3 GLU   160      32.392  20.632  18.747  1.00  0.00           H  
ATOM   2516  N   VAL   161      32.783  22.616  23.372  1.00  0.00           N  
ATOM   2517  CA  VAL   161      33.245  23.490  24.457  1.00  0.00           C  
ATOM   2518  C   VAL   161      34.782  23.287  24.479  1.00  0.00           C  
ATOM   2519  O   VAL   161      35.320  22.197  24.246  1.00  0.00           O  
ATOM   2520  CB  VAL   161      32.570  23.158  25.797  1.00  0.00           C  
ATOM   2521  CG1 VAL   161      32.961  24.218  26.828  1.00  0.00           C  
ATOM   2522  CG2 VAL   161      31.085  23.253  25.774  1.00  0.00           C  
ATOM   2523  H   VAL   161      32.437  21.722  23.691  1.00  0.00           H  
ATOM   2524  HA  VAL   161      32.897  24.513  24.314  1.00  0.00           H  
ATOM   2525  HB  VAL   161      32.817  22.156  26.147  1.00  0.00           H  
ATOM   2526 HG11 VAL   161      32.822  25.223  26.431  1.00  0.00           H  
ATOM   2527 HG12 VAL   161      32.442  24.056  27.773  1.00  0.00           H  
ATOM   2528 HG13 VAL   161      34.003  24.024  27.082  1.00  0.00           H  
ATOM   2529 HG21 VAL   161      30.651  24.157  25.347  1.00  0.00           H  
ATOM   2530 HG22 VAL   161      30.671  22.351  25.324  1.00  0.00           H  
ATOM   2531 HG23 VAL   161      30.639  23.139  26.762  1.00  0.00           H  
ATOM   2532  N   VAL   162      35.530  24.349  24.816  1.00  0.00           N  
ATOM   2533  CA  VAL   162      36.938  24.170  24.929  1.00  0.00           C  
ATOM   2534  C   VAL   162      37.308  23.767  26.333  1.00  0.00           C  
ATOM   2535  O   VAL   162      36.591  24.045  27.283  1.00  0.00           O  
ATOM   2536  CB  VAL   162      37.686  25.452  24.442  1.00  0.00           C  
ATOM   2537  CG1 VAL   162      39.175  25.346  24.448  1.00  0.00           C  
ATOM   2538  CG2 VAL   162      37.353  25.798  22.969  1.00  0.00           C  
ATOM   2539  H   VAL   162      35.075  25.230  25.011  1.00  0.00           H  
ATOM   2540  HA  VAL   162      37.294  23.365  24.286  1.00  0.00           H  
ATOM   2541  HB  VAL   162      37.518  26.263  25.150  1.00  0.00           H  
ATOM   2542 HG11 VAL   162      39.590  25.164  25.439  1.00  0.00           H  
ATOM   2543 HG12 VAL   162      39.448  24.717  23.600  1.00  0.00           H  
ATOM   2544 HG13 VAL   162      39.560  26.346  24.252  1.00  0.00           H  
ATOM   2545 HG21 VAL   162      38.122  26.506  22.661  1.00  0.00           H  
ATOM   2546 HG22 VAL   162      37.457  24.879  22.392  1.00  0.00           H  
ATOM   2547 HG23 VAL   162      36.365  26.217  22.779  1.00  0.00           H  
ATOM   2548  N   ASP   163      38.481  23.146  26.650  1.00  0.00           N  
ATOM   2549  CA  ASP   163      39.030  22.993  27.979  1.00  0.00           C  
ATOM   2550  C   ASP   163      39.312  24.364  28.691  1.00  0.00           C  
ATOM   2551  O   ASP   163      39.879  25.269  28.075  1.00  0.00           O  
ATOM   2552  CB  ASP   163      40.354  22.212  27.974  1.00  0.00           C  
ATOM   2553  CG  ASP   163      40.830  21.799  29.415  1.00  0.00           C  
ATOM   2554  OD1 ASP   163      40.002  21.740  30.373  1.00  0.00           O  
ATOM   2555  OD2 ASP   163      42.055  21.667  29.474  1.00  0.00           O1-
ATOM   2556  H   ASP   163      39.103  22.960  25.876  1.00  0.00           H  
ATOM   2557  HA  ASP   163      38.306  22.537  28.654  1.00  0.00           H  
ATOM   2558  HB2 ASP   163      40.191  21.299  27.401  1.00  0.00           H  
ATOM   2559  HB3 ASP   163      41.153  22.820  27.550  1.00  0.00           H  
ATOM   2560  N   SER   164      38.934  24.474  29.960  1.00  0.00           N  
ATOM   2561  CA  SER   164      39.229  25.732  30.733  1.00  0.00           C  
ATOM   2562  C   SER   164      40.736  26.064  30.732  1.00  0.00           C  
ATOM   2563  O   SER   164      41.611  25.201  30.886  1.00  0.00           O  
ATOM   2564  CB  SER   164      38.792  25.541  32.231  1.00  0.00           C  
ATOM   2565  OG  SER   164      39.067  26.804  32.908  1.00  0.00           O  
ATOM   2566  H   SER   164      38.211  23.861  30.309  1.00  0.00           H  
ATOM   2567  HA  SER   164      38.618  26.537  30.324  1.00  0.00           H  
ATOM   2568  HB2 SER   164      37.740  25.312  32.396  1.00  0.00           H  
ATOM   2569  HB3 SER   164      39.371  24.783  32.758  1.00  0.00           H  
ATOM   2570  HG  SER   164      38.262  27.326  32.915  1.00  0.00           H  
ATOM   2571  N   LEU   165      41.125  27.366  30.670  1.00  0.00           N  
ATOM   2572  CA  LEU   165      42.449  27.856  30.949  1.00  0.00           C  
ATOM   2573  C   LEU   165      42.977  27.703  32.415  1.00  0.00           C  
ATOM   2574  O   LEU   165      44.092  28.120  32.745  1.00  0.00           O  
ATOM   2575  CB  LEU   165      42.307  29.387  30.572  1.00  0.00           C  
ATOM   2576  CG  LEU   165      42.398  29.641  29.046  1.00  0.00           C  
ATOM   2577  CD1 LEU   165      42.032  31.102  28.809  1.00  0.00           C  
ATOM   2578  CD2 LEU   165      43.815  29.365  28.436  1.00  0.00           C  
ATOM   2579  H   LEU   165      40.322  27.978  30.712  1.00  0.00           H  
ATOM   2580  HA  LEU   165      43.160  27.377  30.277  1.00  0.00           H  
ATOM   2581  HB2 LEU   165      41.381  29.712  31.048  1.00  0.00           H  
ATOM   2582  HB3 LEU   165      43.114  30.028  30.926  1.00  0.00           H  
ATOM   2583  HG  LEU   165      41.676  29.081  28.451  1.00  0.00           H  
ATOM   2584 HD11 LEU   165      41.018  31.260  29.178  1.00  0.00           H  
ATOM   2585 HD12 LEU   165      42.742  31.719  29.359  1.00  0.00           H  
ATOM   2586 HD13 LEU   165      42.093  31.427  27.770  1.00  0.00           H  
ATOM   2587 HD21 LEU   165      43.719  28.359  28.028  1.00  0.00           H  
ATOM   2588 HD22 LEU   165      44.085  30.093  27.671  1.00  0.00           H  
ATOM   2589 HD23 LEU   165      44.602  29.178  29.168  1.00  0.00           H  
ATOM   2590  N   VAL   166      42.169  27.262  33.407  1.00  0.00           N  
ATOM   2591  CA  VAL   166      42.521  27.171  34.817  1.00  0.00           C  
ATOM   2592  C   VAL   166      43.725  26.191  35.014  1.00  0.00           C  
ATOM   2593  O   VAL   166      43.611  25.037  34.555  1.00  0.00           O  
ATOM   2594  CB  VAL   166      41.253  26.846  35.648  1.00  0.00           C  
ATOM   2595  CG1 VAL   166      41.664  26.285  37.038  1.00  0.00           C  
ATOM   2596  CG2 VAL   166      40.434  28.068  35.891  1.00  0.00           C  
ATOM   2597  H   VAL   166      41.272  26.852  33.186  1.00  0.00           H  
ATOM   2598  HA  VAL   166      42.897  28.113  35.217  1.00  0.00           H  
ATOM   2599  HB  VAL   166      40.692  26.053  35.155  1.00  0.00           H  
ATOM   2600 HG11 VAL   166      42.604  26.726  37.371  1.00  0.00           H  
ATOM   2601 HG12 VAL   166      40.908  26.259  37.823  1.00  0.00           H  
ATOM   2602 HG13 VAL   166      41.881  25.240  36.819  1.00  0.00           H  
ATOM   2603 HG21 VAL   166      39.511  27.779  36.394  1.00  0.00           H  
ATOM   2604 HG22 VAL   166      40.916  28.704  36.634  1.00  0.00           H  
ATOM   2605 HG23 VAL   166      40.313  28.664  34.986  1.00  0.00           H  
ATOM   2606  N   GLY   167      44.789  26.612  35.687  1.00  0.00           N  
ATOM   2607  CA  GLY   167      46.031  25.986  35.951  1.00  0.00           C  
ATOM   2608  C   GLY   167      47.086  26.164  34.874  1.00  0.00           C  
ATOM   2609  O   GLY   167      48.235  25.773  35.099  1.00  0.00           O  
ATOM   2610  H   GLY   167      44.689  27.525  36.107  1.00  0.00           H  
ATOM   2611  HA2 GLY   167      46.475  26.375  36.868  1.00  0.00           H  
ATOM   2612  HA3 GLY   167      45.837  24.922  36.089  1.00  0.00           H  
ATOM   2613  N   LYS   168      46.725  26.795  33.717  1.00  0.00           N  
ATOM   2614  CA  LYS   168      47.655  27.139  32.640  1.00  0.00           C  
ATOM   2615  C   LYS   168      48.360  28.488  33.102  1.00  0.00           C  
ATOM   2616  O   LYS   168      47.661  29.452  33.489  1.00  0.00           O  
ATOM   2617  CB  LYS   168      46.844  27.285  31.303  1.00  0.00           C  
ATOM   2618  CG  LYS   168      47.980  27.381  30.245  1.00  0.00           C  
ATOM   2619  CD  LYS   168      47.344  27.347  28.802  1.00  0.00           C  
ATOM   2620  CE  LYS   168      48.421  27.407  27.736  1.00  0.00           C  
ATOM   2621  NZ  LYS   168      47.853  26.937  26.439  1.00  0.00           N1+
ATOM   2622  H   LYS   168      45.781  27.155  33.703  1.00  0.00           H  
ATOM   2623  HA  LYS   168      48.375  26.335  32.489  1.00  0.00           H  
ATOM   2624  HB2 LYS   168      46.294  26.357  31.151  1.00  0.00           H  
ATOM   2625  HB3 LYS   168      46.289  28.201  31.512  1.00  0.00           H  
ATOM   2626  HG2 LYS   168      48.564  28.295  30.353  1.00  0.00           H  
ATOM   2627  HG3 LYS   168      48.634  26.517  30.360  1.00  0.00           H  
ATOM   2628  HD2 LYS   168      46.646  26.515  28.711  1.00  0.00           H  
ATOM   2629  HD3 LYS   168      46.753  28.263  28.809  1.00  0.00           H  
ATOM   2630  HE2 LYS   168      48.655  28.467  27.634  1.00  0.00           H  
ATOM   2631  HE3 LYS   168      49.270  26.792  28.034  1.00  0.00           H  
ATOM   2632  HZ1 LYS   168      47.064  27.506  26.165  1.00  0.00           H  
ATOM   2633  HZ2 LYS   168      48.611  26.931  25.772  1.00  0.00           H  
ATOM   2634  HZ3 LYS   168      47.604  25.960  26.489  1.00  0.00           H  
ATOM   2635  N   GLN   169      49.686  28.488  32.971  1.00  0.00           N  
ATOM   2636  CA  GLN   169      50.497  29.713  33.270  1.00  0.00           C  
ATOM   2637  C   GLN   169      50.223  30.880  32.350  1.00  0.00           C  
ATOM   2638  O   GLN   169      49.528  30.775  31.360  1.00  0.00           O  
ATOM   2639  CB  GLN   169      52.020  29.327  33.440  1.00  0.00           C  
ATOM   2640  CG  GLN   169      52.799  28.848  32.168  1.00  0.00           C  
ATOM   2641  CD  GLN   169      52.880  29.981  31.164  1.00  0.00           C  
ATOM   2642  OE1 GLN   169      52.425  29.859  30.051  1.00  0.00           O  
ATOM   2643  NE2 GLN   169      53.448  31.086  31.379  1.00  0.00           N  
ATOM   2644  H   GLN   169      50.165  27.670  32.622  1.00  0.00           H  
ATOM   2645  HA  GLN   169      50.080  29.986  34.239  1.00  0.00           H  
ATOM   2646  HB2 GLN   169      52.483  30.180  33.936  1.00  0.00           H  
ATOM   2647  HB3 GLN   169      52.107  28.510  34.156  1.00  0.00           H  
ATOM   2648  HG2 GLN   169      53.833  28.564  32.363  1.00  0.00           H  
ATOM   2649  HG3 GLN   169      52.257  27.991  31.770  1.00  0.00           H  
ATOM   2650 HE21 GLN   169      54.106  31.357  32.095  1.00  0.00           H  
ATOM   2651 HE22 GLN   169      53.158  31.820  30.748  1.00  0.00           H  
ATOM   2652  N   VAL   170      50.753  32.030  32.740  1.00  0.00           N  
ATOM   2653  CA  VAL   170      50.531  33.319  32.019  1.00  0.00           C  
ATOM   2654  C   VAL   170      51.873  34.069  32.031  1.00  0.00           C  
ATOM   2655  O   VAL   170      52.688  33.907  32.972  1.00  0.00           O  
ATOM   2656  CB  VAL   170      49.322  34.184  32.569  1.00  0.00           C  
ATOM   2657  CG1 VAL   170      48.128  33.274  32.945  1.00  0.00           C  
ATOM   2658  CG2 VAL   170      49.492  35.047  33.795  1.00  0.00           C  
ATOM   2659  H   VAL   170      51.280  32.012  33.601  1.00  0.00           H  
ATOM   2660  HA  VAL   170      50.379  33.174  30.950  1.00  0.00           H  
ATOM   2661  HB  VAL   170      49.084  34.807  31.707  1.00  0.00           H  
ATOM   2662 HG11 VAL   170      47.251  33.802  33.322  1.00  0.00           H  
ATOM   2663 HG12 VAL   170      47.766  32.902  31.987  1.00  0.00           H  
ATOM   2664 HG13 VAL   170      48.306  32.460  33.647  1.00  0.00           H  
ATOM   2665 HG21 VAL   170      50.493  35.479  33.778  1.00  0.00           H  
ATOM   2666 HG22 VAL   170      48.635  35.720  33.819  1.00  0.00           H  
ATOM   2667 HG23 VAL   170      49.394  34.357  34.633  1.00  0.00           H  
ATOM   2668  N   GLU   171      52.028  34.835  30.968  1.00  0.00           N  
ATOM   2669  CA  GLU   171      53.131  35.769  30.731  1.00  0.00           C  
ATOM   2670  C   GLU   171      52.750  37.173  30.125  1.00  0.00           C  
ATOM   2671  O   GLU   171      53.458  37.734  29.309  1.00  0.00           O  
ATOM   2672  CB  GLU   171      54.292  35.059  30.037  1.00  0.00           C  
ATOM   2673  CG  GLU   171      54.048  34.780  28.564  1.00  0.00           C  
ATOM   2674  CD  GLU   171      53.208  33.541  28.305  1.00  0.00           C  
ATOM   2675  OE1 GLU   171      53.061  32.688  29.132  1.00  0.00           O  
ATOM   2676  OE2 GLU   171      52.737  33.290  27.173  1.00  0.00           O1-
ATOM   2677  H   GLU   171      51.260  34.763  30.316  1.00  0.00           H  
ATOM   2678  HA  GLU   171      53.577  36.004  31.698  1.00  0.00           H  
ATOM   2679  HB2 GLU   171      55.094  35.796  30.076  1.00  0.00           H  
ATOM   2680  HB3 GLU   171      54.506  34.137  30.579  1.00  0.00           H  
ATOM   2681  HG2 GLU   171      53.781  35.693  28.031  1.00  0.00           H  
ATOM   2682  HG3 GLU   171      55.002  34.641  28.055  1.00  0.00           H  
ATOM   2683  N   TYR   172      51.659  37.745  30.628  1.00  0.00           N  
ATOM   2684  CA  TYR   172      51.114  39.041  30.144  1.00  0.00           C  
ATOM   2685  C   TYR   172      52.023  40.271  30.258  1.00  0.00           C  
ATOM   2686  O   TYR   172      52.649  40.504  31.272  1.00  0.00           O  
ATOM   2687  CB  TYR   172      49.820  39.312  30.894  1.00  0.00           C  
ATOM   2688  CG  TYR   172      48.791  38.207  31.016  1.00  0.00           C  
ATOM   2689  CD1 TYR   172      47.978  38.306  32.152  1.00  0.00           C  
ATOM   2690  CE1 TYR   172      46.945  37.414  32.191  1.00  0.00           C  
ATOM   2691  CZ  TYR   172      46.592  36.463  31.121  1.00  0.00           C  
ATOM   2692  OH  TYR   172      45.476  35.673  31.081  1.00  0.00           O  
ATOM   2693  CE2 TYR   172      47.513  36.351  30.069  1.00  0.00           C  
ATOM   2694  CD2 TYR   172      48.571  37.288  29.974  1.00  0.00           C  
ATOM   2695  H   TYR   172      51.060  37.193  31.225  1.00  0.00           H  
ATOM   2696  HA  TYR   172      50.794  38.856  29.119  1.00  0.00           H  
ATOM   2697  HB2 TYR   172      50.114  39.603  31.903  1.00  0.00           H  
ATOM   2698  HB3 TYR   172      49.382  40.164  30.376  1.00  0.00           H  
ATOM   2699  HD1 TYR   172      48.143  39.055  32.912  1.00  0.00           H  
ATOM   2700  HE1 TYR   172      46.199  37.403  32.971  1.00  0.00           H  
ATOM   2701  HH  TYR   172      45.635  34.921  30.506  1.00  0.00           H  
ATOM   2702  HE2 TYR   172      47.260  35.740  29.215  1.00  0.00           H  
ATOM   2703  HD2 TYR   172      49.276  37.261  29.156  1.00  0.00           H  
ATOM   2704  N   ALA   173      52.130  41.092  29.253  1.00  0.00           N  
ATOM   2705  CA  ALA   173      53.045  42.164  29.130  1.00  0.00           C  
ATOM   2706  C   ALA   173      52.668  43.378  29.952  1.00  0.00           C  
ATOM   2707  O   ALA   173      51.555  43.663  30.320  1.00  0.00           O  
ATOM   2708  CB  ALA   173      52.975  42.557  27.617  1.00  0.00           C  
ATOM   2709  H   ALA   173      51.475  40.965  28.494  1.00  0.00           H  
ATOM   2710  HA  ALA   173      54.078  41.832  29.234  1.00  0.00           H  
ATOM   2711  HB1 ALA   173      51.950  42.893  27.460  1.00  0.00           H  
ATOM   2712  HB2 ALA   173      53.642  43.396  27.415  1.00  0.00           H  
ATOM   2713  HB3 ALA   173      53.328  41.816  26.900  1.00  0.00           H  
ATOM   2714  N   LYS   174      53.722  44.213  30.175  1.00  0.00           N  
ATOM   2715  CA  LYS   174      53.756  45.418  31.034  1.00  0.00           C  
ATOM   2716  C   LYS   174      53.770  46.624  30.073  1.00  0.00           C  
ATOM   2717  O   LYS   174      54.021  46.491  28.892  1.00  0.00           O  
ATOM   2718  CB  LYS   174      54.892  45.354  32.034  1.00  0.00           C  
ATOM   2719  CG  LYS   174      54.847  44.323  33.187  1.00  0.00           C  
ATOM   2720  CD  LYS   174      56.086  44.436  34.000  1.00  0.00           C  
ATOM   2721  CE  LYS   174      56.258  45.808  34.742  1.00  0.00           C  
ATOM   2722  NZ  LYS   174      57.080  45.648  35.959  1.00  0.00           N1+
ATOM   2723  H   LYS   174      54.567  43.797  29.812  1.00  0.00           H  
ATOM   2724  HA  LYS   174      52.802  45.531  31.548  1.00  0.00           H  
ATOM   2725  HB2 LYS   174      55.726  45.012  31.421  1.00  0.00           H  
ATOM   2726  HB3 LYS   174      55.123  46.353  32.405  1.00  0.00           H  
ATOM   2727  HG2 LYS   174      53.955  44.521  33.782  1.00  0.00           H  
ATOM   2728  HG3 LYS   174      54.743  43.330  32.751  1.00  0.00           H  
ATOM   2729  HD2 LYS   174      56.016  43.658  34.760  1.00  0.00           H  
ATOM   2730  HD3 LYS   174      56.949  44.249  33.361  1.00  0.00           H  
ATOM   2731  HE2 LYS   174      56.724  46.479  34.021  1.00  0.00           H  
ATOM   2732  HE3 LYS   174      55.288  46.187  35.067  1.00  0.00           H  
ATOM   2733  HZ1 LYS   174      56.698  44.862  36.465  1.00  0.00           H  
ATOM   2734  HZ2 LYS   174      58.044  45.595  35.662  1.00  0.00           H  
ATOM   2735  HZ3 LYS   174      57.049  46.409  36.623  1.00  0.00           H  
ATOM   2736  N   GLU   175      53.640  47.825  30.687  1.00  0.00           N  
ATOM   2737  CA  GLU   175      53.515  49.181  30.184  1.00  0.00           C  
ATOM   2738  C   GLU   175      54.924  49.750  29.784  1.00  0.00           C  
ATOM   2739  O   GLU   175      54.989  50.790  29.100  1.00  0.00           O  
ATOM   2740  CB  GLU   175      52.984  50.019  31.363  1.00  0.00           C  
ATOM   2741  CG  GLU   175      52.381  51.423  31.078  1.00  0.00           C  
ATOM   2742  CD  GLU   175      51.234  51.463  30.148  1.00  0.00           C  
ATOM   2743  OE1 GLU   175      51.425  51.463  28.872  1.00  0.00           O  
ATOM   2744  OE2 GLU   175      50.078  51.440  30.632  1.00  0.00           O1-
ATOM   2745  H   GLU   175      53.366  47.787  31.659  1.00  0.00           H  
ATOM   2746  HA  GLU   175      52.788  49.258  29.375  1.00  0.00           H  
ATOM   2747  HB2 GLU   175      52.247  49.411  31.888  1.00  0.00           H  
ATOM   2748  HB3 GLU   175      53.793  50.105  32.088  1.00  0.00           H  
ATOM   2749  HG2 GLU   175      52.055  51.865  32.020  1.00  0.00           H  
ATOM   2750  HG3 GLU   175      53.213  52.036  30.732  1.00  0.00           H  
ATOM   2751  N   ASP   176      55.997  48.953  30.097  1.00  0.00           N  
ATOM   2752  CA  ASP   176      57.374  49.054  29.562  1.00  0.00           C  
ATOM   2753  C   ASP   176      57.740  47.949  28.547  1.00  0.00           C  
ATOM   2754  O   ASP   176      58.877  47.802  28.070  1.00  0.00           O  
ATOM   2755  CB  ASP   176      58.246  49.253  30.814  1.00  0.00           C  
ATOM   2756  CG  ASP   176      58.581  47.993  31.566  1.00  0.00           C  
ATOM   2757  OD1 ASP   176      58.116  46.883  31.222  1.00  0.00           O  
ATOM   2758  OD2 ASP   176      59.505  48.143  32.340  1.00  0.00           O1-
ATOM   2759  H   ASP   176      55.790  48.145  30.666  1.00  0.00           H  
ATOM   2760  HA  ASP   176      57.368  49.999  29.018  1.00  0.00           H  
ATOM   2761  HB2 ASP   176      59.185  49.740  30.554  1.00  0.00           H  
ATOM   2762  HB3 ASP   176      57.730  49.931  31.494  1.00  0.00           H  
ATOM   2763  N   GLY   177      56.800  47.102  28.150  1.00  0.00           N  
ATOM   2764  CA  GLY   177      56.992  46.044  27.085  1.00  0.00           C  
ATOM   2765  C   GLY   177      57.574  44.702  27.597  1.00  0.00           C  
ATOM   2766  O   GLY   177      57.519  43.745  26.857  1.00  0.00           O  
ATOM   2767  H   GLY   177      55.866  47.370  28.424  1.00  0.00           H  
ATOM   2768  HA2 GLY   177      56.006  45.744  26.731  1.00  0.00           H  
ATOM   2769  HA3 GLY   177      57.616  46.452  26.289  1.00  0.00           H  
ATOM   2770  N   SER   178      58.151  44.661  28.819  1.00  0.00           N  
ATOM   2771  CA  SER   178      58.680  43.463  29.469  1.00  0.00           C  
ATOM   2772  C   SER   178      57.571  42.624  30.074  1.00  0.00           C  
ATOM   2773  O   SER   178      56.372  43.033  30.096  1.00  0.00           O  
ATOM   2774  CB  SER   178      59.734  43.909  30.465  1.00  0.00           C  
ATOM   2775  OG  SER   178      59.249  44.545  31.632  1.00  0.00           O  
ATOM   2776  H   SER   178      58.136  45.555  29.289  1.00  0.00           H  
ATOM   2777  HA  SER   178      59.147  42.903  28.659  1.00  0.00           H  
ATOM   2778  HB2 SER   178      60.284  43.024  30.785  1.00  0.00           H  
ATOM   2779  HB3 SER   178      60.418  44.564  29.925  1.00  0.00           H  
ATOM   2780  HG  SER   178      58.860  45.375  31.347  1.00  0.00           H  
ATOM   2781  N   LYS   179      57.774  41.423  30.650  1.00  0.00           N  
ATOM   2782  CA  LYS   179      56.684  40.525  31.035  1.00  0.00           C  
ATOM   2783  C   LYS   179      56.484  40.374  32.537  1.00  0.00           C  
ATOM   2784  O   LYS   179      57.427  40.781  33.250  1.00  0.00           O  
ATOM   2785  CB  LYS   179      56.850  39.162  30.329  1.00  0.00           C  
ATOM   2786  CG  LYS   179      57.042  39.340  28.803  1.00  0.00           C  
ATOM   2787  CD  LYS   179      57.073  37.917  28.206  1.00  0.00           C  
ATOM   2788  CE  LYS   179      57.367  37.783  26.740  1.00  0.00           C  
ATOM   2789  NZ  LYS   179      56.543  38.593  25.855  1.00  0.00           N1+
ATOM   2790  H   LYS   179      58.724  41.098  30.759  1.00  0.00           H  
ATOM   2791  HA  LYS   179      55.759  40.983  30.681  1.00  0.00           H  
ATOM   2792  HB2 LYS   179      57.719  38.625  30.707  1.00  0.00           H  
ATOM   2793  HB3 LYS   179      55.912  38.626  30.480  1.00  0.00           H  
ATOM   2794  HG2 LYS   179      56.214  39.891  28.358  1.00  0.00           H  
ATOM   2795  HG3 LYS   179      58.008  39.820  28.640  1.00  0.00           H  
ATOM   2796  HD2 LYS   179      57.795  37.337  28.781  1.00  0.00           H  
ATOM   2797  HD3 LYS   179      56.126  37.400  28.359  1.00  0.00           H  
ATOM   2798  HE2 LYS   179      58.427  38.021  26.655  1.00  0.00           H  
ATOM   2799  HE3 LYS   179      57.286  36.720  26.512  1.00  0.00           H  
ATOM   2800  HZ1 LYS   179      55.568  38.525  26.110  1.00  0.00           H  
ATOM   2801  HZ2 LYS   179      56.841  39.556  25.913  1.00  0.00           H  
ATOM   2802  HZ3 LYS   179      56.629  38.334  24.883  1.00  0.00           H  
ATOM   2803  N   ARG   180      55.325  39.824  32.948  1.00  0.00           N  
ATOM   2804  CA  ARG   180      54.932  39.451  34.374  1.00  0.00           C  
ATOM   2805  C   ARG   180      54.166  38.052  34.364  1.00  0.00           C  
ATOM   2806  O   ARG   180      53.134  37.757  33.761  1.00  0.00           O  
ATOM   2807  CB  ARG   180      53.964  40.541  34.934  1.00  0.00           C  
ATOM   2808  CG  ARG   180      53.549  40.271  36.375  1.00  0.00           C  
ATOM   2809  CD  ARG   180      52.566  41.369  36.931  1.00  0.00           C  
ATOM   2810  NE  ARG   180      52.616  41.532  38.363  1.00  0.00           N  
ATOM   2811  CZ  ARG   180      51.728  42.177  39.074  1.00  0.00           C  
ATOM   2812  NH1 ARG   180      50.642  42.735  38.597  1.00  0.00           N  
ATOM   2813  NH2 ARG   180      51.866  42.112  40.392  1.00  0.00           N1+
ATOM   2814  H   ARG   180      54.679  39.596  32.206  1.00  0.00           H  
ATOM   2815  HA  ARG   180      55.820  39.369  34.999  1.00  0.00           H  
ATOM   2816  HB2 ARG   180      54.461  41.511  34.926  1.00  0.00           H  
ATOM   2817  HB3 ARG   180      53.068  40.685  34.331  1.00  0.00           H  
ATOM   2818  HG2 ARG   180      53.019  39.319  36.396  1.00  0.00           H  
ATOM   2819  HG3 ARG   180      54.429  40.193  37.014  1.00  0.00           H  
ATOM   2820  HD2 ARG   180      52.773  42.306  36.413  1.00  0.00           H  
ATOM   2821  HD3 ARG   180      51.541  41.126  36.649  1.00  0.00           H  
ATOM   2822  HE  ARG   180      53.227  40.968  38.936  1.00  0.00           H  
ATOM   2823 HH11 ARG   180      50.582  42.744  37.589  1.00  0.00           H  
ATOM   2824 HH12 ARG   180      50.063  43.331  39.170  1.00  0.00           H  
ATOM   2825 HH21 ARG   180      52.700  41.640  40.712  1.00  0.00           H  
ATOM   2826 HH22 ARG   180      51.235  42.618  40.996  1.00  0.00           H  
ATOM   2827  N   THR   181      54.829  37.107  35.038  1.00  0.00           N  
ATOM   2828  CA  THR   181      54.368  35.688  34.967  1.00  0.00           C  
ATOM   2829  C   THR   181      53.318  35.330  36.049  1.00  0.00           C  
ATOM   2830  O   THR   181      53.314  35.911  37.176  1.00  0.00           O  
ATOM   2831  CB  THR   181      55.605  34.769  35.018  1.00  0.00           C  
ATOM   2832  CG2 THR   181      56.369  34.906  33.706  1.00  0.00           C  
ATOM   2833  OG1 THR   181      56.524  35.106  35.967  1.00  0.00           O  
ATOM   2834  H   THR   181      55.633  37.340  35.603  1.00  0.00           H  
ATOM   2835  HA  THR   181      53.984  35.434  33.979  1.00  0.00           H  
ATOM   2836  HB  THR   181      55.325  33.724  35.154  1.00  0.00           H  
ATOM   2837 HG21 THR   181      55.861  34.362  32.909  1.00  0.00           H  
ATOM   2838 HG22 THR   181      56.412  35.963  33.443  1.00  0.00           H  
ATOM   2839 HG23 THR   181      57.360  34.500  33.908  1.00  0.00           H  
ATOM   2840  HG1 THR   181      56.191  34.789  36.809  1.00  0.00           H  
ATOM   2841  N   GLY   182      52.476  34.409  35.817  1.00  0.00           N  
ATOM   2842  CA  GLY   182      51.330  34.093  36.702  1.00  0.00           C  
ATOM   2843  C   GLY   182      50.675  32.777  36.453  1.00  0.00           C  
ATOM   2844  O   GLY   182      51.227  31.878  35.855  1.00  0.00           O  
ATOM   2845  H   GLY   182      52.512  34.021  34.885  1.00  0.00           H  
ATOM   2846  HA2 GLY   182      51.715  34.204  37.715  1.00  0.00           H  
ATOM   2847  HA3 GLY   182      50.720  34.932  36.366  1.00  0.00           H  
ATOM   2848  N   MET   183      49.464  32.577  36.954  1.00  0.00           N  
ATOM   2849  CA  MET   183      48.739  31.356  36.933  1.00  0.00           C  
ATOM   2850  C   MET   183      47.244  31.725  37.087  1.00  0.00           C  
ATOM   2851  O   MET   183      46.827  32.504  37.986  1.00  0.00           O  
ATOM   2852  CB  MET   183      49.251  30.440  37.978  1.00  0.00           C  
ATOM   2853  CG  MET   183      48.288  29.245  38.268  1.00  0.00           C  
ATOM   2854  SD  MET   183      48.879  27.870  39.309  1.00  0.00           S  
ATOM   2855  CE  MET   183      49.879  27.011  38.081  1.00  0.00           C  
ATOM   2856  H   MET   183      49.040  33.328  37.480  1.00  0.00           H  
ATOM   2857  HA  MET   183      48.823  30.928  35.934  1.00  0.00           H  
ATOM   2858  HB2 MET   183      50.250  30.097  37.706  1.00  0.00           H  
ATOM   2859  HB3 MET   183      49.247  31.031  38.895  1.00  0.00           H  
ATOM   2860  HG2 MET   183      47.327  29.658  38.575  1.00  0.00           H  
ATOM   2861  HG3 MET   183      48.028  28.730  37.343  1.00  0.00           H  
ATOM   2862  HE1 MET   183      49.081  26.454  37.590  1.00  0.00           H  
ATOM   2863  HE2 MET   183      50.387  27.725  37.434  1.00  0.00           H  
ATOM   2864  HE3 MET   183      50.675  26.389  38.491  1.00  0.00           H  
ATOM   2865  N   VAL   184      46.426  31.219  36.158  1.00  0.00           N  
ATOM   2866  CA  VAL   184      44.943  31.215  36.276  1.00  0.00           C  
ATOM   2867  C   VAL   184      44.615  30.109  37.290  1.00  0.00           C  
ATOM   2868  O   VAL   184      45.086  28.960  37.239  1.00  0.00           O  
ATOM   2869  CB  VAL   184      44.325  30.915  34.909  1.00  0.00           C  
ATOM   2870  CG1 VAL   184      42.858  31.096  34.971  1.00  0.00           C  
ATOM   2871  CG2 VAL   184      44.918  31.712  33.736  1.00  0.00           C  
ATOM   2872  H   VAL   184      46.825  30.518  35.551  1.00  0.00           H  
ATOM   2873  HA  VAL   184      44.612  32.195  36.623  1.00  0.00           H  
ATOM   2874  HB  VAL   184      44.535  29.875  34.658  1.00  0.00           H  
ATOM   2875 HG11 VAL   184      42.291  30.610  35.765  1.00  0.00           H  
ATOM   2876 HG12 VAL   184      42.616  32.155  35.061  1.00  0.00           H  
ATOM   2877 HG13 VAL   184      42.416  30.794  34.021  1.00  0.00           H  
ATOM   2878 HG21 VAL   184      45.992  31.525  33.752  1.00  0.00           H  
ATOM   2879 HG22 VAL   184      44.417  31.460  32.802  1.00  0.00           H  
ATOM   2880 HG23 VAL   184      44.560  32.725  33.920  1.00  0.00           H  
ATOM   2881  N   ILE   185      43.702  30.421  38.204  1.00  0.00           N  
ATOM   2882  CA  ILE   185      43.514  29.696  39.461  1.00  0.00           C  
ATOM   2883  C   ILE   185      42.025  29.429  39.662  1.00  0.00           C  
ATOM   2884  O   ILE   185      41.780  28.398  40.265  1.00  0.00           O  
ATOM   2885  CB  ILE   185      44.014  30.378  40.681  1.00  0.00           C  
ATOM   2886  CG2 ILE   185      45.497  30.391  40.569  1.00  0.00           C  
ATOM   2887  CG1 ILE   185      43.454  31.837  40.957  1.00  0.00           C  
ATOM   2888  CD1 ILE   185      44.028  32.474  42.225  1.00  0.00           C  
ATOM   2889  H   ILE   185      43.280  31.335  38.130  1.00  0.00           H  
ATOM   2890  HA  ILE   185      43.962  28.721  39.269  1.00  0.00           H  
ATOM   2891  HB  ILE   185      43.730  29.809  41.566  1.00  0.00           H  
ATOM   2892 HG21 ILE   185      45.792  31.092  39.789  1.00  0.00           H  
ATOM   2893 HG22 ILE   185      45.893  30.771  41.511  1.00  0.00           H  
ATOM   2894 HG23 ILE   185      45.815  29.360  40.418  1.00  0.00           H  
ATOM   2895 HG12 ILE   185      43.591  32.457  40.071  1.00  0.00           H  
ATOM   2896 HG13 ILE   185      42.405  31.655  41.189  1.00  0.00           H  
ATOM   2897 HD11 ILE   185      43.590  33.463  42.363  1.00  0.00           H  
ATOM   2898 HD12 ILE   185      43.674  31.938  43.106  1.00  0.00           H  
ATOM   2899 HD13 ILE   185      45.109  32.568  42.116  1.00  0.00           H  
ATOM   2900  N   HIS   186      41.149  30.238  39.124  1.00  0.00           N  
ATOM   2901  CA  HIS   186      39.642  30.028  39.188  1.00  0.00           C  
ATOM   2902  C   HIS   186      38.901  30.766  38.066  1.00  0.00           C  
ATOM   2903  O   HIS   186      39.475  31.534  37.396  1.00  0.00           O  
ATOM   2904  CB  HIS   186      39.110  30.516  40.583  1.00  0.00           C  
ATOM   2905  CG  HIS   186      37.617  30.647  40.672  1.00  0.00           C  
ATOM   2906  ND1 HIS   186      36.789  29.530  40.857  1.00  0.00           N  
ATOM   2907  CE1 HIS   186      35.550  30.023  40.612  1.00  0.00           C  
ATOM   2908  NE2 HIS   186      35.531  31.354  40.450  1.00  0.00           N  
ATOM   2909  CD2 HIS   186      36.841  31.793  40.484  1.00  0.00           C  
ATOM   2910  H   HIS   186      41.384  31.098  38.649  1.00  0.00           H  
ATOM   2911  HA  HIS   186      39.405  28.965  39.181  1.00  0.00           H  
ATOM   2912  HB2 HIS   186      39.364  29.892  41.440  1.00  0.00           H  
ATOM   2913  HB3 HIS   186      39.483  31.531  40.717  1.00  0.00           H  
ATOM   2914  HE1 HIS   186      34.682  29.414  40.814  1.00  0.00           H  
ATOM   2915  HE2 HIS   186      34.666  31.873  40.414  1.00  0.00           H  
ATOM   2916  HD2 HIS   186      37.211  32.803  40.395  1.00  0.00           H  
ATOM   2917  N   GLN   187      37.616  30.324  37.855  1.00  0.00           N  
ATOM   2918  CA  GLN   187      36.834  30.690  36.670  1.00  0.00           C  
ATOM   2919  C   GLN   187      35.330  30.956  37.134  1.00  0.00           C  
ATOM   2920  O   GLN   187      34.687  29.979  37.524  1.00  0.00           O  
ATOM   2921  CB  GLN   187      36.929  29.638  35.591  1.00  0.00           C  
ATOM   2922  CG  GLN   187      36.243  29.968  34.239  1.00  0.00           C  
ATOM   2923  CD  GLN   187      36.145  28.797  33.224  1.00  0.00           C  
ATOM   2924  OE1 GLN   187      36.438  27.626  33.447  1.00  0.00           O  
ATOM   2925  NE2 GLN   187      35.646  29.127  32.076  1.00  0.00           N  
ATOM   2926  H   GLN   187      37.238  29.746  38.591  1.00  0.00           H  
ATOM   2927  HA  GLN   187      37.302  31.565  36.219  1.00  0.00           H  
ATOM   2928  HB2 GLN   187      37.989  29.455  35.414  1.00  0.00           H  
ATOM   2929  HB3 GLN   187      36.445  28.745  35.987  1.00  0.00           H  
ATOM   2930  HG2 GLN   187      35.211  30.147  34.541  1.00  0.00           H  
ATOM   2931  HG3 GLN   187      36.683  30.854  33.781  1.00  0.00           H  
ATOM   2932 HE21 GLN   187      35.383  30.093  31.938  1.00  0.00           H  
ATOM   2933 HE22 GLN   187      35.372  28.490  31.342  1.00  0.00           H  
ATOM   2934  N   VAL   188      34.876  32.225  37.079  1.00  0.00           N  
ATOM   2935  CA  VAL   188      33.671  32.617  37.876  1.00  0.00           C  
ATOM   2936  C   VAL   188      32.443  31.989  37.375  1.00  0.00           C  
ATOM   2937  O   VAL   188      32.111  32.004  36.202  1.00  0.00           O  
ATOM   2938  CB  VAL   188      33.471  34.147  37.817  1.00  0.00           C  
ATOM   2939  CG1 VAL   188      32.332  34.605  38.848  1.00  0.00           C  
ATOM   2940  CG2 VAL   188      34.712  34.914  38.145  1.00  0.00           C  
ATOM   2941  H   VAL   188      35.364  32.847  36.451  1.00  0.00           H  
ATOM   2942  HA  VAL   188      33.854  32.315  38.908  1.00  0.00           H  
ATOM   2943  HB  VAL   188      33.089  34.369  36.821  1.00  0.00           H  
ATOM   2944 HG11 VAL   188      31.410  34.254  38.387  1.00  0.00           H  
ATOM   2945 HG12 VAL   188      32.676  34.089  39.744  1.00  0.00           H  
ATOM   2946 HG13 VAL   188      32.310  35.693  38.912  1.00  0.00           H  
ATOM   2947 HG21 VAL   188      35.505  34.691  37.431  1.00  0.00           H  
ATOM   2948 HG22 VAL   188      34.496  35.959  37.924  1.00  0.00           H  
ATOM   2949 HG23 VAL   188      34.971  34.769  39.194  1.00  0.00           H  
ATOM   2950  N   GLU   189      31.640  31.428  38.180  1.00  0.00           N  
ATOM   2951  CA  GLU   189      30.496  30.562  37.766  1.00  0.00           C  
ATOM   2952  C   GLU   189      29.284  31.395  37.209  1.00  0.00           C  
ATOM   2953  O   GLU   189      28.694  31.000  36.170  1.00  0.00           O  
ATOM   2954  CB  GLU   189      29.924  29.732  38.911  1.00  0.00           C  
ATOM   2955  CG  GLU   189      31.047  28.804  39.521  1.00  0.00           C  
ATOM   2956  CD  GLU   189      31.455  27.705  38.593  1.00  0.00           C  
ATOM   2957  OE1 GLU   189      32.118  26.758  39.084  1.00  0.00           O  
ATOM   2958  OE2 GLU   189      31.272  27.724  37.387  1.00  0.00           O1-
ATOM   2959  H   GLU   189      31.970  31.210  39.109  1.00  0.00           H  
ATOM   2960  HA  GLU   189      30.806  29.956  36.915  1.00  0.00           H  
ATOM   2961  HB2 GLU   189      29.587  30.448  39.660  1.00  0.00           H  
ATOM   2962  HB3 GLU   189      29.111  29.074  38.602  1.00  0.00           H  
ATOM   2963  HG2 GLU   189      31.963  29.363  39.709  1.00  0.00           H  
ATOM   2964  HG3 GLU   189      30.516  28.531  40.433  1.00  0.00           H  
ATOM   2965  N   ALA   190      28.994  32.609  37.687  1.00  0.00           N  
ATOM   2966  CA  ALA   190      28.031  33.542  37.098  1.00  0.00           C  
ATOM   2967  C   ALA   190      28.480  34.303  35.871  1.00  0.00           C  
ATOM   2968  O   ALA   190      27.631  34.881  35.222  1.00  0.00           O  
ATOM   2969  CB  ALA   190      27.510  34.566  38.143  1.00  0.00           C  
ATOM   2970  H   ALA   190      29.540  32.817  38.511  1.00  0.00           H  
ATOM   2971  HA  ALA   190      27.234  32.921  36.688  1.00  0.00           H  
ATOM   2972  HB1 ALA   190      26.732  35.077  37.575  1.00  0.00           H  
ATOM   2973  HB2 ALA   190      27.101  33.977  38.964  1.00  0.00           H  
ATOM   2974  HB3 ALA   190      28.353  35.154  38.503  1.00  0.00           H  
ATOM   2975  N   LYS   191      29.746  34.292  35.541  1.00  0.00           N  
ATOM   2976  CA  LYS   191      30.355  34.808  34.335  1.00  0.00           C  
ATOM   2977  C   LYS   191      31.601  33.948  34.030  1.00  0.00           C  
ATOM   2978  O   LYS   191      32.711  34.363  34.305  1.00  0.00           O  
ATOM   2979  CB  LYS   191      30.756  36.389  34.554  1.00  0.00           C  
ATOM   2980  CG  LYS   191      29.542  37.328  34.468  1.00  0.00           C  
ATOM   2981  CD  LYS   191      28.883  37.305  33.092  1.00  0.00           C  
ATOM   2982  CE  LYS   191      29.731  37.658  31.873  1.00  0.00           C  
ATOM   2983  NZ  LYS   191      28.946  37.476  30.603  1.00  0.00           N1+
ATOM   2984  H   LYS   191      30.317  33.712  36.139  1.00  0.00           H  
ATOM   2985  HA  LYS   191      29.733  34.746  33.442  1.00  0.00           H  
ATOM   2986  HB2 LYS   191      31.268  36.501  35.510  1.00  0.00           H  
ATOM   2987  HB3 LYS   191      31.474  36.646  33.775  1.00  0.00           H  
ATOM   2988  HG2 LYS   191      28.850  37.039  35.259  1.00  0.00           H  
ATOM   2989  HG3 LYS   191      29.972  38.302  34.700  1.00  0.00           H  
ATOM   2990  HD2 LYS   191      28.216  36.447  33.004  1.00  0.00           H  
ATOM   2991  HD3 LYS   191      28.141  38.100  33.155  1.00  0.00           H  
ATOM   2992  HE2 LYS   191      30.074  38.680  32.032  1.00  0.00           H  
ATOM   2993  HE3 LYS   191      30.639  37.055  31.874  1.00  0.00           H  
ATOM   2994  HZ1 LYS   191      29.503  37.906  29.878  1.00  0.00           H  
ATOM   2995  HZ2 LYS   191      28.831  36.485  30.445  1.00  0.00           H  
ATOM   2996  HZ3 LYS   191      28.037  37.916  30.617  1.00  0.00           H  
ATOM   2997  N   PRO   192      31.387  32.823  33.336  1.00  0.00           N  
ATOM   2998  CA  PRO   192      32.510  31.899  33.017  1.00  0.00           C  
ATOM   2999  C   PRO   192      33.646  32.511  32.190  1.00  0.00           C  
ATOM   3000  O   PRO   192      34.724  31.915  32.206  1.00  0.00           O  
ATOM   3001  CD  PRO   192      30.078  32.098  33.109  1.00  0.00           C  
ATOM   3002  CG  PRO   192      30.436  30.656  32.845  1.00  0.00           C  
ATOM   3003  CB  PRO   192      31.834  30.763  32.202  1.00  0.00           C  
ATOM   3004  HD2 PRO   192      29.610  32.490  32.206  1.00  0.00           H  
ATOM   3005  HD3 PRO   192      29.470  32.083  34.013  1.00  0.00           H  
ATOM   3006  HG2 PRO   192      29.756  30.337  32.055  1.00  0.00           H  
ATOM   3007  HG3 PRO   192      30.447  29.992  33.709  1.00  0.00           H  
ATOM   3008  HB2 PRO   192      31.819  31.091  31.162  1.00  0.00           H  
ATOM   3009  HB3 PRO   192      32.292  29.777  32.277  1.00  0.00           H  
ATOM   3010  HA  PRO   192      32.966  31.510  33.927  1.00  0.00           H  
ATOM   3011  N   SER   193      33.410  33.559  31.468  1.00  0.00           N  
ATOM   3012  CA  SER   193      34.414  34.363  30.723  1.00  0.00           C  
ATOM   3013  C   SER   193      35.453  34.996  31.721  1.00  0.00           C  
ATOM   3014  O   SER   193      36.593  35.223  31.322  1.00  0.00           O  
ATOM   3015  CB  SER   193      33.807  35.446  29.767  1.00  0.00           C  
ATOM   3016  OG  SER   193      33.147  36.463  30.516  1.00  0.00           O  
ATOM   3017  H   SER   193      32.455  33.850  31.620  1.00  0.00           H  
ATOM   3018  HA  SER   193      35.018  33.698  30.105  1.00  0.00           H  
ATOM   3019  HB2 SER   193      34.622  35.939  29.237  1.00  0.00           H  
ATOM   3020  HB3 SER   193      33.004  35.111  29.111  1.00  0.00           H  
ATOM   3021  HG  SER   193      33.698  37.250  30.496  1.00  0.00           H  
ATOM   3022  N   VAL   194      35.017  35.424  32.916  1.00  0.00           N  
ATOM   3023  CA  VAL   194      35.893  36.002  33.984  1.00  0.00           C  
ATOM   3024  C   VAL   194      36.671  34.810  34.747  1.00  0.00           C  
ATOM   3025  O   VAL   194      36.078  33.808  35.227  1.00  0.00           O  
ATOM   3026  CB  VAL   194      35.109  36.854  34.940  1.00  0.00           C  
ATOM   3027  CG1 VAL   194      35.951  37.469  36.013  1.00  0.00           C  
ATOM   3028  CG2 VAL   194      34.353  38.047  34.311  1.00  0.00           C  
ATOM   3029  H   VAL   194      34.067  35.167  33.143  1.00  0.00           H  
ATOM   3030  HA  VAL   194      36.713  36.584  33.564  1.00  0.00           H  
ATOM   3031  HB  VAL   194      34.306  36.276  35.398  1.00  0.00           H  
ATOM   3032 HG11 VAL   194      36.938  37.738  35.637  1.00  0.00           H  
ATOM   3033 HG12 VAL   194      35.570  38.426  36.368  1.00  0.00           H  
ATOM   3034 HG13 VAL   194      36.079  36.763  36.834  1.00  0.00           H  
ATOM   3035 HG21 VAL   194      33.576  37.711  33.624  1.00  0.00           H  
ATOM   3036 HG22 VAL   194      33.904  38.722  35.039  1.00  0.00           H  
ATOM   3037 HG23 VAL   194      35.108  38.567  33.721  1.00  0.00           H  
ATOM   3038  N   TYR   195      37.943  35.086  34.945  1.00  0.00           N  
ATOM   3039  CA  TYR   195      39.005  34.219  35.506  1.00  0.00           C  
ATOM   3040  C   TYR   195      39.870  34.909  36.609  1.00  0.00           C  
ATOM   3041  O   TYR   195      40.352  36.052  36.424  1.00  0.00           O  
ATOM   3042  CB  TYR   195      39.945  33.653  34.456  1.00  0.00           C  
ATOM   3043  CG  TYR   195      39.335  32.634  33.505  1.00  0.00           C  
ATOM   3044  CD1 TYR   195      38.842  33.065  32.259  1.00  0.00           C  
ATOM   3045  CE1 TYR   195      38.502  32.143  31.274  1.00  0.00           C  
ATOM   3046  CZ  TYR   195      38.832  30.845  31.452  1.00  0.00           C  
ATOM   3047  OH  TYR   195      38.604  29.917  30.545  1.00  0.00           O  
ATOM   3048  CE2 TYR   195      39.474  30.440  32.655  1.00  0.00           C  
ATOM   3049  CD2 TYR   195      39.655  31.292  33.713  1.00  0.00           C  
ATOM   3050  H   TYR   195      38.280  35.933  34.508  1.00  0.00           H  
ATOM   3051  HA  TYR   195      38.526  33.348  35.953  1.00  0.00           H  
ATOM   3052  HB2 TYR   195      40.270  34.511  33.867  1.00  0.00           H  
ATOM   3053  HB3 TYR   195      40.828  33.239  34.943  1.00  0.00           H  
ATOM   3054  HD1 TYR   195      38.593  34.105  32.106  1.00  0.00           H  
ATOM   3055  HE1 TYR   195      37.944  32.489  30.416  1.00  0.00           H  
ATOM   3056  HH  TYR   195      38.334  30.209  29.672  1.00  0.00           H  
ATOM   3057  HE2 TYR   195      39.777  29.404  32.633  1.00  0.00           H  
ATOM   3058  HD2 TYR   195      40.011  30.980  34.684  1.00  0.00           H  
ATOM   3059  N   PHE   196      40.143  34.231  37.711  1.00  0.00           N  
ATOM   3060  CA  PHE   196      41.167  34.727  38.725  1.00  0.00           C  
ATOM   3061  C   PHE   196      42.644  34.425  38.303  1.00  0.00           C  
ATOM   3062  O   PHE   196      42.912  33.273  37.924  1.00  0.00           O  
ATOM   3063  CB  PHE   196      40.844  34.143  40.092  1.00  0.00           C  
ATOM   3064  CG  PHE   196      39.623  34.496  40.835  1.00  0.00           C  
ATOM   3065  CD1 PHE   196      38.643  35.307  40.265  1.00  0.00           C  
ATOM   3066  CE1 PHE   196      37.386  35.491  40.846  1.00  0.00           C  
ATOM   3067  CZ  PHE   196      37.183  35.092  42.147  1.00  0.00           C  
ATOM   3068  CE2 PHE   196      38.161  34.331  42.804  1.00  0.00           C  
ATOM   3069  CD2 PHE   196      39.406  34.048  42.179  1.00  0.00           C  
ATOM   3070  H   PHE   196      39.799  33.298  37.890  1.00  0.00           H  
ATOM   3071  HA  PHE   196      41.147  35.817  38.710  1.00  0.00           H  
ATOM   3072  HB2 PHE   196      40.766  33.086  39.837  1.00  0.00           H  
ATOM   3073  HB3 PHE   196      41.750  34.326  40.669  1.00  0.00           H  
ATOM   3074  HD1 PHE   196      38.811  35.689  39.269  1.00  0.00           H  
ATOM   3075  HE1 PHE   196      36.637  36.115  40.382  1.00  0.00           H  
ATOM   3076  HZ  PHE   196      36.297  35.424  42.668  1.00  0.00           H  
ATOM   3077  HE2 PHE   196      38.069  34.002  43.829  1.00  0.00           H  
ATOM   3078  HD2 PHE   196      40.134  33.453  42.710  1.00  0.00           H  
ATOM   3079  N   ILE   197      43.506  35.505  38.288  1.00  0.00           N  
ATOM   3080  CA  ILE   197      44.949  35.341  38.150  1.00  0.00           C  
ATOM   3081  C   ILE   197      45.700  35.521  39.474  1.00  0.00           C  
ATOM   3082  O   ILE   197      45.519  36.513  40.257  1.00  0.00           O  
ATOM   3083  CB  ILE   197      45.432  36.369  37.086  1.00  0.00           C  
ATOM   3084  CG2 ILE   197      46.917  36.699  37.148  1.00  0.00           C  
ATOM   3085  CG1 ILE   197      45.082  35.726  35.675  1.00  0.00           C  
ATOM   3086  CD1 ILE   197      43.648  35.949  35.216  1.00  0.00           C  
ATOM   3087  H   ILE   197      43.173  36.444  38.456  1.00  0.00           H  
ATOM   3088  HA  ILE   197      45.188  34.363  37.734  1.00  0.00           H  
ATOM   3089  HB  ILE   197      44.923  37.328  37.183  1.00  0.00           H  
ATOM   3090 HG21 ILE   197      47.469  35.766  37.255  1.00  0.00           H  
ATOM   3091 HG22 ILE   197      47.250  37.119  36.199  1.00  0.00           H  
ATOM   3092 HG23 ILE   197      47.192  37.440  37.899  1.00  0.00           H  
ATOM   3093 HG12 ILE   197      45.696  36.095  34.854  1.00  0.00           H  
ATOM   3094 HG13 ILE   197      45.312  34.660  35.688  1.00  0.00           H  
ATOM   3095 HD11 ILE   197      42.966  35.199  35.615  1.00  0.00           H  
ATOM   3096 HD12 ILE   197      43.148  36.841  35.596  1.00  0.00           H  
ATOM   3097 HD13 ILE   197      43.635  35.977  34.126  1.00  0.00           H  
ATOM   3098  N   LYS   198      46.645  34.597  39.786  1.00  0.00           N  
ATOM   3099  CA  LYS   198      47.714  34.941  40.764  1.00  0.00           C  
ATOM   3100  C   LYS   198      48.926  35.184  39.931  1.00  0.00           C  
ATOM   3101  O   LYS   198      49.169  34.523  38.882  1.00  0.00           O  
ATOM   3102  CB  LYS   198      48.002  33.723  41.601  1.00  0.00           C  
ATOM   3103  CG  LYS   198      49.015  33.775  42.778  1.00  0.00           C  
ATOM   3104  CD  LYS   198      48.808  34.974  43.630  1.00  0.00           C  
ATOM   3105  CE  LYS   198      49.330  34.734  45.039  1.00  0.00           C  
ATOM   3106  NZ  LYS   198      50.815  34.824  45.147  1.00  0.00           N1+
ATOM   3107  H   LYS   198      46.846  33.932  39.053  1.00  0.00           H  
ATOM   3108  HA  LYS   198      47.548  35.842  41.355  1.00  0.00           H  
ATOM   3109  HB2 LYS   198      47.083  33.318  42.024  1.00  0.00           H  
ATOM   3110  HB3 LYS   198      48.302  32.928  40.918  1.00  0.00           H  
ATOM   3111  HG2 LYS   198      48.850  32.840  43.313  1.00  0.00           H  
ATOM   3112  HG3 LYS   198      49.954  33.905  42.240  1.00  0.00           H  
ATOM   3113  HD2 LYS   198      49.131  35.941  43.245  1.00  0.00           H  
ATOM   3114  HD3 LYS   198      47.734  35.135  43.726  1.00  0.00           H  
ATOM   3115  HE2 LYS   198      48.915  35.408  45.789  1.00  0.00           H  
ATOM   3116  HE3 LYS   198      49.011  33.718  45.272  1.00  0.00           H  
ATOM   3117  HZ1 LYS   198      51.165  34.619  46.072  1.00  0.00           H  
ATOM   3118  HZ2 LYS   198      51.310  34.161  44.568  1.00  0.00           H  
ATOM   3119  HZ3 LYS   198      51.257  35.703  44.917  1.00  0.00           H  
ATOM   3120  N   PHE   199      49.709  36.174  40.255  1.00  0.00           N  
ATOM   3121  CA  PHE   199      51.047  36.403  39.675  1.00  0.00           C  
ATOM   3122  C   PHE   199      52.072  35.725  40.595  1.00  0.00           C  
ATOM   3123  O   PHE   199      51.855  35.528  41.787  1.00  0.00           O  
ATOM   3124  CB  PHE   199      51.410  37.862  39.442  1.00  0.00           C  
ATOM   3125  CG  PHE   199      50.495  38.439  38.382  1.00  0.00           C  
ATOM   3126  CD1 PHE   199      49.589  39.436  38.730  1.00  0.00           C  
ATOM   3127  CE1 PHE   199      48.689  39.928  37.730  1.00  0.00           C  
ATOM   3128  CZ  PHE   199      48.769  39.521  36.359  1.00  0.00           C  
ATOM   3129  CE2 PHE   199      49.751  38.558  36.072  1.00  0.00           C  
ATOM   3130  CD2 PHE   199      50.579  38.037  37.090  1.00  0.00           C  
ATOM   3131  H   PHE   199      49.531  36.659  41.123  1.00  0.00           H  
ATOM   3132  HA  PHE   199      51.108  36.011  38.660  1.00  0.00           H  
ATOM   3133  HB2 PHE   199      51.327  38.503  40.319  1.00  0.00           H  
ATOM   3134  HB3 PHE   199      52.400  37.916  38.990  1.00  0.00           H  
ATOM   3135  HD1 PHE   199      49.613  39.884  39.713  1.00  0.00           H  
ATOM   3136  HE1 PHE   199      47.943  40.692  37.893  1.00  0.00           H  
ATOM   3137  HZ  PHE   199      48.121  39.927  35.595  1.00  0.00           H  
ATOM   3138  HE2 PHE   199      49.951  38.326  35.036  1.00  0.00           H  
ATOM   3139  HD2 PHE   199      51.414  37.427  36.779  1.00  0.00           H  
ATOM   3140  N   ASP   200      53.200  35.380  40.056  1.00  0.00           N  
ATOM   3141  CA  ASP   200      54.359  34.859  40.848  1.00  0.00           C  
ATOM   3142  C   ASP   200      55.014  35.906  41.790  1.00  0.00           C  
ATOM   3143  O   ASP   200      55.480  35.631  42.849  1.00  0.00           O  
ATOM   3144  CB  ASP   200      55.525  34.424  39.882  1.00  0.00           C  
ATOM   3145  CG  ASP   200      55.106  33.342  38.830  1.00  0.00           C  
ATOM   3146  OD1 ASP   200      54.981  32.161  39.188  1.00  0.00           O  
ATOM   3147  OD2 ASP   200      55.163  33.597  37.621  1.00  0.00           O1-
ATOM   3148  H   ASP   200      53.307  35.508  39.060  1.00  0.00           H  
ATOM   3149  HA  ASP   200      54.098  34.069  41.552  1.00  0.00           H  
ATOM   3150  HB2 ASP   200      55.979  35.278  39.379  1.00  0.00           H  
ATOM   3151  HB3 ASP   200      56.335  33.928  40.416  1.00  0.00           H  
ATOM   3152  N   ASP   201      55.037  37.088  41.278  1.00  0.00           N  
ATOM   3153  CA  ASP   201      55.792  38.216  41.934  1.00  0.00           C  
ATOM   3154  C   ASP   201      54.986  38.997  43.072  1.00  0.00           C  
ATOM   3155  O   ASP   201      55.391  40.062  43.545  1.00  0.00           O  
ATOM   3156  CB  ASP   201      56.131  39.369  40.930  1.00  0.00           C  
ATOM   3157  CG  ASP   201      54.884  40.022  40.404  1.00  0.00           C  
ATOM   3158  OD1 ASP   201      54.261  39.433  39.497  1.00  0.00           O  
ATOM   3159  OD2 ASP   201      54.521  41.161  40.857  1.00  0.00           O1-
ATOM   3160  H   ASP   201      54.806  37.154  40.297  1.00  0.00           H  
ATOM   3161  HA  ASP   201      56.693  37.861  42.436  1.00  0.00           H  
ATOM   3162  HB2 ASP   201      56.758  40.123  41.406  1.00  0.00           H  
ATOM   3163  HB3 ASP   201      56.765  38.943  40.152  1.00  0.00           H  
ATOM   3164  N   ASP   202      53.751  38.627  43.310  1.00  0.00           N  
ATOM   3165  CA  ASP   202      52.780  39.455  44.119  1.00  0.00           C  
ATOM   3166  C   ASP   202      51.737  38.611  44.804  1.00  0.00           C  
ATOM   3167  O   ASP   202      51.313  37.629  44.216  1.00  0.00           O  
ATOM   3168  CB  ASP   202      52.100  40.472  43.023  1.00  0.00           C  
ATOM   3169  CG  ASP   202      51.104  41.475  43.572  1.00  0.00           C  
ATOM   3170  OD1 ASP   202      50.743  42.418  42.827  1.00  0.00           O  
ATOM   3171  OD2 ASP   202      50.709  41.489  44.767  1.00  0.00           O1-
ATOM   3172  H   ASP   202      53.313  37.832  42.866  1.00  0.00           H  
ATOM   3173  HA  ASP   202      53.329  40.084  44.821  1.00  0.00           H  
ATOM   3174  HB2 ASP   202      52.905  40.999  42.511  1.00  0.00           H  
ATOM   3175  HB3 ASP   202      51.582  39.901  42.252  1.00  0.00           H  
ATOM   3176  N   PHE   203      51.198  39.079  45.921  1.00  0.00           N  
ATOM   3177  CA  PHE   203      50.325  38.336  46.715  1.00  0.00           C  
ATOM   3178  C   PHE   203      48.819  38.682  46.490  1.00  0.00           C  
ATOM   3179  O   PHE   203      47.938  37.830  46.814  1.00  0.00           O  
ATOM   3180  CB  PHE   203      50.713  38.635  48.173  1.00  0.00           C  
ATOM   3181  CG  PHE   203      52.093  38.061  48.566  1.00  0.00           C  
ATOM   3182  CD1 PHE   203      53.075  38.889  49.156  1.00  0.00           C  
ATOM   3183  CE1 PHE   203      54.321  38.396  49.711  1.00  0.00           C  
ATOM   3184  CZ  PHE   203      54.560  37.051  49.511  1.00  0.00           C  
ATOM   3185  CE2 PHE   203      53.520  36.240  48.894  1.00  0.00           C  
ATOM   3186  CD2 PHE   203      52.281  36.682  48.414  1.00  0.00           C  
ATOM   3187  H   PHE   203      51.534  39.977  46.238  1.00  0.00           H  
ATOM   3188  HA  PHE   203      50.354  37.259  46.550  1.00  0.00           H  
ATOM   3189  HB2 PHE   203      50.797  39.721  48.207  1.00  0.00           H  
ATOM   3190  HB3 PHE   203      50.018  38.340  48.959  1.00  0.00           H  
ATOM   3191  HD1 PHE   203      52.878  39.950  49.198  1.00  0.00           H  
ATOM   3192  HE1 PHE   203      54.943  39.017  50.339  1.00  0.00           H  
ATOM   3193  HZ  PHE   203      55.467  36.623  49.914  1.00  0.00           H  
ATOM   3194  HE2 PHE   203      53.837  35.216  48.759  1.00  0.00           H  
ATOM   3195  HD2 PHE   203      51.490  36.034  48.067  1.00  0.00           H  
ATOM   3196  N   HIS   204      48.501  39.918  45.910  1.00  0.00           N  
ATOM   3197  CA  HIS   204      47.154  40.321  45.441  1.00  0.00           C  
ATOM   3198  C   HIS   204      46.680  39.321  44.350  1.00  0.00           C  
ATOM   3199  O   HIS   204      47.416  38.991  43.442  1.00  0.00           O  
ATOM   3200  CB  HIS   204      47.313  41.782  44.863  1.00  0.00           C  
ATOM   3201  CG  HIS   204      47.748  42.841  45.806  1.00  0.00           C  
ATOM   3202  ND1 HIS   204      49.101  43.208  46.047  1.00  0.00           N1+
ATOM   3203  CE1 HIS   204      49.057  44.308  46.842  1.00  0.00           C  
ATOM   3204  NE2 HIS   204      47.790  44.666  47.110  1.00  0.00           N  
ATOM   3205  CD2 HIS   204      46.935  43.797  46.445  1.00  0.00           C  
ATOM   3206  H   HIS   204      49.288  40.451  45.570  1.00  0.00           H  
ATOM   3207  HA  HIS   204      46.427  40.215  46.246  1.00  0.00           H  
ATOM   3208  HB2 HIS   204      47.972  41.768  43.994  1.00  0.00           H  
ATOM   3209  HB3 HIS   204      46.396  42.105  44.370  1.00  0.00           H  
ATOM   3210  HD1 HIS   204      49.899  42.771  45.608  1.00  0.00           H  
ATOM   3211  HE1 HIS   204      49.923  44.889  47.125  1.00  0.00           H  
ATOM   3212  HE2 HIS   204      47.577  45.464  47.691  1.00  0.00           H  
ATOM   3213  HD2 HIS   204      45.865  43.886  46.328  1.00  0.00           H  
ATOM   3214  N   ILE   205      45.478  38.779  44.490  1.00  0.00           N  
ATOM   3215  CA  ILE   205      44.748  38.133  43.382  1.00  0.00           C  
ATOM   3216  C   ILE   205      44.167  39.234  42.527  1.00  0.00           C  
ATOM   3217  O   ILE   205      43.676  40.231  43.030  1.00  0.00           O  
ATOM   3218  CB  ILE   205      43.717  37.053  43.918  1.00  0.00           C  
ATOM   3219  CG2 ILE   205      42.846  36.512  42.742  1.00  0.00           C  
ATOM   3220  CG1 ILE   205      44.469  35.825  44.590  1.00  0.00           C  
ATOM   3221  CD1 ILE   205      43.701  35.049  45.653  1.00  0.00           C  
ATOM   3222  H   ILE   205      44.923  38.960  45.314  1.00  0.00           H  
ATOM   3223  HA  ILE   205      45.365  37.609  42.651  1.00  0.00           H  
ATOM   3224  HB  ILE   205      43.076  37.615  44.598  1.00  0.00           H  
ATOM   3225 HG21 ILE   205      42.255  37.268  42.226  1.00  0.00           H  
ATOM   3226 HG22 ILE   205      43.461  36.152  41.917  1.00  0.00           H  
ATOM   3227 HG23 ILE   205      42.178  35.713  43.061  1.00  0.00           H  
ATOM   3228 HG12 ILE   205      44.706  35.136  43.779  1.00  0.00           H  
ATOM   3229 HG13 ILE   205      45.420  36.127  45.029  1.00  0.00           H  
ATOM   3230 HD11 ILE   205      42.772  34.882  45.109  1.00  0.00           H  
ATOM   3231 HD12 ILE   205      44.134  34.067  45.844  1.00  0.00           H  
ATOM   3232 HD13 ILE   205      43.333  35.643  46.490  1.00  0.00           H  
ATOM   3233  N   TYR   206      44.440  39.071  41.265  1.00  0.00           N  
ATOM   3234  CA  TYR   206      43.847  39.825  40.172  1.00  0.00           C  
ATOM   3235  C   TYR   206      42.732  39.084  39.414  1.00  0.00           C  
ATOM   3236  O   TYR   206      42.450  37.905  39.636  1.00  0.00           O  
ATOM   3237  CB  TYR   206      44.983  40.288  39.187  1.00  0.00           C  
ATOM   3238  CG  TYR   206      46.100  41.152  39.729  1.00  0.00           C  
ATOM   3239  CD1 TYR   206      47.101  40.577  40.555  1.00  0.00           C  
ATOM   3240  CE1 TYR   206      48.112  41.435  41.111  1.00  0.00           C  
ATOM   3241  CZ  TYR   206      47.998  42.845  40.865  1.00  0.00           C  
ATOM   3242  OH  TYR   206      48.932  43.669  41.366  1.00  0.00           O  
ATOM   3243  CE2 TYR   206      46.971  43.438  40.047  1.00  0.00           C  
ATOM   3244  CD2 TYR   206      45.962  42.573  39.546  1.00  0.00           C  
ATOM   3245  H   TYR   206      44.851  38.169  41.071  1.00  0.00           H  
ATOM   3246  HA  TYR   206      43.219  40.668  40.459  1.00  0.00           H  
ATOM   3247  HB2 TYR   206      45.387  39.343  38.823  1.00  0.00           H  
ATOM   3248  HB3 TYR   206      44.465  40.718  38.330  1.00  0.00           H  
ATOM   3249  HD1 TYR   206      47.046  39.513  40.731  1.00  0.00           H  
ATOM   3250  HE1 TYR   206      48.966  40.985  41.597  1.00  0.00           H  
ATOM   3251  HH  TYR   206      49.499  43.223  42.000  1.00  0.00           H  
ATOM   3252  HE2 TYR   206      46.946  44.505  39.881  1.00  0.00           H  
ATOM   3253  HD2 TYR   206      45.029  42.972  39.179  1.00  0.00           H  
ATOM   3254  N   VAL   207      42.103  39.747  38.457  1.00  0.00           N  
ATOM   3255  CA  VAL   207      40.878  39.270  37.831  1.00  0.00           C  
ATOM   3256  C   VAL   207      40.741  39.792  36.359  1.00  0.00           C  
ATOM   3257  O   VAL   207      40.969  40.997  36.125  1.00  0.00           O  
ATOM   3258  CB  VAL   207      39.456  39.501  38.650  1.00  0.00           C  
ATOM   3259  CG1 VAL   207      38.325  38.775  37.858  1.00  0.00           C  
ATOM   3260  CG2 VAL   207      39.610  38.911  40.052  1.00  0.00           C  
ATOM   3261  H   VAL   207      42.230  40.747  38.392  1.00  0.00           H  
ATOM   3262  HA  VAL   207      40.943  38.199  37.637  1.00  0.00           H  
ATOM   3263  HB  VAL   207      39.340  40.584  38.710  1.00  0.00           H  
ATOM   3264 HG11 VAL   207      37.390  38.779  38.420  1.00  0.00           H  
ATOM   3265 HG12 VAL   207      38.136  39.344  36.948  1.00  0.00           H  
ATOM   3266 HG13 VAL   207      38.558  37.741  37.604  1.00  0.00           H  
ATOM   3267 HG21 VAL   207      38.615  38.893  40.496  1.00  0.00           H  
ATOM   3268 HG22 VAL   207      39.868  37.863  39.898  1.00  0.00           H  
ATOM   3269 HG23 VAL   207      40.356  39.371  40.700  1.00  0.00           H  
ATOM   3270  N   TYR   208      40.450  38.925  35.436  1.00  0.00           N  
ATOM   3271  CA  TYR   208      40.314  39.307  33.993  1.00  0.00           C  
ATOM   3272  C   TYR   208      39.259  38.432  33.269  1.00  0.00           C  
ATOM   3273  O   TYR   208      39.175  37.292  33.576  1.00  0.00           O  
ATOM   3274  CB  TYR   208      41.671  39.142  33.219  1.00  0.00           C  
ATOM   3275  CG  TYR   208      42.746  40.176  33.403  1.00  0.00           C  
ATOM   3276  CD1 TYR   208      42.791  41.365  32.610  1.00  0.00           C  
ATOM   3277  CE1 TYR   208      43.705  42.424  32.947  1.00  0.00           C  
ATOM   3278  CZ  TYR   208      44.609  42.327  34.055  1.00  0.00           C  
ATOM   3279  OH  TYR   208      45.352  43.378  34.497  1.00  0.00           O  
ATOM   3280  CE2 TYR   208      44.484  41.169  34.890  1.00  0.00           C  
ATOM   3281  CD2 TYR   208      43.550  40.112  34.576  1.00  0.00           C  
ATOM   3282  H   TYR   208      40.190  37.974  35.655  1.00  0.00           H  
ATOM   3283  HA  TYR   208      40.103  40.372  33.896  1.00  0.00           H  
ATOM   3284  HB2 TYR   208      42.147  38.190  33.458  1.00  0.00           H  
ATOM   3285  HB3 TYR   208      41.314  39.109  32.189  1.00  0.00           H  
ATOM   3286  HD1 TYR   208      42.086  41.488  31.802  1.00  0.00           H  
ATOM   3287  HE1 TYR   208      43.683  43.323  32.350  1.00  0.00           H  
ATOM   3288  HH  TYR   208      45.203  44.233  34.085  1.00  0.00           H  
ATOM   3289  HE2 TYR   208      45.054  41.130  35.806  1.00  0.00           H  
ATOM   3290  HD2 TYR   208      43.371  39.253  35.206  1.00  0.00           H  
ATOM   3291  N   ASP   209      38.650  39.037  32.285  1.00  0.00           N  
ATOM   3292  CA  ASP   209      37.878  38.471  31.186  1.00  0.00           C  
ATOM   3293  C   ASP   209      38.878  38.002  30.091  1.00  0.00           C  
ATOM   3294  O   ASP   209      39.705  38.748  29.591  1.00  0.00           O  
ATOM   3295  CB  ASP   209      36.839  39.470  30.659  1.00  0.00           C  
ATOM   3296  CG  ASP   209      35.840  38.756  29.717  1.00  0.00           C  
ATOM   3297  OD1 ASP   209      36.204  38.368  28.606  1.00  0.00           O  
ATOM   3298  OD2 ASP   209      34.650  38.657  30.100  1.00  0.00           O1-
ATOM   3299  H   ASP   209      38.957  39.980  32.092  1.00  0.00           H  
ATOM   3300  HA  ASP   209      37.437  37.577  31.628  1.00  0.00           H  
ATOM   3301  HB2 ASP   209      36.305  39.995  31.450  1.00  0.00           H  
ATOM   3302  HB3 ASP   209      37.367  40.235  30.089  1.00  0.00           H  
ATOM   3303  N   LEU   210      38.787  36.693  29.833  1.00  0.00           N  
ATOM   3304  CA  LEU   210      39.649  35.919  28.846  1.00  0.00           C  
ATOM   3305  C   LEU   210      39.037  35.620  27.426  1.00  0.00           C  
ATOM   3306  O   LEU   210      39.654  34.934  26.612  1.00  0.00           O  
ATOM   3307  CB  LEU   210      40.286  34.639  29.500  1.00  0.00           C  
ATOM   3308  CG  LEU   210      41.057  34.819  30.737  1.00  0.00           C  
ATOM   3309  CD1 LEU   210      41.867  33.628  31.252  1.00  0.00           C  
ATOM   3310  CD2 LEU   210      41.998  36.025  30.633  1.00  0.00           C  
ATOM   3311  H   LEU   210      37.997  36.191  30.212  1.00  0.00           H  
ATOM   3312  HA  LEU   210      40.532  36.517  28.622  1.00  0.00           H  
ATOM   3313  HB2 LEU   210      39.437  34.015  29.782  1.00  0.00           H  
ATOM   3314  HB3 LEU   210      40.750  34.081  28.687  1.00  0.00           H  
ATOM   3315  HG  LEU   210      40.423  35.064  31.589  1.00  0.00           H  
ATOM   3316 HD11 LEU   210      42.683  33.684  30.532  1.00  0.00           H  
ATOM   3317 HD12 LEU   210      42.287  33.896  32.221  1.00  0.00           H  
ATOM   3318 HD13 LEU   210      41.375  32.657  31.187  1.00  0.00           H  
ATOM   3319 HD21 LEU   210      42.766  35.943  29.864  1.00  0.00           H  
ATOM   3320 HD22 LEU   210      41.465  36.963  30.471  1.00  0.00           H  
ATOM   3321 HD23 LEU   210      42.568  36.043  31.561  1.00  0.00           H  
ATOM   3322  N   VAL   211      37.761  36.044  27.205  1.00  0.00           N  
ATOM   3323  CA  VAL   211      37.120  35.992  25.929  1.00  0.00           C  
ATOM   3324  C   VAL   211      36.996  37.354  25.273  1.00  0.00           C  
ATOM   3325  O   VAL   211      36.117  38.158  25.565  1.00  0.00           O  
ATOM   3326  CB  VAL   211      35.761  35.196  25.871  1.00  0.00           C  
ATOM   3327  CG1 VAL   211      35.169  35.088  24.373  1.00  0.00           C  
ATOM   3328  CG2 VAL   211      35.878  33.834  26.474  1.00  0.00           C  
ATOM   3329  H   VAL   211      37.299  36.598  27.911  1.00  0.00           H  
ATOM   3330  HA  VAL   211      37.912  35.506  25.359  1.00  0.00           H  
ATOM   3331  HB  VAL   211      35.032  35.737  26.475  1.00  0.00           H  
ATOM   3332 HG11 VAL   211      34.252  34.508  24.474  1.00  0.00           H  
ATOM   3333 HG12 VAL   211      34.947  36.066  23.945  1.00  0.00           H  
ATOM   3334 HG13 VAL   211      35.913  34.722  23.666  1.00  0.00           H  
ATOM   3335 HG21 VAL   211      35.018  33.225  26.195  1.00  0.00           H  
ATOM   3336 HG22 VAL   211      36.837  33.468  26.106  1.00  0.00           H  
ATOM   3337 HG23 VAL   211      35.873  33.889  27.562  1.00  0.00           H  
ATOM   3338  N   LYS   212      37.937  37.624  24.396  1.00  0.00           N  
ATOM   3339  CA  LYS   212      38.106  38.924  23.692  1.00  0.00           C  
ATOM   3340  C   LYS   212      37.115  39.155  22.552  1.00  0.00           C  
ATOM   3341  O   LYS   212      36.750  40.310  22.284  1.00  0.00           O  
ATOM   3342  CB  LYS   212      39.485  38.926  23.051  1.00  0.00           C  
ATOM   3343  CG  LYS   212      40.125  40.185  22.436  1.00  0.00           C  
ATOM   3344  CD  LYS   212      41.673  40.107  22.409  1.00  0.00           C  
ATOM   3345  CE  LYS   212      42.295  41.384  21.816  1.00  0.00           C  
ATOM   3346  NZ  LYS   212      43.780  41.201  21.890  1.00  0.00           N1+
ATOM   3347  H   LYS   212      38.532  36.887  24.043  1.00  0.00           H  
ATOM   3348  HA  LYS   212      37.954  39.770  24.362  1.00  0.00           H  
ATOM   3349  HB2 LYS   212      40.144  38.637  23.871  1.00  0.00           H  
ATOM   3350  HB3 LYS   212      39.640  38.194  22.258  1.00  0.00           H  
ATOM   3351  HG2 LYS   212      39.765  40.389  21.428  1.00  0.00           H  
ATOM   3352  HG3 LYS   212      39.803  40.939  23.154  1.00  0.00           H  
ATOM   3353  HD2 LYS   212      42.068  39.977  23.417  1.00  0.00           H  
ATOM   3354  HD3 LYS   212      41.978  39.225  21.846  1.00  0.00           H  
ATOM   3355  HE2 LYS   212      42.069  41.425  20.751  1.00  0.00           H  
ATOM   3356  HE3 LYS   212      41.955  42.291  22.317  1.00  0.00           H  
ATOM   3357  HZ1 LYS   212      44.188  41.087  22.807  1.00  0.00           H  
ATOM   3358  HZ2 LYS   212      43.974  40.313  21.450  1.00  0.00           H  
ATOM   3359  HZ3 LYS   212      44.295  41.957  21.460  1.00  0.00           H  
ATOM   3360  N   NME   213      36.554  38.133  21.929  1.00  0.00           N  
ATOM   3361  C   NME   213      35.695  38.243  20.688  1.00  0.00           C  
ATOM   3362  H   NME   213      36.774  37.216  22.291  1.00  0.00           H  
ATOM   3363  H1  NME   213      34.671  37.910  20.853  1.00  0.00           H  
ATOM   3364  H2  NME   213      35.595  39.278  20.361  1.00  0.00           H  
ATOM   3365  H3  NME   213      36.045  37.706  19.806  1.00  0.00           H  
TER    3366      NME   213
CONECT 3361 3363 3364 3365
CONECT 3363 3361
CONECT 3364 3361
CONECT 3365 3361
END   
