# Supplementary material for: Exploring Aromatic Cage Flexibility Using Cosolvent Molecular Dynamics Simulations—An In-Silico Case Study of Tudor Domains
Source: J Chem Inf Model. 2024 May 21;64(11):4553–69. doi: 10.1021/acs.jcim.4c00298 (PMC11167732; doi:10.1021/acs.jcim.4c00298)
Supplement: Supplementary file 2 — ci4c00298_si_002.zip [file ci4c00298_si_002.zip › SPIN1/cluster_representatives/domain1/04_ISOIND_rep_c1.pdb]

TITLE     rep03.c1
REMARK   4      COMPLIES WITH FORMAT V. 3.0, 1-DEC-2006
REMARK 888
REMARK 888 WRITTEN BY MAESTRO (A PRODUCT OF SCHRODINGER, LLC)
ATOM      1  CH3 ACE     1      47.005  19.102  65.369  1.00  0.00           C  
ATOM      2  C   ACE     1      46.255  20.406  65.107  1.00  0.00           C  
ATOM      3  O   ACE     1      46.317  21.340  65.914  1.00  0.00           O  
ATOM      4  H1  ACE     1      47.804  19.242  66.096  1.00  0.00           H  
ATOM      5  H2  ACE     1      46.385  18.301  65.772  1.00  0.00           H  
ATOM      6  H3  ACE     1      47.596  18.896  64.476  1.00  0.00           H  
ATOM      7  N   ARG     2      45.563  20.366  64.011  1.00  0.00           N  
ATOM      8  CA  ARG     2      45.029  21.575  63.408  1.00  0.00           C  
ATOM      9  C   ARG     2      43.805  21.141  62.573  1.00  0.00           C  
ATOM     10  O   ARG     2      43.908  20.174  61.872  1.00  0.00           O  
ATOM     11  CB  ARG     2      46.127  22.136  62.534  1.00  0.00           C  
ATOM     12  CG  ARG     2      45.913  23.588  62.096  1.00  0.00           C  
ATOM     13  CD  ARG     2      47.080  24.151  61.333  1.00  0.00           C  
ATOM     14  NE  ARG     2      47.260  23.357  60.061  1.00  0.00           N  
ATOM     15  CZ  ARG     2      48.263  23.553  59.266  1.00  0.00           C  
ATOM     16  NH1 ARG     2      49.234  24.413  59.415  1.00  0.00           N  
ATOM     17  NH2 ARG     2      48.341  22.769  58.246  1.00  0.00           N1+
ATOM     18  H   ARG     2      45.558  19.544  63.423  1.00  0.00           H  
ATOM     19  HA  ARG     2      44.862  22.310  64.195  1.00  0.00           H  
ATOM     20  HB2 ARG     2      47.056  22.127  63.104  1.00  0.00           H  
ATOM     21  HB3 ARG     2      46.309  21.437  61.718  1.00  0.00           H  
ATOM     22  HG2 ARG     2      45.012  23.556  61.483  1.00  0.00           H  
ATOM     23  HG3 ARG     2      45.685  24.202  62.967  1.00  0.00           H  
ATOM     24  HD2 ARG     2      46.857  25.201  61.143  1.00  0.00           H  
ATOM     25  HD3 ARG     2      47.984  23.968  61.914  1.00  0.00           H  
ATOM     26  HE  ARG     2      46.590  22.639  59.823  1.00  0.00           H  
ATOM     27 HH11 ARG     2      49.095  25.030  60.202  1.00  0.00           H  
ATOM     28 HH12 ARG     2      50.081  24.407  58.865  1.00  0.00           H  
ATOM     29 HH21 ARG     2      47.844  21.891  58.237  1.00  0.00           H  
ATOM     30 HH22 ARG     2      49.076  22.927  57.572  1.00  0.00           H  
ATOM     31  N   ARG     3      42.726  21.921  62.718  1.00  0.00           N  
ATOM     32  CA  ARG     3      41.458  21.832  61.857  1.00  0.00           C  
ATOM     33  C   ARG     3      41.939  22.148  60.401  1.00  0.00           C  
ATOM     34  O   ARG     3      43.044  22.646  60.169  1.00  0.00           O  
ATOM     35  CB  ARG     3      40.391  22.926  62.392  1.00  0.00           C  
ATOM     36  CG  ARG     3      40.072  22.975  63.896  1.00  0.00           C  
ATOM     37  CD  ARG     3      39.021  23.954  64.213  1.00  0.00           C  
ATOM     38  NE  ARG     3      37.660  23.497  63.806  1.00  0.00           N  
ATOM     39  CZ  ARG     3      36.589  24.242  63.708  1.00  0.00           C  
ATOM     40  NH1 ARG     3      36.660  25.539  63.916  1.00  0.00           N  
ATOM     41  NH2 ARG     3      35.507  23.597  63.375  1.00  0.00           N1+
ATOM     42  H   ARG     3      42.782  22.674  63.389  1.00  0.00           H  
ATOM     43  HA  ARG     3      40.912  20.893  61.946  1.00  0.00           H  
ATOM     44  HB2 ARG     3      40.844  23.883  62.135  1.00  0.00           H  
ATOM     45  HB3 ARG     3      39.474  22.844  61.808  1.00  0.00           H  
ATOM     46  HG2 ARG     3      39.761  22.019  64.317  1.00  0.00           H  
ATOM     47  HG3 ARG     3      41.016  23.220  64.382  1.00  0.00           H  
ATOM     48  HD2 ARG     3      38.976  24.071  65.296  1.00  0.00           H  
ATOM     49  HD3 ARG     3      39.378  24.873  63.747  1.00  0.00           H  
ATOM     50  HE  ARG     3      37.561  22.523  63.557  1.00  0.00           H  
ATOM     51 HH11 ARG     3      37.558  25.970  64.085  1.00  0.00           H  
ATOM     52 HH12 ARG     3      35.834  26.119  63.882  1.00  0.00           H  
ATOM     53 HH21 ARG     3      35.542  22.594  63.260  1.00  0.00           H  
ATOM     54 HH22 ARG     3      34.646  24.067  63.136  1.00  0.00           H  
ATOM     55  N   ASN     4      41.070  21.996  59.413  1.00  0.00           N  
ATOM     56  CA  ASN     4      41.397  22.408  58.019  1.00  0.00           C  
ATOM     57  C   ASN     4      41.197  23.925  57.876  1.00  0.00           C  
ATOM     58  O   ASN     4      40.046  24.404  57.915  1.00  0.00           O  
ATOM     59  CB  ASN     4      40.470  21.663  56.986  1.00  0.00           C  
ATOM     60  CG  ASN     4      40.708  21.929  55.521  1.00  0.00           C  
ATOM     61  OD1 ASN     4      41.423  22.869  55.082  1.00  0.00           O  
ATOM     62  ND2 ASN     4      39.947  21.282  54.607  1.00  0.00           N  
ATOM     63  H   ASN     4      40.139  21.699  59.664  1.00  0.00           H  
ATOM     64  HA  ASN     4      42.463  22.312  57.810  1.00  0.00           H  
ATOM     65  HB2 ASN     4      40.649  20.591  57.079  1.00  0.00           H  
ATOM     66  HB3 ASN     4      39.403  21.735  57.200  1.00  0.00           H  
ATOM     67 HD21 ASN     4      39.331  20.516  54.838  1.00  0.00           H  
ATOM     68 HD22 ASN     4      40.172  21.422  53.632  1.00  0.00           H  
ATOM     69  N   ILE     5      42.324  24.595  57.630  1.00  0.00           N  
ATOM     70  CA  ILE     5      42.587  26.039  57.757  1.00  0.00           C  
ATOM     71  C   ILE     5      41.662  26.907  56.831  1.00  0.00           C  
ATOM     72  O   ILE     5      41.457  28.059  57.159  1.00  0.00           O  
ATOM     73  CB  ILE     5      44.027  26.276  57.503  1.00  0.00           C  
ATOM     74  CG2 ILE     5      44.925  25.537  58.551  1.00  0.00           C  
ATOM     75  CG1 ILE     5      44.358  26.043  55.972  1.00  0.00           C  
ATOM     76  CD1 ILE     5      45.715  26.708  55.710  1.00  0.00           C  
ATOM     77  H   ILE     5      43.149  24.033  57.785  1.00  0.00           H  
ATOM     78  HA  ILE     5      42.402  26.364  58.781  1.00  0.00           H  
ATOM     79  HB  ILE     5      44.211  27.335  57.685  1.00  0.00           H  
ATOM     80 HG21 ILE     5      45.919  25.932  58.342  1.00  0.00           H  
ATOM     81 HG22 ILE     5      44.665  25.641  59.605  1.00  0.00           H  
ATOM     82 HG23 ILE     5      44.931  24.452  58.448  1.00  0.00           H  
ATOM     83 HG12 ILE     5      44.435  24.985  55.723  1.00  0.00           H  
ATOM     84 HG13 ILE     5      43.664  26.615  55.356  1.00  0.00           H  
ATOM     85 HD11 ILE     5      46.010  26.677  54.661  1.00  0.00           H  
ATOM     86 HD12 ILE     5      45.642  27.762  55.977  1.00  0.00           H  
ATOM     87 HD13 ILE     5      46.571  26.321  56.263  1.00  0.00           H  
ATOM     88  N   VAL     6      40.977  26.268  55.833  1.00  0.00           N  
ATOM     89  CA  VAL     6      39.845  26.984  55.125  1.00  0.00           C  
ATOM     90  C   VAL     6      38.740  27.353  56.130  1.00  0.00           C  
ATOM     91  O   VAL     6      38.262  26.522  56.927  1.00  0.00           O  
ATOM     92  CB  VAL     6      39.395  26.225  53.862  1.00  0.00           C  
ATOM     93  CG1 VAL     6      38.244  26.993  53.110  1.00  0.00           C  
ATOM     94  CG2 VAL     6      40.524  26.077  52.841  1.00  0.00           C  
ATOM     95  H   VAL     6      41.110  25.272  55.733  1.00  0.00           H  
ATOM     96  HA  VAL     6      40.329  27.915  54.827  1.00  0.00           H  
ATOM     97  HB  VAL     6      38.976  25.269  54.176  1.00  0.00           H  
ATOM     98 HG11 VAL     6      37.410  27.242  53.767  1.00  0.00           H  
ATOM     99 HG12 VAL     6      38.582  27.925  52.657  1.00  0.00           H  
ATOM    100 HG13 VAL     6      37.932  26.335  52.299  1.00  0.00           H  
ATOM    101 HG21 VAL     6      41.267  25.370  53.211  1.00  0.00           H  
ATOM    102 HG22 VAL     6      40.124  25.729  51.890  1.00  0.00           H  
ATOM    103 HG23 VAL     6      41.111  26.996  52.819  1.00  0.00           H  
ATOM    104  N   GLY     7      38.204  28.573  56.028  1.00  0.00           N  
ATOM    105  CA  GLY     7      37.179  29.018  57.006  1.00  0.00           C  
ATOM    106  C   GLY     7      37.629  29.166  58.415  1.00  0.00           C  
ATOM    107  O   GLY     7      36.853  29.601  59.258  1.00  0.00           O  
ATOM    108  H   GLY     7      38.782  29.221  55.512  1.00  0.00           H  
ATOM    109  HA2 GLY     7      36.755  29.965  56.672  1.00  0.00           H  
ATOM    110  HA3 GLY     7      36.464  28.201  56.910  1.00  0.00           H  
ATOM    111  N   CYS     8      38.891  28.878  58.689  1.00  0.00           N  
ATOM    112  CA  CYS     8      39.497  29.348  59.930  1.00  0.00           C  
ATOM    113  C   CYS     8      39.846  30.832  59.943  1.00  0.00           C  
ATOM    114  O   CYS     8      40.361  31.436  58.994  1.00  0.00           O  
ATOM    115  CB  CYS     8      40.763  28.508  60.253  1.00  0.00           C  
ATOM    116  SG  CYS     8      40.347  26.746  60.574  1.00  0.00           S  
ATOM    117  H   CYS     8      39.486  28.829  57.873  1.00  0.00           H  
ATOM    118  HA  CYS     8      38.843  29.136  60.775  1.00  0.00           H  
ATOM    119  HB2 CYS     8      41.463  28.495  59.418  1.00  0.00           H  
ATOM    120  HB3 CYS     8      41.201  28.933  61.156  1.00  0.00           H  
ATOM    121  HG  CYS     8      40.178  26.317  59.320  1.00  0.00           H  
ATOM    122  N   ARG     9      39.696  31.455  61.138  1.00  0.00           N  
ATOM    123  CA  ARG     9      40.481  32.654  61.502  1.00  0.00           C  
ATOM    124  C   ARG     9      41.856  32.288  61.875  1.00  0.00           C  
ATOM    125  O   ARG     9      42.024  31.215  62.538  1.00  0.00           O  
ATOM    126  CB  ARG     9      39.704  33.283  62.693  1.00  0.00           C  
ATOM    127  CG  ARG     9      38.371  33.874  62.279  1.00  0.00           C  
ATOM    128  CD  ARG     9      38.653  35.259  61.626  1.00  0.00           C  
ATOM    129  NE  ARG     9      38.965  36.470  62.474  1.00  0.00           N  
ATOM    130  CZ  ARG     9      39.670  37.518  62.085  1.00  0.00           C  
ATOM    131  NH1 ARG     9      40.087  37.717  60.849  1.00  0.00           N  
ATOM    132  NH2 ARG     9      39.888  38.503  62.911  1.00  0.00           N1+
ATOM    133  H   ARG     9      39.213  31.003  61.900  1.00  0.00           H  
ATOM    134  HA  ARG     9      40.521  33.380  60.690  1.00  0.00           H  
ATOM    135  HB2 ARG     9      39.515  32.539  63.467  1.00  0.00           H  
ATOM    136  HB3 ARG     9      40.328  34.060  63.132  1.00  0.00           H  
ATOM    137  HG2 ARG     9      37.963  33.226  61.503  1.00  0.00           H  
ATOM    138  HG3 ARG     9      37.741  34.038  63.154  1.00  0.00           H  
ATOM    139  HD2 ARG     9      39.459  35.071  60.916  1.00  0.00           H  
ATOM    140  HD3 ARG     9      37.723  35.478  61.102  1.00  0.00           H  
ATOM    141  HE  ARG     9      38.535  36.578  63.381  1.00  0.00           H  
ATOM    142 HH11 ARG     9      39.796  37.065  60.135  1.00  0.00           H  
ATOM    143 HH12 ARG     9      40.311  38.639  60.504  1.00  0.00           H  
ATOM    144 HH21 ARG     9      39.570  38.449  63.868  1.00  0.00           H  
ATOM    145 HH22 ARG     9      40.439  39.291  62.601  1.00  0.00           H  
ATOM    146  N   ILE    10      42.860  33.102  61.499  1.00  0.00           N  
ATOM    147  CA  ILE    10      44.268  32.851  61.668  1.00  0.00           C  
ATOM    148  C   ILE    10      45.080  34.119  61.909  1.00  0.00           C  
ATOM    149  O   ILE    10      44.604  35.216  61.715  1.00  0.00           O  
ATOM    150  CB  ILE    10      44.863  32.050  60.378  1.00  0.00           C  
ATOM    151  CG2 ILE    10      44.377  30.586  60.170  1.00  0.00           C  
ATOM    152  CG1 ILE    10      44.679  32.799  59.045  1.00  0.00           C  
ATOM    153  CD1 ILE    10      45.447  34.128  58.747  1.00  0.00           C  
ATOM    154  H   ILE    10      42.600  33.965  61.043  1.00  0.00           H  
ATOM    155  HA  ILE    10      44.425  32.283  62.585  1.00  0.00           H  
ATOM    156  HB  ILE    10      45.933  31.946  60.557  1.00  0.00           H  
ATOM    157 HG21 ILE    10      44.702  29.999  61.029  1.00  0.00           H  
ATOM    158 HG22 ILE    10      43.329  30.411  59.927  1.00  0.00           H  
ATOM    159 HG23 ILE    10      44.956  30.176  59.343  1.00  0.00           H  
ATOM    160 HG12 ILE    10      45.037  32.197  58.210  1.00  0.00           H  
ATOM    161 HG13 ILE    10      43.614  32.985  58.904  1.00  0.00           H  
ATOM    162 HD11 ILE    10      45.374  34.260  57.667  1.00  0.00           H  
ATOM    163 HD12 ILE    10      44.897  34.929  59.241  1.00  0.00           H  
ATOM    164 HD13 ILE    10      46.500  33.998  58.993  1.00  0.00           H  
ATOM    165  N   GLN    11      46.288  33.898  62.448  1.00  0.00           N  
ATOM    166  CA  GLN    11      47.328  34.929  62.414  1.00  0.00           C  
ATOM    167  C   GLN    11      48.708  34.297  62.206  1.00  0.00           C  
ATOM    168  O   GLN    11      48.922  33.138  62.505  1.00  0.00           O  
ATOM    169  CB  GLN    11      47.207  35.823  63.687  1.00  0.00           C  
ATOM    170  CG  GLN    11      47.576  35.223  65.026  1.00  0.00           C  
ATOM    171  CD  GLN    11      47.508  36.118  66.326  1.00  0.00           C  
ATOM    172  OE1 GLN    11      47.481  37.296  66.265  1.00  0.00           O  
ATOM    173  NE2 GLN    11      47.261  35.514  67.391  1.00  0.00           N  
ATOM    174  H   GLN    11      46.569  32.967  62.720  1.00  0.00           H  
ATOM    175  HA  GLN    11      47.135  35.655  61.624  1.00  0.00           H  
ATOM    176  HB2 GLN    11      47.949  36.614  63.573  1.00  0.00           H  
ATOM    177  HB3 GLN    11      46.224  36.293  63.694  1.00  0.00           H  
ATOM    178  HG2 GLN    11      46.888  34.381  65.108  1.00  0.00           H  
ATOM    179  HG3 GLN    11      48.521  34.686  64.939  1.00  0.00           H  
ATOM    180 HE21 GLN    11      47.471  34.526  67.375  1.00  0.00           H  
ATOM    181 HE22 GLN    11      46.842  36.003  68.169  1.00  0.00           H  
ATOM    182  N   HIS    12      49.611  35.014  61.535  1.00  0.00           N  
ATOM    183  CA  HIS    12      50.966  34.562  61.189  1.00  0.00           C  
ATOM    184  C   HIS    12      51.960  35.698  61.117  1.00  0.00           C  
ATOM    185  O   HIS    12      51.649  36.909  60.963  1.00  0.00           O  
ATOM    186  CB  HIS    12      50.899  33.748  59.949  1.00  0.00           C  
ATOM    187  CG  HIS    12      50.759  34.566  58.664  1.00  0.00           C  
ATOM    188  ND1 HIS    12      51.738  35.150  57.912  1.00  0.00           N  
ATOM    189  CE1 HIS    12      51.175  35.821  56.906  1.00  0.00           C  
ATOM    190  NE2 HIS    12      49.848  35.607  56.883  1.00  0.00           N  
ATOM    191  CD2 HIS    12      49.577  34.884  58.077  1.00  0.00           C  
ATOM    192  H   HIS    12      49.438  35.956  61.213  1.00  0.00           H  
ATOM    193  HA  HIS    12      51.374  33.999  62.028  1.00  0.00           H  
ATOM    194  HB2 HIS    12      51.816  33.165  59.863  1.00  0.00           H  
ATOM    195  HB3 HIS    12      50.031  33.091  60.005  1.00  0.00           H  
ATOM    196  HD1 HIS    12      52.695  35.096  58.230  1.00  0.00           H  
ATOM    197  HE1 HIS    12      51.703  36.497  56.251  1.00  0.00           H  
ATOM    198  HD2 HIS    12      48.634  34.596  58.516  1.00  0.00           H  
ATOM    199  N   GLY    13      53.207  35.326  61.158  1.00  0.00           N  
ATOM    200  CA  GLY    13      54.384  36.190  60.990  1.00  0.00           C  
ATOM    201  C   GLY    13      54.796  36.277  59.524  1.00  0.00           C  
ATOM    202  O   GLY    13      54.505  35.441  58.707  1.00  0.00           O  
ATOM    203  H   GLY    13      53.429  34.341  61.157  1.00  0.00           H  
ATOM    204  HA2 GLY    13      54.122  37.192  61.331  1.00  0.00           H  
ATOM    205  HA3 GLY    13      55.257  35.870  61.558  1.00  0.00           H  
ATOM    206  N   TRP    14      55.340  37.440  59.182  1.00  0.00           N  
ATOM    207  CA  TRP    14      55.731  37.686  57.787  1.00  0.00           C  
ATOM    208  C   TRP    14      57.087  38.396  57.702  1.00  0.00           C  
ATOM    209  O   TRP    14      57.300  39.364  58.431  1.00  0.00           O  
ATOM    210  CB  TRP    14      54.642  38.441  57.006  1.00  0.00           C  
ATOM    211  CG  TRP    14      54.943  38.789  55.613  1.00  0.00           C  
ATOM    212  CD1 TRP    14      55.509  39.976  55.210  1.00  0.00           C  
ATOM    213  NE1 TRP    14      55.671  39.912  53.848  1.00  0.00           N  
ATOM    214  CE2 TRP    14      55.254  38.731  53.315  1.00  0.00           C  
ATOM    215  CZ2 TRP    14      55.241  38.308  51.986  1.00  0.00           C  
ATOM    216  CH2 TRP    14      54.732  37.007  51.758  1.00  0.00           C  
ATOM    217  CZ3 TRP    14      54.405  36.101  52.808  1.00  0.00           C  
ATOM    218  CE3 TRP    14      54.353  36.609  54.129  1.00  0.00           C  
ATOM    219  CD2 TRP    14      54.845  37.919  54.430  1.00  0.00           C  
ATOM    220  H   TRP    14      55.461  38.227  59.803  1.00  0.00           H  
ATOM    221  HA  TRP    14      55.902  36.757  57.243  1.00  0.00           H  
ATOM    222  HB2 TRP    14      53.648  37.997  57.056  1.00  0.00           H  
ATOM    223  HB3 TRP    14      54.387  39.383  57.492  1.00  0.00           H  
ATOM    224  HD1 TRP    14      55.853  40.741  55.891  1.00  0.00           H  
ATOM    225  HE1 TRP    14      56.044  40.680  53.309  1.00  0.00           H  
ATOM    226  HZ2 TRP    14      55.455  39.004  51.189  1.00  0.00           H  
ATOM    227  HH2 TRP    14      54.478  36.751  50.740  1.00  0.00           H  
ATOM    228  HZ3 TRP    14      54.064  35.138  52.459  1.00  0.00           H  
ATOM    229  HE3 TRP    14      54.202  35.984  54.998  1.00  0.00           H  
ATOM    230  N   LYS    15      57.846  38.024  56.686  1.00  0.00           N  
ATOM    231  CA  LYS    15      59.176  38.541  56.311  1.00  0.00           C  
ATOM    232  C   LYS    15      59.471  38.204  54.864  1.00  0.00           C  
ATOM    233  O   LYS    15      59.641  37.080  54.502  1.00  0.00           O  
ATOM    234  CB  LYS    15      60.304  38.013  57.309  1.00  0.00           C  
ATOM    235  CG  LYS    15      61.681  38.530  56.870  1.00  0.00           C  
ATOM    236  CD  LYS    15      62.796  38.178  57.887  1.00  0.00           C  
ATOM    237  CE  LYS    15      64.194  38.742  57.432  1.00  0.00           C  
ATOM    238  NZ  LYS    15      65.095  38.651  58.580  1.00  0.00           N1+
ATOM    239  H   LYS    15      57.510  37.294  56.074  1.00  0.00           H  
ATOM    240  HA  LYS    15      59.187  39.628  56.393  1.00  0.00           H  
ATOM    241  HB2 LYS    15      60.206  38.468  58.294  1.00  0.00           H  
ATOM    242  HB3 LYS    15      60.330  36.935  57.470  1.00  0.00           H  
ATOM    243  HG2 LYS    15      61.837  38.170  55.853  1.00  0.00           H  
ATOM    244  HG3 LYS    15      61.616  39.616  56.809  1.00  0.00           H  
ATOM    245  HD2 LYS    15      62.582  38.515  58.901  1.00  0.00           H  
ATOM    246  HD3 LYS    15      62.954  37.102  57.968  1.00  0.00           H  
ATOM    247  HE2 LYS    15      64.580  38.218  56.557  1.00  0.00           H  
ATOM    248  HE3 LYS    15      64.128  39.804  57.196  1.00  0.00           H  
ATOM    249  HZ1 LYS    15      65.976  39.021  58.254  1.00  0.00           H  
ATOM    250  HZ2 LYS    15      64.785  39.146  59.405  1.00  0.00           H  
ATOM    251  HZ3 LYS    15      65.325  37.724  58.908  1.00  0.00           H  
ATOM    252  N   GLU    16      59.793  39.212  54.060  1.00  0.00           N  
ATOM    253  CA  GLU    16      60.172  39.196  52.673  1.00  0.00           C  
ATOM    254  C   GLU    16      61.314  39.995  52.366  1.00  0.00           C  
ATOM    255  O   GLU    16      61.320  41.206  52.509  1.00  0.00           O  
ATOM    256  CB  GLU    16      58.984  39.709  51.905  1.00  0.00           C  
ATOM    257  CG  GLU    16      59.146  40.076  50.449  1.00  0.00           C  
ATOM    258  CD  GLU    16      59.410  38.849  49.610  1.00  0.00           C  
ATOM    259  OE1 GLU    16      60.502  38.199  49.734  1.00  0.00           O  
ATOM    260  OE2 GLU    16      58.545  38.432  48.821  1.00  0.00           O1-
ATOM    261  H   GLU    16      59.931  40.118  54.485  1.00  0.00           H  
ATOM    262  HA  GLU    16      60.469  38.180  52.410  1.00  0.00           H  
ATOM    263  HB2 GLU    16      58.185  38.968  51.942  1.00  0.00           H  
ATOM    264  HB3 GLU    16      58.689  40.650  52.369  1.00  0.00           H  
ATOM    265  HG2 GLU    16      58.263  40.579  50.057  1.00  0.00           H  
ATOM    266  HG3 GLU    16      59.980  40.778  50.475  1.00  0.00           H  
ATOM    267  N   GLY    17      62.459  39.400  51.938  1.00  0.00           N  
ATOM    268  CA  GLY    17      63.755  40.082  52.040  1.00  0.00           C  
ATOM    269  C   GLY    17      64.147  40.497  53.516  1.00  0.00           C  
ATOM    270  O   GLY    17      64.033  39.620  54.452  1.00  0.00           O  
ATOM    271  H   GLY    17      62.509  38.401  51.795  1.00  0.00           H  
ATOM    272  HA2 GLY    17      64.419  39.291  51.692  1.00  0.00           H  
ATOM    273  HA3 GLY    17      63.887  40.918  51.352  1.00  0.00           H  
ATOM    274  N   ASN    18      64.678  41.690  53.790  1.00  0.00           N  
ATOM    275  CA  ASN    18      65.342  42.026  55.095  1.00  0.00           C  
ATOM    276  C   ASN    18      64.451  42.817  56.089  1.00  0.00           C  
ATOM    277  O   ASN    18      63.416  43.297  55.719  1.00  0.00           O  
ATOM    278  CB  ASN    18      66.590  42.807  54.772  1.00  0.00           C  
ATOM    279  CG  ASN    18      67.924  42.087  54.731  1.00  0.00           C  
ATOM    280  OD1 ASN    18      68.051  41.091  54.065  1.00  0.00           O  
ATOM    281  ND2 ASN    18      68.867  42.416  55.574  1.00  0.00           N  
ATOM    282  H   ASN    18      64.885  42.298  53.011  1.00  0.00           H  
ATOM    283  HA  ASN    18      65.510  41.106  55.655  1.00  0.00           H  
ATOM    284  HB2 ASN    18      66.544  43.365  53.836  1.00  0.00           H  
ATOM    285  HB3 ASN    18      66.709  43.676  55.418  1.00  0.00           H  
ATOM    286 HD21 ASN    18      68.773  43.283  56.084  1.00  0.00           H  
ATOM    287 HD22 ASN    18      69.586  41.713  55.668  1.00  0.00           H  
ATOM    288  N   GLY    19      64.990  43.044  57.260  1.00  0.00           N  
ATOM    289  CA  GLY    19      64.241  43.630  58.354  1.00  0.00           C  
ATOM    290  C   GLY    19      63.570  42.570  59.270  1.00  0.00           C  
ATOM    291  O   GLY    19      63.522  41.347  58.933  1.00  0.00           O  
ATOM    292  H   GLY    19      65.817  42.622  57.659  1.00  0.00           H  
ATOM    293  HA2 GLY    19      64.867  44.245  58.999  1.00  0.00           H  
ATOM    294  HA3 GLY    19      63.387  44.141  57.910  1.00  0.00           H  
ATOM    295  N   PRO    20      63.063  43.011  60.418  1.00  0.00           N  
ATOM    296  CA  PRO    20      62.330  42.180  61.364  1.00  0.00           C  
ATOM    297  C   PRO    20      60.883  41.759  60.900  1.00  0.00           C  
ATOM    298  O   PRO    20      60.304  42.156  59.884  1.00  0.00           O  
ATOM    299  CD  PRO    20      62.933  44.388  60.790  1.00  0.00           C  
ATOM    300  CG  PRO    20      62.140  44.374  62.144  1.00  0.00           C  
ATOM    301  CB  PRO    20      62.151  42.940  62.677  1.00  0.00           C  
ATOM    302  HD2 PRO    20      62.452  44.952  59.990  1.00  0.00           H  
ATOM    303  HD3 PRO    20      63.925  44.811  60.948  1.00  0.00           H  
ATOM    304  HG2 PRO    20      61.116  44.589  61.839  1.00  0.00           H  
ATOM    305  HG3 PRO    20      62.512  45.018  62.941  1.00  0.00           H  
ATOM    306  HB2 PRO    20      61.231  42.633  63.174  1.00  0.00           H  
ATOM    307  HB3 PRO    20      62.995  42.834  63.360  1.00  0.00           H  
ATOM    308  HA  PRO    20      62.922  41.273  61.481  1.00  0.00           H  
ATOM    309  N   VAL    21      60.266  40.814  61.653  1.00  0.00           N  
ATOM    310  CA  VAL    21      59.159  39.994  61.256  1.00  0.00           C  
ATOM    311  C   VAL    21      57.812  40.756  61.630  1.00  0.00           C  
ATOM    312  O   VAL    21      57.695  41.282  62.702  1.00  0.00           O  
ATOM    313  CB  VAL    21      59.228  38.571  61.867  1.00  0.00           C  
ATOM    314  CG1 VAL    21      58.075  37.622  61.391  1.00  0.00           C  
ATOM    315  CG2 VAL    21      60.416  37.716  61.508  1.00  0.00           C  
ATOM    316  H   VAL    21      60.782  40.364  62.395  1.00  0.00           H  
ATOM    317  HA  VAL    21      59.087  39.898  60.172  1.00  0.00           H  
ATOM    318  HB  VAL    21      59.097  38.665  62.944  1.00  0.00           H  
ATOM    319 HG11 VAL    21      57.098  37.937  61.758  1.00  0.00           H  
ATOM    320 HG12 VAL    21      58.051  37.574  60.302  1.00  0.00           H  
ATOM    321 HG13 VAL    21      58.184  36.575  61.676  1.00  0.00           H  
ATOM    322 HG21 VAL    21      61.364  38.211  61.721  1.00  0.00           H  
ATOM    323 HG22 VAL    21      60.332  36.844  62.157  1.00  0.00           H  
ATOM    324 HG23 VAL    21      60.477  37.493  60.443  1.00  0.00           H  
ATOM    325  N   THR    22      56.844  40.965  60.713  1.00  0.00           N  
ATOM    326  CA  THR    22      55.519  41.624  60.952  1.00  0.00           C  
ATOM    327  C   THR    22      54.521  40.581  61.565  1.00  0.00           C  
ATOM    328  O   THR    22      54.747  39.372  61.487  1.00  0.00           O  
ATOM    329  CB  THR    22      54.954  42.353  59.764  1.00  0.00           C  
ATOM    330  CG2 THR    22      55.667  43.604  59.369  1.00  0.00           C  
ATOM    331  OG1 THR    22      54.898  41.456  58.716  1.00  0.00           O  
ATOM    332  H   THR    22      56.900  40.674  59.747  1.00  0.00           H  
ATOM    333  HA  THR    22      55.634  42.321  61.782  1.00  0.00           H  
ATOM    334  HB  THR    22      53.918  42.588  60.007  1.00  0.00           H  
ATOM    335 HG21 THR    22      55.163  44.176  58.591  1.00  0.00           H  
ATOM    336 HG22 THR    22      55.678  44.301  60.207  1.00  0.00           H  
ATOM    337 HG23 THR    22      56.732  43.468  59.179  1.00  0.00           H  
ATOM    338  HG1 THR    22      54.031  41.063  58.594  1.00  0.00           H  
ATOM    339  N   GLN    23      53.289  40.971  62.037  1.00  0.00           N  
ATOM    340  CA  GLN    23      52.212  39.997  62.434  1.00  0.00           C  
ATOM    341  C   GLN    23      50.824  40.509  61.947  1.00  0.00           C  
ATOM    342  O   GLN    23      50.531  41.649  62.130  1.00  0.00           O  
ATOM    343  CB  GLN    23      52.257  39.873  63.983  1.00  0.00           C  
ATOM    344  CG  GLN    23      51.198  38.845  64.498  1.00  0.00           C  
ATOM    345  CD  GLN    23      51.725  37.462  64.621  1.00  0.00           C  
ATOM    346  OE1 GLN    23      52.821  37.078  64.149  1.00  0.00           O  
ATOM    347  NE2 GLN    23      50.922  36.542  65.164  1.00  0.00           N  
ATOM    348  H   GLN    23      53.125  41.958  62.180  1.00  0.00           H  
ATOM    349  HA  GLN    23      52.321  39.029  61.945  1.00  0.00           H  
ATOM    350  HB2 GLN    23      53.263  39.628  64.325  1.00  0.00           H  
ATOM    351  HB3 GLN    23      52.066  40.851  64.425  1.00  0.00           H  
ATOM    352  HG2 GLN    23      51.073  39.141  65.539  1.00  0.00           H  
ATOM    353  HG3 GLN    23      50.194  38.854  64.074  1.00  0.00           H  
ATOM    354 HE21 GLN    23      50.048  36.706  65.643  1.00  0.00           H  
ATOM    355 HE22 GLN    23      51.321  35.616  65.221  1.00  0.00           H  
ATOM    356  N   TRP    24      50.090  39.649  61.218  1.00  0.00           N  
ATOM    357  CA  TRP    24      48.789  39.968  60.665  1.00  0.00           C  
ATOM    358  C   TRP    24      47.712  38.886  60.928  1.00  0.00           C  
ATOM    359  O   TRP    24      47.997  37.706  60.636  1.00  0.00           O  
ATOM    360  CB  TRP    24      48.911  40.467  59.185  1.00  0.00           C  
ATOM    361  CG  TRP    24      49.629  41.713  58.950  1.00  0.00           C  
ATOM    362  CD1 TRP    24      49.187  42.900  59.451  1.00  0.00           C  
ATOM    363  NE1 TRP    24      50.032  43.897  59.029  1.00  0.00           N  
ATOM    364  CE2 TRP    24      51.075  43.380  58.241  1.00  0.00           C  
ATOM    365  CZ2 TRP    24      52.208  43.996  57.637  1.00  0.00           C  
ATOM    366  CH2 TRP    24      53.072  43.129  56.852  1.00  0.00           C  
ATOM    367  CZ3 TRP    24      52.786  41.725  56.719  1.00  0.00           C  
ATOM    368  CE3 TRP    24      51.608  41.170  57.336  1.00  0.00           C  
ATOM    369  CD2 TRP    24      50.775  42.012  58.105  1.00  0.00           C  
ATOM    370  H   TRP    24      50.355  38.697  61.009  1.00  0.00           H  
ATOM    371  HA  TRP    24      48.406  40.778  61.287  1.00  0.00           H  
ATOM    372  HB2 TRP    24      49.417  39.729  58.562  1.00  0.00           H  
ATOM    373  HB3 TRP    24      47.866  40.540  58.882  1.00  0.00           H  
ATOM    374  HD1 TRP    24      48.363  43.002  60.143  1.00  0.00           H  
ATOM    375  HE1 TRP    24      49.954  44.863  59.311  1.00  0.00           H  
ATOM    376  HZ2 TRP    24      52.406  45.056  57.693  1.00  0.00           H  
ATOM    377  HH2 TRP    24      53.976  43.541  56.428  1.00  0.00           H  
ATOM    378  HZ3 TRP    24      53.558  41.169  56.209  1.00  0.00           H  
ATOM    379  HE3 TRP    24      51.304  40.134  57.338  1.00  0.00           H  
ATOM    380  N   LYS    25      46.536  39.329  61.310  1.00  0.00           N  
ATOM    381  CA  LYS    25      45.321  38.512  61.549  1.00  0.00           C  
ATOM    382  C   LYS    25      44.381  38.555  60.339  1.00  0.00           C  
ATOM    383  O   LYS    25      44.341  39.557  59.653  1.00  0.00           O  
ATOM    384  CB  LYS    25      44.638  39.141  62.760  1.00  0.00           C  
ATOM    385  CG  LYS    25      43.592  38.228  63.347  1.00  0.00           C  
ATOM    386  CD  LYS    25      43.125  38.692  64.721  1.00  0.00           C  
ATOM    387  CE  LYS    25      44.208  38.647  65.746  1.00  0.00           C  
ATOM    388  NZ  LYS    25      43.830  39.342  67.009  1.00  0.00           N1+
ATOM    389  H   LYS    25      46.382  40.327  61.323  1.00  0.00           H  
ATOM    390  HA  LYS    25      45.705  37.498  61.663  1.00  0.00           H  
ATOM    391  HB2 LYS    25      45.482  39.171  63.449  1.00  0.00           H  
ATOM    392  HB3 LYS    25      44.239  40.147  62.627  1.00  0.00           H  
ATOM    393  HG2 LYS    25      42.761  38.153  62.646  1.00  0.00           H  
ATOM    394  HG3 LYS    25      44.134  37.309  63.569  1.00  0.00           H  
ATOM    395  HD2 LYS    25      42.858  39.732  64.533  1.00  0.00           H  
ATOM    396  HD3 LYS    25      42.148  38.310  65.017  1.00  0.00           H  
ATOM    397  HE2 LYS    25      44.444  37.613  65.997  1.00  0.00           H  
ATOM    398  HE3 LYS    25      45.150  39.065  65.391  1.00  0.00           H  
ATOM    399  HZ1 LYS    25      43.193  38.776  67.551  1.00  0.00           H  
ATOM    400  HZ2 LYS    25      44.653  39.585  67.542  1.00  0.00           H  
ATOM    401  HZ3 LYS    25      43.445  40.271  66.917  1.00  0.00           H  
ATOM    402  N   GLY    26      43.673  37.457  60.033  1.00  0.00           N  
ATOM    403  CA  GLY    26      42.754  37.357  58.902  1.00  0.00           C  
ATOM    404  C   GLY    26      41.947  36.068  58.780  1.00  0.00           C  
ATOM    405  O   GLY    26      42.218  35.129  59.589  1.00  0.00           O  
ATOM    406  H   GLY    26      43.743  36.702  60.700  1.00  0.00           H  
ATOM    407  HA2 GLY    26      42.121  38.243  58.878  1.00  0.00           H  
ATOM    408  HA3 GLY    26      43.465  37.455  58.082  1.00  0.00           H  
ATOM    409  N   THR    27      41.026  36.069  57.815  1.00  0.00           N  
ATOM    410  CA  THR    27      40.210  34.837  57.557  1.00  0.00           C  
ATOM    411  C   THR    27      40.685  34.117  56.338  1.00  0.00           C  
ATOM    412  O   THR    27      40.675  34.678  55.244  1.00  0.00           O  
ATOM    413  CB  THR    27      38.726  35.280  57.362  1.00  0.00           C  
ATOM    414  CG2 THR    27      37.798  34.071  57.570  1.00  0.00           C  
ATOM    415  OG1 THR    27      38.369  36.173  58.401  1.00  0.00           O  
ATOM    416  H   THR    27      40.837  36.841  57.192  1.00  0.00           H  
ATOM    417  HA  THR    27      40.302  34.131  58.383  1.00  0.00           H  
ATOM    418  HB  THR    27      38.660  35.762  56.387  1.00  0.00           H  
ATOM    419 HG21 THR    27      36.782  34.459  57.496  1.00  0.00           H  
ATOM    420 HG22 THR    27      37.961  33.403  56.725  1.00  0.00           H  
ATOM    421 HG23 THR    27      38.058  33.605  58.521  1.00  0.00           H  
ATOM    422  HG1 THR    27      38.684  37.046  58.157  1.00  0.00           H  
ATOM    423  N   VAL    28      41.028  32.860  56.395  1.00  0.00           N  
ATOM    424  CA  VAL    28      41.355  32.042  55.141  1.00  0.00           C  
ATOM    425  C   VAL    28      40.163  31.599  54.322  1.00  0.00           C  
ATOM    426  O   VAL    28      39.293  30.864  54.835  1.00  0.00           O  
ATOM    427  CB  VAL    28      42.185  30.767  55.436  1.00  0.00           C  
ATOM    428  CG1 VAL    28      42.552  29.951  54.197  1.00  0.00           C  
ATOM    429  CG2 VAL    28      43.416  30.992  56.294  1.00  0.00           C  
ATOM    430  H   VAL    28      41.045  32.478  57.330  1.00  0.00           H  
ATOM    431  HA  VAL    28      42.016  32.699  54.575  1.00  0.00           H  
ATOM    432  HB  VAL    28      41.535  30.168  56.074  1.00  0.00           H  
ATOM    433 HG11 VAL    28      43.030  29.002  54.440  1.00  0.00           H  
ATOM    434 HG12 VAL    28      41.741  29.829  53.478  1.00  0.00           H  
ATOM    435 HG13 VAL    28      43.390  30.495  53.759  1.00  0.00           H  
ATOM    436 HG21 VAL    28      43.028  31.240  57.282  1.00  0.00           H  
ATOM    437 HG22 VAL    28      44.071  30.121  56.300  1.00  0.00           H  
ATOM    438 HG23 VAL    28      43.975  31.828  55.873  1.00  0.00           H  
ATOM    439  N   LEU    29      40.001  32.104  53.106  1.00  0.00           N  
ATOM    440  CA  LEU    29      38.814  32.031  52.268  1.00  0.00           C  
ATOM    441  C   LEU    29      38.698  30.719  51.508  1.00  0.00           C  
ATOM    442  O   LEU    29      37.675  30.043  51.611  1.00  0.00           O  
ATOM    443  CB  LEU    29      38.842  33.240  51.354  1.00  0.00           C  
ATOM    444  CG  LEU    29      38.822  34.650  51.959  1.00  0.00           C  
ATOM    445  CD1 LEU    29      38.738  35.726  50.884  1.00  0.00           C  
ATOM    446  CD2 LEU    29      37.587  34.811  52.952  1.00  0.00           C  
ATOM    447  H   LEU    29      40.688  32.746  52.738  1.00  0.00           H  
ATOM    448  HA  LEU    29      37.919  32.014  52.891  1.00  0.00           H  
ATOM    449  HB2 LEU    29      39.752  33.219  50.755  1.00  0.00           H  
ATOM    450  HB3 LEU    29      38.041  33.116  50.625  1.00  0.00           H  
ATOM    451  HG  LEU    29      39.797  34.813  52.418  1.00  0.00           H  
ATOM    452 HD11 LEU    29      37.735  35.815  50.467  1.00  0.00           H  
ATOM    453 HD12 LEU    29      38.962  36.686  51.350  1.00  0.00           H  
ATOM    454 HD13 LEU    29      39.429  35.524  50.066  1.00  0.00           H  
ATOM    455 HD21 LEU    29      37.474  35.846  53.276  1.00  0.00           H  
ATOM    456 HD22 LEU    29      36.699  34.451  52.433  1.00  0.00           H  
ATOM    457 HD23 LEU    29      37.786  34.235  53.856  1.00  0.00           H  
ATOM    458  N   ASP    30      39.721  30.350  50.827  1.00  0.00           N  
ATOM    459  CA  ASP    30      39.593  29.373  49.767  1.00  0.00           C  
ATOM    460  C   ASP    30      40.908  28.638  49.566  1.00  0.00           C  
ATOM    461  O   ASP    30      41.953  29.177  49.755  1.00  0.00           O  
ATOM    462  CB  ASP    30      39.287  30.138  48.472  1.00  0.00           C  
ATOM    463  CG  ASP    30      38.540  29.424  47.416  1.00  0.00           C  
ATOM    464  OD1 ASP    30      38.063  28.285  47.615  1.00  0.00           O  
ATOM    465  OD2 ASP    30      38.312  29.998  46.338  1.00  0.00           O1-
ATOM    466  H   ASP    30      40.577  30.870  50.954  1.00  0.00           H  
ATOM    467  HA  ASP    30      38.786  28.684  50.019  1.00  0.00           H  
ATOM    468  HB2 ASP    30      38.574  30.931  48.697  1.00  0.00           H  
ATOM    469  HB3 ASP    30      40.197  30.623  48.118  1.00  0.00           H  
ATOM    470  N   GLN    31      40.788  27.401  49.157  1.00  0.00           N  
ATOM    471  CA  GLN    31      41.842  26.667  48.524  1.00  0.00           C  
ATOM    472  C   GLN    31      41.601  26.506  46.999  1.00  0.00           C  
ATOM    473  O   GLN    31      40.600  25.913  46.647  1.00  0.00           O  
ATOM    474  CB  GLN    31      41.987  25.354  49.349  1.00  0.00           C  
ATOM    475  CG  GLN    31      43.210  24.476  48.928  1.00  0.00           C  
ATOM    476  CD  GLN    31      43.294  23.125  49.571  1.00  0.00           C  
ATOM    477  OE1 GLN    31      42.330  22.547  50.034  1.00  0.00           O  
ATOM    478  NE2 GLN    31      44.372  22.438  49.540  1.00  0.00           N  
ATOM    479  H   GLN    31      39.847  27.034  49.187  1.00  0.00           H  
ATOM    480  HA  GLN    31      42.851  27.062  48.639  1.00  0.00           H  
ATOM    481  HB2 GLN    31      41.913  25.574  50.414  1.00  0.00           H  
ATOM    482  HB3 GLN    31      41.097  24.740  49.214  1.00  0.00           H  
ATOM    483  HG2 GLN    31      43.249  24.394  47.842  1.00  0.00           H  
ATOM    484  HG3 GLN    31      44.036  25.125  49.223  1.00  0.00           H  
ATOM    485 HE21 GLN    31      45.206  22.774  49.080  1.00  0.00           H  
ATOM    486 HE22 GLN    31      44.288  21.515  49.940  1.00  0.00           H  
ATOM    487  N   VAL    32      42.554  26.859  46.220  1.00  0.00           N  
ATOM    488  CA  VAL    32      42.476  27.057  44.811  1.00  0.00           C  
ATOM    489  C   VAL    32      42.438  25.710  44.010  1.00  0.00           C  
ATOM    490  O   VAL    32      43.510  25.102  43.856  1.00  0.00           O  
ATOM    491  CB  VAL    32      43.625  27.988  44.351  1.00  0.00           C  
ATOM    492  CG1 VAL    32      43.582  28.185  42.858  1.00  0.00           C  
ATOM    493  CG2 VAL    32      43.367  29.318  44.983  1.00  0.00           C  
ATOM    494  H   VAL    32      43.366  27.217  46.701  1.00  0.00           H  
ATOM    495  HA  VAL    32      41.530  27.515  44.527  1.00  0.00           H  
ATOM    496  HB  VAL    32      44.549  27.516  44.685  1.00  0.00           H  
ATOM    497 HG11 VAL    32      44.206  27.466  42.327  1.00  0.00           H  
ATOM    498 HG12 VAL    32      42.534  28.203  42.558  1.00  0.00           H  
ATOM    499 HG13 VAL    32      44.039  29.141  42.605  1.00  0.00           H  
ATOM    500 HG21 VAL    32      42.326  29.441  44.684  1.00  0.00           H  
ATOM    501 HG22 VAL    32      43.572  29.219  46.049  1.00  0.00           H  
ATOM    502 HG23 VAL    32      43.988  30.112  44.570  1.00  0.00           H  
ATOM    503  N   PRO    33      41.299  25.324  43.401  1.00  0.00           N  
ATOM    504  CA  PRO    33      41.107  24.023  42.781  1.00  0.00           C  
ATOM    505  C   PRO    33      42.145  23.554  41.781  1.00  0.00           C  
ATOM    506  O   PRO    33      42.570  22.412  41.785  1.00  0.00           O  
ATOM    507  CD  PRO    33      40.050  26.008  43.370  1.00  0.00           C  
ATOM    508  CG  PRO    33      38.964  25.063  43.068  1.00  0.00           C  
ATOM    509  CB  PRO    33      39.701  24.106  42.146  1.00  0.00           C  
ATOM    510  HD2 PRO    33      40.313  26.746  42.613  1.00  0.00           H  
ATOM    511  HD3 PRO    33      39.844  26.348  44.385  1.00  0.00           H  
ATOM    512  HG2 PRO    33      38.062  25.466  42.607  1.00  0.00           H  
ATOM    513  HG3 PRO    33      38.656  24.573  43.992  1.00  0.00           H  
ATOM    514  HB2 PRO    33      39.876  24.533  41.158  1.00  0.00           H  
ATOM    515  HB3 PRO    33      39.258  23.116  42.049  1.00  0.00           H  
ATOM    516  HA  PRO    33      41.055  23.318  43.611  1.00  0.00           H  
ATOM    517  N   VAL    34      42.638  24.423  40.946  1.00  0.00           N  
ATOM    518  CA  VAL    34      43.672  24.144  39.842  1.00  0.00           C  
ATOM    519  C   VAL    34      45.083  24.191  40.430  1.00  0.00           C  
ATOM    520  O   VAL    34      45.909  23.572  39.725  1.00  0.00           O  
ATOM    521  CB  VAL    34      43.541  25.149  38.718  1.00  0.00           C  
ATOM    522  CG1 VAL    34      42.317  24.757  37.872  1.00  0.00           C  
ATOM    523  CG2 VAL    34      43.568  26.633  39.267  1.00  0.00           C  
ATOM    524  H   VAL    34      42.146  25.298  40.834  1.00  0.00           H  
ATOM    525  HA  VAL    34      43.442  23.182  39.385  1.00  0.00           H  
ATOM    526  HB  VAL    34      44.426  25.020  38.096  1.00  0.00           H  
ATOM    527 HG11 VAL    34      42.371  23.669  37.832  1.00  0.00           H  
ATOM    528 HG12 VAL    34      41.356  24.838  38.379  1.00  0.00           H  
ATOM    529 HG13 VAL    34      42.308  25.185  36.870  1.00  0.00           H  
ATOM    530 HG21 VAL    34      42.598  27.001  39.599  1.00  0.00           H  
ATOM    531 HG22 VAL    34      44.288  26.770  40.074  1.00  0.00           H  
ATOM    532 HG23 VAL    34      44.094  27.250  38.538  1.00  0.00           H  
ATOM    533  N   ASN    35      45.305  24.721  41.652  1.00  0.00           N  
ATOM    534  CA  ASN    35      46.651  24.754  42.309  1.00  0.00           C  
ATOM    535  C   ASN    35      46.526  24.561  43.832  1.00  0.00           C  
ATOM    536  O   ASN    35      46.704  25.494  44.602  1.00  0.00           O  
ATOM    537  CB  ASN    35      47.388  26.107  41.903  1.00  0.00           C  
ATOM    538  CG  ASN    35      48.815  26.308  42.464  1.00  0.00           C  
ATOM    539  OD1 ASN    35      49.327  27.438  42.476  1.00  0.00           O  
ATOM    540  ND2 ASN    35      49.476  25.309  42.994  1.00  0.00           N  
ATOM    541  H   ASN    35      44.541  25.022  42.239  1.00  0.00           H  
ATOM    542  HA  ASN    35      47.133  23.868  41.895  1.00  0.00           H  
ATOM    543  HB2 ASN    35      47.512  26.100  40.820  1.00  0.00           H  
ATOM    544  HB3 ASN    35      46.763  26.969  42.132  1.00  0.00           H  
ATOM    545 HD21 ASN    35      49.122  24.367  43.076  1.00  0.00           H  
ATOM    546 HD22 ASN    35      50.246  25.617  43.571  1.00  0.00           H  
ATOM    547  N   PRO    36      46.066  23.419  44.365  1.00  0.00           N  
ATOM    548  CA  PRO    36      45.721  23.262  45.836  1.00  0.00           C  
ATOM    549  C   PRO    36      46.818  23.530  46.948  1.00  0.00           C  
ATOM    550  O   PRO    36      46.453  23.572  48.143  1.00  0.00           O  
ATOM    551  CD  PRO    36      45.766  22.160  43.676  1.00  0.00           C  
ATOM    552  CG  PRO    36      44.744  21.488  44.652  1.00  0.00           C  
ATOM    553  CB  PRO    36      45.282  21.850  45.996  1.00  0.00           C  
ATOM    554  HD2 PRO    36      46.651  21.525  43.701  1.00  0.00           H  
ATOM    555  HD3 PRO    36      45.339  22.311  42.684  1.00  0.00           H  
ATOM    556  HG2 PRO    36      44.647  20.416  44.480  1.00  0.00           H  
ATOM    557  HG3 PRO    36      43.791  22.009  44.561  1.00  0.00           H  
ATOM    558  HB2 PRO    36      46.043  21.101  46.217  1.00  0.00           H  
ATOM    559  HB3 PRO    36      44.618  21.870  46.860  1.00  0.00           H  
ATOM    560  HA  PRO    36      44.819  23.858  45.979  1.00  0.00           H  
ATOM    561  N   SER    37      48.080  23.922  46.560  1.00  0.00           N  
ATOM    562  CA  SER    37      49.061  24.571  47.501  1.00  0.00           C  
ATOM    563  C   SER    37      48.525  25.954  47.951  1.00  0.00           C  
ATOM    564  O   SER    37      48.818  26.424  49.076  1.00  0.00           O  
ATOM    565  CB  SER    37      50.468  24.612  46.900  1.00  0.00           C  
ATOM    566  OG  SER    37      51.501  24.808  47.858  1.00  0.00           O  
ATOM    567  H   SER    37      48.306  23.684  45.605  1.00  0.00           H  
ATOM    568  HA  SER    37      49.108  23.911  48.367  1.00  0.00           H  
ATOM    569  HB2 SER    37      50.660  23.670  46.386  1.00  0.00           H  
ATOM    570  HB3 SER    37      50.529  25.443  46.198  1.00  0.00           H  
ATOM    571  HG  SER    37      51.979  25.541  47.463  1.00  0.00           H  
ATOM    572  N   LEU    38      47.768  26.634  47.028  1.00  0.00           N  
ATOM    573  CA  LEU    38      47.531  28.002  47.076  1.00  0.00           C  
ATOM    574  C   LEU    38      46.180  28.201  47.795  1.00  0.00           C  
ATOM    575  O   LEU    38      45.150  27.735  47.405  1.00  0.00           O  
ATOM    576  CB  LEU    38      47.507  28.579  45.658  1.00  0.00           C  
ATOM    577  CG  LEU    38      47.214  30.080  45.511  1.00  0.00           C  
ATOM    578  CD1 LEU    38      48.331  30.942  46.134  1.00  0.00           C  
ATOM    579  CD2 LEU    38      47.027  30.584  44.066  1.00  0.00           C  
ATOM    580  H   LEU    38      47.451  26.038  46.277  1.00  0.00           H  
ATOM    581  HA  LEU    38      48.403  28.427  47.575  1.00  0.00           H  
ATOM    582  HB2 LEU    38      48.453  28.477  45.126  1.00  0.00           H  
ATOM    583  HB3 LEU    38      46.772  28.036  45.063  1.00  0.00           H  
ATOM    584  HG  LEU    38      46.358  30.344  46.132  1.00  0.00           H  
ATOM    585 HD11 LEU    38      48.424  30.567  47.154  1.00  0.00           H  
ATOM    586 HD12 LEU    38      49.254  30.693  45.609  1.00  0.00           H  
ATOM    587 HD13 LEU    38      48.130  32.013  46.174  1.00  0.00           H  
ATOM    588 HD21 LEU    38      46.232  30.004  43.597  1.00  0.00           H  
ATOM    589 HD22 LEU    38      46.711  31.622  44.168  1.00  0.00           H  
ATOM    590 HD23 LEU    38      47.955  30.454  43.508  1.00  0.00           H  
ATOM    591  N   TYR    39      46.166  29.110  48.802  1.00  0.00           N  
ATOM    592  CA  TYR    39      45.019  29.639  49.574  1.00  0.00           C  
ATOM    593  C   TYR    39      44.863  31.076  49.285  1.00  0.00           C  
ATOM    594  O   TYR    39      45.875  31.774  49.139  1.00  0.00           O  
ATOM    595  CB  TYR    39      45.230  29.394  51.082  1.00  0.00           C  
ATOM    596  CG  TYR    39      45.449  27.939  51.461  1.00  0.00           C  
ATOM    597  CD1 TYR    39      46.749  27.414  51.492  1.00  0.00           C  
ATOM    598  CE1 TYR    39      46.930  26.084  51.765  1.00  0.00           C  
ATOM    599  CZ  TYR    39      45.841  25.274  52.077  1.00  0.00           C  
ATOM    600  OH  TYR    39      45.973  23.928  52.328  1.00  0.00           O  
ATOM    601  CE2 TYR    39      44.571  25.814  52.232  1.00  0.00           C  
ATOM    602  CD2 TYR    39      44.371  27.190  51.994  1.00  0.00           C  
ATOM    603  H   TYR    39      47.035  29.556  49.059  1.00  0.00           H  
ATOM    604  HA  TYR    39      44.148  29.075  49.239  1.00  0.00           H  
ATOM    605  HB2 TYR    39      46.134  29.917  51.393  1.00  0.00           H  
ATOM    606  HB3 TYR    39      44.301  29.698  51.565  1.00  0.00           H  
ATOM    607  HD1 TYR    39      47.593  27.968  51.108  1.00  0.00           H  
ATOM    608  HE1 TYR    39      47.916  25.645  51.711  1.00  0.00           H  
ATOM    609  HH  TYR    39      45.221  23.486  52.729  1.00  0.00           H  
ATOM    610  HE2 TYR    39      43.788  25.142  52.554  1.00  0.00           H  
ATOM    611  HD2 TYR    39      43.406  27.673  51.949  1.00  0.00           H  
ATOM    612  N   LEU    40      43.628  31.585  49.382  1.00  0.00           N  
ATOM    613  CA  LEU    40      43.260  33.023  49.463  1.00  0.00           C  
ATOM    614  C   LEU    40      42.837  33.533  50.850  1.00  0.00           C  
ATOM    615  O   LEU    40      42.171  32.778  51.527  1.00  0.00           O  
ATOM    616  CB  LEU    40      42.095  33.307  48.466  1.00  0.00           C  
ATOM    617  CG  LEU    40      42.356  32.753  46.995  1.00  0.00           C  
ATOM    618  CD1 LEU    40      41.056  33.030  46.211  1.00  0.00           C  
ATOM    619  CD2 LEU    40      43.573  33.392  46.376  1.00  0.00           C  
ATOM    620  H   LEU    40      42.790  31.022  49.436  1.00  0.00           H  
ATOM    621  HA  LEU    40      44.068  33.682  49.145  1.00  0.00           H  
ATOM    622  HB2 LEU    40      41.141  32.911  48.814  1.00  0.00           H  
ATOM    623  HB3 LEU    40      41.811  34.357  48.393  1.00  0.00           H  
ATOM    624  HG  LEU    40      42.658  31.705  46.999  1.00  0.00           H  
ATOM    625 HD11 LEU    40      40.202  32.970  46.886  1.00  0.00           H  
ATOM    626 HD12 LEU    40      41.001  34.079  45.918  1.00  0.00           H  
ATOM    627 HD13 LEU    40      40.916  32.377  45.350  1.00  0.00           H  
ATOM    628 HD21 LEU    40      44.447  32.852  46.738  1.00  0.00           H  
ATOM    629 HD22 LEU    40      43.532  33.284  45.292  1.00  0.00           H  
ATOM    630 HD23 LEU    40      43.755  34.403  46.740  1.00  0.00           H  
ATOM    631  N   ILE    41      43.261  34.763  51.272  1.00  0.00           N  
ATOM    632  CA  ILE    41      43.118  35.233  52.669  1.00  0.00           C  
ATOM    633  C   ILE    41      42.627  36.620  52.768  1.00  0.00           C  
ATOM    634  O   ILE    41      43.200  37.498  52.164  1.00  0.00           O  
ATOM    635  CB  ILE    41      44.432  35.004  53.458  1.00  0.00           C  
ATOM    636  CG2 ILE    41      44.150  35.423  54.905  1.00  0.00           C  
ATOM    637  CG1 ILE    41      44.873  33.520  53.518  1.00  0.00           C  
ATOM    638  CD1 ILE    41      45.999  33.160  52.396  1.00  0.00           C  
ATOM    639  H   ILE    41      43.790  35.338  50.632  1.00  0.00           H  
ATOM    640  HA  ILE    41      42.379  34.589  53.147  1.00  0.00           H  
ATOM    641  HB  ILE    41      45.199  35.686  53.090  1.00  0.00           H  
ATOM    642 HG21 ILE    41      43.301  34.922  55.370  1.00  0.00           H  
ATOM    643 HG22 ILE    41      45.034  35.213  55.508  1.00  0.00           H  
ATOM    644 HG23 ILE    41      44.053  36.506  54.984  1.00  0.00           H  
ATOM    645 HG12 ILE    41      45.178  33.217  54.519  1.00  0.00           H  
ATOM    646 HG13 ILE    41      44.029  32.866  53.301  1.00  0.00           H  
ATOM    647 HD11 ILE    41      45.497  33.057  51.434  1.00  0.00           H  
ATOM    648 HD12 ILE    41      46.855  33.831  52.323  1.00  0.00           H  
ATOM    649 HD13 ILE    41      46.325  32.141  52.606  1.00  0.00           H  
ATOM    650  N   LYS    42      41.560  36.934  53.545  1.00  0.00           N  
ATOM    651  CA  LYS    42      41.182  38.371  53.867  1.00  0.00           C  
ATOM    652  C   LYS    42      41.898  38.765  55.086  1.00  0.00           C  
ATOM    653  O   LYS    42      41.492  38.367  56.199  1.00  0.00           O  
ATOM    654  CB  LYS    42      39.644  38.555  53.845  1.00  0.00           C  
ATOM    655  CG  LYS    42      39.199  39.974  54.199  1.00  0.00           C  
ATOM    656  CD  LYS    42      39.589  41.123  53.294  1.00  0.00           C  
ATOM    657  CE  LYS    42      38.759  42.376  53.584  1.00  0.00           C  
ATOM    658  NZ  LYS    42      39.024  43.016  54.881  1.00  0.00           N1+
ATOM    659  H   LYS    42      41.066  36.116  53.871  1.00  0.00           H  
ATOM    660  HA  LYS    42      41.503  39.050  53.077  1.00  0.00           H  
ATOM    661  HB2 LYS    42      39.328  38.162  52.878  1.00  0.00           H  
ATOM    662  HB3 LYS    42      39.247  37.809  54.533  1.00  0.00           H  
ATOM    663  HG2 LYS    42      38.110  39.993  54.239  1.00  0.00           H  
ATOM    664  HG3 LYS    42      39.544  40.128  55.222  1.00  0.00           H  
ATOM    665  HD2 LYS    42      40.631  41.380  53.487  1.00  0.00           H  
ATOM    666  HD3 LYS    42      39.475  40.807  52.257  1.00  0.00           H  
ATOM    667  HE2 LYS    42      38.895  43.086  52.768  1.00  0.00           H  
ATOM    668  HE3 LYS    42      37.714  42.101  53.437  1.00  0.00           H  
ATOM    669  HZ1 LYS    42      38.822  42.404  55.659  1.00  0.00           H  
ATOM    670  HZ2 LYS    42      39.966  43.371  54.968  1.00  0.00           H  
ATOM    671  HZ3 LYS    42      38.402  43.805  54.781  1.00  0.00           H  
ATOM    672  N   TYR    43      42.941  39.623  55.010  1.00  0.00           N  
ATOM    673  CA  TYR    43      43.555  40.204  56.211  1.00  0.00           C  
ATOM    674  C   TYR    43      42.735  41.347  56.775  1.00  0.00           C  
ATOM    675  O   TYR    43      41.878  41.895  56.065  1.00  0.00           O  
ATOM    676  CB  TYR    43      45.008  40.638  55.928  1.00  0.00           C  
ATOM    677  CG  TYR    43      45.918  39.516  55.707  1.00  0.00           C  
ATOM    678  CD1 TYR    43      46.138  39.028  54.386  1.00  0.00           C  
ATOM    679  CE1 TYR    43      46.852  37.815  54.094  1.00  0.00           C  
ATOM    680  CZ  TYR    43      47.315  37.054  55.250  1.00  0.00           C  
ATOM    681  OH  TYR    43      47.976  35.893  55.021  1.00  0.00           O  
ATOM    682  CE2 TYR    43      46.975  37.489  56.575  1.00  0.00           C  
ATOM    683  CD2 TYR    43      46.366  38.724  56.816  1.00  0.00           C  
ATOM    684  H   TYR    43      43.257  39.907  54.094  1.00  0.00           H  
ATOM    685  HA  TYR    43      43.584  39.481  57.026  1.00  0.00           H  
ATOM    686  HB2 TYR    43      44.982  41.368  55.119  1.00  0.00           H  
ATOM    687  HB3 TYR    43      45.329  41.125  56.849  1.00  0.00           H  
ATOM    688  HD1 TYR    43      45.799  39.709  53.620  1.00  0.00           H  
ATOM    689  HE1 TYR    43      47.097  37.594  53.066  1.00  0.00           H  
ATOM    690  HH  TYR    43      48.583  35.770  55.754  1.00  0.00           H  
ATOM    691  HE2 TYR    43      47.365  36.844  57.348  1.00  0.00           H  
ATOM    692  HD2 TYR    43      46.151  38.929  57.855  1.00  0.00           H  
ATOM    693  N   ASP    44      42.748  41.609  58.104  1.00  0.00           N  
ATOM    694  CA  ASP    44      41.680  42.488  58.728  1.00  0.00           C  
ATOM    695  C   ASP    44      41.968  43.961  58.376  1.00  0.00           C  
ATOM    696  O   ASP    44      41.136  44.605  57.768  1.00  0.00           O  
ATOM    697  CB  ASP    44      41.722  42.298  60.256  1.00  0.00           C  
ATOM    698  CG  ASP    44      41.356  40.893  60.805  1.00  0.00           C  
ATOM    699  OD1 ASP    44      41.493  40.726  62.045  1.00  0.00           O  
ATOM    700  OD2 ASP    44      40.730  40.115  60.078  1.00  0.00           O1-
ATOM    701  H   ASP    44      43.497  41.159  58.611  1.00  0.00           H  
ATOM    702  HA  ASP    44      40.671  42.318  58.352  1.00  0.00           H  
ATOM    703  HB2 ASP    44      42.724  42.553  60.598  1.00  0.00           H  
ATOM    704  HB3 ASP    44      41.030  42.994  60.730  1.00  0.00           H  
ATOM    705  N   GLY    45      43.143  44.506  58.665  1.00  0.00           N  
ATOM    706  CA  GLY    45      43.439  45.928  58.500  1.00  0.00           C  
ATOM    707  C   GLY    45      43.706  46.319  57.066  1.00  0.00           C  
ATOM    708  O   GLY    45      44.283  47.407  56.843  1.00  0.00           O  
ATOM    709  H   GLY    45      43.918  43.925  58.951  1.00  0.00           H  
ATOM    710  HA2 GLY    45      42.632  46.517  58.935  1.00  0.00           H  
ATOM    711  HA3 GLY    45      44.391  46.250  58.923  1.00  0.00           H  
ATOM    712  N   PHE    46      43.283  45.454  56.185  1.00  0.00           N  
ATOM    713  CA  PHE    46      43.459  45.571  54.713  1.00  0.00           C  
ATOM    714  C   PHE    46      42.200  45.315  53.934  1.00  0.00           C  
ATOM    715  O   PHE    46      41.234  44.955  54.598  1.00  0.00           O  
ATOM    716  CB  PHE    46      44.544  44.616  54.275  1.00  0.00           C  
ATOM    717  CG  PHE    46      45.914  44.857  54.867  1.00  0.00           C  
ATOM    718  CD1 PHE    46      46.405  44.210  55.962  1.00  0.00           C  
ATOM    719  CE1 PHE    46      47.754  44.423  56.396  1.00  0.00           C  
ATOM    720  CZ  PHE    46      48.558  45.339  55.701  1.00  0.00           C  
ATOM    721  CE2 PHE    46      48.012  45.978  54.590  1.00  0.00           C  
ATOM    722  CD2 PHE    46      46.669  45.791  54.219  1.00  0.00           C  
ATOM    723  H   PHE    46      42.978  44.554  56.529  1.00  0.00           H  
ATOM    724  HA  PHE    46      43.819  46.525  54.327  1.00  0.00           H  
ATOM    725  HB2 PHE    46      44.203  43.623  54.569  1.00  0.00           H  
ATOM    726  HB3 PHE    46      44.644  44.591  53.190  1.00  0.00           H  
ATOM    727  HD1 PHE    46      45.750  43.606  56.572  1.00  0.00           H  
ATOM    728  HE1 PHE    46      48.107  43.988  57.319  1.00  0.00           H  
ATOM    729  HZ  PHE    46      49.588  45.473  55.998  1.00  0.00           H  
ATOM    730  HE2 PHE    46      48.647  46.635  54.015  1.00  0.00           H  
ATOM    731  HD2 PHE    46      46.285  46.269  53.330  1.00  0.00           H  
ATOM    732  N   ASP    47      42.141  45.526  52.690  1.00  0.00           N  
ATOM    733  CA  ASP    47      40.899  45.556  51.910  1.00  0.00           C  
ATOM    734  C   ASP    47      40.873  44.701  50.651  1.00  0.00           C  
ATOM    735  O   ASP    47      39.811  44.264  50.329  1.00  0.00           O  
ATOM    736  CB  ASP    47      40.649  47.018  51.564  1.00  0.00           C  
ATOM    737  CG  ASP    47      40.292  47.867  52.766  1.00  0.00           C  
ATOM    738  OD1 ASP    47      39.451  47.550  53.669  1.00  0.00           O  
ATOM    739  OD2 ASP    47      40.806  49.016  52.802  1.00  0.00           O1-
ATOM    740  H   ASP    47      42.892  45.991  52.200  1.00  0.00           H  
ATOM    741  HA  ASP    47      40.068  45.219  52.530  1.00  0.00           H  
ATOM    742  HB2 ASP    47      41.469  47.478  51.011  1.00  0.00           H  
ATOM    743  HB3 ASP    47      39.777  47.152  50.924  1.00  0.00           H  
ATOM    744  N   CYS    48      42.083  44.553  50.039  1.00  0.00           N  
ATOM    745  CA  CYS    48      42.443  43.450  49.079  1.00  0.00           C  
ATOM    746  C   CYS    48      42.438  42.034  49.673  1.00  0.00           C  
ATOM    747  O   CYS    48      42.925  41.762  50.797  1.00  0.00           O  
ATOM    748  CB  CYS    48      43.704  43.908  48.358  1.00  0.00           C  
ATOM    749  SG  CYS    48      44.123  42.698  47.065  1.00  0.00           S  
ATOM    750  H   CYS    48      42.867  45.093  50.376  1.00  0.00           H  
ATOM    751  HA  CYS    48      41.613  43.338  48.380  1.00  0.00           H  
ATOM    752  HB2 CYS    48      43.416  44.873  47.940  1.00  0.00           H  
ATOM    753  HB3 CYS    48      44.470  43.967  49.132  1.00  0.00           H  
ATOM    754  HG  CYS    48      42.831  42.664  46.728  1.00  0.00           H  
ATOM    755  N   VAL    49      42.090  41.068  48.808  1.00  0.00           N  
ATOM    756  CA  VAL    49      42.357  39.636  48.950  1.00  0.00           C  
ATOM    757  C   VAL    49      43.751  39.255  48.542  1.00  0.00           C  
ATOM    758  O   VAL    49      44.210  39.427  47.353  1.00  0.00           O  
ATOM    759  CB  VAL    49      41.231  38.727  48.371  1.00  0.00           C  
ATOM    760  CG1 VAL    49      41.474  37.215  48.541  1.00  0.00           C  
ATOM    761  CG2 VAL    49      39.783  39.009  49.019  1.00  0.00           C  
ATOM    762  H   VAL    49      41.892  41.326  47.852  1.00  0.00           H  
ATOM    763  HA  VAL    49      42.244  39.413  50.011  1.00  0.00           H  
ATOM    764  HB  VAL    49      41.106  38.908  47.304  1.00  0.00           H  
ATOM    765 HG11 VAL    49      42.448  37.032  48.086  1.00  0.00           H  
ATOM    766 HG12 VAL    49      41.611  36.940  49.587  1.00  0.00           H  
ATOM    767 HG13 VAL    49      40.671  36.641  48.079  1.00  0.00           H  
ATOM    768 HG21 VAL    49      39.274  39.929  48.730  1.00  0.00           H  
ATOM    769 HG22 VAL    49      39.085  38.193  48.833  1.00  0.00           H  
ATOM    770 HG23 VAL    49      39.988  39.006  50.089  1.00  0.00           H  
ATOM    771  N   TYR    50      44.524  38.662  49.413  1.00  0.00           N  
ATOM    772  CA  TYR    50      45.869  38.025  49.064  1.00  0.00           C  
ATOM    773  C   TYR    50      45.820  36.539  48.777  1.00  0.00           C  
ATOM    774  O   TYR    50      44.944  35.867  49.291  1.00  0.00           O  
ATOM    775  CB  TYR    50      46.832  38.467  50.160  1.00  0.00           C  
ATOM    776  CG  TYR    50      46.998  39.923  50.519  1.00  0.00           C  
ATOM    777  CD1 TYR    50      47.801  40.282  51.587  1.00  0.00           C  
ATOM    778  CE1 TYR    50      48.180  41.628  51.810  1.00  0.00           C  
ATOM    779  CZ  TYR    50      47.781  42.600  50.874  1.00  0.00           C  
ATOM    780  OH  TYR    50      48.167  43.863  51.025  1.00  0.00           O  
ATOM    781  CE2 TYR    50      47.032  42.273  49.775  1.00  0.00           C  
ATOM    782  CD2 TYR    50      46.634  40.920  49.584  1.00  0.00           C  
ATOM    783  H   TYR    50      44.076  38.339  50.259  1.00  0.00           H  
ATOM    784  HA  TYR    50      46.341  38.339  48.133  1.00  0.00           H  
ATOM    785  HB2 TYR    50      46.502  37.834  50.984  1.00  0.00           H  
ATOM    786  HB3 TYR    50      47.842  38.098  49.983  1.00  0.00           H  
ATOM    787  HD1 TYR    50      48.190  39.494  52.213  1.00  0.00           H  
ATOM    788  HE1 TYR    50      48.819  41.793  52.665  1.00  0.00           H  
ATOM    789  HH  TYR    50      47.647  44.518  50.555  1.00  0.00           H  
ATOM    790  HE2 TYR    50      46.649  42.976  49.049  1.00  0.00           H  
ATOM    791  HD2 TYR    50      46.077  40.668  48.693  1.00  0.00           H  
ATOM    792  N   GLY    51      46.827  36.063  48.079  1.00  0.00           N  
ATOM    793  CA  GLY    51      46.982  34.639  47.949  1.00  0.00           C  
ATOM    794  C   GLY    51      48.403  34.180  48.469  1.00  0.00           C  
ATOM    795  O   GLY    51      49.468  34.719  48.067  1.00  0.00           O  
ATOM    796  H   GLY    51      47.516  36.669  47.657  1.00  0.00           H  
ATOM    797  HA2 GLY    51      46.259  34.138  48.593  1.00  0.00           H  
ATOM    798  HA3 GLY    51      46.917  34.272  46.925  1.00  0.00           H  
ATOM    799  N   LEU    52      48.495  33.171  49.258  1.00  0.00           N  
ATOM    800  CA  LEU    52      49.742  32.599  49.796  1.00  0.00           C  
ATOM    801  C   LEU    52      49.622  31.054  50.007  1.00  0.00           C  
ATOM    802  O   LEU    52      48.613  30.583  50.457  1.00  0.00           O  
ATOM    803  CB  LEU    52      49.987  33.179  51.212  1.00  0.00           C  
ATOM    804  CG  LEU    52      50.401  34.648  51.187  1.00  0.00           C  
ATOM    805  CD1 LEU    52      50.509  35.215  52.606  1.00  0.00           C  
ATOM    806  CD2 LEU    52      51.702  34.815  50.479  1.00  0.00           C  
ATOM    807  H   LEU    52      47.672  32.631  49.480  1.00  0.00           H  
ATOM    808  HA  LEU    52      50.609  32.762  49.156  1.00  0.00           H  
ATOM    809  HB2 LEU    52      49.138  32.965  51.861  1.00  0.00           H  
ATOM    810  HB3 LEU    52      50.788  32.606  51.680  1.00  0.00           H  
ATOM    811  HG  LEU    52      49.723  35.298  50.634  1.00  0.00           H  
ATOM    812 HD11 LEU    52      49.698  34.856  53.239  1.00  0.00           H  
ATOM    813 HD12 LEU    52      51.481  34.943  53.018  1.00  0.00           H  
ATOM    814 HD13 LEU    52      50.639  36.297  52.625  1.00  0.00           H  
ATOM    815 HD21 LEU    52      52.432  34.177  50.977  1.00  0.00           H  
ATOM    816 HD22 LEU    52      51.577  34.609  49.416  1.00  0.00           H  
ATOM    817 HD23 LEU    52      52.015  35.855  50.572  1.00  0.00           H  
ATOM    818  N   GLU    53      50.653  30.323  49.704  1.00  0.00           N  
ATOM    819  CA  GLU    53      50.908  28.928  49.974  1.00  0.00           C  
ATOM    820  C   GLU    53      51.219  28.822  51.475  1.00  0.00           C  
ATOM    821  O   GLU    53      52.358  28.448  51.904  1.00  0.00           O  
ATOM    822  CB  GLU    53      51.991  28.339  49.138  1.00  0.00           C  
ATOM    823  CG  GLU    53      51.945  28.835  47.646  1.00  0.00           C  
ATOM    824  CD  GLU    53      52.935  27.987  46.834  1.00  0.00           C  
ATOM    825  OE1 GLU    53      53.977  28.566  46.408  1.00  0.00           O  
ATOM    826  OE2 GLU    53      52.846  26.768  46.656  1.00  0.00           O1-
ATOM    827  H   GLU    53      51.448  30.785  49.287  1.00  0.00           H  
ATOM    828  HA  GLU    53      49.988  28.355  49.856  1.00  0.00           H  
ATOM    829  HB2 GLU    53      53.007  28.580  49.452  1.00  0.00           H  
ATOM    830  HB3 GLU    53      51.890  27.253  49.138  1.00  0.00           H  
ATOM    831  HG2 GLU    53      50.939  28.635  47.276  1.00  0.00           H  
ATOM    832  HG3 GLU    53      52.074  29.912  47.539  1.00  0.00           H  
ATOM    833  N   LEU    54      50.316  29.047  52.365  1.00  0.00           N  
ATOM    834  CA  LEU    54      50.462  29.087  53.838  1.00  0.00           C  
ATOM    835  C   LEU    54      51.187  27.955  54.488  1.00  0.00           C  
ATOM    836  O   LEU    54      51.616  28.182  55.654  1.00  0.00           O  
ATOM    837  CB  LEU    54      48.950  29.104  54.378  1.00  0.00           C  
ATOM    838  CG  LEU    54      48.116  30.352  54.220  1.00  0.00           C  
ATOM    839  CD1 LEU    54      46.719  30.147  54.817  1.00  0.00           C  
ATOM    840  CD2 LEU    54      48.665  31.603  54.813  1.00  0.00           C  
ATOM    841  H   LEU    54      49.429  29.270  51.936  1.00  0.00           H  
ATOM    842  HA  LEU    54      50.941  30.041  54.059  1.00  0.00           H  
ATOM    843  HB2 LEU    54      48.307  28.296  54.028  1.00  0.00           H  
ATOM    844  HB3 LEU    54      48.930  28.842  55.436  1.00  0.00           H  
ATOM    845  HG  LEU    54      48.016  30.476  53.142  1.00  0.00           H  
ATOM    846 HD11 LEU    54      46.298  29.282  54.303  1.00  0.00           H  
ATOM    847 HD12 LEU    54      46.788  29.970  55.890  1.00  0.00           H  
ATOM    848 HD13 LEU    54      45.986  30.935  54.651  1.00  0.00           H  
ATOM    849 HD21 LEU    54      49.452  31.897  54.119  1.00  0.00           H  
ATOM    850 HD22 LEU    54      47.950  32.426  54.801  1.00  0.00           H  
ATOM    851 HD23 LEU    54      49.085  31.495  55.813  1.00  0.00           H  
ATOM    852  N   ASN    55      51.339  26.795  53.852  1.00  0.00           N  
ATOM    853  CA  ASN    55      52.116  25.594  54.292  1.00  0.00           C  
ATOM    854  C   ASN    55      53.315  25.290  53.454  1.00  0.00           C  
ATOM    855  O   ASN    55      53.928  24.251  53.662  1.00  0.00           O  
ATOM    856  CB  ASN    55      51.192  24.395  54.613  1.00  0.00           C  
ATOM    857  CG  ASN    55      50.334  24.679  55.842  1.00  0.00           C  
ATOM    858  OD1 ASN    55      50.816  24.905  56.948  1.00  0.00           O  
ATOM    859  ND2 ASN    55      49.040  24.704  55.769  1.00  0.00           N  
ATOM    860  H   ASN    55      51.037  26.762  52.889  1.00  0.00           H  
ATOM    861  HA  ASN    55      52.572  25.910  55.230  1.00  0.00           H  
ATOM    862  HB2 ASN    55      50.580  24.332  53.714  1.00  0.00           H  
ATOM    863  HB3 ASN    55      51.711  23.438  54.650  1.00  0.00           H  
ATOM    864 HD21 ASN    55      48.650  24.120  55.043  1.00  0.00           H  
ATOM    865 HD22 ASN    55      48.560  24.706  56.657  1.00  0.00           H  
ATOM    866  N   LYS    56      53.701  26.126  52.424  1.00  0.00           N  
ATOM    867  CA  LYS    56      54.965  25.959  51.635  1.00  0.00           C  
ATOM    868  C   LYS    56      55.866  27.186  51.510  1.00  0.00           C  
ATOM    869  O   LYS    56      57.063  27.151  51.241  1.00  0.00           O  
ATOM    870  CB  LYS    56      54.501  25.436  50.252  1.00  0.00           C  
ATOM    871  CG  LYS    56      53.765  24.084  50.190  1.00  0.00           C  
ATOM    872  CD  LYS    56      54.499  22.908  50.965  1.00  0.00           C  
ATOM    873  CE  LYS    56      53.403  21.932  51.461  1.00  0.00           C  
ATOM    874  NZ  LYS    56      53.940  20.549  51.501  1.00  0.00           N1+
ATOM    875  H   LYS    56      53.092  26.880  52.141  1.00  0.00           H  
ATOM    876  HA  LYS    56      55.596  25.218  52.125  1.00  0.00           H  
ATOM    877  HB2 LYS    56      53.993  26.207  49.673  1.00  0.00           H  
ATOM    878  HB3 LYS    56      55.445  25.264  49.735  1.00  0.00           H  
ATOM    879  HG2 LYS    56      52.780  24.244  50.629  1.00  0.00           H  
ATOM    880  HG3 LYS    56      53.659  23.799  49.144  1.00  0.00           H  
ATOM    881  HD2 LYS    56      55.060  22.455  50.147  1.00  0.00           H  
ATOM    882  HD3 LYS    56      55.044  23.281  51.832  1.00  0.00           H  
ATOM    883  HE2 LYS    56      53.090  22.285  52.444  1.00  0.00           H  
ATOM    884  HE3 LYS    56      52.506  21.928  50.841  1.00  0.00           H  
ATOM    885  HZ1 LYS    56      53.352  19.840  51.914  1.00  0.00           H  
ATOM    886  HZ2 LYS    56      54.097  20.242  50.552  1.00  0.00           H  
ATOM    887  HZ3 LYS    56      54.845  20.552  51.949  1.00  0.00           H  
ATOM    888  N   ASP    57      55.364  28.422  51.838  1.00  0.00           N  
ATOM    889  CA  ASP    57      56.060  29.679  51.607  1.00  0.00           C  
ATOM    890  C   ASP    57      56.999  30.020  52.789  1.00  0.00           C  
ATOM    891  O   ASP    57      56.513  30.217  53.925  1.00  0.00           O  
ATOM    892  CB  ASP    57      54.985  30.786  51.455  1.00  0.00           C  
ATOM    893  CG  ASP    57      55.670  32.148  50.974  1.00  0.00           C  
ATOM    894  OD1 ASP    57      54.940  32.920  50.343  1.00  0.00           O  
ATOM    895  OD2 ASP    57      56.890  32.370  51.045  1.00  0.00           O1-
ATOM    896  H   ASP    57      54.455  28.495  52.272  1.00  0.00           H  
ATOM    897  HA  ASP    57      56.708  29.638  50.731  1.00  0.00           H  
ATOM    898  HB2 ASP    57      54.226  30.550  50.708  1.00  0.00           H  
ATOM    899  HB3 ASP    57      54.429  30.986  52.370  1.00  0.00           H  
ATOM    900  N   GLU    58      58.279  30.120  52.487  1.00  0.00           N  
ATOM    901  CA  GLU    58      59.308  30.442  53.456  1.00  0.00           C  
ATOM    902  C   GLU    58      59.033  31.763  54.159  1.00  0.00           C  
ATOM    903  O   GLU    58      59.569  31.961  55.253  1.00  0.00           O  
ATOM    904  CB  GLU    58      60.719  30.325  52.767  1.00  0.00           C  
ATOM    905  CG  GLU    58      60.993  31.448  51.678  1.00  0.00           C  
ATOM    906  CD  GLU    58      61.719  32.657  52.225  1.00  0.00           C  
ATOM    907  OE1 GLU    58      61.529  33.761  51.700  1.00  0.00           O  
ATOM    908  OE2 GLU    58      62.453  32.508  53.236  1.00  0.00           O1-
ATOM    909  H   GLU    58      58.412  29.911  51.508  1.00  0.00           H  
ATOM    910  HA  GLU    58      59.348  29.703  54.256  1.00  0.00           H  
ATOM    911  HB2 GLU    58      61.452  30.279  53.572  1.00  0.00           H  
ATOM    912  HB3 GLU    58      60.948  29.385  52.265  1.00  0.00           H  
ATOM    913  HG2 GLU    58      61.611  30.935  50.940  1.00  0.00           H  
ATOM    914  HG3 GLU    58      60.033  31.676  51.215  1.00  0.00           H  
ATOM    915  N   ARG    59      58.349  32.724  53.487  1.00  0.00           N  
ATOM    916  CA  ARG    59      58.169  34.100  53.958  1.00  0.00           C  
ATOM    917  C   ARG    59      57.154  34.187  55.099  1.00  0.00           C  
ATOM    918  O   ARG    59      57.006  35.165  55.828  1.00  0.00           O  
ATOM    919  CB  ARG    59      57.630  34.944  52.780  1.00  0.00           C  
ATOM    920  CG  ARG    59      58.656  35.070  51.535  1.00  0.00           C  
ATOM    921  CD  ARG    59      58.100  35.888  50.450  1.00  0.00           C  
ATOM    922  NE  ARG    59      56.939  35.215  49.816  1.00  0.00           N  
ATOM    923  CZ  ARG    59      56.215  35.638  48.820  1.00  0.00           C  
ATOM    924  NH1 ARG    59      56.358  36.915  48.361  1.00  0.00           N  
ATOM    925  NH2 ARG    59      55.160  34.976  48.452  1.00  0.00           N1+
ATOM    926  H   ARG    59      58.021  32.432  52.578  1.00  0.00           H  
ATOM    927  HA  ARG    59      59.069  34.617  54.290  1.00  0.00           H  
ATOM    928  HB2 ARG    59      56.722  34.521  52.353  1.00  0.00           H  
ATOM    929  HB3 ARG    59      57.446  35.965  53.114  1.00  0.00           H  
ATOM    930  HG2 ARG    59      59.449  35.624  52.039  1.00  0.00           H  
ATOM    931  HG3 ARG    59      58.983  34.065  51.270  1.00  0.00           H  
ATOM    932  HD2 ARG    59      57.907  36.921  50.737  1.00  0.00           H  
ATOM    933  HD3 ARG    59      58.868  35.916  49.677  1.00  0.00           H  
ATOM    934  HE  ARG    59      56.915  34.226  50.018  1.00  0.00           H  
ATOM    935 HH11 ARG    59      57.159  37.455  48.653  1.00  0.00           H  
ATOM    936 HH12 ARG    59      55.822  37.190  47.550  1.00  0.00           H  
ATOM    937 HH21 ARG    59      54.969  34.166  49.025  1.00  0.00           H  
ATOM    938 HH22 ARG    59      54.464  35.461  47.904  1.00  0.00           H  
ATOM    939  N   VAL    60      56.298  33.119  55.153  1.00  0.00           N  
ATOM    940  CA  VAL    60      55.265  32.904  56.119  1.00  0.00           C  
ATOM    941  C   VAL    60      55.910  32.089  57.280  1.00  0.00           C  
ATOM    942  O   VAL    60      56.712  31.162  56.949  1.00  0.00           O  
ATOM    943  CB  VAL    60      53.981  32.262  55.507  1.00  0.00           C  
ATOM    944  CG1 VAL    60      52.903  31.831  56.535  1.00  0.00           C  
ATOM    945  CG2 VAL    60      53.305  33.135  54.473  1.00  0.00           C  
ATOM    946  H   VAL    60      56.501  32.363  54.514  1.00  0.00           H  
ATOM    947  HA  VAL    60      54.934  33.837  56.576  1.00  0.00           H  
ATOM    948  HB  VAL    60      54.339  31.339  55.050  1.00  0.00           H  
ATOM    949 HG11 VAL    60      52.415  32.734  56.901  1.00  0.00           H  
ATOM    950 HG12 VAL    60      52.216  31.202  55.968  1.00  0.00           H  
ATOM    951 HG13 VAL    60      53.387  31.232  57.306  1.00  0.00           H  
ATOM    952 HG21 VAL    60      52.935  34.041  54.953  1.00  0.00           H  
ATOM    953 HG22 VAL    60      53.958  33.306  53.617  1.00  0.00           H  
ATOM    954 HG23 VAL    60      52.475  32.536  54.097  1.00  0.00           H  
ATOM    955  N   SER    61      55.562  32.452  58.469  1.00  0.00           N  
ATOM    956  CA  SER    61      55.962  31.727  59.694  1.00  0.00           C  
ATOM    957  C   SER    61      55.020  31.796  60.841  1.00  0.00           C  
ATOM    958  O   SER    61      54.219  32.711  60.785  1.00  0.00           O  
ATOM    959  CB  SER    61      57.356  32.225  60.080  1.00  0.00           C  
ATOM    960  OG  SER    61      57.423  33.453  60.869  1.00  0.00           O  
ATOM    961  H   SER    61      54.750  33.053  58.479  1.00  0.00           H  
ATOM    962  HA  SER    61      56.061  30.662  59.488  1.00  0.00           H  
ATOM    963  HB2 SER    61      57.828  31.450  60.686  1.00  0.00           H  
ATOM    964  HB3 SER    61      58.051  32.236  59.240  1.00  0.00           H  
ATOM    965  HG  SER    61      57.193  34.186  60.294  1.00  0.00           H  
ATOM    966  N   ALA    62      55.035  30.892  61.788  1.00  0.00           N  
ATOM    967  CA  ALA    62      54.299  31.049  63.026  1.00  0.00           C  
ATOM    968  C   ALA    62      52.777  31.112  62.918  1.00  0.00           C  
ATOM    969  O   ALA    62      52.144  31.846  63.641  1.00  0.00           O  
ATOM    970  CB  ALA    62      55.019  32.102  63.844  1.00  0.00           C  
ATOM    971  H   ALA    62      55.818  30.257  61.718  1.00  0.00           H  
ATOM    972  HA  ALA    62      54.522  30.177  63.640  1.00  0.00           H  
ATOM    973  HB1 ALA    62      54.577  31.996  64.835  1.00  0.00           H  
ATOM    974  HB2 ALA    62      56.096  31.937  63.883  1.00  0.00           H  
ATOM    975  HB3 ALA    62      54.768  33.101  63.489  1.00  0.00           H  
ATOM    976  N   LEU    63      52.176  30.415  61.935  1.00  0.00           N  
ATOM    977  CA  LEU    63      50.777  30.498  61.584  1.00  0.00           C  
ATOM    978  C   LEU    63      49.967  29.729  62.666  1.00  0.00           C  
ATOM    979  O   LEU    63      50.356  28.640  63.024  1.00  0.00           O  
ATOM    980  CB  LEU    63      50.604  29.930  60.161  1.00  0.00           C  
ATOM    981  CG  LEU    63      49.122  29.581  59.791  1.00  0.00           C  
ATOM    982  CD1 LEU    63      48.154  30.764  59.471  1.00  0.00           C  
ATOM    983  CD2 LEU    63      49.143  28.579  58.672  1.00  0.00           C  
ATOM    984  H   LEU    63      52.816  29.905  61.343  1.00  0.00           H  
ATOM    985  HA  LEU    63      50.679  31.583  61.562  1.00  0.00           H  
ATOM    986  HB2 LEU    63      50.981  30.542  59.342  1.00  0.00           H  
ATOM    987  HB3 LEU    63      51.145  28.986  60.095  1.00  0.00           H  
ATOM    988  HG  LEU    63      48.609  29.014  60.569  1.00  0.00           H  
ATOM    989 HD11 LEU    63      48.689  31.185  58.620  1.00  0.00           H  
ATOM    990 HD12 LEU    63      47.125  30.466  59.269  1.00  0.00           H  
ATOM    991 HD13 LEU    63      48.220  31.580  60.190  1.00  0.00           H  
ATOM    992 HD21 LEU    63      48.125  28.230  58.499  1.00  0.00           H  
ATOM    993 HD22 LEU    63      49.449  29.076  57.752  1.00  0.00           H  
ATOM    994 HD23 LEU    63      49.747  27.740  59.017  1.00  0.00           H  
ATOM    995  N   GLU    64      48.912  30.257  63.255  1.00  0.00           N  
ATOM    996  CA  GLU    64      47.991  29.584  64.193  1.00  0.00           C  
ATOM    997  C   GLU    64      46.436  29.623  63.783  1.00  0.00           C  
ATOM    998  O   GLU    64      46.020  30.594  63.136  1.00  0.00           O  
ATOM    999  CB  GLU    64      48.195  30.209  65.606  1.00  0.00           C  
ATOM   1000  CG  GLU    64      48.130  31.727  65.848  1.00  0.00           C  
ATOM   1001  CD  GLU    64      48.861  32.177  67.132  1.00  0.00           C  
ATOM   1002  OE1 GLU    64      48.340  33.005  67.909  1.00  0.00           O  
ATOM   1003  OE2 GLU    64      50.004  31.799  67.255  1.00  0.00           O1-
ATOM   1004  H   GLU    64      48.622  31.171  62.935  1.00  0.00           H  
ATOM   1005  HA  GLU    64      48.134  28.517  64.367  1.00  0.00           H  
ATOM   1006  HB2 GLU    64      47.512  29.676  66.267  1.00  0.00           H  
ATOM   1007  HB3 GLU    64      49.186  29.946  65.976  1.00  0.00           H  
ATOM   1008  HG2 GLU    64      48.454  32.347  65.012  1.00  0.00           H  
ATOM   1009  HG3 GLU    64      47.071  31.982  65.894  1.00  0.00           H  
ATOM   1010  N   VAL    65      45.584  28.642  64.176  1.00  0.00           N  
ATOM   1011  CA  VAL    65      44.144  28.693  64.128  1.00  0.00           C  
ATOM   1012  C   VAL    65      43.531  29.447  65.355  1.00  0.00           C  
ATOM   1013  O   VAL    65      43.824  29.132  66.506  1.00  0.00           O  
ATOM   1014  CB  VAL    65      43.585  27.250  63.990  1.00  0.00           C  
ATOM   1015  CG1 VAL    65      42.095  27.290  64.124  1.00  0.00           C  
ATOM   1016  CG2 VAL    65      43.972  26.656  62.603  1.00  0.00           C  
ATOM   1017  H   VAL    65      46.039  27.876  64.653  1.00  0.00           H  
ATOM   1018  HA  VAL    65      43.874  29.186  63.194  1.00  0.00           H  
ATOM   1019  HB  VAL    65      43.888  26.532  64.752  1.00  0.00           H  
ATOM   1020 HG11 VAL    65      41.596  28.060  63.535  1.00  0.00           H  
ATOM   1021 HG12 VAL    65      41.670  26.336  63.812  1.00  0.00           H  
ATOM   1022 HG13 VAL    65      41.839  27.423  65.175  1.00  0.00           H  
ATOM   1023 HG21 VAL    65      43.420  27.280  61.899  1.00  0.00           H  
ATOM   1024 HG22 VAL    65      45.042  26.663  62.397  1.00  0.00           H  
ATOM   1025 HG23 VAL    65      43.709  25.599  62.632  1.00  0.00           H  
ATOM   1026  N   LEU    66      42.557  30.365  65.147  1.00  0.00           N  
ATOM   1027  CA  LEU    66      41.790  31.034  66.193  1.00  0.00           C  
ATOM   1028  C   LEU    66      40.304  30.490  66.135  1.00  0.00           C  
ATOM   1029  O   LEU    66      39.879  29.862  65.116  1.00  0.00           O  
ATOM   1030  CB  LEU    66      41.866  32.587  65.807  1.00  0.00           C  
ATOM   1031  CG  LEU    66      43.278  33.236  65.572  1.00  0.00           C  
ATOM   1032  CD1 LEU    66      43.195  34.735  65.446  1.00  0.00           C  
ATOM   1033  CD2 LEU    66      44.218  32.948  66.794  1.00  0.00           C  
ATOM   1034  H   LEU    66      42.166  30.463  64.221  1.00  0.00           H  
ATOM   1035  HA  LEU    66      42.258  30.797  67.148  1.00  0.00           H  
ATOM   1036  HB2 LEU    66      41.230  32.787  64.945  1.00  0.00           H  
ATOM   1037  HB3 LEU    66      41.379  33.150  66.603  1.00  0.00           H  
ATOM   1038  HG  LEU    66      43.753  32.684  64.761  1.00  0.00           H  
ATOM   1039 HD11 LEU    66      44.222  35.100  65.475  1.00  0.00           H  
ATOM   1040 HD12 LEU    66      42.648  35.043  64.555  1.00  0.00           H  
ATOM   1041 HD13 LEU    66      42.779  35.239  66.319  1.00  0.00           H  
ATOM   1042 HD21 LEU    66      45.244  33.230  66.558  1.00  0.00           H  
ATOM   1043 HD22 LEU    66      43.945  33.554  67.658  1.00  0.00           H  
ATOM   1044 HD23 LEU    66      44.290  31.885  67.023  1.00  0.00           H  
ATOM   1045  N   PRO    67      39.471  30.768  67.172  1.00  0.00           N  
ATOM   1046  CA  PRO    67      38.069  30.566  67.317  1.00  0.00           C  
ATOM   1047  C   PRO    67      37.190  31.082  66.167  1.00  0.00           C  
ATOM   1048  O   PRO    67      37.554  32.043  65.432  1.00  0.00           O  
ATOM   1049  CD  PRO    67      40.009  31.239  68.429  1.00  0.00           C  
ATOM   1050  CG  PRO    67      38.952  31.011  69.462  1.00  0.00           C  
ATOM   1051  CB  PRO    67      37.675  31.024  68.685  1.00  0.00           C  
ATOM   1052  HD2 PRO    67      40.394  32.259  68.402  1.00  0.00           H  
ATOM   1053  HD3 PRO    67      40.847  30.606  68.720  1.00  0.00           H  
ATOM   1054  HG2 PRO    67      39.019  31.790  70.221  1.00  0.00           H  
ATOM   1055  HG3 PRO    67      39.123  30.029  69.905  1.00  0.00           H  
ATOM   1056  HB2 PRO    67      37.359  32.065  68.619  1.00  0.00           H  
ATOM   1057  HB3 PRO    67      36.855  30.350  68.931  1.00  0.00           H  
ATOM   1058  HA  PRO    67      37.885  29.492  67.306  1.00  0.00           H  
ATOM   1059  N   ASP    68      36.007  30.451  65.951  1.00  0.00           N  
ATOM   1060  CA  ASP    68      35.073  30.811  64.812  1.00  0.00           C  
ATOM   1061  C   ASP    68      34.234  32.104  65.057  1.00  0.00           C  
ATOM   1062  O   ASP    68      33.867  32.425  66.221  1.00  0.00           O  
ATOM   1063  CB  ASP    68      34.197  29.586  64.417  1.00  0.00           C  
ATOM   1064  CG  ASP    68      34.970  28.353  64.011  1.00  0.00           C  
ATOM   1065  OD1 ASP    68      36.115  28.445  63.518  1.00  0.00           O  
ATOM   1066  OD2 ASP    68      34.424  27.231  64.238  1.00  0.00           O1-
ATOM   1067  H   ASP    68      35.678  29.628  66.435  1.00  0.00           H  
ATOM   1068  HA  ASP    68      35.754  31.036  63.991  1.00  0.00           H  
ATOM   1069  HB2 ASP    68      33.521  29.278  65.215  1.00  0.00           H  
ATOM   1070  HB3 ASP    68      33.474  29.817  63.635  1.00  0.00           H  
ATOM   1071  N   ARG    69      34.005  32.920  64.026  1.00  0.00           N  
ATOM   1072  CA  ARG    69      33.036  34.084  64.005  1.00  0.00           C  
ATOM   1073  C   ARG    69      31.655  33.501  64.130  1.00  0.00           C  
ATOM   1074  O   ARG    69      31.385  32.478  63.462  1.00  0.00           O  
ATOM   1075  CB  ARG    69      33.152  34.824  62.646  1.00  0.00           C  
ATOM   1076  CG  ARG    69      34.517  35.477  62.515  1.00  0.00           C  
ATOM   1077  CD  ARG    69      34.751  35.938  61.047  1.00  0.00           C  
ATOM   1078  NE  ARG    69      33.869  37.067  60.656  1.00  0.00           N  
ATOM   1079  CZ  ARG    69      32.916  36.944  59.746  1.00  0.00           C  
ATOM   1080  NH1 ARG    69      32.742  35.856  59.015  1.00  0.00           N  
ATOM   1081  NH2 ARG    69      32.102  37.968  59.595  1.00  0.00           N1+
ATOM   1082  H   ARG    69      34.361  32.537  63.162  1.00  0.00           H  
ATOM   1083  HA  ARG    69      33.260  34.730  64.854  1.00  0.00           H  
ATOM   1084  HB2 ARG    69      32.976  34.192  61.775  1.00  0.00           H  
ATOM   1085  HB3 ARG    69      32.510  35.704  62.674  1.00  0.00           H  
ATOM   1086  HG2 ARG    69      34.523  36.315  63.212  1.00  0.00           H  
ATOM   1087  HG3 ARG    69      35.218  34.655  62.659  1.00  0.00           H  
ATOM   1088  HD2 ARG    69      35.796  36.208  60.888  1.00  0.00           H  
ATOM   1089  HD3 ARG    69      34.549  34.998  60.533  1.00  0.00           H  
ATOM   1090  HE  ARG    69      34.058  37.969  61.069  1.00  0.00           H  
ATOM   1091 HH11 ARG    69      33.360  35.070  59.154  1.00  0.00           H  
ATOM   1092 HH12 ARG    69      31.910  35.693  58.465  1.00  0.00           H  
ATOM   1093 HH21 ARG    69      32.133  38.752  60.231  1.00  0.00           H  
ATOM   1094 HH22 ARG    69      31.329  37.801  58.965  1.00  0.00           H  
ATOM   1095  N   VAL    70      30.818  34.155  64.873  1.00  0.00           N  
ATOM   1096  CA  VAL    70      29.398  33.821  65.007  1.00  0.00           C  
ATOM   1097  C   VAL    70      28.522  33.974  63.712  1.00  0.00           C  
ATOM   1098  O   VAL    70      27.428  33.381  63.596  1.00  0.00           O  
ATOM   1099  CB  VAL    70      28.741  34.532  66.213  1.00  0.00           C  
ATOM   1100  CG1 VAL    70      28.161  35.903  65.805  1.00  0.00           C  
ATOM   1101  CG2 VAL    70      27.711  33.654  66.905  1.00  0.00           C  
ATOM   1102  H   VAL    70      31.125  35.033  65.267  1.00  0.00           H  
ATOM   1103  HA  VAL    70      29.441  32.752  65.212  1.00  0.00           H  
ATOM   1104  HB  VAL    70      29.523  34.619  66.968  1.00  0.00           H  
ATOM   1105 HG11 VAL    70      28.960  36.504  65.371  1.00  0.00           H  
ATOM   1106 HG12 VAL    70      27.188  35.751  65.338  1.00  0.00           H  
ATOM   1107 HG13 VAL    70      28.114  36.493  66.720  1.00  0.00           H  
ATOM   1108 HG21 VAL    70      27.112  34.235  67.608  1.00  0.00           H  
ATOM   1109 HG22 VAL    70      27.054  33.340  66.094  1.00  0.00           H  
ATOM   1110 HG23 VAL    70      28.221  32.765  67.274  1.00  0.00           H  
ATOM   1111  N   ALA    71      28.996  34.790  62.770  1.00  0.00           N  
ATOM   1112  CA  ALA    71      28.532  34.965  61.426  1.00  0.00           C  
ATOM   1113  C   ALA    71      28.107  33.646  60.808  1.00  0.00           C  
ATOM   1114  O   ALA    71      28.700  32.639  61.152  1.00  0.00           O  
ATOM   1115  CB  ALA    71      29.399  35.876  60.618  1.00  0.00           C  
ATOM   1116  H   ALA    71      29.840  35.307  62.970  1.00  0.00           H  
ATOM   1117  HA  ALA    71      27.575  35.455  61.604  1.00  0.00           H  
ATOM   1118  HB1 ALA    71      30.426  35.524  60.713  1.00  0.00           H  
ATOM   1119  HB2 ALA    71      29.046  35.800  59.590  1.00  0.00           H  
ATOM   1120  HB3 ALA    71      29.473  36.893  61.003  1.00  0.00           H  
ATOM   1121  N   THR    72      27.182  33.679  59.785  1.00  0.00           N  
ATOM   1122  CA  THR    72      26.515  32.531  59.222  1.00  0.00           C  
ATOM   1123  C   THR    72      26.284  32.671  57.719  1.00  0.00           C  
ATOM   1124  O   THR    72      25.955  33.788  57.271  1.00  0.00           O  
ATOM   1125  CB  THR    72      25.372  32.053  60.046  1.00  0.00           C  
ATOM   1126  CG2 THR    72      24.245  33.078  60.169  1.00  0.00           C  
ATOM   1127  OG1 THR    72      24.744  30.886  59.514  1.00  0.00           O  
ATOM   1128  H   THR    72      26.791  34.565  59.499  1.00  0.00           H  
ATOM   1129  HA  THR    72      27.218  31.700  59.269  1.00  0.00           H  
ATOM   1130  HB  THR    72      25.800  31.781  61.010  1.00  0.00           H  
ATOM   1131 HG21 THR    72      23.749  33.280  59.220  1.00  0.00           H  
ATOM   1132 HG22 THR    72      23.456  32.737  60.840  1.00  0.00           H  
ATOM   1133 HG23 THR    72      24.761  33.891  60.680  1.00  0.00           H  
ATOM   1134  HG1 THR    72      25.433  30.220  59.576  1.00  0.00           H  
ATOM   1135  N   SER    73      26.367  31.589  57.016  1.00  0.00           N  
ATOM   1136  CA  SER    73      25.972  31.438  55.620  1.00  0.00           C  
ATOM   1137  C   SER    73      24.475  31.336  55.504  1.00  0.00           C  
ATOM   1138  O   SER    73      23.986  31.457  54.344  1.00  0.00           O  
ATOM   1139  CB  SER    73      26.588  30.228  54.942  1.00  0.00           C  
ATOM   1140  OG  SER    73      27.978  30.338  54.926  1.00  0.00           O  
ATOM   1141  H   SER    73      26.720  30.761  57.473  1.00  0.00           H  
ATOM   1142  HA  SER    73      26.377  32.182  54.934  1.00  0.00           H  
ATOM   1143  HB2 SER    73      26.289  29.420  55.609  1.00  0.00           H  
ATOM   1144  HB3 SER    73      26.168  30.078  53.947  1.00  0.00           H  
ATOM   1145  HG  SER    73      28.192  30.711  54.068  1.00  0.00           H  
ATOM   1146  N   ARG    74      23.717  31.158  56.593  1.00  0.00           N  
ATOM   1147  CA  ARG    74      22.213  31.237  56.549  1.00  0.00           C  
ATOM   1148  C   ARG    74      21.741  32.739  56.356  1.00  0.00           C  
ATOM   1149  O   ARG    74      20.947  33.144  57.193  1.00  0.00           O  
ATOM   1150  CB  ARG    74      21.523  30.597  57.773  1.00  0.00           C  
ATOM   1151  CG  ARG    74      21.884  29.096  57.947  1.00  0.00           C  
ATOM   1152  CD  ARG    74      21.369  28.591  59.250  1.00  0.00           C  
ATOM   1153  NE  ARG    74      21.379  27.061  59.220  1.00  0.00           N  
ATOM   1154  CZ  ARG    74      20.800  26.227  60.002  1.00  0.00           C  
ATOM   1155  NH1 ARG    74      20.176  26.682  61.048  1.00  0.00           N  
ATOM   1156  NH2 ARG    74      20.866  24.950  59.855  1.00  0.00           N1+
ATOM   1157  H   ARG    74      24.203  31.047  57.470  1.00  0.00           H  
ATOM   1158  HA  ARG    74      21.841  30.701  55.674  1.00  0.00           H  
ATOM   1159  HB2 ARG    74      21.939  31.060  58.668  1.00  0.00           H  
ATOM   1160  HB3 ARG    74      20.436  30.619  57.848  1.00  0.00           H  
ATOM   1161  HG2 ARG    74      21.534  28.489  57.111  1.00  0.00           H  
ATOM   1162  HG3 ARG    74      22.961  28.932  57.902  1.00  0.00           H  
ATOM   1163  HD2 ARG    74      21.978  29.004  60.055  1.00  0.00           H  
ATOM   1164  HD3 ARG    74      20.355  28.986  59.312  1.00  0.00           H  
ATOM   1165  HE  ARG    74      21.830  26.575  58.459  1.00  0.00           H  
ATOM   1166 HH11 ARG    74      20.356  27.640  61.311  1.00  0.00           H  
ATOM   1167 HH12 ARG    74      19.725  26.059  61.703  1.00  0.00           H  
ATOM   1168 HH21 ARG    74      21.379  24.612  59.053  1.00  0.00           H  
ATOM   1169 HH22 ARG    74      20.418  24.444  60.606  1.00  0.00           H  
ATOM   1170  N   ILE    75      22.294  33.508  55.402  1.00  0.00           N  
ATOM   1171  CA  ILE    75      22.228  34.960  55.182  1.00  0.00           C  
ATOM   1172  C   ILE    75      20.773  35.469  54.803  1.00  0.00           C  
ATOM   1173  O   ILE    75      20.022  34.782  54.079  1.00  0.00           O  
ATOM   1174  CB  ILE    75      23.326  35.551  54.205  1.00  0.00           C  
ATOM   1175  CG2 ILE    75      24.744  35.188  54.531  1.00  0.00           C  
ATOM   1176  CG1 ILE    75      23.085  35.200  52.724  1.00  0.00           C  
ATOM   1177  CD1 ILE    75      24.106  35.836  51.779  1.00  0.00           C  
ATOM   1178  H   ILE    75      22.862  32.999  54.740  1.00  0.00           H  
ATOM   1179  HA  ILE    75      22.577  35.322  56.149  1.00  0.00           H  
ATOM   1180  HB  ILE    75      23.329  36.637  54.292  1.00  0.00           H  
ATOM   1181 HG21 ILE    75      25.486  35.731  53.946  1.00  0.00           H  
ATOM   1182 HG22 ILE    75      24.957  35.355  55.587  1.00  0.00           H  
ATOM   1183 HG23 ILE    75      24.925  34.144  54.273  1.00  0.00           H  
ATOM   1184 HG12 ILE    75      23.108  34.124  52.552  1.00  0.00           H  
ATOM   1185 HG13 ILE    75      22.080  35.565  52.515  1.00  0.00           H  
ATOM   1186 HD11 ILE    75      25.004  35.218  51.772  1.00  0.00           H  
ATOM   1187 HD12 ILE    75      23.731  35.854  50.755  1.00  0.00           H  
ATOM   1188 HD13 ILE    75      24.361  36.819  52.174  1.00  0.00           H  
ATOM   1189  N   SER    76      20.439  36.648  55.396  1.00  0.00           N  
ATOM   1190  CA  SER    76      19.266  37.467  54.967  1.00  0.00           C  
ATOM   1191  C   SER    76      19.561  38.235  53.686  1.00  0.00           C  
ATOM   1192  O   SER    76      20.702  38.519  53.459  1.00  0.00           O  
ATOM   1193  CB  SER    76      18.696  38.331  56.057  1.00  0.00           C  
ATOM   1194  OG  SER    76      19.703  39.235  56.606  1.00  0.00           O  
ATOM   1195  H   SER    76      21.123  37.061  56.014  1.00  0.00           H  
ATOM   1196  HA  SER    76      18.492  36.766  54.657  1.00  0.00           H  
ATOM   1197  HB2 SER    76      17.796  38.882  55.783  1.00  0.00           H  
ATOM   1198  HB3 SER    76      18.362  37.659  56.847  1.00  0.00           H  
ATOM   1199  HG  SER    76      20.332  38.689  57.084  1.00  0.00           H  
ATOM   1200  N   ASP    77      18.577  38.495  52.888  1.00  0.00           N  
ATOM   1201  CA  ASP    77      18.615  39.227  51.626  1.00  0.00           C  
ATOM   1202  C   ASP    77      19.370  38.569  50.447  1.00  0.00           C  
ATOM   1203  O   ASP    77      19.885  39.310  49.480  1.00  0.00           O  
ATOM   1204  CB  ASP    77      19.055  40.685  51.909  1.00  0.00           C  
ATOM   1205  CG  ASP    77      18.007  41.396  52.794  1.00  0.00           C  
ATOM   1206  OD1 ASP    77      16.860  41.019  52.741  1.00  0.00           O  
ATOM   1207  OD2 ASP    77      18.421  42.219  53.614  1.00  0.00           O1-
ATOM   1208  H   ASP    77      17.655  38.161  53.127  1.00  0.00           H  
ATOM   1209  HA  ASP    77      17.588  39.303  51.268  1.00  0.00           H  
ATOM   1210  HB2 ASP    77      20.081  40.715  52.276  1.00  0.00           H  
ATOM   1211  HB3 ASP    77      19.034  41.143  50.921  1.00  0.00           H  
ATOM   1212  N   ALA    78      19.359  37.232  50.472  1.00  0.00           N  
ATOM   1213  CA  ALA    78      20.156  36.466  49.461  1.00  0.00           C  
ATOM   1214  C   ALA    78      19.896  36.811  47.992  1.00  0.00           C  
ATOM   1215  O   ALA    78      20.811  37.074  47.232  1.00  0.00           O  
ATOM   1216  CB  ALA    78      20.058  34.992  49.897  1.00  0.00           C  
ATOM   1217  H   ALA    78      19.084  36.738  51.309  1.00  0.00           H  
ATOM   1218  HA  ALA    78      21.184  36.812  49.572  1.00  0.00           H  
ATOM   1219  HB1 ALA    78      20.303  34.902  50.955  1.00  0.00           H  
ATOM   1220  HB2 ALA    78      19.015  34.780  49.661  1.00  0.00           H  
ATOM   1221  HB3 ALA    78      20.793  34.490  49.267  1.00  0.00           H  
ATOM   1222  N   HIS    79      18.632  37.009  47.567  1.00  0.00           N  
ATOM   1223  CA  HIS    79      18.222  37.335  46.198  1.00  0.00           C  
ATOM   1224  C   HIS    79      18.803  38.754  45.871  1.00  0.00           C  
ATOM   1225  O   HIS    79      19.287  38.900  44.712  1.00  0.00           O  
ATOM   1226  CB  HIS    79      16.640  37.385  46.052  1.00  0.00           C  
ATOM   1227  CG  HIS    79      16.139  37.391  44.653  1.00  0.00           C  
ATOM   1228  ND1 HIS    79      16.122  36.333  43.751  1.00  0.00           N  
ATOM   1229  CE1 HIS    79      15.635  36.810  42.613  1.00  0.00           C  
ATOM   1230  NE2 HIS    79      15.218  38.057  42.797  1.00  0.00           N  
ATOM   1231  CD2 HIS    79      15.678  38.484  44.007  1.00  0.00           C  
ATOM   1232  H   HIS    79      17.912  36.925  48.269  1.00  0.00           H  
ATOM   1233  HA  HIS    79      18.506  36.602  45.442  1.00  0.00           H  
ATOM   1234  HB2 HIS    79      16.213  36.489  46.502  1.00  0.00           H  
ATOM   1235  HB3 HIS    79      16.131  38.180  46.597  1.00  0.00           H  
ATOM   1236  HE1 HIS    79      15.338  36.223  41.757  1.00  0.00           H  
ATOM   1237  HE2 HIS    79      14.772  38.652  42.114  1.00  0.00           H  
ATOM   1238  HD2 HIS    79      15.590  39.491  44.386  1.00  0.00           H  
ATOM   1239  N   LEU    80      18.866  39.662  46.782  1.00  0.00           N  
ATOM   1240  CA  LEU    80      19.252  41.108  46.597  1.00  0.00           C  
ATOM   1241  C   LEU    80      20.795  41.174  46.457  1.00  0.00           C  
ATOM   1242  O   LEU    80      21.250  41.959  45.577  1.00  0.00           O  
ATOM   1243  CB  LEU    80      18.569  42.009  47.617  1.00  0.00           C  
ATOM   1244  CG  LEU    80      17.095  41.813  47.860  1.00  0.00           C  
ATOM   1245  CD1 LEU    80      16.541  42.646  48.990  1.00  0.00           C  
ATOM   1246  CD2 LEU    80      16.265  42.174  46.602  1.00  0.00           C  
ATOM   1247  H   LEU    80      18.575  39.368  47.704  1.00  0.00           H  
ATOM   1248  HA  LEU    80      18.842  41.434  45.642  1.00  0.00           H  
ATOM   1249  HB2 LEU    80      19.062  41.943  48.587  1.00  0.00           H  
ATOM   1250  HB3 LEU    80      18.823  43.033  47.343  1.00  0.00           H  
ATOM   1251  HG  LEU    80      16.787  40.788  48.068  1.00  0.00           H  
ATOM   1252 HD11 LEU    80      16.663  43.676  48.655  1.00  0.00           H  
ATOM   1253 HD12 LEU    80      15.490  42.413  49.161  1.00  0.00           H  
ATOM   1254 HD13 LEU    80      17.097  42.358  49.883  1.00  0.00           H  
ATOM   1255 HD21 LEU    80      16.182  43.258  46.526  1.00  0.00           H  
ATOM   1256 HD22 LEU    80      16.746  41.748  45.721  1.00  0.00           H  
ATOM   1257 HD23 LEU    80      15.320  41.641  46.708  1.00  0.00           H  
ATOM   1258  N   ALA    81      21.534  40.397  47.226  1.00  0.00           N  
ATOM   1259  CA  ALA    81      23.014  40.168  47.009  1.00  0.00           C  
ATOM   1260  C   ALA    81      23.173  39.601  45.545  1.00  0.00           C  
ATOM   1261  O   ALA    81      23.813  40.221  44.701  1.00  0.00           O  
ATOM   1262  CB  ALA    81      23.553  39.195  48.079  1.00  0.00           C  
ATOM   1263  H   ALA    81      21.064  39.858  47.940  1.00  0.00           H  
ATOM   1264  HA  ALA    81      23.513  41.135  46.961  1.00  0.00           H  
ATOM   1265  HB1 ALA    81      23.464  39.787  48.990  1.00  0.00           H  
ATOM   1266  HB2 ALA    81      22.951  38.299  48.227  1.00  0.00           H  
ATOM   1267  HB3 ALA    81      24.587  38.956  47.829  1.00  0.00           H  
ATOM   1268  N   ASP    82      22.521  38.466  45.224  1.00  0.00           N  
ATOM   1269  CA  ASP    82      22.588  37.757  43.917  1.00  0.00           C  
ATOM   1270  C   ASP    82      22.164  38.656  42.757  1.00  0.00           C  
ATOM   1271  O   ASP    82      22.517  38.404  41.651  1.00  0.00           O  
ATOM   1272  CB  ASP    82      21.762  36.530  43.843  1.00  0.00           C  
ATOM   1273  CG  ASP    82      22.253  35.268  44.670  1.00  0.00           C  
ATOM   1274  OD1 ASP    82      21.643  34.159  44.575  1.00  0.00           O  
ATOM   1275  OD2 ASP    82      23.330  35.310  45.332  1.00  0.00           O1-
ATOM   1276  H   ASP    82      22.076  37.963  45.977  1.00  0.00           H  
ATOM   1277  HA  ASP    82      23.620  37.450  43.749  1.00  0.00           H  
ATOM   1278  HB2 ASP    82      20.709  36.705  44.061  1.00  0.00           H  
ATOM   1279  HB3 ASP    82      21.800  36.185  42.810  1.00  0.00           H  
ATOM   1280  N   THR    83      21.411  39.758  42.962  1.00  0.00           N  
ATOM   1281  CA  THR    83      20.971  40.745  41.973  1.00  0.00           C  
ATOM   1282  C   THR    83      22.012  41.802  41.775  1.00  0.00           C  
ATOM   1283  O   THR    83      22.302  42.131  40.690  1.00  0.00           O  
ATOM   1284  CB  THR    83      19.673  41.446  42.378  1.00  0.00           C  
ATOM   1285  CG2 THR    83      19.209  42.526  41.417  1.00  0.00           C  
ATOM   1286  OG1 THR    83      18.640  40.496  42.689  1.00  0.00           O  
ATOM   1287  H   THR    83      21.186  39.814  43.945  1.00  0.00           H  
ATOM   1288  HA  THR    83      20.810  40.289  40.996  1.00  0.00           H  
ATOM   1289  HB  THR    83      19.877  42.072  43.247  1.00  0.00           H  
ATOM   1290 HG21 THR    83      19.954  43.271  41.134  1.00  0.00           H  
ATOM   1291 HG22 THR    83      18.936  42.039  40.481  1.00  0.00           H  
ATOM   1292 HG23 THR    83      18.435  43.067  41.961  1.00  0.00           H  
ATOM   1293  HG1 THR    83      19.040  39.872  43.298  1.00  0.00           H  
ATOM   1294  N   MET    84      22.745  42.220  42.841  1.00  0.00           N  
ATOM   1295  CA  MET    84      23.895  43.165  42.770  1.00  0.00           C  
ATOM   1296  C   MET    84      25.092  42.695  41.912  1.00  0.00           C  
ATOM   1297  O   MET    84      25.781  43.425  41.203  1.00  0.00           O  
ATOM   1298  CB  MET    84      24.268  43.452  44.254  1.00  0.00           C  
ATOM   1299  CG  MET    84      25.375  44.487  44.364  1.00  0.00           C  
ATOM   1300  SD  MET    84      25.984  44.888  46.051  1.00  0.00           S  
ATOM   1301  CE  MET    84      24.641  45.754  46.861  1.00  0.00           C  
ATOM   1302  H   MET    84      22.550  41.920  43.784  1.00  0.00           H  
ATOM   1303  HA  MET    84      23.560  44.110  42.344  1.00  0.00           H  
ATOM   1304  HB2 MET    84      23.394  43.788  44.812  1.00  0.00           H  
ATOM   1305  HB3 MET    84      24.568  42.495  44.680  1.00  0.00           H  
ATOM   1306  HG2 MET    84      26.217  44.068  43.814  1.00  0.00           H  
ATOM   1307  HG3 MET    84      25.062  45.364  43.797  1.00  0.00           H  
ATOM   1308  HE1 MET    84      24.991  46.289  47.744  1.00  0.00           H  
ATOM   1309  HE2 MET    84      24.253  46.504  46.171  1.00  0.00           H  
ATOM   1310  HE3 MET    84      23.844  45.036  47.052  1.00  0.00           H  
ATOM   1311  N   ILE    85      25.229  41.377  41.948  1.00  0.00           N  
ATOM   1312  CA  ILE    85      26.385  40.619  41.406  1.00  0.00           C  
ATOM   1313  C   ILE    85      26.277  40.503  39.848  1.00  0.00           C  
ATOM   1314  O   ILE    85      25.239  40.081  39.323  1.00  0.00           O  
ATOM   1315  CB  ILE    85      26.485  39.225  42.161  1.00  0.00           C  
ATOM   1316  CG2 ILE    85      27.554  38.341  41.480  1.00  0.00           C  
ATOM   1317  CG1 ILE    85      26.888  39.498  43.666  1.00  0.00           C  
ATOM   1318  CD1 ILE    85      26.704  38.316  44.531  1.00  0.00           C  
ATOM   1319  H   ILE    85      24.458  40.878  42.369  1.00  0.00           H  
ATOM   1320  HA  ILE    85      27.290  41.207  41.559  1.00  0.00           H  
ATOM   1321  HB  ILE    85      25.509  38.740  42.152  1.00  0.00           H  
ATOM   1322 HG21 ILE    85      28.499  38.861  41.324  1.00  0.00           H  
ATOM   1323 HG22 ILE    85      27.719  37.393  41.992  1.00  0.00           H  
ATOM   1324 HG23 ILE    85      27.253  38.023  40.482  1.00  0.00           H  
ATOM   1325 HG12 ILE    85      27.942  39.776  43.629  1.00  0.00           H  
ATOM   1326 HG13 ILE    85      26.238  40.319  43.967  1.00  0.00           H  
ATOM   1327 HD11 ILE    85      27.515  37.605  44.375  1.00  0.00           H  
ATOM   1328 HD12 ILE    85      26.739  38.553  45.594  1.00  0.00           H  
ATOM   1329 HD13 ILE    85      25.866  37.686  44.231  1.00  0.00           H  
ATOM   1330  N   GLY    86      27.345  40.823  39.208  1.00  0.00           N  
ATOM   1331  CA  GLY    86      27.425  41.054  37.768  1.00  0.00           C  
ATOM   1332  C   GLY    86      27.098  42.453  37.258  1.00  0.00           C  
ATOM   1333  O   GLY    86      27.489  42.810  36.151  1.00  0.00           O  
ATOM   1334  H   GLY    86      28.131  41.114  39.771  1.00  0.00           H  
ATOM   1335  HA2 GLY    86      28.443  40.820  37.457  1.00  0.00           H  
ATOM   1336  HA3 GLY    86      26.747  40.311  37.347  1.00  0.00           H  
ATOM   1337  N   LYS    87      26.427  43.288  38.038  1.00  0.00           N  
ATOM   1338  CA  LYS    87      26.064  44.675  37.683  1.00  0.00           C  
ATOM   1339  C   LYS    87      27.269  45.597  37.839  1.00  0.00           C  
ATOM   1340  O   LYS    87      27.979  45.520  38.837  1.00  0.00           O  
ATOM   1341  CB  LYS    87      24.943  45.110  38.637  1.00  0.00           C  
ATOM   1342  CG  LYS    87      23.705  44.182  38.718  1.00  0.00           C  
ATOM   1343  CD  LYS    87      22.965  43.981  37.407  1.00  0.00           C  
ATOM   1344  CE  LYS    87      21.753  43.110  37.653  1.00  0.00           C  
ATOM   1345  NZ  LYS    87      22.144  41.666  37.746  1.00  0.00           N1+
ATOM   1346  H   LYS    87      26.177  42.973  38.965  1.00  0.00           H  
ATOM   1347  HA  LYS    87      25.776  44.664  36.632  1.00  0.00           H  
ATOM   1348  HB2 LYS    87      25.493  45.271  39.564  1.00  0.00           H  
ATOM   1349  HB3 LYS    87      24.701  46.091  38.229  1.00  0.00           H  
ATOM   1350  HG2 LYS    87      23.975  43.204  39.117  1.00  0.00           H  
ATOM   1351  HG3 LYS    87      23.165  44.694  39.515  1.00  0.00           H  
ATOM   1352  HD2 LYS    87      22.687  44.910  36.910  1.00  0.00           H  
ATOM   1353  HD3 LYS    87      23.653  43.438  36.758  1.00  0.00           H  
ATOM   1354  HE2 LYS    87      21.214  43.351  38.570  1.00  0.00           H  
ATOM   1355  HE3 LYS    87      21.105  43.252  36.787  1.00  0.00           H  
ATOM   1356  HZ1 LYS    87      22.411  41.360  38.671  1.00  0.00           H  
ATOM   1357  HZ2 LYS    87      21.400  41.026  37.508  1.00  0.00           H  
ATOM   1358  HZ3 LYS    87      22.912  41.419  37.140  1.00  0.00           H  
ATOM   1359  N   ALA    88      27.430  46.477  36.860  1.00  0.00           N  
ATOM   1360  CA  ALA    88      28.372  47.596  37.056  1.00  0.00           C  
ATOM   1361  C   ALA    88      27.895  48.658  38.148  1.00  0.00           C  
ATOM   1362  O   ALA    88      26.668  48.975  38.184  1.00  0.00           O  
ATOM   1363  CB  ALA    88      28.610  48.212  35.698  1.00  0.00           C  
ATOM   1364  H   ALA    88      26.662  46.514  36.205  1.00  0.00           H  
ATOM   1365  HA  ALA    88      29.337  47.212  37.386  1.00  0.00           H  
ATOM   1366  HB1 ALA    88      29.133  47.513  35.044  1.00  0.00           H  
ATOM   1367  HB2 ALA    88      27.658  48.566  35.304  1.00  0.00           H  
ATOM   1368  HB3 ALA    88      29.138  49.127  35.965  1.00  0.00           H  
ATOM   1369  N   VAL    89      28.857  49.304  38.836  1.00  0.00           N  
ATOM   1370  CA  VAL    89      28.614  50.212  39.937  1.00  0.00           C  
ATOM   1371  C   VAL    89      29.560  51.383  39.973  1.00  0.00           C  
ATOM   1372  O   VAL    89      30.532  51.344  39.241  1.00  0.00           O  
ATOM   1373  CB  VAL    89      28.785  49.359  41.238  1.00  0.00           C  
ATOM   1374  CG1 VAL    89      27.735  48.201  41.325  1.00  0.00           C  
ATOM   1375  CG2 VAL    89      30.148  48.718  41.579  1.00  0.00           C  
ATOM   1376  H   VAL    89      29.796  49.014  38.603  1.00  0.00           H  
ATOM   1377  HA  VAL    89      27.606  50.622  40.006  1.00  0.00           H  
ATOM   1378  HB  VAL    89      28.544  49.936  42.131  1.00  0.00           H  
ATOM   1379 HG11 VAL    89      27.653  47.852  42.354  1.00  0.00           H  
ATOM   1380 HG12 VAL    89      26.777  48.593  40.984  1.00  0.00           H  
ATOM   1381 HG13 VAL    89      27.938  47.329  40.703  1.00  0.00           H  
ATOM   1382 HG21 VAL    89      30.620  48.416  40.644  1.00  0.00           H  
ATOM   1383 HG22 VAL    89      30.791  49.316  42.225  1.00  0.00           H  
ATOM   1384 HG23 VAL    89      29.977  47.861  42.230  1.00  0.00           H  
ATOM   1385  N   GLU    90      29.263  52.269  40.886  1.00  0.00           N  
ATOM   1386  CA  GLU    90      30.367  53.234  41.358  1.00  0.00           C  
ATOM   1387  C   GLU    90      30.391  53.327  42.872  1.00  0.00           C  
ATOM   1388  O   GLU    90      29.330  53.183  43.469  1.00  0.00           O  
ATOM   1389  CB  GLU    90      30.061  54.548  40.656  1.00  0.00           C  
ATOM   1390  CG  GLU    90      31.097  55.572  41.095  1.00  0.00           C  
ATOM   1391  CD  GLU    90      31.082  56.868  40.376  1.00  0.00           C  
ATOM   1392  OE1 GLU    90      30.252  57.725  40.723  1.00  0.00           O  
ATOM   1393  OE2 GLU    90      31.804  57.076  39.388  1.00  0.00           O1-
ATOM   1394  H   GLU    90      28.444  52.175  41.470  1.00  0.00           H  
ATOM   1395  HA  GLU    90      31.328  52.867  40.999  1.00  0.00           H  
ATOM   1396  HB2 GLU    90      30.168  54.483  39.573  1.00  0.00           H  
ATOM   1397  HB3 GLU    90      29.036  54.882  40.819  1.00  0.00           H  
ATOM   1398  HG2 GLU    90      31.136  55.694  42.178  1.00  0.00           H  
ATOM   1399  HG3 GLU    90      32.052  55.084  40.900  1.00  0.00           H  
ATOM   1400  N   HIS    91      31.589  53.359  43.489  1.00  0.00           N  
ATOM   1401  CA  HIS    91      31.927  53.196  44.940  1.00  0.00           C  
ATOM   1402  C   HIS    91      32.716  54.356  45.529  1.00  0.00           C  
ATOM   1403  O   HIS    91      33.549  54.830  44.821  1.00  0.00           O  
ATOM   1404  CB  HIS    91      32.491  51.756  45.154  1.00  0.00           C  
ATOM   1405  CG  HIS    91      32.689  51.172  46.568  1.00  0.00           C  
ATOM   1406  ND1 HIS    91      33.538  50.119  46.852  1.00  0.00           N  
ATOM   1407  CE1 HIS    91      33.201  49.669  48.056  1.00  0.00           C  
ATOM   1408  NE2 HIS    91      32.324  50.467  48.609  1.00  0.00           N  
ATOM   1409  CD2 HIS    91      31.928  51.404  47.742  1.00  0.00           C  
ATOM   1410  H   HIS    91      32.348  53.298  42.826  1.00  0.00           H  
ATOM   1411  HA  HIS    91      30.967  53.243  45.454  1.00  0.00           H  
ATOM   1412  HB2 HIS    91      32.024  50.954  44.581  1.00  0.00           H  
ATOM   1413  HB3 HIS    91      33.484  51.702  44.708  1.00  0.00           H  
ATOM   1414  HE1 HIS    91      33.703  48.869  48.579  1.00  0.00           H  
ATOM   1415  HE2 HIS    91      32.031  50.308  49.562  1.00  0.00           H  
ATOM   1416  HD2 HIS    91      31.084  52.077  47.782  1.00  0.00           H  
ATOM   1417  N   MET    92      32.349  54.957  46.700  1.00  0.00           N  
ATOM   1418  CA  MET    92      32.899  56.208  47.241  1.00  0.00           C  
ATOM   1419  C   MET    92      33.535  56.039  48.601  1.00  0.00           C  
ATOM   1420  O   MET    92      32.957  55.439  49.510  1.00  0.00           O  
ATOM   1421  CB  MET    92      31.805  57.324  47.338  1.00  0.00           C  
ATOM   1422  CG  MET    92      32.144  58.733  47.922  1.00  0.00           C  
ATOM   1423  SD  MET    92      30.827  59.869  47.682  1.00  0.00           S  
ATOM   1424  CE  MET    92      29.712  59.390  49.021  1.00  0.00           C  
ATOM   1425  H   MET    92      31.721  54.449  47.307  1.00  0.00           H  
ATOM   1426  HA  MET    92      33.673  56.571  46.564  1.00  0.00           H  
ATOM   1427  HB2 MET    92      31.509  57.445  46.296  1.00  0.00           H  
ATOM   1428  HB3 MET    92      30.947  56.954  47.900  1.00  0.00           H  
ATOM   1429  HG2 MET    92      32.326  58.497  48.970  1.00  0.00           H  
ATOM   1430  HG3 MET    92      33.072  59.186  47.571  1.00  0.00           H  
ATOM   1431  HE1 MET    92      30.212  59.703  49.938  1.00  0.00           H  
ATOM   1432  HE2 MET    92      28.755  59.911  49.012  1.00  0.00           H  
ATOM   1433  HE3 MET    92      29.428  58.339  48.960  1.00  0.00           H  
ATOM   1434  N   PHE    93      34.755  56.575  48.733  1.00  0.00           N  
ATOM   1435  CA  PHE    93      35.545  56.604  49.964  1.00  0.00           C  
ATOM   1436  C   PHE    93      36.049  57.929  50.422  1.00  0.00           C  
ATOM   1437  O   PHE    93      36.104  58.876  49.588  1.00  0.00           O  
ATOM   1438  CB  PHE    93      36.574  55.514  49.874  1.00  0.00           C  
ATOM   1439  CG  PHE    93      36.109  54.089  49.476  1.00  0.00           C  
ATOM   1440  CD1 PHE    93      35.909  53.869  48.110  1.00  0.00           C  
ATOM   1441  CE1 PHE    93      35.702  52.514  47.666  1.00  0.00           C  
ATOM   1442  CZ  PHE    93      35.603  51.456  48.544  1.00  0.00           C  
ATOM   1443  CE2 PHE    93      35.653  51.802  49.940  1.00  0.00           C  
ATOM   1444  CD2 PHE    93      35.977  53.040  50.397  1.00  0.00           C  
ATOM   1445  H   PHE    93      35.217  56.819  47.868  1.00  0.00           H  
ATOM   1446  HA  PHE    93      34.996  56.198  50.814  1.00  0.00           H  
ATOM   1447  HB2 PHE    93      37.312  55.798  49.123  1.00  0.00           H  
ATOM   1448  HB3 PHE    93      36.987  55.403  50.877  1.00  0.00           H  
ATOM   1449  HD1 PHE    93      35.989  54.682  47.403  1.00  0.00           H  
ATOM   1450  HE1 PHE    93      35.675  52.336  46.601  1.00  0.00           H  
ATOM   1451  HZ  PHE    93      35.680  50.420  48.249  1.00  0.00           H  
ATOM   1452  HE2 PHE    93      35.590  51.015  50.677  1.00  0.00           H  
ATOM   1453  HD2 PHE    93      36.287  53.205  51.418  1.00  0.00           H  
ATOM   1454  N   GLU    94      36.509  58.000  51.653  1.00  0.00           N  
ATOM   1455  CA  GLU    94      37.067  59.223  52.235  1.00  0.00           C  
ATOM   1456  C   GLU    94      38.638  59.292  52.061  1.00  0.00           C  
ATOM   1457  O   GLU    94      39.356  58.302  52.318  1.00  0.00           O  
ATOM   1458  CB  GLU    94      36.668  59.395  53.735  1.00  0.00           C  
ATOM   1459  CG  GLU    94      35.203  59.372  53.972  1.00  0.00           C  
ATOM   1460  CD  GLU    94      34.584  60.748  53.603  1.00  0.00           C  
ATOM   1461  OE1 GLU    94      35.173  61.465  52.766  1.00  0.00           O  
ATOM   1462  OE2 GLU    94      33.532  61.012  54.255  1.00  0.00           O1-
ATOM   1463  H   GLU    94      36.498  57.137  52.178  1.00  0.00           H  
ATOM   1464  HA  GLU    94      36.595  60.022  51.662  1.00  0.00           H  
ATOM   1465  HB2 GLU    94      37.080  58.601  54.357  1.00  0.00           H  
ATOM   1466  HB3 GLU    94      37.132  60.293  54.143  1.00  0.00           H  
ATOM   1467  HG2 GLU    94      34.838  58.531  53.382  1.00  0.00           H  
ATOM   1468  HG3 GLU    94      35.113  59.073  55.016  1.00  0.00           H  
ATOM   1469  N   THR    95      39.126  60.483  51.674  1.00  0.00           N  
ATOM   1470  CA  THR    95      40.551  60.654  51.295  1.00  0.00           C  
ATOM   1471  C   THR    95      41.202  61.815  52.109  1.00  0.00           C  
ATOM   1472  O   THR    95      40.625  62.855  52.432  1.00  0.00           O  
ATOM   1473  CB  THR    95      40.674  60.913  49.753  1.00  0.00           C  
ATOM   1474  CG2 THR    95      40.183  59.828  48.787  1.00  0.00           C  
ATOM   1475  OG1 THR    95      40.269  62.161  49.426  1.00  0.00           O  
ATOM   1476  H   THR    95      38.414  61.192  51.577  1.00  0.00           H  
ATOM   1477  HA  THR    95      41.133  59.760  51.520  1.00  0.00           H  
ATOM   1478  HB  THR    95      41.735  60.969  49.511  1.00  0.00           H  
ATOM   1479 HG21 THR    95      40.680  58.859  48.857  1.00  0.00           H  
ATOM   1480 HG22 THR    95      39.155  59.567  49.038  1.00  0.00           H  
ATOM   1481 HG23 THR    95      40.264  60.039  47.720  1.00  0.00           H  
ATOM   1482  HG1 THR    95      41.038  62.721  49.296  1.00  0.00           H  
ATOM   1483  N   GLU    96      42.458  61.610  52.573  1.00  0.00           N  
ATOM   1484  CA  GLU    96      43.111  62.600  53.520  1.00  0.00           C  
ATOM   1485  C   GLU    96      43.425  63.953  52.829  1.00  0.00           C  
ATOM   1486  O   GLU    96      43.788  64.936  53.484  1.00  0.00           O  
ATOM   1487  CB  GLU    96      44.398  62.009  54.176  1.00  0.00           C  
ATOM   1488  CG  GLU    96      44.281  60.583  54.793  1.00  0.00           C  
ATOM   1489  CD  GLU    96      43.091  60.452  55.746  1.00  0.00           C  
ATOM   1490  OE1 GLU    96      42.469  61.457  56.135  1.00  0.00           O  
ATOM   1491  OE2 GLU    96      42.747  59.314  56.085  1.00  0.00           O1-
ATOM   1492  H   GLU    96      42.983  60.780  52.340  1.00  0.00           H  
ATOM   1493  HA  GLU    96      42.474  62.807  54.380  1.00  0.00           H  
ATOM   1494  HB2 GLU    96      45.220  62.010  53.461  1.00  0.00           H  
ATOM   1495  HB3 GLU    96      44.732  62.720  54.931  1.00  0.00           H  
ATOM   1496  HG2 GLU    96      44.243  59.800  54.036  1.00  0.00           H  
ATOM   1497  HG3 GLU    96      45.228  60.405  55.303  1.00  0.00           H  
ATOM   1498  N   ASP    97      43.353  64.022  51.521  1.00  0.00           N  
ATOM   1499  CA  ASP    97      43.237  65.290  50.692  1.00  0.00           C  
ATOM   1500  C   ASP    97      41.878  65.922  50.575  1.00  0.00           C  
ATOM   1501  O   ASP    97      41.853  67.015  50.075  1.00  0.00           O  
ATOM   1502  CB  ASP    97      43.736  65.178  49.255  1.00  0.00           C  
ATOM   1503  CG  ASP    97      42.758  64.387  48.401  1.00  0.00           C  
ATOM   1504  OD1 ASP    97      42.401  63.230  48.728  1.00  0.00           O  
ATOM   1505  OD2 ASP    97      42.279  64.867  47.366  1.00  0.00           O1-
ATOM   1506  H   ASP    97      43.235  63.118  51.084  1.00  0.00           H  
ATOM   1507  HA  ASP    97      43.895  66.022  51.161  1.00  0.00           H  
ATOM   1508  HB2 ASP    97      43.854  66.181  48.846  1.00  0.00           H  
ATOM   1509  HB3 ASP    97      44.725  64.722  49.212  1.00  0.00           H  
ATOM   1510  N   GLY    98      40.827  65.261  51.095  1.00  0.00           N  
ATOM   1511  CA  GLY    98      39.475  65.799  51.064  1.00  0.00           C  
ATOM   1512  C   GLY    98      38.838  65.828  49.664  1.00  0.00           C  
ATOM   1513  O   GLY    98      39.495  65.692  48.635  1.00  0.00           O  
ATOM   1514  H   GLY    98      41.027  64.352  51.488  1.00  0.00           H  
ATOM   1515  HA2 GLY    98      38.869  65.272  51.800  1.00  0.00           H  
ATOM   1516  HA3 GLY    98      39.483  66.813  51.465  1.00  0.00           H  
ATOM   1517  N   SER    99      37.533  66.098  49.655  1.00  0.00           N  
ATOM   1518  CA  SER    99      36.610  66.009  48.571  1.00  0.00           C  
ATOM   1519  C   SER    99      36.503  64.714  47.833  1.00  0.00           C  
ATOM   1520  O   SER    99      37.493  63.891  47.726  1.00  0.00           O  
ATOM   1521  CB  SER    99      37.115  67.013  47.551  1.00  0.00           C  
ATOM   1522  OG  SER    99      36.276  67.343  46.449  1.00  0.00           O  
ATOM   1523  H   SER    99      37.132  66.319  50.555  1.00  0.00           H  
ATOM   1524  HA  SER    99      35.642  66.384  48.903  1.00  0.00           H  
ATOM   1525  HB2 SER    99      37.420  67.947  48.022  1.00  0.00           H  
ATOM   1526  HB3 SER    99      37.987  66.583  47.058  1.00  0.00           H  
ATOM   1527  HG  SER    99      36.074  68.281  46.426  1.00  0.00           H  
ATOM   1528  N   LYS   100      35.307  64.411  47.365  1.00  0.00           N  
ATOM   1529  CA  LYS   100      35.140  63.024  46.818  1.00  0.00           C  
ATOM   1530  C   LYS   100      35.884  62.815  45.436  1.00  0.00           C  
ATOM   1531  O   LYS   100      36.148  63.766  44.711  1.00  0.00           O  
ATOM   1532  CB  LYS   100      33.645  62.652  46.669  1.00  0.00           C  
ATOM   1533  CG  LYS   100      32.839  63.712  45.825  1.00  0.00           C  
ATOM   1534  CD  LYS   100      31.316  63.400  45.898  1.00  0.00           C  
ATOM   1535  CE  LYS   100      30.582  63.929  44.608  1.00  0.00           C  
ATOM   1536  NZ  LYS   100      31.073  63.297  43.390  1.00  0.00           N1+
ATOM   1537  H   LYS   100      34.476  64.984  47.329  1.00  0.00           H  
ATOM   1538  HA  LYS   100      35.432  62.302  47.580  1.00  0.00           H  
ATOM   1539  HB2 LYS   100      33.601  61.690  46.158  1.00  0.00           H  
ATOM   1540  HB3 LYS   100      33.160  62.551  47.640  1.00  0.00           H  
ATOM   1541  HG2 LYS   100      33.141  64.693  46.191  1.00  0.00           H  
ATOM   1542  HG3 LYS   100      33.210  63.596  44.806  1.00  0.00           H  
ATOM   1543  HD2 LYS   100      31.130  62.331  45.997  1.00  0.00           H  
ATOM   1544  HD3 LYS   100      30.948  63.836  46.826  1.00  0.00           H  
ATOM   1545  HE2 LYS   100      29.543  63.667  44.809  1.00  0.00           H  
ATOM   1546  HE3 LYS   100      30.700  65.005  44.475  1.00  0.00           H  
ATOM   1547  HZ1 LYS   100      30.951  62.301  43.510  1.00  0.00           H  
ATOM   1548  HZ2 LYS   100      30.539  63.648  42.608  1.00  0.00           H  
ATOM   1549  HZ3 LYS   100      32.048  63.428  43.159  1.00  0.00           H  
ATOM   1550  N   ASP   101      36.307  61.583  45.190  1.00  0.00           N  
ATOM   1551  CA  ASP   101      36.668  60.962  43.942  1.00  0.00           C  
ATOM   1552  C   ASP   101      36.393  59.557  44.004  1.00  0.00           C  
ATOM   1553  O   ASP   101      37.160  58.789  44.601  1.00  0.00           O  
ATOM   1554  CB  ASP   101      38.194  61.202  43.755  1.00  0.00           C  
ATOM   1555  CG  ASP   101      38.623  60.402  42.560  1.00  0.00           C  
ATOM   1556  OD1 ASP   101      38.021  60.470  41.498  1.00  0.00           O  
ATOM   1557  OD2 ASP   101      39.690  59.736  42.710  1.00  0.00           O1-
ATOM   1558  H   ASP   101      36.160  61.003  46.003  1.00  0.00           H  
ATOM   1559  HA  ASP   101      36.177  61.468  43.111  1.00  0.00           H  
ATOM   1560  HB2 ASP   101      38.311  62.263  43.535  1.00  0.00           H  
ATOM   1561  HB3 ASP   101      38.692  60.962  44.693  1.00  0.00           H  
ATOM   1562  N   GLU   102      35.242  59.198  43.506  1.00  0.00           N  
ATOM   1563  CA  GLU   102      34.748  57.839  43.363  1.00  0.00           C  
ATOM   1564  C   GLU   102      35.522  57.036  42.315  1.00  0.00           C  
ATOM   1565  O   GLU   102      36.367  57.432  41.543  1.00  0.00           O  
ATOM   1566  CB  GLU   102      33.214  57.909  43.066  1.00  0.00           C  
ATOM   1567  CG  GLU   102      32.251  58.665  44.001  1.00  0.00           C  
ATOM   1568  CD  GLU   102      31.807  59.960  43.408  1.00  0.00           C  
ATOM   1569  OE1 GLU   102      30.603  60.228  43.265  1.00  0.00           O  
ATOM   1570  OE2 GLU   102      32.642  60.784  43.078  1.00  0.00           O1-
ATOM   1571  H   GLU   102      34.592  59.891  43.163  1.00  0.00           H  
ATOM   1572  HA  GLU   102      34.840  57.443  44.374  1.00  0.00           H  
ATOM   1573  HB2 GLU   102      33.096  58.323  42.064  1.00  0.00           H  
ATOM   1574  HB3 GLU   102      32.820  56.893  43.104  1.00  0.00           H  
ATOM   1575  HG2 GLU   102      31.308  58.138  44.152  1.00  0.00           H  
ATOM   1576  HG3 GLU   102      32.682  58.830  44.988  1.00  0.00           H  
ATOM   1577  N   TRP   103      35.293  55.714  42.368  1.00  0.00           N  
ATOM   1578  CA  TRP   103      35.747  54.690  41.405  1.00  0.00           C  
ATOM   1579  C   TRP   103      34.551  53.834  40.800  1.00  0.00           C  
ATOM   1580  O   TRP   103      33.823  53.150  41.497  1.00  0.00           O  
ATOM   1581  CB  TRP   103      36.644  53.573  42.124  1.00  0.00           C  
ATOM   1582  CG  TRP   103      37.781  54.097  42.901  1.00  0.00           C  
ATOM   1583  CD1 TRP   103      37.745  54.556  44.162  1.00  0.00           C  
ATOM   1584  NE1 TRP   103      39.043  54.984  44.548  1.00  0.00           N  
ATOM   1585  CE2 TRP   103      39.951  54.877  43.551  1.00  0.00           C  
ATOM   1586  CZ2 TRP   103      41.227  55.347  43.338  1.00  0.00           C  
ATOM   1587  CH2 TRP   103      41.870  55.072  42.142  1.00  0.00           C  
ATOM   1588  CZ3 TRP   103      41.292  54.201  41.156  1.00  0.00           C  
ATOM   1589  CE3 TRP   103      39.983  53.785  41.299  1.00  0.00           C  
ATOM   1590  CD2 TRP   103      39.206  54.275  42.455  1.00  0.00           C  
ATOM   1591  H   TRP   103      34.684  55.375  43.099  1.00  0.00           H  
ATOM   1592  HA  TRP   103      36.409  55.070  40.628  1.00  0.00           H  
ATOM   1593  HB2 TRP   103      36.052  52.975  42.817  1.00  0.00           H  
ATOM   1594  HB3 TRP   103      37.010  52.951  41.307  1.00  0.00           H  
ATOM   1595  HD1 TRP   103      36.887  54.575  44.818  1.00  0.00           H  
ATOM   1596  HE1 TRP   103      39.190  55.372  45.469  1.00  0.00           H  
ATOM   1597  HZ2 TRP   103      41.687  55.922  44.128  1.00  0.00           H  
ATOM   1598  HH2 TRP   103      42.862  55.460  41.970  1.00  0.00           H  
ATOM   1599  HZ3 TRP   103      41.802  54.005  40.224  1.00  0.00           H  
ATOM   1600  HE3 TRP   103      39.621  53.266  40.424  1.00  0.00           H  
ATOM   1601  N   ARG   104      34.372  53.875  39.464  1.00  0.00           N  
ATOM   1602  CA  ARG   104      33.509  52.963  38.644  1.00  0.00           C  
ATOM   1603  C   ARG   104      34.039  51.501  38.783  1.00  0.00           C  
ATOM   1604  O   ARG   104      35.225  51.316  38.894  1.00  0.00           O  
ATOM   1605  CB  ARG   104      33.366  53.435  37.212  1.00  0.00           C  
ATOM   1606  CG  ARG   104      32.017  54.167  36.919  1.00  0.00           C  
ATOM   1607  CD  ARG   104      32.007  54.459  35.421  1.00  0.00           C  
ATOM   1608  NE  ARG   104      30.674  54.420  34.702  1.00  0.00           N  
ATOM   1609  CZ  ARG   104      29.729  55.339  34.754  1.00  0.00           C  
ATOM   1610  NH1 ARG   104      29.825  56.464  35.439  1.00  0.00           N  
ATOM   1611  NH2 ARG   104      28.663  55.136  34.033  1.00  0.00           N1+
ATOM   1612  H   ARG   104      34.873  54.585  38.949  1.00  0.00           H  
ATOM   1613  HA  ARG   104      32.533  52.958  39.129  1.00  0.00           H  
ATOM   1614  HB2 ARG   104      34.198  54.061  36.891  1.00  0.00           H  
ATOM   1615  HB3 ARG   104      33.382  52.563  36.558  1.00  0.00           H  
ATOM   1616  HG2 ARG   104      31.163  53.555  37.213  1.00  0.00           H  
ATOM   1617  HG3 ARG   104      31.864  55.102  37.458  1.00  0.00           H  
ATOM   1618  HD2 ARG   104      32.424  55.453  35.256  1.00  0.00           H  
ATOM   1619  HD3 ARG   104      32.717  53.880  34.831  1.00  0.00           H  
ATOM   1620  HE  ARG   104      30.541  53.588  34.146  1.00  0.00           H  
ATOM   1621 HH11 ARG   104      30.588  56.707  36.054  1.00  0.00           H  
ATOM   1622 HH12 ARG   104      29.060  57.122  35.419  1.00  0.00           H  
ATOM   1623 HH21 ARG   104      28.413  54.175  33.852  1.00  0.00           H  
ATOM   1624 HH22 ARG   104      27.978  55.878  34.003  1.00  0.00           H  
ATOM   1625  N   GLY   105      33.201  50.484  38.762  1.00  0.00           N  
ATOM   1626  CA  GLY   105      33.661  49.124  38.903  1.00  0.00           C  
ATOM   1627  C   GLY   105      32.546  48.112  38.541  1.00  0.00           C  
ATOM   1628  O   GLY   105      31.460  48.496  38.074  1.00  0.00           O  
ATOM   1629  H   GLY   105      32.228  50.594  38.514  1.00  0.00           H  
ATOM   1630  HA2 GLY   105      34.542  48.890  38.305  1.00  0.00           H  
ATOM   1631  HA3 GLY   105      33.933  48.889  39.932  1.00  0.00           H  
ATOM   1632  N   MET   106      32.752  46.842  38.924  1.00  0.00           N  
ATOM   1633  CA  MET   106      31.655  45.813  38.879  1.00  0.00           C  
ATOM   1634  C   MET   106      31.666  44.968  40.163  1.00  0.00           C  
ATOM   1635  O   MET   106      32.717  44.731  40.752  1.00  0.00           O  
ATOM   1636  CB  MET   106      31.789  44.940  37.644  1.00  0.00           C  
ATOM   1637  CG  MET   106      32.494  43.553  37.809  1.00  0.00           C  
ATOM   1638  SD  MET   106      32.749  42.722  36.191  1.00  0.00           S  
ATOM   1639  CE  MET   106      34.187  43.490  35.432  1.00  0.00           C  
ATOM   1640  H   MET   106      33.510  46.650  39.564  1.00  0.00           H  
ATOM   1641  HA  MET   106      30.740  46.394  38.762  1.00  0.00           H  
ATOM   1642  HB2 MET   106      30.783  44.596  37.404  1.00  0.00           H  
ATOM   1643  HB3 MET   106      32.210  45.471  36.791  1.00  0.00           H  
ATOM   1644  HG2 MET   106      33.351  43.721  38.460  1.00  0.00           H  
ATOM   1645  HG3 MET   106      31.847  42.867  38.356  1.00  0.00           H  
ATOM   1646  HE1 MET   106      35.089  43.215  35.979  1.00  0.00           H  
ATOM   1647  HE2 MET   106      34.298  43.058  34.438  1.00  0.00           H  
ATOM   1648  HE3 MET   106      34.035  44.567  35.374  1.00  0.00           H  
ATOM   1649  N   VAL   107      30.507  44.508  40.609  1.00  0.00           N  
ATOM   1650  CA  VAL   107      30.393  43.457  41.665  1.00  0.00           C  
ATOM   1651  C   VAL   107      30.498  41.973  41.258  1.00  0.00           C  
ATOM   1652  O   VAL   107      29.760  41.555  40.364  1.00  0.00           O  
ATOM   1653  CB  VAL   107      29.063  43.699  42.504  1.00  0.00           C  
ATOM   1654  CG1 VAL   107      29.040  42.927  43.834  1.00  0.00           C  
ATOM   1655  CG2 VAL   107      28.860  45.189  42.760  1.00  0.00           C  
ATOM   1656  H   VAL   107      29.612  44.825  40.265  1.00  0.00           H  
ATOM   1657  HA  VAL   107      31.227  43.658  42.337  1.00  0.00           H  
ATOM   1658  HB  VAL   107      28.310  43.307  41.820  1.00  0.00           H  
ATOM   1659 HG11 VAL   107      29.530  41.971  43.648  1.00  0.00           H  
ATOM   1660 HG12 VAL   107      29.601  43.376  44.653  1.00  0.00           H  
ATOM   1661 HG13 VAL   107      28.008  42.825  44.170  1.00  0.00           H  
ATOM   1662 HG21 VAL   107      27.992  45.185  43.420  1.00  0.00           H  
ATOM   1663 HG22 VAL   107      29.669  45.676  43.304  1.00  0.00           H  
ATOM   1664 HG23 VAL   107      28.715  45.758  41.841  1.00  0.00           H  
ATOM   1665  N   LEU   108      31.358  41.260  41.910  1.00  0.00           N  
ATOM   1666  CA  LEU   108      31.971  39.962  41.511  1.00  0.00           C  
ATOM   1667  C   LEU   108      31.202  38.686  41.893  1.00  0.00           C  
ATOM   1668  O   LEU   108      30.994  37.839  41.005  1.00  0.00           O  
ATOM   1669  CB  LEU   108      33.466  39.912  41.760  1.00  0.00           C  
ATOM   1670  CG  LEU   108      34.250  40.945  40.955  1.00  0.00           C  
ATOM   1671  CD1 LEU   108      35.657  40.987  41.562  1.00  0.00           C  
ATOM   1672  CD2 LEU   108      34.432  40.597  39.405  1.00  0.00           C  
ATOM   1673  H   LEU   108      31.680  41.749  42.733  1.00  0.00           H  
ATOM   1674  HA  LEU   108      31.835  39.937  40.430  1.00  0.00           H  
ATOM   1675  HB2 LEU   108      33.594  40.250  42.788  1.00  0.00           H  
ATOM   1676  HB3 LEU   108      33.889  38.930  41.548  1.00  0.00           H  
ATOM   1677  HG  LEU   108      33.863  41.964  40.946  1.00  0.00           H  
ATOM   1678 HD11 LEU   108      36.300  41.554  40.888  1.00  0.00           H  
ATOM   1679 HD12 LEU   108      35.647  41.352  42.589  1.00  0.00           H  
ATOM   1680 HD13 LEU   108      35.905  39.926  41.594  1.00  0.00           H  
ATOM   1681 HD21 LEU   108      33.513  40.363  38.867  1.00  0.00           H  
ATOM   1682 HD22 LEU   108      34.841  41.460  38.881  1.00  0.00           H  
ATOM   1683 HD23 LEU   108      35.154  39.784  39.333  1.00  0.00           H  
ATOM   1684  N   ALA   109      30.903  38.516  43.188  1.00  0.00           N  
ATOM   1685  CA  ALA   109      30.498  37.247  43.841  1.00  0.00           C  
ATOM   1686  C   ALA   109      30.117  37.695  45.329  1.00  0.00           C  
ATOM   1687  O   ALA   109      30.671  38.654  45.944  1.00  0.00           O  
ATOM   1688  CB  ALA   109      31.474  36.071  43.761  1.00  0.00           C  
ATOM   1689  H   ALA   109      31.220  39.282  43.764  1.00  0.00           H  
ATOM   1690  HA  ALA   109      29.604  36.835  43.373  1.00  0.00           H  
ATOM   1691  HB1 ALA   109      31.793  35.971  42.723  1.00  0.00           H  
ATOM   1692  HB2 ALA   109      32.381  36.293  44.324  1.00  0.00           H  
ATOM   1693  HB3 ALA   109      31.011  35.132  44.062  1.00  0.00           H  
ATOM   1694  N   ARG   110      29.402  36.784  46.034  1.00  0.00           N  
ATOM   1695  CA  ARG   110      29.423  36.624  47.477  1.00  0.00           C  
ATOM   1696  C   ARG   110      30.864  36.119  47.898  1.00  0.00           C  
ATOM   1697  O   ARG   110      31.364  35.222  47.282  1.00  0.00           O  
ATOM   1698  CB  ARG   110      28.469  35.614  48.043  1.00  0.00           C  
ATOM   1699  CG  ARG   110      26.971  35.857  48.048  1.00  0.00           C  
ATOM   1700  CD  ARG   110      26.147  34.669  48.489  1.00  0.00           C  
ATOM   1701  NE  ARG   110      24.754  34.625  47.914  1.00  0.00           N  
ATOM   1702  CZ  ARG   110      23.762  33.784  48.249  1.00  0.00           C  
ATOM   1703  NH1 ARG   110      23.826  32.967  49.210  1.00  0.00           N  
ATOM   1704  NH2 ARG   110      22.655  33.796  47.565  1.00  0.00           N1+
ATOM   1705  H   ARG   110      28.994  36.010  45.531  1.00  0.00           H  
ATOM   1706  HA  ARG   110      29.226  37.548  48.020  1.00  0.00           H  
ATOM   1707  HB2 ARG   110      28.652  34.624  47.628  1.00  0.00           H  
ATOM   1708  HB3 ARG   110      28.687  35.544  49.109  1.00  0.00           H  
ATOM   1709  HG2 ARG   110      26.816  36.700  48.721  1.00  0.00           H  
ATOM   1710  HG3 ARG   110      26.687  36.198  47.053  1.00  0.00           H  
ATOM   1711  HD2 ARG   110      26.779  33.789  48.374  1.00  0.00           H  
ATOM   1712  HD3 ARG   110      26.135  34.714  49.578  1.00  0.00           H  
ATOM   1713  HE  ARG   110      24.459  35.268  47.193  1.00  0.00           H  
ATOM   1714 HH11 ARG   110      24.766  32.891  49.571  1.00  0.00           H  
ATOM   1715 HH12 ARG   110      23.085  32.303  49.381  1.00  0.00           H  
ATOM   1716 HH21 ARG   110      22.699  34.300  46.691  1.00  0.00           H  
ATOM   1717 HH22 ARG   110      21.891  33.210  47.868  1.00  0.00           H  
ATOM   1718  N   ALA   111      31.559  36.732  48.845  1.00  0.00           N  
ATOM   1719  CA  ALA   111      32.891  36.270  49.296  1.00  0.00           C  
ATOM   1720  C   ALA   111      32.758  34.905  49.969  1.00  0.00           C  
ATOM   1721  O   ALA   111      31.789  34.647  50.718  1.00  0.00           O  
ATOM   1722  CB  ALA   111      33.481  37.201  50.308  1.00  0.00           C  
ATOM   1723  H   ALA   111      31.094  37.431  49.408  1.00  0.00           H  
ATOM   1724  HA  ALA   111      33.593  36.205  48.464  1.00  0.00           H  
ATOM   1725  HB1 ALA   111      32.718  37.307  51.079  1.00  0.00           H  
ATOM   1726  HB2 ALA   111      34.422  36.839  50.721  1.00  0.00           H  
ATOM   1727  HB3 ALA   111      33.626  38.243  50.022  1.00  0.00           H  
ATOM   1728  N   PRO   112      33.782  34.031  49.769  1.00  0.00           N  
ATOM   1729  CA  PRO   112      33.813  32.706  50.415  1.00  0.00           C  
ATOM   1730  C   PRO   112      33.820  32.905  51.909  1.00  0.00           C  
ATOM   1731  O   PRO   112      34.305  33.898  52.434  1.00  0.00           O  
ATOM   1732  CD  PRO   112      35.001  34.180  48.958  1.00  0.00           C  
ATOM   1733  CG  PRO   112      35.621  32.817  48.826  1.00  0.00           C  
ATOM   1734  CB  PRO   112      35.134  32.008  49.965  1.00  0.00           C  
ATOM   1735  HD2 PRO   112      35.760  34.889  49.290  1.00  0.00           H  
ATOM   1736  HD3 PRO   112      34.740  34.497  47.948  1.00  0.00           H  
ATOM   1737  HG2 PRO   112      36.709  32.889  48.847  1.00  0.00           H  
ATOM   1738  HG3 PRO   112      35.364  32.259  47.925  1.00  0.00           H  
ATOM   1739  HB2 PRO   112      35.841  32.022  50.795  1.00  0.00           H  
ATOM   1740  HB3 PRO   112      34.857  30.977  49.746  1.00  0.00           H  
ATOM   1741  HA  PRO   112      32.971  32.069  50.146  1.00  0.00           H  
ATOM   1742  N   VAL   113      33.294  31.853  52.631  1.00  0.00           N  
ATOM   1743  CA  VAL   113      33.331  31.632  54.062  1.00  0.00           C  
ATOM   1744  C   VAL   113      32.814  32.729  54.941  1.00  0.00           C  
ATOM   1745  O   VAL   113      32.545  32.582  56.128  1.00  0.00           O  
ATOM   1746  CB  VAL   113      34.608  30.958  54.483  1.00  0.00           C  
ATOM   1747  CG1 VAL   113      35.137  29.909  53.514  1.00  0.00           C  
ATOM   1748  CG2 VAL   113      35.681  32.008  54.767  1.00  0.00           C  
ATOM   1749  H   VAL   113      32.930  31.064  52.116  1.00  0.00           H  
ATOM   1750  HA  VAL   113      32.539  30.884  54.115  1.00  0.00           H  
ATOM   1751  HB  VAL   113      34.458  30.332  55.363  1.00  0.00           H  
ATOM   1752 HG11 VAL   113      34.446  29.069  53.433  1.00  0.00           H  
ATOM   1753 HG12 VAL   113      35.379  30.326  52.536  1.00  0.00           H  
ATOM   1754 HG13 VAL   113      36.058  29.497  53.926  1.00  0.00           H  
ATOM   1755 HG21 VAL   113      35.577  32.481  55.744  1.00  0.00           H  
ATOM   1756 HG22 VAL   113      36.691  31.600  54.748  1.00  0.00           H  
ATOM   1757 HG23 VAL   113      35.676  32.597  53.850  1.00  0.00           H  
ATOM   1758  N   MET   114      32.572  33.870  54.371  1.00  0.00           N  
ATOM   1759  CA  MET   114      32.219  35.118  55.023  1.00  0.00           C  
ATOM   1760  C   MET   114      31.026  35.751  54.292  1.00  0.00           C  
ATOM   1761  O   MET   114      31.014  36.965  54.001  1.00  0.00           O  
ATOM   1762  CB  MET   114      33.447  36.042  54.982  1.00  0.00           C  
ATOM   1763  CG  MET   114      34.642  35.601  55.911  1.00  0.00           C  
ATOM   1764  SD  MET   114      36.156  36.655  55.797  1.00  0.00           S  
ATOM   1765  CE  MET   114      35.712  37.973  56.930  1.00  0.00           C  
ATOM   1766  H   MET   114      32.934  33.901  53.429  1.00  0.00           H  
ATOM   1767  HA  MET   114      31.890  35.058  56.060  1.00  0.00           H  
ATOM   1768  HB2 MET   114      33.799  35.974  53.952  1.00  0.00           H  
ATOM   1769  HB3 MET   114      33.097  37.049  55.209  1.00  0.00           H  
ATOM   1770  HG2 MET   114      34.291  35.410  56.925  1.00  0.00           H  
ATOM   1771  HG3 MET   114      34.983  34.644  55.516  1.00  0.00           H  
ATOM   1772  HE1 MET   114      35.108  37.586  57.750  1.00  0.00           H  
ATOM   1773  HE2 MET   114      36.587  38.381  57.436  1.00  0.00           H  
ATOM   1774  HE3 MET   114      35.204  38.797  56.430  1.00  0.00           H  
ATOM   1775  N   ASN   115      30.141  34.899  53.730  1.00  0.00           N  
ATOM   1776  CA  ASN   115      29.236  35.280  52.689  1.00  0.00           C  
ATOM   1777  C   ASN   115      28.403  36.592  52.714  1.00  0.00           C  
ATOM   1778  O   ASN   115      27.735  36.821  51.695  1.00  0.00           O  
ATOM   1779  CB  ASN   115      28.304  34.044  52.535  1.00  0.00           C  
ATOM   1780  CG  ASN   115      28.991  32.718  52.336  1.00  0.00           C  
ATOM   1781  OD1 ASN   115      28.413  31.708  52.616  1.00  0.00           O  
ATOM   1782  ND2 ASN   115      30.130  32.569  51.736  1.00  0.00           N  
ATOM   1783  H   ASN   115      30.148  33.895  53.840  1.00  0.00           H  
ATOM   1784  HA  ASN   115      29.816  35.480  51.787  1.00  0.00           H  
ATOM   1785  HB2 ASN   115      27.735  33.950  53.460  1.00  0.00           H  
ATOM   1786  HB3 ASN   115      27.543  34.207  51.773  1.00  0.00           H  
ATOM   1787 HD21 ASN   115      30.547  33.439  51.439  1.00  0.00           H  
ATOM   1788 HD22 ASN   115      30.544  31.683  51.482  1.00  0.00           H  
ATOM   1789  N   THR   116      28.387  37.328  53.789  1.00  0.00           N  
ATOM   1790  CA  THR   116      27.853  38.609  53.935  1.00  0.00           C  
ATOM   1791  C   THR   116      28.690  39.614  53.174  1.00  0.00           C  
ATOM   1792  O   THR   116      28.144  40.428  52.441  1.00  0.00           O  
ATOM   1793  CB  THR   116      27.797  39.096  55.390  1.00  0.00           C  
ATOM   1794  CG2 THR   116      26.723  38.406  56.178  1.00  0.00           C  
ATOM   1795  OG1 THR   116      29.050  38.826  55.986  1.00  0.00           O  
ATOM   1796  H   THR   116      28.936  36.973  54.559  1.00  0.00           H  
ATOM   1797  HA  THR   116      26.823  38.490  53.598  1.00  0.00           H  
ATOM   1798  HB  THR   116      27.519  40.138  55.235  1.00  0.00           H  
ATOM   1799 HG21 THR   116      26.276  37.571  55.638  1.00  0.00           H  
ATOM   1800 HG22 THR   116      27.146  38.022  57.106  1.00  0.00           H  
ATOM   1801 HG23 THR   116      25.921  39.135  56.294  1.00  0.00           H  
ATOM   1802  HG1 THR   116      29.053  39.166  56.884  1.00  0.00           H  
ATOM   1803  N   TRP   117      30.064  39.481  53.122  1.00  0.00           N  
ATOM   1804  CA  TRP   117      30.937  40.371  52.343  1.00  0.00           C  
ATOM   1805  C   TRP   117      30.864  40.021  50.885  1.00  0.00           C  
ATOM   1806  O   TRP   117      30.747  38.827  50.527  1.00  0.00           O  
ATOM   1807  CB  TRP   117      32.376  40.106  52.872  1.00  0.00           C  
ATOM   1808  CG  TRP   117      32.725  40.427  54.360  1.00  0.00           C  
ATOM   1809  CD1 TRP   117      32.407  39.694  55.425  1.00  0.00           C  
ATOM   1810  NE1 TRP   117      32.819  40.364  56.529  1.00  0.00           N  
ATOM   1811  CE2 TRP   117      33.627  41.445  56.274  1.00  0.00           C  
ATOM   1812  CZ2 TRP   117      34.384  42.370  57.022  1.00  0.00           C  
ATOM   1813  CH2 TRP   117      35.061  43.427  56.352  1.00  0.00           C  
ATOM   1814  CZ3 TRP   117      34.942  43.600  54.915  1.00  0.00           C  
ATOM   1815  CE3 TRP   117      34.242  42.560  54.244  1.00  0.00           C  
ATOM   1816  CD2 TRP   117      33.626  41.479  54.880  1.00  0.00           C  
ATOM   1817  H   TRP   117      30.517  38.801  53.716  1.00  0.00           H  
ATOM   1818  HA  TRP   117      30.726  41.419  52.553  1.00  0.00           H  
ATOM   1819  HB2 TRP   117      32.491  39.030  52.740  1.00  0.00           H  
ATOM   1820  HB3 TRP   117      33.017  40.707  52.227  1.00  0.00           H  
ATOM   1821  HD1 TRP   117      31.733  38.853  55.351  1.00  0.00           H  
ATOM   1822  HE1 TRP   117      32.579  40.041  57.455  1.00  0.00           H  
ATOM   1823  HZ2 TRP   117      34.419  42.360  58.101  1.00  0.00           H  
ATOM   1824  HH2 TRP   117      35.593  44.201  56.885  1.00  0.00           H  
ATOM   1825  HZ3 TRP   117      35.288  44.505  54.437  1.00  0.00           H  
ATOM   1826  HE3 TRP   117      34.176  42.671  53.171  1.00  0.00           H  
ATOM   1827  N   PHE   118      31.191  40.936  49.973  1.00  0.00           N  
ATOM   1828  CA  PHE   118      31.222  40.775  48.578  1.00  0.00           C  
ATOM   1829  C   PHE   118      32.615  40.922  47.992  1.00  0.00           C  
ATOM   1830  O   PHE   118      33.461  41.552  48.563  1.00  0.00           O  
ATOM   1831  CB  PHE   118      30.280  41.958  47.971  1.00  0.00           C  
ATOM   1832  CG  PHE   118      28.834  41.837  48.118  1.00  0.00           C  
ATOM   1833  CD1 PHE   118      28.225  42.120  49.375  1.00  0.00           C  
ATOM   1834  CE1 PHE   118      26.831  41.985  49.506  1.00  0.00           C  
ATOM   1835  CZ  PHE   118      26.109  41.579  48.413  1.00  0.00           C  
ATOM   1836  CE2 PHE   118      26.642  41.199  47.181  1.00  0.00           C  
ATOM   1837  CD2 PHE   118      28.030  41.346  47.034  1.00  0.00           C  
ATOM   1838  H   PHE   118      31.341  41.876  50.310  1.00  0.00           H  
ATOM   1839  HA  PHE   118      30.848  39.802  48.262  1.00  0.00           H  
ATOM   1840  HB2 PHE   118      30.485  42.889  48.500  1.00  0.00           H  
ATOM   1841  HB3 PHE   118      30.509  41.927  46.906  1.00  0.00           H  
ATOM   1842  HD1 PHE   118      28.819  42.243  50.268  1.00  0.00           H  
ATOM   1843  HE1 PHE   118      26.203  42.191  50.360  1.00  0.00           H  
ATOM   1844  HZ  PHE   118      25.058  41.442  48.621  1.00  0.00           H  
ATOM   1845  HE2 PHE   118      25.989  40.760  46.441  1.00  0.00           H  
ATOM   1846  HD2 PHE   118      28.525  41.049  46.121  1.00  0.00           H  
ATOM   1847  N   TYR   119      32.858  40.301  46.833  1.00  0.00           N  
ATOM   1848  CA  TYR   119      34.032  40.563  45.974  1.00  0.00           C  
ATOM   1849  C   TYR   119      33.676  41.813  45.066  1.00  0.00           C  
ATOM   1850  O   TYR   119      32.602  41.803  44.523  1.00  0.00           O  
ATOM   1851  CB  TYR   119      34.309  39.197  45.266  1.00  0.00           C  
ATOM   1852  CG  TYR   119      34.931  38.051  46.049  1.00  0.00           C  
ATOM   1853  CD1 TYR   119      35.103  36.896  45.227  1.00  0.00           C  
ATOM   1854  CE1 TYR   119      35.901  35.836  45.680  1.00  0.00           C  
ATOM   1855  CZ  TYR   119      36.673  35.934  46.902  1.00  0.00           C  
ATOM   1856  OH  TYR   119      37.535  34.982  47.220  1.00  0.00           O  
ATOM   1857  CE2 TYR   119      36.531  37.098  47.618  1.00  0.00           C  
ATOM   1858  CD2 TYR   119      35.608  38.162  47.322  1.00  0.00           C  
ATOM   1859  H   TYR   119      32.049  39.858  46.422  1.00  0.00           H  
ATOM   1860  HA  TYR   119      34.883  40.775  46.621  1.00  0.00           H  
ATOM   1861  HB2 TYR   119      33.361  38.746  44.973  1.00  0.00           H  
ATOM   1862  HB3 TYR   119      34.843  39.214  44.316  1.00  0.00           H  
ATOM   1863  HD1 TYR   119      34.581  36.834  44.283  1.00  0.00           H  
ATOM   1864  HE1 TYR   119      35.778  34.868  45.218  1.00  0.00           H  
ATOM   1865  HH  TYR   119      37.534  34.178  46.696  1.00  0.00           H  
ATOM   1866  HE2 TYR   119      37.081  37.147  48.545  1.00  0.00           H  
ATOM   1867  HD2 TYR   119      35.468  38.984  48.008  1.00  0.00           H  
ATOM   1868  N   ILE   120      34.559  42.778  44.860  1.00  0.00           N  
ATOM   1869  CA  ILE   120      34.420  43.961  43.890  1.00  0.00           C  
ATOM   1870  C   ILE   120      35.802  44.382  43.227  1.00  0.00           C  
ATOM   1871  O   ILE   120      36.863  43.980  43.740  1.00  0.00           O  
ATOM   1872  CB  ILE   120      33.675  45.115  44.585  1.00  0.00           C  
ATOM   1873  CG2 ILE   120      34.511  45.561  45.830  1.00  0.00           C  
ATOM   1874  CG1 ILE   120      33.505  46.404  43.785  1.00  0.00           C  
ATOM   1875  CD1 ILE   120      32.434  47.334  44.265  1.00  0.00           C  
ATOM   1876  H   ILE   120      35.265  42.917  45.568  1.00  0.00           H  
ATOM   1877  HA  ILE   120      33.800  43.673  43.040  1.00  0.00           H  
ATOM   1878  HB  ILE   120      32.675  44.749  44.817  1.00  0.00           H  
ATOM   1879 HG21 ILE   120      34.504  44.819  46.629  1.00  0.00           H  
ATOM   1880 HG22 ILE   120      35.525  45.880  45.589  1.00  0.00           H  
ATOM   1881 HG23 ILE   120      34.184  46.474  46.328  1.00  0.00           H  
ATOM   1882 HG12 ILE   120      34.432  46.968  43.888  1.00  0.00           H  
ATOM   1883 HG13 ILE   120      33.433  46.270  42.706  1.00  0.00           H  
ATOM   1884 HD11 ILE   120      32.530  48.222  43.640  1.00  0.00           H  
ATOM   1885 HD12 ILE   120      31.409  46.993  44.409  1.00  0.00           H  
ATOM   1886 HD13 ILE   120      32.731  47.731  45.235  1.00  0.00           H  
ATOM   1887  N   THR   121      35.890  44.973  42.093  1.00  0.00           N  
ATOM   1888  CA  THR   121      37.040  45.427  41.283  1.00  0.00           C  
ATOM   1889  C   THR   121      36.608  46.713  40.502  1.00  0.00           C  
ATOM   1890  O   THR   121      35.413  46.925  40.238  1.00  0.00           O  
ATOM   1891  CB  THR   121      37.573  44.255  40.294  1.00  0.00           C  
ATOM   1892  CG2 THR   121      36.622  44.076  39.128  1.00  0.00           C  
ATOM   1893  OG1 THR   121      38.835  44.561  39.654  1.00  0.00           O  
ATOM   1894  H   THR   121      35.020  45.343  41.738  1.00  0.00           H  
ATOM   1895  HA  THR   121      37.847  45.732  41.950  1.00  0.00           H  
ATOM   1896  HB  THR   121      37.723  43.314  40.823  1.00  0.00           H  
ATOM   1897 HG21 THR   121      36.601  44.796  38.310  1.00  0.00           H  
ATOM   1898 HG22 THR   121      37.020  43.210  38.599  1.00  0.00           H  
ATOM   1899 HG23 THR   121      35.570  43.962  39.391  1.00  0.00           H  
ATOM   1900  HG1 THR   121      39.510  44.696  40.323  1.00  0.00           H  
ATOM   1901  N   TYR   122      37.574  47.489  40.058  1.00  0.00           N  
ATOM   1902  CA  TYR   122      37.302  48.850  39.525  1.00  0.00           C  
ATOM   1903  C   TYR   122      37.935  48.997  38.145  1.00  0.00           C  
ATOM   1904  O   TYR   122      39.070  48.588  37.836  1.00  0.00           O  
ATOM   1905  CB  TYR   122      37.969  49.880  40.449  1.00  0.00           C  
ATOM   1906  CG  TYR   122      37.450  49.802  41.897  1.00  0.00           C  
ATOM   1907  CD1 TYR   122      38.388  49.383  42.847  1.00  0.00           C  
ATOM   1908  CE1 TYR   122      37.977  49.198  44.161  1.00  0.00           C  
ATOM   1909  CZ  TYR   122      36.632  49.402  44.566  1.00  0.00           C  
ATOM   1910  OH  TYR   122      36.285  49.120  45.840  1.00  0.00           O  
ATOM   1911  CE2 TYR   122      35.702  49.791  43.563  1.00  0.00           C  
ATOM   1912  CD2 TYR   122      36.142  49.958  42.218  1.00  0.00           C  
ATOM   1913  H   TYR   122      38.548  47.231  40.134  1.00  0.00           H  
ATOM   1914  HA  TYR   122      36.246  49.095  39.643  1.00  0.00           H  
ATOM   1915  HB2 TYR   122      39.054  49.792  40.380  1.00  0.00           H  
ATOM   1916  HB3 TYR   122      37.765  50.870  40.042  1.00  0.00           H  
ATOM   1917  HD1 TYR   122      39.413  49.154  42.596  1.00  0.00           H  
ATOM   1918  HE1 TYR   122      38.647  48.864  44.940  1.00  0.00           H  
ATOM   1919  HH  TYR   122      35.387  49.407  46.021  1.00  0.00           H  
ATOM   1920  HE2 TYR   122      34.652  49.943  43.762  1.00  0.00           H  
ATOM   1921  HD2 TYR   122      35.440  50.400  41.527  1.00  0.00           H  
ATOM   1922  N   GLU   123      37.282  49.780  37.293  1.00  0.00           N  
ATOM   1923  CA  GLU   123      37.666  49.885  35.914  1.00  0.00           C  
ATOM   1924  C   GLU   123      38.960  50.672  35.801  1.00  0.00           C  
ATOM   1925  O   GLU   123      39.721  50.495  34.834  1.00  0.00           O  
ATOM   1926  CB  GLU   123      36.549  50.509  35.064  1.00  0.00           C  
ATOM   1927  CG  GLU   123      36.030  51.898  35.521  1.00  0.00           C  
ATOM   1928  CD  GLU   123      35.630  52.856  34.341  1.00  0.00           C  
ATOM   1929  OE1 GLU   123      34.739  52.476  33.609  1.00  0.00           O  
ATOM   1930  OE2 GLU   123      36.281  53.865  34.032  1.00  0.00           O1-
ATOM   1931  H   GLU   123      36.511  50.283  37.707  1.00  0.00           H  
ATOM   1932  HA  GLU   123      37.704  48.892  35.466  1.00  0.00           H  
ATOM   1933  HB2 GLU   123      36.901  50.608  34.037  1.00  0.00           H  
ATOM   1934  HB3 GLU   123      35.644  49.902  35.092  1.00  0.00           H  
ATOM   1935  HG2 GLU   123      35.115  51.650  36.059  1.00  0.00           H  
ATOM   1936  HG3 GLU   123      36.820  52.289  36.161  1.00  0.00           H  
ATOM   1937  N   LYS   124      39.383  51.431  36.884  1.00  0.00           N  
ATOM   1938  CA  LYS   124      40.748  52.113  36.969  1.00  0.00           C  
ATOM   1939  C   LYS   124      41.673  51.371  37.918  1.00  0.00           C  
ATOM   1940  O   LYS   124      42.775  51.857  38.229  1.00  0.00           O  
ATOM   1941  CB  LYS   124      40.557  53.627  37.359  1.00  0.00           C  
ATOM   1942  CG  LYS   124      39.760  54.363  36.294  1.00  0.00           C  
ATOM   1943  CD  LYS   124      40.485  54.425  34.917  1.00  0.00           C  
ATOM   1944  CE  LYS   124      39.538  55.295  33.934  1.00  0.00           C  
ATOM   1945  NZ  LYS   124      39.955  55.269  32.510  1.00  0.00           N1+
ATOM   1946  H   LYS   124      38.705  51.641  37.603  1.00  0.00           H  
ATOM   1947  HA  LYS   124      41.244  51.968  36.010  1.00  0.00           H  
ATOM   1948  HB2 LYS   124      40.109  53.672  38.351  1.00  0.00           H  
ATOM   1949  HB3 LYS   124      41.574  53.975  37.538  1.00  0.00           H  
ATOM   1950  HG2 LYS   124      38.749  53.955  36.317  1.00  0.00           H  
ATOM   1951  HG3 LYS   124      39.466  55.338  36.683  1.00  0.00           H  
ATOM   1952  HD2 LYS   124      41.454  54.881  35.123  1.00  0.00           H  
ATOM   1953  HD3 LYS   124      40.470  53.388  34.580  1.00  0.00           H  
ATOM   1954  HE2 LYS   124      38.513  54.948  34.065  1.00  0.00           H  
ATOM   1955  HE3 LYS   124      39.533  56.334  34.264  1.00  0.00           H  
ATOM   1956  HZ1 LYS   124      40.890  55.630  32.388  1.00  0.00           H  
ATOM   1957  HZ2 LYS   124      39.902  54.345  32.107  1.00  0.00           H  
ATOM   1958  HZ3 LYS   124      39.369  55.851  31.928  1.00  0.00           H  
ATOM   1959  N   ASP   125      41.400  50.137  38.401  1.00  0.00           N  
ATOM   1960  CA  ASP   125      42.330  49.285  39.120  1.00  0.00           C  
ATOM   1961  C   ASP   125      42.015  47.793  39.126  1.00  0.00           C  
ATOM   1962  O   ASP   125      41.093  47.360  39.866  1.00  0.00           O  
ATOM   1963  CB  ASP   125      42.378  49.747  40.596  1.00  0.00           C  
ATOM   1964  CG  ASP   125      43.517  49.162  41.438  1.00  0.00           C  
ATOM   1965  OD1 ASP   125      44.540  48.614  40.964  1.00  0.00           O  
ATOM   1966  OD2 ASP   125      43.353  49.300  42.642  1.00  0.00           O1-
ATOM   1967  H   ASP   125      40.619  49.707  37.926  1.00  0.00           H  
ATOM   1968  HA  ASP   125      43.324  49.446  38.703  1.00  0.00           H  
ATOM   1969  HB2 ASP   125      42.447  50.826  40.733  1.00  0.00           H  
ATOM   1970  HB3 ASP   125      41.404  49.453  40.989  1.00  0.00           H  
ATOM   1971  N   PRO   126      42.770  46.966  38.369  1.00  0.00           N  
ATOM   1972  CA  PRO   126      42.429  45.521  38.370  1.00  0.00           C  
ATOM   1973  C   PRO   126      42.607  44.654  39.609  1.00  0.00           C  
ATOM   1974  O   PRO   126      42.626  43.432  39.483  1.00  0.00           O  
ATOM   1975  CD  PRO   126      43.716  47.296  37.374  1.00  0.00           C  
ATOM   1976  CG  PRO   126      43.446  46.209  36.359  1.00  0.00           C  
ATOM   1977  CB  PRO   126      43.334  44.945  37.255  1.00  0.00           C  
ATOM   1978  HD2 PRO   126      44.735  47.219  37.751  1.00  0.00           H  
ATOM   1979  HD3 PRO   126      43.481  48.310  37.051  1.00  0.00           H  
ATOM   1980  HG2 PRO   126      44.365  46.146  35.776  1.00  0.00           H  
ATOM   1981  HG3 PRO   126      42.683  46.500  35.637  1.00  0.00           H  
ATOM   1982  HB2 PRO   126      44.306  44.645  37.645  1.00  0.00           H  
ATOM   1983  HB3 PRO   126      42.721  44.175  36.786  1.00  0.00           H  
ATOM   1984  HA  PRO   126      41.382  45.463  38.070  1.00  0.00           H  
ATOM   1985  N   VAL   127      42.642  45.223  40.798  1.00  0.00           N  
ATOM   1986  CA  VAL   127      42.720  44.464  42.054  1.00  0.00           C  
ATOM   1987  C   VAL   127      41.299  43.934  42.445  1.00  0.00           C  
ATOM   1988  O   VAL   127      40.299  44.561  42.021  1.00  0.00           O  
ATOM   1989  CB  VAL   127      43.476  45.282  43.147  1.00  0.00           C  
ATOM   1990  CG1 VAL   127      43.282  44.664  44.505  1.00  0.00           C  
ATOM   1991  CG2 VAL   127      44.979  45.372  42.919  1.00  0.00           C  
ATOM   1992  H   VAL   127      42.650  46.216  40.981  1.00  0.00           H  
ATOM   1993  HA  VAL   127      43.241  43.518  41.903  1.00  0.00           H  
ATOM   1994  HB  VAL   127      43.053  46.286  43.104  1.00  0.00           H  
ATOM   1995 HG11 VAL   127      43.857  45.186  45.270  1.00  0.00           H  
ATOM   1996 HG12 VAL   127      42.237  44.682  44.814  1.00  0.00           H  
ATOM   1997 HG13 VAL   127      43.665  43.644  44.523  1.00  0.00           H  
ATOM   1998 HG21 VAL   127      45.476  44.442  42.643  1.00  0.00           H  
ATOM   1999 HG22 VAL   127      45.180  46.021  42.067  1.00  0.00           H  
ATOM   2000 HG23 VAL   127      45.465  45.827  43.782  1.00  0.00           H  
ATOM   2001  N   LEU   128      41.288  42.728  43.057  1.00  0.00           N  
ATOM   2002  CA  LEU   128      40.152  42.195  43.874  1.00  0.00           C  
ATOM   2003  C   LEU   128      40.083  42.801  45.308  1.00  0.00           C  
ATOM   2004  O   LEU   128      41.018  42.683  46.087  1.00  0.00           O  
ATOM   2005  CB  LEU   128      40.258  40.685  44.042  1.00  0.00           C  
ATOM   2006  CG  LEU   128      39.150  39.989  44.895  1.00  0.00           C  
ATOM   2007  CD1 LEU   128      37.779  40.142  44.314  1.00  0.00           C  
ATOM   2008  CD2 LEU   128      39.345  38.483  44.842  1.00  0.00           C  
ATOM   2009  H   LEU   128      42.199  42.301  43.138  1.00  0.00           H  
ATOM   2010  HA  LEU   128      39.215  42.389  43.353  1.00  0.00           H  
ATOM   2011  HB2 LEU   128      40.199  40.157  43.090  1.00  0.00           H  
ATOM   2012  HB3 LEU   128      41.226  40.508  44.512  1.00  0.00           H  
ATOM   2013  HG  LEU   128      39.173  40.299  45.939  1.00  0.00           H  
ATOM   2014 HD11 LEU   128      37.104  39.602  44.977  1.00  0.00           H  
ATOM   2015 HD12 LEU   128      37.568  41.212  44.301  1.00  0.00           H  
ATOM   2016 HD13 LEU   128      37.623  39.761  43.305  1.00  0.00           H  
ATOM   2017 HD21 LEU   128      39.066  38.184  43.832  1.00  0.00           H  
ATOM   2018 HD22 LEU   128      40.302  38.037  45.113  1.00  0.00           H  
ATOM   2019 HD23 LEU   128      38.610  37.972  45.463  1.00  0.00           H  
ATOM   2020  N   TYR   129      38.923  43.193  45.731  1.00  0.00           N  
ATOM   2021  CA  TYR   129      38.598  43.955  46.937  1.00  0.00           C  
ATOM   2022  C   TYR   129      37.404  43.260  47.627  1.00  0.00           C  
ATOM   2023  O   TYR   129      36.570  42.630  47.029  1.00  0.00           O  
ATOM   2024  CB  TYR   129      38.242  45.390  46.574  1.00  0.00           C  
ATOM   2025  CG  TYR   129      39.360  46.204  46.053  1.00  0.00           C  
ATOM   2026  CD1 TYR   129      39.538  46.384  44.698  1.00  0.00           C  
ATOM   2027  CE1 TYR   129      40.679  47.128  44.301  1.00  0.00           C  
ATOM   2028  CZ  TYR   129      41.632  47.694  45.230  1.00  0.00           C  
ATOM   2029  OH  TYR   129      42.797  48.325  44.877  1.00  0.00           O  
ATOM   2030  CE2 TYR   129      41.427  47.452  46.613  1.00  0.00           C  
ATOM   2031  CD2 TYR   129      40.283  46.704  46.985  1.00  0.00           C  
ATOM   2032  H   TYR   129      38.304  43.271  44.936  1.00  0.00           H  
ATOM   2033  HA  TYR   129      39.462  44.066  47.592  1.00  0.00           H  
ATOM   2034  HB2 TYR   129      37.471  45.538  45.819  1.00  0.00           H  
ATOM   2035  HB3 TYR   129      37.948  45.929  47.475  1.00  0.00           H  
ATOM   2036  HD1 TYR   129      38.910  45.964  43.926  1.00  0.00           H  
ATOM   2037  HE1 TYR   129      40.837  47.409  43.270  1.00  0.00           H  
ATOM   2038  HH  TYR   129      42.819  48.564  43.947  1.00  0.00           H  
ATOM   2039  HE2 TYR   129      42.095  47.805  47.386  1.00  0.00           H  
ATOM   2040  HD2 TYR   129      39.996  46.487  48.004  1.00  0.00           H  
ATOM   2041  N   MET   130      37.384  43.412  48.971  1.00  0.00           N  
ATOM   2042  CA  MET   130      36.414  42.722  49.872  1.00  0.00           C  
ATOM   2043  C   MET   130      35.683  43.628  50.887  1.00  0.00           C  
ATOM   2044  O   MET   130      36.307  44.114  51.776  1.00  0.00           O  
ATOM   2045  CB  MET   130      36.965  41.393  50.434  1.00  0.00           C  
ATOM   2046  CG  MET   130      35.897  40.461  51.044  1.00  0.00           C  
ATOM   2047  SD  MET   130      36.668  38.817  51.103  1.00  0.00           S  
ATOM   2048  CE  MET   130      35.765  38.113  52.533  1.00  0.00           C  
ATOM   2049  H   MET   130      38.138  43.898  49.435  1.00  0.00           H  
ATOM   2050  HA  MET   130      35.645  42.357  49.191  1.00  0.00           H  
ATOM   2051  HB2 MET   130      37.430  40.878  49.594  1.00  0.00           H  
ATOM   2052  HB3 MET   130      37.778  41.605  51.128  1.00  0.00           H  
ATOM   2053  HG2 MET   130      35.757  40.734  52.089  1.00  0.00           H  
ATOM   2054  HG3 MET   130      34.997  40.537  50.434  1.00  0.00           H  
ATOM   2055  HE1 MET   130      34.695  38.290  52.430  1.00  0.00           H  
ATOM   2056  HE2 MET   130      35.892  37.056  52.768  1.00  0.00           H  
ATOM   2057  HE3 MET   130      36.126  38.644  53.413  1.00  0.00           H  
ATOM   2058  N   TYR   131      34.388  43.886  50.664  1.00  0.00           N  
ATOM   2059  CA  TYR   131      33.651  44.920  51.449  1.00  0.00           C  
ATOM   2060  C   TYR   131      32.287  44.362  51.766  1.00  0.00           C  
ATOM   2061  O   TYR   131      31.753  43.551  51.020  1.00  0.00           O  
ATOM   2062  CB  TYR   131      33.461  46.279  50.691  1.00  0.00           C  
ATOM   2063  CG  TYR   131      34.758  47.063  50.619  1.00  0.00           C  
ATOM   2064  CD1 TYR   131      35.584  47.003  49.486  1.00  0.00           C  
ATOM   2065  CE1 TYR   131      36.796  47.746  49.449  1.00  0.00           C  
ATOM   2066  CZ  TYR   131      37.173  48.531  50.559  1.00  0.00           C  
ATOM   2067  OH  TYR   131      38.301  49.244  50.565  1.00  0.00           O  
ATOM   2068  CE2 TYR   131      36.324  48.633  51.675  1.00  0.00           C  
ATOM   2069  CD2 TYR   131      35.177  47.865  51.745  1.00  0.00           C  
ATOM   2070  H   TYR   131      33.851  43.395  49.963  1.00  0.00           H  
ATOM   2071  HA  TYR   131      34.238  45.123  52.345  1.00  0.00           H  
ATOM   2072  HB2 TYR   131      33.077  46.268  49.671  1.00  0.00           H  
ATOM   2073  HB3 TYR   131      32.738  46.854  51.269  1.00  0.00           H  
ATOM   2074  HD1 TYR   131      35.297  46.618  48.519  1.00  0.00           H  
ATOM   2075  HE1 TYR   131      37.400  47.712  48.554  1.00  0.00           H  
ATOM   2076  HH  TYR   131      38.381  49.764  51.368  1.00  0.00           H  
ATOM   2077  HE2 TYR   131      36.511  49.294  52.509  1.00  0.00           H  
ATOM   2078  HD2 TYR   131      34.672  47.874  52.699  1.00  0.00           H  
ATOM   2079  N   GLN   132      31.634  44.834  52.876  1.00  0.00           N  
ATOM   2080  CA  GLN   132      30.237  44.523  53.201  1.00  0.00           C  
ATOM   2081  C   GLN   132      29.485  45.670  52.441  1.00  0.00           C  
ATOM   2082  O   GLN   132      29.152  46.692  52.938  1.00  0.00           O  
ATOM   2083  CB  GLN   132      30.082  44.492  54.751  1.00  0.00           C  
ATOM   2084  CG  GLN   132      30.533  43.156  55.348  1.00  0.00           C  
ATOM   2085  CD  GLN   132      30.430  43.217  56.835  1.00  0.00           C  
ATOM   2086  OE1 GLN   132      29.436  42.856  57.482  1.00  0.00           O  
ATOM   2087  NE2 GLN   132      31.438  43.597  57.545  1.00  0.00           N  
ATOM   2088  H   GLN   132      32.049  45.532  53.477  1.00  0.00           H  
ATOM   2089  HA  GLN   132      29.926  43.559  52.799  1.00  0.00           H  
ATOM   2090  HB2 GLN   132      30.743  45.234  55.198  1.00  0.00           H  
ATOM   2091  HB3 GLN   132      29.033  44.611  55.021  1.00  0.00           H  
ATOM   2092  HG2 GLN   132      29.870  42.331  55.086  1.00  0.00           H  
ATOM   2093  HG3 GLN   132      31.525  42.867  55.001  1.00  0.00           H  
ATOM   2094 HE21 GLN   132      32.355  43.669  57.128  1.00  0.00           H  
ATOM   2095 HE22 GLN   132      31.341  43.548  58.549  1.00  0.00           H  
ATOM   2096  N   LEU   133      29.345  45.412  51.141  1.00  0.00           N  
ATOM   2097  CA  LEU   133      28.719  46.372  50.238  1.00  0.00           C  
ATOM   2098  C   LEU   133      27.248  46.651  50.482  1.00  0.00           C  
ATOM   2099  O   LEU   133      26.737  47.731  50.154  1.00  0.00           O  
ATOM   2100  CB  LEU   133      28.882  45.743  48.796  1.00  0.00           C  
ATOM   2101  CG  LEU   133      30.229  46.007  48.126  1.00  0.00           C  
ATOM   2102  CD1 LEU   133      30.275  45.460  46.666  1.00  0.00           C  
ATOM   2103  CD2 LEU   133      30.758  47.497  48.098  1.00  0.00           C  
ATOM   2104  H   LEU   133      29.697  44.552  50.747  1.00  0.00           H  
ATOM   2105  HA  LEU   133      29.191  47.354  50.287  1.00  0.00           H  
ATOM   2106  HB2 LEU   133      28.774  44.667  48.929  1.00  0.00           H  
ATOM   2107  HB3 LEU   133      28.155  46.152  48.094  1.00  0.00           H  
ATOM   2108  HG  LEU   133      30.848  45.283  48.654  1.00  0.00           H  
ATOM   2109 HD11 LEU   133      31.311  45.601  46.358  1.00  0.00           H  
ATOM   2110 HD12 LEU   133      29.952  44.423  46.570  1.00  0.00           H  
ATOM   2111 HD13 LEU   133      29.576  46.151  46.194  1.00  0.00           H  
ATOM   2112 HD21 LEU   133      30.185  48.209  47.504  1.00  0.00           H  
ATOM   2113 HD22 LEU   133      30.848  47.819  49.135  1.00  0.00           H  
ATOM   2114 HD23 LEU   133      31.726  47.451  47.600  1.00  0.00           H  
ATOM   2115  N   LEU   134      26.458  45.725  51.054  1.00  0.00           N  
ATOM   2116  CA  LEU   134      25.040  46.056  51.386  1.00  0.00           C  
ATOM   2117  C   LEU   134      24.851  47.214  52.346  1.00  0.00           C  
ATOM   2118  O   LEU   134      23.964  48.027  52.134  1.00  0.00           O  
ATOM   2119  CB  LEU   134      24.185  44.834  51.786  1.00  0.00           C  
ATOM   2120  CG  LEU   134      23.586  44.048  50.579  1.00  0.00           C  
ATOM   2121  CD1 LEU   134      23.031  42.698  51.045  1.00  0.00           C  
ATOM   2122  CD2 LEU   134      22.426  44.825  49.951  1.00  0.00           C  
ATOM   2123  H   LEU   134      26.912  44.939  51.498  1.00  0.00           H  
ATOM   2124  HA  LEU   134      24.561  46.298  50.437  1.00  0.00           H  
ATOM   2125  HB2 LEU   134      24.850  44.119  52.270  1.00  0.00           H  
ATOM   2126  HB3 LEU   134      23.345  45.079  52.436  1.00  0.00           H  
ATOM   2127  HG  LEU   134      24.297  43.932  49.761  1.00  0.00           H  
ATOM   2128 HD11 LEU   134      22.570  42.248  50.165  1.00  0.00           H  
ATOM   2129 HD12 LEU   134      23.825  42.025  51.372  1.00  0.00           H  
ATOM   2130 HD13 LEU   134      22.341  42.839  51.876  1.00  0.00           H  
ATOM   2131 HD21 LEU   134      22.777  45.525  49.193  1.00  0.00           H  
ATOM   2132 HD22 LEU   134      21.673  44.182  49.494  1.00  0.00           H  
ATOM   2133 HD23 LEU   134      21.986  45.490  50.693  1.00  0.00           H  
ATOM   2134  N   ASP   135      25.854  47.319  53.257  1.00  0.00           N  
ATOM   2135  CA  ASP   135      26.088  48.436  54.142  1.00  0.00           C  
ATOM   2136  C   ASP   135      26.509  49.699  53.407  1.00  0.00           C  
ATOM   2137  O   ASP   135      26.212  50.766  53.883  1.00  0.00           O  
ATOM   2138  CB  ASP   135      27.108  48.032  55.271  1.00  0.00           C  
ATOM   2139  CG  ASP   135      26.558  47.120  56.345  1.00  0.00           C  
ATOM   2140  OD1 ASP   135      27.270  46.781  57.305  1.00  0.00           O  
ATOM   2141  OD2 ASP   135      25.322  46.771  56.344  1.00  0.00           O1-
ATOM   2142  H   ASP   135      26.582  46.620  53.249  1.00  0.00           H  
ATOM   2143  HA  ASP   135      25.087  48.750  54.438  1.00  0.00           H  
ATOM   2144  HB2 ASP   135      28.074  47.725  54.869  1.00  0.00           H  
ATOM   2145  HB3 ASP   135      27.290  48.978  55.782  1.00  0.00           H  
ATOM   2146  N   ASP   136      27.402  49.601  52.418  1.00  0.00           N  
ATOM   2147  CA  ASP   136      27.847  50.758  51.602  1.00  0.00           C  
ATOM   2148  C   ASP   136      26.695  51.263  50.720  1.00  0.00           C  
ATOM   2149  O   ASP   136      26.749  52.438  50.267  1.00  0.00           O  
ATOM   2150  CB  ASP   136      29.037  50.355  50.759  1.00  0.00           C  
ATOM   2151  CG  ASP   136      30.321  50.313  51.589  1.00  0.00           C  
ATOM   2152  OD1 ASP   136      31.327  49.799  51.054  1.00  0.00           O  
ATOM   2153  OD2 ASP   136      30.377  50.881  52.684  1.00  0.00           O1-
ATOM   2154  H   ASP   136      27.609  48.680  52.060  1.00  0.00           H  
ATOM   2155  HA  ASP   136      28.168  51.564  52.262  1.00  0.00           H  
ATOM   2156  HB2 ASP   136      28.860  49.328  50.440  1.00  0.00           H  
ATOM   2157  HB3 ASP   136      29.225  51.061  49.950  1.00  0.00           H  
ATOM   2158  N   TYR   137      25.674  50.457  50.443  1.00  0.00           N  
ATOM   2159  CA  TYR   137      24.490  50.757  49.627  1.00  0.00           C  
ATOM   2160  C   TYR   137      23.294  51.324  50.411  1.00  0.00           C  
ATOM   2161  O   TYR   137      22.518  52.101  49.961  1.00  0.00           O  
ATOM   2162  CB  TYR   137      24.036  49.527  48.890  1.00  0.00           C  
ATOM   2163  CG  TYR   137      22.885  49.560  47.877  1.00  0.00           C  
ATOM   2164  CD1 TYR   137      21.814  48.665  47.955  1.00  0.00           C  
ATOM   2165  CE1 TYR   137      20.809  48.629  47.058  1.00  0.00           C  
ATOM   2166  CZ  TYR   137      20.875  49.583  45.969  1.00  0.00           C  
ATOM   2167  OH  TYR   137      19.852  49.438  45.085  1.00  0.00           O  
ATOM   2168  CE2 TYR   137      21.958  50.490  45.772  1.00  0.00           C  
ATOM   2169  CD2 TYR   137      23.027  50.409  46.743  1.00  0.00           C  
ATOM   2170  H   TYR   137      25.734  49.492  50.738  1.00  0.00           H  
ATOM   2171  HA  TYR   137      24.756  51.619  49.014  1.00  0.00           H  
ATOM   2172  HB2 TYR   137      24.897  49.108  48.369  1.00  0.00           H  
ATOM   2173  HB3 TYR   137      23.658  48.799  49.608  1.00  0.00           H  
ATOM   2174  HD1 TYR   137      21.785  48.034  48.831  1.00  0.00           H  
ATOM   2175  HE1 TYR   137      19.923  48.018  47.145  1.00  0.00           H  
ATOM   2176  HH  TYR   137      19.261  48.691  45.199  1.00  0.00           H  
ATOM   2177  HE2 TYR   137      21.910  51.166  44.931  1.00  0.00           H  
ATOM   2178  HD2 TYR   137      23.905  51.033  46.671  1.00  0.00           H  
ATOM   2179  N   LYS   138      23.083  50.873  51.656  1.00  0.00           N  
ATOM   2180  CA  LYS   138      22.156  51.498  52.587  1.00  0.00           C  
ATOM   2181  C   LYS   138      22.614  52.887  52.919  1.00  0.00           C  
ATOM   2182  O   LYS   138      21.723  53.773  52.994  1.00  0.00           O  
ATOM   2183  CB  LYS   138      22.030  50.521  53.775  1.00  0.00           C  
ATOM   2184  CG  LYS   138      21.081  51.176  54.855  1.00  0.00           C  
ATOM   2185  CD  LYS   138      19.603  50.965  54.408  1.00  0.00           C  
ATOM   2186  CE  LYS   138      18.608  51.747  55.261  1.00  0.00           C  
ATOM   2187  NZ  LYS   138      17.161  51.416  54.953  1.00  0.00           N1+
ATOM   2188  H   LYS   138      23.704  50.162  52.016  1.00  0.00           H  
ATOM   2189  HA  LYS   138      21.273  51.600  51.956  1.00  0.00           H  
ATOM   2190  HB2 LYS   138      21.667  49.533  53.493  1.00  0.00           H  
ATOM   2191  HB3 LYS   138      23.019  50.483  54.232  1.00  0.00           H  
ATOM   2192  HG2 LYS   138      21.221  50.522  55.715  1.00  0.00           H  
ATOM   2193  HG3 LYS   138      21.383  52.181  55.152  1.00  0.00           H  
ATOM   2194  HD2 LYS   138      19.582  51.275  53.363  1.00  0.00           H  
ATOM   2195  HD3 LYS   138      19.381  49.921  54.625  1.00  0.00           H  
ATOM   2196  HE2 LYS   138      18.814  51.643  56.326  1.00  0.00           H  
ATOM   2197  HE3 LYS   138      18.888  52.791  55.120  1.00  0.00           H  
ATOM   2198  HZ1 LYS   138      16.566  52.003  55.520  1.00  0.00           H  
ATOM   2199  HZ2 LYS   138      17.044  51.497  53.953  1.00  0.00           H  
ATOM   2200  HZ3 LYS   138      17.051  50.439  55.183  1.00  0.00           H  
ATOM   2201  N   GLU   139      23.905  53.176  52.988  1.00  0.00           N  
ATOM   2202  CA  GLU   139      24.564  54.519  53.352  1.00  0.00           C  
ATOM   2203  C   GLU   139      24.696  55.512  52.196  1.00  0.00           C  
ATOM   2204  O   GLU   139      24.836  56.777  52.337  1.00  0.00           O  
ATOM   2205  CB  GLU   139      25.922  54.171  53.941  1.00  0.00           C  
ATOM   2206  CG  GLU   139      26.961  55.274  54.115  1.00  0.00           C  
ATOM   2207  CD  GLU   139      26.459  56.607  54.626  1.00  0.00           C  
ATOM   2208  OE1 GLU   139      27.072  57.622  54.190  1.00  0.00           O  
ATOM   2209  OE2 GLU   139      25.568  56.694  55.480  1.00  0.00           O1-
ATOM   2210  H   GLU   139      24.564  52.410  53.010  1.00  0.00           H  
ATOM   2211  HA  GLU   139      23.928  55.040  54.068  1.00  0.00           H  
ATOM   2212  HB2 GLU   139      25.698  53.579  54.828  1.00  0.00           H  
ATOM   2213  HB3 GLU   139      26.335  53.355  53.347  1.00  0.00           H  
ATOM   2214  HG2 GLU   139      27.801  54.945  54.725  1.00  0.00           H  
ATOM   2215  HG3 GLU   139      27.476  55.518  53.185  1.00  0.00           H  
ATOM   2216  N   GLY   140      24.714  54.928  50.996  1.00  0.00           N  
ATOM   2217  CA  GLY   140      24.966  55.516  49.708  1.00  0.00           C  
ATOM   2218  C   GLY   140      26.411  55.960  49.371  1.00  0.00           C  
ATOM   2219  O   GLY   140      26.668  56.951  48.686  1.00  0.00           O  
ATOM   2220  H   GLY   140      24.507  53.941  51.046  1.00  0.00           H  
ATOM   2221  HA2 GLY   140      24.701  54.762  48.967  1.00  0.00           H  
ATOM   2222  HA3 GLY   140      24.402  56.439  49.568  1.00  0.00           H  
ATOM   2223  N   ASP   141      27.295  55.143  49.776  1.00  0.00           N  
ATOM   2224  CA  ASP   141      28.657  55.131  49.364  1.00  0.00           C  
ATOM   2225  C   ASP   141      28.847  54.243  48.110  1.00  0.00           C  
ATOM   2226  O   ASP   141      29.867  54.372  47.510  1.00  0.00           O  
ATOM   2227  CB  ASP   141      29.595  54.558  50.495  1.00  0.00           C  
ATOM   2228  CG  ASP   141      29.825  55.478  51.788  1.00  0.00           C  
ATOM   2229  OD1 ASP   141      29.645  56.731  51.751  1.00  0.00           O  
ATOM   2230  OD2 ASP   141      30.321  54.902  52.781  1.00  0.00           O1-
ATOM   2231  H   ASP   141      26.916  54.333  50.245  1.00  0.00           H  
ATOM   2232  HA  ASP   141      28.823  56.161  49.049  1.00  0.00           H  
ATOM   2233  HB2 ASP   141      29.329  53.537  50.770  1.00  0.00           H  
ATOM   2234  HB3 ASP   141      30.585  54.447  50.053  1.00  0.00           H  
ATOM   2235  N   LEU   142      27.949  53.354  47.790  1.00  0.00           N  
ATOM   2236  CA  LEU   142      27.858  52.579  46.582  1.00  0.00           C  
ATOM   2237  C   LEU   142      26.674  52.996  45.777  1.00  0.00           C  
ATOM   2238  O   LEU   142      25.543  53.168  46.331  1.00  0.00           O  
ATOM   2239  CB  LEU   142      27.791  51.062  46.976  1.00  0.00           C  
ATOM   2240  CG  LEU   142      27.826  50.120  45.802  1.00  0.00           C  
ATOM   2241  CD1 LEU   142      29.112  50.023  44.972  1.00  0.00           C  
ATOM   2242  CD2 LEU   142      27.289  48.735  46.130  1.00  0.00           C  
ATOM   2243  H   LEU   142      27.166  53.290  48.425  1.00  0.00           H  
ATOM   2244  HA  LEU   142      28.781  52.675  46.011  1.00  0.00           H  
ATOM   2245  HB2 LEU   142      28.613  50.830  47.653  1.00  0.00           H  
ATOM   2246  HB3 LEU   142      26.879  50.892  47.549  1.00  0.00           H  
ATOM   2247  HG  LEU   142      27.097  50.442  45.059  1.00  0.00           H  
ATOM   2248 HD11 LEU   142      28.915  49.333  44.152  1.00  0.00           H  
ATOM   2249 HD12 LEU   142      29.385  51.025  44.639  1.00  0.00           H  
ATOM   2250 HD13 LEU   142      29.977  49.784  45.589  1.00  0.00           H  
ATOM   2251 HD21 LEU   142      26.942  48.223  45.232  1.00  0.00           H  
ATOM   2252 HD22 LEU   142      28.092  48.177  46.613  1.00  0.00           H  
ATOM   2253 HD23 LEU   142      26.472  48.689  46.850  1.00  0.00           H  
ATOM   2254  N   ARG   143      26.768  53.087  44.447  1.00  0.00           N  
ATOM   2255  CA  ARG   143      25.665  53.331  43.516  1.00  0.00           C  
ATOM   2256  C   ARG   143      25.676  52.205  42.466  1.00  0.00           C  
ATOM   2257  O   ARG   143      26.725  51.755  42.079  1.00  0.00           O  
ATOM   2258  CB  ARG   143      25.763  54.759  42.950  1.00  0.00           C  
ATOM   2259  CG  ARG   143      24.694  55.112  41.843  1.00  0.00           C  
ATOM   2260  CD  ARG   143      24.646  56.661  41.645  1.00  0.00           C  
ATOM   2261  NE  ARG   143      23.669  57.085  40.580  1.00  0.00           N  
ATOM   2262  CZ  ARG   143      22.376  57.051  40.615  1.00  0.00           C  
ATOM   2263  NH1 ARG   143      21.734  56.705  41.670  1.00  0.00           N  
ATOM   2264  NH2 ARG   143      21.701  57.538  39.668  1.00  0.00           N1+
ATOM   2265  H   ARG   143      27.693  52.927  44.074  1.00  0.00           H  
ATOM   2266  HA  ARG   143      24.752  53.343  44.111  1.00  0.00           H  
ATOM   2267  HB2 ARG   143      25.686  55.397  43.830  1.00  0.00           H  
ATOM   2268  HB3 ARG   143      26.704  54.962  42.440  1.00  0.00           H  
ATOM   2269  HG2 ARG   143      24.913  54.804  40.820  1.00  0.00           H  
ATOM   2270  HG3 ARG   143      23.754  54.730  42.240  1.00  0.00           H  
ATOM   2271  HD2 ARG   143      24.433  57.205  42.565  1.00  0.00           H  
ATOM   2272  HD3 ARG   143      25.655  57.015  41.435  1.00  0.00           H  
ATOM   2273  HE  ARG   143      24.010  57.489  39.720  1.00  0.00           H  
ATOM   2274 HH11 ARG   143      22.269  56.495  42.500  1.00  0.00           H  
ATOM   2275 HH12 ARG   143      20.730  56.822  41.689  1.00  0.00           H  
ATOM   2276 HH21 ARG   143      22.047  57.840  38.768  1.00  0.00           H  
ATOM   2277 HH22 ARG   143      20.700  57.563  39.799  1.00  0.00           H  
ATOM   2278  N   ILE   144      24.497  51.852  41.976  1.00  0.00           N  
ATOM   2279  CA  ILE   144      24.293  50.905  40.943  1.00  0.00           C  
ATOM   2280  C   ILE   144      24.134  51.621  39.628  1.00  0.00           C  
ATOM   2281  O   ILE   144      23.327  52.528  39.626  1.00  0.00           O  
ATOM   2282  CB  ILE   144      23.141  49.968  41.428  1.00  0.00           C  
ATOM   2283  CG2 ILE   144      22.871  48.878  40.280  1.00  0.00           C  
ATOM   2284  CG1 ILE   144      23.354  49.393  42.799  1.00  0.00           C  
ATOM   2285  CD1 ILE   144      24.561  48.455  43.073  1.00  0.00           C  
ATOM   2286  H   ILE   144      23.639  52.230  42.353  1.00  0.00           H  
ATOM   2287  HA  ILE   144      25.193  50.308  40.793  1.00  0.00           H  
ATOM   2288  HB  ILE   144      22.263  50.602  41.547  1.00  0.00           H  
ATOM   2289 HG21 ILE   144      23.872  48.528  40.027  1.00  0.00           H  
ATOM   2290 HG22 ILE   144      22.202  48.125  40.697  1.00  0.00           H  
ATOM   2291 HG23 ILE   144      22.357  49.322  39.428  1.00  0.00           H  
ATOM   2292 HG12 ILE   144      23.467  50.189  43.533  1.00  0.00           H  
ATOM   2293 HG13 ILE   144      22.423  48.851  42.969  1.00  0.00           H  
ATOM   2294 HD11 ILE   144      24.407  47.863  43.975  1.00  0.00           H  
ATOM   2295 HD12 ILE   144      24.667  47.821  42.193  1.00  0.00           H  
ATOM   2296 HD13 ILE   144      25.442  49.094  43.138  1.00  0.00           H  
ATOM   2297  N   MET   145      24.761  51.167  38.529  1.00  0.00           N  
ATOM   2298  CA  MET   145      24.482  51.757  37.208  1.00  0.00           C  
ATOM   2299  C   MET   145      23.133  51.218  36.626  1.00  0.00           C  
ATOM   2300  O   MET   145      22.612  50.204  37.077  1.00  0.00           O  
ATOM   2301  CB  MET   145      25.607  51.434  36.202  1.00  0.00           C  
ATOM   2302  CG  MET   145      27.085  51.512  36.626  1.00  0.00           C  
ATOM   2303  SD  MET   145      27.793  53.170  36.582  1.00  0.00           S  
ATOM   2304  CE  MET   145      27.318  53.778  38.125  1.00  0.00           C  
ATOM   2305  H   MET   145      25.468  50.446  38.538  1.00  0.00           H  
ATOM   2306  HA  MET   145      24.470  52.839  37.335  1.00  0.00           H  
ATOM   2307  HB2 MET   145      25.515  50.412  35.835  1.00  0.00           H  
ATOM   2308  HB3 MET   145      25.507  52.000  35.276  1.00  0.00           H  
ATOM   2309  HG2 MET   145      27.350  51.147  37.618  1.00  0.00           H  
ATOM   2310  HG3 MET   145      27.582  50.882  35.888  1.00  0.00           H  
ATOM   2311  HE1 MET   145      26.240  53.627  38.191  1.00  0.00           H  
ATOM   2312  HE2 MET   145      27.834  53.475  39.036  1.00  0.00           H  
ATOM   2313  HE3 MET   145      27.474  54.855  38.056  1.00  0.00           H  
ATOM   2314  N   PRO   146      22.516  51.991  35.656  1.00  0.00           N  
ATOM   2315  CA  PRO   146      21.181  51.831  35.134  1.00  0.00           C  
ATOM   2316  C   PRO   146      21.114  50.496  34.455  1.00  0.00           C  
ATOM   2317  O   PRO   146      22.053  50.052  33.812  1.00  0.00           O  
ATOM   2318  CD  PRO   146      22.890  53.370  35.244  1.00  0.00           C  
ATOM   2319  CG  PRO   146      21.720  54.107  34.575  1.00  0.00           C  
ATOM   2320  CB  PRO   146      20.864  52.949  34.115  1.00  0.00           C  
ATOM   2321  HD2 PRO   146      23.711  53.330  34.529  1.00  0.00           H  
ATOM   2322  HD3 PRO   146      23.219  53.954  36.104  1.00  0.00           H  
ATOM   2323  HG2 PRO   146      22.040  54.888  33.885  1.00  0.00           H  
ATOM   2324  HG3 PRO   146      21.155  54.544  35.398  1.00  0.00           H  
ATOM   2325  HB2 PRO   146      21.121  52.717  33.081  1.00  0.00           H  
ATOM   2326  HB3 PRO   146      19.790  53.126  34.170  1.00  0.00           H  
ATOM   2327  HA  PRO   146      20.501  51.864  35.985  1.00  0.00           H  
ATOM   2328  N   ASP   147      19.917  49.915  34.542  1.00  0.00           N  
ATOM   2329  CA  ASP   147      19.561  48.569  34.010  1.00  0.00           C  
ATOM   2330  C   ASP   147      18.223  48.565  33.231  1.00  0.00           C  
ATOM   2331  O   ASP   147      17.350  49.437  33.520  1.00  0.00           O  
ATOM   2332  CB  ASP   147      19.459  47.608  35.253  1.00  0.00           C  
ATOM   2333  CG  ASP   147      18.525  48.153  36.335  1.00  0.00           C  
ATOM   2334  OD1 ASP   147      19.141  48.549  37.319  1.00  0.00           O  
ATOM   2335  OD2 ASP   147      17.314  47.877  36.370  1.00  0.00           O1-
ATOM   2336  H   ASP   147      19.097  50.327  34.965  1.00  0.00           H  
ATOM   2337  HA  ASP   147      20.410  48.116  33.497  1.00  0.00           H  
ATOM   2338  HB2 ASP   147      19.078  46.701  34.785  1.00  0.00           H  
ATOM   2339  HB3 ASP   147      20.477  47.376  35.565  1.00  0.00           H  
ATOM   2340  N   SER   148      17.965  47.713  32.171  1.00  0.00           N  
ATOM   2341  CA  SER   148      18.885  46.804  31.435  1.00  0.00           C  
ATOM   2342  C   SER   148      18.709  47.061  29.956  1.00  0.00           C  
ATOM   2343  O   SER   148      17.655  46.801  29.421  1.00  0.00           O  
ATOM   2344  CB  SER   148      18.509  45.389  31.743  1.00  0.00           C  
ATOM   2345  OG  SER   148      19.119  44.528  30.750  1.00  0.00           O  
ATOM   2346  H   SER   148      17.095  47.730  31.659  1.00  0.00           H  
ATOM   2347  HA  SER   148      19.921  46.989  31.717  1.00  0.00           H  
ATOM   2348  HB2 SER   148      18.784  44.992  32.720  1.00  0.00           H  
ATOM   2349  HB3 SER   148      17.441  45.231  31.592  1.00  0.00           H  
ATOM   2350  HG  SER   148      19.034  43.647  31.122  1.00  0.00           H  
ATOM   2351  N   ASN   149      19.660  47.567  29.276  1.00  0.00           N  
ATOM   2352  CA  ASN   149      19.569  47.816  27.799  1.00  0.00           C  
ATOM   2353  C   ASN   149      19.657  46.460  27.100  1.00  0.00           C  
ATOM   2354  O   ASN   149      20.316  45.496  27.459  1.00  0.00           O  
ATOM   2355  CB  ASN   149      20.782  48.708  27.453  1.00  0.00           C  
ATOM   2356  CG  ASN   149      21.050  49.036  25.939  1.00  0.00           C  
ATOM   2357  OD1 ASN   149      20.286  48.898  25.080  1.00  0.00           O  
ATOM   2358  ND2 ASN   149      22.299  49.401  25.593  1.00  0.00           N  
ATOM   2359  H   ASN   149      20.542  47.725  29.742  1.00  0.00           H  
ATOM   2360  HA  ASN   149      18.707  48.426  27.528  1.00  0.00           H  
ATOM   2361  HB2 ASN   149      20.620  49.585  28.079  1.00  0.00           H  
ATOM   2362  HB3 ASN   149      21.672  48.270  27.904  1.00  0.00           H  
ATOM   2363 HD21 ASN   149      22.916  49.520  26.384  1.00  0.00           H  
ATOM   2364 HD22 ASN   149      22.522  49.683  24.649  1.00  0.00           H  
ATOM   2365  N   ASP   150      18.822  46.369  26.007  1.00  0.00           N  
ATOM   2366  CA  ASP   150      18.587  45.159  25.198  1.00  0.00           C  
ATOM   2367  C   ASP   150      19.732  44.964  24.093  1.00  0.00           C  
ATOM   2368  O   ASP   150      19.986  43.796  23.740  1.00  0.00           O  
ATOM   2369  CB  ASP   150      17.261  45.309  24.437  1.00  0.00           C  
ATOM   2370  CG  ASP   150      16.016  45.353  25.323  1.00  0.00           C  
ATOM   2371  OD1 ASP   150      14.941  45.437  24.762  1.00  0.00           O  
ATOM   2372  OD2 ASP   150      16.040  45.150  26.545  1.00  0.00           O1-
ATOM   2373  H   ASP   150      18.238  47.188  25.917  1.00  0.00           H  
ATOM   2374  HA  ASP   150      18.460  44.259  25.801  1.00  0.00           H  
ATOM   2375  HB2 ASP   150      17.344  46.249  23.890  1.00  0.00           H  
ATOM   2376  HB3 ASP   150      17.155  44.452  23.772  1.00  0.00           H  
ATOM   2377  N   SER   151      20.411  45.936  23.646  1.00  0.00           N  
ATOM   2378  CA  SER   151      21.305  45.818  22.501  1.00  0.00           C  
ATOM   2379  C   SER   151      22.580  44.992  22.689  1.00  0.00           C  
ATOM   2380  O   SER   151      22.922  44.334  21.728  1.00  0.00           O  
ATOM   2381  CB  SER   151      21.723  47.246  22.167  1.00  0.00           C  
ATOM   2382  OG  SER   151      20.729  48.078  21.581  1.00  0.00           O  
ATOM   2383  H   SER   151      20.210  46.854  24.017  1.00  0.00           H  
ATOM   2384  HA  SER   151      20.706  45.534  21.636  1.00  0.00           H  
ATOM   2385  HB2 SER   151      22.233  47.715  23.009  1.00  0.00           H  
ATOM   2386  HB3 SER   151      22.596  47.127  21.524  1.00  0.00           H  
ATOM   2387  HG  SER   151      21.219  48.889  21.427  1.00  0.00           H  
ATOM   2388  N   PRO   152      23.329  45.065  23.865  1.00  0.00           N  
ATOM   2389  CA  PRO   152      24.773  44.679  23.896  1.00  0.00           C  
ATOM   2390  C   PRO   152      25.065  43.199  23.518  1.00  0.00           C  
ATOM   2391  O   PRO   152      26.015  43.070  22.812  1.00  0.00           O  
ATOM   2392  CD  PRO   152      22.980  45.758  25.105  1.00  0.00           C  
ATOM   2393  CG  PRO   152      24.340  46.167  25.672  1.00  0.00           C  
ATOM   2394  CB  PRO   152      25.227  44.992  25.278  1.00  0.00           C  
ATOM   2395  HD2 PRO   152      22.619  44.996  25.795  1.00  0.00           H  
ATOM   2396  HD3 PRO   152      22.451  46.711  25.115  1.00  0.00           H  
ATOM   2397  HG2 PRO   152      24.206  46.336  26.740  1.00  0.00           H  
ATOM   2398  HG3 PRO   152      24.691  47.105  25.242  1.00  0.00           H  
ATOM   2399  HB2 PRO   152      25.004  44.223  26.017  1.00  0.00           H  
ATOM   2400  HB3 PRO   152      26.286  45.247  25.307  1.00  0.00           H  
ATOM   2401  HA  PRO   152      25.210  45.351  23.157  1.00  0.00           H  
ATOM   2402  N   PRO   153      24.265  42.193  23.885  1.00  0.00           N  
ATOM   2403  CA  PRO   153      24.611  40.802  23.569  1.00  0.00           C  
ATOM   2404  C   PRO   153      24.976  40.573  22.037  1.00  0.00           C  
ATOM   2405  O   PRO   153      24.172  40.910  21.141  1.00  0.00           O  
ATOM   2406  CD  PRO   153      23.137  42.240  24.833  1.00  0.00           C  
ATOM   2407  CG  PRO   153      22.920  40.797  25.285  1.00  0.00           C  
ATOM   2408  CB  PRO   153      23.506  39.967  24.127  1.00  0.00           C  
ATOM   2409  HD2 PRO   153      22.278  42.713  24.355  1.00  0.00           H  
ATOM   2410  HD3 PRO   153      23.456  42.795  25.715  1.00  0.00           H  
ATOM   2411  HG2 PRO   153      21.871  40.519  25.385  1.00  0.00           H  
ATOM   2412  HG3 PRO   153      23.553  40.567  26.142  1.00  0.00           H  
ATOM   2413  HB2 PRO   153      22.734  39.974  23.358  1.00  0.00           H  
ATOM   2414  HB3 PRO   153      23.775  38.959  24.440  1.00  0.00           H  
ATOM   2415  HA  PRO   153      25.484  40.646  24.202  1.00  0.00           H  
ATOM   2416  N   ALA   154      26.135  40.110  21.712  1.00  0.00           N  
ATOM   2417  CA  ALA   154      26.651  39.806  20.361  1.00  0.00           C  
ATOM   2418  C   ALA   154      26.286  38.366  19.876  1.00  0.00           C  
ATOM   2419  O   ALA   154      25.839  37.487  20.615  1.00  0.00           O  
ATOM   2420  CB  ALA   154      28.223  39.961  20.514  1.00  0.00           C  
ATOM   2421  H   ALA   154      26.710  39.781  22.474  1.00  0.00           H  
ATOM   2422  HA  ALA   154      26.257  40.451  19.576  1.00  0.00           H  
ATOM   2423  HB1 ALA   154      28.563  39.463  21.422  1.00  0.00           H  
ATOM   2424  HB2 ALA   154      28.829  39.592  19.686  1.00  0.00           H  
ATOM   2425  HB3 ALA   154      28.391  41.032  20.623  1.00  0.00           H  
ATOM   2426  N   GLU   155      26.553  38.151  18.571  1.00  0.00           N  
ATOM   2427  CA  GLU   155      26.407  36.874  17.855  1.00  0.00           C  
ATOM   2428  C   GLU   155      27.688  36.588  17.076  1.00  0.00           C  
ATOM   2429  O   GLU   155      28.250  37.428  16.404  1.00  0.00           O  
ATOM   2430  CB  GLU   155      25.188  36.758  16.915  1.00  0.00           C  
ATOM   2431  CG  GLU   155      23.846  37.035  17.467  1.00  0.00           C  
ATOM   2432  CD  GLU   155      23.537  36.035  18.524  1.00  0.00           C  
ATOM   2433  OE1 GLU   155      24.012  34.852  18.347  1.00  0.00           O  
ATOM   2434  OE2 GLU   155      22.783  36.316  19.432  1.00  0.00           O1-
ATOM   2435  H   GLU   155      26.931  38.855  17.953  1.00  0.00           H  
ATOM   2436  HA  GLU   155      26.190  36.065  18.552  1.00  0.00           H  
ATOM   2437  HB2 GLU   155      25.385  37.513  16.154  1.00  0.00           H  
ATOM   2438  HB3 GLU   155      25.265  35.826  16.356  1.00  0.00           H  
ATOM   2439  HG2 GLU   155      23.778  38.034  17.899  1.00  0.00           H  
ATOM   2440  HG3 GLU   155      23.105  36.908  16.677  1.00  0.00           H  
ATOM   2441  N   ARG   156      28.058  35.337  17.043  1.00  0.00           N  
ATOM   2442  CA  ARG   156      29.037  34.725  16.103  1.00  0.00           C  
ATOM   2443  C   ARG   156      28.356  33.524  15.498  1.00  0.00           C  
ATOM   2444  O   ARG   156      27.165  33.216  15.768  1.00  0.00           O  
ATOM   2445  CB  ARG   156      30.350  34.390  16.831  1.00  0.00           C  
ATOM   2446  CG  ARG   156      31.468  35.435  16.398  1.00  0.00           C  
ATOM   2447  CD  ARG   156      32.840  35.053  16.911  1.00  0.00           C  
ATOM   2448  NE  ARG   156      33.367  33.870  16.301  1.00  0.00           N  
ATOM   2449  CZ  ARG   156      34.656  33.444  16.228  1.00  0.00           C  
ATOM   2450  NH1 ARG   156      35.634  33.954  16.868  1.00  0.00           N  
ATOM   2451  NH2 ARG   156      34.940  32.396  15.487  1.00  0.00           N1+
ATOM   2452  H   ARG   156      27.502  34.569  17.392  1.00  0.00           H  
ATOM   2453  HA  ARG   156      29.156  35.434  15.284  1.00  0.00           H  
ATOM   2454  HB2 ARG   156      30.238  34.359  17.915  1.00  0.00           H  
ATOM   2455  HB3 ARG   156      30.696  33.370  16.663  1.00  0.00           H  
ATOM   2456  HG2 ARG   156      31.494  35.481  15.310  1.00  0.00           H  
ATOM   2457  HG3 ARG   156      31.096  36.436  16.617  1.00  0.00           H  
ATOM   2458  HD2 ARG   156      33.549  35.791  16.532  1.00  0.00           H  
ATOM   2459  HD3 ARG   156      32.849  35.016  18.000  1.00  0.00           H  
ATOM   2460  HE  ARG   156      32.754  33.370  15.673  1.00  0.00           H  
ATOM   2461 HH11 ARG   156      35.572  34.881  17.265  1.00  0.00           H  
ATOM   2462 HH12 ARG   156      36.501  33.470  16.682  1.00  0.00           H  
ATOM   2463 HH21 ARG   156      34.237  32.012  14.873  1.00  0.00           H  
ATOM   2464 HH22 ARG   156      35.911  32.123  15.426  1.00  0.00           H  
ATOM   2465  N   GLU   157      29.025  32.819  14.586  1.00  0.00           N  
ATOM   2466  CA  GLU   157      28.578  31.621  13.931  1.00  0.00           C  
ATOM   2467  C   GLU   157      28.537  30.432  14.924  1.00  0.00           C  
ATOM   2468  O   GLU   157      29.316  30.442  15.812  1.00  0.00           O  
ATOM   2469  CB  GLU   157      29.564  31.346  12.742  1.00  0.00           C  
ATOM   2470  CG  GLU   157      30.994  30.935  12.967  1.00  0.00           C  
ATOM   2471  CD  GLU   157      31.821  31.736  13.916  1.00  0.00           C  
ATOM   2472  OE1 GLU   157      31.802  32.988  13.968  1.00  0.00           O  
ATOM   2473  OE2 GLU   157      32.664  31.154  14.642  1.00  0.00           O1-
ATOM   2474  H   GLU   157      30.000  33.060  14.479  1.00  0.00           H  
ATOM   2475  HA  GLU   157      27.604  31.903  13.530  1.00  0.00           H  
ATOM   2476  HB2 GLU   157      29.143  30.535  12.148  1.00  0.00           H  
ATOM   2477  HB3 GLU   157      29.413  32.263  12.173  1.00  0.00           H  
ATOM   2478  HG2 GLU   157      31.026  29.903  13.318  1.00  0.00           H  
ATOM   2479  HG3 GLU   157      31.413  30.979  11.962  1.00  0.00           H  
ATOM   2480  N   PRO   158      27.634  29.436  14.707  1.00  0.00           N  
ATOM   2481  CA  PRO   158      27.673  28.304  15.616  1.00  0.00           C  
ATOM   2482  C   PRO   158      28.905  27.361  15.320  1.00  0.00           C  
ATOM   2483  O   PRO   158      29.697  27.481  14.363  1.00  0.00           O  
ATOM   2484  CD  PRO   158      26.451  29.480  13.880  1.00  0.00           C  
ATOM   2485  CG  PRO   158      25.854  28.113  14.083  1.00  0.00           C  
ATOM   2486  CB  PRO   158      26.372  27.529  15.386  1.00  0.00           C  
ATOM   2487  HD2 PRO   158      26.706  29.731  12.851  1.00  0.00           H  
ATOM   2488  HD3 PRO   158      25.791  30.204  14.358  1.00  0.00           H  
ATOM   2489  HG2 PRO   158      26.295  27.459  13.330  1.00  0.00           H  
ATOM   2490  HG3 PRO   158      24.770  28.086  13.976  1.00  0.00           H  
ATOM   2491  HB2 PRO   158      26.560  26.462  15.266  1.00  0.00           H  
ATOM   2492  HB3 PRO   158      25.631  27.654  16.175  1.00  0.00           H  
ATOM   2493  HA  PRO   158      27.738  28.664  16.642  1.00  0.00           H  
ATOM   2494  N   GLY   159      29.124  26.452  16.253  1.00  0.00           N  
ATOM   2495  CA  GLY   159      30.110  25.388  16.100  1.00  0.00           C  
ATOM   2496  C   GLY   159      31.573  25.805  16.292  1.00  0.00           C  
ATOM   2497  O   GLY   159      32.032  26.968  16.200  1.00  0.00           O  
ATOM   2498  H   GLY   159      28.609  26.485  17.122  1.00  0.00           H  
ATOM   2499  HA2 GLY   159      29.944  24.554  16.781  1.00  0.00           H  
ATOM   2500  HA3 GLY   159      30.001  24.954  15.106  1.00  0.00           H  
ATOM   2501  N   GLU   160      32.363  24.854  16.785  1.00  0.00           N  
ATOM   2502  CA  GLU   160      33.780  25.019  17.228  1.00  0.00           C  
ATOM   2503  C   GLU   160      33.921  26.129  18.295  1.00  0.00           C  
ATOM   2504  O   GLU   160      34.936  26.885  18.417  1.00  0.00           O  
ATOM   2505  CB  GLU   160      34.730  25.228  16.020  1.00  0.00           C  
ATOM   2506  CG  GLU   160      34.799  24.045  14.997  1.00  0.00           C  
ATOM   2507  CD  GLU   160      33.547  23.989  14.026  1.00  0.00           C  
ATOM   2508  OE1 GLU   160      33.261  22.905  13.512  1.00  0.00           O  
ATOM   2509  OE2 GLU   160      32.922  25.015  13.700  1.00  0.00           O1-
ATOM   2510  H   GLU   160      32.028  23.902  16.752  1.00  0.00           H  
ATOM   2511  HA  GLU   160      34.059  24.062  17.669  1.00  0.00           H  
ATOM   2512  HB2 GLU   160      34.413  26.102  15.451  1.00  0.00           H  
ATOM   2513  HB3 GLU   160      35.729  25.414  16.413  1.00  0.00           H  
ATOM   2514  HG2 GLU   160      35.706  24.130  14.399  1.00  0.00           H  
ATOM   2515  HG3 GLU   160      34.776  23.163  15.638  1.00  0.00           H  
ATOM   2516  N   VAL   161      32.945  26.255  19.230  1.00  0.00           N  
ATOM   2517  CA  VAL   161      32.989  26.992  20.523  1.00  0.00           C  
ATOM   2518  C   VAL   161      34.099  26.499  21.464  1.00  0.00           C  
ATOM   2519  O   VAL   161      34.310  25.327  21.667  1.00  0.00           O  
ATOM   2520  CB  VAL   161      31.616  26.730  21.250  1.00  0.00           C  
ATOM   2521  CG1 VAL   161      31.548  27.000  22.814  1.00  0.00           C  
ATOM   2522  CG2 VAL   161      30.547  27.588  20.433  1.00  0.00           C  
ATOM   2523  H   VAL   161      32.172  25.605  19.221  1.00  0.00           H  
ATOM   2524  HA  VAL   161      33.114  28.051  20.298  1.00  0.00           H  
ATOM   2525  HB  VAL   161      31.368  25.672  21.168  1.00  0.00           H  
ATOM   2526 HG11 VAL   161      31.910  27.995  23.074  1.00  0.00           H  
ATOM   2527 HG12 VAL   161      30.501  26.903  23.101  1.00  0.00           H  
ATOM   2528 HG13 VAL   161      32.107  26.356  23.494  1.00  0.00           H  
ATOM   2529 HG21 VAL   161      30.679  27.507  19.354  1.00  0.00           H  
ATOM   2530 HG22 VAL   161      29.563  27.222  20.728  1.00  0.00           H  
ATOM   2531 HG23 VAL   161      30.727  28.620  20.735  1.00  0.00           H  
ATOM   2532  N   VAL   162      34.804  27.384  22.087  1.00  0.00           N  
ATOM   2533  CA  VAL   162      35.998  27.165  22.915  1.00  0.00           C  
ATOM   2534  C   VAL   162      35.758  26.736  24.341  1.00  0.00           C  
ATOM   2535  O   VAL   162      34.726  27.094  24.938  1.00  0.00           O  
ATOM   2536  CB  VAL   162      36.800  28.457  23.033  1.00  0.00           C  
ATOM   2537  CG1 VAL   162      36.949  29.045  21.632  1.00  0.00           C  
ATOM   2538  CG2 VAL   162      36.258  29.598  23.974  1.00  0.00           C  
ATOM   2539  H   VAL   162      34.505  28.331  21.903  1.00  0.00           H  
ATOM   2540  HA  VAL   162      36.622  26.419  22.422  1.00  0.00           H  
ATOM   2541  HB  VAL   162      37.783  28.282  23.468  1.00  0.00           H  
ATOM   2542 HG11 VAL   162      37.163  28.271  20.895  1.00  0.00           H  
ATOM   2543 HG12 VAL   162      36.020  29.535  21.339  1.00  0.00           H  
ATOM   2544 HG13 VAL   162      37.687  29.810  21.392  1.00  0.00           H  
ATOM   2545 HG21 VAL   162      35.303  30.035  23.682  1.00  0.00           H  
ATOM   2546 HG22 VAL   162      36.214  29.297  25.020  1.00  0.00           H  
ATOM   2547 HG23 VAL   162      36.870  30.500  23.959  1.00  0.00           H  
ATOM   2548  N   ASP   163      36.618  25.811  24.870  1.00  0.00           N  
ATOM   2549  CA  ASP   163      36.648  25.340  26.264  1.00  0.00           C  
ATOM   2550  C   ASP   163      37.122  26.381  27.364  1.00  0.00           C  
ATOM   2551  O   ASP   163      37.772  27.382  26.977  1.00  0.00           O  
ATOM   2552  CB  ASP   163      37.496  24.092  26.369  1.00  0.00           C  
ATOM   2553  CG  ASP   163      37.307  23.074  25.229  1.00  0.00           C  
ATOM   2554  OD1 ASP   163      38.147  22.219  24.994  1.00  0.00           O  
ATOM   2555  OD2 ASP   163      36.214  23.061  24.598  1.00  0.00           O1-
ATOM   2556  H   ASP   163      37.379  25.453  24.311  1.00  0.00           H  
ATOM   2557  HA  ASP   163      35.591  25.138  26.436  1.00  0.00           H  
ATOM   2558  HB2 ASP   163      38.542  24.393  26.312  1.00  0.00           H  
ATOM   2559  HB3 ASP   163      37.286  23.595  27.316  1.00  0.00           H  
ATOM   2560  N   SER   164      36.753  26.184  28.666  1.00  0.00           N  
ATOM   2561  CA  SER   164      37.066  27.065  29.777  1.00  0.00           C  
ATOM   2562  C   SER   164      38.524  27.424  29.987  1.00  0.00           C  
ATOM   2563  O   SER   164      39.442  26.647  29.809  1.00  0.00           O  
ATOM   2564  CB  SER   164      36.553  26.567  31.090  1.00  0.00           C  
ATOM   2565  OG  SER   164      36.739  27.414  32.202  1.00  0.00           O  
ATOM   2566  H   SER   164      36.305  25.299  28.859  1.00  0.00           H  
ATOM   2567  HA  SER   164      36.547  28.023  29.743  1.00  0.00           H  
ATOM   2568  HB2 SER   164      35.465  26.502  31.091  1.00  0.00           H  
ATOM   2569  HB3 SER   164      36.939  25.558  31.236  1.00  0.00           H  
ATOM   2570  HG  SER   164      36.335  27.024  32.980  1.00  0.00           H  
ATOM   2571  N   LEU   165      38.771  28.584  30.436  1.00  0.00           N  
ATOM   2572  CA  LEU   165      40.128  29.208  30.590  1.00  0.00           C  
ATOM   2573  C   LEU   165      40.740  28.811  32.002  1.00  0.00           C  
ATOM   2574  O   LEU   165      41.963  28.989  32.214  1.00  0.00           O  
ATOM   2575  CB  LEU   165      39.964  30.718  30.406  1.00  0.00           C  
ATOM   2576  CG  LEU   165      40.714  31.358  29.278  1.00  0.00           C  
ATOM   2577  CD1 LEU   165      40.122  30.876  27.984  1.00  0.00           C  
ATOM   2578  CD2 LEU   165      40.486  32.895  29.451  1.00  0.00           C  
ATOM   2579  H   LEU   165      38.014  29.247  30.523  1.00  0.00           H  
ATOM   2580  HA  LEU   165      40.741  28.820  29.777  1.00  0.00           H  
ATOM   2581  HB2 LEU   165      38.919  30.985  30.249  1.00  0.00           H  
ATOM   2582  HB3 LEU   165      40.248  31.211  31.335  1.00  0.00           H  
ATOM   2583  HG  LEU   165      41.757  31.049  29.358  1.00  0.00           H  
ATOM   2584 HD11 LEU   165      39.034  30.940  28.007  1.00  0.00           H  
ATOM   2585 HD12 LEU   165      40.531  31.518  27.204  1.00  0.00           H  
ATOM   2586 HD13 LEU   165      40.365  29.821  27.856  1.00  0.00           H  
ATOM   2587 HD21 LEU   165      41.106  33.425  28.728  1.00  0.00           H  
ATOM   2588 HD22 LEU   165      39.443  33.199  29.353  1.00  0.00           H  
ATOM   2589 HD23 LEU   165      40.903  33.218  30.405  1.00  0.00           H  
ATOM   2590  N   VAL   166      39.899  28.421  32.975  1.00  0.00           N  
ATOM   2591  CA  VAL   166      40.396  28.166  34.369  1.00  0.00           C  
ATOM   2592  C   VAL   166      41.580  27.185  34.280  1.00  0.00           C  
ATOM   2593  O   VAL   166      41.576  26.176  33.550  1.00  0.00           O  
ATOM   2594  CB  VAL   166      39.307  27.654  35.321  1.00  0.00           C  
ATOM   2595  CG1 VAL   166      39.711  27.396  36.772  1.00  0.00           C  
ATOM   2596  CG2 VAL   166      38.072  28.536  35.486  1.00  0.00           C  
ATOM   2597  H   VAL   166      38.911  28.330  32.790  1.00  0.00           H  
ATOM   2598  HA  VAL   166      40.760  29.082  34.836  1.00  0.00           H  
ATOM   2599  HB  VAL   166      38.923  26.731  34.887  1.00  0.00           H  
ATOM   2600 HG11 VAL   166      38.992  26.698  37.201  1.00  0.00           H  
ATOM   2601 HG12 VAL   166      40.771  27.161  36.863  1.00  0.00           H  
ATOM   2602 HG13 VAL   166      39.565  28.270  37.407  1.00  0.00           H  
ATOM   2603 HG21 VAL   166      37.676  28.797  34.504  1.00  0.00           H  
ATOM   2604 HG22 VAL   166      37.241  27.966  35.903  1.00  0.00           H  
ATOM   2605 HG23 VAL   166      38.246  29.415  36.107  1.00  0.00           H  
ATOM   2606  N   GLY   167      42.570  27.467  35.120  1.00  0.00           N  
ATOM   2607  CA  GLY   167      43.819  26.679  35.242  1.00  0.00           C  
ATOM   2608  C   GLY   167      44.702  26.750  34.047  1.00  0.00           C  
ATOM   2609  O   GLY   167      45.777  26.233  34.226  1.00  0.00           O  
ATOM   2610  H   GLY   167      42.560  28.224  35.789  1.00  0.00           H  
ATOM   2611  HA2 GLY   167      44.383  26.866  36.155  1.00  0.00           H  
ATOM   2612  HA3 GLY   167      43.670  25.611  35.400  1.00  0.00           H  
ATOM   2613  N   LYS   168      44.505  27.562  33.018  1.00  0.00           N  
ATOM   2614  CA  LYS   168      45.481  27.957  32.030  1.00  0.00           C  
ATOM   2615  C   LYS   168      46.479  28.960  32.601  1.00  0.00           C  
ATOM   2616  O   LYS   168      46.219  29.637  33.603  1.00  0.00           O  
ATOM   2617  CB  LYS   168      44.750  28.512  30.828  1.00  0.00           C  
ATOM   2618  CG  LYS   168      43.795  27.428  30.126  1.00  0.00           C  
ATOM   2619  CD  LYS   168      44.620  26.401  29.321  1.00  0.00           C  
ATOM   2620  CE  LYS   168      43.812  25.452  28.381  1.00  0.00           C  
ATOM   2621  NZ  LYS   168      43.283  24.215  29.025  1.00  0.00           N1+
ATOM   2622  H   LYS   168      43.696  28.163  33.092  1.00  0.00           H  
ATOM   2623  HA  LYS   168      46.093  27.093  31.770  1.00  0.00           H  
ATOM   2624  HB2 LYS   168      44.151  29.379  31.105  1.00  0.00           H  
ATOM   2625  HB3 LYS   168      45.407  28.884  30.041  1.00  0.00           H  
ATOM   2626  HG2 LYS   168      43.166  26.880  30.826  1.00  0.00           H  
ATOM   2627  HG3 LYS   168      43.024  27.904  29.519  1.00  0.00           H  
ATOM   2628  HD2 LYS   168      45.191  27.080  28.687  1.00  0.00           H  
ATOM   2629  HD3 LYS   168      45.255  25.762  29.934  1.00  0.00           H  
ATOM   2630  HE2 LYS   168      42.972  26.040  28.008  1.00  0.00           H  
ATOM   2631  HE3 LYS   168      44.450  25.095  27.572  1.00  0.00           H  
ATOM   2632  HZ1 LYS   168      42.649  23.793  28.361  1.00  0.00           H  
ATOM   2633  HZ2 LYS   168      44.005  23.511  29.080  1.00  0.00           H  
ATOM   2634  HZ3 LYS   168      42.805  24.343  29.905  1.00  0.00           H  
ATOM   2635  N   GLN   169      47.553  29.144  31.858  1.00  0.00           N  
ATOM   2636  CA  GLN   169      48.495  30.234  31.998  1.00  0.00           C  
ATOM   2637  C   GLN   169      47.883  31.541  31.320  1.00  0.00           C  
ATOM   2638  O   GLN   169      47.104  31.369  30.329  1.00  0.00           O  
ATOM   2639  CB  GLN   169      49.846  29.923  31.305  1.00  0.00           C  
ATOM   2640  CG  GLN   169      50.826  29.175  32.209  1.00  0.00           C  
ATOM   2641  CD  GLN   169      52.327  29.282  31.756  1.00  0.00           C  
ATOM   2642  OE1 GLN   169      52.822  30.409  31.789  1.00  0.00           O  
ATOM   2643  NE2 GLN   169      52.921  28.223  31.208  1.00  0.00           N  
ATOM   2644  H   GLN   169      47.687  28.528  31.068  1.00  0.00           H  
ATOM   2645  HA  GLN   169      48.647  30.481  33.049  1.00  0.00           H  
ATOM   2646  HB2 GLN   169      49.766  29.411  30.346  1.00  0.00           H  
ATOM   2647  HB3 GLN   169      50.291  30.902  31.125  1.00  0.00           H  
ATOM   2648  HG2 GLN   169      50.814  29.711  33.158  1.00  0.00           H  
ATOM   2649  HG3 GLN   169      50.603  28.117  32.354  1.00  0.00           H  
ATOM   2650 HE21 GLN   169      52.457  27.326  31.250  1.00  0.00           H  
ATOM   2651 HE22 GLN   169      53.785  28.411  30.721  1.00  0.00           H  
ATOM   2652  N   VAL   170      48.088  32.696  31.946  1.00  0.00           N  
ATOM   2653  CA  VAL   170      47.595  34.053  31.476  1.00  0.00           C  
ATOM   2654  C   VAL   170      48.649  35.055  31.821  1.00  0.00           C  
ATOM   2655  O   VAL   170      49.366  34.856  32.818  1.00  0.00           O  
ATOM   2656  CB  VAL   170      46.242  34.472  32.165  1.00  0.00           C  
ATOM   2657  CG1 VAL   170      46.321  34.730  33.665  1.00  0.00           C  
ATOM   2658  CG2 VAL   170      45.579  35.803  31.710  1.00  0.00           C  
ATOM   2659  H   VAL   170      48.799  32.738  32.662  1.00  0.00           H  
ATOM   2660  HA  VAL   170      47.416  34.136  30.404  1.00  0.00           H  
ATOM   2661  HB  VAL   170      45.544  33.658  31.967  1.00  0.00           H  
ATOM   2662 HG11 VAL   170      45.289  34.644  34.004  1.00  0.00           H  
ATOM   2663 HG12 VAL   170      46.865  33.967  34.222  1.00  0.00           H  
ATOM   2664 HG13 VAL   170      46.846  35.675  33.799  1.00  0.00           H  
ATOM   2665 HG21 VAL   170      46.191  36.680  31.923  1.00  0.00           H  
ATOM   2666 HG22 VAL   170      45.432  35.871  30.632  1.00  0.00           H  
ATOM   2667 HG23 VAL   170      44.669  36.084  32.240  1.00  0.00           H  
ATOM   2668  N   GLU   171      48.774  36.110  30.996  1.00  0.00           N  
ATOM   2669  CA  GLU   171      49.874  37.074  31.122  1.00  0.00           C  
ATOM   2670  C   GLU   171      49.434  38.539  31.076  1.00  0.00           C  
ATOM   2671  O   GLU   171      48.424  38.845  30.413  1.00  0.00           O  
ATOM   2672  CB  GLU   171      50.944  36.711  30.048  1.00  0.00           C  
ATOM   2673  CG  GLU   171      51.549  35.294  30.191  1.00  0.00           C  
ATOM   2674  CD  GLU   171      50.664  34.189  29.489  1.00  0.00           C  
ATOM   2675  OE1 GLU   171      50.722  33.038  29.919  1.00  0.00           O  
ATOM   2676  OE2 GLU   171      49.943  34.502  28.497  1.00  0.00           O1-
ATOM   2677  H   GLU   171      48.014  36.256  30.346  1.00  0.00           H  
ATOM   2678  HA  GLU   171      50.391  36.960  32.075  1.00  0.00           H  
ATOM   2679  HB2 GLU   171      50.583  36.828  29.026  1.00  0.00           H  
ATOM   2680  HB3 GLU   171      51.808  37.352  30.225  1.00  0.00           H  
ATOM   2681  HG2 GLU   171      52.549  35.386  29.767  1.00  0.00           H  
ATOM   2682  HG3 GLU   171      51.602  35.242  31.278  1.00  0.00           H  
ATOM   2683  N   TYR   172      50.188  39.549  31.589  1.00  0.00           N  
ATOM   2684  CA  TYR   172      49.976  40.905  31.314  1.00  0.00           C  
ATOM   2685  C   TYR   172      51.259  41.717  31.088  1.00  0.00           C  
ATOM   2686  O   TYR   172      52.385  41.209  31.319  1.00  0.00           O  
ATOM   2687  CB  TYR   172      49.064  41.517  32.502  1.00  0.00           C  
ATOM   2688  CG  TYR   172      48.943  43.064  32.419  1.00  0.00           C  
ATOM   2689  CD1 TYR   172      47.859  43.637  31.697  1.00  0.00           C  
ATOM   2690  CE1 TYR   172      47.715  45.069  31.568  1.00  0.00           C  
ATOM   2691  CZ  TYR   172      48.578  45.904  32.269  1.00  0.00           C  
ATOM   2692  OH  TYR   172      48.254  47.275  32.177  1.00  0.00           O  
ATOM   2693  CE2 TYR   172      49.608  45.389  33.078  1.00  0.00           C  
ATOM   2694  CD2 TYR   172      49.798  43.990  33.126  1.00  0.00           C  
ATOM   2695  H   TYR   172      50.989  39.199  32.095  1.00  0.00           H  
ATOM   2696  HA  TYR   172      49.436  41.055  30.379  1.00  0.00           H  
ATOM   2697  HB2 TYR   172      48.054  41.107  32.515  1.00  0.00           H  
ATOM   2698  HB3 TYR   172      49.530  41.293  33.462  1.00  0.00           H  
ATOM   2699  HD1 TYR   172      47.259  42.940  31.130  1.00  0.00           H  
ATOM   2700  HE1 TYR   172      46.903  45.429  30.955  1.00  0.00           H  
ATOM   2701  HH  TYR   172      47.586  47.488  31.521  1.00  0.00           H  
ATOM   2702  HE2 TYR   172      50.290  45.981  33.670  1.00  0.00           H  
ATOM   2703  HD2 TYR   172      50.695  43.598  33.583  1.00  0.00           H  
ATOM   2704  N   ALA   173      51.121  42.937  30.522  1.00  0.00           N  
ATOM   2705  CA  ALA   173      52.294  43.809  30.199  1.00  0.00           C  
ATOM   2706  C   ALA   173      53.189  44.167  31.387  1.00  0.00           C  
ATOM   2707  O   ALA   173      52.825  45.100  32.160  1.00  0.00           O  
ATOM   2708  CB  ALA   173      52.039  44.929  29.256  1.00  0.00           C  
ATOM   2709  H   ALA   173      50.192  43.282  30.330  1.00  0.00           H  
ATOM   2710  HA  ALA   173      52.946  43.112  29.673  1.00  0.00           H  
ATOM   2711  HB1 ALA   173      51.334  45.667  29.637  1.00  0.00           H  
ATOM   2712  HB2 ALA   173      52.957  45.449  28.981  1.00  0.00           H  
ATOM   2713  HB3 ALA   173      51.603  44.583  28.319  1.00  0.00           H  
ATOM   2714  N   LYS   174      54.357  43.513  31.495  1.00  0.00           N  
ATOM   2715  CA  LYS   174      55.453  43.948  32.459  1.00  0.00           C  
ATOM   2716  C   LYS   174      56.038  45.319  32.229  1.00  0.00           C  
ATOM   2717  O   LYS   174      55.894  45.927  31.216  1.00  0.00           O  
ATOM   2718  CB  LYS   174      56.414  42.762  32.428  1.00  0.00           C  
ATOM   2719  CG  LYS   174      57.552  42.807  33.492  1.00  0.00           C  
ATOM   2720  CD  LYS   174      58.289  41.454  33.321  1.00  0.00           C  
ATOM   2721  CE  LYS   174      59.367  41.169  34.369  1.00  0.00           C  
ATOM   2722  NZ  LYS   174      60.493  42.129  34.402  1.00  0.00           N1+
ATOM   2723  H   LYS   174      54.600  42.814  30.808  1.00  0.00           H  
ATOM   2724  HA  LYS   174      55.091  44.097  33.477  1.00  0.00           H  
ATOM   2725  HB2 LYS   174      55.768  41.958  32.781  1.00  0.00           H  
ATOM   2726  HB3 LYS   174      56.689  42.581  31.389  1.00  0.00           H  
ATOM   2727  HG2 LYS   174      58.299  43.580  33.310  1.00  0.00           H  
ATOM   2728  HG3 LYS   174      57.125  42.918  34.489  1.00  0.00           H  
ATOM   2729  HD2 LYS   174      57.599  40.611  33.360  1.00  0.00           H  
ATOM   2730  HD3 LYS   174      58.837  41.487  32.379  1.00  0.00           H  
ATOM   2731  HE2 LYS   174      58.813  41.311  35.296  1.00  0.00           H  
ATOM   2732  HE3 LYS   174      59.721  40.152  34.204  1.00  0.00           H  
ATOM   2733  HZ1 LYS   174      60.859  42.251  33.468  1.00  0.00           H  
ATOM   2734  HZ2 LYS   174      60.201  43.053  34.685  1.00  0.00           H  
ATOM   2735  HZ3 LYS   174      61.213  41.792  35.026  1.00  0.00           H  
ATOM   2736  N   GLU   175      56.754  45.866  33.243  1.00  0.00           N  
ATOM   2737  CA  GLU   175      57.194  47.257  33.330  1.00  0.00           C  
ATOM   2738  C   GLU   175      58.466  47.566  32.487  1.00  0.00           C  
ATOM   2739  O   GLU   175      58.745  48.717  32.123  1.00  0.00           O  
ATOM   2740  CB  GLU   175      57.316  47.593  34.807  1.00  0.00           C  
ATOM   2741  CG  GLU   175      57.136  49.137  35.032  1.00  0.00           C  
ATOM   2742  CD  GLU   175      55.646  49.545  34.915  1.00  0.00           C  
ATOM   2743  OE1 GLU   175      54.942  49.537  35.888  1.00  0.00           O  
ATOM   2744  OE2 GLU   175      55.074  49.772  33.853  1.00  0.00           O1-
ATOM   2745  H   GLU   175      56.911  45.317  34.076  1.00  0.00           H  
ATOM   2746  HA  GLU   175      56.437  47.879  32.852  1.00  0.00           H  
ATOM   2747  HB2 GLU   175      56.547  47.104  35.404  1.00  0.00           H  
ATOM   2748  HB3 GLU   175      58.313  47.320  35.151  1.00  0.00           H  
ATOM   2749  HG2 GLU   175      57.554  49.347  36.016  1.00  0.00           H  
ATOM   2750  HG3 GLU   175      57.741  49.669  34.297  1.00  0.00           H  
ATOM   2751  N   ASP   176      59.174  46.501  32.039  1.00  0.00           N  
ATOM   2752  CA  ASP   176      60.196  46.392  31.024  1.00  0.00           C  
ATOM   2753  C   ASP   176      59.429  46.264  29.671  1.00  0.00           C  
ATOM   2754  O   ASP   176      60.067  46.265  28.610  1.00  0.00           O  
ATOM   2755  CB  ASP   176      61.174  45.183  31.247  1.00  0.00           C  
ATOM   2756  CG  ASP   176      60.644  43.811  31.306  1.00  0.00           C  
ATOM   2757  OD1 ASP   176      59.421  43.666  30.983  1.00  0.00           O  
ATOM   2758  OD2 ASP   176      61.283  42.937  31.998  1.00  0.00           O1-
ATOM   2759  H   ASP   176      58.692  45.628  32.200  1.00  0.00           H  
ATOM   2760  HA  ASP   176      60.761  47.322  31.079  1.00  0.00           H  
ATOM   2761  HB2 ASP   176      61.961  45.187  30.492  1.00  0.00           H  
ATOM   2762  HB3 ASP   176      61.668  45.381  32.198  1.00  0.00           H  
ATOM   2763  N   GLY   177      58.135  46.243  29.629  1.00  0.00           N  
ATOM   2764  CA  GLY   177      57.379  46.083  28.348  1.00  0.00           C  
ATOM   2765  C   GLY   177      57.029  44.684  27.882  1.00  0.00           C  
ATOM   2766  O   GLY   177      56.175  44.546  26.958  1.00  0.00           O  
ATOM   2767  H   GLY   177      57.617  46.135  30.489  1.00  0.00           H  
ATOM   2768  HA2 GLY   177      56.458  46.666  28.372  1.00  0.00           H  
ATOM   2769  HA3 GLY   177      58.008  46.389  27.513  1.00  0.00           H  
ATOM   2770  N   SER   178      57.529  43.673  28.519  1.00  0.00           N  
ATOM   2771  CA  SER   178      57.426  42.270  28.147  1.00  0.00           C  
ATOM   2772  C   SER   178      56.157  41.629  28.772  1.00  0.00           C  
ATOM   2773  O   SER   178      55.103  42.249  28.945  1.00  0.00           O  
ATOM   2774  CB  SER   178      58.706  41.559  28.554  1.00  0.00           C  
ATOM   2775  OG  SER   178      58.809  41.473  29.973  1.00  0.00           O  
ATOM   2776  H   SER   178      58.067  43.857  29.354  1.00  0.00           H  
ATOM   2777  HA  SER   178      57.480  42.140  27.066  1.00  0.00           H  
ATOM   2778  HB2 SER   178      58.705  40.586  28.063  1.00  0.00           H  
ATOM   2779  HB3 SER   178      59.616  42.105  28.305  1.00  0.00           H  
ATOM   2780  HG  SER   178      58.974  42.359  30.305  1.00  0.00           H  
ATOM   2781  N   LYS   179      56.271  40.331  29.017  1.00  0.00           N  
ATOM   2782  CA  LYS   179      55.250  39.488  29.631  1.00  0.00           C  
ATOM   2783  C   LYS   179      55.461  39.198  31.085  1.00  0.00           C  
ATOM   2784  O   LYS   179      56.415  38.504  31.462  1.00  0.00           O  
ATOM   2785  CB  LYS   179      54.962  38.234  28.785  1.00  0.00           C  
ATOM   2786  CG  LYS   179      54.145  38.572  27.591  1.00  0.00           C  
ATOM   2787  CD  LYS   179      53.682  37.365  26.765  1.00  0.00           C  
ATOM   2788  CE  LYS   179      52.704  37.845  25.694  1.00  0.00           C  
ATOM   2789  NZ  LYS   179      53.332  38.644  24.598  1.00  0.00           N1+
ATOM   2790  H   LYS   179      57.176  39.892  28.927  1.00  0.00           H  
ATOM   2791  HA  LYS   179      54.397  40.167  29.636  1.00  0.00           H  
ATOM   2792  HB2 LYS   179      55.909  37.765  28.518  1.00  0.00           H  
ATOM   2793  HB3 LYS   179      54.389  37.543  29.403  1.00  0.00           H  
ATOM   2794  HG2 LYS   179      53.247  39.063  27.966  1.00  0.00           H  
ATOM   2795  HG3 LYS   179      54.723  39.252  26.965  1.00  0.00           H  
ATOM   2796  HD2 LYS   179      54.562  36.936  26.285  1.00  0.00           H  
ATOM   2797  HD3 LYS   179      53.256  36.518  27.304  1.00  0.00           H  
ATOM   2798  HE2 LYS   179      52.174  37.016  25.226  1.00  0.00           H  
ATOM   2799  HE3 LYS   179      51.916  38.410  26.191  1.00  0.00           H  
ATOM   2800  HZ1 LYS   179      52.879  38.528  23.703  1.00  0.00           H  
ATOM   2801  HZ2 LYS   179      53.347  39.621  24.855  1.00  0.00           H  
ATOM   2802  HZ3 LYS   179      54.328  38.496  24.519  1.00  0.00           H  
ATOM   2803  N   ARG   180      54.617  39.768  31.974  1.00  0.00           N  
ATOM   2804  CA  ARG   180      54.409  39.389  33.320  1.00  0.00           C  
ATOM   2805  C   ARG   180      53.523  38.045  33.318  1.00  0.00           C  
ATOM   2806  O   ARG   180      52.538  38.070  32.530  1.00  0.00           O  
ATOM   2807  CB  ARG   180      53.686  40.576  34.005  1.00  0.00           C  
ATOM   2808  CG  ARG   180      53.685  40.263  35.568  1.00  0.00           C  
ATOM   2809  CD  ARG   180      52.939  41.456  36.129  1.00  0.00           C  
ATOM   2810  NE  ARG   180      53.073  41.294  37.581  1.00  0.00           N  
ATOM   2811  CZ  ARG   180      52.419  41.987  38.466  1.00  0.00           C  
ATOM   2812  NH1 ARG   180      51.697  43.018  38.101  1.00  0.00           N  
ATOM   2813  NH2 ARG   180      52.585  41.750  39.714  1.00  0.00           N1+
ATOM   2814  H   ARG   180      53.877  40.306  31.548  1.00  0.00           H  
ATOM   2815  HA  ARG   180      55.375  39.293  33.814  1.00  0.00           H  
ATOM   2816  HB2 ARG   180      54.194  41.515  33.780  1.00  0.00           H  
ATOM   2817  HB3 ARG   180      52.657  40.530  33.649  1.00  0.00           H  
ATOM   2818  HG2 ARG   180      53.078  39.388  35.802  1.00  0.00           H  
ATOM   2819  HG3 ARG   180      54.740  40.184  35.831  1.00  0.00           H  
ATOM   2820  HD2 ARG   180      53.405  42.363  35.740  1.00  0.00           H  
ATOM   2821  HD3 ARG   180      51.903  41.281  35.842  1.00  0.00           H  
ATOM   2822  HE  ARG   180      53.716  40.649  38.018  1.00  0.00           H  
ATOM   2823 HH11 ARG   180      51.237  43.055  37.202  1.00  0.00           H  
ATOM   2824 HH12 ARG   180      51.485  43.674  38.839  1.00  0.00           H  
ATOM   2825 HH21 ARG   180      53.357  41.174  40.020  1.00  0.00           H  
ATOM   2826 HH22 ARG   180      52.171  42.306  40.448  1.00  0.00           H  
ATOM   2827  N   THR   181      53.859  37.077  34.091  1.00  0.00           N  
ATOM   2828  CA  THR   181      53.354  35.729  34.043  1.00  0.00           C  
ATOM   2829  C   THR   181      52.552  35.274  35.242  1.00  0.00           C  
ATOM   2830  O   THR   181      52.878  35.634  36.346  1.00  0.00           O  
ATOM   2831  CB  THR   181      54.555  34.820  33.787  1.00  0.00           C  
ATOM   2832  CG2 THR   181      55.297  35.034  32.458  1.00  0.00           C  
ATOM   2833  OG1 THR   181      55.486  34.828  34.872  1.00  0.00           O  
ATOM   2834  H   THR   181      54.524  37.298  34.819  1.00  0.00           H  
ATOM   2835  HA  THR   181      52.793  35.624  33.115  1.00  0.00           H  
ATOM   2836  HB  THR   181      54.204  33.799  33.636  1.00  0.00           H  
ATOM   2837 HG21 THR   181      55.661  36.057  32.363  1.00  0.00           H  
ATOM   2838 HG22 THR   181      56.076  34.292  32.633  1.00  0.00           H  
ATOM   2839 HG23 THR   181      54.641  34.798  31.620  1.00  0.00           H  
ATOM   2840  HG1 THR   181      55.163  34.180  35.503  1.00  0.00           H  
ATOM   2841  N   GLY   182      51.462  34.484  34.931  1.00  0.00           N  
ATOM   2842  CA  GLY   182      50.574  33.912  35.912  1.00  0.00           C  
ATOM   2843  C   GLY   182      49.647  32.768  35.504  1.00  0.00           C  
ATOM   2844  O   GLY   182      49.879  32.217  34.423  1.00  0.00           O  
ATOM   2845  H   GLY   182      51.240  34.338  33.957  1.00  0.00           H  
ATOM   2846  HA2 GLY   182      51.194  33.448  36.679  1.00  0.00           H  
ATOM   2847  HA3 GLY   182      49.950  34.696  36.341  1.00  0.00           H  
ATOM   2848  N   MET   183      48.647  32.399  36.224  1.00  0.00           N  
ATOM   2849  CA  MET   183      47.642  31.433  35.895  1.00  0.00           C  
ATOM   2850  C   MET   183      46.267  32.037  36.191  1.00  0.00           C  
ATOM   2851  O   MET   183      46.016  32.689  37.190  1.00  0.00           O  
ATOM   2852  CB  MET   183      47.941  30.163  36.715  1.00  0.00           C  
ATOM   2853  CG  MET   183      47.018  29.015  36.310  1.00  0.00           C  
ATOM   2854  SD  MET   183      46.798  27.719  37.518  1.00  0.00           S  
ATOM   2855  CE  MET   183      48.452  27.250  38.102  1.00  0.00           C  
ATOM   2856  H   MET   183      48.574  32.918  37.088  1.00  0.00           H  
ATOM   2857  HA  MET   183      47.770  31.137  34.854  1.00  0.00           H  
ATOM   2858  HB2 MET   183      48.941  29.750  36.587  1.00  0.00           H  
ATOM   2859  HB3 MET   183      47.797  30.391  37.771  1.00  0.00           H  
ATOM   2860  HG2 MET   183      46.042  29.424  36.049  1.00  0.00           H  
ATOM   2861  HG3 MET   183      47.504  28.569  35.442  1.00  0.00           H  
ATOM   2862  HE1 MET   183      49.015  26.905  37.235  1.00  0.00           H  
ATOM   2863  HE2 MET   183      48.878  28.174  38.492  1.00  0.00           H  
ATOM   2864  HE3 MET   183      48.423  26.479  38.872  1.00  0.00           H  
ATOM   2865  N   VAL   184      45.309  31.727  35.354  1.00  0.00           N  
ATOM   2866  CA  VAL   184      43.852  31.864  35.648  1.00  0.00           C  
ATOM   2867  C   VAL   184      43.516  30.860  36.780  1.00  0.00           C  
ATOM   2868  O   VAL   184      43.625  29.634  36.615  1.00  0.00           O  
ATOM   2869  CB  VAL   184      43.007  31.434  34.397  1.00  0.00           C  
ATOM   2870  CG1 VAL   184      41.524  31.893  34.729  1.00  0.00           C  
ATOM   2871  CG2 VAL   184      43.437  32.114  33.071  1.00  0.00           C  
ATOM   2872  H   VAL   184      45.467  31.067  34.606  1.00  0.00           H  
ATOM   2873  HA  VAL   184      43.591  32.899  35.871  1.00  0.00           H  
ATOM   2874  HB  VAL   184      43.191  30.392  34.134  1.00  0.00           H  
ATOM   2875 HG11 VAL   184      41.227  31.424  35.667  1.00  0.00           H  
ATOM   2876 HG12 VAL   184      41.406  32.974  34.812  1.00  0.00           H  
ATOM   2877 HG13 VAL   184      40.870  31.553  33.926  1.00  0.00           H  
ATOM   2878 HG21 VAL   184      42.816  31.740  32.257  1.00  0.00           H  
ATOM   2879 HG22 VAL   184      43.323  33.191  33.193  1.00  0.00           H  
ATOM   2880 HG23 VAL   184      44.474  32.010  32.752  1.00  0.00           H  
ATOM   2881  N   ILE   185      43.014  31.346  37.896  1.00  0.00           N  
ATOM   2882  CA  ILE   185      42.681  30.634  39.136  1.00  0.00           C  
ATOM   2883  C   ILE   185      41.210  30.329  39.422  1.00  0.00           C  
ATOM   2884  O   ILE   185      40.873  29.238  39.899  1.00  0.00           O  
ATOM   2885  CB  ILE   185      43.345  31.257  40.390  1.00  0.00           C  
ATOM   2886  CG2 ILE   185      44.788  31.094  40.518  1.00  0.00           C  
ATOM   2887  CG1 ILE   185      42.853  32.732  40.666  1.00  0.00           C  
ATOM   2888  CD1 ILE   185      43.063  33.213  42.094  1.00  0.00           C  
ATOM   2889  H   ILE   185      42.807  32.334  37.925  1.00  0.00           H  
ATOM   2890  HA  ILE   185      43.165  29.664  39.020  1.00  0.00           H  
ATOM   2891  HB  ILE   185      43.006  30.592  41.185  1.00  0.00           H  
ATOM   2892 HG21 ILE   185      45.204  31.456  41.458  1.00  0.00           H  
ATOM   2893 HG22 ILE   185      45.039  30.041  40.387  1.00  0.00           H  
ATOM   2894 HG23 ILE   185      45.353  31.651  39.771  1.00  0.00           H  
ATOM   2895 HG12 ILE   185      43.484  33.417  40.100  1.00  0.00           H  
ATOM   2896 HG13 ILE   185      41.827  33.037  40.459  1.00  0.00           H  
ATOM   2897 HD11 ILE   185      42.278  32.919  42.791  1.00  0.00           H  
ATOM   2898 HD12 ILE   185      44.081  33.019  42.432  1.00  0.00           H  
ATOM   2899 HD13 ILE   185      42.929  34.280  41.915  1.00  0.00           H  
ATOM   2900  N   HIS   186      40.327  31.241  39.008  1.00  0.00           N  
ATOM   2901  CA  HIS   186      38.817  31.122  39.105  1.00  0.00           C  
ATOM   2902  C   HIS   186      38.082  31.958  38.026  1.00  0.00           C  
ATOM   2903  O   HIS   186      38.702  32.784  37.338  1.00  0.00           O  
ATOM   2904  CB  HIS   186      38.258  31.557  40.456  1.00  0.00           C  
ATOM   2905  CG  HIS   186      38.462  30.723  41.665  1.00  0.00           C  
ATOM   2906  ND1 HIS   186      37.845  29.503  41.864  1.00  0.00           N  
ATOM   2907  CE1 HIS   186      38.108  29.187  43.123  1.00  0.00           C  
ATOM   2908  NE2 HIS   186      38.870  30.144  43.714  1.00  0.00           N  
ATOM   2909  CD2 HIS   186      38.985  31.216  42.847  1.00  0.00           C  
ATOM   2910  H   HIS   186      40.686  32.025  38.483  1.00  0.00           H  
ATOM   2911  HA  HIS   186      38.580  30.081  38.887  1.00  0.00           H  
ATOM   2912  HB2 HIS   186      38.695  32.544  40.606  1.00  0.00           H  
ATOM   2913  HB3 HIS   186      37.183  31.732  40.469  1.00  0.00           H  
ATOM   2914  HE1 HIS   186      37.755  28.270  43.572  1.00  0.00           H  
ATOM   2915  HE2 HIS   186      39.098  30.104  44.697  1.00  0.00           H  
ATOM   2916  HD2 HIS   186      39.311  32.237  42.984  1.00  0.00           H  
ATOM   2917  N   GLN   187      36.771  31.679  37.847  1.00  0.00           N  
ATOM   2918  CA  GLN   187      35.817  32.335  36.866  1.00  0.00           C  
ATOM   2919  C   GLN   187      34.693  32.938  37.639  1.00  0.00           C  
ATOM   2920  O   GLN   187      34.186  32.386  38.573  1.00  0.00           O  
ATOM   2921  CB  GLN   187      35.418  31.269  35.880  1.00  0.00           C  
ATOM   2922  CG  GLN   187      34.374  30.300  36.190  1.00  0.00           C  
ATOM   2923  CD  GLN   187      34.474  28.955  35.436  1.00  0.00           C  
ATOM   2924  OE1 GLN   187      34.225  27.952  36.058  1.00  0.00           O  
ATOM   2925  NE2 GLN   187      34.648  28.859  34.137  1.00  0.00           N  
ATOM   2926  H   GLN   187      36.402  30.964  38.456  1.00  0.00           H  
ATOM   2927  HA  GLN   187      36.377  33.122  36.360  1.00  0.00           H  
ATOM   2928  HB2 GLN   187      35.203  31.805  34.956  1.00  0.00           H  
ATOM   2929  HB3 GLN   187      36.328  30.725  35.629  1.00  0.00           H  
ATOM   2930  HG2 GLN   187      34.363  30.062  37.253  1.00  0.00           H  
ATOM   2931  HG3 GLN   187      33.417  30.757  35.936  1.00  0.00           H  
ATOM   2932 HE21 GLN   187      34.667  29.671  33.537  1.00  0.00           H  
ATOM   2933 HE22 GLN   187      34.491  27.947  33.733  1.00  0.00           H  
ATOM   2934  N   VAL   188      34.293  34.196  37.200  1.00  0.00           N  
ATOM   2935  CA  VAL   188      33.150  34.934  37.647  1.00  0.00           C  
ATOM   2936  C   VAL   188      31.933  34.200  37.052  1.00  0.00           C  
ATOM   2937  O   VAL   188      31.566  34.498  35.921  1.00  0.00           O  
ATOM   2938  CB  VAL   188      33.158  36.487  37.288  1.00  0.00           C  
ATOM   2939  CG1 VAL   188      31.985  37.328  37.776  1.00  0.00           C  
ATOM   2940  CG2 VAL   188      34.382  37.148  37.930  1.00  0.00           C  
ATOM   2941  H   VAL   188      34.746  34.571  36.379  1.00  0.00           H  
ATOM   2942  HA  VAL   188      33.107  34.857  38.734  1.00  0.00           H  
ATOM   2943  HB  VAL   188      33.299  36.507  36.208  1.00  0.00           H  
ATOM   2944 HG11 VAL   188      31.792  37.359  38.849  1.00  0.00           H  
ATOM   2945 HG12 VAL   188      32.044  38.335  37.364  1.00  0.00           H  
ATOM   2946 HG13 VAL   188      31.020  36.934  37.458  1.00  0.00           H  
ATOM   2947 HG21 VAL   188      34.408  36.998  39.009  1.00  0.00           H  
ATOM   2948 HG22 VAL   188      35.308  36.713  37.554  1.00  0.00           H  
ATOM   2949 HG23 VAL   188      34.431  38.194  37.627  1.00  0.00           H  
ATOM   2950  N   GLU   189      31.333  33.175  37.769  1.00  0.00           N  
ATOM   2951  CA  GLU   189      30.234  32.446  37.288  1.00  0.00           C  
ATOM   2952  C   GLU   189      29.006  33.363  37.045  1.00  0.00           C  
ATOM   2953  O   GLU   189      28.076  32.948  36.381  1.00  0.00           O  
ATOM   2954  CB  GLU   189      29.863  31.170  38.210  1.00  0.00           C  
ATOM   2955  CG  GLU   189      31.084  30.144  38.095  1.00  0.00           C  
ATOM   2956  CD  GLU   189      30.671  28.912  38.859  1.00  0.00           C  
ATOM   2957  OE1 GLU   189      31.116  28.705  40.009  1.00  0.00           O  
ATOM   2958  OE2 GLU   189      29.938  28.055  38.375  1.00  0.00           O1-
ATOM   2959  H   GLU   189      31.641  32.977  38.710  1.00  0.00           H  
ATOM   2960  HA  GLU   189      30.619  32.020  36.362  1.00  0.00           H  
ATOM   2961  HB2 GLU   189      29.699  31.454  39.249  1.00  0.00           H  
ATOM   2962  HB3 GLU   189      29.036  30.688  37.689  1.00  0.00           H  
ATOM   2963  HG2 GLU   189      31.250  29.879  37.051  1.00  0.00           H  
ATOM   2964  HG3 GLU   189      32.015  30.517  38.522  1.00  0.00           H  
ATOM   2965  N   ALA   190      28.960  34.690  37.437  1.00  0.00           N  
ATOM   2966  CA  ALA   190      27.982  35.670  37.064  1.00  0.00           C  
ATOM   2967  C   ALA   190      28.314  36.242  35.645  1.00  0.00           C  
ATOM   2968  O   ALA   190      27.399  36.799  35.090  1.00  0.00           O  
ATOM   2969  CB  ALA   190      27.971  36.815  38.092  1.00  0.00           C  
ATOM   2970  H   ALA   190      29.779  35.017  37.931  1.00  0.00           H  
ATOM   2971  HA  ALA   190      26.984  35.254  36.929  1.00  0.00           H  
ATOM   2972  HB1 ALA   190      27.224  37.544  37.779  1.00  0.00           H  
ATOM   2973  HB2 ALA   190      27.583  36.329  38.987  1.00  0.00           H  
ATOM   2974  HB3 ALA   190      28.914  37.324  38.294  1.00  0.00           H  
ATOM   2975  N   LYS   191      29.556  36.091  35.093  1.00  0.00           N  
ATOM   2976  CA  LYS   191      29.878  36.786  33.761  1.00  0.00           C  
ATOM   2977  C   LYS   191      30.897  36.008  32.995  1.00  0.00           C  
ATOM   2978  O   LYS   191      32.084  36.046  33.298  1.00  0.00           O  
ATOM   2979  CB  LYS   191      30.210  38.212  34.009  1.00  0.00           C  
ATOM   2980  CG  LYS   191      30.186  39.000  32.671  1.00  0.00           C  
ATOM   2981  CD  LYS   191      30.438  40.506  32.855  1.00  0.00           C  
ATOM   2982  CE  LYS   191      30.622  41.309  31.565  1.00  0.00           C  
ATOM   2983  NZ  LYS   191      30.835  42.795  31.657  1.00  0.00           N1+
ATOM   2984  H   LYS   191      30.308  35.755  35.678  1.00  0.00           H  
ATOM   2985  HA  LYS   191      28.993  36.749  33.126  1.00  0.00           H  
ATOM   2986  HB2 LYS   191      29.399  38.552  34.652  1.00  0.00           H  
ATOM   2987  HB3 LYS   191      31.163  38.382  34.510  1.00  0.00           H  
ATOM   2988  HG2 LYS   191      30.886  38.497  32.004  1.00  0.00           H  
ATOM   2989  HG3 LYS   191      29.309  38.745  32.076  1.00  0.00           H  
ATOM   2990  HD2 LYS   191      29.578  40.985  33.323  1.00  0.00           H  
ATOM   2991  HD3 LYS   191      31.298  40.546  33.523  1.00  0.00           H  
ATOM   2992  HE2 LYS   191      31.515  40.887  31.103  1.00  0.00           H  
ATOM   2993  HE3 LYS   191      29.789  41.134  30.884  1.00  0.00           H  
ATOM   2994  HZ1 LYS   191      31.720  43.101  32.034  1.00  0.00           H  
ATOM   2995  HZ2 LYS   191      30.714  43.156  30.721  1.00  0.00           H  
ATOM   2996  HZ3 LYS   191      30.077  43.298  32.096  1.00  0.00           H  
ATOM   2997  N   PRO   192      30.648  35.238  31.955  1.00  0.00           N  
ATOM   2998  CA  PRO   192      31.628  34.481  31.128  1.00  0.00           C  
ATOM   2999  C   PRO   192      32.864  35.331  30.614  1.00  0.00           C  
ATOM   3000  O   PRO   192      33.904  34.730  30.374  1.00  0.00           O  
ATOM   3001  CD  PRO   192      29.329  34.844  31.537  1.00  0.00           C  
ATOM   3002  CG  PRO   192      29.440  33.565  30.687  1.00  0.00           C  
ATOM   3003  CB  PRO   192      30.862  33.763  30.051  1.00  0.00           C  
ATOM   3004  HD2 PRO   192      28.911  35.609  30.884  1.00  0.00           H  
ATOM   3005  HD3 PRO   192      28.624  34.695  32.355  1.00  0.00           H  
ATOM   3006  HG2 PRO   192      28.644  33.541  29.943  1.00  0.00           H  
ATOM   3007  HG3 PRO   192      29.498  32.655  31.284  1.00  0.00           H  
ATOM   3008  HB2 PRO   192      30.790  34.349  29.135  1.00  0.00           H  
ATOM   3009  HB3 PRO   192      31.311  32.807  29.782  1.00  0.00           H  
ATOM   3010  HA  PRO   192      32.039  33.735  31.809  1.00  0.00           H  
ATOM   3011  N   SER   193      32.656  36.596  30.436  1.00  0.00           N  
ATOM   3012  CA  SER   193      33.735  37.529  30.211  1.00  0.00           C  
ATOM   3013  C   SER   193      34.789  37.584  31.277  1.00  0.00           C  
ATOM   3014  O   SER   193      35.918  37.924  30.862  1.00  0.00           O  
ATOM   3015  CB  SER   193      33.083  38.870  30.004  1.00  0.00           C  
ATOM   3016  OG  SER   193      34.024  39.922  30.204  1.00  0.00           O  
ATOM   3017  H   SER   193      31.699  36.915  30.388  1.00  0.00           H  
ATOM   3018  HA  SER   193      34.280  37.182  29.333  1.00  0.00           H  
ATOM   3019  HB2 SER   193      32.749  38.853  28.967  1.00  0.00           H  
ATOM   3020  HB3 SER   193      32.302  39.023  30.749  1.00  0.00           H  
ATOM   3021  HG  SER   193      34.679  39.975  29.505  1.00  0.00           H  
ATOM   3022  N   VAL   194      34.506  37.429  32.614  1.00  0.00           N  
ATOM   3023  CA  VAL   194      35.510  37.853  33.608  1.00  0.00           C  
ATOM   3024  C   VAL   194      36.076  36.674  34.388  1.00  0.00           C  
ATOM   3025  O   VAL   194      35.321  35.711  34.734  1.00  0.00           O  
ATOM   3026  CB  VAL   194      34.902  38.948  34.526  1.00  0.00           C  
ATOM   3027  CG1 VAL   194      35.966  39.576  35.499  1.00  0.00           C  
ATOM   3028  CG2 VAL   194      34.180  39.963  33.796  1.00  0.00           C  
ATOM   3029  H   VAL   194      33.528  37.328  32.845  1.00  0.00           H  
ATOM   3030  HA  VAL   194      36.360  38.375  33.169  1.00  0.00           H  
ATOM   3031  HB  VAL   194      34.152  38.422  35.115  1.00  0.00           H  
ATOM   3032 HG11 VAL   194      36.564  40.317  34.967  1.00  0.00           H  
ATOM   3033 HG12 VAL   194      35.621  40.077  36.403  1.00  0.00           H  
ATOM   3034 HG13 VAL   194      36.672  38.850  35.902  1.00  0.00           H  
ATOM   3035 HG21 VAL   194      34.817  40.297  32.978  1.00  0.00           H  
ATOM   3036 HG22 VAL   194      33.288  39.452  33.433  1.00  0.00           H  
ATOM   3037 HG23 VAL   194      33.906  40.765  34.482  1.00  0.00           H  
ATOM   3038  N   TYR   195      37.394  36.820  34.856  1.00  0.00           N  
ATOM   3039  CA  TYR   195      38.179  35.759  35.531  1.00  0.00           C  
ATOM   3040  C   TYR   195      39.109  36.375  36.612  1.00  0.00           C  
ATOM   3041  O   TYR   195      39.478  37.572  36.531  1.00  0.00           O  
ATOM   3042  CB  TYR   195      38.960  34.969  34.517  1.00  0.00           C  
ATOM   3043  CG  TYR   195      38.188  34.027  33.601  1.00  0.00           C  
ATOM   3044  CD1 TYR   195      37.469  34.429  32.501  1.00  0.00           C  
ATOM   3045  CE1 TYR   195      36.831  33.450  31.700  1.00  0.00           C  
ATOM   3046  CZ  TYR   195      37.041  32.063  31.955  1.00  0.00           C  
ATOM   3047  OH  TYR   195      36.582  31.113  31.129  1.00  0.00           O  
ATOM   3048  CE2 TYR   195      37.739  31.662  33.069  1.00  0.00           C  
ATOM   3049  CD2 TYR   195      38.298  32.629  33.905  1.00  0.00           C  
ATOM   3050  H   TYR   195      37.905  37.654  34.603  1.00  0.00           H  
ATOM   3051  HA  TYR   195      37.471  35.103  36.038  1.00  0.00           H  
ATOM   3052  HB2 TYR   195      39.479  35.710  33.908  1.00  0.00           H  
ATOM   3053  HB3 TYR   195      39.707  34.392  35.062  1.00  0.00           H  
ATOM   3054  HD1 TYR   195      37.544  35.425  32.091  1.00  0.00           H  
ATOM   3055  HE1 TYR   195      36.332  33.815  30.815  1.00  0.00           H  
ATOM   3056  HH  TYR   195      35.783  31.448  30.716  1.00  0.00           H  
ATOM   3057  HE2 TYR   195      37.929  30.660  33.423  1.00  0.00           H  
ATOM   3058  HD2 TYR   195      38.804  32.435  34.840  1.00  0.00           H  
ATOM   3059  N   PHE   196      39.595  35.514  37.469  1.00  0.00           N  
ATOM   3060  CA  PHE   196      40.521  35.824  38.544  1.00  0.00           C  
ATOM   3061  C   PHE   196      41.845  35.220  38.175  1.00  0.00           C  
ATOM   3062  O   PHE   196      42.075  34.141  37.669  1.00  0.00           O  
ATOM   3063  CB  PHE   196      40.008  35.156  39.806  1.00  0.00           C  
ATOM   3064  CG  PHE   196      38.645  35.740  40.310  1.00  0.00           C  
ATOM   3065  CD1 PHE   196      38.441  36.778  41.298  1.00  0.00           C  
ATOM   3066  CE1 PHE   196      37.222  37.086  41.862  1.00  0.00           C  
ATOM   3067  CZ  PHE   196      36.107  36.489  41.377  1.00  0.00           C  
ATOM   3068  CE2 PHE   196      36.231  35.424  40.392  1.00  0.00           C  
ATOM   3069  CD2 PHE   196      37.519  35.054  39.919  1.00  0.00           C  
ATOM   3070  H   PHE   196      39.360  34.532  37.440  1.00  0.00           H  
ATOM   3071  HA  PHE   196      40.684  36.891  38.693  1.00  0.00           H  
ATOM   3072  HB2 PHE   196      39.887  34.087  39.631  1.00  0.00           H  
ATOM   3073  HB3 PHE   196      40.747  35.240  40.602  1.00  0.00           H  
ATOM   3074  HD1 PHE   196      39.259  37.371  41.682  1.00  0.00           H  
ATOM   3075  HE1 PHE   196      37.209  37.693  42.755  1.00  0.00           H  
ATOM   3076  HZ  PHE   196      35.145  36.726  41.807  1.00  0.00           H  
ATOM   3077  HE2 PHE   196      35.393  34.831  40.054  1.00  0.00           H  
ATOM   3078  HD2 PHE   196      37.744  34.174  39.335  1.00  0.00           H  
ATOM   3079  N   ILE   197      42.874  36.014  38.452  1.00  0.00           N  
ATOM   3080  CA  ILE   197      44.232  35.855  37.925  1.00  0.00           C  
ATOM   3081  C   ILE   197      45.208  35.951  39.168  1.00  0.00           C  
ATOM   3082  O   ILE   197      45.127  36.915  39.921  1.00  0.00           O  
ATOM   3083  CB  ILE   197      44.582  36.955  36.876  1.00  0.00           C  
ATOM   3084  CG2 ILE   197      46.064  36.872  36.491  1.00  0.00           C  
ATOM   3085  CG1 ILE   197      43.865  36.874  35.510  1.00  0.00           C  
ATOM   3086  CD1 ILE   197      42.387  37.167  35.642  1.00  0.00           C  
ATOM   3087  H   ILE   197      42.735  36.854  38.996  1.00  0.00           H  
ATOM   3088  HA  ILE   197      44.263  34.891  37.417  1.00  0.00           H  
ATOM   3089  HB  ILE   197      44.471  37.939  37.333  1.00  0.00           H  
ATOM   3090 HG21 ILE   197      46.688  37.458  37.165  1.00  0.00           H  
ATOM   3091 HG22 ILE   197      46.421  35.846  36.399  1.00  0.00           H  
ATOM   3092 HG23 ILE   197      46.234  37.325  35.515  1.00  0.00           H  
ATOM   3093 HG12 ILE   197      44.318  37.615  34.850  1.00  0.00           H  
ATOM   3094 HG13 ILE   197      44.103  35.903  35.076  1.00  0.00           H  
ATOM   3095 HD11 ILE   197      42.181  37.677  36.584  1.00  0.00           H  
ATOM   3096 HD12 ILE   197      42.015  37.791  34.830  1.00  0.00           H  
ATOM   3097 HD13 ILE   197      41.842  36.234  35.784  1.00  0.00           H  
ATOM   3098  N   LYS   198      46.196  35.020  39.244  1.00  0.00           N  
ATOM   3099  CA  LYS   198      47.310  35.040  40.200  1.00  0.00           C  
ATOM   3100  C   LYS   198      48.607  35.134  39.341  1.00  0.00           C  
ATOM   3101  O   LYS   198      48.922  34.175  38.629  1.00  0.00           O  
ATOM   3102  CB  LYS   198      47.255  33.745  41.025  1.00  0.00           C  
ATOM   3103  CG  LYS   198      48.554  33.579  41.867  1.00  0.00           C  
ATOM   3104  CD  LYS   198      48.862  34.693  42.857  1.00  0.00           C  
ATOM   3105  CE  LYS   198      49.932  34.391  43.888  1.00  0.00           C  
ATOM   3106  NZ  LYS   198      51.313  34.241  43.354  1.00  0.00           N1+
ATOM   3107  H   LYS   198      46.161  34.358  38.481  1.00  0.00           H  
ATOM   3108  HA  LYS   198      47.252  35.882  40.890  1.00  0.00           H  
ATOM   3109  HB2 LYS   198      46.347  33.663  41.622  1.00  0.00           H  
ATOM   3110  HB3 LYS   198      47.199  32.887  40.354  1.00  0.00           H  
ATOM   3111  HG2 LYS   198      48.520  32.641  42.421  1.00  0.00           H  
ATOM   3112  HG3 LYS   198      49.447  33.525  41.244  1.00  0.00           H  
ATOM   3113  HD2 LYS   198      49.186  35.615  42.373  1.00  0.00           H  
ATOM   3114  HD3 LYS   198      47.925  34.826  43.397  1.00  0.00           H  
ATOM   3115  HE2 LYS   198      50.097  35.116  44.685  1.00  0.00           H  
ATOM   3116  HE3 LYS   198      49.694  33.422  44.328  1.00  0.00           H  
ATOM   3117  HZ1 LYS   198      51.564  34.986  42.720  1.00  0.00           H  
ATOM   3118  HZ2 LYS   198      51.888  34.262  44.184  1.00  0.00           H  
ATOM   3119  HZ3 LYS   198      51.462  33.330  42.946  1.00  0.00           H  
ATOM   3120  N   PHE   199      49.374  36.244  39.437  1.00  0.00           N  
ATOM   3121  CA  PHE   199      50.657  36.319  38.851  1.00  0.00           C  
ATOM   3122  C   PHE   199      51.863  35.705  39.627  1.00  0.00           C  
ATOM   3123  O   PHE   199      51.950  35.638  40.866  1.00  0.00           O  
ATOM   3124  CB  PHE   199      51.036  37.800  38.478  1.00  0.00           C  
ATOM   3125  CG  PHE   199      50.152  38.511  37.395  1.00  0.00           C  
ATOM   3126  CD1 PHE   199      49.331  39.603  37.761  1.00  0.00           C  
ATOM   3127  CE1 PHE   199      48.451  40.218  36.909  1.00  0.00           C  
ATOM   3128  CZ  PHE   199      48.448  39.804  35.559  1.00  0.00           C  
ATOM   3129  CE2 PHE   199      49.144  38.585  35.213  1.00  0.00           C  
ATOM   3130  CD2 PHE   199      50.097  37.980  36.114  1.00  0.00           C  
ATOM   3131  H   PHE   199      49.156  36.910  40.164  1.00  0.00           H  
ATOM   3132  HA  PHE   199      50.672  35.733  37.932  1.00  0.00           H  
ATOM   3133  HB2 PHE   199      50.927  38.351  39.413  1.00  0.00           H  
ATOM   3134  HB3 PHE   199      52.053  37.843  38.089  1.00  0.00           H  
ATOM   3135  HD1 PHE   199      49.528  39.915  38.776  1.00  0.00           H  
ATOM   3136  HE1 PHE   199      47.864  41.063  37.236  1.00  0.00           H  
ATOM   3137  HZ  PHE   199      47.697  40.271  34.939  1.00  0.00           H  
ATOM   3138  HE2 PHE   199      48.878  38.189  34.245  1.00  0.00           H  
ATOM   3139  HD2 PHE   199      50.644  37.143  35.706  1.00  0.00           H  
ATOM   3140  N   ASP   200      52.907  35.245  39.022  1.00  0.00           N  
ATOM   3141  CA  ASP   200      54.112  34.509  39.741  1.00  0.00           C  
ATOM   3142  C   ASP   200      54.962  35.429  40.650  1.00  0.00           C  
ATOM   3143  O   ASP   200      55.613  34.998  41.523  1.00  0.00           O  
ATOM   3144  CB  ASP   200      54.980  33.832  38.654  1.00  0.00           C  
ATOM   3145  CG  ASP   200      54.337  32.757  37.821  1.00  0.00           C  
ATOM   3146  OD1 ASP   200      54.582  32.725  36.579  1.00  0.00           O  
ATOM   3147  OD2 ASP   200      53.553  31.923  38.364  1.00  0.00           O1-
ATOM   3148  H   ASP   200      52.949  35.173  38.016  1.00  0.00           H  
ATOM   3149  HA  ASP   200      53.717  33.716  40.374  1.00  0.00           H  
ATOM   3150  HB2 ASP   200      55.275  34.678  38.033  1.00  0.00           H  
ATOM   3151  HB3 ASP   200      55.837  33.443  39.204  1.00  0.00           H  
ATOM   3152  N   ASP   201      54.944  36.752  40.512  1.00  0.00           N  
ATOM   3153  CA  ASP   201      55.804  37.569  41.340  1.00  0.00           C  
ATOM   3154  C   ASP   201      55.017  38.076  42.541  1.00  0.00           C  
ATOM   3155  O   ASP   201      55.552  38.902  43.342  1.00  0.00           O  
ATOM   3156  CB  ASP   201      56.281  38.698  40.436  1.00  0.00           C  
ATOM   3157  CG  ASP   201      55.175  39.616  39.867  1.00  0.00           C  
ATOM   3158  OD1 ASP   201      55.164  40.853  40.265  1.00  0.00           O  
ATOM   3159  OD2 ASP   201      54.338  39.169  39.026  1.00  0.00           O1-
ATOM   3160  H   ASP   201      54.347  37.224  39.847  1.00  0.00           H  
ATOM   3161  HA  ASP   201      56.693  36.981  41.567  1.00  0.00           H  
ATOM   3162  HB2 ASP   201      57.109  39.237  40.895  1.00  0.00           H  
ATOM   3163  HB3 ASP   201      56.653  38.247  39.516  1.00  0.00           H  
ATOM   3164  N   ASP   202      53.648  37.931  42.648  1.00  0.00           N  
ATOM   3165  CA  ASP   202      52.831  38.810  43.496  1.00  0.00           C  
ATOM   3166  C   ASP   202      51.693  38.138  44.256  1.00  0.00           C  
ATOM   3167  O   ASP   202      51.097  37.292  43.643  1.00  0.00           O  
ATOM   3168  CB  ASP   202      52.313  39.966  42.589  1.00  0.00           C  
ATOM   3169  CG  ASP   202      51.705  41.167  43.365  1.00  0.00           C  
ATOM   3170  OD1 ASP   202      51.152  42.090  42.701  1.00  0.00           O  
ATOM   3171  OD2 ASP   202      51.617  41.162  44.627  1.00  0.00           O1-
ATOM   3172  H   ASP   202      53.236  37.198  42.088  1.00  0.00           H  
ATOM   3173  HA  ASP   202      53.483  39.256  44.247  1.00  0.00           H  
ATOM   3174  HB2 ASP   202      53.201  40.301  42.052  1.00  0.00           H  
ATOM   3175  HB3 ASP   202      51.604  39.591  41.851  1.00  0.00           H  
ATOM   3176  N   PHE   203      51.520  38.426  45.528  1.00  0.00           N  
ATOM   3177  CA  PHE   203      50.476  37.893  46.405  1.00  0.00           C  
ATOM   3178  C   PHE   203      49.101  38.651  46.329  1.00  0.00           C  
ATOM   3179  O   PHE   203      48.165  38.209  46.941  1.00  0.00           O  
ATOM   3180  CB  PHE   203      50.991  37.851  47.857  1.00  0.00           C  
ATOM   3181  CG  PHE   203      51.705  39.091  48.422  1.00  0.00           C  
ATOM   3182  CD1 PHE   203      50.975  40.230  48.913  1.00  0.00           C  
ATOM   3183  CE1 PHE   203      51.607  41.325  49.412  1.00  0.00           C  
ATOM   3184  CZ  PHE   203      52.974  41.268  49.754  1.00  0.00           C  
ATOM   3185  CE2 PHE   203      53.667  40.096  49.438  1.00  0.00           C  
ATOM   3186  CD2 PHE   203      53.043  39.073  48.619  1.00  0.00           C  
ATOM   3187  H   PHE   203      52.091  39.132  45.972  1.00  0.00           H  
ATOM   3188  HA  PHE   203      50.230  36.875  46.103  1.00  0.00           H  
ATOM   3189  HB2 PHE   203      50.199  37.653  48.579  1.00  0.00           H  
ATOM   3190  HB3 PHE   203      51.588  36.939  47.895  1.00  0.00           H  
ATOM   3191  HD1 PHE   203      49.895  40.216  48.884  1.00  0.00           H  
ATOM   3192  HE1 PHE   203      51.065  42.225  49.662  1.00  0.00           H  
ATOM   3193  HZ  PHE   203      53.407  42.150  50.202  1.00  0.00           H  
ATOM   3194  HE2 PHE   203      54.725  40.105  49.653  1.00  0.00           H  
ATOM   3195  HD2 PHE   203      53.651  38.207  48.405  1.00  0.00           H  
ATOM   3196  N   HIS   204      49.019  39.677  45.521  1.00  0.00           N  
ATOM   3197  CA  HIS   204      47.734  40.308  45.221  1.00  0.00           C  
ATOM   3198  C   HIS   204      47.005  39.394  44.216  1.00  0.00           C  
ATOM   3199  O   HIS   204      47.557  38.894  43.232  1.00  0.00           O  
ATOM   3200  CB  HIS   204      47.891  41.837  44.794  1.00  0.00           C  
ATOM   3201  CG  HIS   204      48.495  42.720  45.841  1.00  0.00           C  
ATOM   3202  ND1 HIS   204      49.815  42.666  46.182  1.00  0.00           N1+
ATOM   3203  CE1 HIS   204      50.028  43.675  47.102  1.00  0.00           C  
ATOM   3204  NE2 HIS   204      48.832  44.209  47.434  1.00  0.00           N  
ATOM   3205  CD2 HIS   204      47.882  43.660  46.596  1.00  0.00           C  
ATOM   3206  H   HIS   204      49.895  39.868  45.058  1.00  0.00           H  
ATOM   3207  HA  HIS   204      47.174  40.324  46.156  1.00  0.00           H  
ATOM   3208  HB2 HIS   204      48.512  41.878  43.899  1.00  0.00           H  
ATOM   3209  HB3 HIS   204      46.938  42.244  44.455  1.00  0.00           H  
ATOM   3210  HD1 HIS   204      50.543  42.241  45.626  1.00  0.00           H  
ATOM   3211  HE1 HIS   204      51.005  43.814  47.539  1.00  0.00           H  
ATOM   3212  HE2 HIS   204      48.599  44.911  48.121  1.00  0.00           H  
ATOM   3213  HD2 HIS   204      46.873  44.018  46.457  1.00  0.00           H  
ATOM   3214  N   ILE   205      45.695  39.358  44.341  1.00  0.00           N  
ATOM   3215  CA  ILE   205      44.790  38.649  43.430  1.00  0.00           C  
ATOM   3216  C   ILE   205      44.146  39.718  42.557  1.00  0.00           C  
ATOM   3217  O   ILE   205      43.846  40.843  42.922  1.00  0.00           O  
ATOM   3218  CB  ILE   205      43.788  37.758  44.151  1.00  0.00           C  
ATOM   3219  CG2 ILE   205      43.049  37.051  43.055  1.00  0.00           C  
ATOM   3220  CG1 ILE   205      44.305  36.757  45.203  1.00  0.00           C  
ATOM   3221  CD1 ILE   205      45.418  35.826  44.726  1.00  0.00           C  
ATOM   3222  H   ILE   205      45.257  39.766  45.154  1.00  0.00           H  
ATOM   3223  HA  ILE   205      45.405  37.957  42.854  1.00  0.00           H  
ATOM   3224  HB  ILE   205      42.956  38.347  44.537  1.00  0.00           H  
ATOM   3225 HG21 ILE   205      42.257  37.664  42.623  1.00  0.00           H  
ATOM   3226 HG22 ILE   205      43.582  36.522  42.265  1.00  0.00           H  
ATOM   3227 HG23 ILE   205      42.452  36.295  43.566  1.00  0.00           H  
ATOM   3228 HG12 ILE   205      44.702  37.307  46.057  1.00  0.00           H  
ATOM   3229 HG13 ILE   205      43.530  36.122  45.631  1.00  0.00           H  
ATOM   3230 HD11 ILE   205      46.342  36.400  44.655  1.00  0.00           H  
ATOM   3231 HD12 ILE   205      45.682  35.028  45.421  1.00  0.00           H  
ATOM   3232 HD13 ILE   205      45.138  35.454  43.741  1.00  0.00           H  
ATOM   3233  N   TYR   206      44.148  39.389  41.278  1.00  0.00           N  
ATOM   3234  CA  TYR   206      43.868  40.334  40.219  1.00  0.00           C  
ATOM   3235  C   TYR   206      42.719  39.799  39.393  1.00  0.00           C  
ATOM   3236  O   TYR   206      42.335  38.624  39.417  1.00  0.00           O  
ATOM   3237  CB  TYR   206      45.121  40.422  39.338  1.00  0.00           C  
ATOM   3238  CG  TYR   206      46.261  41.278  39.898  1.00  0.00           C  
ATOM   3239  CD1 TYR   206      47.350  40.659  40.532  1.00  0.00           C  
ATOM   3240  CE1 TYR   206      48.397  41.463  41.116  1.00  0.00           C  
ATOM   3241  CZ  TYR   206      48.348  42.881  41.076  1.00  0.00           C  
ATOM   3242  OH  TYR   206      49.366  43.590  41.558  1.00  0.00           O  
ATOM   3243  CE2 TYR   206      47.300  43.491  40.383  1.00  0.00           C  
ATOM   3244  CD2 TYR   206      46.219  42.674  39.828  1.00  0.00           C  
ATOM   3245  H   TYR   206      44.383  38.465  40.945  1.00  0.00           H  
ATOM   3246  HA  TYR   206      43.603  41.305  40.638  1.00  0.00           H  
ATOM   3247  HB2 TYR   206      45.623  39.458  39.259  1.00  0.00           H  
ATOM   3248  HB3 TYR   206      44.904  40.787  38.334  1.00  0.00           H  
ATOM   3249  HD1 TYR   206      47.214  39.594  40.640  1.00  0.00           H  
ATOM   3250  HE1 TYR   206      49.267  41.022  41.580  1.00  0.00           H  
ATOM   3251  HH  TYR   206      49.980  42.993  41.992  1.00  0.00           H  
ATOM   3252  HE2 TYR   206      47.258  44.559  40.227  1.00  0.00           H  
ATOM   3253  HD2 TYR   206      45.411  43.159  39.301  1.00  0.00           H  
ATOM   3254  N   VAL   207      42.024  40.750  38.676  1.00  0.00           N  
ATOM   3255  CA  VAL   207      40.778  40.388  38.043  1.00  0.00           C  
ATOM   3256  C   VAL   207      40.749  41.044  36.655  1.00  0.00           C  
ATOM   3257  O   VAL   207      40.977  42.292  36.523  1.00  0.00           O  
ATOM   3258  CB  VAL   207      39.573  40.898  38.835  1.00  0.00           C  
ATOM   3259  CG1 VAL   207      38.257  40.461  38.185  1.00  0.00           C  
ATOM   3260  CG2 VAL   207      39.652  40.296  40.242  1.00  0.00           C  
ATOM   3261  H   VAL   207      42.414  41.659  38.474  1.00  0.00           H  
ATOM   3262  HA  VAL   207      40.633  39.337  37.793  1.00  0.00           H  
ATOM   3263  HB  VAL   207      39.522  41.978  38.974  1.00  0.00           H  
ATOM   3264 HG11 VAL   207      37.439  41.040  38.613  1.00  0.00           H  
ATOM   3265 HG12 VAL   207      38.281  40.610  37.105  1.00  0.00           H  
ATOM   3266 HG13 VAL   207      38.103  39.403  38.396  1.00  0.00           H  
ATOM   3267 HG21 VAL   207      40.536  40.693  40.741  1.00  0.00           H  
ATOM   3268 HG22 VAL   207      38.766  40.594  40.803  1.00  0.00           H  
ATOM   3269 HG23 VAL   207      39.743  39.223  40.074  1.00  0.00           H  
ATOM   3270  N   TYR   208      40.501  40.314  35.564  1.00  0.00           N  
ATOM   3271  CA  TYR   208      40.369  40.898  34.209  1.00  0.00           C  
ATOM   3272  C   TYR   208      39.280  40.159  33.378  1.00  0.00           C  
ATOM   3273  O   TYR   208      38.842  39.061  33.661  1.00  0.00           O  
ATOM   3274  CB  TYR   208      41.653  40.818  33.426  1.00  0.00           C  
ATOM   3275  CG  TYR   208      42.967  41.362  34.013  1.00  0.00           C  
ATOM   3276  CD1 TYR   208      43.259  42.731  33.855  1.00  0.00           C  
ATOM   3277  CE1 TYR   208      44.524  43.181  34.368  1.00  0.00           C  
ATOM   3278  CZ  TYR   208      45.373  42.235  34.967  1.00  0.00           C  
ATOM   3279  OH  TYR   208      46.671  42.579  35.268  1.00  0.00           O  
ATOM   3280  CE2 TYR   208      45.018  40.955  35.249  1.00  0.00           C  
ATOM   3281  CD2 TYR   208      43.773  40.510  34.861  1.00  0.00           C  
ATOM   3282  H   TYR   208      40.255  39.338  35.647  1.00  0.00           H  
ATOM   3283  HA  TYR   208      39.992  41.913  34.342  1.00  0.00           H  
ATOM   3284  HB2 TYR   208      41.806  39.817  33.024  1.00  0.00           H  
ATOM   3285  HB3 TYR   208      41.469  41.467  32.569  1.00  0.00           H  
ATOM   3286  HD1 TYR   208      42.545  43.343  33.323  1.00  0.00           H  
ATOM   3287  HE1 TYR   208      44.786  44.223  34.261  1.00  0.00           H  
ATOM   3288  HH  TYR   208      46.884  43.513  35.335  1.00  0.00           H  
ATOM   3289  HE2 TYR   208      45.614  40.289  35.856  1.00  0.00           H  
ATOM   3290  HD2 TYR   208      43.466  39.505  35.110  1.00  0.00           H  
ATOM   3291  N   ASP   209      38.855  40.862  32.359  1.00  0.00           N  
ATOM   3292  CA  ASP   209      37.967  40.484  31.244  1.00  0.00           C  
ATOM   3293  C   ASP   209      38.727  39.727  30.144  1.00  0.00           C  
ATOM   3294  O   ASP   209      38.916  40.175  28.993  1.00  0.00           O  
ATOM   3295  CB  ASP   209      37.181  41.617  30.584  1.00  0.00           C  
ATOM   3296  CG  ASP   209      37.864  42.803  29.894  1.00  0.00           C  
ATOM   3297  OD1 ASP   209      39.118  42.962  29.962  1.00  0.00           O  
ATOM   3298  OD2 ASP   209      37.197  43.724  29.304  1.00  0.00           O1-
ATOM   3299  H   ASP   209      39.283  41.777  32.359  1.00  0.00           H  
ATOM   3300  HA  ASP   209      37.253  39.790  31.692  1.00  0.00           H  
ATOM   3301  HB2 ASP   209      36.486  41.254  29.827  1.00  0.00           H  
ATOM   3302  HB3 ASP   209      36.620  42.135  31.362  1.00  0.00           H  
ATOM   3303  N   LEU   210      39.206  38.499  30.455  1.00  0.00           N  
ATOM   3304  CA  LEU   210      39.847  37.605  29.505  1.00  0.00           C  
ATOM   3305  C   LEU   210      39.007  37.168  28.264  1.00  0.00           C  
ATOM   3306  O   LEU   210      39.642  36.810  27.285  1.00  0.00           O  
ATOM   3307  CB  LEU   210      40.398  36.395  30.277  1.00  0.00           C  
ATOM   3308  CG  LEU   210      41.075  36.696  31.616  1.00  0.00           C  
ATOM   3309  CD1 LEU   210      41.643  35.444  32.315  1.00  0.00           C  
ATOM   3310  CD2 LEU   210      42.242  37.680  31.444  1.00  0.00           C  
ATOM   3311  H   LEU   210      39.009  38.098  31.361  1.00  0.00           H  
ATOM   3312  HA  LEU   210      40.727  38.132  29.138  1.00  0.00           H  
ATOM   3313  HB2 LEU   210      39.558  35.742  30.512  1.00  0.00           H  
ATOM   3314  HB3 LEU   210      41.172  35.766  29.836  1.00  0.00           H  
ATOM   3315  HG  LEU   210      40.379  37.114  32.344  1.00  0.00           H  
ATOM   3316 HD11 LEU   210      42.289  34.816  31.701  1.00  0.00           H  
ATOM   3317 HD12 LEU   210      42.104  35.844  33.218  1.00  0.00           H  
ATOM   3318 HD13 LEU   210      40.860  34.765  32.653  1.00  0.00           H  
ATOM   3319 HD21 LEU   210      42.587  37.969  32.437  1.00  0.00           H  
ATOM   3320 HD22 LEU   210      43.065  37.140  30.975  1.00  0.00           H  
ATOM   3321 HD23 LEU   210      41.928  38.518  30.823  1.00  0.00           H  
ATOM   3322  N   VAL   211      37.655  37.254  28.352  1.00  0.00           N  
ATOM   3323  CA  VAL   211      36.791  37.014  27.248  1.00  0.00           C  
ATOM   3324  C   VAL   211      35.823  38.221  27.002  1.00  0.00           C  
ATOM   3325  O   VAL   211      35.646  39.065  27.926  1.00  0.00           O  
ATOM   3326  CB  VAL   211      36.079  35.643  27.436  1.00  0.00           C  
ATOM   3327  CG1 VAL   211      34.841  35.236  26.637  1.00  0.00           C  
ATOM   3328  CG2 VAL   211      37.107  34.555  27.190  1.00  0.00           C  
ATOM   3329  H   VAL   211      37.281  37.606  29.222  1.00  0.00           H  
ATOM   3330  HA  VAL   211      37.378  36.833  26.348  1.00  0.00           H  
ATOM   3331  HB  VAL   211      35.770  35.646  28.482  1.00  0.00           H  
ATOM   3332 HG11 VAL   211      35.194  35.044  25.624  1.00  0.00           H  
ATOM   3333 HG12 VAL   211      34.463  34.324  27.100  1.00  0.00           H  
ATOM   3334 HG13 VAL   211      34.059  35.995  26.617  1.00  0.00           H  
ATOM   3335 HG21 VAL   211      36.596  33.594  27.243  1.00  0.00           H  
ATOM   3336 HG22 VAL   211      37.413  34.465  26.148  1.00  0.00           H  
ATOM   3337 HG23 VAL   211      37.947  34.632  27.880  1.00  0.00           H  
ATOM   3338  N   LYS   212      35.382  38.375  25.706  1.00  0.00           N  
ATOM   3339  CA  LYS   212      34.440  39.398  25.172  1.00  0.00           C  
ATOM   3340  C   LYS   212      32.975  39.257  25.641  1.00  0.00           C  
ATOM   3341  O   LYS   212      32.429  38.109  25.803  1.00  0.00           O  
ATOM   3342  CB  LYS   212      34.410  39.272  23.659  1.00  0.00           C  
ATOM   3343  CG  LYS   212      35.561  39.967  22.977  1.00  0.00           C  
ATOM   3344  CD  LYS   212      35.180  40.909  21.831  1.00  0.00           C  
ATOM   3345  CE  LYS   212      36.329  41.917  21.477  1.00  0.00           C  
ATOM   3346  NZ  LYS   212      37.253  41.442  20.465  1.00  0.00           N1+
ATOM   3347  H   LYS   212      35.778  37.692  25.076  1.00  0.00           H  
ATOM   3348  HA  LYS   212      34.666  40.429  25.444  1.00  0.00           H  
ATOM   3349  HB2 LYS   212      34.401  38.216  23.386  1.00  0.00           H  
ATOM   3350  HB3 LYS   212      33.475  39.730  23.337  1.00  0.00           H  
ATOM   3351  HG2 LYS   212      36.153  40.612  23.626  1.00  0.00           H  
ATOM   3352  HG3 LYS   212      36.302  39.259  22.606  1.00  0.00           H  
ATOM   3353  HD2 LYS   212      34.821  40.392  20.942  1.00  0.00           H  
ATOM   3354  HD3 LYS   212      34.339  41.558  22.074  1.00  0.00           H  
ATOM   3355  HE2 LYS   212      36.000  42.859  21.038  1.00  0.00           H  
ATOM   3356  HE3 LYS   212      36.724  42.162  22.463  1.00  0.00           H  
ATOM   3357  HZ1 LYS   212      37.868  42.232  20.335  1.00  0.00           H  
ATOM   3358  HZ2 LYS   212      37.774  40.592  20.624  1.00  0.00           H  
ATOM   3359  HZ3 LYS   212      36.777  41.275  19.589  1.00  0.00           H  
ATOM   3360  N   NME   213      32.286  40.374  25.807  1.00  0.00           N  
ATOM   3361  C   NME   213      30.958  40.577  26.435  1.00  0.00           C  
ATOM   3362  H   NME   213      32.779  41.231  25.600  1.00  0.00           H  
ATOM   3363  H1  NME   213      30.231  40.897  25.689  1.00  0.00           H  
ATOM   3364  H2  NME   213      30.623  39.665  26.928  1.00  0.00           H  
ATOM   3365  H3  NME   213      30.916  41.419  27.128  1.00  0.00           H  
TER    3366      NME   213
CONECT 3361 3363 3364 3365
CONECT 3363 3361
CONECT 3364 3361
CONECT 3365 3361
END   
