# Supplementary material for: Exploring Aromatic Cage Flexibility Using Cosolvent Molecular Dynamics Simulations—An In-Silico Case Study of Tudor Domains
Source: J Chem Inf Model. 2024 May 21;64(11):4553–69. doi: 10.1021/acs.jcim.4c00298 (PMC11167732; doi:10.1021/acs.jcim.4c00298)
Supplement: Supplementary file 2 — ci4c00298_si_002.zip [file ci4c00298_si_002.zip › SPIN1/cluster_representatives/domain1/04_ISOIND_rep_c0.pdb]

TITLE     rep03.c0
REMARK   4      COMPLIES WITH FORMAT V. 3.0, 1-DEC-2006
REMARK 888
REMARK 888 WRITTEN BY MAESTRO (A PRODUCT OF SCHRODINGER, LLC)
ATOM      1  CH3 ACE     1      44.174  20.231  62.627  1.00  0.00           C  
ATOM      2  C   ACE     1      44.702  19.623  61.273  1.00  0.00           C  
ATOM      3  O   ACE     1      44.934  20.401  60.384  1.00  0.00           O  
ATOM      4  H1  ACE     1      44.131  19.445  63.381  1.00  0.00           H  
ATOM      5  H2  ACE     1      44.817  21.000  63.055  1.00  0.00           H  
ATOM      6  H3  ACE     1      43.210  20.669  62.369  1.00  0.00           H  
ATOM      7  N   ARG     2      44.523  18.325  60.991  1.00  0.00           N  
ATOM      8  CA  ARG     2      44.743  17.655  59.704  1.00  0.00           C  
ATOM      9  C   ARG     2      43.569  17.934  58.706  1.00  0.00           C  
ATOM     10  O   ARG     2      43.780  17.773  57.495  1.00  0.00           O  
ATOM     11  CB  ARG     2      44.874  16.073  59.872  1.00  0.00           C  
ATOM     12  CG  ARG     2      44.809  15.102  58.680  1.00  0.00           C  
ATOM     13  CD  ARG     2      45.842  15.324  57.611  1.00  0.00           C  
ATOM     14  NE  ARG     2      45.673  14.468  56.396  1.00  0.00           N  
ATOM     15  CZ  ARG     2      45.211  14.929  55.265  1.00  0.00           C  
ATOM     16  NH1 ARG     2      44.524  16.012  55.124  1.00  0.00           N  
ATOM     17  NH2 ARG     2      45.360  14.147  54.231  1.00  0.00           N1+
ATOM     18  H   ARG     2      44.296  17.724  61.770  1.00  0.00           H  
ATOM     19  HA  ARG     2      45.682  18.065  59.333  1.00  0.00           H  
ATOM     20  HB2 ARG     2      45.848  15.929  60.340  1.00  0.00           H  
ATOM     21  HB3 ARG     2      44.074  15.816  60.567  1.00  0.00           H  
ATOM     22  HG2 ARG     2      44.972  14.105  59.089  1.00  0.00           H  
ATOM     23  HG3 ARG     2      43.821  15.110  58.220  1.00  0.00           H  
ATOM     24  HD2 ARG     2      45.901  16.346  57.236  1.00  0.00           H  
ATOM     25  HD3 ARG     2      46.782  15.048  58.089  1.00  0.00           H  
ATOM     26  HE  ARG     2      46.287  13.669  56.343  1.00  0.00           H  
ATOM     27 HH11 ARG     2      44.253  16.525  55.951  1.00  0.00           H  
ATOM     28 HH12 ARG     2      44.348  16.345  54.187  1.00  0.00           H  
ATOM     29 HH21 ARG     2      45.956  13.333  54.198  1.00  0.00           H  
ATOM     30 HH22 ARG     2      45.149  14.495  53.306  1.00  0.00           H  
ATOM     31  N   ARG     3      42.448  18.596  59.219  1.00  0.00           N  
ATOM     32  CA  ARG     3      41.366  19.208  58.480  1.00  0.00           C  
ATOM     33  C   ARG     3      41.834  20.423  57.673  1.00  0.00           C  
ATOM     34  O   ARG     3      42.931  20.962  57.896  1.00  0.00           O  
ATOM     35  CB  ARG     3      40.110  19.507  59.352  1.00  0.00           C  
ATOM     36  CG  ARG     3      40.377  20.705  60.271  1.00  0.00           C  
ATOM     37  CD  ARG     3      39.364  20.864  61.390  1.00  0.00           C  
ATOM     38  NE  ARG     3      37.992  20.840  60.848  1.00  0.00           N  
ATOM     39  CZ  ARG     3      37.079  21.654  61.271  1.00  0.00           C  
ATOM     40  NH1 ARG     3      37.268  22.492  62.262  1.00  0.00           N  
ATOM     41  NH2 ARG     3      35.960  21.743  60.626  1.00  0.00           N1+
ATOM     42  H   ARG     3      42.405  18.713  60.221  1.00  0.00           H  
ATOM     43  HA  ARG     3      41.011  18.500  57.731  1.00  0.00           H  
ATOM     44  HB2 ARG     3      39.257  19.711  58.704  1.00  0.00           H  
ATOM     45  HB3 ARG     3      39.927  18.633  59.977  1.00  0.00           H  
ATOM     46  HG2 ARG     3      41.352  20.510  60.720  1.00  0.00           H  
ATOM     47  HG3 ARG     3      40.407  21.620  59.680  1.00  0.00           H  
ATOM     48  HD2 ARG     3      39.380  19.980  62.027  1.00  0.00           H  
ATOM     49  HD3 ARG     3      39.685  21.730  61.968  1.00  0.00           H  
ATOM     50  HE  ARG     3      37.667  20.125  60.213  1.00  0.00           H  
ATOM     51 HH11 ARG     3      37.997  22.341  62.945  1.00  0.00           H  
ATOM     52 HH12 ARG     3      36.586  23.233  62.341  1.00  0.00           H  
ATOM     53 HH21 ARG     3      35.903  21.155  59.807  1.00  0.00           H  
ATOM     54 HH22 ARG     3      35.209  22.362  60.897  1.00  0.00           H  
ATOM     55  N   ASN     4      41.167  20.824  56.599  1.00  0.00           N  
ATOM     56  CA  ASN     4      41.667  22.018  55.827  1.00  0.00           C  
ATOM     57  C   ASN     4      41.750  23.287  56.679  1.00  0.00           C  
ATOM     58  O   ASN     4      40.911  23.538  57.561  1.00  0.00           O  
ATOM     59  CB  ASN     4      40.762  22.189  54.602  1.00  0.00           C  
ATOM     60  CG  ASN     4      41.238  23.107  53.504  1.00  0.00           C  
ATOM     61  OD1 ASN     4      42.221  23.789  53.554  1.00  0.00           O  
ATOM     62  ND2 ASN     4      40.445  23.174  52.450  1.00  0.00           N  
ATOM     63  H   ASN     4      40.269  20.452  56.325  1.00  0.00           H  
ATOM     64  HA  ASN     4      42.702  21.928  55.499  1.00  0.00           H  
ATOM     65  HB2 ASN     4      40.719  21.254  54.041  1.00  0.00           H  
ATOM     66  HB3 ASN     4      39.746  22.477  54.868  1.00  0.00           H  
ATOM     67 HD21 ASN     4      39.791  22.422  52.287  1.00  0.00           H  
ATOM     68 HD22 ASN     4      40.717  23.735  51.655  1.00  0.00           H  
ATOM     69  N   ILE     5      42.698  24.190  56.294  1.00  0.00           N  
ATOM     70  CA  ILE     5      42.835  25.561  56.871  1.00  0.00           C  
ATOM     71  C   ILE     5      41.764  26.524  56.311  1.00  0.00           C  
ATOM     72  O   ILE     5      41.551  27.529  56.980  1.00  0.00           O  
ATOM     73  CB  ILE     5      44.300  26.077  56.727  1.00  0.00           C  
ATOM     74  CG2 ILE     5      44.659  26.337  55.304  1.00  0.00           C  
ATOM     75  CG1 ILE     5      44.427  27.257  57.692  1.00  0.00           C  
ATOM     76  CD1 ILE     5      45.915  27.569  57.944  1.00  0.00           C  
ATOM     77  H   ILE     5      43.324  23.953  55.538  1.00  0.00           H  
ATOM     78  HA  ILE     5      42.605  25.461  57.932  1.00  0.00           H  
ATOM     79  HB  ILE     5      44.868  25.267  57.184  1.00  0.00           H  
ATOM     80 HG21 ILE     5      44.584  25.334  54.883  1.00  0.00           H  
ATOM     81 HG22 ILE     5      43.869  26.905  54.813  1.00  0.00           H  
ATOM     82 HG23 ILE     5      45.669  26.745  55.314  1.00  0.00           H  
ATOM     83 HG12 ILE     5      44.000  28.135  57.207  1.00  0.00           H  
ATOM     84 HG13 ILE     5      43.882  27.108  58.624  1.00  0.00           H  
ATOM     85 HD11 ILE     5      46.355  28.076  57.085  1.00  0.00           H  
ATOM     86 HD12 ILE     5      46.014  28.290  58.756  1.00  0.00           H  
ATOM     87 HD13 ILE     5      46.484  26.711  58.300  1.00  0.00           H  
ATOM     88  N   VAL     6      41.124  26.182  55.210  1.00  0.00           N  
ATOM     89  CA  VAL     6      39.933  26.913  54.648  1.00  0.00           C  
ATOM     90  C   VAL     6      38.727  26.822  55.597  1.00  0.00           C  
ATOM     91  O   VAL     6      38.170  25.708  55.724  1.00  0.00           O  
ATOM     92  CB  VAL     6      39.581  26.191  53.328  1.00  0.00           C  
ATOM     93  CG1 VAL     6      38.191  26.534  52.667  1.00  0.00           C  
ATOM     94  CG2 VAL     6      40.813  26.459  52.397  1.00  0.00           C  
ATOM     95  H   VAL     6      41.319  25.277  54.806  1.00  0.00           H  
ATOM     96  HA  VAL     6      40.186  27.949  54.426  1.00  0.00           H  
ATOM     97  HB  VAL     6      39.609  25.107  53.436  1.00  0.00           H  
ATOM     98 HG11 VAL     6      37.995  26.212  51.644  1.00  0.00           H  
ATOM     99 HG12 VAL     6      37.341  26.163  53.239  1.00  0.00           H  
ATOM    100 HG13 VAL     6      37.981  27.601  52.742  1.00  0.00           H  
ATOM    101 HG21 VAL     6      40.626  25.984  51.434  1.00  0.00           H  
ATOM    102 HG22 VAL     6      40.979  27.500  52.119  1.00  0.00           H  
ATOM    103 HG23 VAL     6      41.695  26.105  52.931  1.00  0.00           H  
ATOM    104  N   GLY     7      38.246  27.967  56.080  1.00  0.00           N  
ATOM    105  CA  GLY     7      37.368  28.018  57.268  1.00  0.00           C  
ATOM    106  C   GLY     7      37.945  28.718  58.486  1.00  0.00           C  
ATOM    107  O   GLY     7      37.215  29.220  59.374  1.00  0.00           O  
ATOM    108  H   GLY     7      38.610  28.857  55.771  1.00  0.00           H  
ATOM    109  HA2 GLY     7      36.351  28.283  56.980  1.00  0.00           H  
ATOM    110  HA3 GLY     7      37.178  26.996  57.594  1.00  0.00           H  
ATOM    111  N   CYS     8      39.271  28.786  58.673  1.00  0.00           N  
ATOM    112  CA  CYS     8      39.876  29.298  59.917  1.00  0.00           C  
ATOM    113  C   CYS     8      39.964  30.800  60.120  1.00  0.00           C  
ATOM    114  O   CYS     8      40.526  31.532  59.352  1.00  0.00           O  
ATOM    115  CB  CYS     8      41.259  28.627  60.043  1.00  0.00           C  
ATOM    116  SG  CYS     8      41.238  26.762  59.921  1.00  0.00           S  
ATOM    117  H   CYS     8      39.980  28.555  57.992  1.00  0.00           H  
ATOM    118  HA  CYS     8      39.208  29.041  60.739  1.00  0.00           H  
ATOM    119  HB2 CYS     8      41.889  29.072  59.273  1.00  0.00           H  
ATOM    120  HB3 CYS     8      41.750  28.939  60.965  1.00  0.00           H  
ATOM    121  HG  CYS     8      41.038  26.729  58.601  1.00  0.00           H  
ATOM    122  N   ARG     9      39.636  31.345  61.314  1.00  0.00           N  
ATOM    123  CA  ARG     9      40.213  32.632  61.709  1.00  0.00           C  
ATOM    124  C   ARG     9      41.763  32.416  62.002  1.00  0.00           C  
ATOM    125  O   ARG     9      42.142  31.442  62.597  1.00  0.00           O  
ATOM    126  CB  ARG     9      39.386  33.103  62.875  1.00  0.00           C  
ATOM    127  CG  ARG     9      39.773  34.466  63.523  1.00  0.00           C  
ATOM    128  CD  ARG     9      39.419  35.593  62.473  1.00  0.00           C  
ATOM    129  NE  ARG     9      39.579  36.918  63.053  1.00  0.00           N  
ATOM    130  CZ  ARG     9      40.383  37.942  62.732  1.00  0.00           C  
ATOM    131  NH1 ARG     9      41.223  37.917  61.743  1.00  0.00           N  
ATOM    132  NH2 ARG     9      40.251  39.118  63.351  1.00  0.00           N1+
ATOM    133  H   ARG     9      39.299  30.766  62.070  1.00  0.00           H  
ATOM    134  HA  ARG     9      40.147  33.369  60.909  1.00  0.00           H  
ATOM    135  HB2 ARG     9      38.384  33.212  62.458  1.00  0.00           H  
ATOM    136  HB3 ARG     9      39.469  32.381  63.687  1.00  0.00           H  
ATOM    137  HG2 ARG     9      39.147  34.724  64.377  1.00  0.00           H  
ATOM    138  HG3 ARG     9      40.796  34.481  63.899  1.00  0.00           H  
ATOM    139  HD2 ARG     9      40.054  35.381  61.612  1.00  0.00           H  
ATOM    140  HD3 ARG     9      38.387  35.521  62.130  1.00  0.00           H  
ATOM    141  HE  ARG     9      39.077  37.147  63.899  1.00  0.00           H  
ATOM    142 HH11 ARG     9      41.319  37.169  61.072  1.00  0.00           H  
ATOM    143 HH12 ARG     9      41.588  38.846  61.590  1.00  0.00           H  
ATOM    144 HH21 ARG     9      39.711  39.147  64.204  1.00  0.00           H  
ATOM    145 HH22 ARG     9      40.700  39.987  63.099  1.00  0.00           H  
ATOM    146  N   ILE    10      42.623  33.248  61.374  1.00  0.00           N  
ATOM    147  CA  ILE    10      44.067  33.001  61.479  1.00  0.00           C  
ATOM    148  C   ILE    10      44.773  34.314  62.022  1.00  0.00           C  
ATOM    149  O   ILE    10      44.429  35.470  61.728  1.00  0.00           O  
ATOM    150  CB  ILE    10      44.787  32.355  60.261  1.00  0.00           C  
ATOM    151  CG2 ILE    10      44.321  30.885  60.051  1.00  0.00           C  
ATOM    152  CG1 ILE    10      44.652  33.367  59.099  1.00  0.00           C  
ATOM    153  CD1 ILE    10      45.896  33.396  58.158  1.00  0.00           C  
ATOM    154  H   ILE    10      42.372  34.058  60.826  1.00  0.00           H  
ATOM    155  HA  ILE    10      44.284  32.260  62.248  1.00  0.00           H  
ATOM    156  HB  ILE    10      45.840  32.177  60.478  1.00  0.00           H  
ATOM    157 HG21 ILE    10      44.618  30.249  60.884  1.00  0.00           H  
ATOM    158 HG22 ILE    10      43.242  30.982  59.929  1.00  0.00           H  
ATOM    159 HG23 ILE    10      44.860  30.436  59.217  1.00  0.00           H  
ATOM    160 HG12 ILE    10      43.745  33.191  58.521  1.00  0.00           H  
ATOM    161 HG13 ILE    10      44.478  34.368  59.493  1.00  0.00           H  
ATOM    162 HD11 ILE    10      46.667  33.959  58.683  1.00  0.00           H  
ATOM    163 HD12 ILE    10      46.171  32.347  58.049  1.00  0.00           H  
ATOM    164 HD13 ILE    10      45.619  33.903  57.234  1.00  0.00           H  
ATOM    165  N   GLN    11      45.947  34.110  62.684  1.00  0.00           N  
ATOM    166  CA  GLN    11      47.007  35.121  62.698  1.00  0.00           C  
ATOM    167  C   GLN    11      48.382  34.489  62.576  1.00  0.00           C  
ATOM    168  O   GLN    11      48.552  33.291  62.826  1.00  0.00           O  
ATOM    169  CB  GLN    11      46.914  35.856  64.093  1.00  0.00           C  
ATOM    170  CG  GLN    11      47.356  35.072  65.340  1.00  0.00           C  
ATOM    171  CD  GLN    11      47.351  35.847  66.656  1.00  0.00           C  
ATOM    172  OE1 GLN    11      47.057  37.058  66.735  1.00  0.00           O  
ATOM    173  NE2 GLN    11      47.700  35.260  67.763  1.00  0.00           N  
ATOM    174  H   GLN    11      46.217  33.143  62.788  1.00  0.00           H  
ATOM    175  HA  GLN    11      46.907  35.802  61.853  1.00  0.00           H  
ATOM    176  HB2 GLN    11      47.545  36.744  64.061  1.00  0.00           H  
ATOM    177  HB3 GLN    11      45.889  36.171  64.291  1.00  0.00           H  
ATOM    178  HG2 GLN    11      46.898  34.083  65.321  1.00  0.00           H  
ATOM    179  HG3 GLN    11      48.433  34.932  65.244  1.00  0.00           H  
ATOM    180 HE21 GLN    11      48.061  34.317  67.780  1.00  0.00           H  
ATOM    181 HE22 GLN    11      47.686  35.795  68.619  1.00  0.00           H  
ATOM    182  N   HIS    12      49.387  35.258  62.070  1.00  0.00           N  
ATOM    183  CA  HIS    12      50.659  34.778  61.695  1.00  0.00           C  
ATOM    184  C   HIS    12      51.691  35.921  61.446  1.00  0.00           C  
ATOM    185  O   HIS    12      51.318  36.988  61.164  1.00  0.00           O  
ATOM    186  CB  HIS    12      50.640  33.922  60.376  1.00  0.00           C  
ATOM    187  CG  HIS    12      50.343  34.670  59.134  1.00  0.00           C  
ATOM    188  ND1 HIS    12      51.401  35.135  58.315  1.00  0.00           N  
ATOM    189  CE1 HIS    12      50.794  35.732  57.248  1.00  0.00           C  
ATOM    190  NE2 HIS    12      49.463  35.773  57.401  1.00  0.00           N  
ATOM    191  CD2 HIS    12      49.215  35.125  58.610  1.00  0.00           C  
ATOM    192  H   HIS    12      49.155  36.201  61.793  1.00  0.00           H  
ATOM    193  HA  HIS    12      51.001  34.182  62.541  1.00  0.00           H  
ATOM    194  HB2 HIS    12      51.513  33.293  60.201  1.00  0.00           H  
ATOM    195  HB3 HIS    12      49.817  33.215  60.476  1.00  0.00           H  
ATOM    196  HD1 HIS    12      52.386  35.075  58.529  1.00  0.00           H  
ATOM    197  HE1 HIS    12      51.439  36.259  56.561  1.00  0.00           H  
ATOM    198  HD2 HIS    12      48.254  34.864  59.029  1.00  0.00           H  
ATOM    199  N   GLY    13      52.976  35.662  61.632  1.00  0.00           N  
ATOM    200  CA  GLY    13      54.089  36.448  61.290  1.00  0.00           C  
ATOM    201  C   GLY    13      54.371  36.527  59.844  1.00  0.00           C  
ATOM    202  O   GLY    13      54.034  35.582  59.085  1.00  0.00           O  
ATOM    203  H   GLY    13      53.159  34.730  61.976  1.00  0.00           H  
ATOM    204  HA2 GLY    13      54.050  37.438  61.746  1.00  0.00           H  
ATOM    205  HA3 GLY    13      54.932  35.860  61.653  1.00  0.00           H  
ATOM    206  N   TRP    14      55.024  37.575  59.366  1.00  0.00           N  
ATOM    207  CA  TRP    14      55.459  37.822  57.989  1.00  0.00           C  
ATOM    208  C   TRP    14      56.766  38.567  57.934  1.00  0.00           C  
ATOM    209  O   TRP    14      56.971  39.666  58.525  1.00  0.00           O  
ATOM    210  CB  TRP    14      54.350  38.631  57.429  1.00  0.00           C  
ATOM    211  CG  TRP    14      54.459  38.959  56.023  1.00  0.00           C  
ATOM    212  CD1 TRP    14      54.868  40.133  55.551  1.00  0.00           C  
ATOM    213  NE1 TRP    14      54.972  40.061  54.162  1.00  0.00           N  
ATOM    214  CE2 TRP    14      54.490  38.873  53.673  1.00  0.00           C  
ATOM    215  CZ2 TRP    14      54.304  38.398  52.396  1.00  0.00           C  
ATOM    216  CH2 TRP    14      53.939  37.029  52.214  1.00  0.00           C  
ATOM    217  CZ3 TRP    14      53.786  36.183  53.324  1.00  0.00           C  
ATOM    218  CE3 TRP    14      53.856  36.682  54.633  1.00  0.00           C  
ATOM    219  CD2 TRP    14      54.150  38.071  54.864  1.00  0.00           C  
ATOM    220  H   TRP    14      55.216  38.302  60.040  1.00  0.00           H  
ATOM    221  HA  TRP    14      55.433  36.873  57.453  1.00  0.00           H  
ATOM    222  HB2 TRP    14      53.395  38.115  57.526  1.00  0.00           H  
ATOM    223  HB3 TRP    14      54.182  39.566  57.964  1.00  0.00           H  
ATOM    224  HD1 TRP    14      55.011  41.002  56.175  1.00  0.00           H  
ATOM    225  HE1 TRP    14      55.307  40.756  53.510  1.00  0.00           H  
ATOM    226  HZ2 TRP    14      54.494  39.035  51.545  1.00  0.00           H  
ATOM    227  HH2 TRP    14      53.783  36.704  51.196  1.00  0.00           H  
ATOM    228  HZ3 TRP    14      53.505  35.144  53.231  1.00  0.00           H  
ATOM    229  HE3 TRP    14      53.830  36.001  55.471  1.00  0.00           H  
ATOM    230  N   LYS    15      57.799  37.979  57.405  1.00  0.00           N  
ATOM    231  CA  LYS    15      59.034  38.598  57.013  1.00  0.00           C  
ATOM    232  C   LYS    15      58.858  39.526  55.846  1.00  0.00           C  
ATOM    233  O   LYS    15      59.025  39.180  54.690  1.00  0.00           O  
ATOM    234  CB  LYS    15      60.146  37.575  56.761  1.00  0.00           C  
ATOM    235  CG  LYS    15      61.641  38.030  56.511  1.00  0.00           C  
ATOM    236  CD  LYS    15      62.214  38.430  57.874  1.00  0.00           C  
ATOM    237  CE  LYS    15      63.743  38.814  57.783  1.00  0.00           C  
ATOM    238  NZ  LYS    15      64.331  39.068  59.136  1.00  0.00           N1+
ATOM    239  H   LYS    15      57.595  37.131  56.896  1.00  0.00           H  
ATOM    240  HA  LYS    15      59.315  39.117  57.929  1.00  0.00           H  
ATOM    241  HB2 LYS    15      60.074  36.710  57.419  1.00  0.00           H  
ATOM    242  HB3 LYS    15      59.874  36.975  55.893  1.00  0.00           H  
ATOM    243  HG2 LYS    15      62.210  37.184  56.125  1.00  0.00           H  
ATOM    244  HG3 LYS    15      61.592  38.889  55.842  1.00  0.00           H  
ATOM    245  HD2 LYS    15      61.685  39.310  58.238  1.00  0.00           H  
ATOM    246  HD3 LYS    15      62.020  37.586  58.535  1.00  0.00           H  
ATOM    247  HE2 LYS    15      64.352  37.974  57.449  1.00  0.00           H  
ATOM    248  HE3 LYS    15      63.857  39.666  57.113  1.00  0.00           H  
ATOM    249  HZ1 LYS    15      64.246  38.320  59.809  1.00  0.00           H  
ATOM    250  HZ2 LYS    15      65.315  39.200  58.951  1.00  0.00           H  
ATOM    251  HZ3 LYS    15      63.995  39.897  59.606  1.00  0.00           H  
ATOM    252  N   GLU    16      58.395  40.765  56.188  1.00  0.00           N  
ATOM    253  CA  GLU    16      58.355  41.909  55.286  1.00  0.00           C  
ATOM    254  C   GLU    16      59.685  42.498  54.949  1.00  0.00           C  
ATOM    255  O   GLU    16      60.070  43.534  55.396  1.00  0.00           O  
ATOM    256  CB  GLU    16      57.396  42.999  55.810  1.00  0.00           C  
ATOM    257  CG  GLU    16      57.120  44.147  54.873  1.00  0.00           C  
ATOM    258  CD  GLU    16      57.340  45.546  55.499  1.00  0.00           C  
ATOM    259  OE1 GLU    16      56.510  46.381  55.297  1.00  0.00           O  
ATOM    260  OE2 GLU    16      58.428  45.885  55.967  1.00  0.00           O1-
ATOM    261  H   GLU    16      58.214  40.814  57.181  1.00  0.00           H  
ATOM    262  HA  GLU    16      58.052  41.563  54.298  1.00  0.00           H  
ATOM    263  HB2 GLU    16      56.433  42.576  56.097  1.00  0.00           H  
ATOM    264  HB3 GLU    16      57.841  43.341  56.744  1.00  0.00           H  
ATOM    265  HG2 GLU    16      57.749  44.115  53.983  1.00  0.00           H  
ATOM    266  HG3 GLU    16      56.131  44.157  54.414  1.00  0.00           H  
ATOM    267  N   GLY    17      60.462  41.861  54.023  1.00  0.00           N  
ATOM    268  CA  GLY    17      61.774  42.384  53.604  1.00  0.00           C  
ATOM    269  C   GLY    17      62.924  42.058  54.591  1.00  0.00           C  
ATOM    270  O   GLY    17      62.972  40.919  55.095  1.00  0.00           O  
ATOM    271  H   GLY    17      60.129  41.040  53.539  1.00  0.00           H  
ATOM    272  HA2 GLY    17      62.150  41.941  52.682  1.00  0.00           H  
ATOM    273  HA3 GLY    17      61.704  43.458  53.426  1.00  0.00           H  
ATOM    274  N   ASN    18      63.750  43.036  54.845  1.00  0.00           N  
ATOM    275  CA  ASN    18      64.692  43.078  56.015  1.00  0.00           C  
ATOM    276  C   ASN    18      63.893  43.366  57.331  1.00  0.00           C  
ATOM    277  O   ASN    18      62.642  43.549  57.326  1.00  0.00           O  
ATOM    278  CB  ASN    18      65.644  44.257  55.692  1.00  0.00           C  
ATOM    279  CG  ASN    18      65.060  45.627  55.302  1.00  0.00           C  
ATOM    280  OD1 ASN    18      63.869  45.792  55.459  1.00  0.00           O  
ATOM    281  ND2 ASN    18      65.802  46.612  54.884  1.00  0.00           N  
ATOM    282  H   ASN    18      63.568  43.924  54.399  1.00  0.00           H  
ATOM    283  HA  ASN    18      65.236  42.155  56.218  1.00  0.00           H  
ATOM    284  HB2 ASN    18      66.397  44.393  56.469  1.00  0.00           H  
ATOM    285  HB3 ASN    18      66.268  43.919  54.865  1.00  0.00           H  
ATOM    286 HD21 ASN    18      66.786  46.425  54.751  1.00  0.00           H  
ATOM    287 HD22 ASN    18      65.442  47.549  54.773  1.00  0.00           H  
ATOM    288  N   GLY    19      64.569  43.497  58.485  1.00  0.00           N  
ATOM    289  CA  GLY    19      64.013  43.901  59.807  1.00  0.00           C  
ATOM    290  C   GLY    19      63.271  42.761  60.528  1.00  0.00           C  
ATOM    291  O   GLY    19      63.314  41.588  60.076  1.00  0.00           O  
ATOM    292  H   GLY    19      65.520  43.157  58.479  1.00  0.00           H  
ATOM    293  HA2 GLY    19      64.837  44.154  60.474  1.00  0.00           H  
ATOM    294  HA3 GLY    19      63.382  44.772  59.633  1.00  0.00           H  
ATOM    295  N   PRO    20      62.674  43.074  61.684  1.00  0.00           N  
ATOM    296  CA  PRO    20      62.098  42.003  62.461  1.00  0.00           C  
ATOM    297  C   PRO    20      60.791  41.450  61.752  1.00  0.00           C  
ATOM    298  O   PRO    20      60.107  42.106  60.862  1.00  0.00           O  
ATOM    299  CD  PRO    20      62.675  44.367  62.358  1.00  0.00           C  
ATOM    300  CG  PRO    20      61.573  44.170  63.359  1.00  0.00           C  
ATOM    301  CB  PRO    20      61.698  42.672  63.784  1.00  0.00           C  
ATOM    302  HD2 PRO    20      62.520  45.202  61.674  1.00  0.00           H  
ATOM    303  HD3 PRO    20      63.630  44.554  62.849  1.00  0.00           H  
ATOM    304  HG2 PRO    20      60.618  44.399  62.886  1.00  0.00           H  
ATOM    305  HG3 PRO    20      61.669  44.810  64.237  1.00  0.00           H  
ATOM    306  HB2 PRO    20      60.841  42.210  64.273  1.00  0.00           H  
ATOM    307  HB3 PRO    20      62.506  42.522  64.500  1.00  0.00           H  
ATOM    308  HA  PRO    20      62.821  41.236  62.738  1.00  0.00           H  
ATOM    309  N   VAL    21      60.350  40.221  61.997  1.00  0.00           N  
ATOM    310  CA  VAL    21      59.125  39.623  61.442  1.00  0.00           C  
ATOM    311  C   VAL    21      57.908  40.459  61.942  1.00  0.00           C  
ATOM    312  O   VAL    21      57.734  40.486  63.164  1.00  0.00           O  
ATOM    313  CB  VAL    21      59.042  38.183  61.889  1.00  0.00           C  
ATOM    314  CG1 VAL    21      57.659  37.573  61.671  1.00  0.00           C  
ATOM    315  CG2 VAL    21      60.130  37.342  61.201  1.00  0.00           C  
ATOM    316  H   VAL    21      60.860  39.713  62.706  1.00  0.00           H  
ATOM    317  HA  VAL    21      59.227  39.554  60.359  1.00  0.00           H  
ATOM    318  HB  VAL    21      59.148  38.143  62.973  1.00  0.00           H  
ATOM    319 HG11 VAL    21      57.489  37.621  60.595  1.00  0.00           H  
ATOM    320 HG12 VAL    21      57.674  36.538  62.013  1.00  0.00           H  
ATOM    321 HG13 VAL    21      56.908  38.031  62.315  1.00  0.00           H  
ATOM    322 HG21 VAL    21      59.996  37.433  60.123  1.00  0.00           H  
ATOM    323 HG22 VAL    21      61.103  37.793  61.396  1.00  0.00           H  
ATOM    324 HG23 VAL    21      60.132  36.275  61.424  1.00  0.00           H  
ATOM    325  N   THR    22      57.055  41.065  61.081  1.00  0.00           N  
ATOM    326  CA  THR    22      55.781  41.716  61.373  1.00  0.00           C  
ATOM    327  C   THR    22      54.743  40.720  61.693  1.00  0.00           C  
ATOM    328  O   THR    22      55.003  39.531  61.552  1.00  0.00           O  
ATOM    329  CB  THR    22      55.404  42.569  60.149  1.00  0.00           C  
ATOM    330  CG2 THR    22      56.337  43.725  59.836  1.00  0.00           C  
ATOM    331  OG1 THR    22      55.322  41.831  58.982  1.00  0.00           O  
ATOM    332  H   THR    22      57.246  40.913  60.101  1.00  0.00           H  
ATOM    333  HA  THR    22      55.955  42.396  62.207  1.00  0.00           H  
ATOM    334  HB  THR    22      54.416  42.987  60.339  1.00  0.00           H  
ATOM    335 HG21 THR    22      56.003  44.144  58.888  1.00  0.00           H  
ATOM    336 HG22 THR    22      56.373  44.426  60.671  1.00  0.00           H  
ATOM    337 HG23 THR    22      57.333  43.372  59.567  1.00  0.00           H  
ATOM    338  HG1 THR    22      55.857  41.035  59.006  1.00  0.00           H  
ATOM    339  N   GLN    23      53.538  41.146  62.225  1.00  0.00           N  
ATOM    340  CA  GLN    23      52.448  40.194  62.565  1.00  0.00           C  
ATOM    341  C   GLN    23      51.132  40.535  61.754  1.00  0.00           C  
ATOM    342  O   GLN    23      50.780  41.717  61.759  1.00  0.00           O  
ATOM    343  CB  GLN    23      52.268  40.040  64.110  1.00  0.00           C  
ATOM    344  CG  GLN    23      51.686  38.669  64.464  1.00  0.00           C  
ATOM    345  CD  GLN    23      50.148  38.801  64.734  1.00  0.00           C  
ATOM    346  OE1 GLN    23      49.492  39.714  64.327  1.00  0.00           O  
ATOM    347  NE2 GLN    23      49.582  37.908  65.508  1.00  0.00           N  
ATOM    348  H   GLN    23      53.439  42.099  62.545  1.00  0.00           H  
ATOM    349  HA  GLN    23      52.780  39.257  62.118  1.00  0.00           H  
ATOM    350  HB2 GLN    23      53.293  40.011  64.479  1.00  0.00           H  
ATOM    351  HB3 GLN    23      51.607  40.796  64.535  1.00  0.00           H  
ATOM    352  HG2 GLN    23      51.965  37.903  63.741  1.00  0.00           H  
ATOM    353  HG3 GLN    23      52.209  38.367  65.372  1.00  0.00           H  
ATOM    354 HE21 GLN    23      50.136  37.105  65.771  1.00  0.00           H  
ATOM    355 HE22 GLN    23      48.604  37.978  65.750  1.00  0.00           H  
ATOM    356  N   TRP    24      50.558  39.583  61.025  1.00  0.00           N  
ATOM    357  CA  TRP    24      49.244  39.719  60.307  1.00  0.00           C  
ATOM    358  C   TRP    24      48.109  39.026  61.024  1.00  0.00           C  
ATOM    359  O   TRP    24      48.323  38.005  61.642  1.00  0.00           O  
ATOM    360  CB  TRP    24      49.430  39.215  58.882  1.00  0.00           C  
ATOM    361  CG  TRP    24      50.256  40.060  57.952  1.00  0.00           C  
ATOM    362  CD1 TRP    24      51.043  41.108  58.334  1.00  0.00           C  
ATOM    363  NE1 TRP    24      51.746  41.636  57.300  1.00  0.00           N  
ATOM    364  CE2 TRP    24      51.462  40.917  56.169  1.00  0.00           C  
ATOM    365  CZ2 TRP    24      51.888  41.138  54.872  1.00  0.00           C  
ATOM    366  CH2 TRP    24      51.576  40.209  53.838  1.00  0.00           C  
ATOM    367  CZ3 TRP    24      50.558  39.235  54.160  1.00  0.00           C  
ATOM    368  CE3 TRP    24      50.065  39.094  55.491  1.00  0.00           C  
ATOM    369  CD2 TRP    24      50.559  39.891  56.512  1.00  0.00           C  
ATOM    370  H   TRP    24      50.916  38.657  61.207  1.00  0.00           H  
ATOM    371  HA  TRP    24      48.965  40.768  60.205  1.00  0.00           H  
ATOM    372  HB2 TRP    24      49.789  38.187  58.841  1.00  0.00           H  
ATOM    373  HB3 TRP    24      48.444  39.045  58.449  1.00  0.00           H  
ATOM    374  HD1 TRP    24      51.045  41.503  59.340  1.00  0.00           H  
ATOM    375  HE1 TRP    24      52.489  42.316  57.379  1.00  0.00           H  
ATOM    376  HZ2 TRP    24      52.566  41.961  54.701  1.00  0.00           H  
ATOM    377  HH2 TRP    24      51.944  40.214  52.822  1.00  0.00           H  
ATOM    378  HZ3 TRP    24      50.154  38.608  53.378  1.00  0.00           H  
ATOM    379  HE3 TRP    24      49.055  38.737  55.630  1.00  0.00           H  
ATOM    380  N   LYS    25      46.822  39.494  60.750  1.00  0.00           N  
ATOM    381  CA  LYS    25      45.535  38.834  61.303  1.00  0.00           C  
ATOM    382  C   LYS    25      44.525  38.792  60.199  1.00  0.00           C  
ATOM    383  O   LYS    25      44.294  39.734  59.485  1.00  0.00           O  
ATOM    384  CB  LYS    25      45.006  39.713  62.505  1.00  0.00           C  
ATOM    385  CG  LYS    25      45.882  39.586  63.762  1.00  0.00           C  
ATOM    386  CD  LYS    25      45.307  40.389  64.896  1.00  0.00           C  
ATOM    387  CE  LYS    25      46.276  40.702  65.994  1.00  0.00           C  
ATOM    388  NZ  LYS    25      45.634  41.453  67.103  1.00  0.00           N1+
ATOM    389  H   LYS    25      46.740  40.177  60.011  1.00  0.00           H  
ATOM    390  HA  LYS    25      45.729  37.820  61.653  1.00  0.00           H  
ATOM    391  HB2 LYS    25      44.888  40.752  62.194  1.00  0.00           H  
ATOM    392  HB3 LYS    25      44.031  39.294  62.756  1.00  0.00           H  
ATOM    393  HG2 LYS    25      46.059  38.576  64.133  1.00  0.00           H  
ATOM    394  HG3 LYS    25      46.914  39.890  63.589  1.00  0.00           H  
ATOM    395  HD2 LYS    25      45.079  41.359  64.455  1.00  0.00           H  
ATOM    396  HD3 LYS    25      44.418  39.909  65.304  1.00  0.00           H  
ATOM    397  HE2 LYS    25      46.543  39.741  66.432  1.00  0.00           H  
ATOM    398  HE3 LYS    25      47.180  41.194  65.635  1.00  0.00           H  
ATOM    399  HZ1 LYS    25      46.319  41.903  67.693  1.00  0.00           H  
ATOM    400  HZ2 LYS    25      45.085  42.185  66.677  1.00  0.00           H  
ATOM    401  HZ3 LYS    25      44.909  40.914  67.554  1.00  0.00           H  
ATOM    402  N   GLY    26      44.042  37.610  59.899  1.00  0.00           N  
ATOM    403  CA  GLY    26      43.266  37.338  58.614  1.00  0.00           C  
ATOM    404  C   GLY    26      42.238  36.213  58.908  1.00  0.00           C  
ATOM    405  O   GLY    26      42.006  35.782  60.049  1.00  0.00           O  
ATOM    406  H   GLY    26      44.381  36.807  60.410  1.00  0.00           H  
ATOM    407  HA2 GLY    26      42.652  38.186  58.309  1.00  0.00           H  
ATOM    408  HA3 GLY    26      43.909  37.014  57.795  1.00  0.00           H  
ATOM    409  N   THR    27      41.619  35.766  57.790  1.00  0.00           N  
ATOM    410  CA  THR    27      40.588  34.714  57.819  1.00  0.00           C  
ATOM    411  C   THR    27      40.685  33.929  56.519  1.00  0.00           C  
ATOM    412  O   THR    27      40.589  34.452  55.445  1.00  0.00           O  
ATOM    413  CB  THR    27      39.098  35.236  57.878  1.00  0.00           C  
ATOM    414  CG2 THR    27      38.173  34.022  58.167  1.00  0.00           C  
ATOM    415  OG1 THR    27      38.971  36.122  58.943  1.00  0.00           O  
ATOM    416  H   THR    27      41.648  36.384  56.991  1.00  0.00           H  
ATOM    417  HA  THR    27      40.766  34.080  58.688  1.00  0.00           H  
ATOM    418  HB  THR    27      38.769  35.693  56.944  1.00  0.00           H  
ATOM    419 HG21 THR    27      38.526  33.431  59.012  1.00  0.00           H  
ATOM    420 HG22 THR    27      37.132  34.341  58.223  1.00  0.00           H  
ATOM    421 HG23 THR    27      38.258  33.412  57.267  1.00  0.00           H  
ATOM    422  HG1 THR    27      39.277  36.999  58.697  1.00  0.00           H  
ATOM    423  N   VAL    28      40.931  32.622  56.570  1.00  0.00           N  
ATOM    424  CA  VAL    28      41.230  31.816  55.342  1.00  0.00           C  
ATOM    425  C   VAL    28      39.956  31.397  54.714  1.00  0.00           C  
ATOM    426  O   VAL    28      39.250  30.493  55.144  1.00  0.00           O  
ATOM    427  CB  VAL    28      42.208  30.707  55.686  1.00  0.00           C  
ATOM    428  CG1 VAL    28      42.782  29.981  54.402  1.00  0.00           C  
ATOM    429  CG2 VAL    28      43.466  31.164  56.435  1.00  0.00           C  
ATOM    430  H   VAL    28      40.892  32.063  57.411  1.00  0.00           H  
ATOM    431  HA  VAL    28      41.726  32.484  54.639  1.00  0.00           H  
ATOM    432  HB  VAL    28      41.631  29.988  56.268  1.00  0.00           H  
ATOM    433 HG11 VAL    28      43.608  30.497  53.912  1.00  0.00           H  
ATOM    434 HG12 VAL    28      43.239  29.032  54.682  1.00  0.00           H  
ATOM    435 HG13 VAL    28      41.998  29.811  53.665  1.00  0.00           H  
ATOM    436 HG21 VAL    28      43.945  32.091  56.121  1.00  0.00           H  
ATOM    437 HG22 VAL    28      43.224  31.142  57.497  1.00  0.00           H  
ATOM    438 HG23 VAL    28      44.292  30.466  56.296  1.00  0.00           H  
ATOM    439  N   LEU    29      39.581  32.095  53.613  1.00  0.00           N  
ATOM    440  CA  LEU    29      38.274  31.970  52.999  1.00  0.00           C  
ATOM    441  C   LEU    29      38.120  30.604  52.190  1.00  0.00           C  
ATOM    442  O   LEU    29      37.001  30.054  52.189  1.00  0.00           O  
ATOM    443  CB  LEU    29      38.068  33.170  52.068  1.00  0.00           C  
ATOM    444  CG  LEU    29      38.422  34.558  52.678  1.00  0.00           C  
ATOM    445  CD1 LEU    29      38.278  35.628  51.643  1.00  0.00           C  
ATOM    446  CD2 LEU    29      37.611  34.971  54.040  1.00  0.00           C  
ATOM    447  H   LEU    29      40.235  32.668  53.101  1.00  0.00           H  
ATOM    448  HA  LEU    29      37.629  31.849  53.870  1.00  0.00           H  
ATOM    449  HB2 LEU    29      38.785  32.987  51.267  1.00  0.00           H  
ATOM    450  HB3 LEU    29      37.060  33.080  51.663  1.00  0.00           H  
ATOM    451  HG  LEU    29      39.477  34.514  52.946  1.00  0.00           H  
ATOM    452 HD11 LEU    29      37.247  35.521  51.306  1.00  0.00           H  
ATOM    453 HD12 LEU    29      38.533  36.630  51.988  1.00  0.00           H  
ATOM    454 HD13 LEU    29      38.891  35.261  50.819  1.00  0.00           H  
ATOM    455 HD21 LEU    29      37.993  35.891  54.483  1.00  0.00           H  
ATOM    456 HD22 LEU    29      36.557  35.050  53.770  1.00  0.00           H  
ATOM    457 HD23 LEU    29      37.714  34.154  54.754  1.00  0.00           H  
ATOM    458  N   ASP    30      39.006  30.384  51.202  1.00  0.00           N  
ATOM    459  CA  ASP    30      38.904  29.450  50.032  1.00  0.00           C  
ATOM    460  C   ASP    30      40.271  29.203  49.477  1.00  0.00           C  
ATOM    461  O   ASP    30      41.258  29.842  49.833  1.00  0.00           O  
ATOM    462  CB  ASP    30      37.899  30.057  49.021  1.00  0.00           C  
ATOM    463  CG  ASP    30      37.308  29.018  48.039  1.00  0.00           C  
ATOM    464  OD1 ASP    30      36.941  29.424  46.907  1.00  0.00           O  
ATOM    465  OD2 ASP    30      37.340  27.826  48.309  1.00  0.00           O1-
ATOM    466  H   ASP    30      39.794  31.017  51.208  1.00  0.00           H  
ATOM    467  HA  ASP    30      38.490  28.582  50.545  1.00  0.00           H  
ATOM    468  HB2 ASP    30      36.992  30.393  49.524  1.00  0.00           H  
ATOM    469  HB3 ASP    30      38.410  30.851  48.475  1.00  0.00           H  
ATOM    470  N   GLN    31      40.273  28.296  48.524  1.00  0.00           N  
ATOM    471  CA  GLN    31      41.389  27.777  47.782  1.00  0.00           C  
ATOM    472  C   GLN    31      41.111  27.636  46.287  1.00  0.00           C  
ATOM    473  O   GLN    31      40.052  27.238  45.894  1.00  0.00           O  
ATOM    474  CB  GLN    31      41.894  26.460  48.391  1.00  0.00           C  
ATOM    475  CG  GLN    31      41.017  25.218  47.938  1.00  0.00           C  
ATOM    476  CD  GLN    31      41.006  23.996  48.957  1.00  0.00           C  
ATOM    477  OE1 GLN    31      41.650  24.055  50.037  1.00  0.00           O  
ATOM    478  NE2 GLN    31      40.402  22.870  48.580  1.00  0.00           N  
ATOM    479  H   GLN    31      39.445  27.749  48.337  1.00  0.00           H  
ATOM    480  HA  GLN    31      42.142  28.565  47.801  1.00  0.00           H  
ATOM    481  HB2 GLN    31      42.888  26.215  48.018  1.00  0.00           H  
ATOM    482  HB3 GLN    31      41.933  26.539  49.478  1.00  0.00           H  
ATOM    483  HG2 GLN    31      39.991  25.586  47.951  1.00  0.00           H  
ATOM    484  HG3 GLN    31      41.328  24.854  46.959  1.00  0.00           H  
ATOM    485 HE21 GLN    31      39.925  22.938  47.692  1.00  0.00           H  
ATOM    486 HE22 GLN    31      40.384  21.993  49.082  1.00  0.00           H  
ATOM    487  N   VAL    32      42.043  27.997  45.389  1.00  0.00           N  
ATOM    488  CA  VAL    32      42.106  27.873  43.937  1.00  0.00           C  
ATOM    489  C   VAL    32      41.946  26.422  43.451  1.00  0.00           C  
ATOM    490  O   VAL    32      42.729  25.584  43.790  1.00  0.00           O  
ATOM    491  CB  VAL    32      43.462  28.422  43.495  1.00  0.00           C  
ATOM    492  CG1 VAL    32      43.616  28.308  41.965  1.00  0.00           C  
ATOM    493  CG2 VAL    32      43.529  29.900  43.834  1.00  0.00           C  
ATOM    494  H   VAL    32      42.956  28.238  45.748  1.00  0.00           H  
ATOM    495  HA  VAL    32      41.294  28.508  43.582  1.00  0.00           H  
ATOM    496  HB  VAL    32      44.322  27.877  43.886  1.00  0.00           H  
ATOM    497 HG11 VAL    32      42.715  28.565  41.409  1.00  0.00           H  
ATOM    498 HG12 VAL    32      44.414  28.980  41.648  1.00  0.00           H  
ATOM    499 HG13 VAL    32      43.741  27.288  41.603  1.00  0.00           H  
ATOM    500 HG21 VAL    32      43.465  30.127  44.899  1.00  0.00           H  
ATOM    501 HG22 VAL    32      44.476  30.363  43.555  1.00  0.00           H  
ATOM    502 HG23 VAL    32      42.722  30.348  43.254  1.00  0.00           H  
ATOM    503  N   PRO    33      41.002  26.247  42.500  1.00  0.00           N  
ATOM    504  CA  PRO    33      40.630  24.923  41.950  1.00  0.00           C  
ATOM    505  C   PRO    33      41.798  24.194  41.337  1.00  0.00           C  
ATOM    506  O   PRO    33      41.848  22.947  41.368  1.00  0.00           O  
ATOM    507  CD  PRO    33      40.035  27.235  42.075  1.00  0.00           C  
ATOM    508  CG  PRO    33      39.043  26.546  41.114  1.00  0.00           C  
ATOM    509  CB  PRO    33      39.548  25.143  40.868  1.00  0.00           C  
ATOM    510  HD2 PRO    33      40.617  27.969  41.518  1.00  0.00           H  
ATOM    511  HD3 PRO    33      39.518  27.624  42.952  1.00  0.00           H  
ATOM    512  HG2 PRO    33      38.941  27.151  40.213  1.00  0.00           H  
ATOM    513  HG3 PRO    33      38.084  26.539  41.632  1.00  0.00           H  
ATOM    514  HB2 PRO    33      40.022  25.026  39.893  1.00  0.00           H  
ATOM    515  HB3 PRO    33      38.707  24.455  40.950  1.00  0.00           H  
ATOM    516  HA  PRO    33      40.285  24.306  42.780  1.00  0.00           H  
ATOM    517  N   VAL    34      42.727  24.934  40.689  1.00  0.00           N  
ATOM    518  CA  VAL    34      43.959  24.366  40.075  1.00  0.00           C  
ATOM    519  C   VAL    34      45.132  24.336  41.037  1.00  0.00           C  
ATOM    520  O   VAL    34      46.292  24.139  40.604  1.00  0.00           O  
ATOM    521  CB  VAL    34      44.181  24.992  38.678  1.00  0.00           C  
ATOM    522  CG1 VAL    34      43.169  24.479  37.609  1.00  0.00           C  
ATOM    523  CG2 VAL    34      44.083  26.503  38.708  1.00  0.00           C  
ATOM    524  H   VAL    34      42.548  25.928  40.730  1.00  0.00           H  
ATOM    525  HA  VAL    34      43.753  23.304  39.942  1.00  0.00           H  
ATOM    526  HB  VAL    34      45.198  24.806  38.333  1.00  0.00           H  
ATOM    527 HG11 VAL    34      43.569  23.480  37.427  1.00  0.00           H  
ATOM    528 HG12 VAL    34      42.146  24.429  37.980  1.00  0.00           H  
ATOM    529 HG13 VAL    34      43.268  25.099  36.718  1.00  0.00           H  
ATOM    530 HG21 VAL    34      44.368  26.834  37.710  1.00  0.00           H  
ATOM    531 HG22 VAL    34      43.031  26.774  38.788  1.00  0.00           H  
ATOM    532 HG23 VAL    34      44.633  26.903  39.560  1.00  0.00           H  
ATOM    533  N   ASN    35      44.958  24.867  42.289  1.00  0.00           N  
ATOM    534  CA  ASN    35      46.030  24.893  43.313  1.00  0.00           C  
ATOM    535  C   ASN    35      45.448  24.847  44.786  1.00  0.00           C  
ATOM    536  O   ASN    35      45.458  25.903  45.424  1.00  0.00           O  
ATOM    537  CB  ASN    35      46.985  26.047  43.036  1.00  0.00           C  
ATOM    538  CG  ASN    35      48.148  26.197  43.951  1.00  0.00           C  
ATOM    539  OD1 ASN    35      48.223  25.532  45.021  1.00  0.00           O  
ATOM    540  ND2 ASN    35      49.064  27.080  43.718  1.00  0.00           N  
ATOM    541  H   ASN    35      44.036  25.224  42.495  1.00  0.00           H  
ATOM    542  HA  ASN    35      46.523  23.936  43.144  1.00  0.00           H  
ATOM    543  HB2 ASN    35      47.404  25.982  42.032  1.00  0.00           H  
ATOM    544  HB3 ASN    35      46.350  26.924  43.160  1.00  0.00           H  
ATOM    545 HD21 ASN    35      49.059  27.565  42.833  1.00  0.00           H  
ATOM    546 HD22 ASN    35      49.873  27.011  44.319  1.00  0.00           H  
ATOM    547  N   PRO    36      45.011  23.637  45.313  1.00  0.00           N  
ATOM    548  CA  PRO    36      44.606  23.452  46.738  1.00  0.00           C  
ATOM    549  C   PRO    36      45.567  23.881  47.823  1.00  0.00           C  
ATOM    550  O   PRO    36      45.194  23.587  48.970  1.00  0.00           O  
ATOM    551  CD  PRO    36      44.870  22.398  44.615  1.00  0.00           C  
ATOM    552  CG  PRO    36      43.939  21.581  45.526  1.00  0.00           C  
ATOM    553  CB  PRO    36      44.261  22.067  46.914  1.00  0.00           C  
ATOM    554  HD2 PRO    36      45.850  21.923  44.648  1.00  0.00           H  
ATOM    555  HD3 PRO    36      44.617  22.408  43.554  1.00  0.00           H  
ATOM    556  HG2 PRO    36      44.207  20.525  45.562  1.00  0.00           H  
ATOM    557  HG3 PRO    36      42.904  21.841  45.303  1.00  0.00           H  
ATOM    558  HB2 PRO    36      45.008  21.397  47.338  1.00  0.00           H  
ATOM    559  HB3 PRO    36      43.315  21.934  47.440  1.00  0.00           H  
ATOM    560  HA  PRO    36      43.697  24.025  46.922  1.00  0.00           H  
ATOM    561  N   SER    37      46.776  24.293  47.496  1.00  0.00           N  
ATOM    562  CA  SER    37      47.767  24.956  48.387  1.00  0.00           C  
ATOM    563  C   SER    37      47.937  26.508  48.258  1.00  0.00           C  
ATOM    564  O   SER    37      48.824  27.138  48.928  1.00  0.00           O  
ATOM    565  CB  SER    37      49.152  24.208  48.165  1.00  0.00           C  
ATOM    566  OG  SER    37      49.097  22.829  48.076  1.00  0.00           O  
ATOM    567  H   SER    37      46.983  24.276  46.508  1.00  0.00           H  
ATOM    568  HA  SER    37      47.403  24.743  49.393  1.00  0.00           H  
ATOM    569  HB2 SER    37      49.684  24.599  47.298  1.00  0.00           H  
ATOM    570  HB3 SER    37      49.764  24.515  49.014  1.00  0.00           H  
ATOM    571  HG  SER    37      48.651  22.533  47.278  1.00  0.00           H  
ATOM    572  N   LEU    38      47.210  27.146  47.390  1.00  0.00           N  
ATOM    573  CA  LEU    38      47.085  28.578  47.246  1.00  0.00           C  
ATOM    574  C   LEU    38      45.718  29.045  47.736  1.00  0.00           C  
ATOM    575  O   LEU    38      44.735  28.564  47.137  1.00  0.00           O  
ATOM    576  CB  LEU    38      47.426  28.931  45.807  1.00  0.00           C  
ATOM    577  CG  LEU    38      47.207  30.351  45.353  1.00  0.00           C  
ATOM    578  CD1 LEU    38      48.169  31.336  46.023  1.00  0.00           C  
ATOM    579  CD2 LEU    38      47.465  30.550  43.826  1.00  0.00           C  
ATOM    580  H   LEU    38      46.547  26.571  46.890  1.00  0.00           H  
ATOM    581  HA  LEU    38      47.813  29.115  47.853  1.00  0.00           H  
ATOM    582  HB2 LEU    38      48.488  28.743  45.651  1.00  0.00           H  
ATOM    583  HB3 LEU    38      46.851  28.201  45.237  1.00  0.00           H  
ATOM    584  HG  LEU    38      46.161  30.602  45.528  1.00  0.00           H  
ATOM    585 HD11 LEU    38      49.220  31.235  45.749  1.00  0.00           H  
ATOM    586 HD12 LEU    38      47.791  32.317  45.740  1.00  0.00           H  
ATOM    587 HD13 LEU    38      48.131  31.288  47.111  1.00  0.00           H  
ATOM    588 HD21 LEU    38      46.743  31.287  43.473  1.00  0.00           H  
ATOM    589 HD22 LEU    38      48.490  30.870  43.638  1.00  0.00           H  
ATOM    590 HD23 LEU    38      47.407  29.593  43.308  1.00  0.00           H  
ATOM    591  N   TYR    39      45.743  29.894  48.705  1.00  0.00           N  
ATOM    592  CA  TYR    39      44.529  30.272  49.434  1.00  0.00           C  
ATOM    593  C   TYR    39      44.096  31.757  49.261  1.00  0.00           C  
ATOM    594  O   TYR    39      44.943  32.651  49.115  1.00  0.00           O  
ATOM    595  CB  TYR    39      44.739  30.065  50.918  1.00  0.00           C  
ATOM    596  CG  TYR    39      45.163  28.714  51.452  1.00  0.00           C  
ATOM    597  CD1 TYR    39      46.531  28.329  51.480  1.00  0.00           C  
ATOM    598  CE1 TYR    39      46.914  26.997  51.694  1.00  0.00           C  
ATOM    599  CZ  TYR    39      45.941  25.997  51.903  1.00  0.00           C  
ATOM    600  OH  TYR    39      46.277  24.704  52.325  1.00  0.00           O  
ATOM    601  CE2 TYR    39      44.575  26.408  51.819  1.00  0.00           C  
ATOM    602  CD2 TYR    39      44.238  27.762  51.532  1.00  0.00           C  
ATOM    603  H   TYR    39      46.628  30.226  49.062  1.00  0.00           H  
ATOM    604  HA  TYR    39      43.787  29.518  49.173  1.00  0.00           H  
ATOM    605  HB2 TYR    39      45.515  30.815  51.074  1.00  0.00           H  
ATOM    606  HB3 TYR    39      43.886  30.421  51.496  1.00  0.00           H  
ATOM    607  HD1 TYR    39      47.286  29.036  51.167  1.00  0.00           H  
ATOM    608  HE1 TYR    39      47.947  26.689  51.758  1.00  0.00           H  
ATOM    609  HH  TYR    39      47.197  24.764  52.593  1.00  0.00           H  
ATOM    610  HE2 TYR    39      43.798  25.684  52.014  1.00  0.00           H  
ATOM    611  HD2 TYR    39      43.239  28.172  51.522  1.00  0.00           H  
ATOM    612  N   LEU    40      42.823  31.956  49.208  1.00  0.00           N  
ATOM    613  CA  LEU    40      42.225  33.352  49.368  1.00  0.00           C  
ATOM    614  C   LEU    40      42.125  33.753  50.873  1.00  0.00           C  
ATOM    615  O   LEU    40      41.301  33.255  51.664  1.00  0.00           O  
ATOM    616  CB  LEU    40      40.826  33.352  48.708  1.00  0.00           C  
ATOM    617  CG  LEU    40      40.752  33.067  47.152  1.00  0.00           C  
ATOM    618  CD1 LEU    40      40.921  31.582  46.760  1.00  0.00           C  
ATOM    619  CD2 LEU    40      39.465  33.672  46.617  1.00  0.00           C  
ATOM    620  H   LEU    40      42.226  31.145  49.123  1.00  0.00           H  
ATOM    621  HA  LEU    40      42.810  34.037  48.754  1.00  0.00           H  
ATOM    622  HB2 LEU    40      40.176  32.595  49.147  1.00  0.00           H  
ATOM    623  HB3 LEU    40      40.415  34.357  48.816  1.00  0.00           H  
ATOM    624  HG  LEU    40      41.568  33.632  46.701  1.00  0.00           H  
ATOM    625 HD11 LEU    40      40.673  31.427  45.709  1.00  0.00           H  
ATOM    626 HD12 LEU    40      41.908  31.187  46.994  1.00  0.00           H  
ATOM    627 HD13 LEU    40      40.110  30.988  47.183  1.00  0.00           H  
ATOM    628 HD21 LEU    40      39.410  34.733  46.860  1.00  0.00           H  
ATOM    629 HD22 LEU    40      39.199  33.390  45.599  1.00  0.00           H  
ATOM    630 HD23 LEU    40      38.751  33.154  47.259  1.00  0.00           H  
ATOM    631  N   ILE    41      42.935  34.717  51.318  1.00  0.00           N  
ATOM    632  CA  ILE    41      42.737  35.308  52.670  1.00  0.00           C  
ATOM    633  C   ILE    41      42.425  36.835  52.621  1.00  0.00           C  
ATOM    634  O   ILE    41      43.148  37.668  52.128  1.00  0.00           O  
ATOM    635  CB  ILE    41      44.001  35.080  53.527  1.00  0.00           C  
ATOM    636  CG2 ILE    41      43.728  35.483  54.953  1.00  0.00           C  
ATOM    637  CG1 ILE    41      44.521  33.593  53.396  1.00  0.00           C  
ATOM    638  CD1 ILE    41      45.797  33.583  52.476  1.00  0.00           C  
ATOM    639  H   ILE    41      43.512  35.202  50.646  1.00  0.00           H  
ATOM    640  HA  ILE    41      41.888  34.830  53.158  1.00  0.00           H  
ATOM    641  HB  ILE    41      44.763  35.697  53.051  1.00  0.00           H  
ATOM    642 HG21 ILE    41      44.472  35.171  55.686  1.00  0.00           H  
ATOM    643 HG22 ILE    41      43.818  36.568  55.006  1.00  0.00           H  
ATOM    644 HG23 ILE    41      42.749  35.129  55.275  1.00  0.00           H  
ATOM    645 HG12 ILE    41      44.821  33.266  54.391  1.00  0.00           H  
ATOM    646 HG13 ILE    41      43.843  32.896  52.904  1.00  0.00           H  
ATOM    647 HD11 ILE    41      46.488  34.274  52.958  1.00  0.00           H  
ATOM    648 HD12 ILE    41      46.266  32.599  52.467  1.00  0.00           H  
ATOM    649 HD13 ILE    41      45.536  33.910  51.469  1.00  0.00           H  
ATOM    650  N   LYS    42      41.280  37.178  53.196  1.00  0.00           N  
ATOM    651  CA  LYS    42      41.174  38.627  53.575  1.00  0.00           C  
ATOM    652  C   LYS    42      41.834  38.908  54.944  1.00  0.00           C  
ATOM    653  O   LYS    42      41.649  38.233  55.978  1.00  0.00           O  
ATOM    654  CB  LYS    42      39.714  38.916  53.664  1.00  0.00           C  
ATOM    655  CG  LYS    42      39.338  40.380  54.069  1.00  0.00           C  
ATOM    656  CD  LYS    42      39.885  41.619  53.212  1.00  0.00           C  
ATOM    657  CE  LYS    42      39.366  42.976  53.723  1.00  0.00           C  
ATOM    658  NZ  LYS    42      39.796  43.302  55.090  1.00  0.00           N1+
ATOM    659  H   LYS    42      40.559  36.488  53.348  1.00  0.00           H  
ATOM    660  HA  LYS    42      41.597  39.255  52.792  1.00  0.00           H  
ATOM    661  HB2 LYS    42      39.289  38.587  52.716  1.00  0.00           H  
ATOM    662  HB3 LYS    42      39.343  38.178  54.375  1.00  0.00           H  
ATOM    663  HG2 LYS    42      38.254  40.456  53.984  1.00  0.00           H  
ATOM    664  HG3 LYS    42      39.561  40.490  55.131  1.00  0.00           H  
ATOM    665  HD2 LYS    42      40.974  41.625  53.158  1.00  0.00           H  
ATOM    666  HD3 LYS    42      39.491  41.547  52.198  1.00  0.00           H  
ATOM    667  HE2 LYS    42      39.832  43.713  53.070  1.00  0.00           H  
ATOM    668  HE3 LYS    42      38.278  43.030  53.696  1.00  0.00           H  
ATOM    669  HZ1 LYS    42      40.799  43.341  55.205  1.00  0.00           H  
ATOM    670  HZ2 LYS    42      39.406  44.172  55.423  1.00  0.00           H  
ATOM    671  HZ3 LYS    42      39.552  42.682  55.848  1.00  0.00           H  
ATOM    672  N   TYR    43      42.623  39.960  54.998  1.00  0.00           N  
ATOM    673  CA  TYR    43      43.459  40.346  56.136  1.00  0.00           C  
ATOM    674  C   TYR    43      42.983  41.640  56.813  1.00  0.00           C  
ATOM    675  O   TYR    43      42.444  42.526  56.092  1.00  0.00           O  
ATOM    676  CB  TYR    43      44.879  40.517  55.702  1.00  0.00           C  
ATOM    677  CG  TYR    43      45.563  39.151  55.511  1.00  0.00           C  
ATOM    678  CD1 TYR    43      45.793  38.648  54.232  1.00  0.00           C  
ATOM    679  CE1 TYR    43      46.427  37.414  54.107  1.00  0.00           C  
ATOM    680  CZ  TYR    43      46.860  36.732  55.275  1.00  0.00           C  
ATOM    681  OH  TYR    43      47.658  35.646  55.009  1.00  0.00           O  
ATOM    682  CE2 TYR    43      46.720  37.272  56.580  1.00  0.00           C  
ATOM    683  CD2 TYR    43      46.072  38.487  56.628  1.00  0.00           C  
ATOM    684  H   TYR    43      42.499  40.672  54.293  1.00  0.00           H  
ATOM    685  HA  TYR    43      43.340  39.636  56.954  1.00  0.00           H  
ATOM    686  HB2 TYR    43      44.755  41.071  54.772  1.00  0.00           H  
ATOM    687  HB3 TYR    43      45.419  41.142  56.413  1.00  0.00           H  
ATOM    688  HD1 TYR    43      45.483  39.294  53.424  1.00  0.00           H  
ATOM    689  HE1 TYR    43      46.582  36.971  53.134  1.00  0.00           H  
ATOM    690  HH  TYR    43      48.436  35.680  55.570  1.00  0.00           H  
ATOM    691  HE2 TYR    43      47.154  36.833  57.466  1.00  0.00           H  
ATOM    692  HD2 TYR    43      45.915  38.990  57.571  1.00  0.00           H  
ATOM    693  N   ASP    44      43.231  41.879  58.086  1.00  0.00           N  
ATOM    694  CA  ASP    44      42.510  42.936  58.829  1.00  0.00           C  
ATOM    695  C   ASP    44      43.216  44.296  58.801  1.00  0.00           C  
ATOM    696  O   ASP    44      42.432  45.286  58.903  1.00  0.00           O  
ATOM    697  CB  ASP    44      42.164  42.423  60.273  1.00  0.00           C  
ATOM    698  CG  ASP    44      41.338  41.178  60.329  1.00  0.00           C  
ATOM    699  OD1 ASP    44      40.630  40.866  59.327  1.00  0.00           O  
ATOM    700  OD2 ASP    44      41.349  40.537  61.422  1.00  0.00           O1-
ATOM    701  H   ASP    44      43.741  41.184  58.612  1.00  0.00           H  
ATOM    702  HA  ASP    44      41.499  43.137  58.473  1.00  0.00           H  
ATOM    703  HB2 ASP    44      43.146  42.140  60.654  1.00  0.00           H  
ATOM    704  HB3 ASP    44      41.715  43.270  60.792  1.00  0.00           H  
ATOM    705  N   GLY    45      44.591  44.316  58.670  1.00  0.00           N  
ATOM    706  CA  GLY    45      45.343  45.554  58.442  1.00  0.00           C  
ATOM    707  C   GLY    45      45.292  46.031  56.953  1.00  0.00           C  
ATOM    708  O   GLY    45      46.002  46.910  56.544  1.00  0.00           O  
ATOM    709  H   GLY    45      45.138  43.468  58.630  1.00  0.00           H  
ATOM    710  HA2 GLY    45      44.861  46.192  59.184  1.00  0.00           H  
ATOM    711  HA3 GLY    45      46.358  45.418  58.814  1.00  0.00           H  
ATOM    712  N   PHE    46      44.395  45.339  56.227  1.00  0.00           N  
ATOM    713  CA  PHE    46      44.200  45.607  54.736  1.00  0.00           C  
ATOM    714  C   PHE    46      42.744  45.543  54.219  1.00  0.00           C  
ATOM    715  O   PHE    46      41.804  44.961  54.811  1.00  0.00           O  
ATOM    716  CB  PHE    46      45.074  44.654  53.876  1.00  0.00           C  
ATOM    717  CG  PHE    46      46.541  44.576  54.191  1.00  0.00           C  
ATOM    718  CD1 PHE    46      47.096  43.429  54.735  1.00  0.00           C  
ATOM    719  CE1 PHE    46      48.472  43.335  54.991  1.00  0.00           C  
ATOM    720  CZ  PHE    46      49.280  44.419  54.674  1.00  0.00           C  
ATOM    721  CE2 PHE    46      48.805  45.576  54.108  1.00  0.00           C  
ATOM    722  CD2 PHE    46      47.420  45.657  53.824  1.00  0.00           C  
ATOM    723  H   PHE    46      43.901  44.599  56.706  1.00  0.00           H  
ATOM    724  HA  PHE    46      44.598  46.599  54.524  1.00  0.00           H  
ATOM    725  HB2 PHE    46      44.624  43.690  54.116  1.00  0.00           H  
ATOM    726  HB3 PHE    46      44.956  44.974  52.841  1.00  0.00           H  
ATOM    727  HD1 PHE    46      46.486  42.582  55.014  1.00  0.00           H  
ATOM    728  HE1 PHE    46      48.961  42.453  55.377  1.00  0.00           H  
ATOM    729  HZ  PHE    46      50.333  44.398  54.915  1.00  0.00           H  
ATOM    730  HE2 PHE    46      49.425  46.446  53.948  1.00  0.00           H  
ATOM    731  HD2 PHE    46      47.031  46.452  53.205  1.00  0.00           H  
ATOM    732  N   ASP    47      42.511  46.034  52.996  1.00  0.00           N  
ATOM    733  CA  ASP    47      41.279  45.867  52.238  1.00  0.00           C  
ATOM    734  C   ASP    47      41.404  44.734  51.188  1.00  0.00           C  
ATOM    735  O   ASP    47      40.345  44.192  50.865  1.00  0.00           O  
ATOM    736  CB  ASP    47      40.793  47.229  51.730  1.00  0.00           C  
ATOM    737  CG  ASP    47      40.277  48.135  52.839  1.00  0.00           C  
ATOM    738  OD1 ASP    47      40.035  47.730  53.985  1.00  0.00           O  
ATOM    739  OD2 ASP    47      40.255  49.367  52.691  1.00  0.00           O1-
ATOM    740  H   ASP    47      43.241  46.655  52.678  1.00  0.00           H  
ATOM    741  HA  ASP    47      40.578  45.549  53.011  1.00  0.00           H  
ATOM    742  HB2 ASP    47      41.547  47.759  51.147  1.00  0.00           H  
ATOM    743  HB3 ASP    47      39.869  47.021  51.190  1.00  0.00           H  
ATOM    744  N   CYS    48      42.669  44.390  50.766  1.00  0.00           N  
ATOM    745  CA  CYS    48      42.980  43.340  49.784  1.00  0.00           C  
ATOM    746  C   CYS    48      42.726  41.886  50.234  1.00  0.00           C  
ATOM    747  O   CYS    48      43.196  41.495  51.300  1.00  0.00           O  
ATOM    748  CB  CYS    48      44.417  43.534  49.403  1.00  0.00           C  
ATOM    749  SG  CYS    48      44.549  42.617  47.835  1.00  0.00           S  
ATOM    750  H   CYS    48      43.520  44.753  51.171  1.00  0.00           H  
ATOM    751  HA  CYS    48      42.273  43.597  48.995  1.00  0.00           H  
ATOM    752  HB2 CYS    48      44.601  44.605  49.316  1.00  0.00           H  
ATOM    753  HB3 CYS    48      45.081  43.205  50.202  1.00  0.00           H  
ATOM    754  HG  CYS    48      43.436  42.965  47.183  1.00  0.00           H  
ATOM    755  N   VAL    49      42.028  41.075  49.416  1.00  0.00           N  
ATOM    756  CA  VAL    49      42.174  39.594  49.466  1.00  0.00           C  
ATOM    757  C   VAL    49      43.467  39.161  48.786  1.00  0.00           C  
ATOM    758  O   VAL    49      43.722  39.342  47.598  1.00  0.00           O  
ATOM    759  CB  VAL    49      40.992  38.844  48.854  1.00  0.00           C  
ATOM    760  CG1 VAL    49      41.092  37.354  49.177  1.00  0.00           C  
ATOM    761  CG2 VAL    49      39.615  39.349  49.435  1.00  0.00           C  
ATOM    762  H   VAL    49      41.944  41.473  48.491  1.00  0.00           H  
ATOM    763  HA  VAL    49      42.160  39.248  50.499  1.00  0.00           H  
ATOM    764  HB  VAL    49      40.909  38.940  47.771  1.00  0.00           H  
ATOM    765 HG11 VAL    49      40.191  36.852  48.824  1.00  0.00           H  
ATOM    766 HG12 VAL    49      41.985  36.867  48.788  1.00  0.00           H  
ATOM    767 HG13 VAL    49      41.018  37.226  50.257  1.00  0.00           H  
ATOM    768 HG21 VAL    49      39.469  39.074  50.480  1.00  0.00           H  
ATOM    769 HG22 VAL    49      39.406  40.394  49.209  1.00  0.00           H  
ATOM    770 HG23 VAL    49      38.871  38.782  48.875  1.00  0.00           H  
ATOM    771  N   TYR    50      44.280  38.420  49.601  1.00  0.00           N  
ATOM    772  CA  TYR    50      45.619  37.916  49.184  1.00  0.00           C  
ATOM    773  C   TYR    50      45.516  36.490  48.636  1.00  0.00           C  
ATOM    774  O   TYR    50      44.689  35.693  49.085  1.00  0.00           O  
ATOM    775  CB  TYR    50      46.698  38.125  50.217  1.00  0.00           C  
ATOM    776  CG  TYR    50      47.162  39.547  50.531  1.00  0.00           C  
ATOM    777  CD1 TYR    50      47.020  40.632  49.615  1.00  0.00           C  
ATOM    778  CE1 TYR    50      47.450  41.921  49.923  1.00  0.00           C  
ATOM    779  CZ  TYR    50      48.150  42.164  51.158  1.00  0.00           C  
ATOM    780  OH  TYR    50      48.597  43.363  51.456  1.00  0.00           O  
ATOM    781  CE2 TYR    50      48.327  41.064  52.079  1.00  0.00           C  
ATOM    782  CD2 TYR    50      47.773  39.826  51.795  1.00  0.00           C  
ATOM    783  H   TYR    50      43.977  38.232  50.546  1.00  0.00           H  
ATOM    784  HA  TYR    50      45.971  38.557  48.376  1.00  0.00           H  
ATOM    785  HB2 TYR    50      46.394  37.700  51.173  1.00  0.00           H  
ATOM    786  HB3 TYR    50      47.615  37.586  49.981  1.00  0.00           H  
ATOM    787  HD1 TYR    50      46.448  40.429  48.722  1.00  0.00           H  
ATOM    788  HE1 TYR    50      47.478  42.764  49.249  1.00  0.00           H  
ATOM    789  HH  TYR    50      48.577  43.559  52.396  1.00  0.00           H  
ATOM    790  HE2 TYR    50      48.882  41.266  52.983  1.00  0.00           H  
ATOM    791  HD2 TYR    50      47.827  38.959  52.436  1.00  0.00           H  
ATOM    792  N   GLY    51      46.350  36.211  47.638  1.00  0.00           N  
ATOM    793  CA  GLY    51      46.660  34.873  47.194  1.00  0.00           C  
ATOM    794  C   GLY    51      48.018  34.398  47.792  1.00  0.00           C  
ATOM    795  O   GLY    51      49.035  35.004  47.446  1.00  0.00           O  
ATOM    796  H   GLY    51      47.085  36.865  47.411  1.00  0.00           H  
ATOM    797  HA2 GLY    51      45.856  34.230  47.550  1.00  0.00           H  
ATOM    798  HA3 GLY    51      46.700  34.780  46.109  1.00  0.00           H  
ATOM    799  N   LEU    52      47.991  33.413  48.683  1.00  0.00           N  
ATOM    800  CA  LEU    52      49.223  33.133  49.465  1.00  0.00           C  
ATOM    801  C   LEU    52      49.352  31.655  49.796  1.00  0.00           C  
ATOM    802  O   LEU    52      48.351  31.067  50.177  1.00  0.00           O  
ATOM    803  CB  LEU    52      49.069  33.762  50.818  1.00  0.00           C  
ATOM    804  CG  LEU    52      49.678  35.195  50.834  1.00  0.00           C  
ATOM    805  CD1 LEU    52      49.602  35.687  52.252  1.00  0.00           C  
ATOM    806  CD2 LEU    52      51.162  35.203  50.548  1.00  0.00           C  
ATOM    807  H   LEU    52      47.104  33.046  48.997  1.00  0.00           H  
ATOM    808  HA  LEU    52      50.140  33.390  48.936  1.00  0.00           H  
ATOM    809  HB2 LEU    52      48.013  33.790  51.086  1.00  0.00           H  
ATOM    810  HB3 LEU    52      49.585  33.212  51.605  1.00  0.00           H  
ATOM    811  HG  LEU    52      49.122  35.920  50.239  1.00  0.00           H  
ATOM    812 HD11 LEU    52      49.966  36.713  52.299  1.00  0.00           H  
ATOM    813 HD12 LEU    52      48.535  35.773  52.458  1.00  0.00           H  
ATOM    814 HD13 LEU    52      50.051  35.049  53.012  1.00  0.00           H  
ATOM    815 HD21 LEU    52      51.397  34.907  49.526  1.00  0.00           H  
ATOM    816 HD22 LEU    52      51.587  36.201  50.658  1.00  0.00           H  
ATOM    817 HD23 LEU    52      51.723  34.541  51.208  1.00  0.00           H  
ATOM    818  N   GLU    53      50.551  31.066  49.678  1.00  0.00           N  
ATOM    819  CA  GLU    53      50.823  29.671  50.010  1.00  0.00           C  
ATOM    820  C   GLU    53      51.137  29.451  51.482  1.00  0.00           C  
ATOM    821  O   GLU    53      52.335  29.332  51.935  1.00  0.00           O  
ATOM    822  CB  GLU    53      51.878  29.101  49.022  1.00  0.00           C  
ATOM    823  CG  GLU    53      51.318  29.130  47.619  1.00  0.00           C  
ATOM    824  CD  GLU    53      51.731  28.047  46.674  1.00  0.00           C  
ATOM    825  OE1 GLU    53      51.126  27.807  45.592  1.00  0.00           O  
ATOM    826  OE2 GLU    53      52.618  27.241  46.976  1.00  0.00           O1-
ATOM    827  H   GLU    53      51.304  31.628  49.305  1.00  0.00           H  
ATOM    828  HA  GLU    53      49.971  29.002  49.885  1.00  0.00           H  
ATOM    829  HB2 GLU    53      52.780  29.695  49.168  1.00  0.00           H  
ATOM    830  HB3 GLU    53      51.991  28.094  49.427  1.00  0.00           H  
ATOM    831  HG2 GLU    53      50.234  29.244  47.643  1.00  0.00           H  
ATOM    832  HG3 GLU    53      51.761  30.045  47.228  1.00  0.00           H  
ATOM    833  N   LEU    54      50.128  29.465  52.342  1.00  0.00           N  
ATOM    834  CA  LEU    54      50.377  29.520  53.812  1.00  0.00           C  
ATOM    835  C   LEU    54      50.911  28.172  54.316  1.00  0.00           C  
ATOM    836  O   LEU    54      51.371  28.295  55.411  1.00  0.00           O  
ATOM    837  CB  LEU    54      49.062  29.864  54.537  1.00  0.00           C  
ATOM    838  CG  LEU    54      48.454  31.278  54.300  1.00  0.00           C  
ATOM    839  CD1 LEU    54      47.241  31.400  55.270  1.00  0.00           C  
ATOM    840  CD2 LEU    54      49.352  32.408  54.702  1.00  0.00           C  
ATOM    841  H   LEU    54      49.201  29.435  51.941  1.00  0.00           H  
ATOM    842  HA  LEU    54      51.161  30.269  53.931  1.00  0.00           H  
ATOM    843  HB2 LEU    54      48.254  29.246  54.145  1.00  0.00           H  
ATOM    844  HB3 LEU    54      49.227  29.580  55.576  1.00  0.00           H  
ATOM    845  HG  LEU    54      48.173  31.457  53.262  1.00  0.00           H  
ATOM    846 HD11 LEU    54      47.362  31.067  56.301  1.00  0.00           H  
ATOM    847 HD12 LEU    54      46.972  32.444  55.428  1.00  0.00           H  
ATOM    848 HD13 LEU    54      46.406  30.928  54.752  1.00  0.00           H  
ATOM    849 HD21 LEU    54      50.210  32.393  54.028  1.00  0.00           H  
ATOM    850 HD22 LEU    54      48.817  33.340  54.520  1.00  0.00           H  
ATOM    851 HD23 LEU    54      49.611  32.301  55.755  1.00  0.00           H  
ATOM    852  N   ASN    55      51.033  27.061  53.596  1.00  0.00           N  
ATOM    853  CA  ASN    55      51.777  25.953  54.109  1.00  0.00           C  
ATOM    854  C   ASN    55      53.171  25.766  53.570  1.00  0.00           C  
ATOM    855  O   ASN    55      53.796  24.706  53.880  1.00  0.00           O  
ATOM    856  CB  ASN    55      50.986  24.627  53.875  1.00  0.00           C  
ATOM    857  CG  ASN    55      49.521  24.707  54.218  1.00  0.00           C  
ATOM    858  OD1 ASN    55      48.636  24.628  53.415  1.00  0.00           O  
ATOM    859  ND2 ASN    55      49.245  24.809  55.492  1.00  0.00           N  
ATOM    860  H   ASN    55      50.670  27.066  52.653  1.00  0.00           H  
ATOM    861  HA  ASN    55      51.901  26.135  55.177  1.00  0.00           H  
ATOM    862  HB2 ASN    55      51.127  24.348  52.831  1.00  0.00           H  
ATOM    863  HB3 ASN    55      51.403  23.829  54.489  1.00  0.00           H  
ATOM    864 HD21 ASN    55      50.000  24.990  56.137  1.00  0.00           H  
ATOM    865 HD22 ASN    55      48.309  24.805  55.872  1.00  0.00           H  
ATOM    866  N   LYS    56      53.644  26.686  52.699  1.00  0.00           N  
ATOM    867  CA  LYS    56      54.912  26.580  51.968  1.00  0.00           C  
ATOM    868  C   LYS    56      55.804  27.875  51.886  1.00  0.00           C  
ATOM    869  O   LYS    56      57.041  27.783  52.057  1.00  0.00           O  
ATOM    870  CB  LYS    56      54.721  26.030  50.518  1.00  0.00           C  
ATOM    871  CG  LYS    56      56.022  25.452  49.954  1.00  0.00           C  
ATOM    872  CD  LYS    56      56.779  24.423  50.776  1.00  0.00           C  
ATOM    873  CE  LYS    56      57.852  23.821  49.880  1.00  0.00           C  
ATOM    874  NZ  LYS    56      58.849  22.937  50.600  1.00  0.00           N1+
ATOM    875  H   LYS    56      53.008  27.388  52.348  1.00  0.00           H  
ATOM    876  HA  LYS    56      55.547  25.882  52.514  1.00  0.00           H  
ATOM    877  HB2 LYS    56      54.120  25.122  50.524  1.00  0.00           H  
ATOM    878  HB3 LYS    56      54.263  26.793  49.889  1.00  0.00           H  
ATOM    879  HG2 LYS    56      55.763  24.921  49.038  1.00  0.00           H  
ATOM    880  HG3 LYS    56      56.709  26.260  49.705  1.00  0.00           H  
ATOM    881  HD2 LYS    56      57.291  24.857  51.634  1.00  0.00           H  
ATOM    882  HD3 LYS    56      56.140  23.645  51.194  1.00  0.00           H  
ATOM    883  HE2 LYS    56      57.431  23.293  49.024  1.00  0.00           H  
ATOM    884  HE3 LYS    56      58.418  24.676  49.511  1.00  0.00           H  
ATOM    885  HZ1 LYS    56      59.122  23.053  51.565  1.00  0.00           H  
ATOM    886  HZ2 LYS    56      58.476  22.002  50.515  1.00  0.00           H  
ATOM    887  HZ3 LYS    56      59.716  22.842  50.091  1.00  0.00           H  
ATOM    888  N   ASP    57      55.234  29.038  51.678  1.00  0.00           N  
ATOM    889  CA  ASP    57      55.943  30.365  51.564  1.00  0.00           C  
ATOM    890  C   ASP    57      56.650  30.674  52.835  1.00  0.00           C  
ATOM    891  O   ASP    57      56.023  30.699  53.922  1.00  0.00           O  
ATOM    892  CB  ASP    57      54.903  31.435  51.199  1.00  0.00           C  
ATOM    893  CG  ASP    57      55.427  32.809  50.832  1.00  0.00           C  
ATOM    894  OD1 ASP    57      56.610  33.070  51.098  1.00  0.00           O  
ATOM    895  OD2 ASP    57      54.660  33.553  50.187  1.00  0.00           O1-
ATOM    896  H   ASP    57      54.229  28.998  51.592  1.00  0.00           H  
ATOM    897  HA  ASP    57      56.694  30.347  50.775  1.00  0.00           H  
ATOM    898  HB2 ASP    57      54.305  31.103  50.351  1.00  0.00           H  
ATOM    899  HB3 ASP    57      54.195  31.568  52.017  1.00  0.00           H  
ATOM    900  N   GLU    58      57.929  30.911  52.751  1.00  0.00           N  
ATOM    901  CA  GLU    58      58.790  31.120  53.942  1.00  0.00           C  
ATOM    902  C   GLU    58      58.753  32.545  54.505  1.00  0.00           C  
ATOM    903  O   GLU    58      59.353  32.776  55.576  1.00  0.00           O  
ATOM    904  CB  GLU    58      60.224  30.590  53.588  1.00  0.00           C  
ATOM    905  CG  GLU    58      61.100  31.476  52.706  1.00  0.00           C  
ATOM    906  CD  GLU    58      60.858  31.421  51.172  1.00  0.00           C  
ATOM    907  OE1 GLU    58      59.784  30.830  50.775  1.00  0.00           O  
ATOM    908  OE2 GLU    58      61.723  31.887  50.336  1.00  0.00           O1-
ATOM    909  H   GLU    58      58.385  30.811  51.856  1.00  0.00           H  
ATOM    910  HA  GLU    58      58.316  30.494  54.697  1.00  0.00           H  
ATOM    911  HB2 GLU    58      60.698  30.541  54.568  1.00  0.00           H  
ATOM    912  HB3 GLU    58      60.181  29.569  53.209  1.00  0.00           H  
ATOM    913  HG2 GLU    58      60.997  32.529  52.968  1.00  0.00           H  
ATOM    914  HG3 GLU    58      62.137  31.235  52.938  1.00  0.00           H  
ATOM    915  N   ARG    59      58.031  33.464  53.903  1.00  0.00           N  
ATOM    916  CA  ARG    59      57.720  34.748  54.566  1.00  0.00           C  
ATOM    917  C   ARG    59      56.811  34.544  55.781  1.00  0.00           C  
ATOM    918  O   ARG    59      56.915  35.194  56.820  1.00  0.00           O  
ATOM    919  CB  ARG    59      57.139  35.697  53.428  1.00  0.00           C  
ATOM    920  CG  ARG    59      58.175  36.104  52.373  1.00  0.00           C  
ATOM    921  CD  ARG    59      57.501  36.911  51.228  1.00  0.00           C  
ATOM    922  NE  ARG    59      56.746  35.992  50.294  1.00  0.00           N  
ATOM    923  CZ  ARG    59      56.117  36.372  49.215  1.00  0.00           C  
ATOM    924  NH1 ARG    59      56.542  37.425  48.597  1.00  0.00           N  
ATOM    925  NH2 ARG    59      55.054  35.822  48.662  1.00  0.00           N1+
ATOM    926  H   ARG    59      57.613  33.314  52.995  1.00  0.00           H  
ATOM    927  HA  ARG    59      58.628  35.204  54.962  1.00  0.00           H  
ATOM    928  HB2 ARG    59      56.344  35.164  52.906  1.00  0.00           H  
ATOM    929  HB3 ARG    59      56.612  36.518  53.917  1.00  0.00           H  
ATOM    930  HG2 ARG    59      58.967  36.649  52.886  1.00  0.00           H  
ATOM    931  HG3 ARG    59      58.681  35.269  51.889  1.00  0.00           H  
ATOM    932  HD2 ARG    59      56.875  37.688  51.666  1.00  0.00           H  
ATOM    933  HD3 ARG    59      58.333  37.391  50.713  1.00  0.00           H  
ATOM    934  HE  ARG    59      56.459  35.063  50.566  1.00  0.00           H  
ATOM    935 HH11 ARG    59      57.477  37.746  48.803  1.00  0.00           H  
ATOM    936 HH12 ARG    59      56.102  37.706  47.733  1.00  0.00           H  
ATOM    937 HH21 ARG    59      54.821  34.971  49.153  1.00  0.00           H  
ATOM    938 HH22 ARG    59      54.502  36.178  47.895  1.00  0.00           H  
ATOM    939  N   VAL    60      56.009  33.476  55.753  1.00  0.00           N  
ATOM    940  CA  VAL    60      55.216  33.040  56.954  1.00  0.00           C  
ATOM    941  C   VAL    60      55.940  32.318  58.023  1.00  0.00           C  
ATOM    942  O   VAL    60      56.931  31.616  57.812  1.00  0.00           O  
ATOM    943  CB  VAL    60      54.028  32.158  56.511  1.00  0.00           C  
ATOM    944  CG1 VAL    60      53.102  31.776  57.738  1.00  0.00           C  
ATOM    945  CG2 VAL    60      53.173  32.827  55.417  1.00  0.00           C  
ATOM    946  H   VAL    60      55.947  32.865  54.952  1.00  0.00           H  
ATOM    947  HA  VAL    60      54.746  33.913  57.407  1.00  0.00           H  
ATOM    948  HB  VAL    60      54.369  31.225  56.064  1.00  0.00           H  
ATOM    949 HG11 VAL    60      53.560  31.017  58.373  1.00  0.00           H  
ATOM    950 HG12 VAL    60      52.928  32.645  58.372  1.00  0.00           H  
ATOM    951 HG13 VAL    60      52.161  31.394  57.343  1.00  0.00           H  
ATOM    952 HG21 VAL    60      52.784  33.821  55.637  1.00  0.00           H  
ATOM    953 HG22 VAL    60      53.726  32.976  54.489  1.00  0.00           H  
ATOM    954 HG23 VAL    60      52.364  32.167  55.105  1.00  0.00           H  
ATOM    955  N   SER    61      55.587  32.646  59.263  1.00  0.00           N  
ATOM    956  CA  SER    61      55.917  31.862  60.415  1.00  0.00           C  
ATOM    957  C   SER    61      54.815  32.117  61.454  1.00  0.00           C  
ATOM    958  O   SER    61      53.850  32.891  61.288  1.00  0.00           O  
ATOM    959  CB  SER    61      57.270  32.318  61.032  1.00  0.00           C  
ATOM    960  OG  SER    61      57.221  33.639  61.513  1.00  0.00           O  
ATOM    961  H   SER    61      54.791  33.262  59.341  1.00  0.00           H  
ATOM    962  HA  SER    61      56.015  30.813  60.135  1.00  0.00           H  
ATOM    963  HB2 SER    61      57.402  31.704  61.923  1.00  0.00           H  
ATOM    964  HB3 SER    61      58.045  32.083  60.301  1.00  0.00           H  
ATOM    965  HG  SER    61      57.450  34.245  60.805  1.00  0.00           H  
ATOM    966  N   ALA    62      54.912  31.418  62.594  1.00  0.00           N  
ATOM    967  CA  ALA    62      54.121  31.613  63.848  1.00  0.00           C  
ATOM    968  C   ALA    62      52.569  31.399  63.705  1.00  0.00           C  
ATOM    969  O   ALA    62      51.765  31.669  64.560  1.00  0.00           O  
ATOM    970  CB  ALA    62      54.643  32.882  64.585  1.00  0.00           C  
ATOM    971  H   ALA    62      55.726  30.840  62.748  1.00  0.00           H  
ATOM    972  HA  ALA    62      54.455  30.829  64.527  1.00  0.00           H  
ATOM    973  HB1 ALA    62      53.932  33.280  65.310  1.00  0.00           H  
ATOM    974  HB2 ALA    62      55.631  32.643  64.980  1.00  0.00           H  
ATOM    975  HB3 ALA    62      54.786  33.744  63.934  1.00  0.00           H  
ATOM    976  N   LEU    63      52.224  30.872  62.551  1.00  0.00           N  
ATOM    977  CA  LEU    63      50.840  30.714  62.073  1.00  0.00           C  
ATOM    978  C   LEU    63      49.953  29.947  62.992  1.00  0.00           C  
ATOM    979  O   LEU    63      50.340  28.882  63.513  1.00  0.00           O  
ATOM    980  CB  LEU    63      50.954  29.964  60.657  1.00  0.00           C  
ATOM    981  CG  LEU    63      49.671  29.528  59.930  1.00  0.00           C  
ATOM    982  CD1 LEU    63      48.976  30.781  59.402  1.00  0.00           C  
ATOM    983  CD2 LEU    63      50.078  28.804  58.702  1.00  0.00           C  
ATOM    984  H   LEU    63      52.977  30.687  61.903  1.00  0.00           H  
ATOM    985  HA  LEU    63      50.412  31.710  61.955  1.00  0.00           H  
ATOM    986  HB2 LEU    63      51.627  30.560  60.041  1.00  0.00           H  
ATOM    987  HB3 LEU    63      51.401  28.991  60.861  1.00  0.00           H  
ATOM    988  HG  LEU    63      49.007  28.939  60.562  1.00  0.00           H  
ATOM    989 HD11 LEU    63      49.651  31.486  58.917  1.00  0.00           H  
ATOM    990 HD12 LEU    63      48.255  30.578  58.610  1.00  0.00           H  
ATOM    991 HD13 LEU    63      48.609  31.400  60.221  1.00  0.00           H  
ATOM    992 HD21 LEU    63      49.203  28.505  58.126  1.00  0.00           H  
ATOM    993 HD22 LEU    63      50.808  29.392  58.146  1.00  0.00           H  
ATOM    994 HD23 LEU    63      50.468  27.837  59.022  1.00  0.00           H  
ATOM    995  N   GLU    64      48.765  30.508  63.310  1.00  0.00           N  
ATOM    996  CA  GLU    64      47.973  30.111  64.450  1.00  0.00           C  
ATOM    997  C   GLU    64      46.444  30.094  64.099  1.00  0.00           C  
ATOM    998  O   GLU    64      45.850  31.149  63.808  1.00  0.00           O  
ATOM    999  CB  GLU    64      48.321  31.097  65.630  1.00  0.00           C  
ATOM   1000  CG  GLU    64      47.460  30.729  66.875  1.00  0.00           C  
ATOM   1001  CD  GLU    64      47.784  31.459  68.155  1.00  0.00           C  
ATOM   1002  OE1 GLU    64      48.323  32.604  68.119  1.00  0.00           O  
ATOM   1003  OE2 GLU    64      47.569  30.869  69.201  1.00  0.00           O1-
ATOM   1004  H   GLU    64      48.532  31.417  62.934  1.00  0.00           H  
ATOM   1005  HA  GLU    64      48.246  29.093  64.728  1.00  0.00           H  
ATOM   1006  HB2 GLU    64      49.372  30.974  65.890  1.00  0.00           H  
ATOM   1007  HB3 GLU    64      48.069  32.141  65.445  1.00  0.00           H  
ATOM   1008  HG2 GLU    64      46.391  30.877  66.722  1.00  0.00           H  
ATOM   1009  HG3 GLU    64      47.632  29.666  67.042  1.00  0.00           H  
ATOM   1010  N   VAL    65      45.776  28.959  64.224  1.00  0.00           N  
ATOM   1011  CA  VAL    65      44.292  28.997  64.070  1.00  0.00           C  
ATOM   1012  C   VAL    65      43.761  29.453  65.367  1.00  0.00           C  
ATOM   1013  O   VAL    65      44.087  28.918  66.436  1.00  0.00           O  
ATOM   1014  CB  VAL    65      43.640  27.641  63.633  1.00  0.00           C  
ATOM   1015  CG1 VAL    65      42.115  27.607  63.509  1.00  0.00           C  
ATOM   1016  CG2 VAL    65      44.209  27.403  62.269  1.00  0.00           C  
ATOM   1017  H   VAL    65      46.178  28.083  64.527  1.00  0.00           H  
ATOM   1018  HA  VAL    65      44.059  29.741  63.308  1.00  0.00           H  
ATOM   1019  HB  VAL    65      43.993  26.878  64.327  1.00  0.00           H  
ATOM   1020 HG11 VAL    65      41.629  27.492  64.477  1.00  0.00           H  
ATOM   1021 HG12 VAL    65      41.762  28.471  62.945  1.00  0.00           H  
ATOM   1022 HG13 VAL    65      41.806  26.774  62.877  1.00  0.00           H  
ATOM   1023 HG21 VAL    65      45.284  27.222  62.262  1.00  0.00           H  
ATOM   1024 HG22 VAL    65      43.780  26.510  61.814  1.00  0.00           H  
ATOM   1025 HG23 VAL    65      43.898  28.157  61.546  1.00  0.00           H  
ATOM   1026  N   LEU    66      42.854  30.471  65.318  1.00  0.00           N  
ATOM   1027  CA  LEU    66      42.178  31.040  66.459  1.00  0.00           C  
ATOM   1028  C   LEU    66      40.698  30.456  66.541  1.00  0.00           C  
ATOM   1029  O   LEU    66      40.057  30.103  65.577  1.00  0.00           O  
ATOM   1030  CB  LEU    66      42.169  32.538  66.288  1.00  0.00           C  
ATOM   1031  CG  LEU    66      43.453  33.179  66.551  1.00  0.00           C  
ATOM   1032  CD1 LEU    66      43.429  34.467  65.625  1.00  0.00           C  
ATOM   1033  CD2 LEU    66      43.756  33.459  68.034  1.00  0.00           C  
ATOM   1034  H   LEU    66      42.743  31.009  64.470  1.00  0.00           H  
ATOM   1035  HA  LEU    66      42.715  30.904  67.398  1.00  0.00           H  
ATOM   1036  HB2 LEU    66      41.863  32.844  65.287  1.00  0.00           H  
ATOM   1037  HB3 LEU    66      41.401  32.936  66.951  1.00  0.00           H  
ATOM   1038  HG  LEU    66      44.286  32.582  66.179  1.00  0.00           H  
ATOM   1039 HD11 LEU    66      43.430  34.238  64.560  1.00  0.00           H  
ATOM   1040 HD12 LEU    66      42.605  35.115  65.922  1.00  0.00           H  
ATOM   1041 HD13 LEU    66      44.330  35.035  65.854  1.00  0.00           H  
ATOM   1042 HD21 LEU    66      43.960  32.515  68.539  1.00  0.00           H  
ATOM   1043 HD22 LEU    66      44.497  34.237  68.214  1.00  0.00           H  
ATOM   1044 HD23 LEU    66      42.832  33.793  68.506  1.00  0.00           H  
ATOM   1045  N   PRO    67      40.052  30.476  67.780  1.00  0.00           N  
ATOM   1046  CA  PRO    67      38.677  30.127  67.970  1.00  0.00           C  
ATOM   1047  C   PRO    67      37.782  30.998  67.116  1.00  0.00           C  
ATOM   1048  O   PRO    67      38.047  32.192  67.040  1.00  0.00           O  
ATOM   1049  CD  PRO    67      40.651  31.016  69.015  1.00  0.00           C  
ATOM   1050  CG  PRO    67      39.429  31.298  69.860  1.00  0.00           C  
ATOM   1051  CB  PRO    67      38.416  30.299  69.421  1.00  0.00           C  
ATOM   1052  HD2 PRO    67      41.139  31.968  68.809  1.00  0.00           H  
ATOM   1053  HD3 PRO    67      41.246  30.249  69.511  1.00  0.00           H  
ATOM   1054  HG2 PRO    67      38.931  32.261  69.747  1.00  0.00           H  
ATOM   1055  HG3 PRO    67      39.698  31.129  70.903  1.00  0.00           H  
ATOM   1056  HB2 PRO    67      37.430  30.723  69.609  1.00  0.00           H  
ATOM   1057  HB3 PRO    67      38.542  29.348  69.939  1.00  0.00           H  
ATOM   1058  HA  PRO    67      38.486  29.104  67.644  1.00  0.00           H  
ATOM   1059  N   ASP    68      36.658  30.400  66.648  1.00  0.00           N  
ATOM   1060  CA  ASP    68      35.576  31.158  65.987  1.00  0.00           C  
ATOM   1061  C   ASP    68      34.160  30.483  66.146  1.00  0.00           C  
ATOM   1062  O   ASP    68      34.020  29.353  66.684  1.00  0.00           O  
ATOM   1063  CB  ASP    68      35.892  31.389  64.492  1.00  0.00           C  
ATOM   1064  CG  ASP    68      36.328  30.207  63.678  1.00  0.00           C  
ATOM   1065  OD1 ASP    68      36.150  29.042  64.049  1.00  0.00           O  
ATOM   1066  OD2 ASP    68      36.687  30.264  62.507  1.00  0.00           O1-
ATOM   1067  H   ASP    68      36.623  29.411  66.853  1.00  0.00           H  
ATOM   1068  HA  ASP    68      35.500  32.112  66.509  1.00  0.00           H  
ATOM   1069  HB2 ASP    68      35.042  31.777  63.931  1.00  0.00           H  
ATOM   1070  HB3 ASP    68      36.687  32.131  64.419  1.00  0.00           H  
ATOM   1071  N   ARG    69      33.041  31.191  65.810  1.00  0.00           N  
ATOM   1072  CA  ARG    69      31.677  30.627  65.807  1.00  0.00           C  
ATOM   1073  C   ARG    69      31.003  30.866  64.379  1.00  0.00           C  
ATOM   1074  O   ARG    69      30.007  31.574  64.209  1.00  0.00           O  
ATOM   1075  CB  ARG    69      30.959  31.279  66.953  1.00  0.00           C  
ATOM   1076  CG  ARG    69      29.682  30.449  67.180  1.00  0.00           C  
ATOM   1077  CD  ARG    69      28.610  31.224  67.914  1.00  0.00           C  
ATOM   1078  NE  ARG    69      27.491  30.382  68.399  1.00  0.00           N  
ATOM   1079  CZ  ARG    69      26.297  30.774  68.584  1.00  0.00           C  
ATOM   1080  NH1 ARG    69      25.966  32.027  68.487  1.00  0.00           N  
ATOM   1081  NH2 ARG    69      25.301  29.972  68.831  1.00  0.00           N1+
ATOM   1082  H   ARG    69      33.169  32.149  65.516  1.00  0.00           H  
ATOM   1083  HA  ARG    69      31.630  29.543  65.906  1.00  0.00           H  
ATOM   1084  HB2 ARG    69      31.554  31.241  67.865  1.00  0.00           H  
ATOM   1085  HB3 ARG    69      30.696  32.308  66.706  1.00  0.00           H  
ATOM   1086  HG2 ARG    69      29.209  30.169  66.239  1.00  0.00           H  
ATOM   1087  HG3 ARG    69      30.049  29.575  67.718  1.00  0.00           H  
ATOM   1088  HD2 ARG    69      29.091  31.754  68.736  1.00  0.00           H  
ATOM   1089  HD3 ARG    69      28.246  31.968  67.205  1.00  0.00           H  
ATOM   1090  HE  ARG    69      27.678  29.404  68.571  1.00  0.00           H  
ATOM   1091 HH11 ARG    69      26.577  32.700  68.045  1.00  0.00           H  
ATOM   1092 HH12 ARG    69      24.971  32.174  68.395  1.00  0.00           H  
ATOM   1093 HH21 ARG    69      25.523  28.995  68.951  1.00  0.00           H  
ATOM   1094 HH22 ARG    69      24.394  30.344  69.075  1.00  0.00           H  
ATOM   1095  N   VAL    70      31.561  30.204  63.372  1.00  0.00           N  
ATOM   1096  CA  VAL    70      31.243  30.287  61.921  1.00  0.00           C  
ATOM   1097  C   VAL    70      29.829  29.798  61.613  1.00  0.00           C  
ATOM   1098  O   VAL    70      29.401  28.634  61.930  1.00  0.00           O  
ATOM   1099  CB  VAL    70      32.350  29.644  61.081  1.00  0.00           C  
ATOM   1100  CG1 VAL    70      32.046  29.582  59.549  1.00  0.00           C  
ATOM   1101  CG2 VAL    70      33.563  30.653  61.057  1.00  0.00           C  
ATOM   1102  H   VAL    70      32.269  29.519  63.600  1.00  0.00           H  
ATOM   1103  HA  VAL    70      31.181  31.354  61.709  1.00  0.00           H  
ATOM   1104  HB  VAL    70      32.735  28.758  61.585  1.00  0.00           H  
ATOM   1105 HG11 VAL    70      32.878  29.410  58.866  1.00  0.00           H  
ATOM   1106 HG12 VAL    70      31.229  28.865  59.461  1.00  0.00           H  
ATOM   1107 HG13 VAL    70      31.686  30.536  59.167  1.00  0.00           H  
ATOM   1108 HG21 VAL    70      34.368  30.236  60.452  1.00  0.00           H  
ATOM   1109 HG22 VAL    70      33.225  31.626  60.698  1.00  0.00           H  
ATOM   1110 HG23 VAL    70      33.913  30.774  62.082  1.00  0.00           H  
ATOM   1111  N   ALA    71      29.144  30.726  61.019  1.00  0.00           N  
ATOM   1112  CA  ALA    71      27.706  30.774  60.891  1.00  0.00           C  
ATOM   1113  C   ALA    71      27.230  30.237  59.525  1.00  0.00           C  
ATOM   1114  O   ALA    71      27.970  29.733  58.684  1.00  0.00           O  
ATOM   1115  CB  ALA    71      27.321  32.253  61.004  1.00  0.00           C  
ATOM   1116  H   ALA    71      29.675  31.508  60.664  1.00  0.00           H  
ATOM   1117  HA  ALA    71      27.218  30.190  61.671  1.00  0.00           H  
ATOM   1118  HB1 ALA    71      26.264  32.466  60.847  1.00  0.00           H  
ATOM   1119  HB2 ALA    71      27.724  32.732  61.895  1.00  0.00           H  
ATOM   1120  HB3 ALA    71      27.980  32.767  60.304  1.00  0.00           H  
ATOM   1121  N   THR    72      25.921  30.142  59.429  1.00  0.00           N  
ATOM   1122  CA  THR    72      25.206  29.570  58.314  1.00  0.00           C  
ATOM   1123  C   THR    72      25.017  30.737  57.229  1.00  0.00           C  
ATOM   1124  O   THR    72      25.163  31.943  57.457  1.00  0.00           O  
ATOM   1125  CB  THR    72      23.857  28.979  58.861  1.00  0.00           C  
ATOM   1126  CG2 THR    72      22.804  29.966  59.364  1.00  0.00           C  
ATOM   1127  OG1 THR    72      23.263  28.367  57.780  1.00  0.00           O  
ATOM   1128  H   THR    72      25.365  30.662  60.093  1.00  0.00           H  
ATOM   1129  HA  THR    72      25.801  28.830  57.779  1.00  0.00           H  
ATOM   1130  HB  THR    72      24.155  28.286  59.647  1.00  0.00           H  
ATOM   1131 HG21 THR    72      23.018  30.586  60.235  1.00  0.00           H  
ATOM   1132 HG22 THR    72      22.549  30.703  58.603  1.00  0.00           H  
ATOM   1133 HG23 THR    72      21.863  29.488  59.639  1.00  0.00           H  
ATOM   1134  HG1 THR    72      23.649  27.498  57.913  1.00  0.00           H  
ATOM   1135  N   SER    73      24.754  30.332  55.944  1.00  0.00           N  
ATOM   1136  CA  SER    73      24.590  31.308  54.865  1.00  0.00           C  
ATOM   1137  C   SER    73      23.290  32.138  54.908  1.00  0.00           C  
ATOM   1138  O   SER    73      23.060  33.040  54.100  1.00  0.00           O  
ATOM   1139  CB  SER    73      24.604  30.581  53.532  1.00  0.00           C  
ATOM   1140  OG  SER    73      23.531  29.661  53.331  1.00  0.00           O  
ATOM   1141  H   SER    73      24.596  29.356  55.734  1.00  0.00           H  
ATOM   1142  HA  SER    73      25.403  32.032  54.830  1.00  0.00           H  
ATOM   1143  HB2 SER    73      24.617  31.213  52.644  1.00  0.00           H  
ATOM   1144  HB3 SER    73      25.559  30.055  53.553  1.00  0.00           H  
ATOM   1145  HG  SER    73      23.463  28.952  53.975  1.00  0.00           H  
ATOM   1146  N   ARG    74      22.314  31.797  55.793  1.00  0.00           N  
ATOM   1147  CA  ARG    74      21.006  32.474  55.993  1.00  0.00           C  
ATOM   1148  C   ARG    74      21.099  33.887  56.578  1.00  0.00           C  
ATOM   1149  O   ARG    74      20.510  34.187  57.606  1.00  0.00           O  
ATOM   1150  CB  ARG    74      20.169  31.475  56.851  1.00  0.00           C  
ATOM   1151  CG  ARG    74      18.706  31.843  56.918  1.00  0.00           C  
ATOM   1152  CD  ARG    74      17.994  31.218  58.114  1.00  0.00           C  
ATOM   1153  NE  ARG    74      16.521  31.308  57.892  1.00  0.00           N  
ATOM   1154  CZ  ARG    74      15.598  32.065  58.479  1.00  0.00           C  
ATOM   1155  NH1 ARG    74      15.924  33.057  59.334  1.00  0.00           N  
ATOM   1156  NH2 ARG    74      14.371  31.925  58.088  1.00  0.00           N1+
ATOM   1157  H   ARG    74      22.645  31.118  56.463  1.00  0.00           H  
ATOM   1158  HA  ARG    74      20.417  32.680  55.100  1.00  0.00           H  
ATOM   1159  HB2 ARG    74      20.226  30.488  56.393  1.00  0.00           H  
ATOM   1160  HB3 ARG    74      20.618  31.425  57.843  1.00  0.00           H  
ATOM   1161  HG2 ARG    74      18.648  32.921  57.068  1.00  0.00           H  
ATOM   1162  HG3 ARG    74      18.204  31.543  55.999  1.00  0.00           H  
ATOM   1163  HD2 ARG    74      18.237  30.183  58.354  1.00  0.00           H  
ATOM   1164  HD3 ARG    74      18.317  31.750  59.009  1.00  0.00           H  
ATOM   1165  HE  ARG    74      16.173  30.590  57.273  1.00  0.00           H  
ATOM   1166 HH11 ARG    74      16.900  33.260  59.498  1.00  0.00           H  
ATOM   1167 HH12 ARG    74      15.260  33.733  59.685  1.00  0.00           H  
ATOM   1168 HH21 ARG    74      14.189  31.201  57.408  1.00  0.00           H  
ATOM   1169 HH22 ARG    74      13.665  32.540  58.467  1.00  0.00           H  
ATOM   1170  N   ILE    75      21.948  34.680  56.006  1.00  0.00           N  
ATOM   1171  CA  ILE    75      22.302  35.983  56.637  1.00  0.00           C  
ATOM   1172  C   ILE    75      21.132  36.940  56.613  1.00  0.00           C  
ATOM   1173  O   ILE    75      20.177  36.797  55.838  1.00  0.00           O  
ATOM   1174  CB  ILE    75      23.512  36.585  55.853  1.00  0.00           C  
ATOM   1175  CG2 ILE    75      24.680  35.576  56.081  1.00  0.00           C  
ATOM   1176  CG1 ILE    75      23.237  36.846  54.345  1.00  0.00           C  
ATOM   1177  CD1 ILE    75      24.541  36.879  53.495  1.00  0.00           C  
ATOM   1178  H   ILE    75      22.359  34.403  55.126  1.00  0.00           H  
ATOM   1179  HA  ILE    75      22.421  35.708  57.685  1.00  0.00           H  
ATOM   1180  HB  ILE    75      23.902  37.521  56.253  1.00  0.00           H  
ATOM   1181 HG21 ILE    75      24.653  34.704  55.428  1.00  0.00           H  
ATOM   1182 HG22 ILE    75      25.600  36.152  55.982  1.00  0.00           H  
ATOM   1183 HG23 ILE    75      24.686  35.142  57.081  1.00  0.00           H  
ATOM   1184 HG12 ILE    75      22.665  36.034  53.898  1.00  0.00           H  
ATOM   1185 HG13 ILE    75      22.687  37.780  54.228  1.00  0.00           H  
ATOM   1186 HD11 ILE    75      24.067  37.212  52.572  1.00  0.00           H  
ATOM   1187 HD12 ILE    75      25.325  37.572  53.804  1.00  0.00           H  
ATOM   1188 HD13 ILE    75      24.935  35.869  53.381  1.00  0.00           H  
ATOM   1189  N   SER    76      21.169  37.941  57.488  1.00  0.00           N  
ATOM   1190  CA  SER    76      20.129  39.021  57.777  1.00  0.00           C  
ATOM   1191  C   SER    76      20.000  39.956  56.594  1.00  0.00           C  
ATOM   1192  O   SER    76      20.976  40.531  56.101  1.00  0.00           O  
ATOM   1193  CB  SER    76      20.624  39.684  59.022  1.00  0.00           C  
ATOM   1194  OG  SER    76      19.974  40.971  59.087  1.00  0.00           O  
ATOM   1195  H   SER    76      21.956  37.975  58.121  1.00  0.00           H  
ATOM   1196  HA  SER    76      19.161  38.592  58.038  1.00  0.00           H  
ATOM   1197  HB2 SER    76      20.394  39.177  59.959  1.00  0.00           H  
ATOM   1198  HB3 SER    76      21.703  39.829  58.959  1.00  0.00           H  
ATOM   1199  HG  SER    76      19.087  40.732  59.366  1.00  0.00           H  
ATOM   1200  N   ASP    77      18.812  40.172  56.104  1.00  0.00           N  
ATOM   1201  CA  ASP    77      18.544  40.979  54.906  1.00  0.00           C  
ATOM   1202  C   ASP    77      19.128  40.382  53.578  1.00  0.00           C  
ATOM   1203  O   ASP    77      19.353  41.088  52.545  1.00  0.00           O  
ATOM   1204  CB  ASP    77      18.794  42.505  55.094  1.00  0.00           C  
ATOM   1205  CG  ASP    77      18.377  42.995  56.475  1.00  0.00           C  
ATOM   1206  OD1 ASP    77      17.300  42.626  56.989  1.00  0.00           O  
ATOM   1207  OD2 ASP    77      19.039  43.863  57.042  1.00  0.00           O1-
ATOM   1208  H   ASP    77      17.978  39.839  56.567  1.00  0.00           H  
ATOM   1209  HA  ASP    77      17.457  40.910  54.948  1.00  0.00           H  
ATOM   1210  HB2 ASP    77      19.864  42.694  55.013  1.00  0.00           H  
ATOM   1211  HB3 ASP    77      18.238  43.206  54.471  1.00  0.00           H  
ATOM   1212  N   ALA    78      19.285  39.062  53.516  1.00  0.00           N  
ATOM   1213  CA  ALA    78      19.824  38.410  52.326  1.00  0.00           C  
ATOM   1214  C   ALA    78      19.201  38.757  50.954  1.00  0.00           C  
ATOM   1215  O   ALA    78      19.822  38.563  49.863  1.00  0.00           O  
ATOM   1216  CB  ALA    78      19.779  36.849  52.442  1.00  0.00           C  
ATOM   1217  H   ALA    78      19.236  38.562  54.392  1.00  0.00           H  
ATOM   1218  HA  ALA    78      20.853  38.765  52.265  1.00  0.00           H  
ATOM   1219  HB1 ALA    78      20.290  36.508  53.343  1.00  0.00           H  
ATOM   1220  HB2 ALA    78      18.735  36.556  52.337  1.00  0.00           H  
ATOM   1221  HB3 ALA    78      20.371  36.342  51.680  1.00  0.00           H  
ATOM   1222  N   HIS    79      17.977  39.229  50.876  1.00  0.00           N  
ATOM   1223  CA  HIS    79      17.378  39.714  49.583  1.00  0.00           C  
ATOM   1224  C   HIS    79      18.209  40.816  48.960  1.00  0.00           C  
ATOM   1225  O   HIS    79      18.439  40.849  47.733  1.00  0.00           O  
ATOM   1226  CB  HIS    79      16.030  40.285  50.016  1.00  0.00           C  
ATOM   1227  CG  HIS    79      15.362  40.997  48.829  1.00  0.00           C  
ATOM   1228  ND1 HIS    79      15.003  40.299  47.670  1.00  0.00           N  
ATOM   1229  CE1 HIS    79      14.669  41.280  46.789  1.00  0.00           C  
ATOM   1230  NE2 HIS    79      14.685  42.527  47.385  1.00  0.00           N  
ATOM   1231  CD2 HIS    79      15.149  42.357  48.673  1.00  0.00           C  
ATOM   1232  H   HIS    79      17.465  39.308  51.743  1.00  0.00           H  
ATOM   1233  HA  HIS    79      17.352  38.825  48.953  1.00  0.00           H  
ATOM   1234  HB2 HIS    79      15.477  39.415  50.370  1.00  0.00           H  
ATOM   1235  HB3 HIS    79      16.261  41.014  50.793  1.00  0.00           H  
ATOM   1236  HE1 HIS    79      14.224  41.116  45.818  1.00  0.00           H  
ATOM   1237  HE2 HIS    79      14.323  43.340  46.908  1.00  0.00           H  
ATOM   1238  HD2 HIS    79      15.245  43.133  49.418  1.00  0.00           H  
ATOM   1239  N   LEU    80      18.742  41.672  49.801  1.00  0.00           N  
ATOM   1240  CA  LEU    80      19.622  42.755  49.425  1.00  0.00           C  
ATOM   1241  C   LEU    80      20.985  42.212  48.898  1.00  0.00           C  
ATOM   1242  O   LEU    80      21.569  42.781  47.940  1.00  0.00           O  
ATOM   1243  CB  LEU    80      19.959  43.604  50.723  1.00  0.00           C  
ATOM   1244  CG  LEU    80      18.797  44.332  51.442  1.00  0.00           C  
ATOM   1245  CD1 LEU    80      19.402  45.532  52.117  1.00  0.00           C  
ATOM   1246  CD2 LEU    80      17.646  44.796  50.495  1.00  0.00           C  
ATOM   1247  H   LEU    80      18.466  41.486  50.754  1.00  0.00           H  
ATOM   1248  HA  LEU    80      19.204  43.419  48.668  1.00  0.00           H  
ATOM   1249  HB2 LEU    80      20.535  43.092  51.493  1.00  0.00           H  
ATOM   1250  HB3 LEU    80      20.664  44.351  50.358  1.00  0.00           H  
ATOM   1251  HG  LEU    80      18.283  43.603  52.069  1.00  0.00           H  
ATOM   1252 HD11 LEU    80      18.611  46.039  52.671  1.00  0.00           H  
ATOM   1253 HD12 LEU    80      20.108  45.027  52.776  1.00  0.00           H  
ATOM   1254 HD13 LEU    80      19.808  46.235  51.390  1.00  0.00           H  
ATOM   1255 HD21 LEU    80      18.087  45.374  49.684  1.00  0.00           H  
ATOM   1256 HD22 LEU    80      17.190  43.980  49.935  1.00  0.00           H  
ATOM   1257 HD23 LEU    80      16.890  45.390  51.009  1.00  0.00           H  
ATOM   1258  N   ALA    81      21.522  41.178  49.509  1.00  0.00           N  
ATOM   1259  CA  ALA    81      22.661  40.496  48.879  1.00  0.00           C  
ATOM   1260  C   ALA    81      22.439  39.954  47.528  1.00  0.00           C  
ATOM   1261  O   ALA    81      23.283  39.968  46.633  1.00  0.00           O  
ATOM   1262  CB  ALA    81      23.173  39.444  49.940  1.00  0.00           C  
ATOM   1263  H   ALA    81      21.112  40.840  50.367  1.00  0.00           H  
ATOM   1264  HA  ALA    81      23.512  41.178  48.853  1.00  0.00           H  
ATOM   1265  HB1 ALA    81      24.059  38.959  49.530  1.00  0.00           H  
ATOM   1266  HB2 ALA    81      23.440  39.996  50.842  1.00  0.00           H  
ATOM   1267  HB3 ALA    81      22.312  38.786  50.054  1.00  0.00           H  
ATOM   1268  N   ASP    82      21.322  39.297  47.322  1.00  0.00           N  
ATOM   1269  CA  ASP    82      20.868  38.692  46.003  1.00  0.00           C  
ATOM   1270  C   ASP    82      20.402  39.764  45.006  1.00  0.00           C  
ATOM   1271  O   ASP    82      20.420  39.526  43.777  1.00  0.00           O  
ATOM   1272  CB  ASP    82      19.903  37.481  46.234  1.00  0.00           C  
ATOM   1273  CG  ASP    82      20.509  36.300  47.053  1.00  0.00           C  
ATOM   1274  OD1 ASP    82      21.656  36.335  47.482  1.00  0.00           O  
ATOM   1275  OD2 ASP    82      19.774  35.291  47.342  1.00  0.00           O1-
ATOM   1276  H   ASP    82      20.902  39.131  48.225  1.00  0.00           H  
ATOM   1277  HA  ASP    82      21.721  38.115  45.647  1.00  0.00           H  
ATOM   1278  HB2 ASP    82      19.038  37.892  46.753  1.00  0.00           H  
ATOM   1279  HB3 ASP    82      19.559  37.075  45.282  1.00  0.00           H  
ATOM   1280  N   THR    83      20.217  40.970  45.535  1.00  0.00           N  
ATOM   1281  CA  THR    83      19.846  42.144  44.657  1.00  0.00           C  
ATOM   1282  C   THR    83      21.173  42.663  44.059  1.00  0.00           C  
ATOM   1283  O   THR    83      21.000  43.402  43.070  1.00  0.00           O  
ATOM   1284  CB  THR    83      19.098  43.112  45.516  1.00  0.00           C  
ATOM   1285  CG2 THR    83      18.697  44.426  44.775  1.00  0.00           C  
ATOM   1286  OG1 THR    83      17.905  42.544  45.982  1.00  0.00           O  
ATOM   1287  H   THR    83      20.142  41.075  46.537  1.00  0.00           H  
ATOM   1288  HA  THR    83      19.177  41.753  43.890  1.00  0.00           H  
ATOM   1289  HB  THR    83      19.658  43.394  46.407  1.00  0.00           H  
ATOM   1290 HG21 THR    83      18.041  45.020  45.412  1.00  0.00           H  
ATOM   1291 HG22 THR    83      19.530  45.040  44.432  1.00  0.00           H  
ATOM   1292 HG23 THR    83      18.100  44.131  43.912  1.00  0.00           H  
ATOM   1293  HG1 THR    83      18.112  41.746  46.473  1.00  0.00           H  
ATOM   1294  N   MET    84      22.406  42.427  44.614  1.00  0.00           N  
ATOM   1295  CA  MET    84      23.590  43.054  44.034  1.00  0.00           C  
ATOM   1296  C   MET    84      24.639  42.088  43.377  1.00  0.00           C  
ATOM   1297  O   MET    84      25.565  42.387  42.666  1.00  0.00           O  
ATOM   1298  CB  MET    84      24.227  44.038  45.011  1.00  0.00           C  
ATOM   1299  CG  MET    84      25.110  43.385  46.080  1.00  0.00           C  
ATOM   1300  SD  MET    84      25.908  44.440  47.370  1.00  0.00           S  
ATOM   1301  CE  MET    84      24.392  44.903  48.298  1.00  0.00           C  
ATOM   1302  H   MET    84      22.461  41.847  45.439  1.00  0.00           H  
ATOM   1303  HA  MET    84      23.221  43.698  43.235  1.00  0.00           H  
ATOM   1304  HB2 MET    84      24.899  44.698  44.462  1.00  0.00           H  
ATOM   1305  HB3 MET    84      23.447  44.647  45.468  1.00  0.00           H  
ATOM   1306  HG2 MET    84      24.416  42.724  46.598  1.00  0.00           H  
ATOM   1307  HG3 MET    84      25.819  42.724  45.580  1.00  0.00           H  
ATOM   1308  HE1 MET    84      23.801  45.471  47.580  1.00  0.00           H  
ATOM   1309  HE2 MET    84      23.833  44.054  48.691  1.00  0.00           H  
ATOM   1310  HE3 MET    84      24.635  45.578  49.119  1.00  0.00           H  
ATOM   1311  N   ILE    85      24.542  40.750  43.729  1.00  0.00           N  
ATOM   1312  CA  ILE    85      25.549  39.791  43.217  1.00  0.00           C  
ATOM   1313  C   ILE    85      25.847  39.913  41.711  1.00  0.00           C  
ATOM   1314  O   ILE    85      24.932  39.802  40.889  1.00  0.00           O  
ATOM   1315  CB  ILE    85      24.921  38.393  43.672  1.00  0.00           C  
ATOM   1316  CG2 ILE    85      23.619  38.082  42.891  1.00  0.00           C  
ATOM   1317  CG1 ILE    85      25.896  37.264  43.388  1.00  0.00           C  
ATOM   1318  CD1 ILE    85      25.378  35.903  43.879  1.00  0.00           C  
ATOM   1319  H   ILE    85      23.815  40.409  44.341  1.00  0.00           H  
ATOM   1320  HA  ILE    85      26.527  39.950  43.672  1.00  0.00           H  
ATOM   1321  HB  ILE    85      24.759  38.368  44.749  1.00  0.00           H  
ATOM   1322 HG21 ILE    85      23.834  37.607  41.934  1.00  0.00           H  
ATOM   1323 HG22 ILE    85      23.017  37.439  43.534  1.00  0.00           H  
ATOM   1324 HG23 ILE    85      23.107  39.005  42.620  1.00  0.00           H  
ATOM   1325 HG12 ILE    85      26.084  37.280  42.315  1.00  0.00           H  
ATOM   1326 HG13 ILE    85      26.794  37.431  43.983  1.00  0.00           H  
ATOM   1327 HD11 ILE    85      25.736  35.725  44.893  1.00  0.00           H  
ATOM   1328 HD12 ILE    85      24.301  35.742  43.829  1.00  0.00           H  
ATOM   1329 HD13 ILE    85      25.848  35.096  43.316  1.00  0.00           H  
ATOM   1330  N   GLY    86      27.099  40.106  41.311  1.00  0.00           N  
ATOM   1331  CA  GLY    86      27.495  40.035  39.926  1.00  0.00           C  
ATOM   1332  C   GLY    86      27.282  41.307  39.097  1.00  0.00           C  
ATOM   1333  O   GLY    86      27.702  41.320  37.907  1.00  0.00           O  
ATOM   1334  H   GLY    86      27.850  40.471  41.880  1.00  0.00           H  
ATOM   1335  HA2 GLY    86      28.559  39.802  39.896  1.00  0.00           H  
ATOM   1336  HA3 GLY    86      26.946  39.239  39.422  1.00  0.00           H  
ATOM   1337  N   LYS    87      26.530  42.253  39.590  1.00  0.00           N  
ATOM   1338  CA  LYS    87      26.259  43.495  38.869  1.00  0.00           C  
ATOM   1339  C   LYS    87      27.432  44.473  38.817  1.00  0.00           C  
ATOM   1340  O   LYS    87      28.239  44.571  39.780  1.00  0.00           O  
ATOM   1341  CB  LYS    87      25.036  44.229  39.527  1.00  0.00           C  
ATOM   1342  CG  LYS    87      23.822  43.388  39.600  1.00  0.00           C  
ATOM   1343  CD  LYS    87      23.255  42.853  38.296  1.00  0.00           C  
ATOM   1344  CE  LYS    87      22.420  41.564  38.630  1.00  0.00           C  
ATOM   1345  NZ  LYS    87      23.220  40.340  38.550  1.00  0.00           N1+
ATOM   1346  H   LYS    87      26.308  42.119  40.566  1.00  0.00           H  
ATOM   1347  HA  LYS    87      25.988  43.297  37.832  1.00  0.00           H  
ATOM   1348  HB2 LYS    87      25.433  44.594  40.474  1.00  0.00           H  
ATOM   1349  HB3 LYS    87      24.824  45.004  38.790  1.00  0.00           H  
ATOM   1350  HG2 LYS    87      24.042  42.491  40.179  1.00  0.00           H  
ATOM   1351  HG3 LYS    87      23.072  43.887  40.214  1.00  0.00           H  
ATOM   1352  HD2 LYS    87      22.519  43.616  38.044  1.00  0.00           H  
ATOM   1353  HD3 LYS    87      23.916  42.788  37.432  1.00  0.00           H  
ATOM   1354  HE2 LYS    87      21.980  41.650  39.624  1.00  0.00           H  
ATOM   1355  HE3 LYS    87      21.553  41.453  37.979  1.00  0.00           H  
ATOM   1356  HZ1 LYS    87      22.763  39.509  38.895  1.00  0.00           H  
ATOM   1357  HZ2 LYS    87      23.651  40.086  37.673  1.00  0.00           H  
ATOM   1358  HZ3 LYS    87      23.974  40.427  39.216  1.00  0.00           H  
ATOM   1359  N   ALA    88      27.513  45.243  37.762  1.00  0.00           N  
ATOM   1360  CA  ALA    88      28.253  46.547  37.683  1.00  0.00           C  
ATOM   1361  C   ALA    88      27.551  47.478  38.725  1.00  0.00           C  
ATOM   1362  O   ALA    88      26.351  47.565  38.873  1.00  0.00           O  
ATOM   1363  CB  ALA    88      28.172  46.896  36.166  1.00  0.00           C  
ATOM   1364  H   ALA    88      27.098  44.885  36.914  1.00  0.00           H  
ATOM   1365  HA  ALA    88      29.308  46.411  37.919  1.00  0.00           H  
ATOM   1366  HB1 ALA    88      28.529  47.919  36.051  1.00  0.00           H  
ATOM   1367  HB2 ALA    88      28.790  46.276  35.517  1.00  0.00           H  
ATOM   1368  HB3 ALA    88      27.174  46.728  35.761  1.00  0.00           H  
ATOM   1369  N   VAL    89      28.396  48.242  39.419  1.00  0.00           N  
ATOM   1370  CA  VAL    89      28.005  49.125  40.487  1.00  0.00           C  
ATOM   1371  C   VAL    89      28.868  50.405  40.540  1.00  0.00           C  
ATOM   1372  O   VAL    89      30.021  50.369  40.162  1.00  0.00           O  
ATOM   1373  CB  VAL    89      28.048  48.509  41.867  1.00  0.00           C  
ATOM   1374  CG1 VAL    89      26.980  47.329  42.114  1.00  0.00           C  
ATOM   1375  CG2 VAL    89      29.458  47.963  42.163  1.00  0.00           C  
ATOM   1376  H   VAL    89      29.336  48.321  39.058  1.00  0.00           H  
ATOM   1377  HA  VAL    89      26.959  49.418  40.396  1.00  0.00           H  
ATOM   1378  HB  VAL    89      27.766  49.187  42.672  1.00  0.00           H  
ATOM   1379 HG11 VAL    89      25.974  47.728  41.983  1.00  0.00           H  
ATOM   1380 HG12 VAL    89      27.216  46.541  41.400  1.00  0.00           H  
ATOM   1381 HG13 VAL    89      27.074  47.023  43.156  1.00  0.00           H  
ATOM   1382 HG21 VAL    89      29.482  47.449  43.124  1.00  0.00           H  
ATOM   1383 HG22 VAL    89      29.702  47.276  41.352  1.00  0.00           H  
ATOM   1384 HG23 VAL    89      30.119  48.827  42.083  1.00  0.00           H  
ATOM   1385  N   GLU    90      28.293  51.500  40.996  1.00  0.00           N  
ATOM   1386  CA  GLU    90      28.916  52.817  41.364  1.00  0.00           C  
ATOM   1387  C   GLU    90      28.898  53.058  42.919  1.00  0.00           C  
ATOM   1388  O   GLU    90      27.857  52.803  43.569  1.00  0.00           O  
ATOM   1389  CB  GLU    90      28.261  54.020  40.679  1.00  0.00           C  
ATOM   1390  CG  GLU    90      28.313  53.886  39.137  1.00  0.00           C  
ATOM   1391  CD  GLU    90      28.394  55.265  38.377  1.00  0.00           C  
ATOM   1392  OE1 GLU    90      29.135  55.269  37.379  1.00  0.00           O  
ATOM   1393  OE2 GLU    90      27.811  56.233  38.794  1.00  0.00           O1-
ATOM   1394  H   GLU    90      27.323  51.409  41.265  1.00  0.00           H  
ATOM   1395  HA  GLU    90      29.942  52.760  41.002  1.00  0.00           H  
ATOM   1396  HB2 GLU    90      27.222  53.952  41.002  1.00  0.00           H  
ATOM   1397  HB3 GLU    90      28.791  54.955  40.856  1.00  0.00           H  
ATOM   1398  HG2 GLU    90      29.207  53.287  38.960  1.00  0.00           H  
ATOM   1399  HG3 GLU    90      27.467  53.320  38.746  1.00  0.00           H  
ATOM   1400  N   HIS    91      30.057  53.346  43.513  1.00  0.00           N  
ATOM   1401  CA  HIS    91      30.265  53.104  44.917  1.00  0.00           C  
ATOM   1402  C   HIS    91      30.985  54.241  45.631  1.00  0.00           C  
ATOM   1403  O   HIS    91      32.010  54.786  45.172  1.00  0.00           O  
ATOM   1404  CB  HIS    91      31.106  51.794  45.133  1.00  0.00           C  
ATOM   1405  CG  HIS    91      31.208  51.231  46.606  1.00  0.00           C  
ATOM   1406  ND1 HIS    91      31.897  50.113  46.880  1.00  0.00           N  
ATOM   1407  CE1 HIS    91      31.733  49.966  48.210  1.00  0.00           C  
ATOM   1408  NE2 HIS    91      30.872  50.907  48.684  1.00  0.00           N  
ATOM   1409  CD2 HIS    91      30.514  51.704  47.639  1.00  0.00           C  
ATOM   1410  H   HIS    91      30.904  53.533  42.996  1.00  0.00           H  
ATOM   1411  HA  HIS    91      29.258  52.959  45.307  1.00  0.00           H  
ATOM   1412  HB2 HIS    91      30.592  50.989  44.609  1.00  0.00           H  
ATOM   1413  HB3 HIS    91      32.123  51.949  44.770  1.00  0.00           H  
ATOM   1414  HE1 HIS    91      32.095  49.112  48.764  1.00  0.00           H  
ATOM   1415  HE2 HIS    91      30.649  51.024  49.662  1.00  0.00           H  
ATOM   1416  HD2 HIS    91      29.791  52.506  47.625  1.00  0.00           H  
ATOM   1417  N   MET    92      30.386  54.788  46.731  1.00  0.00           N  
ATOM   1418  CA  MET    92      30.656  56.046  47.417  1.00  0.00           C  
ATOM   1419  C   MET    92      31.374  55.849  48.756  1.00  0.00           C  
ATOM   1420  O   MET    92      31.034  54.887  49.431  1.00  0.00           O  
ATOM   1421  CB  MET    92      29.484  56.935  47.488  1.00  0.00           C  
ATOM   1422  CG  MET    92      28.813  57.115  46.070  1.00  0.00           C  
ATOM   1423  SD  MET    92      27.707  58.543  45.834  1.00  0.00           S  
ATOM   1424  CE  MET    92      28.794  59.922  45.249  1.00  0.00           C  
ATOM   1425  H   MET    92      29.476  54.357  46.820  1.00  0.00           H  
ATOM   1426  HA  MET    92      31.366  56.518  46.738  1.00  0.00           H  
ATOM   1427  HB2 MET    92      28.705  56.586  48.166  1.00  0.00           H  
ATOM   1428  HB3 MET    92      29.975  57.846  47.829  1.00  0.00           H  
ATOM   1429  HG2 MET    92      29.643  57.168  45.366  1.00  0.00           H  
ATOM   1430  HG3 MET    92      28.102  56.304  45.913  1.00  0.00           H  
ATOM   1431  HE1 MET    92      28.282  60.874  45.390  1.00  0.00           H  
ATOM   1432  HE2 MET    92      29.694  59.988  45.860  1.00  0.00           H  
ATOM   1433  HE3 MET    92      28.990  59.883  44.178  1.00  0.00           H  
ATOM   1434  N   PHE    93      32.232  56.829  49.089  1.00  0.00           N  
ATOM   1435  CA  PHE    93      33.319  56.801  50.009  1.00  0.00           C  
ATOM   1436  C   PHE    93      33.400  58.087  50.783  1.00  0.00           C  
ATOM   1437  O   PHE    93      33.244  59.211  50.348  1.00  0.00           O  
ATOM   1438  CB  PHE    93      34.610  56.391  49.347  1.00  0.00           C  
ATOM   1439  CG  PHE    93      34.808  54.918  49.109  1.00  0.00           C  
ATOM   1440  CD1 PHE    93      34.301  54.383  47.884  1.00  0.00           C  
ATOM   1441  CE1 PHE    93      34.344  53.014  47.682  1.00  0.00           C  
ATOM   1442  CZ  PHE    93      34.929  52.102  48.577  1.00  0.00           C  
ATOM   1443  CE2 PHE    93      35.523  52.610  49.729  1.00  0.00           C  
ATOM   1444  CD2 PHE    93      35.448  53.951  49.965  1.00  0.00           C  
ATOM   1445  H   PHE    93      32.285  57.642  48.493  1.00  0.00           H  
ATOM   1446  HA  PHE    93      33.167  55.965  50.691  1.00  0.00           H  
ATOM   1447  HB2 PHE    93      34.786  56.952  48.429  1.00  0.00           H  
ATOM   1448  HB3 PHE    93      35.415  56.768  49.978  1.00  0.00           H  
ATOM   1449  HD1 PHE    93      33.843  55.056  47.173  1.00  0.00           H  
ATOM   1450  HE1 PHE    93      34.032  52.555  46.756  1.00  0.00           H  
ATOM   1451  HZ  PHE    93      34.994  51.048  48.352  1.00  0.00           H  
ATOM   1452  HE2 PHE    93      36.112  51.937  50.334  1.00  0.00           H  
ATOM   1453  HD2 PHE    93      35.869  54.283  50.903  1.00  0.00           H  
ATOM   1454  N   GLU    94      33.630  57.843  52.087  1.00  0.00           N  
ATOM   1455  CA  GLU    94      33.714  58.896  53.046  1.00  0.00           C  
ATOM   1456  C   GLU    94      35.161  59.451  53.110  1.00  0.00           C  
ATOM   1457  O   GLU    94      36.178  58.730  53.268  1.00  0.00           O  
ATOM   1458  CB  GLU    94      33.281  58.277  54.432  1.00  0.00           C  
ATOM   1459  CG  GLU    94      31.772  58.104  54.713  1.00  0.00           C  
ATOM   1460  CD  GLU    94      30.839  59.307  54.096  1.00  0.00           C  
ATOM   1461  OE1 GLU    94      29.959  58.971  53.295  1.00  0.00           O  
ATOM   1462  OE2 GLU    94      31.016  60.469  54.482  1.00  0.00           O1-
ATOM   1463  H   GLU    94      33.867  56.919  52.419  1.00  0.00           H  
ATOM   1464  HA  GLU    94      33.070  59.746  52.820  1.00  0.00           H  
ATOM   1465  HB2 GLU    94      33.769  57.309  54.542  1.00  0.00           H  
ATOM   1466  HB3 GLU    94      33.702  58.983  55.147  1.00  0.00           H  
ATOM   1467  HG2 GLU    94      31.478  57.176  54.222  1.00  0.00           H  
ATOM   1468  HG3 GLU    94      31.544  58.029  55.777  1.00  0.00           H  
ATOM   1469  N   THR    95      35.310  60.788  53.133  1.00  0.00           N  
ATOM   1470  CA  THR    95      36.609  61.430  53.023  1.00  0.00           C  
ATOM   1471  C   THR    95      36.696  62.489  54.183  1.00  0.00           C  
ATOM   1472  O   THR    95      35.630  63.080  54.629  1.00  0.00           O  
ATOM   1473  CB  THR    95      36.789  62.072  51.674  1.00  0.00           C  
ATOM   1474  CG2 THR    95      36.756  61.085  50.574  1.00  0.00           C  
ATOM   1475  OG1 THR    95      35.802  63.068  51.379  1.00  0.00           O  
ATOM   1476  H   THR    95      34.493  61.374  53.227  1.00  0.00           H  
ATOM   1477  HA  THR    95      37.434  60.735  53.180  1.00  0.00           H  
ATOM   1478  HB  THR    95      37.789  62.498  51.584  1.00  0.00           H  
ATOM   1479 HG21 THR    95      37.266  60.165  50.859  1.00  0.00           H  
ATOM   1480 HG22 THR    95      35.713  60.860  50.350  1.00  0.00           H  
ATOM   1481 HG23 THR    95      37.239  61.582  49.733  1.00  0.00           H  
ATOM   1482  HG1 THR    95      34.951  62.688  51.607  1.00  0.00           H  
ATOM   1483  N   GLU    96      37.929  62.700  54.547  1.00  0.00           N  
ATOM   1484  CA  GLU    96      38.367  63.637  55.651  1.00  0.00           C  
ATOM   1485  C   GLU    96      38.569  65.085  55.025  1.00  0.00           C  
ATOM   1486  O   GLU    96      38.649  66.080  55.687  1.00  0.00           O  
ATOM   1487  CB  GLU    96      39.713  63.107  56.325  1.00  0.00           C  
ATOM   1488  CG  GLU    96      40.288  63.959  57.469  1.00  0.00           C  
ATOM   1489  CD  GLU    96      39.276  64.418  58.527  1.00  0.00           C  
ATOM   1490  OE1 GLU    96      38.168  63.796  58.685  1.00  0.00           O  
ATOM   1491  OE2 GLU    96      39.559  65.482  59.183  1.00  0.00           O1-
ATOM   1492  H   GLU    96      38.594  62.002  54.244  1.00  0.00           H  
ATOM   1493  HA  GLU    96      37.534  63.660  56.354  1.00  0.00           H  
ATOM   1494  HB2 GLU    96      39.481  62.201  56.887  1.00  0.00           H  
ATOM   1495  HB3 GLU    96      40.490  62.837  55.611  1.00  0.00           H  
ATOM   1496  HG2 GLU    96      41.139  63.434  57.901  1.00  0.00           H  
ATOM   1497  HG3 GLU    96      40.701  64.879  57.054  1.00  0.00           H  
ATOM   1498  N   ASP    97      38.447  65.220  53.721  1.00  0.00           N  
ATOM   1499  CA  ASP    97      38.283  66.499  52.995  1.00  0.00           C  
ATOM   1500  C   ASP    97      36.777  66.889  52.959  1.00  0.00           C  
ATOM   1501  O   ASP    97      36.501  68.058  53.139  1.00  0.00           O  
ATOM   1502  CB  ASP    97      38.946  66.320  51.622  1.00  0.00           C  
ATOM   1503  CG  ASP    97      38.440  67.263  50.524  1.00  0.00           C  
ATOM   1504  OD1 ASP    97      39.285  67.837  49.795  1.00  0.00           O  
ATOM   1505  OD2 ASP    97      37.219  67.425  50.234  1.00  0.00           O1-
ATOM   1506  H   ASP    97      38.372  64.376  53.172  1.00  0.00           H  
ATOM   1507  HA  ASP    97      38.779  67.344  53.472  1.00  0.00           H  
ATOM   1508  HB2 ASP    97      40.036  66.347  51.639  1.00  0.00           H  
ATOM   1509  HB3 ASP    97      38.763  65.264  51.424  1.00  0.00           H  
ATOM   1510  N   GLY    98      35.847  65.932  52.929  1.00  0.00           N  
ATOM   1511  CA  GLY    98      34.402  66.178  53.065  1.00  0.00           C  
ATOM   1512  C   GLY    98      33.700  66.175  51.676  1.00  0.00           C  
ATOM   1513  O   GLY    98      34.309  66.461  50.666  1.00  0.00           O  
ATOM   1514  H   GLY    98      36.243  65.003  52.949  1.00  0.00           H  
ATOM   1515  HA2 GLY    98      33.859  65.353  53.525  1.00  0.00           H  
ATOM   1516  HA3 GLY    98      34.185  67.108  53.590  1.00  0.00           H  
ATOM   1517  N   SER    99      32.442  65.849  51.671  1.00  0.00           N  
ATOM   1518  CA  SER    99      31.622  65.418  50.554  1.00  0.00           C  
ATOM   1519  C   SER    99      31.977  64.015  49.932  1.00  0.00           C  
ATOM   1520  O   SER    99      33.089  63.577  50.032  1.00  0.00           O  
ATOM   1521  CB  SER    99      31.501  66.506  49.456  1.00  0.00           C  
ATOM   1522  OG  SER    99      30.434  66.338  48.532  1.00  0.00           O  
ATOM   1523  H   SER    99      32.032  65.764  52.590  1.00  0.00           H  
ATOM   1524  HA  SER    99      30.630  65.351  51.001  1.00  0.00           H  
ATOM   1525  HB2 SER    99      31.332  67.472  49.931  1.00  0.00           H  
ATOM   1526  HB3 SER    99      32.505  66.481  49.032  1.00  0.00           H  
ATOM   1527  HG  SER    99      30.651  66.871  47.764  1.00  0.00           H  
ATOM   1528  N   LYS   100      31.048  63.273  49.364  1.00  0.00           N  
ATOM   1529  CA  LYS   100      31.295  61.871  49.020  1.00  0.00           C  
ATOM   1530  C   LYS   100      32.101  61.718  47.686  1.00  0.00           C  
ATOM   1531  O   LYS   100      31.666  62.274  46.701  1.00  0.00           O  
ATOM   1532  CB  LYS   100      29.982  61.184  48.794  1.00  0.00           C  
ATOM   1533  CG  LYS   100      29.127  61.095  50.088  1.00  0.00           C  
ATOM   1534  CD  LYS   100      27.800  60.303  49.855  1.00  0.00           C  
ATOM   1535  CE  LYS   100      27.053  60.225  51.189  1.00  0.00           C  
ATOM   1536  NZ  LYS   100      27.517  59.094  52.092  1.00  0.00           N1+
ATOM   1537  H   LYS   100      30.209  63.761  49.084  1.00  0.00           H  
ATOM   1538  HA  LYS   100      31.834  61.409  49.847  1.00  0.00           H  
ATOM   1539  HB2 LYS   100      29.486  61.748  48.006  1.00  0.00           H  
ATOM   1540  HB3 LYS   100      30.091  60.137  48.511  1.00  0.00           H  
ATOM   1541  HG2 LYS   100      29.837  60.732  50.831  1.00  0.00           H  
ATOM   1542  HG3 LYS   100      28.933  62.136  50.347  1.00  0.00           H  
ATOM   1543  HD2 LYS   100      27.161  60.813  49.135  1.00  0.00           H  
ATOM   1544  HD3 LYS   100      28.124  59.329  49.488  1.00  0.00           H  
ATOM   1545  HE2 LYS   100      27.163  61.129  51.789  1.00  0.00           H  
ATOM   1546  HE3 LYS   100      25.994  60.269  50.937  1.00  0.00           H  
ATOM   1547  HZ1 LYS   100      27.036  59.132  52.980  1.00  0.00           H  
ATOM   1548  HZ2 LYS   100      27.260  58.209  51.678  1.00  0.00           H  
ATOM   1549  HZ3 LYS   100      28.510  59.195  52.247  1.00  0.00           H  
ATOM   1550  N   ASP   101      33.306  61.178  47.804  1.00  0.00           N  
ATOM   1551  CA  ASP   101      34.040  60.521  46.770  1.00  0.00           C  
ATOM   1552  C   ASP   101      33.293  59.304  46.179  1.00  0.00           C  
ATOM   1553  O   ASP   101      32.440  58.748  46.875  1.00  0.00           O  
ATOM   1554  CB  ASP   101      35.540  60.227  47.200  1.00  0.00           C  
ATOM   1555  CG  ASP   101      36.442  59.824  46.056  1.00  0.00           C  
ATOM   1556  OD1 ASP   101      37.545  59.338  46.346  1.00  0.00           O  
ATOM   1557  OD2 ASP   101      36.086  59.801  44.881  1.00  0.00           O1-
ATOM   1558  H   ASP   101      33.554  60.845  48.725  1.00  0.00           H  
ATOM   1559  HA  ASP   101      34.059  61.212  45.928  1.00  0.00           H  
ATOM   1560  HB2 ASP   101      35.974  61.136  47.617  1.00  0.00           H  
ATOM   1561  HB3 ASP   101      35.434  59.451  47.957  1.00  0.00           H  
ATOM   1562  N   GLU   102      33.486  58.993  44.929  1.00  0.00           N  
ATOM   1563  CA  GLU   102      32.772  57.885  44.227  1.00  0.00           C  
ATOM   1564  C   GLU   102      33.652  57.172  43.185  1.00  0.00           C  
ATOM   1565  O   GLU   102      34.318  57.798  42.373  1.00  0.00           O  
ATOM   1566  CB  GLU   102      31.505  58.455  43.651  1.00  0.00           C  
ATOM   1567  CG  GLU   102      30.722  57.333  42.901  1.00  0.00           C  
ATOM   1568  CD  GLU   102      29.435  57.766  42.294  1.00  0.00           C  
ATOM   1569  OE1 GLU   102      29.516  58.512  41.304  1.00  0.00           O  
ATOM   1570  OE2 GLU   102      28.351  57.401  42.778  1.00  0.00           O1-
ATOM   1571  H   GLU   102      34.261  59.425  44.448  1.00  0.00           H  
ATOM   1572  HA  GLU   102      32.457  57.160  44.977  1.00  0.00           H  
ATOM   1573  HB2 GLU   102      30.865  58.792  44.467  1.00  0.00           H  
ATOM   1574  HB3 GLU   102      31.668  59.334  43.029  1.00  0.00           H  
ATOM   1575  HG2 GLU   102      31.286  56.893  42.078  1.00  0.00           H  
ATOM   1576  HG3 GLU   102      30.529  56.496  43.571  1.00  0.00           H  
ATOM   1577  N   TRP   103      33.510  55.846  43.121  1.00  0.00           N  
ATOM   1578  CA  TRP   103      34.344  54.839  42.397  1.00  0.00           C  
ATOM   1579  C   TRP   103      33.520  53.856  41.657  1.00  0.00           C  
ATOM   1580  O   TRP   103      32.542  53.329  42.234  1.00  0.00           O  
ATOM   1581  CB  TRP   103      35.259  54.068  43.350  1.00  0.00           C  
ATOM   1582  CG  TRP   103      36.366  54.847  44.137  1.00  0.00           C  
ATOM   1583  CD1 TRP   103      36.058  55.751  45.136  1.00  0.00           C  
ATOM   1584  NE1 TRP   103      37.220  56.355  45.502  1.00  0.00           N  
ATOM   1585  CE2 TRP   103      38.334  55.774  44.906  1.00  0.00           C  
ATOM   1586  CZ2 TRP   103      39.658  56.182  44.997  1.00  0.00           C  
ATOM   1587  CH2 TRP   103      40.582  55.407  44.255  1.00  0.00           C  
ATOM   1588  CZ3 TRP   103      40.152  54.370  43.357  1.00  0.00           C  
ATOM   1589  CE3 TRP   103      38.773  54.071  43.244  1.00  0.00           C  
ATOM   1590  CD2 TRP   103      37.828  54.770  44.065  1.00  0.00           C  
ATOM   1591  H   TRP   103      32.797  55.390  43.671  1.00  0.00           H  
ATOM   1592  HA  TRP   103      35.035  55.350  41.728  1.00  0.00           H  
ATOM   1593  HB2 TRP   103      34.677  53.620  44.156  1.00  0.00           H  
ATOM   1594  HB3 TRP   103      35.789  53.253  42.857  1.00  0.00           H  
ATOM   1595  HD1 TRP   103      35.090  56.048  45.513  1.00  0.00           H  
ATOM   1596  HE1 TRP   103      37.273  57.223  46.015  1.00  0.00           H  
ATOM   1597  HZ2 TRP   103      39.954  56.995  45.643  1.00  0.00           H  
ATOM   1598  HH2 TRP   103      41.653  55.545  44.242  1.00  0.00           H  
ATOM   1599  HZ3 TRP   103      40.899  53.867  42.762  1.00  0.00           H  
ATOM   1600  HE3 TRP   103      38.368  53.355  42.544  1.00  0.00           H  
ATOM   1601  N   ARG   104      33.698  53.636  40.376  1.00  0.00           N  
ATOM   1602  CA  ARG   104      32.994  52.623  39.580  1.00  0.00           C  
ATOM   1603  C   ARG   104      33.582  51.220  39.714  1.00  0.00           C  
ATOM   1604  O   ARG   104      34.769  51.127  39.767  1.00  0.00           O  
ATOM   1605  CB  ARG   104      32.885  53.112  38.156  1.00  0.00           C  
ATOM   1606  CG  ARG   104      32.094  52.135  37.292  1.00  0.00           C  
ATOM   1607  CD  ARG   104      31.825  52.616  35.859  1.00  0.00           C  
ATOM   1608  NE  ARG   104      31.045  53.885  35.840  1.00  0.00           N  
ATOM   1609  CZ  ARG   104      31.076  54.856  34.980  1.00  0.00           C  
ATOM   1610  NH1 ARG   104      31.941  54.943  34.026  1.00  0.00           N  
ATOM   1611  NH2 ARG   104      30.204  55.844  35.041  1.00  0.00           N1+
ATOM   1612  H   ARG   104      34.274  54.335  39.930  1.00  0.00           H  
ATOM   1613  HA  ARG   104      31.996  52.548  40.012  1.00  0.00           H  
ATOM   1614  HB2 ARG   104      32.375  54.060  38.328  1.00  0.00           H  
ATOM   1615  HB3 ARG   104      33.819  53.250  37.612  1.00  0.00           H  
ATOM   1616  HG2 ARG   104      32.447  51.103  37.271  1.00  0.00           H  
ATOM   1617  HG3 ARG   104      31.092  51.942  37.676  1.00  0.00           H  
ATOM   1618  HD2 ARG   104      32.808  52.748  35.408  1.00  0.00           H  
ATOM   1619  HD3 ARG   104      31.311  51.868  35.256  1.00  0.00           H  
ATOM   1620  HE  ARG   104      30.292  53.995  36.503  1.00  0.00           H  
ATOM   1621 HH11 ARG   104      32.497  54.150  33.739  1.00  0.00           H  
ATOM   1622 HH12 ARG   104      31.916  55.719  33.380  1.00  0.00           H  
ATOM   1623 HH21 ARG   104      29.646  55.858  35.882  1.00  0.00           H  
ATOM   1624 HH22 ARG   104      30.221  56.618  34.393  1.00  0.00           H  
ATOM   1625  N   GLY   105      32.793  50.139  39.686  1.00  0.00           N  
ATOM   1626  CA  GLY   105      33.407  48.774  39.833  1.00  0.00           C  
ATOM   1627  C   GLY   105      32.342  47.764  39.538  1.00  0.00           C  
ATOM   1628  O   GLY   105      31.432  47.902  38.699  1.00  0.00           O  
ATOM   1629  H   GLY   105      31.791  50.256  39.717  1.00  0.00           H  
ATOM   1630  HA2 GLY   105      34.298  48.638  39.219  1.00  0.00           H  
ATOM   1631  HA3 GLY   105      33.617  48.731  40.902  1.00  0.00           H  
ATOM   1632  N   MET   106      32.535  46.571  40.085  1.00  0.00           N  
ATOM   1633  CA  MET   106      31.589  45.516  39.923  1.00  0.00           C  
ATOM   1634  C   MET   106      31.685  44.601  41.121  1.00  0.00           C  
ATOM   1635  O   MET   106      32.813  44.307  41.567  1.00  0.00           O  
ATOM   1636  CB  MET   106      31.892  44.752  38.622  1.00  0.00           C  
ATOM   1637  CG  MET   106      30.905  43.711  38.146  1.00  0.00           C  
ATOM   1638  SD  MET   106      31.525  42.585  36.796  1.00  0.00           S  
ATOM   1639  CE  MET   106      31.572  43.700  35.382  1.00  0.00           C  
ATOM   1640  H   MET   106      33.367  46.397  40.631  1.00  0.00           H  
ATOM   1641  HA  MET   106      30.555  45.860  39.920  1.00  0.00           H  
ATOM   1642  HB2 MET   106      32.089  45.374  37.749  1.00  0.00           H  
ATOM   1643  HB3 MET   106      32.830  44.273  38.902  1.00  0.00           H  
ATOM   1644  HG2 MET   106      30.611  43.068  38.976  1.00  0.00           H  
ATOM   1645  HG3 MET   106      30.018  44.224  37.776  1.00  0.00           H  
ATOM   1646  HE1 MET   106      31.785  43.114  34.488  1.00  0.00           H  
ATOM   1647  HE2 MET   106      30.631  44.249  35.363  1.00  0.00           H  
ATOM   1648  HE3 MET   106      32.375  44.385  35.656  1.00  0.00           H  
ATOM   1649  N   VAL   107      30.493  44.180  41.661  1.00  0.00           N  
ATOM   1650  CA  VAL   107      30.414  43.168  42.692  1.00  0.00           C  
ATOM   1651  C   VAL   107      30.467  41.793  42.106  1.00  0.00           C  
ATOM   1652  O   VAL   107      29.777  41.474  41.104  1.00  0.00           O  
ATOM   1653  CB  VAL   107      29.112  43.425  43.492  1.00  0.00           C  
ATOM   1654  CG1 VAL   107      28.804  42.251  44.465  1.00  0.00           C  
ATOM   1655  CG2 VAL   107      29.414  44.612  44.422  1.00  0.00           C  
ATOM   1656  H   VAL   107      29.668  44.368  41.109  1.00  0.00           H  
ATOM   1657  HA  VAL   107      31.249  43.245  43.388  1.00  0.00           H  
ATOM   1658  HB  VAL   107      28.239  43.515  42.845  1.00  0.00           H  
ATOM   1659 HG11 VAL   107      29.771  41.924  44.846  1.00  0.00           H  
ATOM   1660 HG12 VAL   107      28.120  42.650  45.214  1.00  0.00           H  
ATOM   1661 HG13 VAL   107      28.360  41.408  43.936  1.00  0.00           H  
ATOM   1662 HG21 VAL   107      30.168  44.368  45.170  1.00  0.00           H  
ATOM   1663 HG22 VAL   107      29.833  45.425  43.829  1.00  0.00           H  
ATOM   1664 HG23 VAL   107      28.522  45.033  44.886  1.00  0.00           H  
ATOM   1665  N   LEU   108      31.248  40.909  42.724  1.00  0.00           N  
ATOM   1666  CA  LEU   108      31.623  39.732  42.017  1.00  0.00           C  
ATOM   1667  C   LEU   108      30.938  38.484  42.548  1.00  0.00           C  
ATOM   1668  O   LEU   108      30.412  37.647  41.761  1.00  0.00           O  
ATOM   1669  CB  LEU   108      33.189  39.551  42.049  1.00  0.00           C  
ATOM   1670  CG  LEU   108      33.972  40.838  41.636  1.00  0.00           C  
ATOM   1671  CD1 LEU   108      35.461  40.632  41.794  1.00  0.00           C  
ATOM   1672  CD2 LEU   108      33.734  41.354  40.174  1.00  0.00           C  
ATOM   1673  H   LEU   108      31.832  41.224  43.485  1.00  0.00           H  
ATOM   1674  HA  LEU   108      31.372  39.884  40.967  1.00  0.00           H  
ATOM   1675  HB2 LEU   108      33.413  39.322  43.090  1.00  0.00           H  
ATOM   1676  HB3 LEU   108      33.439  38.799  41.300  1.00  0.00           H  
ATOM   1677  HG  LEU   108      33.743  41.561  42.419  1.00  0.00           H  
ATOM   1678 HD11 LEU   108      35.931  39.963  41.073  1.00  0.00           H  
ATOM   1679 HD12 LEU   108      35.960  41.596  41.694  1.00  0.00           H  
ATOM   1680 HD13 LEU   108      35.698  40.407  42.834  1.00  0.00           H  
ATOM   1681 HD21 LEU   108      34.253  42.280  39.927  1.00  0.00           H  
ATOM   1682 HD22 LEU   108      34.153  40.599  39.508  1.00  0.00           H  
ATOM   1683 HD23 LEU   108      32.655  41.423  40.038  1.00  0.00           H  
ATOM   1684  N   ALA   109      30.887  38.330  43.875  1.00  0.00           N  
ATOM   1685  CA  ALA   109      30.312  37.280  44.678  1.00  0.00           C  
ATOM   1686  C   ALA   109      30.175  37.755  46.087  1.00  0.00           C  
ATOM   1687  O   ALA   109      30.967  38.539  46.630  1.00  0.00           O  
ATOM   1688  CB  ALA   109      31.357  36.161  44.610  1.00  0.00           C  
ATOM   1689  H   ALA   109      31.216  39.087  44.457  1.00  0.00           H  
ATOM   1690  HA  ALA   109      29.361  36.956  44.258  1.00  0.00           H  
ATOM   1691  HB1 ALA   109      32.243  36.462  45.169  1.00  0.00           H  
ATOM   1692  HB2 ALA   109      30.870  35.295  45.058  1.00  0.00           H  
ATOM   1693  HB3 ALA   109      31.663  35.899  43.598  1.00  0.00           H  
ATOM   1694  N   ARG   110      29.338  37.100  46.841  1.00  0.00           N  
ATOM   1695  CA  ARG   110      29.332  37.121  48.337  1.00  0.00           C  
ATOM   1696  C   ARG   110      30.616  36.453  48.847  1.00  0.00           C  
ATOM   1697  O   ARG   110      31.036  35.385  48.310  1.00  0.00           O  
ATOM   1698  CB  ARG   110      28.213  36.232  48.935  1.00  0.00           C  
ATOM   1699  CG  ARG   110      26.844  36.765  48.809  1.00  0.00           C  
ATOM   1700  CD  ARG   110      25.995  35.850  49.721  1.00  0.00           C  
ATOM   1701  NE  ARG   110      24.559  35.878  49.332  1.00  0.00           N  
ATOM   1702  CZ  ARG   110      23.663  35.172  50.020  1.00  0.00           C  
ATOM   1703  NH1 ARG   110      23.935  34.466  51.097  1.00  0.00           N  
ATOM   1704  NH2 ARG   110      22.403  35.161  49.737  1.00  0.00           N1+
ATOM   1705  H   ARG   110      28.775  36.429  46.338  1.00  0.00           H  
ATOM   1706  HA  ARG   110      29.181  38.143  48.685  1.00  0.00           H  
ATOM   1707  HB2 ARG   110      28.225  35.238  48.489  1.00  0.00           H  
ATOM   1708  HB3 ARG   110      28.378  36.273  50.012  1.00  0.00           H  
ATOM   1709  HG2 ARG   110      26.892  37.738  49.297  1.00  0.00           H  
ATOM   1710  HG3 ARG   110      26.533  36.703  47.766  1.00  0.00           H  
ATOM   1711  HD2 ARG   110      26.382  34.831  49.742  1.00  0.00           H  
ATOM   1712  HD3 ARG   110      25.917  36.353  50.685  1.00  0.00           H  
ATOM   1713  HE  ARG   110      24.255  36.293  48.463  1.00  0.00           H  
ATOM   1714 HH11 ARG   110      24.875  34.204  51.358  1.00  0.00           H  
ATOM   1715 HH12 ARG   110      23.122  34.095  51.566  1.00  0.00           H  
ATOM   1716 HH21 ARG   110      22.141  35.682  48.913  1.00  0.00           H  
ATOM   1717 HH22 ARG   110      21.738  34.605  50.256  1.00  0.00           H  
ATOM   1718  N   ALA   111      31.175  36.939  49.967  1.00  0.00           N  
ATOM   1719  CA  ALA   111      32.423  36.297  50.440  1.00  0.00           C  
ATOM   1720  C   ALA   111      32.215  35.021  51.292  1.00  0.00           C  
ATOM   1721  O   ALA   111      31.395  34.975  52.249  1.00  0.00           O  
ATOM   1722  CB  ALA   111      33.361  37.308  51.095  1.00  0.00           C  
ATOM   1723  H   ALA   111      30.683  37.582  50.571  1.00  0.00           H  
ATOM   1724  HA  ALA   111      33.003  36.003  49.565  1.00  0.00           H  
ATOM   1725  HB1 ALA   111      32.877  37.709  51.986  1.00  0.00           H  
ATOM   1726  HB2 ALA   111      34.350  36.875  51.247  1.00  0.00           H  
ATOM   1727  HB3 ALA   111      33.432  38.209  50.486  1.00  0.00           H  
ATOM   1728  N   PRO   112      32.936  33.935  50.974  1.00  0.00           N  
ATOM   1729  CA  PRO   112      32.815  32.759  51.784  1.00  0.00           C  
ATOM   1730  C   PRO   112      33.333  32.959  53.175  1.00  0.00           C  
ATOM   1731  O   PRO   112      34.317  33.694  53.317  1.00  0.00           O  
ATOM   1732  CD  PRO   112      33.950  33.776  49.951  1.00  0.00           C  
ATOM   1733  CG  PRO   112      34.535  32.387  50.102  1.00  0.00           C  
ATOM   1734  CB  PRO   112      33.668  31.724  51.102  1.00  0.00           C  
ATOM   1735  HD2 PRO   112      34.804  34.388  50.243  1.00  0.00           H  
ATOM   1736  HD3 PRO   112      33.642  33.768  48.905  1.00  0.00           H  
ATOM   1737  HG2 PRO   112      35.535  32.351  50.536  1.00  0.00           H  
ATOM   1738  HG3 PRO   112      34.497  31.894  49.130  1.00  0.00           H  
ATOM   1739  HB2 PRO   112      34.233  31.144  51.832  1.00  0.00           H  
ATOM   1740  HB3 PRO   112      33.074  30.945  50.623  1.00  0.00           H  
ATOM   1741  HA  PRO   112      31.788  32.395  51.817  1.00  0.00           H  
ATOM   1742  N   VAL   113      32.708  32.359  54.198  1.00  0.00           N  
ATOM   1743  CA  VAL   113      33.138  32.371  55.675  1.00  0.00           C  
ATOM   1744  C   VAL   113      32.741  33.635  56.335  1.00  0.00           C  
ATOM   1745  O   VAL   113      32.028  33.564  57.331  1.00  0.00           O  
ATOM   1746  CB  VAL   113      34.596  31.927  55.954  1.00  0.00           C  
ATOM   1747  CG1 VAL   113      34.933  31.560  57.373  1.00  0.00           C  
ATOM   1748  CG2 VAL   113      34.899  30.654  55.165  1.00  0.00           C  
ATOM   1749  H   VAL   113      31.837  31.866  54.063  1.00  0.00           H  
ATOM   1750  HA  VAL   113      32.537  31.630  56.203  1.00  0.00           H  
ATOM   1751  HB  VAL   113      35.279  32.726  55.664  1.00  0.00           H  
ATOM   1752 HG11 VAL   113      34.115  30.898  57.658  1.00  0.00           H  
ATOM   1753 HG12 VAL   113      35.944  31.156  57.430  1.00  0.00           H  
ATOM   1754 HG13 VAL   113      34.773  32.514  57.877  1.00  0.00           H  
ATOM   1755 HG21 VAL   113      34.171  29.878  55.402  1.00  0.00           H  
ATOM   1756 HG22 VAL   113      35.093  30.772  54.099  1.00  0.00           H  
ATOM   1757 HG23 VAL   113      35.810  30.199  55.551  1.00  0.00           H  
ATOM   1758  N   MET   114      33.188  34.766  55.773  1.00  0.00           N  
ATOM   1759  CA  MET   114      32.850  36.124  56.169  1.00  0.00           C  
ATOM   1760  C   MET   114      31.557  36.464  55.407  1.00  0.00           C  
ATOM   1761  O   MET   114      31.609  37.269  54.511  1.00  0.00           O  
ATOM   1762  CB  MET   114      34.000  37.141  56.072  1.00  0.00           C  
ATOM   1763  CG  MET   114      35.111  36.958  57.044  1.00  0.00           C  
ATOM   1764  SD  MET   114      36.653  37.636  56.505  1.00  0.00           S  
ATOM   1765  CE  MET   114      36.293  39.432  56.809  1.00  0.00           C  
ATOM   1766  H   MET   114      33.744  34.794  54.930  1.00  0.00           H  
ATOM   1767  HA  MET   114      32.537  36.092  57.213  1.00  0.00           H  
ATOM   1768  HB2 MET   114      34.270  37.060  55.020  1.00  0.00           H  
ATOM   1769  HB3 MET   114      33.710  38.188  56.164  1.00  0.00           H  
ATOM   1770  HG2 MET   114      34.782  37.387  57.990  1.00  0.00           H  
ATOM   1771  HG3 MET   114      35.248  35.878  57.086  1.00  0.00           H  
ATOM   1772  HE1 MET   114      35.714  39.604  57.717  1.00  0.00           H  
ATOM   1773  HE2 MET   114      37.301  39.837  56.896  1.00  0.00           H  
ATOM   1774  HE3 MET   114      35.785  39.760  55.902  1.00  0.00           H  
ATOM   1775  N   ASN   115      30.448  35.889  55.810  1.00  0.00           N  
ATOM   1776  CA  ASN   115      29.188  35.809  55.123  1.00  0.00           C  
ATOM   1777  C   ASN   115      28.501  37.171  54.953  1.00  0.00           C  
ATOM   1778  O   ASN   115      27.835  37.418  53.958  1.00  0.00           O  
ATOM   1779  CB  ASN   115      28.302  34.722  55.737  1.00  0.00           C  
ATOM   1780  CG  ASN   115      28.852  33.300  55.997  1.00  0.00           C  
ATOM   1781  OD1 ASN   115      29.871  32.926  55.548  1.00  0.00           O  
ATOM   1782  ND2 ASN   115      28.225  32.416  56.771  1.00  0.00           N  
ATOM   1783  H   ASN   115      30.481  35.361  56.670  1.00  0.00           H  
ATOM   1784  HA  ASN   115      29.424  35.512  54.101  1.00  0.00           H  
ATOM   1785  HB2 ASN   115      27.786  35.098  56.620  1.00  0.00           H  
ATOM   1786  HB3 ASN   115      27.418  34.566  55.119  1.00  0.00           H  
ATOM   1787 HD21 ASN   115      27.285  32.533  57.121  1.00  0.00           H  
ATOM   1788 HD22 ASN   115      28.738  31.562  56.937  1.00  0.00           H  
ATOM   1789  N   THR   116      28.690  38.101  55.885  1.00  0.00           N  
ATOM   1790  CA  THR   116      28.241  39.549  55.638  1.00  0.00           C  
ATOM   1791  C   THR   116      29.149  40.406  54.675  1.00  0.00           C  
ATOM   1792  O   THR   116      28.865  41.611  54.514  1.00  0.00           O  
ATOM   1793  CB  THR   116      28.073  40.240  56.987  1.00  0.00           C  
ATOM   1794  CG2 THR   116      27.329  39.459  58.104  1.00  0.00           C  
ATOM   1795  OG1 THR   116      29.308  40.745  57.419  1.00  0.00           O  
ATOM   1796  H   THR   116      29.303  37.996  56.681  1.00  0.00           H  
ATOM   1797  HA  THR   116      27.252  39.554  55.179  1.00  0.00           H  
ATOM   1798  HB  THR   116      27.491  41.151  56.841  1.00  0.00           H  
ATOM   1799 HG21 THR   116      27.224  40.015  59.035  1.00  0.00           H  
ATOM   1800 HG22 THR   116      26.407  39.067  57.676  1.00  0.00           H  
ATOM   1801 HG23 THR   116      27.818  38.532  58.403  1.00  0.00           H  
ATOM   1802  HG1 THR   116      29.698  40.025  57.920  1.00  0.00           H  
ATOM   1803  N   TRP   117      30.307  39.883  54.196  1.00  0.00           N  
ATOM   1804  CA  TRP   117      31.228  40.487  53.267  1.00  0.00           C  
ATOM   1805  C   TRP   117      30.978  40.112  51.757  1.00  0.00           C  
ATOM   1806  O   TRP   117      30.096  39.250  51.455  1.00  0.00           O  
ATOM   1807  CB  TRP   117      32.740  40.344  53.711  1.00  0.00           C  
ATOM   1808  CG  TRP   117      33.091  40.784  55.164  1.00  0.00           C  
ATOM   1809  CD1 TRP   117      32.459  40.427  56.311  1.00  0.00           C  
ATOM   1810  NE1 TRP   117      32.858  41.245  57.320  1.00  0.00           N  
ATOM   1811  CE2 TRP   117      33.849  42.087  56.913  1.00  0.00           C  
ATOM   1812  CZ2 TRP   117      34.424  43.166  57.549  1.00  0.00           C  
ATOM   1813  CH2 TRP   117      35.340  44.007  56.887  1.00  0.00           C  
ATOM   1814  CZ3 TRP   117      35.684  43.554  55.594  1.00  0.00           C  
ATOM   1815  CE3 TRP   117      35.127  42.416  54.962  1.00  0.00           C  
ATOM   1816  CD2 TRP   117      34.125  41.726  55.582  1.00  0.00           C  
ATOM   1817  H   TRP   117      30.428  38.881  54.216  1.00  0.00           H  
ATOM   1818  HA  TRP   117      31.046  41.557  53.368  1.00  0.00           H  
ATOM   1819  HB2 TRP   117      32.992  39.285  53.662  1.00  0.00           H  
ATOM   1820  HB3 TRP   117      33.370  40.902  53.019  1.00  0.00           H  
ATOM   1821  HD1 TRP   117      31.554  39.840  56.369  1.00  0.00           H  
ATOM   1822  HE1 TRP   117      32.465  41.291  58.249  1.00  0.00           H  
ATOM   1823  HZ2 TRP   117      34.137  43.404  58.562  1.00  0.00           H  
ATOM   1824  HH2 TRP   117      35.780  44.887  57.335  1.00  0.00           H  
ATOM   1825  HZ3 TRP   117      36.465  44.097  55.084  1.00  0.00           H  
ATOM   1826  HE3 TRP   117      35.486  42.249  53.957  1.00  0.00           H  
ATOM   1827  N   PHE   118      31.644  40.812  50.858  1.00  0.00           N  
ATOM   1828  CA  PHE   118      31.622  40.588  49.390  1.00  0.00           C  
ATOM   1829  C   PHE   118      32.987  40.830  48.828  1.00  0.00           C  
ATOM   1830  O   PHE   118      33.713  41.592  49.391  1.00  0.00           O  
ATOM   1831  CB  PHE   118      30.819  41.736  48.730  1.00  0.00           C  
ATOM   1832  CG  PHE   118      29.325  41.640  49.034  1.00  0.00           C  
ATOM   1833  CD1 PHE   118      28.877  42.242  50.199  1.00  0.00           C  
ATOM   1834  CE1 PHE   118      27.534  42.058  50.560  1.00  0.00           C  
ATOM   1835  CZ  PHE   118      26.665  41.361  49.756  1.00  0.00           C  
ATOM   1836  CE2 PHE   118      27.062  40.845  48.533  1.00  0.00           C  
ATOM   1837  CD2 PHE   118      28.428  40.999  48.096  1.00  0.00           C  
ATOM   1838  H   PHE   118      32.313  41.513  51.143  1.00  0.00           H  
ATOM   1839  HA  PHE   118      31.282  39.588  49.120  1.00  0.00           H  
ATOM   1840  HB2 PHE   118      31.223  42.642  49.182  1.00  0.00           H  
ATOM   1841  HB3 PHE   118      31.027  41.914  47.675  1.00  0.00           H  
ATOM   1842  HD1 PHE   118      29.620  42.610  50.891  1.00  0.00           H  
ATOM   1843  HE1 PHE   118      27.192  42.288  51.558  1.00  0.00           H  
ATOM   1844  HZ  PHE   118      25.628  41.285  50.046  1.00  0.00           H  
ATOM   1845  HE2 PHE   118      26.261  40.343  48.011  1.00  0.00           H  
ATOM   1846  HD2 PHE   118      28.752  40.447  47.226  1.00  0.00           H  
ATOM   1847  N   TYR   119      33.256  40.103  47.724  1.00  0.00           N  
ATOM   1848  CA  TYR   119      34.319  40.454  46.742  1.00  0.00           C  
ATOM   1849  C   TYR   119      33.900  41.603  45.828  1.00  0.00           C  
ATOM   1850  O   TYR   119      32.769  41.673  45.393  1.00  0.00           O  
ATOM   1851  CB  TYR   119      34.652  39.096  46.001  1.00  0.00           C  
ATOM   1852  CG  TYR   119      35.073  37.787  46.716  1.00  0.00           C  
ATOM   1853  CD1 TYR   119      34.932  36.625  45.942  1.00  0.00           C  
ATOM   1854  CE1 TYR   119      35.429  35.397  46.416  1.00  0.00           C  
ATOM   1855  CZ  TYR   119      36.016  35.352  47.662  1.00  0.00           C  
ATOM   1856  OH  TYR   119      36.520  34.195  48.057  1.00  0.00           O  
ATOM   1857  CE2 TYR   119      36.130  36.527  48.541  1.00  0.00           C  
ATOM   1858  CD2 TYR   119      35.778  37.754  48.006  1.00  0.00           C  
ATOM   1859  H   TYR   119      32.507  39.542  47.346  1.00  0.00           H  
ATOM   1860  HA  TYR   119      35.124  40.822  47.378  1.00  0.00           H  
ATOM   1861  HB2 TYR   119      33.693  38.814  45.569  1.00  0.00           H  
ATOM   1862  HB3 TYR   119      35.373  39.160  45.185  1.00  0.00           H  
ATOM   1863  HD1 TYR   119      34.479  36.780  44.974  1.00  0.00           H  
ATOM   1864  HE1 TYR   119      35.349  34.499  45.822  1.00  0.00           H  
ATOM   1865  HH  TYR   119      36.201  33.494  47.484  1.00  0.00           H  
ATOM   1866  HE2 TYR   119      36.800  36.507  49.388  1.00  0.00           H  
ATOM   1867  HD2 TYR   119      36.078  38.609  48.595  1.00  0.00           H  
ATOM   1868  N   ILE   120      34.777  42.465  45.337  1.00  0.00           N  
ATOM   1869  CA  ILE   120      34.554  43.635  44.423  1.00  0.00           C  
ATOM   1870  C   ILE   120      35.957  44.019  43.821  1.00  0.00           C  
ATOM   1871  O   ILE   120      36.954  43.437  44.104  1.00  0.00           O  
ATOM   1872  CB  ILE   120      33.936  44.744  45.163  1.00  0.00           C  
ATOM   1873  CG2 ILE   120      34.941  45.242  46.294  1.00  0.00           C  
ATOM   1874  CG1 ILE   120      33.602  46.007  44.349  1.00  0.00           C  
ATOM   1875  CD1 ILE   120      32.699  47.111  44.992  1.00  0.00           C  
ATOM   1876  H   ILE   120      35.731  42.298  45.624  1.00  0.00           H  
ATOM   1877  HA  ILE   120      33.811  43.400  43.660  1.00  0.00           H  
ATOM   1878  HB  ILE   120      32.980  44.379  45.538  1.00  0.00           H  
ATOM   1879 HG21 ILE   120      35.963  45.477  45.996  1.00  0.00           H  
ATOM   1880 HG22 ILE   120      34.636  46.171  46.779  1.00  0.00           H  
ATOM   1881 HG23 ILE   120      34.996  44.388  46.968  1.00  0.00           H  
ATOM   1882 HG12 ILE   120      34.451  46.485  43.862  1.00  0.00           H  
ATOM   1883 HG13 ILE   120      33.049  45.605  43.500  1.00  0.00           H  
ATOM   1884 HD11 ILE   120      32.416  47.906  44.302  1.00  0.00           H  
ATOM   1885 HD12 ILE   120      31.754  46.607  45.195  1.00  0.00           H  
ATOM   1886 HD13 ILE   120      33.207  47.419  45.906  1.00  0.00           H  
ATOM   1887  N   THR   121      35.852  44.792  42.749  1.00  0.00           N  
ATOM   1888  CA  THR   121      36.983  45.337  41.951  1.00  0.00           C  
ATOM   1889  C   THR   121      36.482  46.656  41.284  1.00  0.00           C  
ATOM   1890  O   THR   121      35.279  46.871  41.167  1.00  0.00           O  
ATOM   1891  CB  THR   121      37.462  44.315  40.945  1.00  0.00           C  
ATOM   1892  CG2 THR   121      36.550  44.241  39.703  1.00  0.00           C  
ATOM   1893  OG1 THR   121      38.713  44.752  40.348  1.00  0.00           O  
ATOM   1894  H   THR   121      34.931  45.036  42.414  1.00  0.00           H  
ATOM   1895  HA  THR   121      37.766  45.619  42.655  1.00  0.00           H  
ATOM   1896  HB  THR   121      37.468  43.329  41.409  1.00  0.00           H  
ATOM   1897 HG21 THR   121      36.793  43.426  39.021  1.00  0.00           H  
ATOM   1898 HG22 THR   121      35.507  43.998  39.909  1.00  0.00           H  
ATOM   1899 HG23 THR   121      36.553  45.172  39.136  1.00  0.00           H  
ATOM   1900  HG1 THR   121      39.364  44.602  41.038  1.00  0.00           H  
ATOM   1901  N   TYR   122      37.478  47.531  40.859  1.00  0.00           N  
ATOM   1902  CA  TYR   122      37.163  48.933  40.492  1.00  0.00           C  
ATOM   1903  C   TYR   122      37.870  49.404  39.241  1.00  0.00           C  
ATOM   1904  O   TYR   122      39.024  49.022  38.935  1.00  0.00           O  
ATOM   1905  CB  TYR   122      37.543  49.849  41.621  1.00  0.00           C  
ATOM   1906  CG  TYR   122      36.762  49.662  42.867  1.00  0.00           C  
ATOM   1907  CD1 TYR   122      37.233  48.830  43.876  1.00  0.00           C  
ATOM   1908  CE1 TYR   122      36.520  48.707  45.119  1.00  0.00           C  
ATOM   1909  CZ  TYR   122      35.350  49.478  45.324  1.00  0.00           C  
ATOM   1910  OH  TYR   122      34.643  49.380  46.537  1.00  0.00           O  
ATOM   1911  CE2 TYR   122      34.798  50.220  44.264  1.00  0.00           C  
ATOM   1912  CD2 TYR   122      35.535  50.400  43.083  1.00  0.00           C  
ATOM   1913  H   TYR   122      38.473  47.357  40.880  1.00  0.00           H  
ATOM   1914  HA  TYR   122      36.086  49.054  40.377  1.00  0.00           H  
ATOM   1915  HB2 TYR   122      38.614  49.697  41.751  1.00  0.00           H  
ATOM   1916  HB3 TYR   122      37.417  50.847  41.201  1.00  0.00           H  
ATOM   1917  HD1 TYR   122      38.149  48.280  43.724  1.00  0.00           H  
ATOM   1918  HE1 TYR   122      36.862  48.143  45.974  1.00  0.00           H  
ATOM   1919  HH  TYR   122      33.702  49.567  46.516  1.00  0.00           H  
ATOM   1920  HE2 TYR   122      33.805  50.645  44.265  1.00  0.00           H  
ATOM   1921  HD2 TYR   122      35.131  50.979  42.265  1.00  0.00           H  
ATOM   1922  N   GLU   123      37.209  50.297  38.508  1.00  0.00           N  
ATOM   1923  CA  GLU   123      37.847  50.900  37.373  1.00  0.00           C  
ATOM   1924  C   GLU   123      39.309  51.429  37.547  1.00  0.00           C  
ATOM   1925  O   GLU   123      40.212  51.097  36.834  1.00  0.00           O  
ATOM   1926  CB  GLU   123      36.960  51.973  36.677  1.00  0.00           C  
ATOM   1927  CG  GLU   123      35.618  51.359  36.212  1.00  0.00           C  
ATOM   1928  CD  GLU   123      35.812  50.307  35.197  1.00  0.00           C  
ATOM   1929  OE1 GLU   123      34.973  49.403  35.015  1.00  0.00           O  
ATOM   1930  OE2 GLU   123      36.768  50.388  34.385  1.00  0.00           O1-
ATOM   1931  H   GLU   123      36.316  50.600  38.871  1.00  0.00           H  
ATOM   1932  HA  GLU   123      37.951  50.097  36.644  1.00  0.00           H  
ATOM   1933  HB2 GLU   123      36.703  52.827  37.304  1.00  0.00           H  
ATOM   1934  HB3 GLU   123      37.547  52.375  35.851  1.00  0.00           H  
ATOM   1935  HG2 GLU   123      35.107  50.946  37.083  1.00  0.00           H  
ATOM   1936  HG3 GLU   123      34.883  52.101  35.900  1.00  0.00           H  
ATOM   1937  N   LYS   124      39.512  52.214  38.636  1.00  0.00           N  
ATOM   1938  CA  LYS   124      40.750  52.901  39.015  1.00  0.00           C  
ATOM   1939  C   LYS   124      41.655  51.966  39.859  1.00  0.00           C  
ATOM   1940  O   LYS   124      42.670  52.456  40.351  1.00  0.00           O  
ATOM   1941  CB  LYS   124      40.378  54.207  39.738  1.00  0.00           C  
ATOM   1942  CG  LYS   124      39.698  55.331  38.940  1.00  0.00           C  
ATOM   1943  CD  LYS   124      39.857  56.659  39.655  1.00  0.00           C  
ATOM   1944  CE  LYS   124      39.113  56.756  41.018  1.00  0.00           C  
ATOM   1945  NZ  LYS   124      39.555  57.915  41.854  1.00  0.00           N1+
ATOM   1946  H   LYS   124      38.685  52.408  39.183  1.00  0.00           H  
ATOM   1947  HA  LYS   124      41.339  53.091  38.118  1.00  0.00           H  
ATOM   1948  HB2 LYS   124      39.830  53.933  40.640  1.00  0.00           H  
ATOM   1949  HB3 LYS   124      41.405  54.510  39.945  1.00  0.00           H  
ATOM   1950  HG2 LYS   124      40.142  55.456  37.953  1.00  0.00           H  
ATOM   1951  HG3 LYS   124      38.645  55.093  38.785  1.00  0.00           H  
ATOM   1952  HD2 LYS   124      40.888  56.997  39.757  1.00  0.00           H  
ATOM   1953  HD3 LYS   124      39.451  57.463  39.041  1.00  0.00           H  
ATOM   1954  HE2 LYS   124      38.082  56.861  40.682  1.00  0.00           H  
ATOM   1955  HE3 LYS   124      39.296  55.807  41.522  1.00  0.00           H  
ATOM   1956  HZ1 LYS   124      40.491  57.788  42.213  1.00  0.00           H  
ATOM   1957  HZ2 LYS   124      39.629  58.712  41.237  1.00  0.00           H  
ATOM   1958  HZ3 LYS   124      38.937  58.253  42.578  1.00  0.00           H  
ATOM   1959  N   ASP   125      41.358  50.647  40.075  1.00  0.00           N  
ATOM   1960  CA  ASP   125      42.253  49.575  40.653  1.00  0.00           C  
ATOM   1961  C   ASP   125      41.657  48.170  40.359  1.00  0.00           C  
ATOM   1962  O   ASP   125      40.625  47.765  40.899  1.00  0.00           O  
ATOM   1963  CB  ASP   125      42.355  49.837  42.189  1.00  0.00           C  
ATOM   1964  CG  ASP   125      43.542  49.073  42.823  1.00  0.00           C  
ATOM   1965  OD1 ASP   125      43.849  49.306  44.039  1.00  0.00           O  
ATOM   1966  OD2 ASP   125      44.106  48.190  42.188  1.00  0.00           O1-
ATOM   1967  H   ASP   125      40.467  50.311  39.739  1.00  0.00           H  
ATOM   1968  HA  ASP   125      43.278  49.576  40.282  1.00  0.00           H  
ATOM   1969  HB2 ASP   125      42.453  50.913  42.336  1.00  0.00           H  
ATOM   1970  HB3 ASP   125      41.468  49.407  42.655  1.00  0.00           H  
ATOM   1971  N   PRO   126      42.305  47.417  39.467  1.00  0.00           N  
ATOM   1972  CA  PRO   126      42.109  45.981  39.169  1.00  0.00           C  
ATOM   1973  C   PRO   126      42.426  44.951  40.289  1.00  0.00           C  
ATOM   1974  O   PRO   126      42.023  43.782  40.017  1.00  0.00           O  
ATOM   1975  CD  PRO   126      43.087  47.964  38.357  1.00  0.00           C  
ATOM   1976  CG  PRO   126      42.924  47.000  37.158  1.00  0.00           C  
ATOM   1977  CB  PRO   126      42.911  45.646  37.932  1.00  0.00           C  
ATOM   1978  HD2 PRO   126      44.121  48.106  38.671  1.00  0.00           H  
ATOM   1979  HD3 PRO   126      42.778  48.974  38.088  1.00  0.00           H  
ATOM   1980  HG2 PRO   126      43.781  47.147  36.501  1.00  0.00           H  
ATOM   1981  HG3 PRO   126      42.015  47.187  36.586  1.00  0.00           H  
ATOM   1982  HB2 PRO   126      43.881  45.358  38.338  1.00  0.00           H  
ATOM   1983  HB3 PRO   126      42.442  44.898  37.292  1.00  0.00           H  
ATOM   1984  HA  PRO   126      41.041  45.819  39.028  1.00  0.00           H  
ATOM   1985  N   VAL   127      43.014  45.369  41.391  1.00  0.00           N  
ATOM   1986  CA  VAL   127      43.173  44.516  42.554  1.00  0.00           C  
ATOM   1987  C   VAL   127      41.754  44.211  43.165  1.00  0.00           C  
ATOM   1988  O   VAL   127      40.748  44.903  43.069  1.00  0.00           O  
ATOM   1989  CB  VAL   127      44.083  45.072  43.669  1.00  0.00           C  
ATOM   1990  CG1 VAL   127      43.935  44.437  45.026  1.00  0.00           C  
ATOM   1991  CG2 VAL   127      45.495  44.908  43.131  1.00  0.00           C  
ATOM   1992  H   VAL   127      43.153  46.368  41.447  1.00  0.00           H  
ATOM   1993  HA  VAL   127      43.612  43.567  42.243  1.00  0.00           H  
ATOM   1994  HB  VAL   127      43.826  46.100  43.923  1.00  0.00           H  
ATOM   1995 HG11 VAL   127      44.189  43.378  44.988  1.00  0.00           H  
ATOM   1996 HG12 VAL   127      44.589  44.963  45.721  1.00  0.00           H  
ATOM   1997 HG13 VAL   127      42.914  44.597  45.374  1.00  0.00           H  
ATOM   1998 HG21 VAL   127      45.757  43.850  43.140  1.00  0.00           H  
ATOM   1999 HG22 VAL   127      45.544  45.401  42.160  1.00  0.00           H  
ATOM   2000 HG23 VAL   127      46.142  45.476  43.799  1.00  0.00           H  
ATOM   2001  N   LEU   128      41.666  42.999  43.657  1.00  0.00           N  
ATOM   2002  CA  LEU   128      40.480  42.434  44.343  1.00  0.00           C  
ATOM   2003  C   LEU   128      40.414  43.043  45.702  1.00  0.00           C  
ATOM   2004  O   LEU   128      41.302  42.806  46.514  1.00  0.00           O  
ATOM   2005  CB  LEU   128      40.581  40.925  44.243  1.00  0.00           C  
ATOM   2006  CG  LEU   128      39.177  40.276  44.219  1.00  0.00           C  
ATOM   2007  CD1 LEU   128      39.343  38.791  43.826  1.00  0.00           C  
ATOM   2008  CD2 LEU   128      38.482  40.335  45.555  1.00  0.00           C  
ATOM   2009  H   LEU   128      42.549  42.516  43.737  1.00  0.00           H  
ATOM   2010  HA  LEU   128      39.657  42.580  43.643  1.00  0.00           H  
ATOM   2011  HB2 LEU   128      41.098  40.820  43.289  1.00  0.00           H  
ATOM   2012  HB3 LEU   128      41.148  40.483  45.062  1.00  0.00           H  
ATOM   2013  HG  LEU   128      38.539  40.862  43.558  1.00  0.00           H  
ATOM   2014 HD11 LEU   128      39.525  38.720  42.754  1.00  0.00           H  
ATOM   2015 HD12 LEU   128      40.155  38.315  44.376  1.00  0.00           H  
ATOM   2016 HD13 LEU   128      38.398  38.257  43.930  1.00  0.00           H  
ATOM   2017 HD21 LEU   128      37.529  40.864  45.579  1.00  0.00           H  
ATOM   2018 HD22 LEU   128      38.181  39.358  45.933  1.00  0.00           H  
ATOM   2019 HD23 LEU   128      39.179  40.658  46.328  1.00  0.00           H  
ATOM   2020  N   TYR   129      39.310  43.755  45.999  1.00  0.00           N  
ATOM   2021  CA  TYR   129      39.025  44.232  47.305  1.00  0.00           C  
ATOM   2022  C   TYR   129      37.861  43.533  47.918  1.00  0.00           C  
ATOM   2023  O   TYR   129      37.052  42.957  47.177  1.00  0.00           O  
ATOM   2024  CB  TYR   129      38.790  45.797  47.317  1.00  0.00           C  
ATOM   2025  CG  TYR   129      40.076  46.510  46.990  1.00  0.00           C  
ATOM   2026  CD1 TYR   129      40.530  46.649  45.685  1.00  0.00           C  
ATOM   2027  CE1 TYR   129      41.743  47.332  45.521  1.00  0.00           C  
ATOM   2028  CZ  TYR   129      42.516  47.887  46.636  1.00  0.00           C  
ATOM   2029  OH  TYR   129      43.764  48.409  46.382  1.00  0.00           O  
ATOM   2030  CE2 TYR   129      42.020  47.686  47.916  1.00  0.00           C  
ATOM   2031  CD2 TYR   129      40.827  46.957  48.092  1.00  0.00           C  
ATOM   2032  H   TYR   129      38.606  43.860  45.283  1.00  0.00           H  
ATOM   2033  HA  TYR   129      39.927  43.957  47.852  1.00  0.00           H  
ATOM   2034  HB2 TYR   129      37.991  46.025  46.612  1.00  0.00           H  
ATOM   2035  HB3 TYR   129      38.358  46.047  48.285  1.00  0.00           H  
ATOM   2036  HD1 TYR   129      39.988  46.060  44.960  1.00  0.00           H  
ATOM   2037  HE1 TYR   129      42.051  47.343  44.486  1.00  0.00           H  
ATOM   2038  HH  TYR   129      43.942  48.678  45.478  1.00  0.00           H  
ATOM   2039  HE2 TYR   129      42.643  48.036  48.726  1.00  0.00           H  
ATOM   2040  HD2 TYR   129      40.483  46.745  49.094  1.00  0.00           H  
ATOM   2041  N   MET   130      37.676  43.546  49.205  1.00  0.00           N  
ATOM   2042  CA  MET   130      36.602  42.818  49.909  1.00  0.00           C  
ATOM   2043  C   MET   130      36.125  43.589  51.131  1.00  0.00           C  
ATOM   2044  O   MET   130      36.799  43.630  52.201  1.00  0.00           O  
ATOM   2045  CB  MET   130      37.183  41.431  50.179  1.00  0.00           C  
ATOM   2046  CG  MET   130      36.288  40.677  51.191  1.00  0.00           C  
ATOM   2047  SD  MET   130      36.657  38.916  51.433  1.00  0.00           S  
ATOM   2048  CE  MET   130      35.929  38.794  53.115  1.00  0.00           C  
ATOM   2049  H   MET   130      38.348  43.930  49.855  1.00  0.00           H  
ATOM   2050  HA  MET   130      35.721  42.766  49.270  1.00  0.00           H  
ATOM   2051  HB2 MET   130      37.112  40.868  49.248  1.00  0.00           H  
ATOM   2052  HB3 MET   130      38.218  41.514  50.508  1.00  0.00           H  
ATOM   2053  HG2 MET   130      36.378  41.201  52.142  1.00  0.00           H  
ATOM   2054  HG3 MET   130      35.237  40.685  50.904  1.00  0.00           H  
ATOM   2055  HE1 MET   130      34.919  38.439  52.906  1.00  0.00           H  
ATOM   2056  HE2 MET   130      36.575  38.146  53.707  1.00  0.00           H  
ATOM   2057  HE3 MET   130      35.935  39.746  53.646  1.00  0.00           H  
ATOM   2058  N   TYR   131      34.913  44.267  51.018  1.00  0.00           N  
ATOM   2059  CA  TYR   131      34.199  45.015  52.124  1.00  0.00           C  
ATOM   2060  C   TYR   131      32.826  44.433  52.561  1.00  0.00           C  
ATOM   2061  O   TYR   131      32.326  43.557  51.895  1.00  0.00           O  
ATOM   2062  CB  TYR   131      33.957  46.478  51.712  1.00  0.00           C  
ATOM   2063  CG  TYR   131      35.215  47.278  51.307  1.00  0.00           C  
ATOM   2064  CD1 TYR   131      35.398  47.575  49.969  1.00  0.00           C  
ATOM   2065  CE1 TYR   131      36.547  48.348  49.655  1.00  0.00           C  
ATOM   2066  CZ  TYR   131      37.386  48.854  50.720  1.00  0.00           C  
ATOM   2067  OH  TYR   131      38.474  49.581  50.478  1.00  0.00           O  
ATOM   2068  CE2 TYR   131      37.121  48.512  52.063  1.00  0.00           C  
ATOM   2069  CD2 TYR   131      36.021  47.765  52.367  1.00  0.00           C  
ATOM   2070  H   TYR   131      34.392  44.213  50.154  1.00  0.00           H  
ATOM   2071  HA  TYR   131      34.911  45.041  52.948  1.00  0.00           H  
ATOM   2072  HB2 TYR   131      33.188  46.592  50.948  1.00  0.00           H  
ATOM   2073  HB3 TYR   131      33.529  46.924  52.610  1.00  0.00           H  
ATOM   2074  HD1 TYR   131      34.730  47.198  49.207  1.00  0.00           H  
ATOM   2075  HE1 TYR   131      36.809  48.634  48.647  1.00  0.00           H  
ATOM   2076  HH  TYR   131      38.910  49.577  51.333  1.00  0.00           H  
ATOM   2077  HE2 TYR   131      37.861  48.753  52.812  1.00  0.00           H  
ATOM   2078  HD2 TYR   131      35.894  47.367  53.363  1.00  0.00           H  
ATOM   2079  N   GLN   132      32.261  44.932  53.666  1.00  0.00           N  
ATOM   2080  CA  GLN   132      30.815  44.971  53.855  1.00  0.00           C  
ATOM   2081  C   GLN   132      30.110  46.068  52.965  1.00  0.00           C  
ATOM   2082  O   GLN   132      30.812  47.082  52.802  1.00  0.00           O  
ATOM   2083  CB  GLN   132      30.507  45.177  55.384  1.00  0.00           C  
ATOM   2084  CG  GLN   132      30.538  43.895  56.195  1.00  0.00           C  
ATOM   2085  CD  GLN   132      30.671  44.074  57.715  1.00  0.00           C  
ATOM   2086  OE1 GLN   132      31.115  45.112  58.191  1.00  0.00           O  
ATOM   2087  NE2 GLN   132      30.343  43.077  58.535  1.00  0.00           N  
ATOM   2088  H   GLN   132      32.800  45.626  54.165  1.00  0.00           H  
ATOM   2089  HA  GLN   132      30.365  44.014  53.590  1.00  0.00           H  
ATOM   2090  HB2 GLN   132      31.279  45.850  55.757  1.00  0.00           H  
ATOM   2091  HB3 GLN   132      29.511  45.581  55.560  1.00  0.00           H  
ATOM   2092  HG2 GLN   132      29.576  43.401  56.058  1.00  0.00           H  
ATOM   2093  HG3 GLN   132      31.233  43.229  55.684  1.00  0.00           H  
ATOM   2094 HE21 GLN   132      30.084  42.173  58.167  1.00  0.00           H  
ATOM   2095 HE22 GLN   132      30.393  43.318  59.515  1.00  0.00           H  
ATOM   2096  N   LEU   133      28.959  45.762  52.377  1.00  0.00           N  
ATOM   2097  CA  LEU   133      28.291  46.691  51.428  1.00  0.00           C  
ATOM   2098  C   LEU   133      26.854  47.122  51.783  1.00  0.00           C  
ATOM   2099  O   LEU   133      26.331  48.061  51.194  1.00  0.00           O  
ATOM   2100  CB  LEU   133      28.218  45.966  50.077  1.00  0.00           C  
ATOM   2101  CG  LEU   133      29.550  45.582  49.498  1.00  0.00           C  
ATOM   2102  CD1 LEU   133      29.442  45.088  48.089  1.00  0.00           C  
ATOM   2103  CD2 LEU   133      30.561  46.780  49.474  1.00  0.00           C  
ATOM   2104  H   LEU   133      28.464  44.912  52.609  1.00  0.00           H  
ATOM   2105  HA  LEU   133      28.797  47.657  51.395  1.00  0.00           H  
ATOM   2106  HB2 LEU   133      27.662  45.042  50.235  1.00  0.00           H  
ATOM   2107  HB3 LEU   133      27.802  46.607  49.300  1.00  0.00           H  
ATOM   2108  HG  LEU   133      30.013  44.766  50.053  1.00  0.00           H  
ATOM   2109 HD11 LEU   133      28.799  44.211  48.021  1.00  0.00           H  
ATOM   2110 HD12 LEU   133      29.055  45.773  47.335  1.00  0.00           H  
ATOM   2111 HD13 LEU   133      30.421  44.812  47.696  1.00  0.00           H  
ATOM   2112 HD21 LEU   133      30.733  47.198  50.465  1.00  0.00           H  
ATOM   2113 HD22 LEU   133      31.512  46.429  49.073  1.00  0.00           H  
ATOM   2114 HD23 LEU   133      30.139  47.581  48.867  1.00  0.00           H  
ATOM   2115  N   LEU   134      26.072  46.318  52.560  1.00  0.00           N  
ATOM   2116  CA  LEU   134      24.639  46.380  52.765  1.00  0.00           C  
ATOM   2117  C   LEU   134      24.179  47.802  53.329  1.00  0.00           C  
ATOM   2118  O   LEU   134      23.062  48.245  52.974  1.00  0.00           O  
ATOM   2119  CB  LEU   134      24.159  45.215  53.649  1.00  0.00           C  
ATOM   2120  CG  LEU   134      23.071  44.400  52.949  1.00  0.00           C  
ATOM   2121  CD1 LEU   134      23.685  43.452  51.977  1.00  0.00           C  
ATOM   2122  CD2 LEU   134      22.226  43.528  53.915  1.00  0.00           C  
ATOM   2123  H   LEU   134      26.527  45.545  53.024  1.00  0.00           H  
ATOM   2124  HA  LEU   134      24.305  46.243  51.736  1.00  0.00           H  
ATOM   2125  HB2 LEU   134      24.991  44.539  53.851  1.00  0.00           H  
ATOM   2126  HB3 LEU   134      23.871  45.567  54.640  1.00  0.00           H  
ATOM   2127  HG  LEU   134      22.422  45.096  52.417  1.00  0.00           H  
ATOM   2128 HD11 LEU   134      24.109  43.942  51.101  1.00  0.00           H  
ATOM   2129 HD12 LEU   134      24.453  42.877  52.495  1.00  0.00           H  
ATOM   2130 HD13 LEU   134      22.937  42.769  51.574  1.00  0.00           H  
ATOM   2131 HD21 LEU   134      22.824  42.758  54.401  1.00  0.00           H  
ATOM   2132 HD22 LEU   134      21.743  44.225  54.599  1.00  0.00           H  
ATOM   2133 HD23 LEU   134      21.430  43.042  53.352  1.00  0.00           H  
ATOM   2134  N   ASP   135      25.036  48.420  54.097  1.00  0.00           N  
ATOM   2135  CA  ASP   135      24.804  49.743  54.739  1.00  0.00           C  
ATOM   2136  C   ASP   135      25.225  50.946  53.840  1.00  0.00           C  
ATOM   2137  O   ASP   135      24.486  51.929  53.870  1.00  0.00           O  
ATOM   2138  CB  ASP   135      25.690  49.774  55.970  1.00  0.00           C  
ATOM   2139  CG  ASP   135      25.405  50.879  56.922  1.00  0.00           C  
ATOM   2140  OD1 ASP   135      26.330  51.677  57.208  1.00  0.00           O  
ATOM   2141  OD2 ASP   135      24.216  51.052  57.251  1.00  0.00           O1-
ATOM   2142  H   ASP   135      26.010  48.152  54.078  1.00  0.00           H  
ATOM   2143  HA  ASP   135      23.773  49.862  55.072  1.00  0.00           H  
ATOM   2144  HB2 ASP   135      25.635  48.889  56.605  1.00  0.00           H  
ATOM   2145  HB3 ASP   135      26.731  49.936  55.692  1.00  0.00           H  
ATOM   2146  N   ASP   136      26.208  50.748  53.005  1.00  0.00           N  
ATOM   2147  CA  ASP   136      26.309  51.580  51.760  1.00  0.00           C  
ATOM   2148  C   ASP   136      25.103  51.487  50.885  1.00  0.00           C  
ATOM   2149  O   ASP   136      24.516  52.501  50.445  1.00  0.00           O  
ATOM   2150  CB  ASP   136      27.543  51.177  50.936  1.00  0.00           C  
ATOM   2151  CG  ASP   136      28.888  51.578  51.552  1.00  0.00           C  
ATOM   2152  OD1 ASP   136      28.957  52.565  52.336  1.00  0.00           O  
ATOM   2153  OD2 ASP   136      29.944  51.051  51.233  1.00  0.00           O1-
ATOM   2154  H   ASP   136      26.690  49.862  53.046  1.00  0.00           H  
ATOM   2155  HA  ASP   136      26.399  52.621  52.066  1.00  0.00           H  
ATOM   2156  HB2 ASP   136      27.516  50.121  50.666  1.00  0.00           H  
ATOM   2157  HB3 ASP   136      27.549  51.797  50.039  1.00  0.00           H  
ATOM   2158  N   TYR   137      24.618  50.201  50.623  1.00  0.00           N  
ATOM   2159  CA  TYR   137      23.409  50.063  49.714  1.00  0.00           C  
ATOM   2160  C   TYR   137      22.149  50.709  50.194  1.00  0.00           C  
ATOM   2161  O   TYR   137      21.399  51.291  49.445  1.00  0.00           O  
ATOM   2162  CB  TYR   137      23.234  48.579  49.478  1.00  0.00           C  
ATOM   2163  CG  TYR   137      22.065  48.261  48.559  1.00  0.00           C  
ATOM   2164  CD1 TYR   137      22.179  48.352  47.131  1.00  0.00           C  
ATOM   2165  CE1 TYR   137      21.004  48.123  46.368  1.00  0.00           C  
ATOM   2166  CZ  TYR   137      19.711  47.893  46.944  1.00  0.00           C  
ATOM   2167  OH  TYR   137      18.671  47.818  46.103  1.00  0.00           O  
ATOM   2168  CE2 TYR   137      19.619  47.901  48.344  1.00  0.00           C  
ATOM   2169  CD2 TYR   137      20.831  48.020  49.122  1.00  0.00           C  
ATOM   2170  H   TYR   137      25.184  49.411  50.899  1.00  0.00           H  
ATOM   2171  HA  TYR   137      23.595  50.570  48.767  1.00  0.00           H  
ATOM   2172  HB2 TYR   137      24.140  48.300  48.939  1.00  0.00           H  
ATOM   2173  HB3 TYR   137      23.166  48.045  50.426  1.00  0.00           H  
ATOM   2174  HD1 TYR   137      23.108  48.664  46.676  1.00  0.00           H  
ATOM   2175  HE1 TYR   137      20.984  48.129  45.288  1.00  0.00           H  
ATOM   2176  HH  TYR   137      17.895  47.752  46.665  1.00  0.00           H  
ATOM   2177  HE2 TYR   137      18.682  47.759  48.862  1.00  0.00           H  
ATOM   2178  HD2 TYR   137      20.662  48.166  50.179  1.00  0.00           H  
ATOM   2179  N   LYS   138      21.804  50.462  51.482  1.00  0.00           N  
ATOM   2180  CA  LYS   138      20.787  51.105  52.240  1.00  0.00           C  
ATOM   2181  C   LYS   138      20.667  52.662  52.065  1.00  0.00           C  
ATOM   2182  O   LYS   138      19.533  53.179  51.975  1.00  0.00           O  
ATOM   2183  CB  LYS   138      21.119  50.773  53.643  1.00  0.00           C  
ATOM   2184  CG  LYS   138      20.342  51.423  54.788  1.00  0.00           C  
ATOM   2185  CD  LYS   138      18.919  50.874  55.143  1.00  0.00           C  
ATOM   2186  CE  LYS   138      18.201  51.722  56.281  1.00  0.00           C  
ATOM   2187  NZ  LYS   138      16.791  51.264  56.509  1.00  0.00           N1+
ATOM   2188  H   LYS   138      22.413  49.891  52.051  1.00  0.00           H  
ATOM   2189  HA  LYS   138      19.879  50.634  51.862  1.00  0.00           H  
ATOM   2190  HB2 LYS   138      21.049  49.699  53.815  1.00  0.00           H  
ATOM   2191  HB3 LYS   138      22.146  50.997  53.930  1.00  0.00           H  
ATOM   2192  HG2 LYS   138      20.980  51.221  55.649  1.00  0.00           H  
ATOM   2193  HG3 LYS   138      20.209  52.489  54.605  1.00  0.00           H  
ATOM   2194  HD2 LYS   138      18.233  50.949  54.299  1.00  0.00           H  
ATOM   2195  HD3 LYS   138      19.133  49.837  55.402  1.00  0.00           H  
ATOM   2196  HE2 LYS   138      18.725  51.742  57.237  1.00  0.00           H  
ATOM   2197  HE3 LYS   138      18.087  52.773  56.016  1.00  0.00           H  
ATOM   2198  HZ1 LYS   138      16.871  50.263  56.618  1.00  0.00           H  
ATOM   2199  HZ2 LYS   138      16.382  51.684  57.331  1.00  0.00           H  
ATOM   2200  HZ3 LYS   138      16.179  51.470  55.732  1.00  0.00           H  
ATOM   2201  N   GLU   139      21.830  53.334  52.057  1.00  0.00           N  
ATOM   2202  CA  GLU   139      22.075  54.761  51.931  1.00  0.00           C  
ATOM   2203  C   GLU   139      22.123  55.249  50.471  1.00  0.00           C  
ATOM   2204  O   GLU   139      22.104  56.438  50.210  1.00  0.00           O  
ATOM   2205  CB  GLU   139      23.376  55.128  52.679  1.00  0.00           C  
ATOM   2206  CG  GLU   139      23.752  56.604  52.807  1.00  0.00           C  
ATOM   2207  CD  GLU   139      22.480  57.411  53.181  1.00  0.00           C  
ATOM   2208  OE1 GLU   139      21.913  58.164  52.315  1.00  0.00           O  
ATOM   2209  OE2 GLU   139      22.011  57.243  54.333  1.00  0.00           O1-
ATOM   2210  H   GLU   139      22.648  52.763  52.215  1.00  0.00           H  
ATOM   2211  HA  GLU   139      21.259  55.292  52.420  1.00  0.00           H  
ATOM   2212  HB2 GLU   139      23.335  54.779  53.711  1.00  0.00           H  
ATOM   2213  HB3 GLU   139      24.190  54.609  52.174  1.00  0.00           H  
ATOM   2214  HG2 GLU   139      24.607  56.678  53.479  1.00  0.00           H  
ATOM   2215  HG3 GLU   139      24.078  56.899  51.809  1.00  0.00           H  
ATOM   2216  N   GLY   140      22.162  54.349  49.456  1.00  0.00           N  
ATOM   2217  CA  GLY   140      22.423  54.580  48.031  1.00  0.00           C  
ATOM   2218  C   GLY   140      23.819  55.214  47.782  1.00  0.00           C  
ATOM   2219  O   GLY   140      24.060  55.854  46.763  1.00  0.00           O  
ATOM   2220  H   GLY   140      22.232  53.394  49.776  1.00  0.00           H  
ATOM   2221  HA2 GLY   140      22.198  53.669  47.476  1.00  0.00           H  
ATOM   2222  HA3 GLY   140      21.730  55.344  47.680  1.00  0.00           H  
ATOM   2223  N   ASP   141      24.710  54.956  48.754  1.00  0.00           N  
ATOM   2224  CA  ASP   141      26.181  55.121  48.652  1.00  0.00           C  
ATOM   2225  C   ASP   141      26.736  53.971  47.837  1.00  0.00           C  
ATOM   2226  O   ASP   141      27.678  54.083  47.104  1.00  0.00           O  
ATOM   2227  CB  ASP   141      26.773  55.051  50.093  1.00  0.00           C  
ATOM   2228  CG  ASP   141      26.701  56.317  50.913  1.00  0.00           C  
ATOM   2229  OD1 ASP   141      27.413  56.382  51.961  1.00  0.00           O  
ATOM   2230  OD2 ASP   141      26.141  57.351  50.431  1.00  0.00           O1-
ATOM   2231  H   ASP   141      24.437  54.333  49.501  1.00  0.00           H  
ATOM   2232  HA  ASP   141      26.407  56.066  48.159  1.00  0.00           H  
ATOM   2233  HB2 ASP   141      26.265  54.273  50.663  1.00  0.00           H  
ATOM   2234  HB3 ASP   141      27.805  54.699  50.106  1.00  0.00           H  
ATOM   2235  N   LEU   142      26.014  52.807  47.828  1.00  0.00           N  
ATOM   2236  CA  LEU   142      26.192  51.797  46.834  1.00  0.00           C  
ATOM   2237  C   LEU   142      24.923  51.713  45.888  1.00  0.00           C  
ATOM   2238  O   LEU   142      23.785  51.428  46.331  1.00  0.00           O  
ATOM   2239  CB  LEU   142      26.532  50.398  47.386  1.00  0.00           C  
ATOM   2240  CG  LEU   142      26.843  49.274  46.385  1.00  0.00           C  
ATOM   2241  CD1 LEU   142      27.862  49.740  45.337  1.00  0.00           C  
ATOM   2242  CD2 LEU   142      27.466  48.101  47.106  1.00  0.00           C  
ATOM   2243  H   LEU   142      25.249  52.615  48.461  1.00  0.00           H  
ATOM   2244  HA  LEU   142      26.926  52.180  46.125  1.00  0.00           H  
ATOM   2245  HB2 LEU   142      27.461  50.596  47.921  1.00  0.00           H  
ATOM   2246  HB3 LEU   142      25.824  50.052  48.139  1.00  0.00           H  
ATOM   2247  HG  LEU   142      25.913  48.982  45.897  1.00  0.00           H  
ATOM   2248 HD11 LEU   142      27.380  50.354  44.576  1.00  0.00           H  
ATOM   2249 HD12 LEU   142      28.604  50.451  45.700  1.00  0.00           H  
ATOM   2250 HD13 LEU   142      28.373  48.905  44.857  1.00  0.00           H  
ATOM   2251 HD21 LEU   142      27.670  47.238  46.473  1.00  0.00           H  
ATOM   2252 HD22 LEU   142      28.371  48.426  47.620  1.00  0.00           H  
ATOM   2253 HD23 LEU   142      26.784  47.769  47.890  1.00  0.00           H  
ATOM   2254  N   ARG   143      25.153  51.785  44.608  1.00  0.00           N  
ATOM   2255  CA  ARG   143      24.133  51.794  43.520  1.00  0.00           C  
ATOM   2256  C   ARG   143      24.578  50.939  42.370  1.00  0.00           C  
ATOM   2257  O   ARG   143      25.731  50.862  41.998  1.00  0.00           O  
ATOM   2258  CB  ARG   143      23.915  53.238  43.050  1.00  0.00           C  
ATOM   2259  CG  ARG   143      22.952  53.984  43.965  1.00  0.00           C  
ATOM   2260  CD  ARG   143      22.710  55.434  43.471  1.00  0.00           C  
ATOM   2261  NE  ARG   143      23.910  56.279  43.791  1.00  0.00           N  
ATOM   2262  CZ  ARG   143      24.099  57.577  43.665  1.00  0.00           C  
ATOM   2263  NH1 ARG   143      23.195  58.289  43.074  1.00  0.00           N  
ATOM   2264  NH2 ARG   143      25.224  58.211  43.985  1.00  0.00           N1+
ATOM   2265  H   ARG   143      26.114  51.885  44.315  1.00  0.00           H  
ATOM   2266  HA  ARG   143      23.158  51.406  43.816  1.00  0.00           H  
ATOM   2267  HB2 ARG   143      24.916  53.669  43.009  1.00  0.00           H  
ATOM   2268  HB3 ARG   143      23.418  53.338  42.085  1.00  0.00           H  
ATOM   2269  HG2 ARG   143      22.065  53.351  43.947  1.00  0.00           H  
ATOM   2270  HG3 ARG   143      23.385  53.921  44.964  1.00  0.00           H  
ATOM   2271  HD2 ARG   143      22.461  55.469  42.410  1.00  0.00           H  
ATOM   2272  HD3 ARG   143      21.915  55.771  44.136  1.00  0.00           H  
ATOM   2273  HE  ARG   143      24.699  55.744  44.125  1.00  0.00           H  
ATOM   2274 HH11 ARG   143      22.305  57.919  42.771  1.00  0.00           H  
ATOM   2275 HH12 ARG   143      23.187  59.289  43.212  1.00  0.00           H  
ATOM   2276 HH21 ARG   143      25.980  57.567  44.166  1.00  0.00           H  
ATOM   2277 HH22 ARG   143      25.473  59.151  43.710  1.00  0.00           H  
ATOM   2278  N   ILE   144      23.588  50.372  41.747  1.00  0.00           N  
ATOM   2279  CA  ILE   144      23.722  49.470  40.565  1.00  0.00           C  
ATOM   2280  C   ILE   144      23.692  50.217  39.228  1.00  0.00           C  
ATOM   2281  O   ILE   144      23.077  51.315  39.160  1.00  0.00           O  
ATOM   2282  CB  ILE   144      22.627  48.366  40.589  1.00  0.00           C  
ATOM   2283  CG2 ILE   144      22.453  47.596  39.259  1.00  0.00           C  
ATOM   2284  CG1 ILE   144      22.994  47.328  41.686  1.00  0.00           C  
ATOM   2285  CD1 ILE   144      21.821  46.456  42.290  1.00  0.00           C  
ATOM   2286  H   ILE   144      22.636  50.580  42.013  1.00  0.00           H  
ATOM   2287  HA  ILE   144      24.667  48.935  40.659  1.00  0.00           H  
ATOM   2288  HB  ILE   144      21.711  48.849  40.929  1.00  0.00           H  
ATOM   2289 HG21 ILE   144      21.764  46.786  39.499  1.00  0.00           H  
ATOM   2290 HG22 ILE   144      21.984  48.196  38.479  1.00  0.00           H  
ATOM   2291 HG23 ILE   144      23.349  47.119  38.862  1.00  0.00           H  
ATOM   2292 HG12 ILE   144      23.762  46.644  41.326  1.00  0.00           H  
ATOM   2293 HG13 ILE   144      23.323  47.883  42.565  1.00  0.00           H  
ATOM   2294 HD11 ILE   144      21.568  45.725  41.522  1.00  0.00           H  
ATOM   2295 HD12 ILE   144      22.207  45.919  43.157  1.00  0.00           H  
ATOM   2296 HD13 ILE   144      21.029  47.166  42.528  1.00  0.00           H  
ATOM   2297  N   MET   145      24.297  49.708  38.164  1.00  0.00           N  
ATOM   2298  CA  MET   145      24.362  50.260  36.818  1.00  0.00           C  
ATOM   2299  C   MET   145      23.277  49.801  35.796  1.00  0.00           C  
ATOM   2300  O   MET   145      22.809  48.622  35.861  1.00  0.00           O  
ATOM   2301  CB  MET   145      25.807  50.029  36.231  1.00  0.00           C  
ATOM   2302  CG  MET   145      26.801  51.025  36.775  1.00  0.00           C  
ATOM   2303  SD  MET   145      28.487  51.012  36.125  1.00  0.00           S  
ATOM   2304  CE  MET   145      28.305  51.677  34.496  1.00  0.00           C  
ATOM   2305  H   MET   145      24.686  48.791  38.328  1.00  0.00           H  
ATOM   2306  HA  MET   145      24.339  51.314  37.096  1.00  0.00           H  
ATOM   2307  HB2 MET   145      26.202  49.039  36.456  1.00  0.00           H  
ATOM   2308  HB3 MET   145      25.749  50.199  35.156  1.00  0.00           H  
ATOM   2309  HG2 MET   145      26.518  52.065  36.613  1.00  0.00           H  
ATOM   2310  HG3 MET   145      26.819  50.911  37.859  1.00  0.00           H  
ATOM   2311  HE1 MET   145      29.222  51.638  33.907  1.00  0.00           H  
ATOM   2312  HE2 MET   145      27.645  51.104  33.845  1.00  0.00           H  
ATOM   2313  HE3 MET   145      28.056  52.734  34.400  1.00  0.00           H  
ATOM   2314  N   PRO   146      22.977  50.634  34.772  1.00  0.00           N  
ATOM   2315  CA  PRO   146      22.042  50.311  33.633  1.00  0.00           C  
ATOM   2316  C   PRO   146      22.505  49.063  32.829  1.00  0.00           C  
ATOM   2317  O   PRO   146      23.673  48.662  32.685  1.00  0.00           O  
ATOM   2318  CD  PRO   146      23.603  51.900  34.481  1.00  0.00           C  
ATOM   2319  CG  PRO   146      22.627  52.638  33.562  1.00  0.00           C  
ATOM   2320  CB  PRO   146      21.950  51.529  32.759  1.00  0.00           C  
ATOM   2321  HD2 PRO   146      24.554  51.657  34.007  1.00  0.00           H  
ATOM   2322  HD3 PRO   146      23.963  52.533  35.292  1.00  0.00           H  
ATOM   2323  HG2 PRO   146      23.037  53.402  32.901  1.00  0.00           H  
ATOM   2324  HG3 PRO   146      21.839  53.142  34.122  1.00  0.00           H  
ATOM   2325  HB2 PRO   146      22.470  51.413  31.808  1.00  0.00           H  
ATOM   2326  HB3 PRO   146      20.898  51.742  32.568  1.00  0.00           H  
ATOM   2327  HA  PRO   146      21.043  50.117  34.022  1.00  0.00           H  
ATOM   2328  N   ASP   147      21.491  48.508  32.142  1.00  0.00           N  
ATOM   2329  CA  ASP   147      21.559  47.175  31.470  1.00  0.00           C  
ATOM   2330  C   ASP   147      20.817  47.079  30.113  1.00  0.00           C  
ATOM   2331  O   ASP   147      19.921  47.873  29.816  1.00  0.00           O  
ATOM   2332  CB  ASP   147      20.974  46.160  32.465  1.00  0.00           C  
ATOM   2333  CG  ASP   147      19.546  46.486  32.886  1.00  0.00           C  
ATOM   2334  OD1 ASP   147      18.875  47.477  32.677  1.00  0.00           O  
ATOM   2335  OD2 ASP   147      19.054  45.600  33.547  1.00  0.00           O1-
ATOM   2336  H   ASP   147      20.552  48.843  32.304  1.00  0.00           H  
ATOM   2337  HA  ASP   147      22.562  46.804  31.256  1.00  0.00           H  
ATOM   2338  HB2 ASP   147      20.969  45.122  32.131  1.00  0.00           H  
ATOM   2339  HB3 ASP   147      21.555  46.157  33.387  1.00  0.00           H  
ATOM   2340  N   SER   148      21.152  46.172  29.232  1.00  0.00           N  
ATOM   2341  CA  SER   148      21.994  44.971  29.420  1.00  0.00           C  
ATOM   2342  C   SER   148      22.876  44.737  28.190  1.00  0.00           C  
ATOM   2343  O   SER   148      22.460  45.112  27.123  1.00  0.00           O  
ATOM   2344  CB  SER   148      21.026  43.779  29.611  1.00  0.00           C  
ATOM   2345  OG  SER   148      21.763  42.616  29.786  1.00  0.00           O  
ATOM   2346  H   SER   148      20.882  46.370  28.279  1.00  0.00           H  
ATOM   2347  HA  SER   148      22.631  45.018  30.304  1.00  0.00           H  
ATOM   2348  HB2 SER   148      20.459  43.837  30.540  1.00  0.00           H  
ATOM   2349  HB3 SER   148      20.353  43.676  28.760  1.00  0.00           H  
ATOM   2350  HG  SER   148      21.472  42.271  30.633  1.00  0.00           H  
ATOM   2351  N   ASN   149      24.035  44.112  28.370  1.00  0.00           N  
ATOM   2352  CA  ASN   149      24.987  43.753  27.334  1.00  0.00           C  
ATOM   2353  C   ASN   149      25.900  42.615  27.562  1.00  0.00           C  
ATOM   2354  O   ASN   149      25.946  41.761  26.713  1.00  0.00           O  
ATOM   2355  CB  ASN   149      25.781  44.990  26.819  1.00  0.00           C  
ATOM   2356  CG  ASN   149      26.868  45.522  27.743  1.00  0.00           C  
ATOM   2357  OD1 ASN   149      26.975  45.165  28.917  1.00  0.00           O  
ATOM   2358  ND2 ASN   149      27.682  46.405  27.223  1.00  0.00           N  
ATOM   2359  H   ASN   149      24.179  43.685  29.274  1.00  0.00           H  
ATOM   2360  HA  ASN   149      24.435  43.501  26.429  1.00  0.00           H  
ATOM   2361  HB2 ASN   149      26.202  44.745  25.844  1.00  0.00           H  
ATOM   2362  HB3 ASN   149      25.081  45.818  26.703  1.00  0.00           H  
ATOM   2363 HD21 ASN   149      27.376  46.877  26.384  1.00  0.00           H  
ATOM   2364 HD22 ASN   149      28.332  46.905  27.813  1.00  0.00           H  
ATOM   2365  N   ASP   150      26.487  42.370  28.714  1.00  0.00           N  
ATOM   2366  CA  ASP   150      27.387  41.215  28.939  1.00  0.00           C  
ATOM   2367  C   ASP   150      26.742  40.050  29.550  1.00  0.00           C  
ATOM   2368  O   ASP   150      27.334  38.954  29.641  1.00  0.00           O  
ATOM   2369  CB  ASP   150      28.585  41.652  29.829  1.00  0.00           C  
ATOM   2370  CG  ASP   150      28.336  42.367  31.202  1.00  0.00           C  
ATOM   2371  OD1 ASP   150      29.354  42.964  31.708  1.00  0.00           O  
ATOM   2372  OD2 ASP   150      27.188  42.310  31.765  1.00  0.00           O1-
ATOM   2373  H   ASP   150      26.177  42.970  29.465  1.00  0.00           H  
ATOM   2374  HA  ASP   150      27.757  40.928  27.955  1.00  0.00           H  
ATOM   2375  HB2 ASP   150      29.269  40.820  29.998  1.00  0.00           H  
ATOM   2376  HB3 ASP   150      29.157  42.354  29.221  1.00  0.00           H  
ATOM   2377  N   SER   151      25.519  40.157  30.008  1.00  0.00           N  
ATOM   2378  CA  SER   151      24.639  39.089  30.345  1.00  0.00           C  
ATOM   2379  C   SER   151      24.078  38.248  29.262  1.00  0.00           C  
ATOM   2380  O   SER   151      24.405  37.037  29.206  1.00  0.00           O  
ATOM   2381  CB  SER   151      23.515  39.586  31.337  1.00  0.00           C  
ATOM   2382  OG  SER   151      22.649  38.575  31.830  1.00  0.00           O  
ATOM   2383  H   SER   151      25.134  41.083  30.130  1.00  0.00           H  
ATOM   2384  HA  SER   151      25.375  38.424  30.796  1.00  0.00           H  
ATOM   2385  HB2 SER   151      23.974  40.223  32.092  1.00  0.00           H  
ATOM   2386  HB3 SER   151      22.871  40.309  30.836  1.00  0.00           H  
ATOM   2387  HG  SER   151      21.992  38.398  31.153  1.00  0.00           H  
ATOM   2388  N   PRO   152      23.389  38.770  28.246  1.00  0.00           N  
ATOM   2389  CA  PRO   152      22.854  37.955  27.186  1.00  0.00           C  
ATOM   2390  C   PRO   152      23.878  36.975  26.449  1.00  0.00           C  
ATOM   2391  O   PRO   152      23.624  35.748  26.517  1.00  0.00           O  
ATOM   2392  CD  PRO   152      23.013  40.160  27.938  1.00  0.00           C  
ATOM   2393  CG  PRO   152      21.796  40.087  27.032  1.00  0.00           C  
ATOM   2394  CB  PRO   152      22.227  38.899  26.125  1.00  0.00           C  
ATOM   2395  HD2 PRO   152      23.814  40.786  27.546  1.00  0.00           H  
ATOM   2396  HD3 PRO   152      22.527  40.549  28.833  1.00  0.00           H  
ATOM   2397  HG2 PRO   152      21.681  41.060  26.554  1.00  0.00           H  
ATOM   2398  HG3 PRO   152      20.967  39.784  27.671  1.00  0.00           H  
ATOM   2399  HB2 PRO   152      22.986  39.161  25.388  1.00  0.00           H  
ATOM   2400  HB3 PRO   152      21.376  38.491  25.580  1.00  0.00           H  
ATOM   2401  HA  PRO   152      22.033  37.346  27.565  1.00  0.00           H  
ATOM   2402  N   PRO   153      25.038  37.368  25.910  1.00  0.00           N  
ATOM   2403  CA  PRO   153      25.946  36.442  25.247  1.00  0.00           C  
ATOM   2404  C   PRO   153      26.651  35.500  26.211  1.00  0.00           C  
ATOM   2405  O   PRO   153      27.372  34.579  25.765  1.00  0.00           O  
ATOM   2406  CD  PRO   153      25.654  38.651  25.961  1.00  0.00           C  
ATOM   2407  CG  PRO   153      27.088  38.550  25.474  1.00  0.00           C  
ATOM   2408  CB  PRO   153      26.964  37.358  24.599  1.00  0.00           C  
ATOM   2409  HD2 PRO   153      25.692  39.108  26.950  1.00  0.00           H  
ATOM   2410  HD3 PRO   153      25.079  39.324  25.325  1.00  0.00           H  
ATOM   2411  HG2 PRO   153      27.855  38.420  26.238  1.00  0.00           H  
ATOM   2412  HG3 PRO   153      27.184  39.484  24.921  1.00  0.00           H  
ATOM   2413  HB2 PRO   153      27.888  36.800  24.447  1.00  0.00           H  
ATOM   2414  HB3 PRO   153      26.583  37.653  23.621  1.00  0.00           H  
ATOM   2415  HA  PRO   153      25.466  35.899  24.433  1.00  0.00           H  
ATOM   2416  N   ALA   154      26.643  35.716  27.516  1.00  0.00           N  
ATOM   2417  CA  ALA   154      27.020  34.697  28.494  1.00  0.00           C  
ATOM   2418  C   ALA   154      26.294  33.312  28.347  1.00  0.00           C  
ATOM   2419  O   ALA   154      26.968  32.265  28.377  1.00  0.00           O  
ATOM   2420  CB  ALA   154      26.784  35.307  29.901  1.00  0.00           C  
ATOM   2421  H   ALA   154      26.129  36.519  27.851  1.00  0.00           H  
ATOM   2422  HA  ALA   154      28.081  34.486  28.357  1.00  0.00           H  
ATOM   2423  HB1 ALA   154      25.728  35.056  30.002  1.00  0.00           H  
ATOM   2424  HB2 ALA   154      27.250  34.812  30.753  1.00  0.00           H  
ATOM   2425  HB3 ALA   154      26.979  36.369  30.052  1.00  0.00           H  
ATOM   2426  N   GLU   155      24.947  33.338  28.213  1.00  0.00           N  
ATOM   2427  CA  GLU   155      24.112  32.161  27.943  1.00  0.00           C  
ATOM   2428  C   GLU   155      24.164  31.881  26.453  1.00  0.00           C  
ATOM   2429  O   GLU   155      23.744  32.727  25.618  1.00  0.00           O  
ATOM   2430  CB  GLU   155      22.649  32.465  28.414  1.00  0.00           C  
ATOM   2431  CG  GLU   155      21.563  31.587  27.798  1.00  0.00           C  
ATOM   2432  CD  GLU   155      21.627  30.169  28.330  1.00  0.00           C  
ATOM   2433  OE1 GLU   155      22.680  29.649  28.705  1.00  0.00           O  
ATOM   2434  OE2 GLU   155      20.604  29.399  28.284  1.00  0.00           O1-
ATOM   2435  H   GLU   155      24.557  34.269  28.189  1.00  0.00           H  
ATOM   2436  HA  GLU   155      24.417  31.291  28.523  1.00  0.00           H  
ATOM   2437  HB2 GLU   155      22.586  32.443  29.502  1.00  0.00           H  
ATOM   2438  HB3 GLU   155      22.401  33.472  28.078  1.00  0.00           H  
ATOM   2439  HG2 GLU   155      20.569  31.850  28.161  1.00  0.00           H  
ATOM   2440  HG3 GLU   155      21.594  31.615  26.709  1.00  0.00           H  
ATOM   2441  N   ARG   156      24.616  30.654  26.216  1.00  0.00           N  
ATOM   2442  CA  ARG   156      24.866  30.222  24.908  1.00  0.00           C  
ATOM   2443  C   ARG   156      24.212  28.860  24.675  1.00  0.00           C  
ATOM   2444  O   ARG   156      23.758  28.235  25.617  1.00  0.00           O  
ATOM   2445  CB  ARG   156      26.399  30.282  24.535  1.00  0.00           C  
ATOM   2446  CG  ARG   156      26.797  31.791  24.267  1.00  0.00           C  
ATOM   2447  CD  ARG   156      28.006  31.672  23.332  1.00  0.00           C  
ATOM   2448  NE  ARG   156      27.846  30.941  22.090  1.00  0.00           N  
ATOM   2449  CZ  ARG   156      28.656  31.064  21.044  1.00  0.00           C  
ATOM   2450  NH1 ARG   156      29.614  31.878  21.016  1.00  0.00           N  
ATOM   2451  NH2 ARG   156      28.389  30.342  19.988  1.00  0.00           N1+
ATOM   2452  H   ARG   156      24.827  30.051  26.998  1.00  0.00           H  
ATOM   2453  HA  ARG   156      24.237  30.799  24.230  1.00  0.00           H  
ATOM   2454  HB2 ARG   156      27.084  29.899  25.291  1.00  0.00           H  
ATOM   2455  HB3 ARG   156      26.649  29.613  23.711  1.00  0.00           H  
ATOM   2456  HG2 ARG   156      26.025  32.325  23.712  1.00  0.00           H  
ATOM   2457  HG3 ARG   156      27.010  32.159  25.271  1.00  0.00           H  
ATOM   2458  HD2 ARG   156      28.182  32.727  23.118  1.00  0.00           H  
ATOM   2459  HD3 ARG   156      28.857  31.169  23.791  1.00  0.00           H  
ATOM   2460  HE  ARG   156      27.011  30.418  21.871  1.00  0.00           H  
ATOM   2461 HH11 ARG   156      29.868  32.498  21.770  1.00  0.00           H  
ATOM   2462 HH12 ARG   156      30.315  31.771  20.296  1.00  0.00           H  
ATOM   2463 HH21 ARG   156      27.679  29.624  20.022  1.00  0.00           H  
ATOM   2464 HH22 ARG   156      28.962  30.388  19.158  1.00  0.00           H  
ATOM   2465  N   GLU   157      24.053  28.486  23.403  1.00  0.00           N  
ATOM   2466  CA  GLU   157      23.432  27.341  22.917  1.00  0.00           C  
ATOM   2467  C   GLU   157      24.186  26.048  23.357  1.00  0.00           C  
ATOM   2468  O   GLU   157      25.381  26.117  23.707  1.00  0.00           O  
ATOM   2469  CB  GLU   157      23.298  27.487  21.438  1.00  0.00           C  
ATOM   2470  CG  GLU   157      24.598  27.179  20.629  1.00  0.00           C  
ATOM   2471  CD  GLU   157      25.649  28.266  20.692  1.00  0.00           C  
ATOM   2472  OE1 GLU   157      26.788  27.982  20.258  1.00  0.00           O  
ATOM   2473  OE2 GLU   157      25.390  29.406  21.175  1.00  0.00           O1-
ATOM   2474  H   GLU   157      24.528  29.030  22.696  1.00  0.00           H  
ATOM   2475  HA  GLU   157      22.476  27.198  23.420  1.00  0.00           H  
ATOM   2476  HB2 GLU   157      22.547  26.740  21.181  1.00  0.00           H  
ATOM   2477  HB3 GLU   157      22.908  28.471  21.178  1.00  0.00           H  
ATOM   2478  HG2 GLU   157      25.019  26.225  20.946  1.00  0.00           H  
ATOM   2479  HG3 GLU   157      24.291  27.033  19.593  1.00  0.00           H  
ATOM   2480  N   PRO   158      23.642  24.780  23.103  1.00  0.00           N  
ATOM   2481  CA  PRO   158      24.256  23.585  23.529  1.00  0.00           C  
ATOM   2482  C   PRO   158      25.363  23.150  22.658  1.00  0.00           C  
ATOM   2483  O   PRO   158      25.217  23.109  21.394  1.00  0.00           O  
ATOM   2484  CD  PRO   158      22.211  24.529  22.958  1.00  0.00           C  
ATOM   2485  CG  PRO   158      21.934  23.303  23.831  1.00  0.00           C  
ATOM   2486  CB  PRO   158      23.223  22.513  23.884  1.00  0.00           C  
ATOM   2487  HD2 PRO   158      21.936  24.299  21.929  1.00  0.00           H  
ATOM   2488  HD3 PRO   158      21.592  25.389  23.216  1.00  0.00           H  
ATOM   2489  HG2 PRO   158      21.097  22.692  23.493  1.00  0.00           H  
ATOM   2490  HG3 PRO   158      21.778  23.770  24.804  1.00  0.00           H  
ATOM   2491  HB2 PRO   158      23.102  21.855  23.022  1.00  0.00           H  
ATOM   2492  HB3 PRO   158      23.264  22.011  24.850  1.00  0.00           H  
ATOM   2493  HA  PRO   158      24.646  23.913  24.493  1.00  0.00           H  
ATOM   2494  N   GLY   159      26.508  22.681  23.231  1.00  0.00           N  
ATOM   2495  CA  GLY   159      27.652  22.003  22.566  1.00  0.00           C  
ATOM   2496  C   GLY   159      28.717  22.942  21.910  1.00  0.00           C  
ATOM   2497  O   GLY   159      28.468  24.116  21.887  1.00  0.00           O  
ATOM   2498  H   GLY   159      26.660  22.906  24.204  1.00  0.00           H  
ATOM   2499  HA2 GLY   159      28.227  21.421  23.286  1.00  0.00           H  
ATOM   2500  HA3 GLY   159      27.385  21.282  21.794  1.00  0.00           H  
ATOM   2501  N   GLU   160      29.846  22.452  21.405  1.00  0.00           N  
ATOM   2502  CA  GLU   160      30.946  23.253  20.900  1.00  0.00           C  
ATOM   2503  C   GLU   160      31.465  24.318  21.889  1.00  0.00           C  
ATOM   2504  O   GLU   160      31.980  25.386  21.517  1.00  0.00           O  
ATOM   2505  CB  GLU   160      30.580  23.815  19.542  1.00  0.00           C  
ATOM   2506  CG  GLU   160      30.714  22.956  18.252  1.00  0.00           C  
ATOM   2507  CD  GLU   160      32.070  22.176  18.030  1.00  0.00           C  
ATOM   2508  OE1 GLU   160      32.150  21.141  17.367  1.00  0.00           O  
ATOM   2509  OE2 GLU   160      33.106  22.696  18.449  1.00  0.00           O1-
ATOM   2510  H   GLU   160      29.950  21.451  21.481  1.00  0.00           H  
ATOM   2511  HA  GLU   160      31.749  22.557  20.658  1.00  0.00           H  
ATOM   2512  HB2 GLU   160      29.553  24.181  19.543  1.00  0.00           H  
ATOM   2513  HB3 GLU   160      31.196  24.679  19.291  1.00  0.00           H  
ATOM   2514  HG2 GLU   160      29.970  22.167  18.140  1.00  0.00           H  
ATOM   2515  HG3 GLU   160      30.655  23.651  17.415  1.00  0.00           H  
ATOM   2516  N   VAL   161      31.352  24.120  23.284  1.00  0.00           N  
ATOM   2517  CA  VAL   161      31.888  25.135  24.263  1.00  0.00           C  
ATOM   2518  C   VAL   161      33.359  25.296  23.975  1.00  0.00           C  
ATOM   2519  O   VAL   161      34.036  24.296  23.741  1.00  0.00           O  
ATOM   2520  CB  VAL   161      31.512  24.794  25.752  1.00  0.00           C  
ATOM   2521  CG1 VAL   161      32.071  25.932  26.692  1.00  0.00           C  
ATOM   2522  CG2 VAL   161      30.034  24.742  25.942  1.00  0.00           C  
ATOM   2523  H   VAL   161      31.018  23.208  23.559  1.00  0.00           H  
ATOM   2524  HA  VAL   161      31.371  26.031  23.919  1.00  0.00           H  
ATOM   2525  HB  VAL   161      31.862  23.801  26.035  1.00  0.00           H  
ATOM   2526 HG11 VAL   161      33.121  26.129  26.473  1.00  0.00           H  
ATOM   2527 HG12 VAL   161      31.699  26.897  26.346  1.00  0.00           H  
ATOM   2528 HG13 VAL   161      31.821  25.896  27.752  1.00  0.00           H  
ATOM   2529 HG21 VAL   161      29.449  25.634  25.717  1.00  0.00           H  
ATOM   2530 HG22 VAL   161      29.559  23.933  25.388  1.00  0.00           H  
ATOM   2531 HG23 VAL   161      29.795  24.403  26.950  1.00  0.00           H  
ATOM   2532  N   VAL   162      33.867  26.553  23.986  1.00  0.00           N  
ATOM   2533  CA  VAL   162      35.217  26.986  23.800  1.00  0.00           C  
ATOM   2534  C   VAL   162      35.830  27.105  25.206  1.00  0.00           C  
ATOM   2535  O   VAL   162      35.215  27.784  26.026  1.00  0.00           O  
ATOM   2536  CB  VAL   162      35.349  28.301  23.056  1.00  0.00           C  
ATOM   2537  CG1 VAL   162      36.786  28.935  23.162  1.00  0.00           C  
ATOM   2538  CG2 VAL   162      34.934  28.128  21.528  1.00  0.00           C  
ATOM   2539  H   VAL   162      33.262  27.355  24.094  1.00  0.00           H  
ATOM   2540  HA  VAL   162      35.726  26.153  23.316  1.00  0.00           H  
ATOM   2541  HB  VAL   162      34.709  29.063  23.501  1.00  0.00           H  
ATOM   2542 HG11 VAL   162      37.495  28.144  22.920  1.00  0.00           H  
ATOM   2543 HG12 VAL   162      36.900  29.773  22.475  1.00  0.00           H  
ATOM   2544 HG13 VAL   162      36.917  29.267  24.192  1.00  0.00           H  
ATOM   2545 HG21 VAL   162      34.929  28.995  20.868  1.00  0.00           H  
ATOM   2546 HG22 VAL   162      35.695  27.508  21.053  1.00  0.00           H  
ATOM   2547 HG23 VAL   162      33.952  27.693  21.342  1.00  0.00           H  
ATOM   2548  N   ASP   163      36.993  26.491  25.418  1.00  0.00           N  
ATOM   2549  CA  ASP   163      37.500  26.235  26.733  1.00  0.00           C  
ATOM   2550  C   ASP   163      37.993  27.431  27.514  1.00  0.00           C  
ATOM   2551  O   ASP   163      38.765  28.239  26.981  1.00  0.00           O  
ATOM   2552  CB  ASP   163      38.573  25.120  26.613  1.00  0.00           C  
ATOM   2553  CG  ASP   163      38.978  24.502  27.958  1.00  0.00           C  
ATOM   2554  OD1 ASP   163      40.040  23.854  28.020  1.00  0.00           O  
ATOM   2555  OD2 ASP   163      38.333  24.664  29.007  1.00  0.00           O1-
ATOM   2556  H   ASP   163      37.541  26.115  24.658  1.00  0.00           H  
ATOM   2557  HA  ASP   163      36.710  25.835  27.368  1.00  0.00           H  
ATOM   2558  HB2 ASP   163      38.147  24.317  26.011  1.00  0.00           H  
ATOM   2559  HB3 ASP   163      39.498  25.525  26.203  1.00  0.00           H  
ATOM   2560  N   SER   164      37.599  27.445  28.766  1.00  0.00           N  
ATOM   2561  CA  SER   164      37.929  28.366  29.849  1.00  0.00           C  
ATOM   2562  C   SER   164      39.406  28.736  30.018  1.00  0.00           C  
ATOM   2563  O   SER   164      40.250  27.969  29.737  1.00  0.00           O  
ATOM   2564  CB  SER   164      37.467  27.777  31.243  1.00  0.00           C  
ATOM   2565  OG  SER   164      37.673  28.733  32.217  1.00  0.00           O  
ATOM   2566  H   SER   164      36.935  26.701  28.928  1.00  0.00           H  
ATOM   2567  HA  SER   164      37.341  29.283  29.815  1.00  0.00           H  
ATOM   2568  HB2 SER   164      36.426  27.461  31.182  1.00  0.00           H  
ATOM   2569  HB3 SER   164      37.981  26.845  31.478  1.00  0.00           H  
ATOM   2570  HG  SER   164      36.867  29.244  32.321  1.00  0.00           H  
ATOM   2571  N   LEU   165      39.645  29.948  30.521  1.00  0.00           N  
ATOM   2572  CA  LEU   165      41.057  30.357  30.841  1.00  0.00           C  
ATOM   2573  C   LEU   165      41.534  29.900  32.253  1.00  0.00           C  
ATOM   2574  O   LEU   165      42.689  30.163  32.630  1.00  0.00           O  
ATOM   2575  CB  LEU   165      41.230  31.902  30.776  1.00  0.00           C  
ATOM   2576  CG  LEU   165      40.830  32.552  29.394  1.00  0.00           C  
ATOM   2577  CD1 LEU   165      41.173  34.027  29.429  1.00  0.00           C  
ATOM   2578  CD2 LEU   165      41.634  32.014  28.243  1.00  0.00           C  
ATOM   2579  H   LEU   165      38.971  30.637  30.823  1.00  0.00           H  
ATOM   2580  HA  LEU   165      41.778  29.955  30.130  1.00  0.00           H  
ATOM   2581  HB2 LEU   165      40.607  32.340  31.557  1.00  0.00           H  
ATOM   2582  HB3 LEU   165      42.241  32.298  30.860  1.00  0.00           H  
ATOM   2583  HG  LEU   165      39.747  32.456  29.317  1.00  0.00           H  
ATOM   2584 HD11 LEU   165      40.663  34.507  30.264  1.00  0.00           H  
ATOM   2585 HD12 LEU   165      42.245  34.139  29.588  1.00  0.00           H  
ATOM   2586 HD13 LEU   165      40.836  34.538  28.527  1.00  0.00           H  
ATOM   2587 HD21 LEU   165      41.230  32.367  27.294  1.00  0.00           H  
ATOM   2588 HD22 LEU   165      42.709  32.143  28.368  1.00  0.00           H  
ATOM   2589 HD23 LEU   165      41.445  30.947  28.127  1.00  0.00           H  
ATOM   2590  N   VAL   166      40.730  29.177  33.021  1.00  0.00           N  
ATOM   2591  CA  VAL   166      41.242  28.759  34.360  1.00  0.00           C  
ATOM   2592  C   VAL   166      42.439  27.778  34.174  1.00  0.00           C  
ATOM   2593  O   VAL   166      42.343  26.772  33.482  1.00  0.00           O  
ATOM   2594  CB  VAL   166      40.168  28.228  35.315  1.00  0.00           C  
ATOM   2595  CG1 VAL   166      40.799  27.659  36.597  1.00  0.00           C  
ATOM   2596  CG2 VAL   166      39.199  29.272  35.705  1.00  0.00           C  
ATOM   2597  H   VAL   166      39.824  28.915  32.660  1.00  0.00           H  
ATOM   2598  HA  VAL   166      41.573  29.683  34.834  1.00  0.00           H  
ATOM   2599  HB  VAL   166      39.564  27.451  34.848  1.00  0.00           H  
ATOM   2600 HG11 VAL   166      41.574  28.305  37.009  1.00  0.00           H  
ATOM   2601 HG12 VAL   166      39.939  27.681  37.267  1.00  0.00           H  
ATOM   2602 HG13 VAL   166      41.076  26.608  36.513  1.00  0.00           H  
ATOM   2603 HG21 VAL   166      39.778  30.144  36.008  1.00  0.00           H  
ATOM   2604 HG22 VAL   166      38.669  29.571  34.800  1.00  0.00           H  
ATOM   2605 HG23 VAL   166      38.428  28.896  36.378  1.00  0.00           H  
ATOM   2606  N   GLY   167      43.617  28.069  34.772  1.00  0.00           N  
ATOM   2607  CA  GLY   167      44.856  27.319  34.860  1.00  0.00           C  
ATOM   2608  C   GLY   167      45.819  27.587  33.666  1.00  0.00           C  
ATOM   2609  O   GLY   167      46.920  27.098  33.590  1.00  0.00           O  
ATOM   2610  H   GLY   167      43.638  28.966  35.237  1.00  0.00           H  
ATOM   2611  HA2 GLY   167      45.385  27.568  35.780  1.00  0.00           H  
ATOM   2612  HA3 GLY   167      44.666  26.247  34.915  1.00  0.00           H  
ATOM   2613  N   LYS   168      45.494  28.539  32.770  1.00  0.00           N  
ATOM   2614  CA  LYS   168      46.464  29.095  31.791  1.00  0.00           C  
ATOM   2615  C   LYS   168      47.340  30.162  32.367  1.00  0.00           C  
ATOM   2616  O   LYS   168      46.817  31.074  33.046  1.00  0.00           O  
ATOM   2617  CB  LYS   168      45.593  29.762  30.697  1.00  0.00           C  
ATOM   2618  CG  LYS   168      46.368  30.315  29.488  1.00  0.00           C  
ATOM   2619  CD  LYS   168      45.286  31.119  28.644  1.00  0.00           C  
ATOM   2620  CE  LYS   168      45.898  31.831  27.453  1.00  0.00           C  
ATOM   2621  NZ  LYS   168      46.266  30.850  26.420  1.00  0.00           N1+
ATOM   2622  H   LYS   168      44.673  29.106  32.929  1.00  0.00           H  
ATOM   2623  HA  LYS   168      47.108  28.370  31.293  1.00  0.00           H  
ATOM   2624  HB2 LYS   168      44.843  29.022  30.416  1.00  0.00           H  
ATOM   2625  HB3 LYS   168      45.051  30.579  31.173  1.00  0.00           H  
ATOM   2626  HG2 LYS   168      47.131  30.947  29.943  1.00  0.00           H  
ATOM   2627  HG3 LYS   168      46.739  29.404  29.020  1.00  0.00           H  
ATOM   2628  HD2 LYS   168      44.542  30.438  28.229  1.00  0.00           H  
ATOM   2629  HD3 LYS   168      44.777  31.846  29.276  1.00  0.00           H  
ATOM   2630  HE2 LYS   168      45.269  32.602  27.009  1.00  0.00           H  
ATOM   2631  HE3 LYS   168      46.759  32.323  27.904  1.00  0.00           H  
ATOM   2632  HZ1 LYS   168      45.384  30.656  25.968  1.00  0.00           H  
ATOM   2633  HZ2 LYS   168      46.807  31.211  25.648  1.00  0.00           H  
ATOM   2634  HZ3 LYS   168      46.584  29.953  26.759  1.00  0.00           H  
ATOM   2635  N   GLN   169      48.614  30.024  32.064  1.00  0.00           N  
ATOM   2636  CA  GLN   169      49.656  30.923  32.459  1.00  0.00           C  
ATOM   2637  C   GLN   169      49.768  32.098  31.410  1.00  0.00           C  
ATOM   2638  O   GLN   169      49.843  31.892  30.193  1.00  0.00           O  
ATOM   2639  CB  GLN   169      50.910  30.118  32.683  1.00  0.00           C  
ATOM   2640  CG  GLN   169      50.740  29.033  33.773  1.00  0.00           C  
ATOM   2641  CD  GLN   169      51.137  29.281  35.265  1.00  0.00           C  
ATOM   2642  OE1 GLN   169      51.198  30.430  35.688  1.00  0.00           O  
ATOM   2643  NE2 GLN   169      51.231  28.292  36.072  1.00  0.00           N  
ATOM   2644  H   GLN   169      48.894  29.143  31.657  1.00  0.00           H  
ATOM   2645  HA  GLN   169      49.414  31.323  33.443  1.00  0.00           H  
ATOM   2646  HB2 GLN   169      51.185  29.701  31.714  1.00  0.00           H  
ATOM   2647  HB3 GLN   169      51.652  30.856  32.987  1.00  0.00           H  
ATOM   2648  HG2 GLN   169      49.709  28.682  33.819  1.00  0.00           H  
ATOM   2649  HG3 GLN   169      51.278  28.183  33.356  1.00  0.00           H  
ATOM   2650 HE21 GLN   169      51.255  27.317  35.809  1.00  0.00           H  
ATOM   2651 HE22 GLN   169      51.497  28.560  37.007  1.00  0.00           H  
ATOM   2652  N   VAL   170      49.722  33.386  31.813  1.00  0.00           N  
ATOM   2653  CA  VAL   170      49.379  34.615  30.983  1.00  0.00           C  
ATOM   2654  C   VAL   170      50.479  35.701  31.315  1.00  0.00           C  
ATOM   2655  O   VAL   170      51.177  35.658  32.312  1.00  0.00           O  
ATOM   2656  CB  VAL   170      47.939  35.129  31.245  1.00  0.00           C  
ATOM   2657  CG1 VAL   170      46.915  34.202  30.611  1.00  0.00           C  
ATOM   2658  CG2 VAL   170      47.661  35.196  32.730  1.00  0.00           C  
ATOM   2659  H   VAL   170      49.684  33.479  32.818  1.00  0.00           H  
ATOM   2660  HA  VAL   170      49.557  34.369  29.936  1.00  0.00           H  
ATOM   2661  HB  VAL   170      47.889  36.089  30.730  1.00  0.00           H  
ATOM   2662 HG11 VAL   170      46.963  33.211  31.062  1.00  0.00           H  
ATOM   2663 HG12 VAL   170      45.902  34.586  30.732  1.00  0.00           H  
ATOM   2664 HG13 VAL   170      47.120  34.070  29.549  1.00  0.00           H  
ATOM   2665 HG21 VAL   170      48.330  35.804  33.338  1.00  0.00           H  
ATOM   2666 HG22 VAL   170      46.614  35.473  32.844  1.00  0.00           H  
ATOM   2667 HG23 VAL   170      47.748  34.185  33.130  1.00  0.00           H  
ATOM   2668  N   GLU   171      50.622  36.686  30.418  1.00  0.00           N  
ATOM   2669  CA  GLU   171      51.545  37.843  30.465  1.00  0.00           C  
ATOM   2670  C   GLU   171      50.764  39.167  30.348  1.00  0.00           C  
ATOM   2671  O   GLU   171      49.684  39.314  29.788  1.00  0.00           O  
ATOM   2672  CB  GLU   171      52.749  37.727  29.493  1.00  0.00           C  
ATOM   2673  CG  GLU   171      52.208  37.971  28.046  1.00  0.00           C  
ATOM   2674  CD  GLU   171      53.139  37.714  26.911  1.00  0.00           C  
ATOM   2675  OE1 GLU   171      54.250  37.056  27.084  1.00  0.00           O  
ATOM   2676  OE2 GLU   171      52.784  38.189  25.767  1.00  0.00           O1-
ATOM   2677  H   GLU   171      49.969  36.651  29.648  1.00  0.00           H  
ATOM   2678  HA  GLU   171      51.988  37.872  31.460  1.00  0.00           H  
ATOM   2679  HB2 GLU   171      53.487  38.510  29.661  1.00  0.00           H  
ATOM   2680  HB3 GLU   171      53.220  36.746  29.566  1.00  0.00           H  
ATOM   2681  HG2 GLU   171      51.402  37.242  27.973  1.00  0.00           H  
ATOM   2682  HG3 GLU   171      51.771  38.971  28.021  1.00  0.00           H  
ATOM   2683  N   TYR   172      51.362  40.191  30.932  1.00  0.00           N  
ATOM   2684  CA  TYR   172      50.848  41.565  30.806  1.00  0.00           C  
ATOM   2685  C   TYR   172      52.010  42.574  30.753  1.00  0.00           C  
ATOM   2686  O   TYR   172      53.150  42.166  31.079  1.00  0.00           O  
ATOM   2687  CB  TYR   172      49.795  41.854  31.926  1.00  0.00           C  
ATOM   2688  CG  TYR   172      49.156  43.238  31.923  1.00  0.00           C  
ATOM   2689  CD1 TYR   172      47.941  43.332  31.188  1.00  0.00           C  
ATOM   2690  CE1 TYR   172      47.297  44.578  31.056  1.00  0.00           C  
ATOM   2691  CZ  TYR   172      47.832  45.765  31.647  1.00  0.00           C  
ATOM   2692  OH  TYR   172      47.289  47.028  31.330  1.00  0.00           O  
ATOM   2693  CE2 TYR   172      48.998  45.632  32.385  1.00  0.00           C  
ATOM   2694  CD2 TYR   172      49.630  44.391  32.565  1.00  0.00           C  
ATOM   2695  H   TYR   172      52.334  40.028  31.153  1.00  0.00           H  
ATOM   2696  HA  TYR   172      50.267  41.684  29.892  1.00  0.00           H  
ATOM   2697  HB2 TYR   172      48.987  41.140  31.767  1.00  0.00           H  
ATOM   2698  HB3 TYR   172      50.241  41.633  32.895  1.00  0.00           H  
ATOM   2699  HD1 TYR   172      47.655  42.410  30.706  1.00  0.00           H  
ATOM   2700  HE1 TYR   172      46.513  44.700  30.323  1.00  0.00           H  
ATOM   2701  HH  TYR   172      47.961  47.708  31.240  1.00  0.00           H  
ATOM   2702  HE2 TYR   172      49.427  46.549  32.761  1.00  0.00           H  
ATOM   2703  HD2 TYR   172      50.533  44.334  33.154  1.00  0.00           H  
ATOM   2704  N   ALA   173      51.812  43.823  30.275  1.00  0.00           N  
ATOM   2705  CA  ALA   173      52.879  44.730  30.143  1.00  0.00           C  
ATOM   2706  C   ALA   173      53.374  45.398  31.418  1.00  0.00           C  
ATOM   2707  O   ALA   173      52.728  45.312  32.498  1.00  0.00           O  
ATOM   2708  CB  ALA   173      52.339  45.752  29.119  1.00  0.00           C  
ATOM   2709  H   ALA   173      50.876  44.183  30.161  1.00  0.00           H  
ATOM   2710  HA  ALA   173      53.666  44.107  29.717  1.00  0.00           H  
ATOM   2711  HB1 ALA   173      51.544  46.403  29.482  1.00  0.00           H  
ATOM   2712  HB2 ALA   173      53.116  46.470  28.861  1.00  0.00           H  
ATOM   2713  HB3 ALA   173      51.980  45.168  28.271  1.00  0.00           H  
ATOM   2714  N   LYS   174      54.481  46.066  31.267  1.00  0.00           N  
ATOM   2715  CA  LYS   174      55.097  46.962  32.302  1.00  0.00           C  
ATOM   2716  C   LYS   174      55.534  48.345  31.827  1.00  0.00           C  
ATOM   2717  O   LYS   174      55.913  48.498  30.650  1.00  0.00           O  
ATOM   2718  CB  LYS   174      56.377  46.299  32.861  1.00  0.00           C  
ATOM   2719  CG  LYS   174      56.081  45.517  34.125  1.00  0.00           C  
ATOM   2720  CD  LYS   174      57.304  45.092  35.007  1.00  0.00           C  
ATOM   2721  CE  LYS   174      58.292  46.221  35.136  1.00  0.00           C  
ATOM   2722  NZ  LYS   174      59.187  46.219  36.284  1.00  0.00           N1+
ATOM   2723  H   LYS   174      55.014  45.900  30.426  1.00  0.00           H  
ATOM   2724  HA  LYS   174      54.314  47.111  33.046  1.00  0.00           H  
ATOM   2725  HB2 LYS   174      56.884  45.683  32.118  1.00  0.00           H  
ATOM   2726  HB3 LYS   174      57.122  47.057  33.100  1.00  0.00           H  
ATOM   2727  HG2 LYS   174      55.493  46.127  34.811  1.00  0.00           H  
ATOM   2728  HG3 LYS   174      55.559  44.602  33.845  1.00  0.00           H  
ATOM   2729  HD2 LYS   174      56.879  44.913  35.995  1.00  0.00           H  
ATOM   2730  HD3 LYS   174      57.798  44.251  34.519  1.00  0.00           H  
ATOM   2731  HE2 LYS   174      58.920  46.276  34.247  1.00  0.00           H  
ATOM   2732  HE3 LYS   174      57.784  47.183  35.218  1.00  0.00           H  
ATOM   2733  HZ1 LYS   174      59.856  45.462  36.324  1.00  0.00           H  
ATOM   2734  HZ2 LYS   174      59.842  46.984  36.203  1.00  0.00           H  
ATOM   2735  HZ3 LYS   174      58.708  46.377  37.159  1.00  0.00           H  
ATOM   2736  N   GLU   175      55.531  49.408  32.677  1.00  0.00           N  
ATOM   2737  CA  GLU   175      55.889  50.743  32.372  1.00  0.00           C  
ATOM   2738  C   GLU   175      57.277  50.950  31.692  1.00  0.00           C  
ATOM   2739  O   GLU   175      57.332  51.854  30.826  1.00  0.00           O  
ATOM   2740  CB  GLU   175      55.802  51.553  33.623  1.00  0.00           C  
ATOM   2741  CG  GLU   175      55.397  52.978  33.416  1.00  0.00           C  
ATOM   2742  CD  GLU   175      56.576  53.814  32.985  1.00  0.00           C  
ATOM   2743  OE1 GLU   175      56.523  54.451  31.909  1.00  0.00           O  
ATOM   2744  OE2 GLU   175      57.621  53.878  33.677  1.00  0.00           O1-
ATOM   2745  H   GLU   175      55.245  49.239  33.630  1.00  0.00           H  
ATOM   2746  HA  GLU   175      55.331  51.240  31.579  1.00  0.00           H  
ATOM   2747  HB2 GLU   175      55.127  51.167  34.388  1.00  0.00           H  
ATOM   2748  HB3 GLU   175      56.833  51.498  33.972  1.00  0.00           H  
ATOM   2749  HG2 GLU   175      54.684  53.118  32.604  1.00  0.00           H  
ATOM   2750  HG3 GLU   175      54.934  53.341  34.333  1.00  0.00           H  
ATOM   2751  N   ASP   176      58.213  50.057  31.964  1.00  0.00           N  
ATOM   2752  CA  ASP   176      59.665  50.022  31.471  1.00  0.00           C  
ATOM   2753  C   ASP   176      59.897  49.113  30.252  1.00  0.00           C  
ATOM   2754  O   ASP   176      61.037  48.659  29.977  1.00  0.00           O  
ATOM   2755  CB  ASP   176      60.470  49.802  32.659  1.00  0.00           C  
ATOM   2756  CG  ASP   176      60.350  50.989  33.714  1.00  0.00           C  
ATOM   2757  OD1 ASP   176      60.119  50.731  34.909  1.00  0.00           O  
ATOM   2758  OD2 ASP   176      60.431  52.236  33.384  1.00  0.00           O1-
ATOM   2759  H   ASP   176      57.968  49.419  32.708  1.00  0.00           H  
ATOM   2760  HA  ASP   176      59.947  51.005  31.096  1.00  0.00           H  
ATOM   2761  HB2 ASP   176      60.122  48.897  33.157  1.00  0.00           H  
ATOM   2762  HB3 ASP   176      61.543  49.719  32.486  1.00  0.00           H  
ATOM   2763  N   GLY   177      58.790  48.807  29.534  1.00  0.00           N  
ATOM   2764  CA  GLY   177      58.891  48.094  28.260  1.00  0.00           C  
ATOM   2765  C   GLY   177      59.016  46.570  28.384  1.00  0.00           C  
ATOM   2766  O   GLY   177      59.082  45.852  27.418  1.00  0.00           O  
ATOM   2767  H   GLY   177      57.936  49.309  29.729  1.00  0.00           H  
ATOM   2768  HA2 GLY   177      57.959  48.227  27.711  1.00  0.00           H  
ATOM   2769  HA3 GLY   177      59.756  48.434  27.691  1.00  0.00           H  
ATOM   2770  N   SER   178      59.131  46.016  29.585  1.00  0.00           N  
ATOM   2771  CA  SER   178      59.261  44.618  29.866  1.00  0.00           C  
ATOM   2772  C   SER   178      57.848  44.064  30.108  1.00  0.00           C  
ATOM   2773  O   SER   178      56.825  44.720  29.881  1.00  0.00           O  
ATOM   2774  CB  SER   178      60.062  44.487  31.202  1.00  0.00           C  
ATOM   2775  OG  SER   178      59.374  45.194  32.240  1.00  0.00           O  
ATOM   2776  H   SER   178      59.007  46.649  30.362  1.00  0.00           H  
ATOM   2777  HA  SER   178      59.822  44.151  29.056  1.00  0.00           H  
ATOM   2778  HB2 SER   178      60.208  43.439  31.465  1.00  0.00           H  
ATOM   2779  HB3 SER   178      60.990  45.010  30.974  1.00  0.00           H  
ATOM   2780  HG  SER   178      60.031  45.291  32.933  1.00  0.00           H  
ATOM   2781  N   LYS   179      57.740  42.845  30.561  1.00  0.00           N  
ATOM   2782  CA  LYS   179      56.456  42.184  30.942  1.00  0.00           C  
ATOM   2783  C   LYS   179      56.564  41.583  32.329  1.00  0.00           C  
ATOM   2784  O   LYS   179      57.595  41.209  32.837  1.00  0.00           O  
ATOM   2785  CB  LYS   179      56.293  41.055  29.935  1.00  0.00           C  
ATOM   2786  CG  LYS   179      55.735  41.372  28.533  1.00  0.00           C  
ATOM   2787  CD  LYS   179      55.436  40.199  27.604  1.00  0.00           C  
ATOM   2788  CE  LYS   179      55.399  40.544  26.116  1.00  0.00           C  
ATOM   2789  NZ  LYS   179      55.343  39.221  25.283  1.00  0.00           N1+
ATOM   2790  H   LYS   179      58.610  42.445  30.882  1.00  0.00           H  
ATOM   2791  HA  LYS   179      55.644  42.908  30.884  1.00  0.00           H  
ATOM   2792  HB2 LYS   179      57.246  40.534  29.839  1.00  0.00           H  
ATOM   2793  HB3 LYS   179      55.566  40.315  30.269  1.00  0.00           H  
ATOM   2794  HG2 LYS   179      54.827  41.924  28.778  1.00  0.00           H  
ATOM   2795  HG3 LYS   179      56.334  42.110  28.000  1.00  0.00           H  
ATOM   2796  HD2 LYS   179      56.174  39.419  27.794  1.00  0.00           H  
ATOM   2797  HD3 LYS   179      54.545  39.723  28.013  1.00  0.00           H  
ATOM   2798  HE2 LYS   179      54.522  41.170  25.947  1.00  0.00           H  
ATOM   2799  HE3 LYS   179      56.309  41.104  25.903  1.00  0.00           H  
ATOM   2800  HZ1 LYS   179      55.086  39.327  24.312  1.00  0.00           H  
ATOM   2801  HZ2 LYS   179      56.246  38.769  25.318  1.00  0.00           H  
ATOM   2802  HZ3 LYS   179      54.572  38.661  25.618  1.00  0.00           H  
ATOM   2803  N   ARG   180      55.345  41.356  32.901  1.00  0.00           N  
ATOM   2804  CA  ARG   180      55.070  40.601  34.120  1.00  0.00           C  
ATOM   2805  C   ARG   180      54.164  39.385  33.695  1.00  0.00           C  
ATOM   2806  O   ARG   180      53.460  39.498  32.731  1.00  0.00           O  
ATOM   2807  CB  ARG   180      54.319  41.541  35.138  1.00  0.00           C  
ATOM   2808  CG  ARG   180      53.213  42.407  34.585  1.00  0.00           C  
ATOM   2809  CD  ARG   180      52.388  43.218  35.608  1.00  0.00           C  
ATOM   2810  NE  ARG   180      53.284  44.134  36.297  1.00  0.00           N  
ATOM   2811  CZ  ARG   180      53.199  45.464  36.237  1.00  0.00           C  
ATOM   2812  NH1 ARG   180      52.566  46.168  35.360  1.00  0.00           N  
ATOM   2813  NH2 ARG   180      53.822  46.145  37.072  1.00  0.00           N1+
ATOM   2814  H   ARG   180      54.557  41.632  32.334  1.00  0.00           H  
ATOM   2815  HA  ARG   180      55.989  40.230  34.576  1.00  0.00           H  
ATOM   2816  HB2 ARG   180      53.975  40.966  35.998  1.00  0.00           H  
ATOM   2817  HB3 ARG   180      55.100  42.149  35.595  1.00  0.00           H  
ATOM   2818  HG2 ARG   180      53.714  43.092  33.901  1.00  0.00           H  
ATOM   2819  HG3 ARG   180      52.550  41.964  33.842  1.00  0.00           H  
ATOM   2820  HD2 ARG   180      51.525  43.683  35.130  1.00  0.00           H  
ATOM   2821  HD3 ARG   180      52.069  42.474  36.338  1.00  0.00           H  
ATOM   2822  HE  ARG   180      53.795  43.846  37.118  1.00  0.00           H  
ATOM   2823 HH11 ARG   180      52.113  45.621  34.642  1.00  0.00           H  
ATOM   2824 HH12 ARG   180      52.500  47.174  35.298  1.00  0.00           H  
ATOM   2825 HH21 ARG   180      54.376  45.827  37.854  1.00  0.00           H  
ATOM   2826 HH22 ARG   180      53.560  47.116  37.162  1.00  0.00           H  
ATOM   2827  N   THR   181      54.154  38.311  34.420  1.00  0.00           N  
ATOM   2828  CA  THR   181      53.440  37.075  34.205  1.00  0.00           C  
ATOM   2829  C   THR   181      52.526  36.668  35.401  1.00  0.00           C  
ATOM   2830  O   THR   181      52.779  37.101  36.530  1.00  0.00           O  
ATOM   2831  CB  THR   181      54.319  35.891  33.653  1.00  0.00           C  
ATOM   2832  CG2 THR   181      54.997  36.275  32.310  1.00  0.00           C  
ATOM   2833  OG1 THR   181      55.350  35.570  34.628  1.00  0.00           O  
ATOM   2834  H   THR   181      54.800  38.276  35.195  1.00  0.00           H  
ATOM   2835  HA  THR   181      52.702  37.176  33.409  1.00  0.00           H  
ATOM   2836  HB  THR   181      53.635  35.046  33.572  1.00  0.00           H  
ATOM   2837 HG21 THR   181      55.550  37.210  32.393  1.00  0.00           H  
ATOM   2838 HG22 THR   181      55.736  35.569  31.928  1.00  0.00           H  
ATOM   2839 HG23 THR   181      54.200  36.423  31.582  1.00  0.00           H  
ATOM   2840  HG1 THR   181      54.942  35.026  35.305  1.00  0.00           H  
ATOM   2841  N   GLY   182      51.537  35.746  35.151  1.00  0.00           N  
ATOM   2842  CA  GLY   182      50.750  35.108  36.220  1.00  0.00           C  
ATOM   2843  C   GLY   182      50.031  33.798  35.805  1.00  0.00           C  
ATOM   2844  O   GLY   182      50.159  33.288  34.700  1.00  0.00           O  
ATOM   2845  H   GLY   182      51.448  35.314  34.242  1.00  0.00           H  
ATOM   2846  HA2 GLY   182      51.438  34.850  37.025  1.00  0.00           H  
ATOM   2847  HA3 GLY   182      50.024  35.816  36.620  1.00  0.00           H  
ATOM   2848  N   MET   183      49.287  33.254  36.799  1.00  0.00           N  
ATOM   2849  CA  MET   183      48.209  32.244  36.596  1.00  0.00           C  
ATOM   2850  C   MET   183      46.768  32.860  36.684  1.00  0.00           C  
ATOM   2851  O   MET   183      46.435  33.571  37.624  1.00  0.00           O  
ATOM   2852  CB  MET   183      48.494  31.054  37.547  1.00  0.00           C  
ATOM   2853  CG  MET   183      47.606  29.858  37.006  1.00  0.00           C  
ATOM   2854  SD  MET   183      46.240  29.257  38.124  1.00  0.00           S  
ATOM   2855  CE  MET   183      47.215  28.444  39.468  1.00  0.00           C  
ATOM   2856  H   MET   183      49.128  33.752  37.664  1.00  0.00           H  
ATOM   2857  HA  MET   183      48.299  31.920  35.559  1.00  0.00           H  
ATOM   2858  HB2 MET   183      49.538  30.746  37.477  1.00  0.00           H  
ATOM   2859  HB3 MET   183      48.110  31.283  38.541  1.00  0.00           H  
ATOM   2860  HG2 MET   183      47.212  30.070  36.012  1.00  0.00           H  
ATOM   2861  HG3 MET   183      48.242  28.973  36.987  1.00  0.00           H  
ATOM   2862  HE1 MET   183      46.560  28.199  40.305  1.00  0.00           H  
ATOM   2863  HE2 MET   183      47.679  27.489  39.223  1.00  0.00           H  
ATOM   2864  HE3 MET   183      48.034  29.076  39.811  1.00  0.00           H  
ATOM   2865  N   VAL   184      45.896  32.418  35.774  1.00  0.00           N  
ATOM   2866  CA  VAL   184      44.401  32.654  35.818  1.00  0.00           C  
ATOM   2867  C   VAL   184      43.738  31.686  36.835  1.00  0.00           C  
ATOM   2868  O   VAL   184      43.507  30.511  36.420  1.00  0.00           O  
ATOM   2869  CB  VAL   184      43.719  32.641  34.462  1.00  0.00           C  
ATOM   2870  CG1 VAL   184      42.229  33.024  34.636  1.00  0.00           C  
ATOM   2871  CG2 VAL   184      44.366  33.495  33.400  1.00  0.00           C  
ATOM   2872  H   VAL   184      46.206  31.909  34.958  1.00  0.00           H  
ATOM   2873  HA  VAL   184      44.215  33.683  36.128  1.00  0.00           H  
ATOM   2874  HB  VAL   184      43.829  31.615  34.111  1.00  0.00           H  
ATOM   2875 HG11 VAL   184      41.688  32.185  35.072  1.00  0.00           H  
ATOM   2876 HG12 VAL   184      42.154  33.938  35.225  1.00  0.00           H  
ATOM   2877 HG13 VAL   184      41.766  33.274  33.682  1.00  0.00           H  
ATOM   2878 HG21 VAL   184      45.453  33.434  33.359  1.00  0.00           H  
ATOM   2879 HG22 VAL   184      43.999  33.091  32.456  1.00  0.00           H  
ATOM   2880 HG23 VAL   184      44.201  34.553  33.607  1.00  0.00           H  
ATOM   2881  N   ILE   185      43.429  32.103  38.062  1.00  0.00           N  
ATOM   2882  CA  ILE   185      43.091  31.131  39.105  1.00  0.00           C  
ATOM   2883  C   ILE   185      41.627  30.877  39.193  1.00  0.00           C  
ATOM   2884  O   ILE   185      41.164  29.878  39.779  1.00  0.00           O  
ATOM   2885  CB  ILE   185      43.610  31.630  40.493  1.00  0.00           C  
ATOM   2886  CG2 ILE   185      45.146  31.857  40.436  1.00  0.00           C  
ATOM   2887  CG1 ILE   185      42.883  32.933  40.975  1.00  0.00           C  
ATOM   2888  CD1 ILE   185      43.346  33.642  42.225  1.00  0.00           C  
ATOM   2889  H   ILE   185      43.420  33.101  38.216  1.00  0.00           H  
ATOM   2890  HA  ILE   185      43.504  30.161  38.828  1.00  0.00           H  
ATOM   2891  HB  ILE   185      43.368  30.845  41.209  1.00  0.00           H  
ATOM   2892 HG21 ILE   185      45.452  32.137  41.444  1.00  0.00           H  
ATOM   2893 HG22 ILE   185      45.711  30.936  40.297  1.00  0.00           H  
ATOM   2894 HG23 ILE   185      45.451  32.548  39.650  1.00  0.00           H  
ATOM   2895 HG12 ILE   185      42.985  33.686  40.193  1.00  0.00           H  
ATOM   2896 HG13 ILE   185      41.824  32.711  41.112  1.00  0.00           H  
ATOM   2897 HD11 ILE   185      42.637  34.467  42.287  1.00  0.00           H  
ATOM   2898 HD12 ILE   185      43.192  33.019  43.106  1.00  0.00           H  
ATOM   2899 HD13 ILE   185      44.357  34.042  42.163  1.00  0.00           H  
ATOM   2900  N   HIS   186      40.794  31.727  38.572  1.00  0.00           N  
ATOM   2901  CA  HIS   186      39.341  31.664  38.850  1.00  0.00           C  
ATOM   2902  C   HIS   186      38.526  32.466  37.811  1.00  0.00           C  
ATOM   2903  O   HIS   186      38.947  33.416  37.223  1.00  0.00           O  
ATOM   2904  CB  HIS   186      39.094  32.142  40.308  1.00  0.00           C  
ATOM   2905  CG  HIS   186      37.662  32.133  40.739  1.00  0.00           C  
ATOM   2906  ND1 HIS   186      36.935  30.967  41.040  1.00  0.00           N  
ATOM   2907  CE1 HIS   186      35.655  31.319  41.245  1.00  0.00           C  
ATOM   2908  NE2 HIS   186      35.611  32.663  41.191  1.00  0.00           N  
ATOM   2909  CD2 HIS   186      36.754  33.195  40.703  1.00  0.00           C  
ATOM   2910  H   HIS   186      41.216  32.492  38.064  1.00  0.00           H  
ATOM   2911  HA  HIS   186      39.128  30.599  38.758  1.00  0.00           H  
ATOM   2912  HB2 HIS   186      39.556  31.440  41.002  1.00  0.00           H  
ATOM   2913  HB3 HIS   186      39.508  33.151  40.283  1.00  0.00           H  
ATOM   2914  HE1 HIS   186      34.818  30.696  41.523  1.00  0.00           H  
ATOM   2915  HE2 HIS   186      34.807  33.210  41.464  1.00  0.00           H  
ATOM   2916  HD2 HIS   186      36.901  34.234  40.446  1.00  0.00           H  
ATOM   2917  N   GLN   187      37.316  31.979  37.575  1.00  0.00           N  
ATOM   2918  CA  GLN   187      36.307  32.571  36.665  1.00  0.00           C  
ATOM   2919  C   GLN   187      35.081  32.959  37.591  1.00  0.00           C  
ATOM   2920  O   GLN   187      34.569  32.029  38.288  1.00  0.00           O  
ATOM   2921  CB  GLN   187      36.043  31.707  35.395  1.00  0.00           C  
ATOM   2922  CG  GLN   187      35.216  32.315  34.291  1.00  0.00           C  
ATOM   2923  CD  GLN   187      35.087  31.367  33.152  1.00  0.00           C  
ATOM   2924  OE1 GLN   187      35.740  30.320  33.020  1.00  0.00           O  
ATOM   2925  NE2 GLN   187      34.377  31.732  32.153  1.00  0.00           N  
ATOM   2926  H   GLN   187      36.958  31.229  38.150  1.00  0.00           H  
ATOM   2927  HA  GLN   187      36.717  33.525  36.335  1.00  0.00           H  
ATOM   2928  HB2 GLN   187      37.074  31.684  35.041  1.00  0.00           H  
ATOM   2929  HB3 GLN   187      35.704  30.682  35.550  1.00  0.00           H  
ATOM   2930  HG2 GLN   187      34.240  32.569  34.706  1.00  0.00           H  
ATOM   2931  HG3 GLN   187      35.586  33.294  33.987  1.00  0.00           H  
ATOM   2932 HE21 GLN   187      34.055  32.690  32.155  1.00  0.00           H  
ATOM   2933 HE22 GLN   187      34.440  31.273  31.256  1.00  0.00           H  
ATOM   2934  N   VAL   188      34.693  34.282  37.640  1.00  0.00           N  
ATOM   2935  CA  VAL   188      33.412  34.715  38.405  1.00  0.00           C  
ATOM   2936  C   VAL   188      32.226  33.784  37.952  1.00  0.00           C  
ATOM   2937  O   VAL   188      32.006  33.625  36.741  1.00  0.00           O  
ATOM   2938  CB  VAL   188      33.118  36.233  38.099  1.00  0.00           C  
ATOM   2939  CG1 VAL   188      31.823  36.733  38.715  1.00  0.00           C  
ATOM   2940  CG2 VAL   188      34.166  37.050  38.854  1.00  0.00           C  
ATOM   2941  H   VAL   188      34.964  34.822  36.831  1.00  0.00           H  
ATOM   2942  HA  VAL   188      33.499  34.615  39.487  1.00  0.00           H  
ATOM   2943  HB  VAL   188      33.153  36.402  37.023  1.00  0.00           H  
ATOM   2944 HG11 VAL   188      31.862  36.608  39.797  1.00  0.00           H  
ATOM   2945 HG12 VAL   188      31.659  37.775  38.438  1.00  0.00           H  
ATOM   2946 HG13 VAL   188      30.963  36.140  38.406  1.00  0.00           H  
ATOM   2947 HG21 VAL   188      35.163  36.823  38.476  1.00  0.00           H  
ATOM   2948 HG22 VAL   188      33.834  38.080  38.727  1.00  0.00           H  
ATOM   2949 HG23 VAL   188      34.170  36.673  39.877  1.00  0.00           H  
ATOM   2950  N   GLU   189      31.480  33.257  38.883  1.00  0.00           N  
ATOM   2951  CA  GLU   189      30.282  32.392  38.598  1.00  0.00           C  
ATOM   2952  C   GLU   189      29.080  33.275  38.264  1.00  0.00           C  
ATOM   2953  O   GLU   189      28.309  32.975  37.398  1.00  0.00           O  
ATOM   2954  CB  GLU   189      30.036  31.688  39.923  1.00  0.00           C  
ATOM   2955  CG  GLU   189      31.083  30.645  40.311  1.00  0.00           C  
ATOM   2956  CD  GLU   189      31.219  29.460  39.427  1.00  0.00           C  
ATOM   2957  OE1 GLU   189      32.257  28.800  39.306  1.00  0.00           O  
ATOM   2958  OE2 GLU   189      30.226  29.183  38.784  1.00  0.00           O1-
ATOM   2959  H   GLU   189      31.679  33.238  39.873  1.00  0.00           H  
ATOM   2960  HA  GLU   189      30.524  31.607  37.883  1.00  0.00           H  
ATOM   2961  HB2 GLU   189      30.157  32.454  40.688  1.00  0.00           H  
ATOM   2962  HB3 GLU   189      29.035  31.275  40.043  1.00  0.00           H  
ATOM   2963  HG2 GLU   189      32.056  31.135  40.348  1.00  0.00           H  
ATOM   2964  HG3 GLU   189      30.881  30.230  41.298  1.00  0.00           H  
ATOM   2965  N   ALA   190      29.043  34.442  38.939  1.00  0.00           N  
ATOM   2966  CA  ALA   190      27.916  35.403  38.767  1.00  0.00           C  
ATOM   2967  C   ALA   190      27.957  36.142  37.450  1.00  0.00           C  
ATOM   2968  O   ALA   190      27.086  36.880  37.116  1.00  0.00           O  
ATOM   2969  CB  ALA   190      27.914  36.358  39.992  1.00  0.00           C  
ATOM   2970  H   ALA   190      29.817  34.651  39.553  1.00  0.00           H  
ATOM   2971  HA  ALA   190      26.975  34.859  38.689  1.00  0.00           H  
ATOM   2972  HB1 ALA   190      27.097  37.075  39.913  1.00  0.00           H  
ATOM   2973  HB2 ALA   190      27.690  35.766  40.879  1.00  0.00           H  
ATOM   2974  HB3 ALA   190      28.891  36.827  40.110  1.00  0.00           H  
ATOM   2975  N   LYS   191      29.023  35.980  36.600  1.00  0.00           N  
ATOM   2976  CA  LYS   191      29.334  36.809  35.328  1.00  0.00           C  
ATOM   2977  C   LYS   191      30.491  36.103  34.571  1.00  0.00           C  
ATOM   2978  O   LYS   191      31.667  36.569  34.597  1.00  0.00           O  
ATOM   2979  CB  LYS   191      29.670  38.278  35.774  1.00  0.00           C  
ATOM   2980  CG  LYS   191      29.881  39.300  34.669  1.00  0.00           C  
ATOM   2981  CD  LYS   191      28.557  39.807  33.994  1.00  0.00           C  
ATOM   2982  CE  LYS   191      27.935  40.885  34.918  1.00  0.00           C  
ATOM   2983  NZ  LYS   191      26.702  41.428  34.387  1.00  0.00           N1+
ATOM   2984  H   LYS   191      29.820  35.426  36.877  1.00  0.00           H  
ATOM   2985  HA  LYS   191      28.396  36.864  34.776  1.00  0.00           H  
ATOM   2986  HB2 LYS   191      28.949  38.648  36.502  1.00  0.00           H  
ATOM   2987  HB3 LYS   191      30.546  38.269  36.422  1.00  0.00           H  
ATOM   2988  HG2 LYS   191      30.530  40.083  35.062  1.00  0.00           H  
ATOM   2989  HG3 LYS   191      30.410  38.806  33.854  1.00  0.00           H  
ATOM   2990  HD2 LYS   191      28.588  40.145  32.958  1.00  0.00           H  
ATOM   2991  HD3 LYS   191      27.788  39.036  33.945  1.00  0.00           H  
ATOM   2992  HE2 LYS   191      27.793  40.375  35.871  1.00  0.00           H  
ATOM   2993  HE3 LYS   191      28.656  41.702  34.935  1.00  0.00           H  
ATOM   2994  HZ1 LYS   191      26.764  41.720  33.422  1.00  0.00           H  
ATOM   2995  HZ2 LYS   191      26.000  40.727  34.576  1.00  0.00           H  
ATOM   2996  HZ3 LYS   191      26.354  42.198  34.940  1.00  0.00           H  
ATOM   2997  N   PRO   192      30.224  35.024  33.766  1.00  0.00           N  
ATOM   2998  CA  PRO   192      31.227  34.253  33.024  1.00  0.00           C  
ATOM   2999  C   PRO   192      32.323  34.989  32.158  1.00  0.00           C  
ATOM   3000  O   PRO   192      33.272  34.296  31.722  1.00  0.00           O  
ATOM   3001  CD  PRO   192      28.901  34.410  33.630  1.00  0.00           C  
ATOM   3002  CG  PRO   192      29.121  33.016  33.051  1.00  0.00           C  
ATOM   3003  CB  PRO   192      30.394  33.169  32.268  1.00  0.00           C  
ATOM   3004  HD2 PRO   192      28.234  34.998  32.999  1.00  0.00           H  
ATOM   3005  HD3 PRO   192      28.444  34.219  34.600  1.00  0.00           H  
ATOM   3006  HG2 PRO   192      28.301  32.688  32.413  1.00  0.00           H  
ATOM   3007  HG3 PRO   192      29.307  32.349  33.892  1.00  0.00           H  
ATOM   3008  HB2 PRO   192      30.140  33.533  31.272  1.00  0.00           H  
ATOM   3009  HB3 PRO   192      31.004  32.266  32.231  1.00  0.00           H  
ATOM   3010  HA  PRO   192      31.788  33.773  33.825  1.00  0.00           H  
ATOM   3011  N   SER   193      32.281  36.303  31.899  1.00  0.00           N  
ATOM   3012  CA  SER   193      33.354  37.081  31.180  1.00  0.00           C  
ATOM   3013  C   SER   193      34.514  37.506  32.030  1.00  0.00           C  
ATOM   3014  O   SER   193      35.612  37.666  31.498  1.00  0.00           O  
ATOM   3015  CB  SER   193      32.760  38.331  30.575  1.00  0.00           C  
ATOM   3016  OG  SER   193      32.208  39.319  31.397  1.00  0.00           O  
ATOM   3017  H   SER   193      31.489  36.805  32.273  1.00  0.00           H  
ATOM   3018  HA  SER   193      33.773  36.616  30.288  1.00  0.00           H  
ATOM   3019  HB2 SER   193      33.554  38.758  29.961  1.00  0.00           H  
ATOM   3020  HB3 SER   193      31.979  38.018  29.882  1.00  0.00           H  
ATOM   3021  HG  SER   193      32.971  39.883  31.546  1.00  0.00           H  
ATOM   3022  N   VAL   194      34.406  37.564  33.368  1.00  0.00           N  
ATOM   3023  CA  VAL   194      35.301  38.031  34.425  1.00  0.00           C  
ATOM   3024  C   VAL   194      36.011  36.951  35.184  1.00  0.00           C  
ATOM   3025  O   VAL   194      35.393  35.942  35.542  1.00  0.00           O  
ATOM   3026  CB  VAL   194      34.526  38.986  35.402  1.00  0.00           C  
ATOM   3027  CG1 VAL   194      35.491  39.718  36.366  1.00  0.00           C  
ATOM   3028  CG2 VAL   194      33.806  40.139  34.567  1.00  0.00           C  
ATOM   3029  H   VAL   194      33.608  37.147  33.826  1.00  0.00           H  
ATOM   3030  HA  VAL   194      36.013  38.743  34.009  1.00  0.00           H  
ATOM   3031  HB  VAL   194      33.717  38.532  35.975  1.00  0.00           H  
ATOM   3032 HG11 VAL   194      36.036  38.927  36.882  1.00  0.00           H  
ATOM   3033 HG12 VAL   194      36.221  40.260  35.764  1.00  0.00           H  
ATOM   3034 HG13 VAL   194      34.955  40.408  37.018  1.00  0.00           H  
ATOM   3035 HG21 VAL   194      33.396  40.935  35.189  1.00  0.00           H  
ATOM   3036 HG22 VAL   194      34.575  40.607  33.952  1.00  0.00           H  
ATOM   3037 HG23 VAL   194      33.032  39.753  33.903  1.00  0.00           H  
ATOM   3038  N   TYR   195      37.364  37.150  35.316  1.00  0.00           N  
ATOM   3039  CA  TYR   195      38.389  36.205  35.840  1.00  0.00           C  
ATOM   3040  C   TYR   195      39.401  36.799  36.837  1.00  0.00           C  
ATOM   3041  O   TYR   195      39.867  37.892  36.591  1.00  0.00           O  
ATOM   3042  CB  TYR   195      39.250  35.617  34.674  1.00  0.00           C  
ATOM   3043  CG  TYR   195      38.613  34.665  33.700  1.00  0.00           C  
ATOM   3044  CD1 TYR   195      37.900  35.148  32.580  1.00  0.00           C  
ATOM   3045  CE1 TYR   195      37.446  34.204  31.594  1.00  0.00           C  
ATOM   3046  CZ  TYR   195      37.784  32.854  31.679  1.00  0.00           C  
ATOM   3047  OH  TYR   195      37.271  31.897  30.871  1.00  0.00           O  
ATOM   3048  CE2 TYR   195      38.391  32.396  32.863  1.00  0.00           C  
ATOM   3049  CD2 TYR   195      38.859  33.302  33.810  1.00  0.00           C  
ATOM   3050  H   TYR   195      37.685  38.044  34.971  1.00  0.00           H  
ATOM   3051  HA  TYR   195      37.843  35.403  36.336  1.00  0.00           H  
ATOM   3052  HB2 TYR   195      39.675  36.375  34.016  1.00  0.00           H  
ATOM   3053  HB3 TYR   195      40.088  35.027  35.044  1.00  0.00           H  
ATOM   3054  HD1 TYR   195      37.466  36.131  32.474  1.00  0.00           H  
ATOM   3055  HE1 TYR   195      36.767  34.444  30.789  1.00  0.00           H  
ATOM   3056  HH  TYR   195      36.759  32.309  30.171  1.00  0.00           H  
ATOM   3057  HE2 TYR   195      38.520  31.356  33.124  1.00  0.00           H  
ATOM   3058  HD2 TYR   195      39.382  32.947  34.685  1.00  0.00           H  
ATOM   3059  N   PHE   196      39.655  36.056  37.921  1.00  0.00           N  
ATOM   3060  CA  PHE   196      40.729  36.315  38.935  1.00  0.00           C  
ATOM   3061  C   PHE   196      42.139  35.876  38.444  1.00  0.00           C  
ATOM   3062  O   PHE   196      42.372  34.681  38.143  1.00  0.00           O  
ATOM   3063  CB  PHE   196      40.482  35.797  40.356  1.00  0.00           C  
ATOM   3064  CG  PHE   196      39.188  36.107  41.089  1.00  0.00           C  
ATOM   3065  CD1 PHE   196      38.090  36.814  40.559  1.00  0.00           C  
ATOM   3066  CE1 PHE   196      36.870  36.890  41.196  1.00  0.00           C  
ATOM   3067  CZ  PHE   196      36.656  36.249  42.459  1.00  0.00           C  
ATOM   3068  CE2 PHE   196      37.686  35.363  42.994  1.00  0.00           C  
ATOM   3069  CD2 PHE   196      38.909  35.421  42.325  1.00  0.00           C  
ATOM   3070  H   PHE   196      39.149  35.182  37.897  1.00  0.00           H  
ATOM   3071  HA  PHE   196      40.706  37.404  38.970  1.00  0.00           H  
ATOM   3072  HB2 PHE   196      40.651  34.728  40.477  1.00  0.00           H  
ATOM   3073  HB3 PHE   196      41.256  36.356  40.883  1.00  0.00           H  
ATOM   3074  HD1 PHE   196      38.227  37.429  39.682  1.00  0.00           H  
ATOM   3075  HE1 PHE   196      36.056  37.463  40.779  1.00  0.00           H  
ATOM   3076  HZ  PHE   196      35.730  36.364  43.002  1.00  0.00           H  
ATOM   3077  HE2 PHE   196      37.526  34.882  43.947  1.00  0.00           H  
ATOM   3078  HD2 PHE   196      39.773  35.078  42.874  1.00  0.00           H  
ATOM   3079  N   ILE   197      43.157  36.714  38.645  1.00  0.00           N  
ATOM   3080  CA  ILE   197      44.600  36.456  38.304  1.00  0.00           C  
ATOM   3081  C   ILE   197      45.544  36.653  39.496  1.00  0.00           C  
ATOM   3082  O   ILE   197      45.369  37.521  40.317  1.00  0.00           O  
ATOM   3083  CB  ILE   197      45.117  37.192  36.999  1.00  0.00           C  
ATOM   3084  CG2 ILE   197      46.513  36.643  36.533  1.00  0.00           C  
ATOM   3085  CG1 ILE   197      44.145  36.894  35.912  1.00  0.00           C  
ATOM   3086  CD1 ILE   197      44.591  37.481  34.504  1.00  0.00           C  
ATOM   3087  H   ILE   197      42.948  37.610  39.060  1.00  0.00           H  
ATOM   3088  HA  ILE   197      44.726  35.417  38.001  1.00  0.00           H  
ATOM   3089  HB  ILE   197      45.160  38.264  37.195  1.00  0.00           H  
ATOM   3090 HG21 ILE   197      46.414  35.618  36.173  1.00  0.00           H  
ATOM   3091 HG22 ILE   197      46.898  37.347  35.795  1.00  0.00           H  
ATOM   3092 HG23 ILE   197      47.215  36.734  37.362  1.00  0.00           H  
ATOM   3093 HG12 ILE   197      43.903  35.831  35.923  1.00  0.00           H  
ATOM   3094 HG13 ILE   197      43.270  37.506  36.133  1.00  0.00           H  
ATOM   3095 HD11 ILE   197      45.476  36.950  34.153  1.00  0.00           H  
ATOM   3096 HD12 ILE   197      43.758  37.248  33.841  1.00  0.00           H  
ATOM   3097 HD13 ILE   197      44.795  38.550  34.549  1.00  0.00           H  
ATOM   3098  N   LYS   198      46.509  35.826  39.623  1.00  0.00           N  
ATOM   3099  CA  LYS   198      47.492  36.029  40.710  1.00  0.00           C  
ATOM   3100  C   LYS   198      48.834  36.013  40.016  1.00  0.00           C  
ATOM   3101  O   LYS   198      49.134  35.097  39.275  1.00  0.00           O  
ATOM   3102  CB  LYS   198      47.330  34.895  41.770  1.00  0.00           C  
ATOM   3103  CG  LYS   198      47.914  35.224  43.127  1.00  0.00           C  
ATOM   3104  CD  LYS   198      49.392  35.479  43.347  1.00  0.00           C  
ATOM   3105  CE  LYS   198      50.259  34.276  42.945  1.00  0.00           C  
ATOM   3106  NZ  LYS   198      51.697  34.447  43.252  1.00  0.00           N1+
ATOM   3107  H   LYS   198      46.431  34.962  39.106  1.00  0.00           H  
ATOM   3108  HA  LYS   198      47.343  36.965  41.249  1.00  0.00           H  
ATOM   3109  HB2 LYS   198      46.274  34.654  41.890  1.00  0.00           H  
ATOM   3110  HB3 LYS   198      47.691  33.964  41.334  1.00  0.00           H  
ATOM   3111  HG2 LYS   198      47.432  36.164  43.395  1.00  0.00           H  
ATOM   3112  HG3 LYS   198      47.543  34.440  43.788  1.00  0.00           H  
ATOM   3113  HD2 LYS   198      49.612  36.339  42.715  1.00  0.00           H  
ATOM   3114  HD3 LYS   198      49.536  35.735  44.397  1.00  0.00           H  
ATOM   3115  HE2 LYS   198      49.941  33.358  43.440  1.00  0.00           H  
ATOM   3116  HE3 LYS   198      50.226  34.074  41.874  1.00  0.00           H  
ATOM   3117  HZ1 LYS   198      51.730  34.438  44.261  1.00  0.00           H  
ATOM   3118  HZ2 LYS   198      52.149  33.598  42.943  1.00  0.00           H  
ATOM   3119  HZ3 LYS   198      52.019  35.373  43.008  1.00  0.00           H  
ATOM   3120  N   PHE   199      49.633  37.042  40.283  1.00  0.00           N  
ATOM   3121  CA  PHE   199      50.922  37.355  39.559  1.00  0.00           C  
ATOM   3122  C   PHE   199      52.148  36.563  40.168  1.00  0.00           C  
ATOM   3123  O   PHE   199      52.195  36.334  41.412  1.00  0.00           O  
ATOM   3124  CB  PHE   199      51.026  38.877  39.386  1.00  0.00           C  
ATOM   3125  CG  PHE   199      50.204  39.424  38.255  1.00  0.00           C  
ATOM   3126  CD1 PHE   199      50.824  39.628  37.013  1.00  0.00           C  
ATOM   3127  CE1 PHE   199      50.007  40.181  35.993  1.00  0.00           C  
ATOM   3128  CZ  PHE   199      48.662  40.517  36.196  1.00  0.00           C  
ATOM   3129  CE2 PHE   199      48.101  40.222  37.458  1.00  0.00           C  
ATOM   3130  CD2 PHE   199      48.884  39.742  38.512  1.00  0.00           C  
ATOM   3131  H   PHE   199      49.372  37.734  40.971  1.00  0.00           H  
ATOM   3132  HA  PHE   199      50.741  36.908  38.581  1.00  0.00           H  
ATOM   3133  HB2 PHE   199      50.684  39.306  40.328  1.00  0.00           H  
ATOM   3134  HB3 PHE   199      52.055  39.193  39.217  1.00  0.00           H  
ATOM   3135  HD1 PHE   199      51.840  39.338  36.790  1.00  0.00           H  
ATOM   3136  HE1 PHE   199      50.428  40.261  35.002  1.00  0.00           H  
ATOM   3137  HZ  PHE   199      48.102  41.029  35.427  1.00  0.00           H  
ATOM   3138  HE2 PHE   199      47.102  40.549  37.705  1.00  0.00           H  
ATOM   3139  HD2 PHE   199      48.472  39.534  39.489  1.00  0.00           H  
ATOM   3140  N   ASP   200      53.030  36.104  39.314  1.00  0.00           N  
ATOM   3141  CA  ASP   200      54.271  35.400  39.757  1.00  0.00           C  
ATOM   3142  C   ASP   200      55.249  36.318  40.578  1.00  0.00           C  
ATOM   3143  O   ASP   200      55.852  35.910  41.550  1.00  0.00           O  
ATOM   3144  CB  ASP   200      55.060  34.836  38.592  1.00  0.00           C  
ATOM   3145  CG  ASP   200      54.304  34.019  37.618  1.00  0.00           C  
ATOM   3146  OD1 ASP   200      54.704  33.926  36.441  1.00  0.00           O  
ATOM   3147  OD2 ASP   200      53.202  33.515  37.991  1.00  0.00           O1-
ATOM   3148  H   ASP   200      52.930  36.246  38.319  1.00  0.00           H  
ATOM   3149  HA  ASP   200      53.999  34.613  40.461  1.00  0.00           H  
ATOM   3150  HB2 ASP   200      55.461  35.733  38.120  1.00  0.00           H  
ATOM   3151  HB3 ASP   200      55.877  34.273  39.045  1.00  0.00           H  
ATOM   3152  N   ASP   201      55.200  37.630  40.350  1.00  0.00           N  
ATOM   3153  CA  ASP   201      55.801  38.665  41.229  1.00  0.00           C  
ATOM   3154  C   ASP   201      55.215  38.854  42.621  1.00  0.00           C  
ATOM   3155  O   ASP   201      55.932  39.344  43.578  1.00  0.00           O  
ATOM   3156  CB  ASP   201      56.063  40.029  40.591  1.00  0.00           C  
ATOM   3157  CG  ASP   201      54.849  40.970  40.363  1.00  0.00           C  
ATOM   3158  OD1 ASP   201      53.788  40.454  39.946  1.00  0.00           O  
ATOM   3159  OD2 ASP   201      54.913  42.227  40.388  1.00  0.00           O1-
ATOM   3160  H   ASP   201      54.688  37.946  39.539  1.00  0.00           H  
ATOM   3161  HA  ASP   201      56.816  38.385  41.509  1.00  0.00           H  
ATOM   3162  HB2 ASP   201      56.822  40.525  41.196  1.00  0.00           H  
ATOM   3163  HB3 ASP   201      56.531  39.882  39.618  1.00  0.00           H  
ATOM   3164  N   ASP   202      53.916  38.638  42.764  1.00  0.00           N  
ATOM   3165  CA  ASP   202      52.988  39.325  43.731  1.00  0.00           C  
ATOM   3166  C   ASP   202      51.969  38.403  44.337  1.00  0.00           C  
ATOM   3167  O   ASP   202      51.311  37.627  43.686  1.00  0.00           O  
ATOM   3168  CB  ASP   202      52.378  40.564  43.013  1.00  0.00           C  
ATOM   3169  CG  ASP   202      51.550  41.488  43.900  1.00  0.00           C  
ATOM   3170  OD1 ASP   202      51.475  41.281  45.147  1.00  0.00           O  
ATOM   3171  OD2 ASP   202      50.913  42.411  43.318  1.00  0.00           O1-
ATOM   3172  H   ASP   202      53.366  38.203  42.036  1.00  0.00           H  
ATOM   3173  HA  ASP   202      53.672  39.637  44.520  1.00  0.00           H  
ATOM   3174  HB2 ASP   202      53.255  41.105  42.657  1.00  0.00           H  
ATOM   3175  HB3 ASP   202      51.894  40.223  42.098  1.00  0.00           H  
ATOM   3176  N   PHE   203      51.719  38.622  45.679  1.00  0.00           N  
ATOM   3177  CA  PHE   203      50.639  37.973  46.516  1.00  0.00           C  
ATOM   3178  C   PHE   203      49.236  38.547  46.432  1.00  0.00           C  
ATOM   3179  O   PHE   203      48.200  37.971  46.728  1.00  0.00           O  
ATOM   3180  CB  PHE   203      51.140  37.936  48.006  1.00  0.00           C  
ATOM   3181  CG  PHE   203      51.634  39.249  48.553  1.00  0.00           C  
ATOM   3182  CD1 PHE   203      50.733  40.023  49.272  1.00  0.00           C  
ATOM   3183  CE1 PHE   203      51.204  41.008  50.132  1.00  0.00           C  
ATOM   3184  CZ  PHE   203      52.515  41.378  49.979  1.00  0.00           C  
ATOM   3185  CE2 PHE   203      53.463  40.605  49.258  1.00  0.00           C  
ATOM   3186  CD2 PHE   203      52.997  39.494  48.574  1.00  0.00           C  
ATOM   3187  H   PHE   203      52.265  39.323  46.160  1.00  0.00           H  
ATOM   3188  HA  PHE   203      50.505  36.938  46.202  1.00  0.00           H  
ATOM   3189  HB2 PHE   203      50.345  37.558  48.649  1.00  0.00           H  
ATOM   3190  HB3 PHE   203      51.986  37.250  48.064  1.00  0.00           H  
ATOM   3191  HD1 PHE   203      49.688  39.756  49.327  1.00  0.00           H  
ATOM   3192  HE1 PHE   203      50.547  41.508  50.828  1.00  0.00           H  
ATOM   3193  HZ  PHE   203      52.838  42.187  50.617  1.00  0.00           H  
ATOM   3194  HE2 PHE   203      54.496  40.919  49.297  1.00  0.00           H  
ATOM   3195  HD2 PHE   203      53.677  38.905  47.977  1.00  0.00           H  
ATOM   3196  N   HIS   204      49.107  39.786  45.890  1.00  0.00           N  
ATOM   3197  CA  HIS   204      47.731  40.387  45.560  1.00  0.00           C  
ATOM   3198  C   HIS   204      47.007  39.573  44.487  1.00  0.00           C  
ATOM   3199  O   HIS   204      47.636  39.087  43.562  1.00  0.00           O  
ATOM   3200  CB  HIS   204      47.868  41.857  45.143  1.00  0.00           C  
ATOM   3201  CG  HIS   204      48.357  42.865  46.111  1.00  0.00           C  
ATOM   3202  ND1 HIS   204      49.694  43.023  46.457  1.00  0.00           N1+
ATOM   3203  CE1 HIS   204      49.773  44.067  47.323  1.00  0.00           C  
ATOM   3204  NE2 HIS   204      48.575  44.642  47.441  1.00  0.00           N  
ATOM   3205  CD2 HIS   204      47.675  43.920  46.634  1.00  0.00           C  
ATOM   3206  H   HIS   204      49.943  40.263  45.584  1.00  0.00           H  
ATOM   3207  HA  HIS   204      47.017  40.312  46.381  1.00  0.00           H  
ATOM   3208  HB2 HIS   204      48.363  41.843  44.172  1.00  0.00           H  
ATOM   3209  HB3 HIS   204      46.838  42.153  44.945  1.00  0.00           H  
ATOM   3210  HD1 HIS   204      50.504  42.465  46.226  1.00  0.00           H  
ATOM   3211  HE1 HIS   204      50.624  44.343  47.928  1.00  0.00           H  
ATOM   3212  HE2 HIS   204      48.294  45.405  48.041  1.00  0.00           H  
ATOM   3213  HD2 HIS   204      46.623  44.100  46.473  1.00  0.00           H  
ATOM   3214  N   ILE   205      45.646  39.462  44.530  1.00  0.00           N  
ATOM   3215  CA  ILE   205      44.728  38.927  43.544  1.00  0.00           C  
ATOM   3216  C   ILE   205      44.282  40.104  42.611  1.00  0.00           C  
ATOM   3217  O   ILE   205      43.861  41.149  43.092  1.00  0.00           O  
ATOM   3218  CB  ILE   205      43.529  38.087  44.082  1.00  0.00           C  
ATOM   3219  CG2 ILE   205      42.596  37.647  42.972  1.00  0.00           C  
ATOM   3220  CG1 ILE   205      44.050  36.958  44.946  1.00  0.00           C  
ATOM   3221  CD1 ILE   205      42.980  36.072  45.639  1.00  0.00           C  
ATOM   3222  H   ILE   205      45.151  39.824  45.333  1.00  0.00           H  
ATOM   3223  HA  ILE   205      45.269  38.212  42.923  1.00  0.00           H  
ATOM   3224  HB  ILE   205      42.896  38.645  44.773  1.00  0.00           H  
ATOM   3225 HG21 ILE   205      42.323  38.436  42.271  1.00  0.00           H  
ATOM   3226 HG22 ILE   205      43.165  36.961  42.344  1.00  0.00           H  
ATOM   3227 HG23 ILE   205      41.698  37.080  43.216  1.00  0.00           H  
ATOM   3228 HG12 ILE   205      44.691  36.327  44.331  1.00  0.00           H  
ATOM   3229 HG13 ILE   205      44.605  37.447  45.746  1.00  0.00           H  
ATOM   3230 HD11 ILE   205      42.170  36.688  46.029  1.00  0.00           H  
ATOM   3231 HD12 ILE   205      42.533  35.408  44.900  1.00  0.00           H  
ATOM   3232 HD13 ILE   205      43.520  35.508  46.400  1.00  0.00           H  
ATOM   3233  N   TYR   206      44.394  39.995  41.300  1.00  0.00           N  
ATOM   3234  CA  TYR   206      43.910  40.935  40.236  1.00  0.00           C  
ATOM   3235  C   TYR   206      42.686  40.337  39.472  1.00  0.00           C  
ATOM   3236  O   TYR   206      42.414  39.150  39.548  1.00  0.00           O  
ATOM   3237  CB  TYR   206      45.081  41.292  39.310  1.00  0.00           C  
ATOM   3238  CG  TYR   206      46.241  42.089  39.957  1.00  0.00           C  
ATOM   3239  CD1 TYR   206      47.071  41.429  40.948  1.00  0.00           C  
ATOM   3240  CE1 TYR   206      48.100  42.152  41.546  1.00  0.00           C  
ATOM   3241  CZ  TYR   206      48.223  43.572  41.366  1.00  0.00           C  
ATOM   3242  OH  TYR   206      49.221  44.184  41.999  1.00  0.00           O  
ATOM   3243  CE2 TYR   206      47.432  44.186  40.348  1.00  0.00           C  
ATOM   3244  CD2 TYR   206      46.470  43.471  39.703  1.00  0.00           C  
ATOM   3245  H   TYR   206      44.959  39.232  40.957  1.00  0.00           H  
ATOM   3246  HA  TYR   206      43.517  41.868  40.638  1.00  0.00           H  
ATOM   3247  HB2 TYR   206      45.409  40.361  38.848  1.00  0.00           H  
ATOM   3248  HB3 TYR   206      44.556  41.991  38.658  1.00  0.00           H  
ATOM   3249  HD1 TYR   206      47.073  40.364  41.129  1.00  0.00           H  
ATOM   3250  HE1 TYR   206      48.847  41.695  42.178  1.00  0.00           H  
ATOM   3251  HH  TYR   206      49.616  43.517  42.565  1.00  0.00           H  
ATOM   3252  HE2 TYR   206      47.701  45.184  40.032  1.00  0.00           H  
ATOM   3253  HD2 TYR   206      45.908  43.942  38.910  1.00  0.00           H  
ATOM   3254  N   VAL   207      41.830  41.203  38.834  1.00  0.00           N  
ATOM   3255  CA  VAL   207      40.483  40.937  38.271  1.00  0.00           C  
ATOM   3256  C   VAL   207      40.404  41.689  36.913  1.00  0.00           C  
ATOM   3257  O   VAL   207      40.576  42.888  36.823  1.00  0.00           O  
ATOM   3258  CB  VAL   207      39.358  41.431  39.186  1.00  0.00           C  
ATOM   3259  CG1 VAL   207      38.071  41.075  38.538  1.00  0.00           C  
ATOM   3260  CG2 VAL   207      39.516  40.745  40.539  1.00  0.00           C  
ATOM   3261  H   VAL   207      42.070  42.182  38.889  1.00  0.00           H  
ATOM   3262  HA  VAL   207      40.350  39.861  38.165  1.00  0.00           H  
ATOM   3263  HB  VAL   207      39.362  42.498  39.410  1.00  0.00           H  
ATOM   3264 HG11 VAL   207      37.193  41.159  39.179  1.00  0.00           H  
ATOM   3265 HG12 VAL   207      37.901  41.830  37.771  1.00  0.00           H  
ATOM   3266 HG13 VAL   207      38.045  40.113  38.025  1.00  0.00           H  
ATOM   3267 HG21 VAL   207      39.461  39.659  40.468  1.00  0.00           H  
ATOM   3268 HG22 VAL   207      40.431  41.136  40.985  1.00  0.00           H  
ATOM   3269 HG23 VAL   207      38.647  41.033  41.130  1.00  0.00           H  
ATOM   3270  N   TYR   208      40.258  40.903  35.866  1.00  0.00           N  
ATOM   3271  CA  TYR   208      40.120  41.350  34.502  1.00  0.00           C  
ATOM   3272  C   TYR   208      39.035  40.638  33.702  1.00  0.00           C  
ATOM   3273  O   TYR   208      38.844  39.423  33.933  1.00  0.00           O  
ATOM   3274  CB  TYR   208      41.529  41.158  33.873  1.00  0.00           C  
ATOM   3275  CG  TYR   208      42.712  41.802  34.429  1.00  0.00           C  
ATOM   3276  CD1 TYR   208      43.623  41.147  35.273  1.00  0.00           C  
ATOM   3277  CE1 TYR   208      44.675  41.852  35.851  1.00  0.00           C  
ATOM   3278  CZ  TYR   208      44.902  43.199  35.539  1.00  0.00           C  
ATOM   3279  OH  TYR   208      45.943  43.817  36.088  1.00  0.00           O  
ATOM   3280  CE2 TYR   208      43.987  43.818  34.606  1.00  0.00           C  
ATOM   3281  CD2 TYR   208      42.892  43.132  34.121  1.00  0.00           C  
ATOM   3282  H   TYR   208      40.131  39.913  36.021  1.00  0.00           H  
ATOM   3283  HA  TYR   208      39.921  42.420  34.434  1.00  0.00           H  
ATOM   3284  HB2 TYR   208      41.744  40.092  33.951  1.00  0.00           H  
ATOM   3285  HB3 TYR   208      41.337  41.478  32.849  1.00  0.00           H  
ATOM   3286  HD1 TYR   208      43.636  40.076  35.408  1.00  0.00           H  
ATOM   3287  HE1 TYR   208      45.454  41.337  36.394  1.00  0.00           H  
ATOM   3288  HH  TYR   208      45.993  44.670  35.651  1.00  0.00           H  
ATOM   3289  HE2 TYR   208      44.148  44.824  34.247  1.00  0.00           H  
ATOM   3290  HD2 TYR   208      42.076  43.489  33.510  1.00  0.00           H  
ATOM   3291  N   ASP   209      38.207  41.432  32.970  1.00  0.00           N  
ATOM   3292  CA  ASP   209      37.348  40.908  31.923  1.00  0.00           C  
ATOM   3293  C   ASP   209      38.160  40.539  30.688  1.00  0.00           C  
ATOM   3294  O   ASP   209      38.805  41.372  30.153  1.00  0.00           O  
ATOM   3295  CB  ASP   209      36.271  41.960  31.564  1.00  0.00           C  
ATOM   3296  CG  ASP   209      35.224  41.426  30.557  1.00  0.00           C  
ATOM   3297  OD1 ASP   209      35.587  41.208  29.401  1.00  0.00           O  
ATOM   3298  OD2 ASP   209      34.118  41.019  30.947  1.00  0.00           O1-
ATOM   3299  H   ASP   209      38.344  42.431  32.908  1.00  0.00           H  
ATOM   3300  HA  ASP   209      36.720  40.112  32.324  1.00  0.00           H  
ATOM   3301  HB2 ASP   209      35.757  42.287  32.468  1.00  0.00           H  
ATOM   3302  HB3 ASP   209      36.787  42.770  31.048  1.00  0.00           H  
ATOM   3303  N   LEU   210      38.006  39.266  30.135  1.00  0.00           N  
ATOM   3304  CA  LEU   210      38.856  38.713  29.086  1.00  0.00           C  
ATOM   3305  C   LEU   210      38.122  38.160  27.946  1.00  0.00           C  
ATOM   3306  O   LEU   210      38.694  37.539  27.048  1.00  0.00           O  
ATOM   3307  CB  LEU   210      39.883  37.780  29.735  1.00  0.00           C  
ATOM   3308  CG  LEU   210      40.866  38.302  30.758  1.00  0.00           C  
ATOM   3309  CD1 LEU   210      41.890  37.265  31.109  1.00  0.00           C  
ATOM   3310  CD2 LEU   210      41.640  39.580  30.201  1.00  0.00           C  
ATOM   3311  H   LEU   210      37.276  38.694  30.533  1.00  0.00           H  
ATOM   3312  HA  LEU   210      39.497  39.495  28.680  1.00  0.00           H  
ATOM   3313  HB2 LEU   210      39.386  36.910  30.162  1.00  0.00           H  
ATOM   3314  HB3 LEU   210      40.468  37.406  28.895  1.00  0.00           H  
ATOM   3315  HG  LEU   210      40.291  38.601  31.635  1.00  0.00           H  
ATOM   3316 HD11 LEU   210      41.265  36.394  31.308  1.00  0.00           H  
ATOM   3317 HD12 LEU   210      42.543  37.107  30.251  1.00  0.00           H  
ATOM   3318 HD13 LEU   210      42.514  37.487  31.975  1.00  0.00           H  
ATOM   3319 HD21 LEU   210      42.348  39.963  30.937  1.00  0.00           H  
ATOM   3320 HD22 LEU   210      42.199  39.174  29.358  1.00  0.00           H  
ATOM   3321 HD23 LEU   210      41.032  40.435  29.906  1.00  0.00           H  
ATOM   3322  N   VAL   211      36.791  38.524  27.860  1.00  0.00           N  
ATOM   3323  CA  VAL   211      35.953  38.234  26.715  1.00  0.00           C  
ATOM   3324  C   VAL   211      35.538  39.438  26.044  1.00  0.00           C  
ATOM   3325  O   VAL   211      34.958  40.354  26.635  1.00  0.00           O  
ATOM   3326  CB  VAL   211      34.704  37.379  27.142  1.00  0.00           C  
ATOM   3327  CG1 VAL   211      33.728  37.260  25.950  1.00  0.00           C  
ATOM   3328  CG2 VAL   211      35.108  36.033  27.729  1.00  0.00           C  
ATOM   3329  H   VAL   211      36.412  39.163  28.544  1.00  0.00           H  
ATOM   3330  HA  VAL   211      36.525  37.614  26.024  1.00  0.00           H  
ATOM   3331  HB  VAL   211      34.112  37.982  27.830  1.00  0.00           H  
ATOM   3332 HG11 VAL   211      33.343  38.223  25.616  1.00  0.00           H  
ATOM   3333 HG12 VAL   211      34.190  36.880  25.038  1.00  0.00           H  
ATOM   3334 HG13 VAL   211      32.794  36.729  26.130  1.00  0.00           H  
ATOM   3335 HG21 VAL   211      34.214  35.411  27.768  1.00  0.00           H  
ATOM   3336 HG22 VAL   211      35.656  35.439  26.997  1.00  0.00           H  
ATOM   3337 HG23 VAL   211      35.541  36.076  28.728  1.00  0.00           H  
ATOM   3338  N   LYS   212      35.806  39.571  24.740  1.00  0.00           N  
ATOM   3339  CA  LYS   212      35.444  40.777  23.903  1.00  0.00           C  
ATOM   3340  C   LYS   212      33.900  40.997  23.909  1.00  0.00           C  
ATOM   3341  O   LYS   212      33.170  40.075  24.135  1.00  0.00           O  
ATOM   3342  CB  LYS   212      36.003  40.875  22.467  1.00  0.00           C  
ATOM   3343  CG  LYS   212      37.474  40.725  22.367  1.00  0.00           C  
ATOM   3344  CD  LYS   212      37.926  40.247  20.979  1.00  0.00           C  
ATOM   3345  CE  LYS   212      39.479  40.278  20.840  1.00  0.00           C  
ATOM   3346  NZ  LYS   212      40.090  39.135  20.183  1.00  0.00           N1+
ATOM   3347  H   LYS   212      36.292  38.810  24.287  1.00  0.00           H  
ATOM   3348  HA  LYS   212      35.775  41.682  24.413  1.00  0.00           H  
ATOM   3349  HB2 LYS   212      35.498  40.133  21.848  1.00  0.00           H  
ATOM   3350  HB3 LYS   212      35.827  41.895  22.126  1.00  0.00           H  
ATOM   3351  HG2 LYS   212      38.010  41.662  22.513  1.00  0.00           H  
ATOM   3352  HG3 LYS   212      37.866  39.951  23.026  1.00  0.00           H  
ATOM   3353  HD2 LYS   212      37.548  39.246  20.769  1.00  0.00           H  
ATOM   3354  HD3 LYS   212      37.461  40.881  20.224  1.00  0.00           H  
ATOM   3355  HE2 LYS   212      39.876  41.121  20.274  1.00  0.00           H  
ATOM   3356  HE3 LYS   212      40.029  40.458  21.763  1.00  0.00           H  
ATOM   3357  HZ1 LYS   212      40.901  39.445  19.667  1.00  0.00           H  
ATOM   3358  HZ2 LYS   212      40.391  38.467  20.878  1.00  0.00           H  
ATOM   3359  HZ3 LYS   212      39.516  38.677  19.489  1.00  0.00           H  
ATOM   3360  N   NME   213      33.504  42.227  23.670  1.00  0.00           N  
ATOM   3361  C   NME   213      32.168  42.815  23.852  1.00  0.00           C  
ATOM   3362  H   NME   213      34.274  42.822  23.398  1.00  0.00           H  
ATOM   3363  H1  NME   213      31.451  42.006  23.709  1.00  0.00           H  
ATOM   3364  H2  NME   213      32.092  43.093  24.903  1.00  0.00           H  
ATOM   3365  H3  NME   213      32.052  43.751  23.307  1.00  0.00           H  
TER    3366      NME   213
CONECT 3361 3363 3364 3365
CONECT 3363 3361
CONECT 3364 3361
CONECT 3365 3361
END   
