# Supplementary material for: Exploring Aromatic Cage Flexibility Using Cosolvent Molecular Dynamics Simulations—An In-Silico Case Study of Tudor Domains
Source: J Chem Inf Model. 2024 May 21;64(11):4553–69. doi: 10.1021/acs.jcim.4c00298 (PMC11167732; doi:10.1021/acs.jcim.4c00298)
Supplement: Supplementary file 2 — ci4c00298_si_002.zip [file ci4c00298_si_002.zip › SPIN1/cluster_representatives/domain1/03_PRL_rep_c2.pdb]

TITLE     rep03.c2
REMARK   4      COMPLIES WITH FORMAT V. 3.0, 1-DEC-2006
REMARK 888
REMARK 888 WRITTEN BY MAESTRO (A PRODUCT OF SCHRODINGER, LLC)
ATOM      1  CH3 ACE     1      42.679  20.397  65.169  1.00  0.00           C  
ATOM      2  C   ACE     1      42.641  19.745  63.814  1.00  0.00           C  
ATOM      3  O   ACE     1      43.249  20.280  62.896  1.00  0.00           O  
ATOM      4  H1  ACE     1      42.618  21.481  65.081  1.00  0.00           H  
ATOM      5  H2  ACE     1      41.709  20.082  65.555  1.00  0.00           H  
ATOM      6  H3  ACE     1      43.424  19.890  65.782  1.00  0.00           H  
ATOM      7  N   ARG     2      41.980  18.591  63.745  1.00  0.00           N  
ATOM      8  CA  ARG     2      42.213  17.724  62.529  1.00  0.00           C  
ATOM      9  C   ARG     2      41.782  18.270  61.157  1.00  0.00           C  
ATOM     10  O   ARG     2      42.276  17.819  60.131  1.00  0.00           O  
ATOM     11  CB  ARG     2      41.650  16.304  62.784  1.00  0.00           C  
ATOM     12  CG  ARG     2      42.352  15.519  63.889  1.00  0.00           C  
ATOM     13  CD  ARG     2      42.002  14.045  63.912  1.00  0.00           C  
ATOM     14  NE  ARG     2      42.572  13.341  65.054  1.00  0.00           N  
ATOM     15  CZ  ARG     2      42.643  12.037  65.268  1.00  0.00           C  
ATOM     16  NH1 ARG     2      42.357  11.177  64.285  1.00  0.00           N  
ATOM     17  NH2 ARG     2      42.782  11.571  66.519  1.00  0.00           N1+
ATOM     18  H   ARG     2      41.671  18.191  64.619  1.00  0.00           H  
ATOM     19  HA  ARG     2      43.279  17.571  62.362  1.00  0.00           H  
ATOM     20  HB2 ARG     2      40.574  16.349  62.956  1.00  0.00           H  
ATOM     21  HB3 ARG     2      41.587  15.660  61.906  1.00  0.00           H  
ATOM     22  HG2 ARG     2      43.414  15.637  63.672  1.00  0.00           H  
ATOM     23  HG3 ARG     2      41.989  15.988  64.804  1.00  0.00           H  
ATOM     24  HD2 ARG     2      40.913  14.004  63.926  1.00  0.00           H  
ATOM     25  HD3 ARG     2      42.305  13.533  62.999  1.00  0.00           H  
ATOM     26  HE  ARG     2      43.027  13.848  65.799  1.00  0.00           H  
ATOM     27 HH11 ARG     2      42.286  11.505  63.332  1.00  0.00           H  
ATOM     28 HH12 ARG     2      42.365  10.201  64.545  1.00  0.00           H  
ATOM     29 HH21 ARG     2      42.592  12.282  67.213  1.00  0.00           H  
ATOM     30 HH22 ARG     2      42.861  10.583  66.713  1.00  0.00           H  
ATOM     31  N   ARG     3      40.825  19.237  61.250  1.00  0.00           N  
ATOM     32  CA  ARG     3      40.229  19.850  60.037  1.00  0.00           C  
ATOM     33  C   ARG     3      41.175  20.716  59.139  1.00  0.00           C  
ATOM     34  O   ARG     3      42.239  21.148  59.584  1.00  0.00           O  
ATOM     35  CB  ARG     3      38.971  20.582  60.363  1.00  0.00           C  
ATOM     36  CG  ARG     3      39.222  21.688  61.467  1.00  0.00           C  
ATOM     37  CD  ARG     3      38.114  22.764  61.513  1.00  0.00           C  
ATOM     38  NE  ARG     3      38.032  23.535  60.209  1.00  0.00           N  
ATOM     39  CZ  ARG     3      37.028  23.500  59.314  1.00  0.00           C  
ATOM     40  NH1 ARG     3      35.943  22.754  59.551  1.00  0.00           N  
ATOM     41  NH2 ARG     3      37.078  24.215  58.248  1.00  0.00           N1+
ATOM     42  H   ARG     3      40.312  19.328  62.116  1.00  0.00           H  
ATOM     43  HA  ARG     3      39.985  19.005  59.393  1.00  0.00           H  
ATOM     44  HB2 ARG     3      38.488  21.065  59.514  1.00  0.00           H  
ATOM     45  HB3 ARG     3      38.174  19.906  60.673  1.00  0.00           H  
ATOM     46  HG2 ARG     3      39.439  21.238  62.436  1.00  0.00           H  
ATOM     47  HG3 ARG     3      40.095  22.287  61.208  1.00  0.00           H  
ATOM     48  HD2 ARG     3      37.233  22.203  61.824  1.00  0.00           H  
ATOM     49  HD3 ARG     3      38.437  23.446  62.299  1.00  0.00           H  
ATOM     50  HE  ARG     3      38.778  24.181  59.994  1.00  0.00           H  
ATOM     51 HH11 ARG     3      35.876  22.266  60.433  1.00  0.00           H  
ATOM     52 HH12 ARG     3      35.271  22.636  58.807  1.00  0.00           H  
ATOM     53 HH21 ARG     3      37.901  24.768  58.057  1.00  0.00           H  
ATOM     54 HH22 ARG     3      36.390  24.098  57.518  1.00  0.00           H  
ATOM     55  N   ASN     4      40.778  20.988  57.940  1.00  0.00           N  
ATOM     56  CA  ASN     4      41.509  21.925  57.078  1.00  0.00           C  
ATOM     57  C   ASN     4      41.461  23.425  57.577  1.00  0.00           C  
ATOM     58  O   ASN     4      40.489  23.875  58.233  1.00  0.00           O  
ATOM     59  CB  ASN     4      40.884  21.793  55.566  1.00  0.00           C  
ATOM     60  CG  ASN     4      41.687  22.494  54.465  1.00  0.00           C  
ATOM     61  OD1 ASN     4      42.680  23.182  54.662  1.00  0.00           O  
ATOM     62  ND2 ASN     4      41.226  22.317  53.215  1.00  0.00           N  
ATOM     63  H   ASN     4      39.839  20.774  57.634  1.00  0.00           H  
ATOM     64  HA  ASN     4      42.513  21.516  57.190  1.00  0.00           H  
ATOM     65  HB2 ASN     4      40.667  20.746  55.355  1.00  0.00           H  
ATOM     66  HB3 ASN     4      39.912  22.286  55.592  1.00  0.00           H  
ATOM     67 HD21 ASN     4      40.492  21.629  53.122  1.00  0.00           H  
ATOM     68 HD22 ASN     4      41.409  22.987  52.482  1.00  0.00           H  
ATOM     69  N   ILE     5      42.517  24.217  57.324  1.00  0.00           N  
ATOM     70  CA  ILE     5      42.636  25.617  57.753  1.00  0.00           C  
ATOM     71  C   ILE     5      41.645  26.489  56.960  1.00  0.00           C  
ATOM     72  O   ILE     5      41.393  27.614  57.398  1.00  0.00           O  
ATOM     73  CB  ILE     5      44.108  26.071  57.598  1.00  0.00           C  
ATOM     74  CG2 ILE     5      44.561  26.181  56.169  1.00  0.00           C  
ATOM     75  CG1 ILE     5      44.418  27.391  58.325  1.00  0.00           C  
ATOM     76  CD1 ILE     5      45.945  27.699  58.633  1.00  0.00           C  
ATOM     77  H   ILE     5      43.219  23.813  56.720  1.00  0.00           H  
ATOM     78  HA  ILE     5      42.390  25.606  58.815  1.00  0.00           H  
ATOM     79  HB  ILE     5      44.781  25.304  57.984  1.00  0.00           H  
ATOM     80 HG21 ILE     5      43.987  26.828  55.505  1.00  0.00           H  
ATOM     81 HG22 ILE     5      45.601  26.507  56.131  1.00  0.00           H  
ATOM     82 HG23 ILE     5      44.491  25.198  55.703  1.00  0.00           H  
ATOM     83 HG12 ILE     5      43.905  28.237  57.869  1.00  0.00           H  
ATOM     84 HG13 ILE     5      44.004  27.304  59.330  1.00  0.00           H  
ATOM     85 HD11 ILE     5      46.074  28.556  59.294  1.00  0.00           H  
ATOM     86 HD12 ILE     5      46.384  26.786  59.034  1.00  0.00           H  
ATOM     87 HD13 ILE     5      46.362  27.930  57.652  1.00  0.00           H  
ATOM     88  N   VAL     6      41.102  26.082  55.805  1.00  0.00           N  
ATOM     89  CA  VAL     6      39.998  26.827  55.118  1.00  0.00           C  
ATOM     90  C   VAL     6      38.804  27.106  56.063  1.00  0.00           C  
ATOM     91  O   VAL     6      38.536  26.262  56.938  1.00  0.00           O  
ATOM     92  CB  VAL     6      39.555  26.263  53.706  1.00  0.00           C  
ATOM     93  CG1 VAL     6      38.811  24.980  53.883  1.00  0.00           C  
ATOM     94  CG2 VAL     6      38.761  27.318  52.997  1.00  0.00           C  
ATOM     95  H   VAL     6      41.276  25.165  55.418  1.00  0.00           H  
ATOM     96  HA  VAL     6      40.521  27.774  54.982  1.00  0.00           H  
ATOM     97  HB  VAL     6      40.433  26.109  53.079  1.00  0.00           H  
ATOM     98 HG11 VAL     6      39.319  24.426  54.672  1.00  0.00           H  
ATOM     99 HG12 VAL     6      37.787  25.216  54.174  1.00  0.00           H  
ATOM    100 HG13 VAL     6      38.859  24.459  52.927  1.00  0.00           H  
ATOM    101 HG21 VAL     6      37.801  27.606  53.426  1.00  0.00           H  
ATOM    102 HG22 VAL     6      39.229  28.298  52.898  1.00  0.00           H  
ATOM    103 HG23 VAL     6      38.641  26.992  51.964  1.00  0.00           H  
ATOM    104  N   GLY     7      38.302  28.307  55.961  1.00  0.00           N  
ATOM    105  CA  GLY     7      37.180  28.813  56.712  1.00  0.00           C  
ATOM    106  C   GLY     7      37.528  29.414  58.110  1.00  0.00           C  
ATOM    107  O   GLY     7      36.763  30.019  58.775  1.00  0.00           O  
ATOM    108  H   GLY     7      38.715  28.954  55.306  1.00  0.00           H  
ATOM    109  HA2 GLY     7      36.617  29.595  56.204  1.00  0.00           H  
ATOM    110  HA3 GLY     7      36.504  27.986  56.929  1.00  0.00           H  
ATOM    111  N   CYS     8      38.798  29.036  58.557  1.00  0.00           N  
ATOM    112  CA  CYS     8      39.367  29.446  59.842  1.00  0.00           C  
ATOM    113  C   CYS     8      39.554  30.984  59.891  1.00  0.00           C  
ATOM    114  O   CYS     8      39.804  31.695  58.838  1.00  0.00           O  
ATOM    115  CB  CYS     8      40.660  28.780  60.243  1.00  0.00           C  
ATOM    116  SG  CYS     8      40.608  26.994  60.461  1.00  0.00           S  
ATOM    117  H   CYS     8      39.370  28.546  57.883  1.00  0.00           H  
ATOM    118  HA  CYS     8      38.579  29.196  60.552  1.00  0.00           H  
ATOM    119  HB2 CYS     8      41.362  29.005  59.440  1.00  0.00           H  
ATOM    120  HB3 CYS     8      41.005  29.323  61.123  1.00  0.00           H  
ATOM    121  HG  CYS     8      40.161  26.939  59.203  1.00  0.00           H  
ATOM    122  N   ARG     9      39.601  31.443  61.139  1.00  0.00           N  
ATOM    123  CA  ARG     9      40.324  32.647  61.475  1.00  0.00           C  
ATOM    124  C   ARG     9      41.816  32.332  61.753  1.00  0.00           C  
ATOM    125  O   ARG     9      42.099  31.229  62.167  1.00  0.00           O  
ATOM    126  CB  ARG     9      39.681  33.451  62.623  1.00  0.00           C  
ATOM    127  CG  ARG     9      38.361  34.118  62.109  1.00  0.00           C  
ATOM    128  CD  ARG     9      38.685  35.382  61.317  1.00  0.00           C  
ATOM    129  NE  ARG     9      39.146  36.477  62.150  1.00  0.00           N  
ATOM    130  CZ  ARG     9      39.668  37.627  61.714  1.00  0.00           C  
ATOM    131  NH1 ARG     9      39.779  37.898  60.480  1.00  0.00           N  
ATOM    132  NH2 ARG     9      40.151  38.518  62.598  1.00  0.00           N1+
ATOM    133  H   ARG     9      39.258  30.859  61.888  1.00  0.00           H  
ATOM    134  HA  ARG     9      40.411  33.309  60.613  1.00  0.00           H  
ATOM    135  HB2 ARG     9      39.513  32.829  63.502  1.00  0.00           H  
ATOM    136  HB3 ARG     9      40.451  34.188  62.851  1.00  0.00           H  
ATOM    137  HG2 ARG     9      37.742  33.414  61.553  1.00  0.00           H  
ATOM    138  HG3 ARG     9      37.957  34.357  63.093  1.00  0.00           H  
ATOM    139  HD2 ARG     9      39.452  35.295  60.548  1.00  0.00           H  
ATOM    140  HD3 ARG     9      37.746  35.618  60.817  1.00  0.00           H  
ATOM    141  HE  ARG     9      39.292  36.386  63.145  1.00  0.00           H  
ATOM    142 HH11 ARG     9      39.411  37.285  59.767  1.00  0.00           H  
ATOM    143 HH12 ARG     9      40.159  38.801  60.240  1.00  0.00           H  
ATOM    144 HH21 ARG     9      40.080  38.411  63.600  1.00  0.00           H  
ATOM    145 HH22 ARG     9      40.649  39.347  62.308  1.00  0.00           H  
ATOM    146  N   ILE    10      42.757  33.289  61.471  1.00  0.00           N  
ATOM    147  CA  ILE    10      44.230  33.054  61.466  1.00  0.00           C  
ATOM    148  C   ILE    10      44.954  34.296  61.973  1.00  0.00           C  
ATOM    149  O   ILE    10      44.561  35.374  61.642  1.00  0.00           O  
ATOM    150  CB  ILE    10      44.886  32.572  60.125  1.00  0.00           C  
ATOM    151  CG2 ILE    10      44.476  31.096  59.929  1.00  0.00           C  
ATOM    152  CG1 ILE    10      44.499  33.496  58.971  1.00  0.00           C  
ATOM    153  CD1 ILE    10      45.471  33.453  57.804  1.00  0.00           C  
ATOM    154  H   ILE    10      42.389  34.149  61.090  1.00  0.00           H  
ATOM    155  HA  ILE    10      44.460  32.322  62.241  1.00  0.00           H  
ATOM    156  HB  ILE    10      45.971  32.637  60.205  1.00  0.00           H  
ATOM    157 HG21 ILE    10      44.915  30.561  60.771  1.00  0.00           H  
ATOM    158 HG22 ILE    10      43.404  30.966  59.777  1.00  0.00           H  
ATOM    159 HG23 ILE    10      44.875  30.715  58.989  1.00  0.00           H  
ATOM    160 HG12 ILE    10      43.525  33.254  58.545  1.00  0.00           H  
ATOM    161 HG13 ILE    10      44.487  34.565  59.184  1.00  0.00           H  
ATOM    162 HD11 ILE    10      45.586  32.395  57.571  1.00  0.00           H  
ATOM    163 HD12 ILE    10      45.055  34.094  57.027  1.00  0.00           H  
ATOM    164 HD13 ILE    10      46.420  33.921  58.066  1.00  0.00           H  
ATOM    165  N   GLN    11      46.051  34.143  62.740  1.00  0.00           N  
ATOM    166  CA  GLN    11      47.033  35.167  63.051  1.00  0.00           C  
ATOM    167  C   GLN    11      48.451  34.719  62.887  1.00  0.00           C  
ATOM    168  O   GLN    11      48.794  33.554  63.055  1.00  0.00           O  
ATOM    169  CB  GLN    11      46.818  35.539  64.488  1.00  0.00           C  
ATOM    170  CG  GLN    11      47.054  34.356  65.572  1.00  0.00           C  
ATOM    171  CD  GLN    11      46.779  34.843  67.014  1.00  0.00           C  
ATOM    172  OE1 GLN    11      46.664  36.036  67.300  1.00  0.00           O  
ATOM    173  NE2 GLN    11      46.682  33.981  68.028  1.00  0.00           N  
ATOM    174  H   GLN    11      46.220  33.215  63.101  1.00  0.00           H  
ATOM    175  HA  GLN    11      46.915  36.031  62.396  1.00  0.00           H  
ATOM    176  HB2 GLN    11      47.527  36.348  64.666  1.00  0.00           H  
ATOM    177  HB3 GLN    11      45.782  35.814  64.688  1.00  0.00           H  
ATOM    178  HG2 GLN    11      46.299  33.587  65.408  1.00  0.00           H  
ATOM    179  HG3 GLN    11      48.031  33.888  65.456  1.00  0.00           H  
ATOM    180 HE21 GLN    11      46.840  32.996  67.868  1.00  0.00           H  
ATOM    181 HE22 GLN    11      46.606  34.389  68.949  1.00  0.00           H  
ATOM    182  N   HIS    12      49.381  35.597  62.365  1.00  0.00           N  
ATOM    183  CA  HIS    12      50.704  35.251  62.071  1.00  0.00           C  
ATOM    184  C   HIS    12      51.722  36.396  62.091  1.00  0.00           C  
ATOM    185  O   HIS    12      51.387  37.562  62.149  1.00  0.00           O  
ATOM    186  CB  HIS    12      50.838  34.327  60.818  1.00  0.00           C  
ATOM    187  CG  HIS    12      50.687  34.953  59.456  1.00  0.00           C  
ATOM    188  ND1 HIS    12      51.706  35.511  58.628  1.00  0.00           N  
ATOM    189  CE1 HIS    12      51.130  35.796  57.456  1.00  0.00           C  
ATOM    190  NE2 HIS    12      49.777  35.603  57.509  1.00  0.00           N  
ATOM    191  CD2 HIS    12      49.481  35.041  58.763  1.00  0.00           C  
ATOM    192  H   HIS    12      49.023  36.538  62.282  1.00  0.00           H  
ATOM    193  HA  HIS    12      50.991  34.628  62.918  1.00  0.00           H  
ATOM    194  HB2 HIS    12      51.820  33.857  60.878  1.00  0.00           H  
ATOM    195  HB3 HIS    12      50.221  33.430  60.850  1.00  0.00           H  
ATOM    196  HD1 HIS    12      52.687  35.597  58.853  1.00  0.00           H  
ATOM    197  HE1 HIS    12      51.719  36.173  56.633  1.00  0.00           H  
ATOM    198  HD2 HIS    12      48.548  34.657  59.147  1.00  0.00           H  
ATOM    199  N   GLY    13      53.031  36.015  62.086  1.00  0.00           N  
ATOM    200  CA  GLY    13      54.143  36.904  61.792  1.00  0.00           C  
ATOM    201  C   GLY    13      54.596  36.706  60.284  1.00  0.00           C  
ATOM    202  O   GLY    13      54.232  35.657  59.683  1.00  0.00           O  
ATOM    203  H   GLY    13      53.298  35.041  62.094  1.00  0.00           H  
ATOM    204  HA2 GLY    13      53.839  37.919  62.049  1.00  0.00           H  
ATOM    205  HA3 GLY    13      55.020  36.641  62.383  1.00  0.00           H  
ATOM    206  N   TRP    14      55.375  37.632  59.673  1.00  0.00           N  
ATOM    207  CA  TRP    14      55.802  37.589  58.235  1.00  0.00           C  
ATOM    208  C   TRP    14      57.076  38.342  58.016  1.00  0.00           C  
ATOM    209  O   TRP    14      57.260  39.507  58.417  1.00  0.00           O  
ATOM    210  CB  TRP    14      54.709  38.076  57.283  1.00  0.00           C  
ATOM    211  CG  TRP    14      55.126  38.224  55.851  1.00  0.00           C  
ATOM    212  CD1 TRP    14      55.670  39.349  55.281  1.00  0.00           C  
ATOM    213  NE1 TRP    14      55.994  39.082  53.999  1.00  0.00           N  
ATOM    214  CE2 TRP    14      55.798  37.736  53.667  1.00  0.00           C  
ATOM    215  CZ2 TRP    14      55.789  37.060  52.465  1.00  0.00           C  
ATOM    216  CH2 TRP    14      55.254  35.807  52.346  1.00  0.00           C  
ATOM    217  CZ3 TRP    14      54.795  35.149  53.472  1.00  0.00           C  
ATOM    218  CE3 TRP    14      54.733  35.881  54.720  1.00  0.00           C  
ATOM    219  CD2 TRP    14      55.170  37.199  54.795  1.00  0.00           C  
ATOM    220  H   TRP    14      55.610  38.439  60.232  1.00  0.00           H  
ATOM    221  HA  TRP    14      56.012  36.541  58.016  1.00  0.00           H  
ATOM    222  HB2 TRP    14      53.847  37.411  57.336  1.00  0.00           H  
ATOM    223  HB3 TRP    14      54.413  39.022  57.738  1.00  0.00           H  
ATOM    224  HD1 TRP    14      55.867  40.287  55.780  1.00  0.00           H  
ATOM    225  HE1 TRP    14      56.227  39.809  53.337  1.00  0.00           H  
ATOM    226  HZ2 TRP    14      56.111  37.611  51.594  1.00  0.00           H  
ATOM    227  HH2 TRP    14      55.197  35.272  51.409  1.00  0.00           H  
ATOM    228  HZ3 TRP    14      54.281  34.204  53.370  1.00  0.00           H  
ATOM    229  HE3 TRP    14      54.324  35.395  55.593  1.00  0.00           H  
ATOM    230  N   LYS    15      58.084  37.693  57.440  1.00  0.00           N  
ATOM    231  CA  LYS    15      59.479  38.117  57.258  1.00  0.00           C  
ATOM    232  C   LYS    15      59.763  38.693  55.843  1.00  0.00           C  
ATOM    233  O   LYS    15      59.750  37.950  54.850  1.00  0.00           O  
ATOM    234  CB  LYS    15      60.373  36.974  57.661  1.00  0.00           C  
ATOM    235  CG  LYS    15      60.239  36.497  59.099  1.00  0.00           C  
ATOM    236  CD  LYS    15      61.124  35.286  59.372  1.00  0.00           C  
ATOM    237  CE  LYS    15      60.899  34.064  58.547  1.00  0.00           C  
ATOM    238  NZ  LYS    15      61.777  32.931  59.041  1.00  0.00           N1+
ATOM    239  H   LYS    15      57.807  36.891  56.892  1.00  0.00           H  
ATOM    240  HA  LYS    15      59.698  38.939  57.939  1.00  0.00           H  
ATOM    241  HB2 LYS    15      60.176  36.105  57.032  1.00  0.00           H  
ATOM    242  HB3 LYS    15      61.425  37.205  57.495  1.00  0.00           H  
ATOM    243  HG2 LYS    15      60.610  37.283  59.756  1.00  0.00           H  
ATOM    244  HG3 LYS    15      59.235  36.136  59.321  1.00  0.00           H  
ATOM    245  HD2 LYS    15      62.171  35.590  59.346  1.00  0.00           H  
ATOM    246  HD3 LYS    15      60.856  34.975  60.381  1.00  0.00           H  
ATOM    247  HE2 LYS    15      59.855  33.751  58.550  1.00  0.00           H  
ATOM    248  HE3 LYS    15      61.061  34.309  57.498  1.00  0.00           H  
ATOM    249  HZ1 LYS    15      62.699  33.334  59.124  1.00  0.00           H  
ATOM    250  HZ2 LYS    15      61.531  32.478  59.910  1.00  0.00           H  
ATOM    251  HZ3 LYS    15      61.787  32.198  58.346  1.00  0.00           H  
ATOM    252  N   GLU    16      60.205  39.965  55.710  1.00  0.00           N  
ATOM    253  CA  GLU    16      60.432  40.676  54.469  1.00  0.00           C  
ATOM    254  C   GLU    16      61.921  40.520  54.097  1.00  0.00           C  
ATOM    255  O   GLU    16      62.374  41.440  53.472  1.00  0.00           O  
ATOM    256  CB  GLU    16      59.951  42.062  54.622  1.00  0.00           C  
ATOM    257  CG  GLU    16      58.499  42.333  55.015  1.00  0.00           C  
ATOM    258  CD  GLU    16      57.550  42.059  53.784  1.00  0.00           C  
ATOM    259  OE1 GLU    16      56.579  42.861  53.709  1.00  0.00           O  
ATOM    260  OE2 GLU    16      57.778  41.125  53.048  1.00  0.00           O1-
ATOM    261  H   GLU    16      60.244  40.503  56.564  1.00  0.00           H  
ATOM    262  HA  GLU    16      59.841  40.197  53.689  1.00  0.00           H  
ATOM    263  HB2 GLU    16      60.543  42.523  55.413  1.00  0.00           H  
ATOM    264  HB3 GLU    16      60.265  42.538  53.693  1.00  0.00           H  
ATOM    265  HG2 GLU    16      58.241  41.695  55.860  1.00  0.00           H  
ATOM    266  HG3 GLU    16      58.426  43.390  55.271  1.00  0.00           H  
ATOM    267  N   GLY    17      62.619  39.458  54.600  1.00  0.00           N  
ATOM    268  CA  GLY    17      63.966  39.131  54.190  1.00  0.00           C  
ATOM    269  C   GLY    17      65.009  40.016  54.888  1.00  0.00           C  
ATOM    270  O   GLY    17      65.019  40.157  56.103  1.00  0.00           O  
ATOM    271  H   GLY    17      62.096  38.774  55.128  1.00  0.00           H  
ATOM    272  HA2 GLY    17      64.305  38.119  54.410  1.00  0.00           H  
ATOM    273  HA3 GLY    17      63.939  39.291  53.112  1.00  0.00           H  
ATOM    274  N   ASN    18      65.850  40.718  54.128  1.00  0.00           N  
ATOM    275  CA  ASN    18      66.540  41.843  54.801  1.00  0.00           C  
ATOM    276  C   ASN    18      65.590  43.011  55.268  1.00  0.00           C  
ATOM    277  O   ASN    18      66.026  43.806  56.076  1.00  0.00           O  
ATOM    278  CB  ASN    18      67.648  42.298  53.810  1.00  0.00           C  
ATOM    279  CG  ASN    18      68.418  41.054  53.413  1.00  0.00           C  
ATOM    280  OD1 ASN    18      69.279  40.573  54.159  1.00  0.00           O  
ATOM    281  ND2 ASN    18      68.160  40.414  52.302  1.00  0.00           N  
ATOM    282  H   ASN    18      65.818  40.661  53.120  1.00  0.00           H  
ATOM    283  HA  ASN    18      66.988  41.569  55.756  1.00  0.00           H  
ATOM    284  HB2 ASN    18      67.149  42.736  52.945  1.00  0.00           H  
ATOM    285  HB3 ASN    18      68.324  42.960  54.351  1.00  0.00           H  
ATOM    286 HD21 ASN    18      67.353  40.656  51.745  1.00  0.00           H  
ATOM    287 HD22 ASN    18      68.651  39.561  52.076  1.00  0.00           H  
ATOM    288  N   GLY    19      64.289  42.955  54.980  1.00  0.00           N  
ATOM    289  CA  GLY    19      63.344  43.954  55.561  1.00  0.00           C  
ATOM    290  C   GLY    19      62.790  43.578  56.955  1.00  0.00           C  
ATOM    291  O   GLY    19      63.281  42.703  57.606  1.00  0.00           O  
ATOM    292  H   GLY    19      63.982  42.215  54.365  1.00  0.00           H  
ATOM    293  HA2 GLY    19      63.806  44.941  55.533  1.00  0.00           H  
ATOM    294  HA3 GLY    19      62.507  44.143  54.889  1.00  0.00           H  
ATOM    295  N   PRO    20      61.708  44.315  57.415  1.00  0.00           N  
ATOM    296  CA  PRO    20      61.077  44.167  58.746  1.00  0.00           C  
ATOM    297  C   PRO    20      60.406  42.778  59.002  1.00  0.00           C  
ATOM    298  O   PRO    20      60.103  42.015  58.079  1.00  0.00           O  
ATOM    299  CD  PRO    20      60.852  45.164  56.629  1.00  0.00           C  
ATOM    300  CG  PRO    20      59.542  45.408  57.380  1.00  0.00           C  
ATOM    301  CB  PRO    20      60.028  45.297  58.807  1.00  0.00           C  
ATOM    302  HD2 PRO    20      60.582  44.618  55.725  1.00  0.00           H  
ATOM    303  HD3 PRO    20      61.326  46.071  56.254  1.00  0.00           H  
ATOM    304  HG2 PRO    20      58.745  44.687  57.194  1.00  0.00           H  
ATOM    305  HG3 PRO    20      59.131  46.390  57.150  1.00  0.00           H  
ATOM    306  HB2 PRO    20      59.198  44.986  59.441  1.00  0.00           H  
ATOM    307  HB3 PRO    20      60.524  46.202  59.161  1.00  0.00           H  
ATOM    308  HA  PRO    20      61.833  44.232  59.528  1.00  0.00           H  
ATOM    309  N   VAL    21      60.170  42.520  60.282  1.00  0.00           N  
ATOM    310  CA  VAL    21      59.339  41.354  60.712  1.00  0.00           C  
ATOM    311  C   VAL    21      58.102  41.994  61.216  1.00  0.00           C  
ATOM    312  O   VAL    21      58.166  42.916  62.021  1.00  0.00           O  
ATOM    313  CB  VAL    21      60.121  40.389  61.669  1.00  0.00           C  
ATOM    314  CG1 VAL    21      59.266  39.119  61.819  1.00  0.00           C  
ATOM    315  CG2 VAL    21      61.583  39.999  61.103  1.00  0.00           C  
ATOM    316  H   VAL    21      60.263  43.275  60.947  1.00  0.00           H  
ATOM    317  HA  VAL    21      59.074  40.775  59.827  1.00  0.00           H  
ATOM    318  HB  VAL    21      60.200  40.963  62.592  1.00  0.00           H  
ATOM    319 HG11 VAL    21      58.811  38.766  60.894  1.00  0.00           H  
ATOM    320 HG12 VAL    21      59.915  38.323  62.185  1.00  0.00           H  
ATOM    321 HG13 VAL    21      58.517  39.288  62.593  1.00  0.00           H  
ATOM    322 HG21 VAL    21      62.123  39.384  61.822  1.00  0.00           H  
ATOM    323 HG22 VAL    21      61.577  39.557  60.107  1.00  0.00           H  
ATOM    324 HG23 VAL    21      62.113  40.933  60.915  1.00  0.00           H  
ATOM    325  N   THR    22      56.906  41.636  60.617  1.00  0.00           N  
ATOM    326  CA  THR    22      55.645  42.326  60.843  1.00  0.00           C  
ATOM    327  C   THR    22      54.631  41.331  61.319  1.00  0.00           C  
ATOM    328  O   THR    22      54.929  40.138  61.437  1.00  0.00           O  
ATOM    329  CB  THR    22      55.317  43.165  59.524  1.00  0.00           C  
ATOM    330  CG2 THR    22      56.491  44.077  59.194  1.00  0.00           C  
ATOM    331  OG1 THR    22      55.321  42.362  58.393  1.00  0.00           O  
ATOM    332  H   THR    22      56.848  40.820  60.025  1.00  0.00           H  
ATOM    333  HA  THR    22      55.796  43.006  61.681  1.00  0.00           H  
ATOM    334  HB  THR    22      54.360  43.677  59.615  1.00  0.00           H  
ATOM    335 HG21 THR    22      56.265  44.853  58.462  1.00  0.00           H  
ATOM    336 HG22 THR    22      56.670  44.561  60.154  1.00  0.00           H  
ATOM    337 HG23 THR    22      57.313  43.444  58.860  1.00  0.00           H  
ATOM    338  HG1 THR    22      55.393  42.983  57.665  1.00  0.00           H  
ATOM    339  N   GLN    23      53.451  41.777  61.689  1.00  0.00           N  
ATOM    340  CA  GLN    23      52.360  41.000  62.215  1.00  0.00           C  
ATOM    341  C   GLN    23      51.101  41.148  61.430  1.00  0.00           C  
ATOM    342  O   GLN    23      50.753  42.219  61.061  1.00  0.00           O  
ATOM    343  CB  GLN    23      52.122  41.485  63.651  1.00  0.00           C  
ATOM    344  CG  GLN    23      53.226  41.462  64.693  1.00  0.00           C  
ATOM    345  CD  GLN    23      53.601  40.005  65.001  1.00  0.00           C  
ATOM    346  OE1 GLN    23      53.107  39.329  65.904  1.00  0.00           O  
ATOM    347  NE2 GLN    23      54.560  39.468  64.287  1.00  0.00           N  
ATOM    348  H   GLN    23      53.334  42.775  61.791  1.00  0.00           H  
ATOM    349  HA  GLN    23      52.528  39.923  62.208  1.00  0.00           H  
ATOM    350  HB2 GLN    23      51.973  42.561  63.556  1.00  0.00           H  
ATOM    351  HB3 GLN    23      51.194  41.045  64.017  1.00  0.00           H  
ATOM    352  HG2 GLN    23      54.035  42.055  64.266  1.00  0.00           H  
ATOM    353  HG3 GLN    23      52.682  41.931  65.512  1.00  0.00           H  
ATOM    354 HE21 GLN    23      54.877  39.954  63.461  1.00  0.00           H  
ATOM    355 HE22 GLN    23      54.703  38.468  64.256  1.00  0.00           H  
ATOM    356  N   TRP    24      50.355  40.034  61.156  1.00  0.00           N  
ATOM    357  CA  TRP    24      49.241  39.970  60.259  1.00  0.00           C  
ATOM    358  C   TRP    24      48.109  39.114  60.814  1.00  0.00           C  
ATOM    359  O   TRP    24      48.324  38.283  61.607  1.00  0.00           O  
ATOM    360  CB  TRP    24      49.778  39.388  58.968  1.00  0.00           C  
ATOM    361  CG  TRP    24      50.778  40.202  58.196  1.00  0.00           C  
ATOM    362  CD1 TRP    24      52.126  40.169  58.333  1.00  0.00           C  
ATOM    363  NE1 TRP    24      52.604  41.237  57.567  1.00  0.00           N  
ATOM    364  CE2 TRP    24      51.666  41.871  56.776  1.00  0.00           C  
ATOM    365  CZ2 TRP    24      51.693  42.739  55.764  1.00  0.00           C  
ATOM    366  CH2 TRP    24      50.533  43.076  55.083  1.00  0.00           C  
ATOM    367  CZ3 TRP    24      49.335  42.421  55.401  1.00  0.00           C  
ATOM    368  CE3 TRP    24      49.238  41.505  56.483  1.00  0.00           C  
ATOM    369  CD2 TRP    24      50.457  41.133  57.114  1.00  0.00           C  
ATOM    370  H   TRP    24      50.564  39.175  61.643  1.00  0.00           H  
ATOM    371  HA  TRP    24      48.905  40.955  59.934  1.00  0.00           H  
ATOM    372  HB2 TRP    24      50.063  38.342  59.078  1.00  0.00           H  
ATOM    373  HB3 TRP    24      48.886  39.401  58.341  1.00  0.00           H  
ATOM    374  HD1 TRP    24      52.760  39.690  59.066  1.00  0.00           H  
ATOM    375  HE1 TRP    24      53.527  41.617  57.720  1.00  0.00           H  
ATOM    376  HZ2 TRP    24      52.612  43.268  55.560  1.00  0.00           H  
ATOM    377  HH2 TRP    24      50.549  43.793  54.275  1.00  0.00           H  
ATOM    378  HZ3 TRP    24      48.393  42.738  54.980  1.00  0.00           H  
ATOM    379  HE3 TRP    24      48.352  40.920  56.681  1.00  0.00           H  
ATOM    380  N   LYS    25      46.897  39.462  60.340  1.00  0.00           N  
ATOM    381  CA  LYS    25      45.617  38.746  60.909  1.00  0.00           C  
ATOM    382  C   LYS    25      44.477  38.814  59.928  1.00  0.00           C  
ATOM    383  O   LYS    25      44.316  39.811  59.253  1.00  0.00           O  
ATOM    384  CB  LYS    25      45.298  39.545  62.206  1.00  0.00           C  
ATOM    385  CG  LYS    25      44.082  39.013  62.902  1.00  0.00           C  
ATOM    386  CD  LYS    25      43.946  39.695  64.346  1.00  0.00           C  
ATOM    387  CE  LYS    25      43.874  41.234  64.403  1.00  0.00           C  
ATOM    388  NZ  LYS    25      42.596  41.775  63.999  1.00  0.00           N1+
ATOM    389  H   LYS    25      46.768  40.345  59.867  1.00  0.00           H  
ATOM    390  HA  LYS    25      45.808  37.718  61.216  1.00  0.00           H  
ATOM    391  HB2 LYS    25      46.142  39.476  62.892  1.00  0.00           H  
ATOM    392  HB3 LYS    25      44.997  40.569  61.989  1.00  0.00           H  
ATOM    393  HG2 LYS    25      43.134  39.299  62.445  1.00  0.00           H  
ATOM    394  HG3 LYS    25      44.061  37.925  62.966  1.00  0.00           H  
ATOM    395  HD2 LYS    25      43.028  39.277  64.758  1.00  0.00           H  
ATOM    396  HD3 LYS    25      44.844  39.406  64.891  1.00  0.00           H  
ATOM    397  HE2 LYS    25      44.222  41.599  65.369  1.00  0.00           H  
ATOM    398  HE3 LYS    25      44.592  41.551  63.647  1.00  0.00           H  
ATOM    399  HZ1 LYS    25      42.670  42.776  64.114  1.00  0.00           H  
ATOM    400  HZ2 LYS    25      42.382  41.631  63.023  1.00  0.00           H  
ATOM    401  HZ3 LYS    25      41.866  41.330  64.537  1.00  0.00           H  
ATOM    402  N   GLY    26      43.724  37.707  59.838  1.00  0.00           N  
ATOM    403  CA  GLY    26      42.796  37.507  58.694  1.00  0.00           C  
ATOM    404  C   GLY    26      41.945  36.219  58.806  1.00  0.00           C  
ATOM    405  O   GLY    26      41.826  35.496  59.894  1.00  0.00           O  
ATOM    406  H   GLY    26      43.874  36.940  60.479  1.00  0.00           H  
ATOM    407  HA2 GLY    26      42.037  38.288  58.719  1.00  0.00           H  
ATOM    408  HA3 GLY    26      43.460  37.469  57.830  1.00  0.00           H  
ATOM    409  N   THR    27      41.382  35.898  57.633  1.00  0.00           N  
ATOM    410  CA  THR    27      40.469  34.830  57.381  1.00  0.00           C  
ATOM    411  C   THR    27      40.704  34.075  56.056  1.00  0.00           C  
ATOM    412  O   THR    27      40.726  34.634  54.945  1.00  0.00           O  
ATOM    413  CB  THR    27      39.028  35.288  57.400  1.00  0.00           C  
ATOM    414  CG2 THR    27      37.912  34.272  57.513  1.00  0.00           C  
ATOM    415  OG1 THR    27      38.849  36.338  58.297  1.00  0.00           O  
ATOM    416  H   THR    27      41.452  36.622  56.932  1.00  0.00           H  
ATOM    417  HA  THR    27      40.612  34.067  58.147  1.00  0.00           H  
ATOM    418  HB  THR    27      38.822  35.805  56.463  1.00  0.00           H  
ATOM    419 HG21 THR    27      36.945  34.765  57.415  1.00  0.00           H  
ATOM    420 HG22 THR    27      37.934  33.532  56.713  1.00  0.00           H  
ATOM    421 HG23 THR    27      37.913  33.717  58.451  1.00  0.00           H  
ATOM    422  HG1 THR    27      38.184  36.880  57.866  1.00  0.00           H  
ATOM    423  N   VAL    28      40.875  32.755  56.190  1.00  0.00           N  
ATOM    424  CA  VAL    28      41.139  31.846  55.048  1.00  0.00           C  
ATOM    425  C   VAL    28      39.847  31.618  54.224  1.00  0.00           C  
ATOM    426  O   VAL    28      38.982  30.804  54.563  1.00  0.00           O  
ATOM    427  CB  VAL    28      41.710  30.442  55.495  1.00  0.00           C  
ATOM    428  CG1 VAL    28      42.037  29.546  54.274  1.00  0.00           C  
ATOM    429  CG2 VAL    28      43.019  30.649  56.278  1.00  0.00           C  
ATOM    430  H   VAL    28      40.730  32.320  57.090  1.00  0.00           H  
ATOM    431  HA  VAL    28      41.836  32.316  54.354  1.00  0.00           H  
ATOM    432  HB  VAL    28      40.987  29.940  56.137  1.00  0.00           H  
ATOM    433 HG11 VAL    28      41.204  29.372  53.592  1.00  0.00           H  
ATOM    434 HG12 VAL    28      42.817  29.992  53.657  1.00  0.00           H  
ATOM    435 HG13 VAL    28      42.441  28.610  54.659  1.00  0.00           H  
ATOM    436 HG21 VAL    28      43.634  31.354  55.718  1.00  0.00           H  
ATOM    437 HG22 VAL    28      42.647  30.961  57.254  1.00  0.00           H  
ATOM    438 HG23 VAL    28      43.505  29.687  56.438  1.00  0.00           H  
ATOM    439  N   LEU    29      39.600  32.372  53.178  1.00  0.00           N  
ATOM    440  CA  LEU    29      38.373  32.201  52.404  1.00  0.00           C  
ATOM    441  C   LEU    29      38.262  30.891  51.545  1.00  0.00           C  
ATOM    442  O   LEU    29      37.194  30.272  51.488  1.00  0.00           O  
ATOM    443  CB  LEU    29      38.240  33.367  51.410  1.00  0.00           C  
ATOM    444  CG  LEU    29      38.559  34.791  51.980  1.00  0.00           C  
ATOM    445  CD1 LEU    29      38.274  35.815  50.932  1.00  0.00           C  
ATOM    446  CD2 LEU    29      37.661  35.047  53.195  1.00  0.00           C  
ATOM    447  H   LEU    29      40.265  33.094  52.941  1.00  0.00           H  
ATOM    448  HA  LEU    29      37.536  32.162  53.102  1.00  0.00           H  
ATOM    449  HB2 LEU    29      38.867  33.166  50.542  1.00  0.00           H  
ATOM    450  HB3 LEU    29      37.217  33.421  51.036  1.00  0.00           H  
ATOM    451  HG  LEU    29      39.622  34.763  52.216  1.00  0.00           H  
ATOM    452 HD11 LEU    29      38.493  36.801  51.343  1.00  0.00           H  
ATOM    453 HD12 LEU    29      38.864  35.619  50.037  1.00  0.00           H  
ATOM    454 HD13 LEU    29      37.204  35.762  50.729  1.00  0.00           H  
ATOM    455 HD21 LEU    29      36.624  34.937  52.876  1.00  0.00           H  
ATOM    456 HD22 LEU    29      37.854  34.419  54.064  1.00  0.00           H  
ATOM    457 HD23 LEU    29      37.775  36.077  53.531  1.00  0.00           H  
ATOM    458  N   ASP    30      39.361  30.525  50.844  1.00  0.00           N  
ATOM    459  CA  ASP    30      39.234  29.429  49.838  1.00  0.00           C  
ATOM    460  C   ASP    30      40.616  28.819  49.557  1.00  0.00           C  
ATOM    461  O   ASP    30      41.634  29.202  50.159  1.00  0.00           O  
ATOM    462  CB  ASP    30      38.585  29.991  48.563  1.00  0.00           C  
ATOM    463  CG  ASP    30      37.853  28.988  47.579  1.00  0.00           C  
ATOM    464  OD1 ASP    30      37.257  29.551  46.623  1.00  0.00           O  
ATOM    465  OD2 ASP    30      37.831  27.794  47.900  1.00  0.00           O1-
ATOM    466  H   ASP    30      40.267  30.877  51.119  1.00  0.00           H  
ATOM    467  HA  ASP    30      38.524  28.670  50.167  1.00  0.00           H  
ATOM    468  HB2 ASP    30      37.752  30.616  48.888  1.00  0.00           H  
ATOM    469  HB3 ASP    30      39.235  30.634  47.969  1.00  0.00           H  
ATOM    470  N   GLN    31      40.561  27.906  48.620  1.00  0.00           N  
ATOM    471  CA  GLN    31      41.710  27.104  48.276  1.00  0.00           C  
ATOM    472  C   GLN    31      41.674  26.820  46.834  1.00  0.00           C  
ATOM    473  O   GLN    31      40.705  26.794  46.120  1.00  0.00           O  
ATOM    474  CB  GLN    31      41.804  25.844  49.183  1.00  0.00           C  
ATOM    475  CG  GLN    31      40.579  24.910  49.026  1.00  0.00           C  
ATOM    476  CD  GLN    31      40.347  23.959  50.145  1.00  0.00           C  
ATOM    477  OE1 GLN    31      41.279  23.793  50.932  1.00  0.00           O  
ATOM    478  NE2 GLN    31      39.242  23.357  50.153  1.00  0.00           N  
ATOM    479  H   GLN    31      39.654  27.622  48.278  1.00  0.00           H  
ATOM    480  HA  GLN    31      42.636  27.647  48.465  1.00  0.00           H  
ATOM    481  HB2 GLN    31      42.603  25.196  48.822  1.00  0.00           H  
ATOM    482  HB3 GLN    31      41.973  26.094  50.231  1.00  0.00           H  
ATOM    483  HG2 GLN    31      39.684  25.524  48.926  1.00  0.00           H  
ATOM    484  HG3 GLN    31      40.496  24.417  48.057  1.00  0.00           H  
ATOM    485 HE21 GLN    31      38.579  23.426  49.394  1.00  0.00           H  
ATOM    486 HE22 GLN    31      38.880  22.781  50.899  1.00  0.00           H  
ATOM    487  N   VAL    32      42.888  26.698  46.254  1.00  0.00           N  
ATOM    488  CA  VAL    32      43.179  26.478  44.843  1.00  0.00           C  
ATOM    489  C   VAL    32      43.673  25.075  44.593  1.00  0.00           C  
ATOM    490  O   VAL    32      44.463  24.600  45.396  1.00  0.00           O  
ATOM    491  CB  VAL    32      44.169  27.490  44.381  1.00  0.00           C  
ATOM    492  CG1 VAL    32      44.810  27.338  42.971  1.00  0.00           C  
ATOM    493  CG2 VAL    32      43.587  28.901  44.563  1.00  0.00           C  
ATOM    494  H   VAL    32      43.659  26.885  46.879  1.00  0.00           H  
ATOM    495  HA  VAL    32      42.245  26.740  44.345  1.00  0.00           H  
ATOM    496  HB  VAL    32      45.002  27.453  45.084  1.00  0.00           H  
ATOM    497 HG11 VAL    32      45.339  26.388  42.884  1.00  0.00           H  
ATOM    498 HG12 VAL    32      44.004  27.518  42.260  1.00  0.00           H  
ATOM    499 HG13 VAL    32      45.481  28.184  42.820  1.00  0.00           H  
ATOM    500 HG21 VAL    32      42.674  29.042  43.985  1.00  0.00           H  
ATOM    501 HG22 VAL    32      43.494  29.125  45.626  1.00  0.00           H  
ATOM    502 HG23 VAL    32      44.211  29.738  44.252  1.00  0.00           H  
ATOM    503  N   PRO    33      43.232  24.392  43.499  1.00  0.00           N  
ATOM    504  CA  PRO    33      43.701  23.070  43.112  1.00  0.00           C  
ATOM    505  C   PRO    33      44.944  22.854  42.158  1.00  0.00           C  
ATOM    506  O   PRO    33      45.579  21.807  42.247  1.00  0.00           O  
ATOM    507  CD  PRO    33      42.129  24.820  42.635  1.00  0.00           C  
ATOM    508  CG  PRO    33      41.829  23.671  41.707  1.00  0.00           C  
ATOM    509  CB  PRO    33      42.427  22.486  42.445  1.00  0.00           C  
ATOM    510  HD2 PRO    33      42.278  25.711  42.026  1.00  0.00           H  
ATOM    511  HD3 PRO    33      41.288  24.978  43.310  1.00  0.00           H  
ATOM    512  HG2 PRO    33      42.340  23.921  40.777  1.00  0.00           H  
ATOM    513  HG3 PRO    33      40.756  23.565  41.550  1.00  0.00           H  
ATOM    514  HB2 PRO    33      42.684  21.708  41.726  1.00  0.00           H  
ATOM    515  HB3 PRO    33      41.711  22.178  43.207  1.00  0.00           H  
ATOM    516  HA  PRO    33      43.943  22.484  43.999  1.00  0.00           H  
ATOM    517  N   VAL    34      45.445  23.929  41.472  1.00  0.00           N  
ATOM    518  CA  VAL    34      46.544  23.749  40.494  1.00  0.00           C  
ATOM    519  C   VAL    34      47.975  23.781  41.099  1.00  0.00           C  
ATOM    520  O   VAL    34      48.972  23.995  40.443  1.00  0.00           O  
ATOM    521  CB  VAL    34      46.417  24.755  39.319  1.00  0.00           C  
ATOM    522  CG1 VAL    34      45.058  24.840  38.654  1.00  0.00           C  
ATOM    523  CG2 VAL    34      46.740  26.190  39.785  1.00  0.00           C  
ATOM    524  H   VAL    34      44.994  24.830  41.544  1.00  0.00           H  
ATOM    525  HA  VAL    34      46.427  22.757  40.058  1.00  0.00           H  
ATOM    526  HB  VAL    34      47.145  24.466  38.560  1.00  0.00           H  
ATOM    527 HG11 VAL    34      44.619  23.859  38.472  1.00  0.00           H  
ATOM    528 HG12 VAL    34      44.334  25.454  39.189  1.00  0.00           H  
ATOM    529 HG13 VAL    34      45.376  25.223  37.684  1.00  0.00           H  
ATOM    530 HG21 VAL    34      46.858  26.830  38.911  1.00  0.00           H  
ATOM    531 HG22 VAL    34      45.897  26.705  40.247  1.00  0.00           H  
ATOM    532 HG23 VAL    34      47.602  26.260  40.448  1.00  0.00           H  
ATOM    533  N   ASN    35      48.046  23.627  42.420  1.00  0.00           N  
ATOM    534  CA  ASN    35      49.097  23.745  43.391  1.00  0.00           C  
ATOM    535  C   ASN    35      48.459  23.176  44.702  1.00  0.00           C  
ATOM    536  O   ASN    35      47.311  23.537  45.051  1.00  0.00           O  
ATOM    537  CB  ASN    35      49.431  25.222  43.494  1.00  0.00           C  
ATOM    538  CG  ASN    35      50.184  25.731  44.692  1.00  0.00           C  
ATOM    539  OD1 ASN    35      49.972  25.178  45.769  1.00  0.00           O  
ATOM    540  ND2 ASN    35      51.023  26.700  44.549  1.00  0.00           N  
ATOM    541  H   ASN    35      47.168  23.447  42.886  1.00  0.00           H  
ATOM    542  HA  ASN    35      49.923  23.100  43.091  1.00  0.00           H  
ATOM    543  HB2 ASN    35      49.898  25.512  42.553  1.00  0.00           H  
ATOM    544  HB3 ASN    35      48.490  25.771  43.509  1.00  0.00           H  
ATOM    545 HD21 ASN    35      51.156  27.063  43.616  1.00  0.00           H  
ATOM    546 HD22 ASN    35      51.644  27.006  45.286  1.00  0.00           H  
ATOM    547  N   PRO    36      49.129  22.263  45.475  1.00  0.00           N  
ATOM    548  CA  PRO    36      48.499  21.565  46.605  1.00  0.00           C  
ATOM    549  C   PRO    36      48.171  22.454  47.811  1.00  0.00           C  
ATOM    550  O   PRO    36      47.474  22.071  48.765  1.00  0.00           O  
ATOM    551  CD  PRO    36      50.465  21.907  45.295  1.00  0.00           C  
ATOM    552  CG  PRO    36      50.843  20.910  46.397  1.00  0.00           C  
ATOM    553  CB  PRO    36      49.505  20.373  46.909  1.00  0.00           C  
ATOM    554  HD2 PRO    36      51.072  22.799  45.449  1.00  0.00           H  
ATOM    555  HD3 PRO    36      50.642  21.499  44.300  1.00  0.00           H  
ATOM    556  HG2 PRO    36      51.377  21.262  47.280  1.00  0.00           H  
ATOM    557  HG3 PRO    36      51.432  20.073  46.022  1.00  0.00           H  
ATOM    558  HB2 PRO    36      49.586  20.064  47.952  1.00  0.00           H  
ATOM    559  HB3 PRO    36      49.305  19.500  46.289  1.00  0.00           H  
ATOM    560  HA  PRO    36      47.568  21.095  46.287  1.00  0.00           H  
ATOM    561  N   SER    37      48.702  23.648  47.815  1.00  0.00           N  
ATOM    562  CA  SER    37      48.979  24.260  49.084  1.00  0.00           C  
ATOM    563  C   SER    37      48.533  25.714  49.077  1.00  0.00           C  
ATOM    564  O   SER    37      48.812  26.355  50.147  1.00  0.00           O  
ATOM    565  CB  SER    37      50.504  24.164  49.259  1.00  0.00           C  
ATOM    566  OG  SER    37      50.950  22.819  49.310  1.00  0.00           O  
ATOM    567  H   SER    37      49.294  23.917  47.041  1.00  0.00           H  
ATOM    568  HA  SER    37      48.301  23.879  49.847  1.00  0.00           H  
ATOM    569  HB2 SER    37      50.960  24.691  48.421  1.00  0.00           H  
ATOM    570  HB3 SER    37      50.850  24.686  50.151  1.00  0.00           H  
ATOM    571  HG  SER    37      50.688  22.286  50.064  1.00  0.00           H  
ATOM    572  N   LEU    38      48.064  26.241  47.989  1.00  0.00           N  
ATOM    573  CA  LEU    38      47.674  27.692  47.902  1.00  0.00           C  
ATOM    574  C   LEU    38      46.218  27.909  48.387  1.00  0.00           C  
ATOM    575  O   LEU    38      45.242  27.406  47.845  1.00  0.00           O  
ATOM    576  CB  LEU    38      47.921  28.143  46.500  1.00  0.00           C  
ATOM    577  CG  LEU    38      47.710  29.660  46.213  1.00  0.00           C  
ATOM    578  CD1 LEU    38      48.473  30.666  47.153  1.00  0.00           C  
ATOM    579  CD2 LEU    38      48.079  29.832  44.749  1.00  0.00           C  
ATOM    580  H   LEU    38      47.842  25.531  47.306  1.00  0.00           H  
ATOM    581  HA  LEU    38      48.351  28.202  48.588  1.00  0.00           H  
ATOM    582  HB2 LEU    38      48.944  27.898  46.218  1.00  0.00           H  
ATOM    583  HB3 LEU    38      47.172  27.618  45.907  1.00  0.00           H  
ATOM    584  HG  LEU    38      46.648  29.873  46.338  1.00  0.00           H  
ATOM    585 HD11 LEU    38      48.432  31.597  46.588  1.00  0.00           H  
ATOM    586 HD12 LEU    38      47.952  30.600  48.108  1.00  0.00           H  
ATOM    587 HD13 LEU    38      49.540  30.501  47.300  1.00  0.00           H  
ATOM    588 HD21 LEU    38      47.802  29.046  44.047  1.00  0.00           H  
ATOM    589 HD22 LEU    38      47.514  30.696  44.400  1.00  0.00           H  
ATOM    590 HD23 LEU    38      49.144  29.888  44.523  1.00  0.00           H  
ATOM    591  N   TYR    39      46.161  28.765  49.398  1.00  0.00           N  
ATOM    592  CA  TYR    39      44.909  29.257  49.982  1.00  0.00           C  
ATOM    593  C   TYR    39      44.716  30.714  49.595  1.00  0.00           C  
ATOM    594  O   TYR    39      45.631  31.293  49.055  1.00  0.00           O  
ATOM    595  CB  TYR    39      44.864  29.032  51.556  1.00  0.00           C  
ATOM    596  CG  TYR    39      44.985  27.574  51.921  1.00  0.00           C  
ATOM    597  CD1 TYR    39      46.222  26.971  52.164  1.00  0.00           C  
ATOM    598  CE1 TYR    39      46.203  25.658  52.810  1.00  0.00           C  
ATOM    599  CZ  TYR    39      45.005  24.925  52.946  1.00  0.00           C  
ATOM    600  OH  TYR    39      45.029  23.654  53.307  1.00  0.00           O  
ATOM    601  CE2 TYR    39      43.813  25.532  52.535  1.00  0.00           C  
ATOM    602  CD2 TYR    39      43.813  26.830  52.075  1.00  0.00           C  
ATOM    603  H   TYR    39      47.029  29.230  49.624  1.00  0.00           H  
ATOM    604  HA  TYR    39      44.054  28.702  49.596  1.00  0.00           H  
ATOM    605  HB2 TYR    39      45.733  29.515  52.003  1.00  0.00           H  
ATOM    606  HB3 TYR    39      43.922  29.448  51.913  1.00  0.00           H  
ATOM    607  HD1 TYR    39      47.153  27.505  52.048  1.00  0.00           H  
ATOM    608  HE1 TYR    39      47.155  25.187  53.004  1.00  0.00           H  
ATOM    609  HH  TYR    39      44.122  23.353  53.405  1.00  0.00           H  
ATOM    610  HE2 TYR    39      42.904  24.954  52.596  1.00  0.00           H  
ATOM    611  HD2 TYR    39      42.907  27.371  51.847  1.00  0.00           H  
ATOM    612  N   LEU    40      43.473  31.221  49.640  1.00  0.00           N  
ATOM    613  CA  LEU    40      43.139  32.646  49.433  1.00  0.00           C  
ATOM    614  C   LEU    40      42.797  33.278  50.756  1.00  0.00           C  
ATOM    615  O   LEU    40      42.096  32.649  51.591  1.00  0.00           O  
ATOM    616  CB  LEU    40      42.112  32.895  48.323  1.00  0.00           C  
ATOM    617  CG  LEU    40      42.461  32.419  46.894  1.00  0.00           C  
ATOM    618  CD1 LEU    40      41.365  33.052  46.032  1.00  0.00           C  
ATOM    619  CD2 LEU    40      43.899  32.751  46.389  1.00  0.00           C  
ATOM    620  H   LEU    40      42.735  30.684  50.071  1.00  0.00           H  
ATOM    621  HA  LEU    40      44.034  33.159  49.082  1.00  0.00           H  
ATOM    622  HB2 LEU    40      41.107  32.616  48.640  1.00  0.00           H  
ATOM    623  HB3 LEU    40      42.063  33.984  48.331  1.00  0.00           H  
ATOM    624  HG  LEU    40      42.321  31.339  46.933  1.00  0.00           H  
ATOM    625 HD11 LEU    40      40.407  32.627  46.331  1.00  0.00           H  
ATOM    626 HD12 LEU    40      41.476  34.130  46.148  1.00  0.00           H  
ATOM    627 HD13 LEU    40      41.452  32.817  44.971  1.00  0.00           H  
ATOM    628 HD21 LEU    40      44.222  33.679  46.861  1.00  0.00           H  
ATOM    629 HD22 LEU    40      44.489  31.912  46.759  1.00  0.00           H  
ATOM    630 HD23 LEU    40      43.900  32.899  45.309  1.00  0.00           H  
ATOM    631  N   ILE    41      43.190  34.500  51.070  1.00  0.00           N  
ATOM    632  CA  ILE    41      43.044  35.095  52.391  1.00  0.00           C  
ATOM    633  C   ILE    41      42.425  36.493  52.182  1.00  0.00           C  
ATOM    634  O   ILE    41      42.792  37.284  51.280  1.00  0.00           O  
ATOM    635  CB  ILE    41      44.386  35.302  53.170  1.00  0.00           C  
ATOM    636  CG2 ILE    41      44.287  35.802  54.605  1.00  0.00           C  
ATOM    637  CG1 ILE    41      45.112  33.898  53.196  1.00  0.00           C  
ATOM    638  CD1 ILE    41      46.002  33.644  51.883  1.00  0.00           C  
ATOM    639  H   ILE    41      43.595  35.075  50.345  1.00  0.00           H  
ATOM    640  HA  ILE    41      42.380  34.448  52.963  1.00  0.00           H  
ATOM    641  HB  ILE    41      45.021  36.008  52.636  1.00  0.00           H  
ATOM    642 HG21 ILE    41      43.404  35.416  55.114  1.00  0.00           H  
ATOM    643 HG22 ILE    41      45.155  35.540  55.210  1.00  0.00           H  
ATOM    644 HG23 ILE    41      44.316  36.888  54.517  1.00  0.00           H  
ATOM    645 HG12 ILE    41      45.923  33.956  53.921  1.00  0.00           H  
ATOM    646 HG13 ILE    41      44.441  33.082  53.465  1.00  0.00           H  
ATOM    647 HD11 ILE    41      46.431  34.607  51.604  1.00  0.00           H  
ATOM    648 HD12 ILE    41      46.748  32.882  52.105  1.00  0.00           H  
ATOM    649 HD13 ILE    41      45.406  33.286  51.043  1.00  0.00           H  
ATOM    650  N   LYS    42      41.501  36.833  53.112  1.00  0.00           N  
ATOM    651  CA  LYS    42      41.234  38.259  53.546  1.00  0.00           C  
ATOM    652  C   LYS    42      42.110  38.652  54.730  1.00  0.00           C  
ATOM    653  O   LYS    42      42.048  37.890  55.713  1.00  0.00           O  
ATOM    654  CB  LYS    42      39.762  38.427  53.901  1.00  0.00           C  
ATOM    655  CG  LYS    42      39.487  39.818  54.374  1.00  0.00           C  
ATOM    656  CD  LYS    42      39.612  40.897  53.326  1.00  0.00           C  
ATOM    657  CE  LYS    42      38.992  42.223  53.731  1.00  0.00           C  
ATOM    658  NZ  LYS    42      39.486  42.740  55.010  1.00  0.00           N1+
ATOM    659  H   LYS    42      41.555  36.154  53.858  1.00  0.00           H  
ATOM    660  HA  LYS    42      41.512  38.967  52.765  1.00  0.00           H  
ATOM    661  HB2 LYS    42      39.124  38.148  53.063  1.00  0.00           H  
ATOM    662  HB3 LYS    42      39.463  37.768  54.717  1.00  0.00           H  
ATOM    663  HG2 LYS    42      38.514  39.848  54.864  1.00  0.00           H  
ATOM    664  HG3 LYS    42      40.218  40.003  55.162  1.00  0.00           H  
ATOM    665  HD2 LYS    42      40.660  41.093  53.103  1.00  0.00           H  
ATOM    666  HD3 LYS    42      39.143  40.529  52.413  1.00  0.00           H  
ATOM    667  HE2 LYS    42      39.130  43.047  53.032  1.00  0.00           H  
ATOM    668  HE3 LYS    42      37.915  42.066  53.794  1.00  0.00           H  
ATOM    669  HZ1 LYS    42      40.474  42.947  54.991  1.00  0.00           H  
ATOM    670  HZ2 LYS    42      38.969  43.570  55.260  1.00  0.00           H  
ATOM    671  HZ3 LYS    42      39.339  42.005  55.687  1.00  0.00           H  
ATOM    672  N   TYR    43      42.812  39.786  54.715  1.00  0.00           N  
ATOM    673  CA  TYR    43      43.455  40.300  55.954  1.00  0.00           C  
ATOM    674  C   TYR    43      42.789  41.580  56.482  1.00  0.00           C  
ATOM    675  O   TYR    43      42.243  42.316  55.665  1.00  0.00           O  
ATOM    676  CB  TYR    43      45.006  40.554  55.761  1.00  0.00           C  
ATOM    677  CG  TYR    43      45.913  39.363  55.525  1.00  0.00           C  
ATOM    678  CD1 TYR    43      46.282  38.940  54.242  1.00  0.00           C  
ATOM    679  CE1 TYR    43      47.172  37.829  54.094  1.00  0.00           C  
ATOM    680  CZ  TYR    43      47.646  37.136  55.196  1.00  0.00           C  
ATOM    681  OH  TYR    43      48.615  36.175  55.068  1.00  0.00           O  
ATOM    682  CE2 TYR    43      47.141  37.495  56.496  1.00  0.00           C  
ATOM    683  CD2 TYR    43      46.325  38.593  56.668  1.00  0.00           C  
ATOM    684  H   TYR    43      42.945  40.336  53.879  1.00  0.00           H  
ATOM    685  HA  TYR    43      43.393  39.561  56.752  1.00  0.00           H  
ATOM    686  HB2 TYR    43      45.049  41.176  54.866  1.00  0.00           H  
ATOM    687  HB3 TYR    43      45.278  41.053  56.691  1.00  0.00           H  
ATOM    688  HD1 TYR    43      45.909  39.406  53.342  1.00  0.00           H  
ATOM    689  HE1 TYR    43      47.455  37.520  53.099  1.00  0.00           H  
ATOM    690  HH  TYR    43      49.163  36.007  55.839  1.00  0.00           H  
ATOM    691  HE2 TYR    43      47.438  36.987  57.401  1.00  0.00           H  
ATOM    692  HD2 TYR    43      45.993  38.877  57.656  1.00  0.00           H  
ATOM    693  N   ASP    44      42.845  41.772  57.798  1.00  0.00           N  
ATOM    694  CA  ASP    44      42.298  42.896  58.509  1.00  0.00           C  
ATOM    695  C   ASP    44      43.111  44.179  58.109  1.00  0.00           C  
ATOM    696  O   ASP    44      44.343  44.102  58.035  1.00  0.00           O  
ATOM    697  CB  ASP    44      42.203  42.634  60.049  1.00  0.00           C  
ATOM    698  CG  ASP    44      41.344  41.348  60.384  1.00  0.00           C  
ATOM    699  OD1 ASP    44      41.009  40.470  59.551  1.00  0.00           O  
ATOM    700  OD2 ASP    44      41.315  41.065  61.609  1.00  0.00           O1-
ATOM    701  H   ASP    44      43.200  41.043  58.401  1.00  0.00           H  
ATOM    702  HA  ASP    44      41.305  43.061  58.090  1.00  0.00           H  
ATOM    703  HB2 ASP    44      43.236  42.566  60.388  1.00  0.00           H  
ATOM    704  HB3 ASP    44      41.765  43.488  60.565  1.00  0.00           H  
ATOM    705  N   GLY    45      42.542  45.322  57.954  1.00  0.00           N  
ATOM    706  CA  GLY    45      43.221  46.556  57.643  1.00  0.00           C  
ATOM    707  C   GLY    45      43.437  46.807  56.105  1.00  0.00           C  
ATOM    708  O   GLY    45      43.716  47.949  55.692  1.00  0.00           O  
ATOM    709  H   GLY    45      41.543  45.464  57.981  1.00  0.00           H  
ATOM    710  HA2 GLY    45      42.675  47.487  57.794  1.00  0.00           H  
ATOM    711  HA3 GLY    45      44.177  46.618  58.164  1.00  0.00           H  
ATOM    712  N   PHE    46      43.174  45.843  55.213  1.00  0.00           N  
ATOM    713  CA  PHE    46      42.984  46.062  53.783  1.00  0.00           C  
ATOM    714  C   PHE    46      41.696  45.454  53.357  1.00  0.00           C  
ATOM    715  O   PHE    46      41.248  44.511  54.029  1.00  0.00           O  
ATOM    716  CB  PHE    46      44.169  45.477  52.980  1.00  0.00           C  
ATOM    717  CG  PHE    46      45.506  46.160  53.206  1.00  0.00           C  
ATOM    718  CD1 PHE    46      46.512  45.509  53.875  1.00  0.00           C  
ATOM    719  CE1 PHE    46      47.757  46.170  54.026  1.00  0.00           C  
ATOM    720  CZ  PHE    46      48.031  47.515  53.563  1.00  0.00           C  
ATOM    721  CE2 PHE    46      46.959  48.131  52.901  1.00  0.00           C  
ATOM    722  CD2 PHE    46      45.707  47.480  52.742  1.00  0.00           C  
ATOM    723  H   PHE    46      42.990  44.914  55.563  1.00  0.00           H  
ATOM    724  HA  PHE    46      43.181  47.116  53.589  1.00  0.00           H  
ATOM    725  HB2 PHE    46      44.208  44.408  53.188  1.00  0.00           H  
ATOM    726  HB3 PHE    46      43.874  45.414  51.933  1.00  0.00           H  
ATOM    727  HD1 PHE    46      46.212  44.557  54.286  1.00  0.00           H  
ATOM    728  HE1 PHE    46      48.506  45.527  54.464  1.00  0.00           H  
ATOM    729  HZ  PHE    46      49.024  47.938  53.559  1.00  0.00           H  
ATOM    730  HE2 PHE    46      47.090  49.121  52.489  1.00  0.00           H  
ATOM    731  HD2 PHE    46      44.849  47.857  52.207  1.00  0.00           H  
ATOM    732  N   ASP    47      41.107  45.873  52.210  1.00  0.00           N  
ATOM    733  CA  ASP    47      39.834  45.443  51.600  1.00  0.00           C  
ATOM    734  C   ASP    47      39.863  44.229  50.643  1.00  0.00           C  
ATOM    735  O   ASP    47      38.834  43.494  50.557  1.00  0.00           O  
ATOM    736  CB  ASP    47      39.121  46.661  50.921  1.00  0.00           C  
ATOM    737  CG  ASP    47      39.192  48.023  51.661  1.00  0.00           C  
ATOM    738  OD1 ASP    47      38.552  48.940  51.140  1.00  0.00           O  
ATOM    739  OD2 ASP    47      39.663  48.152  52.821  1.00  0.00           O1-
ATOM    740  H   ASP    47      41.553  46.579  51.642  1.00  0.00           H  
ATOM    741  HA  ASP    47      39.195  45.219  52.454  1.00  0.00           H  
ATOM    742  HB2 ASP    47      39.523  46.862  49.928  1.00  0.00           H  
ATOM    743  HB3 ASP    47      38.072  46.375  50.847  1.00  0.00           H  
ATOM    744  N   CYS    48      41.026  43.960  50.022  1.00  0.00           N  
ATOM    745  CA  CYS    48      41.250  42.905  49.022  1.00  0.00           C  
ATOM    746  C   CYS    48      41.805  41.548  49.527  1.00  0.00           C  
ATOM    747  O   CYS    48      42.218  41.361  50.696  1.00  0.00           O  
ATOM    748  CB  CYS    48      42.078  43.576  47.907  1.00  0.00           C  
ATOM    749  SG  CYS    48      43.654  44.222  48.602  1.00  0.00           S  
ATOM    750  H   CYS    48      41.832  44.480  50.340  1.00  0.00           H  
ATOM    751  HA  CYS    48      40.236  42.663  48.703  1.00  0.00           H  
ATOM    752  HB2 CYS    48      42.291  42.836  47.136  1.00  0.00           H  
ATOM    753  HB3 CYS    48      41.476  44.365  47.457  1.00  0.00           H  
ATOM    754  HG  CYS    48      43.113  45.269  49.230  1.00  0.00           H  
ATOM    755  N   VAL    49      41.648  40.554  48.529  1.00  0.00           N  
ATOM    756  CA  VAL    49      42.102  39.142  48.745  1.00  0.00           C  
ATOM    757  C   VAL    49      43.589  38.861  48.197  1.00  0.00           C  
ATOM    758  O   VAL    49      43.980  39.354  47.099  1.00  0.00           O  
ATOM    759  CB  VAL    49      41.060  38.227  48.117  1.00  0.00           C  
ATOM    760  CG1 VAL    49      41.419  36.786  48.166  1.00  0.00           C  
ATOM    761  CG2 VAL    49      39.682  38.384  48.877  1.00  0.00           C  
ATOM    762  H   VAL    49      41.287  40.728  47.602  1.00  0.00           H  
ATOM    763  HA  VAL    49      42.042  39.070  49.831  1.00  0.00           H  
ATOM    764  HB  VAL    49      40.912  38.609  47.107  1.00  0.00           H  
ATOM    765 HG11 VAL    49      41.708  36.459  49.165  1.00  0.00           H  
ATOM    766 HG12 VAL    49      40.675  36.066  47.825  1.00  0.00           H  
ATOM    767 HG13 VAL    49      42.287  36.608  47.531  1.00  0.00           H  
ATOM    768 HG21 VAL    49      39.860  38.150  49.926  1.00  0.00           H  
ATOM    769 HG22 VAL    49      39.389  39.433  48.848  1.00  0.00           H  
ATOM    770 HG23 VAL    49      38.941  37.662  48.534  1.00  0.00           H  
ATOM    771  N   TYR    50      44.233  38.038  49.009  1.00  0.00           N  
ATOM    772  CA  TYR    50      45.582  37.653  48.858  1.00  0.00           C  
ATOM    773  C   TYR    50      45.634  36.158  48.632  1.00  0.00           C  
ATOM    774  O   TYR    50      44.573  35.493  48.719  1.00  0.00           O  
ATOM    775  CB  TYR    50      46.486  38.017  50.045  1.00  0.00           C  
ATOM    776  CG  TYR    50      46.656  39.492  50.254  1.00  0.00           C  
ATOM    777  CD1 TYR    50      45.514  40.200  50.736  1.00  0.00           C  
ATOM    778  CE1 TYR    50      45.708  41.621  50.921  1.00  0.00           C  
ATOM    779  CZ  TYR    50      46.915  42.270  50.683  1.00  0.00           C  
ATOM    780  OH  TYR    50      47.090  43.568  50.898  1.00  0.00           O  
ATOM    781  CE2 TYR    50      48.044  41.562  50.310  1.00  0.00           C  
ATOM    782  CD2 TYR    50      47.881  40.153  50.087  1.00  0.00           C  
ATOM    783  H   TYR    50      43.821  37.475  49.739  1.00  0.00           H  
ATOM    784  HA  TYR    50      45.977  38.059  47.927  1.00  0.00           H  
ATOM    785  HB2 TYR    50      46.043  37.646  50.969  1.00  0.00           H  
ATOM    786  HB3 TYR    50      47.480  37.578  49.957  1.00  0.00           H  
ATOM    787  HD1 TYR    50      44.538  39.806  50.975  1.00  0.00           H  
ATOM    788  HE1 TYR    50      44.896  42.262  51.232  1.00  0.00           H  
ATOM    789  HH  TYR    50      48.005  43.824  50.751  1.00  0.00           H  
ATOM    790  HE2 TYR    50      48.953  42.038  49.972  1.00  0.00           H  
ATOM    791  HD2 TYR    50      48.711  39.566  49.722  1.00  0.00           H  
ATOM    792  N   GLY    51      46.804  35.523  48.356  1.00  0.00           N  
ATOM    793  CA  GLY    51      47.027  34.062  48.292  1.00  0.00           C  
ATOM    794  C   GLY    51      48.431  33.731  48.788  1.00  0.00           C  
ATOM    795  O   GLY    51      49.360  34.218  48.223  1.00  0.00           O  
ATOM    796  H   GLY    51      47.528  36.169  48.076  1.00  0.00           H  
ATOM    797  HA2 GLY    51      46.243  33.599  48.891  1.00  0.00           H  
ATOM    798  HA3 GLY    51      46.995  33.655  47.281  1.00  0.00           H  
ATOM    799  N   LEU    52      48.518  32.682  49.644  1.00  0.00           N  
ATOM    800  CA  LEU    52      49.830  32.197  50.274  1.00  0.00           C  
ATOM    801  C   LEU    52      49.750  30.678  50.515  1.00  0.00           C  
ATOM    802  O   LEU    52      48.645  30.190  50.720  1.00  0.00           O  
ATOM    803  CB  LEU    52      50.225  33.034  51.495  1.00  0.00           C  
ATOM    804  CG  LEU    52      50.606  34.493  51.220  1.00  0.00           C  
ATOM    805  CD1 LEU    52      49.552  35.567  51.456  1.00  0.00           C  
ATOM    806  CD2 LEU    52      51.868  34.947  51.917  1.00  0.00           C  
ATOM    807  H   LEU    52      47.698  32.123  49.835  1.00  0.00           H  
ATOM    808  HA  LEU    52      50.593  32.440  49.535  1.00  0.00           H  
ATOM    809  HB2 LEU    52      49.514  32.958  52.317  1.00  0.00           H  
ATOM    810  HB3 LEU    52      51.109  32.525  51.878  1.00  0.00           H  
ATOM    811  HG  LEU    52      50.712  34.637  50.145  1.00  0.00           H  
ATOM    812 HD11 LEU    52      48.617  35.423  50.914  1.00  0.00           H  
ATOM    813 HD12 LEU    52      49.187  35.610  52.482  1.00  0.00           H  
ATOM    814 HD13 LEU    52      49.906  36.514  51.047  1.00  0.00           H  
ATOM    815 HD21 LEU    52      52.745  34.404  51.563  1.00  0.00           H  
ATOM    816 HD22 LEU    52      52.058  36.004  51.731  1.00  0.00           H  
ATOM    817 HD23 LEU    52      51.875  34.841  53.002  1.00  0.00           H  
ATOM    818  N   GLU    53      50.912  30.000  50.505  1.00  0.00           N  
ATOM    819  CA  GLU    53      51.138  28.648  50.964  1.00  0.00           C  
ATOM    820  C   GLU    53      51.409  28.676  52.466  1.00  0.00           C  
ATOM    821  O   GLU    53      52.350  28.098  52.945  1.00  0.00           O  
ATOM    822  CB  GLU    53      52.277  27.981  50.133  1.00  0.00           C  
ATOM    823  CG  GLU    53      51.885  27.789  48.633  1.00  0.00           C  
ATOM    824  CD  GLU    53      53.044  27.542  47.729  1.00  0.00           C  
ATOM    825  OE1 GLU    53      52.974  27.824  46.505  1.00  0.00           O  
ATOM    826  OE2 GLU    53      54.044  26.949  48.174  1.00  0.00           O1-
ATOM    827  H   GLU    53      51.674  30.494  50.061  1.00  0.00           H  
ATOM    828  HA  GLU    53      50.239  28.056  50.792  1.00  0.00           H  
ATOM    829  HB2 GLU    53      53.196  28.558  50.230  1.00  0.00           H  
ATOM    830  HB3 GLU    53      52.364  26.994  50.585  1.00  0.00           H  
ATOM    831  HG2 GLU    53      51.283  26.887  48.533  1.00  0.00           H  
ATOM    832  HG3 GLU    53      51.262  28.594  48.241  1.00  0.00           H  
ATOM    833  N   LEU    54      50.506  29.261  53.294  1.00  0.00           N  
ATOM    834  CA  LEU    54      50.571  29.589  54.751  1.00  0.00           C  
ATOM    835  C   LEU    54      51.314  28.492  55.545  1.00  0.00           C  
ATOM    836  O   LEU    54      52.366  28.835  56.153  1.00  0.00           O  
ATOM    837  CB  LEU    54      49.093  29.683  55.253  1.00  0.00           C  
ATOM    838  CG  LEU    54      48.270  30.851  54.670  1.00  0.00           C  
ATOM    839  CD1 LEU    54      46.734  30.520  54.556  1.00  0.00           C  
ATOM    840  CD2 LEU    54      48.287  32.146  55.347  1.00  0.00           C  
ATOM    841  H   LEU    54      49.750  29.698  52.786  1.00  0.00           H  
ATOM    842  HA  LEU    54      51.128  30.521  54.850  1.00  0.00           H  
ATOM    843  HB2 LEU    54      48.608  28.768  54.912  1.00  0.00           H  
ATOM    844  HB3 LEU    54      49.018  29.851  56.327  1.00  0.00           H  
ATOM    845  HG  LEU    54      48.669  30.901  53.657  1.00  0.00           H  
ATOM    846 HD11 LEU    54      46.587  29.544  54.094  1.00  0.00           H  
ATOM    847 HD12 LEU    54      46.283  30.460  55.547  1.00  0.00           H  
ATOM    848 HD13 LEU    54      46.234  31.338  54.038  1.00  0.00           H  
ATOM    849 HD21 LEU    54      48.074  32.038  56.410  1.00  0.00           H  
ATOM    850 HD22 LEU    54      49.299  32.549  55.299  1.00  0.00           H  
ATOM    851 HD23 LEU    54      47.494  32.801  54.986  1.00  0.00           H  
ATOM    852  N   ASN    55      50.802  27.249  55.575  1.00  0.00           N  
ATOM    853  CA  ASN    55      51.358  26.191  56.459  1.00  0.00           C  
ATOM    854  C   ASN    55      52.779  25.723  55.970  1.00  0.00           C  
ATOM    855  O   ASN    55      53.526  25.125  56.787  1.00  0.00           O  
ATOM    856  CB  ASN    55      50.360  25.025  56.307  1.00  0.00           C  
ATOM    857  CG  ASN    55      48.944  25.345  56.767  1.00  0.00           C  
ATOM    858  OD1 ASN    55      48.775  26.124  57.675  1.00  0.00           O  
ATOM    859  ND2 ASN    55      47.888  24.825  56.173  1.00  0.00           N  
ATOM    860  H   ASN    55      49.990  27.008  55.025  1.00  0.00           H  
ATOM    861  HA  ASN    55      51.461  26.463  57.510  1.00  0.00           H  
ATOM    862  HB2 ASN    55      50.460  24.558  55.327  1.00  0.00           H  
ATOM    863  HB3 ASN    55      50.663  24.234  56.993  1.00  0.00           H  
ATOM    864 HD21 ASN    55      48.013  24.323  55.305  1.00  0.00           H  
ATOM    865 HD22 ASN    55      46.985  25.120  56.515  1.00  0.00           H  
ATOM    866  N   LYS    56      53.168  26.018  54.709  1.00  0.00           N  
ATOM    867  CA  LYS    56      54.542  25.512  54.214  1.00  0.00           C  
ATOM    868  C   LYS    56      55.528  26.657  53.931  1.00  0.00           C  
ATOM    869  O   LYS    56      56.614  26.376  53.616  1.00  0.00           O  
ATOM    870  CB  LYS    56      54.321  24.584  53.040  1.00  0.00           C  
ATOM    871  CG  LYS    56      53.595  23.286  53.471  1.00  0.00           C  
ATOM    872  CD  LYS    56      53.304  22.313  52.311  1.00  0.00           C  
ATOM    873  CE  LYS    56      54.502  21.609  51.733  1.00  0.00           C  
ATOM    874  NZ  LYS    56      54.242  20.942  50.437  1.00  0.00           N1+
ATOM    875  H   LYS    56      52.552  26.505  54.074  1.00  0.00           H  
ATOM    876  HA  LYS    56      55.112  24.877  54.892  1.00  0.00           H  
ATOM    877  HB2 LYS    56      53.743  25.098  52.272  1.00  0.00           H  
ATOM    878  HB3 LYS    56      55.291  24.394  52.581  1.00  0.00           H  
ATOM    879  HG2 LYS    56      54.143  22.754  54.248  1.00  0.00           H  
ATOM    880  HG3 LYS    56      52.676  23.553  53.995  1.00  0.00           H  
ATOM    881  HD2 LYS    56      52.620  21.580  52.739  1.00  0.00           H  
ATOM    882  HD3 LYS    56      52.733  22.769  51.503  1.00  0.00           H  
ATOM    883  HE2 LYS    56      55.315  22.325  51.612  1.00  0.00           H  
ATOM    884  HE3 LYS    56      54.750  20.829  52.453  1.00  0.00           H  
ATOM    885  HZ1 LYS    56      54.006  21.690  49.801  1.00  0.00           H  
ATOM    886  HZ2 LYS    56      55.065  20.513  50.037  1.00  0.00           H  
ATOM    887  HZ3 LYS    56      53.383  20.410  50.420  1.00  0.00           H  
ATOM    888  N   ASP    57      55.156  27.906  54.094  1.00  0.00           N  
ATOM    889  CA  ASP    57      55.959  29.047  53.616  1.00  0.00           C  
ATOM    890  C   ASP    57      56.953  29.530  54.682  1.00  0.00           C  
ATOM    891  O   ASP    57      56.515  29.886  55.790  1.00  0.00           O  
ATOM    892  CB  ASP    57      55.063  30.102  53.051  1.00  0.00           C  
ATOM    893  CG  ASP    57      55.663  31.443  52.492  1.00  0.00           C  
ATOM    894  OD1 ASP    57      56.808  31.746  52.795  1.00  0.00           O  
ATOM    895  OD2 ASP    57      55.030  32.169  51.653  1.00  0.00           O1-
ATOM    896  H   ASP    57      54.188  28.062  54.333  1.00  0.00           H  
ATOM    897  HA  ASP    57      56.473  28.739  52.706  1.00  0.00           H  
ATOM    898  HB2 ASP    57      54.353  29.655  52.355  1.00  0.00           H  
ATOM    899  HB3 ASP    57      54.335  30.286  53.842  1.00  0.00           H  
ATOM    900  N   GLU    58      58.287  29.624  54.373  1.00  0.00           N  
ATOM    901  CA  GLU    58      59.324  30.093  55.283  1.00  0.00           C  
ATOM    902  C   GLU    58      59.204  31.591  55.769  1.00  0.00           C  
ATOM    903  O   GLU    58      59.669  31.944  56.859  1.00  0.00           O  
ATOM    904  CB  GLU    58      60.667  29.717  54.777  1.00  0.00           C  
ATOM    905  CG  GLU    58      61.915  30.134  55.515  1.00  0.00           C  
ATOM    906  CD  GLU    58      61.969  29.917  57.075  1.00  0.00           C  
ATOM    907  OE1 GLU    58      61.610  28.850  57.565  1.00  0.00           O  
ATOM    908  OE2 GLU    58      62.618  30.736  57.754  1.00  0.00           O1-
ATOM    909  H   GLU    58      58.608  29.204  53.512  1.00  0.00           H  
ATOM    910  HA  GLU    58      59.239  29.584  56.243  1.00  0.00           H  
ATOM    911  HB2 GLU    58      60.695  28.628  54.800  1.00  0.00           H  
ATOM    912  HB3 GLU    58      60.668  30.127  53.767  1.00  0.00           H  
ATOM    913  HG2 GLU    58      62.808  29.713  55.053  1.00  0.00           H  
ATOM    914  HG3 GLU    58      62.025  31.212  55.398  1.00  0.00           H  
ATOM    915  N   ARG    59      58.625  32.405  54.897  1.00  0.00           N  
ATOM    916  CA  ARG    59      58.399  33.789  55.250  1.00  0.00           C  
ATOM    917  C   ARG    59      57.261  34.039  56.154  1.00  0.00           C  
ATOM    918  O   ARG    59      57.148  35.145  56.718  1.00  0.00           O  
ATOM    919  CB  ARG    59      58.168  34.656  53.948  1.00  0.00           C  
ATOM    920  CG  ARG    59      59.226  34.821  52.806  1.00  0.00           C  
ATOM    921  CD  ARG    59      59.074  33.815  51.718  1.00  0.00           C  
ATOM    922  NE  ARG    59      57.749  33.752  51.182  1.00  0.00           N  
ATOM    923  CZ  ARG    59      57.296  34.069  49.933  1.00  0.00           C  
ATOM    924  NH1 ARG    59      57.952  34.826  49.087  1.00  0.00           N  
ATOM    925  NH2 ARG    59      56.128  33.685  49.630  1.00  0.00           N1+
ATOM    926  H   ARG    59      58.321  32.048  54.003  1.00  0.00           H  
ATOM    927  HA  ARG    59      59.360  34.110  55.650  1.00  0.00           H  
ATOM    928  HB2 ARG    59      57.203  34.396  53.514  1.00  0.00           H  
ATOM    929  HB3 ARG    59      58.065  35.681  54.305  1.00  0.00           H  
ATOM    930  HG2 ARG    59      59.184  35.861  52.482  1.00  0.00           H  
ATOM    931  HG3 ARG    59      60.208  34.582  53.215  1.00  0.00           H  
ATOM    932  HD2 ARG    59      59.868  33.872  50.973  1.00  0.00           H  
ATOM    933  HD3 ARG    59      59.185  32.832  52.177  1.00  0.00           H  
ATOM    934  HE  ARG    59      57.060  33.249  51.723  1.00  0.00           H  
ATOM    935 HH11 ARG    59      58.784  35.318  49.377  1.00  0.00           H  
ATOM    936 HH12 ARG    59      57.597  34.809  48.141  1.00  0.00           H  
ATOM    937 HH21 ARG    59      55.606  33.168  50.322  1.00  0.00           H  
ATOM    938 HH22 ARG    59      55.782  33.923  48.711  1.00  0.00           H  
ATOM    939  N   VAL    60      56.405  33.032  56.450  1.00  0.00           N  
ATOM    940  CA  VAL    60      55.340  33.032  57.506  1.00  0.00           C  
ATOM    941  C   VAL    60      56.016  32.558  58.805  1.00  0.00           C  
ATOM    942  O   VAL    60      56.942  31.725  58.814  1.00  0.00           O  
ATOM    943  CB  VAL    60      54.165  32.135  57.223  1.00  0.00           C  
ATOM    944  CG1 VAL    60      53.128  32.083  58.242  1.00  0.00           C  
ATOM    945  CG2 VAL    60      53.518  32.392  55.900  1.00  0.00           C  
ATOM    946  H   VAL    60      56.644  32.150  56.019  1.00  0.00           H  
ATOM    947  HA  VAL    60      55.150  34.087  57.706  1.00  0.00           H  
ATOM    948  HB  VAL    60      54.604  31.138  57.181  1.00  0.00           H  
ATOM    949 HG11 VAL    60      52.631  33.047  58.347  1.00  0.00           H  
ATOM    950 HG12 VAL    60      52.385  31.342  57.948  1.00  0.00           H  
ATOM    951 HG13 VAL    60      53.575  31.832  59.204  1.00  0.00           H  
ATOM    952 HG21 VAL    60      54.276  32.434  55.118  1.00  0.00           H  
ATOM    953 HG22 VAL    60      52.881  31.536  55.676  1.00  0.00           H  
ATOM    954 HG23 VAL    60      52.934  33.307  55.805  1.00  0.00           H  
ATOM    955  N   SER    61      55.691  33.188  59.892  1.00  0.00           N  
ATOM    956  CA  SER    61      56.236  32.812  61.222  1.00  0.00           C  
ATOM    957  C   SER    61      55.059  32.829  62.293  1.00  0.00           C  
ATOM    958  O   SER    61      54.001  33.450  62.063  1.00  0.00           O  
ATOM    959  CB  SER    61      57.303  33.851  61.716  1.00  0.00           C  
ATOM    960  OG  SER    61      58.339  33.855  60.711  1.00  0.00           O  
ATOM    961  H   SER    61      55.091  33.997  59.819  1.00  0.00           H  
ATOM    962  HA  SER    61      56.636  31.799  61.162  1.00  0.00           H  
ATOM    963  HB2 SER    61      56.779  34.791  61.888  1.00  0.00           H  
ATOM    964  HB3 SER    61      57.697  33.577  62.694  1.00  0.00           H  
ATOM    965  HG  SER    61      58.429  32.980  60.327  1.00  0.00           H  
ATOM    966  N   ALA    62      55.222  32.112  63.405  1.00  0.00           N  
ATOM    967  CA  ALA    62      54.253  31.991  64.567  1.00  0.00           C  
ATOM    968  C   ALA    62      52.819  31.796  64.248  1.00  0.00           C  
ATOM    969  O   ALA    62      51.897  32.320  64.917  1.00  0.00           O  
ATOM    970  CB  ALA    62      54.476  33.193  65.567  1.00  0.00           C  
ATOM    971  H   ALA    62      56.143  31.702  63.466  1.00  0.00           H  
ATOM    972  HA  ALA    62      54.351  31.126  65.223  1.00  0.00           H  
ATOM    973  HB1 ALA    62      55.530  33.196  65.843  1.00  0.00           H  
ATOM    974  HB2 ALA    62      54.270  34.111  65.016  1.00  0.00           H  
ATOM    975  HB3 ALA    62      53.906  33.094  66.491  1.00  0.00           H  
ATOM    976  N   LEU    63      52.438  31.041  63.190  1.00  0.00           N  
ATOM    977  CA  LEU    63      51.042  30.919  62.719  1.00  0.00           C  
ATOM    978  C   LEU    63      50.117  30.362  63.820  1.00  0.00           C  
ATOM    979  O   LEU    63      50.522  29.338  64.362  1.00  0.00           O  
ATOM    980  CB  LEU    63      51.069  30.103  61.333  1.00  0.00           C  
ATOM    981  CG  LEU    63      49.744  29.696  60.789  1.00  0.00           C  
ATOM    982  CD1 LEU    63      48.875  30.948  60.408  1.00  0.00           C  
ATOM    983  CD2 LEU    63      49.765  28.925  59.503  1.00  0.00           C  
ATOM    984  H   LEU    63      53.195  30.641  62.653  1.00  0.00           H  
ATOM    985  HA  LEU    63      50.607  31.873  62.418  1.00  0.00           H  
ATOM    986  HB2 LEU    63      51.681  30.655  60.619  1.00  0.00           H  
ATOM    987  HB3 LEU    63      51.634  29.186  61.501  1.00  0.00           H  
ATOM    988  HG  LEU    63      49.230  29.081  61.527  1.00  0.00           H  
ATOM    989 HD11 LEU    63      49.453  31.463  59.641  1.00  0.00           H  
ATOM    990 HD12 LEU    63      47.960  30.649  59.897  1.00  0.00           H  
ATOM    991 HD13 LEU    63      48.788  31.561  61.306  1.00  0.00           H  
ATOM    992 HD21 LEU    63      50.485  28.124  59.675  1.00  0.00           H  
ATOM    993 HD22 LEU    63      48.857  28.364  59.282  1.00  0.00           H  
ATOM    994 HD23 LEU    63      50.061  29.490  58.619  1.00  0.00           H  
ATOM    995  N   GLU    64      48.941  30.926  64.107  1.00  0.00           N  
ATOM    996  CA  GLU    64      48.006  30.203  65.034  1.00  0.00           C  
ATOM    997  C   GLU    64      46.581  30.293  64.462  1.00  0.00           C  
ATOM    998  O   GLU    64      46.392  31.264  63.687  1.00  0.00           O  
ATOM    999  CB  GLU    64      48.179  30.735  66.480  1.00  0.00           C  
ATOM   1000  CG  GLU    64      46.986  30.500  67.471  1.00  0.00           C  
ATOM   1001  CD  GLU    64      47.556  30.603  68.913  1.00  0.00           C  
ATOM   1002  OE1 GLU    64      47.992  29.602  69.556  1.00  0.00           O  
ATOM   1003  OE2 GLU    64      47.535  31.701  69.513  1.00  0.00           O1-
ATOM   1004  H   GLU    64      48.614  31.790  63.700  1.00  0.00           H  
ATOM   1005  HA  GLU    64      48.241  29.139  64.999  1.00  0.00           H  
ATOM   1006  HB2 GLU    64      49.054  30.154  66.772  1.00  0.00           H  
ATOM   1007  HB3 GLU    64      48.447  31.791  66.533  1.00  0.00           H  
ATOM   1008  HG2 GLU    64      46.209  31.246  67.305  1.00  0.00           H  
ATOM   1009  HG3 GLU    64      46.634  29.487  67.275  1.00  0.00           H  
ATOM   1010  N   VAL    65      45.653  29.301  64.523  1.00  0.00           N  
ATOM   1011  CA  VAL    65      44.252  29.420  64.301  1.00  0.00           C  
ATOM   1012  C   VAL    65      43.562  30.019  65.582  1.00  0.00           C  
ATOM   1013  O   VAL    65      43.644  29.479  66.729  1.00  0.00           O  
ATOM   1014  CB  VAL    65      43.610  28.169  63.788  1.00  0.00           C  
ATOM   1015  CG1 VAL    65      42.104  28.116  63.972  1.00  0.00           C  
ATOM   1016  CG2 VAL    65      43.973  28.070  62.299  1.00  0.00           C  
ATOM   1017  H   VAL    65      45.940  28.365  64.773  1.00  0.00           H  
ATOM   1018  HA  VAL    65      44.142  30.209  63.557  1.00  0.00           H  
ATOM   1019  HB  VAL    65      44.039  27.299  64.283  1.00  0.00           H  
ATOM   1020 HG11 VAL    65      41.635  28.888  63.361  1.00  0.00           H  
ATOM   1021 HG12 VAL    65      41.828  27.095  63.707  1.00  0.00           H  
ATOM   1022 HG13 VAL    65      41.882  28.149  65.038  1.00  0.00           H  
ATOM   1023 HG21 VAL    65      43.623  28.990  61.831  1.00  0.00           H  
ATOM   1024 HG22 VAL    65      45.035  27.918  62.107  1.00  0.00           H  
ATOM   1025 HG23 VAL    65      43.367  27.319  61.791  1.00  0.00           H  
ATOM   1026  N   LEU    66      42.917  31.180  65.306  1.00  0.00           N  
ATOM   1027  CA  LEU    66      41.963  31.788  66.236  1.00  0.00           C  
ATOM   1028  C   LEU    66      40.579  31.063  66.160  1.00  0.00           C  
ATOM   1029  O   LEU    66      40.293  30.411  65.110  1.00  0.00           O  
ATOM   1030  CB  LEU    66      41.878  33.327  65.949  1.00  0.00           C  
ATOM   1031  CG  LEU    66      43.075  34.094  66.490  1.00  0.00           C  
ATOM   1032  CD1 LEU    66      43.295  35.393  65.750  1.00  0.00           C  
ATOM   1033  CD2 LEU    66      42.846  34.308  68.011  1.00  0.00           C  
ATOM   1034  H   LEU    66      42.837  31.348  64.313  1.00  0.00           H  
ATOM   1035  HA  LEU    66      42.413  31.582  67.207  1.00  0.00           H  
ATOM   1036  HB2 LEU    66      41.839  33.602  64.895  1.00  0.00           H  
ATOM   1037  HB3 LEU    66      40.976  33.748  66.392  1.00  0.00           H  
ATOM   1038  HG  LEU    66      43.970  33.494  66.325  1.00  0.00           H  
ATOM   1039 HD11 LEU    66      44.175  35.879  66.172  1.00  0.00           H  
ATOM   1040 HD12 LEU    66      43.407  35.203  64.683  1.00  0.00           H  
ATOM   1041 HD13 LEU    66      42.427  36.050  65.803  1.00  0.00           H  
ATOM   1042 HD21 LEU    66      43.042  33.401  68.584  1.00  0.00           H  
ATOM   1043 HD22 LEU    66      43.621  35.025  68.280  1.00  0.00           H  
ATOM   1044 HD23 LEU    66      41.874  34.752  68.225  1.00  0.00           H  
ATOM   1045  N   PRO    67      39.698  31.311  67.125  1.00  0.00           N  
ATOM   1046  CA  PRO    67      38.369  30.717  67.215  1.00  0.00           C  
ATOM   1047  C   PRO    67      37.490  31.232  66.115  1.00  0.00           C  
ATOM   1048  O   PRO    67      37.348  32.428  65.891  1.00  0.00           O  
ATOM   1049  CD  PRO    67      40.046  31.922  68.419  1.00  0.00           C  
ATOM   1050  CG  PRO    67      38.996  31.444  69.467  1.00  0.00           C  
ATOM   1051  CB  PRO    67      37.837  31.131  68.579  1.00  0.00           C  
ATOM   1052  HD2 PRO    67      39.985  33.010  68.386  1.00  0.00           H  
ATOM   1053  HD3 PRO    67      41.068  31.685  68.715  1.00  0.00           H  
ATOM   1054  HG2 PRO    67      38.722  32.223  70.178  1.00  0.00           H  
ATOM   1055  HG3 PRO    67      39.440  30.595  69.986  1.00  0.00           H  
ATOM   1056  HB2 PRO    67      37.211  32.022  68.531  1.00  0.00           H  
ATOM   1057  HB3 PRO    67      37.216  30.399  69.095  1.00  0.00           H  
ATOM   1058  HA  PRO    67      38.548  29.642  67.175  1.00  0.00           H  
ATOM   1059  N   ASP    68      36.725  30.309  65.550  1.00  0.00           N  
ATOM   1060  CA  ASP    68      35.799  30.608  64.446  1.00  0.00           C  
ATOM   1061  C   ASP    68      34.785  31.774  64.722  1.00  0.00           C  
ATOM   1062  O   ASP    68      34.342  32.030  65.856  1.00  0.00           O  
ATOM   1063  CB  ASP    68      34.983  29.267  64.245  1.00  0.00           C  
ATOM   1064  CG  ASP    68      34.108  29.122  63.011  1.00  0.00           C  
ATOM   1065  OD1 ASP    68      33.119  28.369  63.117  1.00  0.00           O  
ATOM   1066  OD2 ASP    68      34.369  29.645  61.935  1.00  0.00           O1-
ATOM   1067  H   ASP    68      36.855  29.450  66.066  1.00  0.00           H  
ATOM   1068  HA  ASP    68      36.358  30.801  63.530  1.00  0.00           H  
ATOM   1069  HB2 ASP    68      35.757  28.502  64.176  1.00  0.00           H  
ATOM   1070  HB3 ASP    68      34.380  29.104  65.139  1.00  0.00           H  
ATOM   1071  N   ARG    69      34.392  32.331  63.568  1.00  0.00           N  
ATOM   1072  CA  ARG    69      33.366  33.362  63.573  1.00  0.00           C  
ATOM   1073  C   ARG    69      31.917  32.815  63.205  1.00  0.00           C  
ATOM   1074  O   ARG    69      31.934  31.765  62.592  1.00  0.00           O  
ATOM   1075  CB  ARG    69      33.776  34.491  62.650  1.00  0.00           C  
ATOM   1076  CG  ARG    69      34.837  35.407  63.431  1.00  0.00           C  
ATOM   1077  CD  ARG    69      35.382  36.524  62.493  1.00  0.00           C  
ATOM   1078  NE  ARG    69      36.002  37.575  63.264  1.00  0.00           N  
ATOM   1079  CZ  ARG    69      36.478  38.731  62.852  1.00  0.00           C  
ATOM   1080  NH1 ARG    69      36.500  39.129  61.567  1.00  0.00           N  
ATOM   1081  NH2 ARG    69      37.085  39.435  63.673  1.00  0.00           N1+
ATOM   1082  H   ARG    69      34.804  32.065  62.685  1.00  0.00           H  
ATOM   1083  HA  ARG    69      33.208  33.781  64.567  1.00  0.00           H  
ATOM   1084  HB2 ARG    69      34.206  34.178  61.698  1.00  0.00           H  
ATOM   1085  HB3 ARG    69      32.894  35.076  62.387  1.00  0.00           H  
ATOM   1086  HG2 ARG    69      34.313  35.878  64.263  1.00  0.00           H  
ATOM   1087  HG3 ARG    69      35.650  34.813  63.849  1.00  0.00           H  
ATOM   1088  HD2 ARG    69      36.064  36.111  61.750  1.00  0.00           H  
ATOM   1089  HD3 ARG    69      34.556  36.973  61.941  1.00  0.00           H  
ATOM   1090  HE  ARG    69      35.856  37.443  64.254  1.00  0.00           H  
ATOM   1091 HH11 ARG    69      36.087  38.535  60.863  1.00  0.00           H  
ATOM   1092 HH12 ARG    69      36.790  40.070  61.341  1.00  0.00           H  
ATOM   1093 HH21 ARG    69      37.326  38.996  64.550  1.00  0.00           H  
ATOM   1094 HH22 ARG    69      37.565  40.277  63.387  1.00  0.00           H  
ATOM   1095  N   VAL    70      30.835  33.450  63.614  1.00  0.00           N  
ATOM   1096  CA  VAL    70      29.471  33.113  63.050  1.00  0.00           C  
ATOM   1097  C   VAL    70      29.353  33.660  61.695  1.00  0.00           C  
ATOM   1098  O   VAL    70      29.729  34.795  61.413  1.00  0.00           O  
ATOM   1099  CB  VAL    70      28.376  33.764  63.966  1.00  0.00           C  
ATOM   1100  CG1 VAL    70      26.936  33.732  63.467  1.00  0.00           C  
ATOM   1101  CG2 VAL    70      28.331  33.060  65.301  1.00  0.00           C  
ATOM   1102  H   VAL    70      31.038  34.367  63.984  1.00  0.00           H  
ATOM   1103  HA  VAL    70      29.369  32.032  62.951  1.00  0.00           H  
ATOM   1104  HB  VAL    70      28.669  34.810  64.053  1.00  0.00           H  
ATOM   1105 HG11 VAL    70      26.542  32.718  63.395  1.00  0.00           H  
ATOM   1106 HG12 VAL    70      26.403  34.324  64.211  1.00  0.00           H  
ATOM   1107 HG13 VAL    70      26.980  34.226  62.497  1.00  0.00           H  
ATOM   1108 HG21 VAL    70      29.283  33.238  65.801  1.00  0.00           H  
ATOM   1109 HG22 VAL    70      27.625  33.583  65.946  1.00  0.00           H  
ATOM   1110 HG23 VAL    70      28.109  31.998  65.205  1.00  0.00           H  
ATOM   1111  N   ALA    71      28.793  32.853  60.808  1.00  0.00           N  
ATOM   1112  CA  ALA    71      28.469  33.273  59.399  1.00  0.00           C  
ATOM   1113  C   ALA    71      27.190  32.637  58.883  1.00  0.00           C  
ATOM   1114  O   ALA    71      26.885  31.528  59.306  1.00  0.00           O  
ATOM   1115  CB  ALA    71      29.620  33.164  58.472  1.00  0.00           C  
ATOM   1116  H   ALA    71      28.642  31.891  61.074  1.00  0.00           H  
ATOM   1117  HA  ALA    71      28.236  34.326  59.555  1.00  0.00           H  
ATOM   1118  HB1 ALA    71      29.411  33.766  57.588  1.00  0.00           H  
ATOM   1119  HB2 ALA    71      30.491  33.656  58.906  1.00  0.00           H  
ATOM   1120  HB3 ALA    71      29.862  32.142  58.177  1.00  0.00           H  
ATOM   1121  N   THR    72      26.492  33.315  57.922  1.00  0.00           N  
ATOM   1122  CA  THR    72      25.325  32.813  57.199  1.00  0.00           C  
ATOM   1123  C   THR    72      25.385  33.166  55.656  1.00  0.00           C  
ATOM   1124  O   THR    72      26.065  34.100  55.213  1.00  0.00           O  
ATOM   1125  CB  THR    72      24.037  33.206  57.845  1.00  0.00           C  
ATOM   1126  CG2 THR    72      23.558  34.583  57.373  1.00  0.00           C  
ATOM   1127  OG1 THR    72      23.018  32.301  57.555  1.00  0.00           O  
ATOM   1128  H   THR    72      26.886  34.224  57.724  1.00  0.00           H  
ATOM   1129  HA  THR    72      25.411  31.728  57.246  1.00  0.00           H  
ATOM   1130  HB  THR    72      24.303  33.287  58.899  1.00  0.00           H  
ATOM   1131 HG21 THR    72      22.810  35.001  58.047  1.00  0.00           H  
ATOM   1132 HG22 THR    72      24.394  35.280  57.433  1.00  0.00           H  
ATOM   1133 HG23 THR    72      23.344  34.638  56.305  1.00  0.00           H  
ATOM   1134  HG1 THR    72      22.310  32.340  58.202  1.00  0.00           H  
ATOM   1135  N   SER    73      24.743  32.325  54.814  1.00  0.00           N  
ATOM   1136  CA  SER    73      24.442  32.582  53.412  1.00  0.00           C  
ATOM   1137  C   SER    73      22.942  33.059  53.259  1.00  0.00           C  
ATOM   1138  O   SER    73      22.520  33.552  52.212  1.00  0.00           O  
ATOM   1139  CB  SER    73      24.676  31.320  52.568  1.00  0.00           C  
ATOM   1140  OG  SER    73      23.685  30.334  52.676  1.00  0.00           O  
ATOM   1141  H   SER    73      24.610  31.372  55.119  1.00  0.00           H  
ATOM   1142  HA  SER    73      25.021  33.444  53.081  1.00  0.00           H  
ATOM   1143  HB2 SER    73      24.685  31.539  51.500  1.00  0.00           H  
ATOM   1144  HB3 SER    73      25.622  30.858  52.852  1.00  0.00           H  
ATOM   1145  HG  SER    73      23.756  29.855  53.505  1.00  0.00           H  
ATOM   1146  N   ARG    74      22.158  32.936  54.325  1.00  0.00           N  
ATOM   1147  CA  ARG    74      20.811  33.429  54.302  1.00  0.00           C  
ATOM   1148  C   ARG    74      20.880  34.958  54.234  1.00  0.00           C  
ATOM   1149  O   ARG    74      21.745  35.574  54.865  1.00  0.00           O  
ATOM   1150  CB  ARG    74      20.126  33.044  55.656  1.00  0.00           C  
ATOM   1151  CG  ARG    74      20.099  31.503  55.639  1.00  0.00           C  
ATOM   1152  CD  ARG    74      19.411  30.985  56.913  1.00  0.00           C  
ATOM   1153  NE  ARG    74      19.541  29.541  56.990  1.00  0.00           N  
ATOM   1154  CZ  ARG    74      19.907  28.748  58.021  1.00  0.00           C  
ATOM   1155  NH1 ARG    74      20.096  29.278  59.143  1.00  0.00           N  
ATOM   1156  NH2 ARG    74      19.988  27.488  57.885  1.00  0.00           N1+
ATOM   1157  H   ARG    74      22.469  32.461  55.161  1.00  0.00           H  
ATOM   1158  HA  ARG    74      20.266  33.028  53.447  1.00  0.00           H  
ATOM   1159  HB2 ARG    74      20.639  33.449  56.529  1.00  0.00           H  
ATOM   1160  HB3 ARG    74      19.049  33.201  55.721  1.00  0.00           H  
ATOM   1161  HG2 ARG    74      19.654  31.085  54.736  1.00  0.00           H  
ATOM   1162  HG3 ARG    74      21.107  31.094  55.699  1.00  0.00           H  
ATOM   1163  HD2 ARG    74      19.768  31.445  57.834  1.00  0.00           H  
ATOM   1164  HD3 ARG    74      18.342  31.170  56.814  1.00  0.00           H  
ATOM   1165  HE  ARG    74      19.602  29.003  56.138  1.00  0.00           H  
ATOM   1166 HH11 ARG    74      19.958  30.271  59.262  1.00  0.00           H  
ATOM   1167 HH12 ARG    74      20.320  28.696  59.938  1.00  0.00           H  
ATOM   1168 HH21 ARG    74      20.249  27.260  56.937  1.00  0.00           H  
ATOM   1169 HH22 ARG    74      20.398  26.996  58.666  1.00  0.00           H  
ATOM   1170  N   ILE    75      20.070  35.530  53.347  1.00  0.00           N  
ATOM   1171  CA  ILE    75      20.086  36.915  52.973  1.00  0.00           C  
ATOM   1172  C   ILE    75      18.694  37.470  52.675  1.00  0.00           C  
ATOM   1173  O   ILE    75      17.829  36.706  52.286  1.00  0.00           O  
ATOM   1174  CB  ILE    75      21.040  37.050  51.708  1.00  0.00           C  
ATOM   1175  CG2 ILE    75      20.446  36.369  50.397  1.00  0.00           C  
ATOM   1176  CG1 ILE    75      21.515  38.498  51.488  1.00  0.00           C  
ATOM   1177  CD1 ILE    75      22.983  38.396  50.957  1.00  0.00           C  
ATOM   1178  H   ILE    75      19.276  34.988  53.038  1.00  0.00           H  
ATOM   1179  HA  ILE    75      20.563  37.322  53.864  1.00  0.00           H  
ATOM   1180  HB  ILE    75      21.886  36.467  52.075  1.00  0.00           H  
ATOM   1181 HG21 ILE    75      20.118  35.348  50.588  1.00  0.00           H  
ATOM   1182 HG22 ILE    75      19.549  36.853  50.012  1.00  0.00           H  
ATOM   1183 HG23 ILE    75      21.147  36.357  49.562  1.00  0.00           H  
ATOM   1184 HG12 ILE    75      20.898  39.037  50.768  1.00  0.00           H  
ATOM   1185 HG13 ILE    75      21.419  39.036  52.431  1.00  0.00           H  
ATOM   1186 HD11 ILE    75      23.633  38.023  51.749  1.00  0.00           H  
ATOM   1187 HD12 ILE    75      23.019  37.744  50.085  1.00  0.00           H  
ATOM   1188 HD13 ILE    75      23.307  39.415  50.744  1.00  0.00           H  
ATOM   1189  N   SER    76      18.565  38.807  52.923  1.00  0.00           N  
ATOM   1190  CA  SER    76      17.322  39.554  52.603  1.00  0.00           C  
ATOM   1191  C   SER    76      17.232  39.731  51.066  1.00  0.00           C  
ATOM   1192  O   SER    76      18.266  39.887  50.460  1.00  0.00           O  
ATOM   1193  CB  SER    76      17.190  40.902  53.355  1.00  0.00           C  
ATOM   1194  OG  SER    76      15.839  41.356  53.252  1.00  0.00           O  
ATOM   1195  H   SER    76      19.377  39.400  53.018  1.00  0.00           H  
ATOM   1196  HA  SER    76      16.469  38.899  52.781  1.00  0.00           H  
ATOM   1197  HB2 SER    76      17.333  40.770  54.427  1.00  0.00           H  
ATOM   1198  HB3 SER    76      17.850  41.659  52.930  1.00  0.00           H  
ATOM   1199  HG  SER    76      15.801  42.169  53.761  1.00  0.00           H  
ATOM   1200  N   ASP    77      16.073  39.646  50.488  1.00  0.00           N  
ATOM   1201  CA  ASP    77      15.677  39.838  49.056  1.00  0.00           C  
ATOM   1202  C   ASP    77      16.436  38.843  48.115  1.00  0.00           C  
ATOM   1203  O   ASP    77      17.233  39.254  47.247  1.00  0.00           O  
ATOM   1204  CB  ASP    77      15.747  41.344  48.712  1.00  0.00           C  
ATOM   1205  CG  ASP    77      14.816  42.104  49.625  1.00  0.00           C  
ATOM   1206  OD1 ASP    77      15.294  43.043  50.287  1.00  0.00           O  
ATOM   1207  OD2 ASP    77      13.615  41.875  49.589  1.00  0.00           O1-
ATOM   1208  H   ASP    77      15.318  39.645  51.159  1.00  0.00           H  
ATOM   1209  HA  ASP    77      14.625  39.598  48.901  1.00  0.00           H  
ATOM   1210  HB2 ASP    77      16.755  41.757  48.717  1.00  0.00           H  
ATOM   1211  HB3 ASP    77      15.374  41.521  47.703  1.00  0.00           H  
ATOM   1212  N   ALA    78      16.441  37.599  48.429  1.00  0.00           N  
ATOM   1213  CA  ALA    78      17.091  36.522  47.745  1.00  0.00           C  
ATOM   1214  C   ALA    78      17.049  36.613  46.200  1.00  0.00           C  
ATOM   1215  O   ALA    78      18.011  36.215  45.591  1.00  0.00           O  
ATOM   1216  CB  ALA    78      16.424  35.153  48.169  1.00  0.00           C  
ATOM   1217  H   ALA    78      15.820  37.329  49.178  1.00  0.00           H  
ATOM   1218  HA  ALA    78      18.126  36.569  48.082  1.00  0.00           H  
ATOM   1219  HB1 ALA    78      17.051  34.397  47.696  1.00  0.00           H  
ATOM   1220  HB2 ALA    78      16.469  35.198  49.257  1.00  0.00           H  
ATOM   1221  HB3 ALA    78      15.423  35.065  47.745  1.00  0.00           H  
ATOM   1222  N   HIS    79      15.957  37.133  45.619  1.00  0.00           N  
ATOM   1223  CA  HIS    79      15.882  37.173  44.152  1.00  0.00           C  
ATOM   1224  C   HIS    79      16.838  38.232  43.652  1.00  0.00           C  
ATOM   1225  O   HIS    79      17.491  38.005  42.645  1.00  0.00           O  
ATOM   1226  CB  HIS    79      14.444  37.519  43.677  1.00  0.00           C  
ATOM   1227  CG  HIS    79      14.195  37.844  42.234  1.00  0.00           C  
ATOM   1228  ND1 HIS    79      14.337  36.969  41.165  1.00  0.00           N  
ATOM   1229  CE1 HIS    79      14.381  37.676  40.059  1.00  0.00           C  
ATOM   1230  NE2 HIS    79      14.359  38.995  40.390  1.00  0.00           N  
ATOM   1231  CD2 HIS    79      14.278  39.108  41.755  1.00  0.00           C  
ATOM   1232  H   HIS    79      15.119  37.324  46.150  1.00  0.00           H  
ATOM   1233  HA  HIS    79      16.068  36.175  43.755  1.00  0.00           H  
ATOM   1234  HB2 HIS    79      13.814  36.680  43.971  1.00  0.00           H  
ATOM   1235  HB3 HIS    79      14.169  38.437  44.195  1.00  0.00           H  
ATOM   1236  HE1 HIS    79      14.398  37.254  39.065  1.00  0.00           H  
ATOM   1237  HE2 HIS    79      14.376  39.698  39.664  1.00  0.00           H  
ATOM   1238  HD2 HIS    79      14.480  40.016  42.304  1.00  0.00           H  
ATOM   1239  N   LEU    80      16.931  39.400  44.340  1.00  0.00           N  
ATOM   1240  CA  LEU    80      17.990  40.377  44.081  1.00  0.00           C  
ATOM   1241  C   LEU    80      19.365  39.865  44.373  1.00  0.00           C  
ATOM   1242  O   LEU    80      20.309  40.170  43.654  1.00  0.00           O  
ATOM   1243  CB  LEU    80      17.585  41.630  44.921  1.00  0.00           C  
ATOM   1244  CG  LEU    80      18.670  42.692  44.939  1.00  0.00           C  
ATOM   1245  CD1 LEU    80      18.836  43.280  43.542  1.00  0.00           C  
ATOM   1246  CD2 LEU    80      18.154  43.789  45.882  1.00  0.00           C  
ATOM   1247  H   LEU    80      16.422  39.406  45.213  1.00  0.00           H  
ATOM   1248  HA  LEU    80      17.981  40.739  43.053  1.00  0.00           H  
ATOM   1249  HB2 LEU    80      16.672  42.082  44.534  1.00  0.00           H  
ATOM   1250  HB3 LEU    80      17.303  41.343  45.934  1.00  0.00           H  
ATOM   1251  HG  LEU    80      19.640  42.309  45.255  1.00  0.00           H  
ATOM   1252 HD11 LEU    80      17.918  43.554  43.022  1.00  0.00           H  
ATOM   1253 HD12 LEU    80      19.412  44.204  43.593  1.00  0.00           H  
ATOM   1254 HD13 LEU    80      19.419  42.538  42.995  1.00  0.00           H  
ATOM   1255 HD21 LEU    80      18.920  44.516  46.150  1.00  0.00           H  
ATOM   1256 HD22 LEU    80      17.331  44.316  45.400  1.00  0.00           H  
ATOM   1257 HD23 LEU    80      17.742  43.448  46.833  1.00  0.00           H  
ATOM   1258  N   ALA    81      19.497  39.042  45.411  1.00  0.00           N  
ATOM   1259  CA  ALA    81      20.854  38.504  45.790  1.00  0.00           C  
ATOM   1260  C   ALA    81      21.408  37.629  44.765  1.00  0.00           C  
ATOM   1261  O   ALA    81      22.510  37.737  44.304  1.00  0.00           O  
ATOM   1262  CB  ALA    81      20.694  37.681  47.125  1.00  0.00           C  
ATOM   1263  H   ALA    81      18.673  38.962  45.989  1.00  0.00           H  
ATOM   1264  HA  ALA    81      21.585  39.287  45.992  1.00  0.00           H  
ATOM   1265  HB1 ALA    81      20.355  38.250  47.990  1.00  0.00           H  
ATOM   1266  HB2 ALA    81      20.083  36.780  47.068  1.00  0.00           H  
ATOM   1267  HB3 ALA    81      21.648  37.257  47.436  1.00  0.00           H  
ATOM   1268  N   ASP    82      20.587  36.742  44.207  1.00  0.00           N  
ATOM   1269  CA  ASP    82      20.920  35.923  43.006  1.00  0.00           C  
ATOM   1270  C   ASP    82      21.039  36.896  41.721  1.00  0.00           C  
ATOM   1271  O   ASP    82      21.990  36.662  40.933  1.00  0.00           O  
ATOM   1272  CB  ASP    82      19.982  34.749  42.769  1.00  0.00           C  
ATOM   1273  CG  ASP    82      20.044  33.762  43.999  1.00  0.00           C  
ATOM   1274  OD1 ASP    82      19.079  33.095  44.436  1.00  0.00           O  
ATOM   1275  OD2 ASP    82      21.135  33.674  44.612  1.00  0.00           O1-
ATOM   1276  H   ASP    82      19.672  36.735  44.635  1.00  0.00           H  
ATOM   1277  HA  ASP    82      21.950  35.589  43.132  1.00  0.00           H  
ATOM   1278  HB2 ASP    82      18.926  35.019  42.755  1.00  0.00           H  
ATOM   1279  HB3 ASP    82      20.231  34.237  41.839  1.00  0.00           H  
ATOM   1280  N   THR    83      20.313  38.055  41.607  1.00  0.00           N  
ATOM   1281  CA  THR    83      20.282  38.929  40.461  1.00  0.00           C  
ATOM   1282  C   THR    83      21.691  39.631  40.328  1.00  0.00           C  
ATOM   1283  O   THR    83      22.040  39.884  39.140  1.00  0.00           O  
ATOM   1284  CB  THR    83      19.240  40.102  40.555  1.00  0.00           C  
ATOM   1285  CG2 THR    83      19.262  41.050  39.439  1.00  0.00           C  
ATOM   1286  OG1 THR    83      17.898  39.597  40.504  1.00  0.00           O  
ATOM   1287  H   THR    83      19.575  38.164  42.289  1.00  0.00           H  
ATOM   1288  HA  THR    83      20.099  38.255  39.624  1.00  0.00           H  
ATOM   1289  HB  THR    83      19.268  40.619  41.515  1.00  0.00           H  
ATOM   1290 HG21 THR    83      19.438  40.534  38.495  1.00  0.00           H  
ATOM   1291 HG22 THR    83      18.340  41.602  39.261  1.00  0.00           H  
ATOM   1292 HG23 THR    83      20.080  41.765  39.527  1.00  0.00           H  
ATOM   1293  HG1 THR    83      17.847  38.970  41.230  1.00  0.00           H  
ATOM   1294  N   MET    84      22.425  39.880  41.444  1.00  0.00           N  
ATOM   1295  CA  MET    84      23.611  40.672  41.363  1.00  0.00           C  
ATOM   1296  C   MET    84      24.813  39.850  40.766  1.00  0.00           C  
ATOM   1297  O   MET    84      25.831  40.454  40.376  1.00  0.00           O  
ATOM   1298  CB  MET    84      23.937  41.299  42.751  1.00  0.00           C  
ATOM   1299  CG  MET    84      22.928  42.323  43.255  1.00  0.00           C  
ATOM   1300  SD  MET    84      23.388  43.497  44.530  1.00  0.00           S  
ATOM   1301  CE  MET    84      23.515  42.335  45.903  1.00  0.00           C  
ATOM   1302  H   MET    84      21.971  39.654  42.318  1.00  0.00           H  
ATOM   1303  HA  MET    84      23.344  41.486  40.690  1.00  0.00           H  
ATOM   1304  HB2 MET    84      23.988  40.543  43.534  1.00  0.00           H  
ATOM   1305  HB3 MET    84      24.857  41.872  42.637  1.00  0.00           H  
ATOM   1306  HG2 MET    84      22.482  42.881  42.432  1.00  0.00           H  
ATOM   1307  HG3 MET    84      22.031  41.855  43.661  1.00  0.00           H  
ATOM   1308  HE1 MET    84      24.026  42.912  46.674  1.00  0.00           H  
ATOM   1309  HE2 MET    84      22.538  41.905  46.122  1.00  0.00           H  
ATOM   1310  HE3 MET    84      24.155  41.507  45.598  1.00  0.00           H  
ATOM   1311  N   ILE    85      24.747  38.526  40.852  1.00  0.00           N  
ATOM   1312  CA  ILE    85      25.797  37.543  40.448  1.00  0.00           C  
ATOM   1313  C   ILE    85      25.968  37.767  38.916  1.00  0.00           C  
ATOM   1314  O   ILE    85      25.028  37.807  38.125  1.00  0.00           O  
ATOM   1315  CB  ILE    85      25.364  36.113  40.734  1.00  0.00           C  
ATOM   1316  CG2 ILE    85      26.380  35.113  40.155  1.00  0.00           C  
ATOM   1317  CG1 ILE    85      25.075  35.787  42.162  1.00  0.00           C  
ATOM   1318  CD1 ILE    85      26.277  36.135  43.057  1.00  0.00           C  
ATOM   1319  H   ILE    85      23.919  38.122  41.265  1.00  0.00           H  
ATOM   1320  HA  ILE    85      26.711  37.811  40.979  1.00  0.00           H  
ATOM   1321  HB  ILE    85      24.420  35.931  40.219  1.00  0.00           H  
ATOM   1322 HG21 ILE    85      27.393  35.359  40.475  1.00  0.00           H  
ATOM   1323 HG22 ILE    85      26.151  34.100  40.485  1.00  0.00           H  
ATOM   1324 HG23 ILE    85      26.378  35.162  39.066  1.00  0.00           H  
ATOM   1325 HG12 ILE    85      24.255  36.451  42.433  1.00  0.00           H  
ATOM   1326 HG13 ILE    85      24.759  34.747  42.234  1.00  0.00           H  
ATOM   1327 HD11 ILE    85      26.033  35.996  44.110  1.00  0.00           H  
ATOM   1328 HD12 ILE    85      27.077  35.434  42.821  1.00  0.00           H  
ATOM   1329 HD13 ILE    85      26.699  37.127  42.895  1.00  0.00           H  
ATOM   1330  N   GLY    86      27.260  37.885  38.497  1.00  0.00           N  
ATOM   1331  CA  GLY    86      27.586  38.196  37.115  1.00  0.00           C  
ATOM   1332  C   GLY    86      27.386  39.610  36.620  1.00  0.00           C  
ATOM   1333  O   GLY    86      27.771  39.782  35.472  1.00  0.00           O  
ATOM   1334  H   GLY    86      28.023  37.929  39.157  1.00  0.00           H  
ATOM   1335  HA2 GLY    86      28.655  38.082  36.931  1.00  0.00           H  
ATOM   1336  HA3 GLY    86      26.983  37.507  36.524  1.00  0.00           H  
ATOM   1337  N   LYS    87      26.789  40.604  37.351  1.00  0.00           N  
ATOM   1338  CA  LYS    87      26.413  41.896  36.802  1.00  0.00           C  
ATOM   1339  C   LYS    87      27.600  42.877  36.762  1.00  0.00           C  
ATOM   1340  O   LYS    87      28.480  42.831  37.640  1.00  0.00           O  
ATOM   1341  CB  LYS    87      25.341  42.445  37.748  1.00  0.00           C  
ATOM   1342  CG  LYS    87      23.921  41.933  37.656  1.00  0.00           C  
ATOM   1343  CD  LYS    87      23.260  42.234  36.327  1.00  0.00           C  
ATOM   1344  CE  LYS    87      21.868  41.677  36.313  1.00  0.00           C  
ATOM   1345  NZ  LYS    87      21.276  41.478  34.897  1.00  0.00           N1+
ATOM   1346  H   LYS    87      26.354  40.304  38.211  1.00  0.00           H  
ATOM   1347  HA  LYS    87      26.124  41.736  35.764  1.00  0.00           H  
ATOM   1348  HB2 LYS    87      25.683  42.424  38.783  1.00  0.00           H  
ATOM   1349  HB3 LYS    87      25.280  43.499  37.477  1.00  0.00           H  
ATOM   1350  HG2 LYS    87      24.137  40.874  37.802  1.00  0.00           H  
ATOM   1351  HG3 LYS    87      23.301  42.265  38.489  1.00  0.00           H  
ATOM   1352  HD2 LYS    87      23.266  43.319  36.224  1.00  0.00           H  
ATOM   1353  HD3 LYS    87      23.814  41.675  35.574  1.00  0.00           H  
ATOM   1354  HE2 LYS    87      21.951  40.729  36.845  1.00  0.00           H  
ATOM   1355  HE3 LYS    87      21.284  42.426  36.847  1.00  0.00           H  
ATOM   1356  HZ1 LYS    87      20.269  41.403  34.904  1.00  0.00           H  
ATOM   1357  HZ2 LYS    87      21.522  42.309  34.379  1.00  0.00           H  
ATOM   1358  HZ3 LYS    87      21.636  40.673  34.404  1.00  0.00           H  
ATOM   1359  N   ALA    88      27.602  43.819  35.768  1.00  0.00           N  
ATOM   1360  CA  ALA    88      28.375  45.075  35.918  1.00  0.00           C  
ATOM   1361  C   ALA    88      27.710  46.007  36.929  1.00  0.00           C  
ATOM   1362  O   ALA    88      26.476  46.057  37.104  1.00  0.00           O  
ATOM   1363  CB  ALA    88      28.502  45.763  34.566  1.00  0.00           C  
ATOM   1364  H   ALA    88      26.774  43.961  35.207  1.00  0.00           H  
ATOM   1365  HA  ALA    88      29.375  44.850  36.291  1.00  0.00           H  
ATOM   1366  HB1 ALA    88      27.555  46.116  34.156  1.00  0.00           H  
ATOM   1367  HB2 ALA    88      29.122  46.655  34.660  1.00  0.00           H  
ATOM   1368  HB3 ALA    88      28.963  45.051  33.882  1.00  0.00           H  
ATOM   1369  N   VAL    89      28.527  46.791  37.608  1.00  0.00           N  
ATOM   1370  CA  VAL    89      28.006  47.672  38.704  1.00  0.00           C  
ATOM   1371  C   VAL    89      28.942  48.847  38.832  1.00  0.00           C  
ATOM   1372  O   VAL    89      30.141  48.735  38.454  1.00  0.00           O  
ATOM   1373  CB  VAL    89      27.955  46.955  40.074  1.00  0.00           C  
ATOM   1374  CG1 VAL    89      26.712  46.001  40.367  1.00  0.00           C  
ATOM   1375  CG2 VAL    89      29.239  46.216  40.321  1.00  0.00           C  
ATOM   1376  H   VAL    89      29.517  46.775  37.406  1.00  0.00           H  
ATOM   1377  HA  VAL    89      26.979  47.984  38.511  1.00  0.00           H  
ATOM   1378  HB  VAL    89      27.865  47.723  40.842  1.00  0.00           H  
ATOM   1379 HG11 VAL    89      26.928  45.125  39.754  1.00  0.00           H  
ATOM   1380 HG12 VAL    89      26.738  45.691  41.412  1.00  0.00           H  
ATOM   1381 HG13 VAL    89      25.753  46.447  40.107  1.00  0.00           H  
ATOM   1382 HG21 VAL    89      30.086  46.889  40.193  1.00  0.00           H  
ATOM   1383 HG22 VAL    89      29.149  45.944  41.372  1.00  0.00           H  
ATOM   1384 HG23 VAL    89      29.215  45.300  39.730  1.00  0.00           H  
ATOM   1385  N   GLU    90      28.375  49.969  39.252  1.00  0.00           N  
ATOM   1386  CA  GLU    90      29.106  51.148  39.686  1.00  0.00           C  
ATOM   1387  C   GLU    90      28.988  51.262  41.239  1.00  0.00           C  
ATOM   1388  O   GLU    90      27.873  51.003  41.689  1.00  0.00           O  
ATOM   1389  CB  GLU    90      28.738  52.409  38.960  1.00  0.00           C  
ATOM   1390  CG  GLU    90      29.122  52.335  37.469  1.00  0.00           C  
ATOM   1391  CD  GLU    90      28.496  53.456  36.673  1.00  0.00           C  
ATOM   1392  OE1 GLU    90      27.595  54.153  37.053  1.00  0.00           O  
ATOM   1393  OE2 GLU    90      29.024  53.850  35.616  1.00  0.00           O1-
ATOM   1394  H   GLU    90      27.382  49.938  39.433  1.00  0.00           H  
ATOM   1395  HA  GLU    90      30.128  50.988  39.342  1.00  0.00           H  
ATOM   1396  HB2 GLU    90      27.659  52.546  39.020  1.00  0.00           H  
ATOM   1397  HB3 GLU    90      29.244  53.216  39.491  1.00  0.00           H  
ATOM   1398  HG2 GLU    90      30.184  52.581  37.463  1.00  0.00           H  
ATOM   1399  HG3 GLU    90      28.951  51.376  36.981  1.00  0.00           H  
ATOM   1400  N   HIS    91      30.051  51.619  41.930  1.00  0.00           N  
ATOM   1401  CA  HIS    91      30.093  51.515  43.402  1.00  0.00           C  
ATOM   1402  C   HIS    91      30.812  52.729  44.008  1.00  0.00           C  
ATOM   1403  O   HIS    91      31.886  53.086  43.517  1.00  0.00           O  
ATOM   1404  CB  HIS    91      30.990  50.269  43.663  1.00  0.00           C  
ATOM   1405  CG  HIS    91      31.053  49.895  45.128  1.00  0.00           C  
ATOM   1406  ND1 HIS    91      31.975  49.082  45.778  1.00  0.00           N  
ATOM   1407  CE1 HIS    91      31.565  48.898  47.049  1.00  0.00           C  
ATOM   1408  NE2 HIS    91      30.433  49.489  47.245  1.00  0.00           N  
ATOM   1409  CD2 HIS    91      30.072  50.136  46.062  1.00  0.00           C  
ATOM   1410  H   HIS    91      30.906  51.728  41.404  1.00  0.00           H  
ATOM   1411  HA  HIS    91      29.150  51.439  43.942  1.00  0.00           H  
ATOM   1412  HB2 HIS    91      30.608  49.410  43.111  1.00  0.00           H  
ATOM   1413  HB3 HIS    91      31.977  50.479  43.249  1.00  0.00           H  
ATOM   1414  HE1 HIS    91      32.024  48.209  47.743  1.00  0.00           H  
ATOM   1415  HE2 HIS    91      29.876  49.336  48.074  1.00  0.00           H  
ATOM   1416  HD2 HIS    91      29.096  50.573  45.911  1.00  0.00           H  
ATOM   1417  N   MET    92      30.300  53.314  45.100  1.00  0.00           N  
ATOM   1418  CA  MET    92      30.741  54.626  45.591  1.00  0.00           C  
ATOM   1419  C   MET    92      31.855  54.531  46.615  1.00  0.00           C  
ATOM   1420  O   MET    92      31.717  53.793  47.628  1.00  0.00           O  
ATOM   1421  CB  MET    92      29.554  55.383  46.213  1.00  0.00           C  
ATOM   1422  CG  MET    92      29.962  56.576  46.975  1.00  0.00           C  
ATOM   1423  SD  MET    92      30.777  57.661  45.892  1.00  0.00           S  
ATOM   1424  CE  MET    92      29.485  58.297  44.839  1.00  0.00           C  
ATOM   1425  H   MET    92      29.442  52.907  45.444  1.00  0.00           H  
ATOM   1426  HA  MET    92      31.103  55.126  44.693  1.00  0.00           H  
ATOM   1427  HB2 MET    92      28.864  55.738  45.447  1.00  0.00           H  
ATOM   1428  HB3 MET    92      28.980  54.740  46.879  1.00  0.00           H  
ATOM   1429  HG2 MET    92      29.098  57.076  47.413  1.00  0.00           H  
ATOM   1430  HG3 MET    92      30.620  56.333  47.809  1.00  0.00           H  
ATOM   1431  HE1 MET    92      29.274  57.468  44.164  1.00  0.00           H  
ATOM   1432  HE2 MET    92      28.633  58.613  45.442  1.00  0.00           H  
ATOM   1433  HE3 MET    92      29.909  59.078  44.207  1.00  0.00           H  
ATOM   1434  N   PHE    93      32.976  55.248  46.411  1.00  0.00           N  
ATOM   1435  CA  PHE    93      34.040  55.442  47.403  1.00  0.00           C  
ATOM   1436  C   PHE    93      34.381  56.973  47.717  1.00  0.00           C  
ATOM   1437  O   PHE    93      34.124  57.861  46.929  1.00  0.00           O  
ATOM   1438  CB  PHE    93      35.281  54.663  46.897  1.00  0.00           C  
ATOM   1439  CG  PHE    93      35.215  53.093  46.968  1.00  0.00           C  
ATOM   1440  CD1 PHE    93      34.559  52.518  45.842  1.00  0.00           C  
ATOM   1441  CE1 PHE    93      34.523  51.103  45.770  1.00  0.00           C  
ATOM   1442  CZ  PHE    93      34.837  50.325  46.869  1.00  0.00           C  
ATOM   1443  CE2 PHE    93      35.432  50.870  48.006  1.00  0.00           C  
ATOM   1444  CD2 PHE    93      35.616  52.232  48.043  1.00  0.00           C  
ATOM   1445  H   PHE    93      33.065  55.763  45.547  1.00  0.00           H  
ATOM   1446  HA  PHE    93      33.788  54.936  48.335  1.00  0.00           H  
ATOM   1447  HB2 PHE    93      35.272  55.003  45.861  1.00  0.00           H  
ATOM   1448  HB3 PHE    93      36.127  55.003  47.495  1.00  0.00           H  
ATOM   1449  HD1 PHE    93      34.309  53.202  45.043  1.00  0.00           H  
ATOM   1450  HE1 PHE    93      34.216  50.529  44.908  1.00  0.00           H  
ATOM   1451  HZ  PHE    93      34.597  49.273  46.914  1.00  0.00           H  
ATOM   1452  HE2 PHE    93      35.642  50.278  48.885  1.00  0.00           H  
ATOM   1453  HD2 PHE    93      36.114  52.547  48.949  1.00  0.00           H  
ATOM   1454  N   GLU    94      35.135  57.136  48.800  1.00  0.00           N  
ATOM   1455  CA  GLU    94      35.859  58.377  49.000  1.00  0.00           C  
ATOM   1456  C   GLU    94      36.898  58.685  47.857  1.00  0.00           C  
ATOM   1457  O   GLU    94      37.413  57.816  47.230  1.00  0.00           O  
ATOM   1458  CB  GLU    94      36.461  58.260  50.406  1.00  0.00           C  
ATOM   1459  CG  GLU    94      36.914  59.620  50.844  1.00  0.00           C  
ATOM   1460  CD  GLU    94      37.852  59.611  52.076  1.00  0.00           C  
ATOM   1461  OE1 GLU    94      37.424  59.233  53.155  1.00  0.00           O  
ATOM   1462  OE2 GLU    94      39.064  59.983  51.958  1.00  0.00           O1-
ATOM   1463  H   GLU    94      35.348  56.378  49.432  1.00  0.00           H  
ATOM   1464  HA  GLU    94      35.168  59.208  49.143  1.00  0.00           H  
ATOM   1465  HB2 GLU    94      35.740  57.928  51.153  1.00  0.00           H  
ATOM   1466  HB3 GLU    94      37.261  57.519  50.387  1.00  0.00           H  
ATOM   1467  HG2 GLU    94      37.476  60.226  50.134  1.00  0.00           H  
ATOM   1468  HG3 GLU    94      35.994  60.149  51.094  1.00  0.00           H  
ATOM   1469  N   THR    95      37.121  59.920  47.539  1.00  0.00           N  
ATOM   1470  CA  THR    95      38.238  60.389  46.704  1.00  0.00           C  
ATOM   1471  C   THR    95      38.701  61.755  47.146  1.00  0.00           C  
ATOM   1472  O   THR    95      37.963  62.509  47.791  1.00  0.00           O  
ATOM   1473  CB  THR    95      37.760  60.404  45.270  1.00  0.00           C  
ATOM   1474  CG2 THR    95      36.622  61.389  44.993  1.00  0.00           C  
ATOM   1475  OG1 THR    95      38.844  60.725  44.406  1.00  0.00           O  
ATOM   1476  H   THR    95      36.573  60.596  48.051  1.00  0.00           H  
ATOM   1477  HA  THR    95      39.132  59.774  46.805  1.00  0.00           H  
ATOM   1478  HB  THR    95      37.505  59.365  45.064  1.00  0.00           H  
ATOM   1479 HG21 THR    95      36.960  62.409  45.171  1.00  0.00           H  
ATOM   1480 HG22 THR    95      36.431  61.418  43.920  1.00  0.00           H  
ATOM   1481 HG23 THR    95      35.774  61.248  45.664  1.00  0.00           H  
ATOM   1482  HG1 THR    95      38.545  60.671  43.495  1.00  0.00           H  
ATOM   1483  N   GLU    96      39.960  62.042  46.887  1.00  0.00           N  
ATOM   1484  CA  GLU    96      40.496  63.389  47.104  1.00  0.00           C  
ATOM   1485  C   GLU    96      40.121  64.430  45.985  1.00  0.00           C  
ATOM   1486  O   GLU    96      40.479  65.625  46.054  1.00  0.00           O  
ATOM   1487  CB  GLU    96      42.048  63.332  47.350  1.00  0.00           C  
ATOM   1488  CG  GLU    96      42.795  62.310  48.206  1.00  0.00           C  
ATOM   1489  CD  GLU    96      42.172  62.071  49.580  1.00  0.00           C  
ATOM   1490  OE1 GLU    96      42.133  63.010  50.458  1.00  0.00           O  
ATOM   1491  OE2 GLU    96      41.502  61.075  49.826  1.00  0.00           O1-
ATOM   1492  H   GLU    96      40.473  61.307  46.422  1.00  0.00           H  
ATOM   1493  HA  GLU    96      40.143  63.846  48.028  1.00  0.00           H  
ATOM   1494  HB2 GLU    96      42.444  63.309  46.335  1.00  0.00           H  
ATOM   1495  HB3 GLU    96      42.325  64.335  47.675  1.00  0.00           H  
ATOM   1496  HG2 GLU    96      42.835  61.386  47.629  1.00  0.00           H  
ATOM   1497  HG3 GLU    96      43.847  62.592  48.258  1.00  0.00           H  
ATOM   1498  N   ASP    97      39.279  64.058  45.029  1.00  0.00           N  
ATOM   1499  CA  ASP    97      38.837  64.911  43.930  1.00  0.00           C  
ATOM   1500  C   ASP    97      37.328  64.750  43.697  1.00  0.00           C  
ATOM   1501  O   ASP    97      36.882  63.841  43.065  1.00  0.00           O  
ATOM   1502  CB  ASP    97      39.673  64.512  42.681  1.00  0.00           C  
ATOM   1503  CG  ASP    97      41.128  64.896  42.779  1.00  0.00           C  
ATOM   1504  OD1 ASP    97      41.469  66.069  43.083  1.00  0.00           O  
ATOM   1505  OD2 ASP    97      41.939  63.953  42.471  1.00  0.00           O1-
ATOM   1506  H   ASP    97      38.894  63.127  45.100  1.00  0.00           H  
ATOM   1507  HA  ASP    97      39.119  65.943  44.143  1.00  0.00           H  
ATOM   1508  HB2 ASP    97      39.523  63.443  42.525  1.00  0.00           H  
ATOM   1509  HB3 ASP    97      39.207  64.982  41.815  1.00  0.00           H  
ATOM   1510  N   GLY    98      36.541  65.707  44.277  1.00  0.00           N  
ATOM   1511  CA  GLY    98      35.127  65.695  44.432  1.00  0.00           C  
ATOM   1512  C   GLY    98      34.529  64.871  45.669  1.00  0.00           C  
ATOM   1513  O   GLY    98      33.343  64.634  45.839  1.00  0.00           O  
ATOM   1514  H   GLY    98      37.006  66.475  44.739  1.00  0.00           H  
ATOM   1515  HA2 GLY    98      34.797  66.719  44.610  1.00  0.00           H  
ATOM   1516  HA3 GLY    98      34.674  65.415  43.481  1.00  0.00           H  
ATOM   1517  N   SER    99      35.414  64.582  46.679  1.00  0.00           N  
ATOM   1518  CA  SER    99      35.193  63.953  47.938  1.00  0.00           C  
ATOM   1519  C   SER    99      34.679  62.599  47.907  1.00  0.00           C  
ATOM   1520  O   SER    99      35.305  61.742  48.573  1.00  0.00           O  
ATOM   1521  CB  SER    99      34.421  64.874  48.844  1.00  0.00           C  
ATOM   1522  OG  SER    99      34.316  64.396  50.109  1.00  0.00           O  
ATOM   1523  H   SER    99      36.349  64.911  46.488  1.00  0.00           H  
ATOM   1524  HA  SER    99      36.204  63.903  48.341  1.00  0.00           H  
ATOM   1525  HB2 SER    99      34.949  65.828  48.867  1.00  0.00           H  
ATOM   1526  HB3 SER    99      33.422  64.927  48.410  1.00  0.00           H  
ATOM   1527  HG  SER    99      33.388  64.605  50.236  1.00  0.00           H  
ATOM   1528  N   LYS   100      33.674  62.287  47.113  1.00  0.00           N  
ATOM   1529  CA  LYS   100      33.107  60.959  46.923  1.00  0.00           C  
ATOM   1530  C   LYS   100      32.765  60.782  45.417  1.00  0.00           C  
ATOM   1531  O   LYS   100      32.413  61.718  44.729  1.00  0.00           O  
ATOM   1532  CB  LYS   100      31.926  60.704  47.829  1.00  0.00           C  
ATOM   1533  CG  LYS   100      32.319  60.442  49.289  1.00  0.00           C  
ATOM   1534  CD  LYS   100      31.164  60.021  50.177  1.00  0.00           C  
ATOM   1535  CE  LYS   100      31.582  59.757  51.613  1.00  0.00           C  
ATOM   1536  NZ  LYS   100      31.848  60.934  52.418  1.00  0.00           N1+
ATOM   1537  H   LYS   100      33.301  63.025  46.533  1.00  0.00           H  
ATOM   1538  HA  LYS   100      33.860  60.223  47.203  1.00  0.00           H  
ATOM   1539  HB2 LYS   100      31.174  61.493  47.813  1.00  0.00           H  
ATOM   1540  HB3 LYS   100      31.399  59.832  47.441  1.00  0.00           H  
ATOM   1541  HG2 LYS   100      33.042  59.628  49.329  1.00  0.00           H  
ATOM   1542  HG3 LYS   100      32.773  61.327  49.736  1.00  0.00           H  
ATOM   1543  HD2 LYS   100      30.435  60.808  49.988  1.00  0.00           H  
ATOM   1544  HD3 LYS   100      30.624  59.167  49.768  1.00  0.00           H  
ATOM   1545  HE2 LYS   100      30.826  59.196  52.163  1.00  0.00           H  
ATOM   1546  HE3 LYS   100      32.360  58.995  51.594  1.00  0.00           H  
ATOM   1547  HZ1 LYS   100      31.984  60.688  53.388  1.00  0.00           H  
ATOM   1548  HZ2 LYS   100      32.608  61.516  52.097  1.00  0.00           H  
ATOM   1549  HZ3 LYS   100      31.082  61.590  52.361  1.00  0.00           H  
ATOM   1550  N   ASP   101      33.031  59.640  44.847  1.00  0.00           N  
ATOM   1551  CA  ASP   101      32.975  59.316  43.389  1.00  0.00           C  
ATOM   1552  C   ASP   101      32.890  57.813  43.130  1.00  0.00           C  
ATOM   1553  O   ASP   101      33.488  56.915  43.765  1.00  0.00           O  
ATOM   1554  CB  ASP   101      34.301  59.868  42.678  1.00  0.00           C  
ATOM   1555  CG  ASP   101      34.424  59.584  41.224  1.00  0.00           C  
ATOM   1556  OD1 ASP   101      33.440  59.796  40.487  1.00  0.00           O  
ATOM   1557  OD2 ASP   101      35.510  59.107  40.750  1.00  0.00           O1-
ATOM   1558  H   ASP   101      33.268  58.926  45.522  1.00  0.00           H  
ATOM   1559  HA  ASP   101      32.044  59.714  42.989  1.00  0.00           H  
ATOM   1560  HB2 ASP   101      34.183  60.940  42.831  1.00  0.00           H  
ATOM   1561  HB3 ASP   101      35.171  59.557  43.256  1.00  0.00           H  
ATOM   1562  N   GLU   102      32.057  57.316  42.164  1.00  0.00           N  
ATOM   1563  CA  GLU   102      31.914  55.827  41.937  1.00  0.00           C  
ATOM   1564  C   GLU   102      32.871  55.152  40.959  1.00  0.00           C  
ATOM   1565  O   GLU   102      33.400  55.774  40.097  1.00  0.00           O  
ATOM   1566  CB  GLU   102      30.426  55.486  41.581  1.00  0.00           C  
ATOM   1567  CG  GLU   102      30.060  55.744  40.116  1.00  0.00           C  
ATOM   1568  CD  GLU   102      29.896  57.234  39.678  1.00  0.00           C  
ATOM   1569  OE1 GLU   102      30.197  57.535  38.451  1.00  0.00           O  
ATOM   1570  OE2 GLU   102      29.622  58.089  40.549  1.00  0.00           O1-
ATOM   1571  H   GLU   102      31.420  57.962  41.720  1.00  0.00           H  
ATOM   1572  HA  GLU   102      32.035  55.305  42.886  1.00  0.00           H  
ATOM   1573  HB2 GLU   102      30.211  54.428  41.728  1.00  0.00           H  
ATOM   1574  HB3 GLU   102      29.741  55.976  42.273  1.00  0.00           H  
ATOM   1575  HG2 GLU   102      30.813  55.284  39.475  1.00  0.00           H  
ATOM   1576  HG3 GLU   102      29.152  55.206  39.846  1.00  0.00           H  
ATOM   1577  N   TRP   103      33.191  53.850  41.136  1.00  0.00           N  
ATOM   1578  CA  TRP   103      33.977  52.976  40.372  1.00  0.00           C  
ATOM   1579  C   TRP   103      33.191  51.999  39.495  1.00  0.00           C  
ATOM   1580  O   TRP   103      32.374  51.361  40.103  1.00  0.00           O  
ATOM   1581  CB  TRP   103      35.002  52.323  41.276  1.00  0.00           C  
ATOM   1582  CG  TRP   103      36.134  53.106  41.934  1.00  0.00           C  
ATOM   1583  CD1 TRP   103      35.932  54.101  42.826  1.00  0.00           C  
ATOM   1584  NE1 TRP   103      37.057  54.708  43.184  1.00  0.00           N  
ATOM   1585  CE2 TRP   103      38.136  54.168  42.523  1.00  0.00           C  
ATOM   1586  CZ2 TRP   103      39.533  54.332  42.656  1.00  0.00           C  
ATOM   1587  CH2 TRP   103      40.434  53.540  42.014  1.00  0.00           C  
ATOM   1588  CZ3 TRP   103      39.958  52.396  41.324  1.00  0.00           C  
ATOM   1589  CE3 TRP   103      38.566  52.198  41.183  1.00  0.00           C  
ATOM   1590  CD2 TRP   103      37.573  53.065  41.782  1.00  0.00           C  
ATOM   1591  H   TRP   103      32.655  53.379  41.850  1.00  0.00           H  
ATOM   1592  HA  TRP   103      34.522  53.549  39.622  1.00  0.00           H  
ATOM   1593  HB2 TRP   103      34.473  51.823  42.087  1.00  0.00           H  
ATOM   1594  HB3 TRP   103      35.546  51.560  40.719  1.00  0.00           H  
ATOM   1595  HD1 TRP   103      34.955  54.301  43.239  1.00  0.00           H  
ATOM   1596  HE1 TRP   103      37.063  55.457  43.861  1.00  0.00           H  
ATOM   1597  HZ2 TRP   103      40.022  55.106  43.230  1.00  0.00           H  
ATOM   1598  HH2 TRP   103      41.451  53.860  42.186  1.00  0.00           H  
ATOM   1599  HZ3 TRP   103      40.646  51.693  40.877  1.00  0.00           H  
ATOM   1600  HE3 TRP   103      38.264  51.326  40.622  1.00  0.00           H  
ATOM   1601  N   ARG   104      33.424  51.837  38.230  1.00  0.00           N  
ATOM   1602  CA  ARG   104      32.755  50.776  37.395  1.00  0.00           C  
ATOM   1603  C   ARG   104      33.548  49.459  37.472  1.00  0.00           C  
ATOM   1604  O   ARG   104      34.758  49.483  37.702  1.00  0.00           O  
ATOM   1605  CB  ARG   104      32.571  51.327  36.003  1.00  0.00           C  
ATOM   1606  CG  ARG   104      31.663  50.578  35.143  1.00  0.00           C  
ATOM   1607  CD  ARG   104      31.491  51.183  33.754  1.00  0.00           C  
ATOM   1608  NE  ARG   104      30.658  52.336  33.715  1.00  0.00           N  
ATOM   1609  CZ  ARG   104      30.490  53.082  32.621  1.00  0.00           C  
ATOM   1610  NH1 ARG   104      30.889  52.782  31.427  1.00  0.00           N  
ATOM   1611  NH2 ARG   104      29.860  54.242  32.670  1.00  0.00           N1+
ATOM   1612  H   ARG   104      34.067  52.493  37.810  1.00  0.00           H  
ATOM   1613  HA  ARG   104      31.766  50.583  37.809  1.00  0.00           H  
ATOM   1614  HB2 ARG   104      32.227  52.361  36.005  1.00  0.00           H  
ATOM   1615  HB3 ARG   104      33.557  51.477  35.563  1.00  0.00           H  
ATOM   1616  HG2 ARG   104      32.034  49.555  35.091  1.00  0.00           H  
ATOM   1617  HG3 ARG   104      30.649  50.609  35.542  1.00  0.00           H  
ATOM   1618  HD2 ARG   104      32.444  51.518  33.343  1.00  0.00           H  
ATOM   1619  HD3 ARG   104      31.052  50.462  33.065  1.00  0.00           H  
ATOM   1620  HE  ARG   104      30.436  52.826  34.570  1.00  0.00           H  
ATOM   1621 HH11 ARG   104      31.219  51.846  31.236  1.00  0.00           H  
ATOM   1622 HH12 ARG   104      30.738  53.348  30.604  1.00  0.00           H  
ATOM   1623 HH21 ARG   104      29.571  54.652  33.546  1.00  0.00           H  
ATOM   1624 HH22 ARG   104      29.689  54.868  31.897  1.00  0.00           H  
ATOM   1625  N   GLY   105      32.836  48.364  37.433  1.00  0.00           N  
ATOM   1626  CA  GLY   105      33.393  47.036  37.667  1.00  0.00           C  
ATOM   1627  C   GLY   105      32.342  45.951  37.391  1.00  0.00           C  
ATOM   1628  O   GLY   105      31.297  46.255  36.831  1.00  0.00           O  
ATOM   1629  H   GLY   105      31.827  48.409  37.422  1.00  0.00           H  
ATOM   1630  HA2 GLY   105      34.228  46.901  36.980  1.00  0.00           H  
ATOM   1631  HA3 GLY   105      33.794  46.943  38.676  1.00  0.00           H  
ATOM   1632  N   MET   106      32.530  44.717  37.837  1.00  0.00           N  
ATOM   1633  CA  MET   106      31.551  43.651  37.973  1.00  0.00           C  
ATOM   1634  C   MET   106      31.650  42.749  39.218  1.00  0.00           C  
ATOM   1635  O   MET   106      32.771  42.520  39.732  1.00  0.00           O  
ATOM   1636  CB  MET   106      31.693  42.717  36.704  1.00  0.00           C  
ATOM   1637  CG  MET   106      32.791  41.656  36.731  1.00  0.00           C  
ATOM   1638  SD  MET   106      33.380  40.852  35.223  1.00  0.00           S  
ATOM   1639  CE  MET   106      33.742  42.150  34.140  1.00  0.00           C  
ATOM   1640  H   MET   106      33.382  44.678  38.377  1.00  0.00           H  
ATOM   1641  HA  MET   106      30.542  44.061  37.994  1.00  0.00           H  
ATOM   1642  HB2 MET   106      30.720  42.244  36.581  1.00  0.00           H  
ATOM   1643  HB3 MET   106      31.848  43.378  35.851  1.00  0.00           H  
ATOM   1644  HG2 MET   106      33.706  42.014  37.203  1.00  0.00           H  
ATOM   1645  HG3 MET   106      32.285  40.864  37.283  1.00  0.00           H  
ATOM   1646  HE1 MET   106      33.100  43.023  34.257  1.00  0.00           H  
ATOM   1647  HE2 MET   106      34.803  42.350  34.287  1.00  0.00           H  
ATOM   1648  HE3 MET   106      33.600  41.764  33.131  1.00  0.00           H  
ATOM   1649  N   VAL   107      30.433  42.330  39.661  1.00  0.00           N  
ATOM   1650  CA  VAL   107      30.190  41.408  40.842  1.00  0.00           C  
ATOM   1651  C   VAL   107      30.405  39.995  40.343  1.00  0.00           C  
ATOM   1652  O   VAL   107      29.688  39.453  39.517  1.00  0.00           O  
ATOM   1653  CB  VAL   107      28.755  41.534  41.410  1.00  0.00           C  
ATOM   1654  CG1 VAL   107      28.328  40.511  42.425  1.00  0.00           C  
ATOM   1655  CG2 VAL   107      28.681  42.846  42.112  1.00  0.00           C  
ATOM   1656  H   VAL   107      29.606  42.708  39.221  1.00  0.00           H  
ATOM   1657  HA  VAL   107      30.944  41.565  41.613  1.00  0.00           H  
ATOM   1658  HB  VAL   107      27.996  41.512  40.628  1.00  0.00           H  
ATOM   1659 HG11 VAL   107      28.030  39.604  41.897  1.00  0.00           H  
ATOM   1660 HG12 VAL   107      29.169  40.296  43.084  1.00  0.00           H  
ATOM   1661 HG13 VAL   107      27.488  40.850  43.033  1.00  0.00           H  
ATOM   1662 HG21 VAL   107      29.232  42.844  43.052  1.00  0.00           H  
ATOM   1663 HG22 VAL   107      28.869  43.646  41.396  1.00  0.00           H  
ATOM   1664 HG23 VAL   107      27.658  43.047  42.430  1.00  0.00           H  
ATOM   1665  N   LEU   108      31.428  39.391  40.854  1.00  0.00           N  
ATOM   1666  CA  LEU   108      31.905  38.144  40.310  1.00  0.00           C  
ATOM   1667  C   LEU   108      31.083  36.984  40.850  1.00  0.00           C  
ATOM   1668  O   LEU   108      30.848  36.085  40.075  1.00  0.00           O  
ATOM   1669  CB  LEU   108      33.372  37.934  40.548  1.00  0.00           C  
ATOM   1670  CG  LEU   108      34.185  39.123  39.885  1.00  0.00           C  
ATOM   1671  CD1 LEU   108      35.601  39.166  40.454  1.00  0.00           C  
ATOM   1672  CD2 LEU   108      34.418  39.044  38.380  1.00  0.00           C  
ATOM   1673  H   LEU   108      32.011  39.885  41.516  1.00  0.00           H  
ATOM   1674  HA  LEU   108      31.774  38.077  39.230  1.00  0.00           H  
ATOM   1675  HB2 LEU   108      33.404  38.076  41.628  1.00  0.00           H  
ATOM   1676  HB3 LEU   108      33.719  36.953  40.221  1.00  0.00           H  
ATOM   1677  HG  LEU   108      33.752  40.120  39.966  1.00  0.00           H  
ATOM   1678 HD11 LEU   108      36.045  38.206  40.716  1.00  0.00           H  
ATOM   1679 HD12 LEU   108      36.331  39.696  39.843  1.00  0.00           H  
ATOM   1680 HD13 LEU   108      35.631  39.568  41.467  1.00  0.00           H  
ATOM   1681 HD21 LEU   108      35.068  38.170  38.333  1.00  0.00           H  
ATOM   1682 HD22 LEU   108      33.498  38.908  37.812  1.00  0.00           H  
ATOM   1683 HD23 LEU   108      35.003  39.866  37.967  1.00  0.00           H  
ATOM   1684  N   ALA   109      30.736  36.976  42.137  1.00  0.00           N  
ATOM   1685  CA  ALA   109      29.975  35.891  42.631  1.00  0.00           C  
ATOM   1686  C   ALA   109      29.445  36.313  44.045  1.00  0.00           C  
ATOM   1687  O   ALA   109      29.868  37.339  44.596  1.00  0.00           O  
ATOM   1688  CB  ALA   109      31.042  34.745  42.821  1.00  0.00           C  
ATOM   1689  H   ALA   109      30.954  37.768  42.725  1.00  0.00           H  
ATOM   1690  HA  ALA   109      29.089  35.586  42.073  1.00  0.00           H  
ATOM   1691  HB1 ALA   109      30.509  33.814  43.014  1.00  0.00           H  
ATOM   1692  HB2 ALA   109      31.627  34.653  41.906  1.00  0.00           H  
ATOM   1693  HB3 ALA   109      31.670  34.930  43.693  1.00  0.00           H  
ATOM   1694  N   ARG   110      28.752  35.463  44.684  1.00  0.00           N  
ATOM   1695  CA  ARG   110      28.797  35.235  46.196  1.00  0.00           C  
ATOM   1696  C   ARG   110      30.266  34.957  46.698  1.00  0.00           C  
ATOM   1697  O   ARG   110      31.117  34.330  46.057  1.00  0.00           O  
ATOM   1698  CB  ARG   110      27.873  34.068  46.743  1.00  0.00           C  
ATOM   1699  CG  ARG   110      27.459  34.327  48.202  1.00  0.00           C  
ATOM   1700  CD  ARG   110      26.418  35.409  48.296  1.00  0.00           C  
ATOM   1701  NE  ARG   110      25.003  34.985  47.895  1.00  0.00           N  
ATOM   1702  CZ  ARG   110      24.035  34.667  48.713  1.00  0.00           C  
ATOM   1703  NH1 ARG   110      24.102  34.591  50.007  1.00  0.00           N  
ATOM   1704  NH2 ARG   110      22.976  34.149  48.270  1.00  0.00           N1+
ATOM   1705  H   ARG   110      28.541  34.655  44.116  1.00  0.00           H  
ATOM   1706  HA  ARG   110      28.504  36.210  46.585  1.00  0.00           H  
ATOM   1707  HB2 ARG   110      27.091  33.706  46.075  1.00  0.00           H  
ATOM   1708  HB3 ARG   110      28.515  33.189  46.798  1.00  0.00           H  
ATOM   1709  HG2 ARG   110      27.163  33.464  48.799  1.00  0.00           H  
ATOM   1710  HG3 ARG   110      28.333  34.707  48.730  1.00  0.00           H  
ATOM   1711  HD2 ARG   110      26.440  35.761  49.327  1.00  0.00           H  
ATOM   1712  HD3 ARG   110      26.733  36.333  47.811  1.00  0.00           H  
ATOM   1713  HE  ARG   110      24.804  34.916  46.907  1.00  0.00           H  
ATOM   1714 HH11 ARG   110      24.869  35.108  50.412  1.00  0.00           H  
ATOM   1715 HH12 ARG   110      23.398  34.249  50.645  1.00  0.00           H  
ATOM   1716 HH21 ARG   110      22.864  34.097  47.268  1.00  0.00           H  
ATOM   1717 HH22 ARG   110      22.358  33.694  48.927  1.00  0.00           H  
ATOM   1718  N   ALA   111      30.628  35.646  47.700  1.00  0.00           N  
ATOM   1719  CA  ALA   111      31.889  35.494  48.379  1.00  0.00           C  
ATOM   1720  C   ALA   111      31.991  34.311  49.391  1.00  0.00           C  
ATOM   1721  O   ALA   111      31.011  34.070  50.141  1.00  0.00           O  
ATOM   1722  CB  ALA   111      32.396  36.802  48.951  1.00  0.00           C  
ATOM   1723  H   ALA   111      29.954  36.213  48.194  1.00  0.00           H  
ATOM   1724  HA  ALA   111      32.567  35.287  47.551  1.00  0.00           H  
ATOM   1725  HB1 ALA   111      33.432  36.558  49.185  1.00  0.00           H  
ATOM   1726  HB2 ALA   111      32.300  37.539  48.154  1.00  0.00           H  
ATOM   1727  HB3 ALA   111      32.033  37.130  49.926  1.00  0.00           H  
ATOM   1728  N   PRO   112      33.192  33.697  49.571  1.00  0.00           N  
ATOM   1729  CA  PRO   112      33.392  32.619  50.547  1.00  0.00           C  
ATOM   1730  C   PRO   112      33.349  33.038  52.026  1.00  0.00           C  
ATOM   1731  O   PRO   112      33.533  34.182  52.382  1.00  0.00           O  
ATOM   1732  CD  PRO   112      34.386  33.878  48.792  1.00  0.00           C  
ATOM   1733  CG  PRO   112      35.096  32.502  48.904  1.00  0.00           C  
ATOM   1734  CB  PRO   112      34.742  31.937  50.314  1.00  0.00           C  
ATOM   1735  HD2 PRO   112      35.052  34.597  49.268  1.00  0.00           H  
ATOM   1736  HD3 PRO   112      34.094  34.028  47.752  1.00  0.00           H  
ATOM   1737  HG2 PRO   112      36.176  32.594  48.788  1.00  0.00           H  
ATOM   1738  HG3 PRO   112      34.893  31.809  48.088  1.00  0.00           H  
ATOM   1739  HB2 PRO   112      35.411  32.239  51.119  1.00  0.00           H  
ATOM   1740  HB3 PRO   112      34.658  30.851  50.283  1.00  0.00           H  
ATOM   1741  HA  PRO   112      32.523  31.982  50.381  1.00  0.00           H  
ATOM   1742  N   VAL   113      32.950  32.071  52.856  1.00  0.00           N  
ATOM   1743  CA  VAL   113      32.993  32.037  54.341  1.00  0.00           C  
ATOM   1744  C   VAL   113      32.014  33.043  55.007  1.00  0.00           C  
ATOM   1745  O   VAL   113      31.134  32.567  55.717  1.00  0.00           O  
ATOM   1746  CB  VAL   113      34.416  32.261  54.869  1.00  0.00           C  
ATOM   1747  CG1 VAL   113      34.369  32.094  56.412  1.00  0.00           C  
ATOM   1748  CG2 VAL   113      35.304  31.232  54.213  1.00  0.00           C  
ATOM   1749  H   VAL   113      32.577  31.206  52.491  1.00  0.00           H  
ATOM   1750  HA  VAL   113      32.673  31.044  54.657  1.00  0.00           H  
ATOM   1751  HB  VAL   113      34.688  33.273  54.568  1.00  0.00           H  
ATOM   1752 HG11 VAL   113      33.573  32.653  56.902  1.00  0.00           H  
ATOM   1753 HG12 VAL   113      34.349  31.014  56.561  1.00  0.00           H  
ATOM   1754 HG13 VAL   113      35.375  32.299  56.777  1.00  0.00           H  
ATOM   1755 HG21 VAL   113      35.318  31.320  53.127  1.00  0.00           H  
ATOM   1756 HG22 VAL   113      36.323  31.323  54.588  1.00  0.00           H  
ATOM   1757 HG23 VAL   113      34.882  30.260  54.471  1.00  0.00           H  
ATOM   1758  N   MET   114      32.107  34.335  54.763  1.00  0.00           N  
ATOM   1759  CA  MET   114      31.091  35.304  55.110  1.00  0.00           C  
ATOM   1760  C   MET   114      30.099  35.404  53.974  1.00  0.00           C  
ATOM   1761  O   MET   114      30.179  36.247  53.100  1.00  0.00           O  
ATOM   1762  CB  MET   114      31.744  36.663  55.323  1.00  0.00           C  
ATOM   1763  CG  MET   114      32.604  36.686  56.622  1.00  0.00           C  
ATOM   1764  SD  MET   114      34.264  35.982  56.565  1.00  0.00           S  
ATOM   1765  CE  MET   114      35.268  37.163  55.673  1.00  0.00           C  
ATOM   1766  H   MET   114      32.861  34.681  54.188  1.00  0.00           H  
ATOM   1767  HA  MET   114      30.543  35.116  56.033  1.00  0.00           H  
ATOM   1768  HB2 MET   114      32.483  36.833  54.540  1.00  0.00           H  
ATOM   1769  HB3 MET   114      31.128  37.561  55.289  1.00  0.00           H  
ATOM   1770  HG2 MET   114      32.889  37.714  56.842  1.00  0.00           H  
ATOM   1771  HG3 MET   114      31.914  36.511  57.447  1.00  0.00           H  
ATOM   1772  HE1 MET   114      36.109  36.690  55.166  1.00  0.00           H  
ATOM   1773  HE2 MET   114      34.639  37.622  54.910  1.00  0.00           H  
ATOM   1774  HE3 MET   114      35.568  37.978  56.331  1.00  0.00           H  
ATOM   1775  N   ASN   115      29.227  34.387  53.732  1.00  0.00           N  
ATOM   1776  CA  ASN   115      28.347  34.308  52.533  1.00  0.00           C  
ATOM   1777  C   ASN   115      27.190  35.342  52.445  1.00  0.00           C  
ATOM   1778  O   ASN   115      26.344  35.268  51.551  1.00  0.00           O  
ATOM   1779  CB  ASN   115      27.765  32.863  52.462  1.00  0.00           C  
ATOM   1780  CG  ASN   115      28.784  31.754  52.328  1.00  0.00           C  
ATOM   1781  OD1 ASN   115      28.719  30.765  53.029  1.00  0.00           O  
ATOM   1782  ND2 ASN   115      29.668  31.662  51.323  1.00  0.00           N  
ATOM   1783  H   ASN   115      29.312  33.579  54.332  1.00  0.00           H  
ATOM   1784  HA  ASN   115      29.054  34.448  51.715  1.00  0.00           H  
ATOM   1785  HB2 ASN   115      27.259  32.719  53.417  1.00  0.00           H  
ATOM   1786  HB3 ASN   115      27.050  32.820  51.641  1.00  0.00           H  
ATOM   1787 HD21 ASN   115      29.878  32.465  50.747  1.00  0.00           H  
ATOM   1788 HD22 ASN   115      30.096  30.750  51.264  1.00  0.00           H  
ATOM   1789  N   THR   116      27.100  36.312  53.367  1.00  0.00           N  
ATOM   1790  CA  THR   116      26.345  37.574  53.089  1.00  0.00           C  
ATOM   1791  C   THR   116      27.087  38.523  52.153  1.00  0.00           C  
ATOM   1792  O   THR   116      26.414  39.318  51.506  1.00  0.00           O  
ATOM   1793  CB  THR   116      26.036  38.283  54.429  1.00  0.00           C  
ATOM   1794  CG2 THR   116      25.052  37.515  55.291  1.00  0.00           C  
ATOM   1795  OG1 THR   116      27.267  38.457  55.198  1.00  0.00           O  
ATOM   1796  H   THR   116      27.801  36.397  54.089  1.00  0.00           H  
ATOM   1797  HA  THR   116      25.383  37.289  52.663  1.00  0.00           H  
ATOM   1798  HB  THR   116      25.608  39.280  54.324  1.00  0.00           H  
ATOM   1799 HG21 THR   116      25.579  36.603  55.572  1.00  0.00           H  
ATOM   1800 HG22 THR   116      24.790  38.047  56.206  1.00  0.00           H  
ATOM   1801 HG23 THR   116      24.176  37.162  54.746  1.00  0.00           H  
ATOM   1802  HG1 THR   116      27.416  39.375  55.435  1.00  0.00           H  
ATOM   1803  N   TRP   117      28.431  38.448  52.078  1.00  0.00           N  
ATOM   1804  CA  TRP   117      29.328  39.206  51.203  1.00  0.00           C  
ATOM   1805  C   TRP   117      29.272  38.684  49.772  1.00  0.00           C  
ATOM   1806  O   TRP   117      28.856  37.571  49.489  1.00  0.00           O  
ATOM   1807  CB  TRP   117      30.781  39.231  51.704  1.00  0.00           C  
ATOM   1808  CG  TRP   117      31.018  39.989  52.981  1.00  0.00           C  
ATOM   1809  CD1 TRP   117      30.215  39.964  54.085  1.00  0.00           C  
ATOM   1810  NE1 TRP   117      30.796  40.609  55.151  1.00  0.00           N  
ATOM   1811  CE2 TRP   117      31.951  41.218  54.731  1.00  0.00           C  
ATOM   1812  CZ2 TRP   117      32.847  41.991  55.405  1.00  0.00           C  
ATOM   1813  CH2 TRP   117      34.094  42.204  54.825  1.00  0.00           C  
ATOM   1814  CZ3 TRP   117      34.337  41.799  53.537  1.00  0.00           C  
ATOM   1815  CE3 TRP   117      33.362  41.116  52.793  1.00  0.00           C  
ATOM   1816  CD2 TRP   117      32.185  40.750  53.436  1.00  0.00           C  
ATOM   1817  H   TRP   117      28.709  37.737  52.739  1.00  0.00           H  
ATOM   1818  HA  TRP   117      29.012  40.249  51.198  1.00  0.00           H  
ATOM   1819  HB2 TRP   117      31.136  38.209  51.832  1.00  0.00           H  
ATOM   1820  HB3 TRP   117      31.376  39.804  50.993  1.00  0.00           H  
ATOM   1821  HD1 TRP   117      29.240  39.521  54.220  1.00  0.00           H  
ATOM   1822  HE1 TRP   117      30.265  40.800  55.989  1.00  0.00           H  
ATOM   1823  HZ2 TRP   117      32.612  42.233  56.431  1.00  0.00           H  
ATOM   1824  HH2 TRP   117      34.901  42.716  55.329  1.00  0.00           H  
ATOM   1825  HZ3 TRP   117      35.228  42.110  53.013  1.00  0.00           H  
ATOM   1826  HE3 TRP   117      33.428  40.838  51.752  1.00  0.00           H  
ATOM   1827  N   PHE   118      29.846  39.508  48.865  1.00  0.00           N  
ATOM   1828  CA  PHE   118      29.989  39.206  47.407  1.00  0.00           C  
ATOM   1829  C   PHE   118      31.458  39.469  46.900  1.00  0.00           C  
ATOM   1830  O   PHE   118      32.128  40.423  47.406  1.00  0.00           O  
ATOM   1831  CB  PHE   118      28.974  39.994  46.636  1.00  0.00           C  
ATOM   1832  CG  PHE   118      27.477  39.611  46.835  1.00  0.00           C  
ATOM   1833  CD1 PHE   118      26.685  40.046  47.953  1.00  0.00           C  
ATOM   1834  CE1 PHE   118      25.297  39.701  47.978  1.00  0.00           C  
ATOM   1835  CZ  PHE   118      24.725  38.890  46.961  1.00  0.00           C  
ATOM   1836  CE2 PHE   118      25.522  38.320  45.981  1.00  0.00           C  
ATOM   1837  CD2 PHE   118      26.882  38.643  45.967  1.00  0.00           C  
ATOM   1838  H   PHE   118      30.366  40.302  49.210  1.00  0.00           H  
ATOM   1839  HA  PHE   118      29.855  38.143  47.209  1.00  0.00           H  
ATOM   1840  HB2 PHE   118      29.149  41.007  46.998  1.00  0.00           H  
ATOM   1841  HB3 PHE   118      29.225  40.110  45.582  1.00  0.00           H  
ATOM   1842  HD1 PHE   118      27.117  40.697  48.699  1.00  0.00           H  
ATOM   1843  HE1 PHE   118      24.682  40.029  48.804  1.00  0.00           H  
ATOM   1844  HZ  PHE   118      23.682  38.616  47.017  1.00  0.00           H  
ATOM   1845  HE2 PHE   118      25.053  37.579  45.350  1.00  0.00           H  
ATOM   1846  HD2 PHE   118      27.508  38.048  45.319  1.00  0.00           H  
ATOM   1847  N   TYR   119      31.839  38.833  45.816  1.00  0.00           N  
ATOM   1848  CA  TYR   119      33.128  38.992  45.175  1.00  0.00           C  
ATOM   1849  C   TYR   119      32.981  40.076  44.036  1.00  0.00           C  
ATOM   1850  O   TYR   119      31.909  40.203  43.442  1.00  0.00           O  
ATOM   1851  CB  TYR   119      33.689  37.712  44.518  1.00  0.00           C  
ATOM   1852  CG  TYR   119      34.589  36.847  45.387  1.00  0.00           C  
ATOM   1853  CD1 TYR   119      34.699  35.540  45.000  1.00  0.00           C  
ATOM   1854  CE1 TYR   119      35.718  34.725  45.614  1.00  0.00           C  
ATOM   1855  CZ  TYR   119      36.506  35.242  46.680  1.00  0.00           C  
ATOM   1856  OH  TYR   119      37.443  34.403  47.253  1.00  0.00           O  
ATOM   1857  CE2 TYR   119      36.303  36.495  47.171  1.00  0.00           C  
ATOM   1858  CD2 TYR   119      35.332  37.319  46.494  1.00  0.00           C  
ATOM   1859  H   TYR   119      31.198  38.295  45.251  1.00  0.00           H  
ATOM   1860  HA  TYR   119      33.819  39.411  45.908  1.00  0.00           H  
ATOM   1861  HB2 TYR   119      32.884  37.055  44.188  1.00  0.00           H  
ATOM   1862  HB3 TYR   119      34.323  38.006  43.681  1.00  0.00           H  
ATOM   1863  HD1 TYR   119      34.148  35.141  44.161  1.00  0.00           H  
ATOM   1864  HE1 TYR   119      35.858  33.683  45.364  1.00  0.00           H  
ATOM   1865  HH  TYR   119      37.412  33.533  46.849  1.00  0.00           H  
ATOM   1866  HE2 TYR   119      36.841  36.850  48.037  1.00  0.00           H  
ATOM   1867  HD2 TYR   119      35.299  38.336  46.856  1.00  0.00           H  
ATOM   1868  N   ILE   120      33.935  40.967  43.889  1.00  0.00           N  
ATOM   1869  CA  ILE   120      33.922  42.154  42.988  1.00  0.00           C  
ATOM   1870  C   ILE   120      35.298  42.603  42.493  1.00  0.00           C  
ATOM   1871  O   ILE   120      36.234  42.437  43.268  1.00  0.00           O  
ATOM   1872  CB  ILE   120      33.136  43.369  43.682  1.00  0.00           C  
ATOM   1873  CG2 ILE   120      33.646  43.763  45.096  1.00  0.00           C  
ATOM   1874  CG1 ILE   120      33.100  44.634  42.828  1.00  0.00           C  
ATOM   1875  CD1 ILE   120      31.979  45.612  43.168  1.00  0.00           C  
ATOM   1876  H   ILE   120      34.740  40.907  44.496  1.00  0.00           H  
ATOM   1877  HA  ILE   120      33.426  41.908  42.048  1.00  0.00           H  
ATOM   1878  HB  ILE   120      32.103  43.025  43.726  1.00  0.00           H  
ATOM   1879 HG21 ILE   120      33.094  44.538  45.626  1.00  0.00           H  
ATOM   1880 HG22 ILE   120      33.852  42.915  45.748  1.00  0.00           H  
ATOM   1881 HG23 ILE   120      34.613  44.200  44.843  1.00  0.00           H  
ATOM   1882 HG12 ILE   120      34.053  45.162  42.836  1.00  0.00           H  
ATOM   1883 HG13 ILE   120      32.924  44.296  41.807  1.00  0.00           H  
ATOM   1884 HD11 ILE   120      32.200  46.464  42.525  1.00  0.00           H  
ATOM   1885 HD12 ILE   120      31.002  45.227  42.875  1.00  0.00           H  
ATOM   1886 HD13 ILE   120      32.005  45.928  44.211  1.00  0.00           H  
ATOM   1887  N   THR   121      35.384  43.210  41.294  1.00  0.00           N  
ATOM   1888  CA  THR   121      36.637  43.767  40.709  1.00  0.00           C  
ATOM   1889  C   THR   121      36.263  45.018  39.895  1.00  0.00           C  
ATOM   1890  O   THR   121      35.061  45.243  39.673  1.00  0.00           O  
ATOM   1891  CB  THR   121      37.382  42.665  39.933  1.00  0.00           C  
ATOM   1892  CG2 THR   121      36.707  42.238  38.601  1.00  0.00           C  
ATOM   1893  OG1 THR   121      38.564  43.253  39.550  1.00  0.00           O  
ATOM   1894  H   THR   121      34.536  43.211  40.745  1.00  0.00           H  
ATOM   1895  HA  THR   121      37.296  44.157  41.485  1.00  0.00           H  
ATOM   1896  HB  THR   121      37.568  41.770  40.528  1.00  0.00           H  
ATOM   1897 HG21 THR   121      37.320  41.508  38.073  1.00  0.00           H  
ATOM   1898 HG22 THR   121      35.714  41.895  38.891  1.00  0.00           H  
ATOM   1899 HG23 THR   121      36.553  43.066  37.908  1.00  0.00           H  
ATOM   1900  HG1 THR   121      39.126  43.502  40.287  1.00  0.00           H  
ATOM   1901  N   TYR   122      37.215  45.889  39.615  1.00  0.00           N  
ATOM   1902  CA  TYR   122      37.030  47.186  39.050  1.00  0.00           C  
ATOM   1903  C   TYR   122      37.768  47.421  37.674  1.00  0.00           C  
ATOM   1904  O   TYR   122      38.793  46.822  37.389  1.00  0.00           O  
ATOM   1905  CB  TYR   122      37.369  48.219  40.139  1.00  0.00           C  
ATOM   1906  CG  TYR   122      36.499  48.040  41.415  1.00  0.00           C  
ATOM   1907  CD1 TYR   122      37.006  47.340  42.486  1.00  0.00           C  
ATOM   1908  CE1 TYR   122      36.274  47.096  43.652  1.00  0.00           C  
ATOM   1909  CZ  TYR   122      34.957  47.694  43.812  1.00  0.00           C  
ATOM   1910  OH  TYR   122      34.303  47.492  44.905  1.00  0.00           O  
ATOM   1911  CE2 TYR   122      34.458  48.389  42.681  1.00  0.00           C  
ATOM   1912  CD2 TYR   122      35.237  48.554  41.560  1.00  0.00           C  
ATOM   1913  H   TYR   122      38.178  45.639  39.790  1.00  0.00           H  
ATOM   1914  HA  TYR   122      35.965  47.397  38.949  1.00  0.00           H  
ATOM   1915  HB2 TYR   122      38.443  48.207  40.323  1.00  0.00           H  
ATOM   1916  HB3 TYR   122      37.121  49.190  39.711  1.00  0.00           H  
ATOM   1917  HD1 TYR   122      38.053  47.073  42.483  1.00  0.00           H  
ATOM   1918  HE1 TYR   122      36.802  46.536  44.409  1.00  0.00           H  
ATOM   1919  HH  TYR   122      33.464  47.951  44.820  1.00  0.00           H  
ATOM   1920  HE2 TYR   122      33.482  48.850  42.735  1.00  0.00           H  
ATOM   1921  HD2 TYR   122      34.783  49.070  40.726  1.00  0.00           H  
ATOM   1922  N   GLU   123      37.255  48.405  36.882  1.00  0.00           N  
ATOM   1923  CA  GLU   123      37.754  48.783  35.604  1.00  0.00           C  
ATOM   1924  C   GLU   123      39.201  49.311  35.719  1.00  0.00           C  
ATOM   1925  O   GLU   123      40.116  48.850  35.019  1.00  0.00           O  
ATOM   1926  CB  GLU   123      36.936  49.922  35.009  1.00  0.00           C  
ATOM   1927  CG  GLU   123      35.657  49.397  34.325  1.00  0.00           C  
ATOM   1928  CD  GLU   123      36.062  48.800  33.020  1.00  0.00           C  
ATOM   1929  OE1 GLU   123      36.747  49.437  32.165  1.00  0.00           O  
ATOM   1930  OE2 GLU   123      35.811  47.594  32.915  1.00  0.00           O1-
ATOM   1931  H   GLU   123      36.431  48.869  37.236  1.00  0.00           H  
ATOM   1932  HA  GLU   123      37.842  47.999  34.852  1.00  0.00           H  
ATOM   1933  HB2 GLU   123      36.789  50.620  35.834  1.00  0.00           H  
ATOM   1934  HB3 GLU   123      37.605  50.328  34.251  1.00  0.00           H  
ATOM   1935  HG2 GLU   123      35.196  48.574  34.872  1.00  0.00           H  
ATOM   1936  HG3 GLU   123      35.018  50.252  34.102  1.00  0.00           H  
ATOM   1937  N   LYS   124      39.375  50.262  36.631  1.00  0.00           N  
ATOM   1938  CA  LYS   124      40.664  50.855  36.939  1.00  0.00           C  
ATOM   1939  C   LYS   124      41.542  50.167  37.962  1.00  0.00           C  
ATOM   1940  O   LYS   124      42.655  50.583  37.917  1.00  0.00           O  
ATOM   1941  CB  LYS   124      40.478  52.316  37.223  1.00  0.00           C  
ATOM   1942  CG  LYS   124      39.786  53.058  36.064  1.00  0.00           C  
ATOM   1943  CD  LYS   124      40.277  52.850  34.616  1.00  0.00           C  
ATOM   1944  CE  LYS   124      39.399  53.777  33.734  1.00  0.00           C  
ATOM   1945  NZ  LYS   124      39.584  53.597  32.306  1.00  0.00           N1+
ATOM   1946  H   LYS   124      38.535  50.659  37.029  1.00  0.00           H  
ATOM   1947  HA  LYS   124      41.287  50.688  36.060  1.00  0.00           H  
ATOM   1948  HB2 LYS   124      39.924  52.484  38.146  1.00  0.00           H  
ATOM   1949  HB3 LYS   124      41.437  52.796  37.417  1.00  0.00           H  
ATOM   1950  HG2 LYS   124      38.711  52.915  36.166  1.00  0.00           H  
ATOM   1951  HG3 LYS   124      39.944  54.097  36.356  1.00  0.00           H  
ATOM   1952  HD2 LYS   124      41.336  53.088  34.511  1.00  0.00           H  
ATOM   1953  HD3 LYS   124      40.078  51.832  34.283  1.00  0.00           H  
ATOM   1954  HE2 LYS   124      38.381  53.554  34.053  1.00  0.00           H  
ATOM   1955  HE3 LYS   124      39.650  54.813  33.962  1.00  0.00           H  
ATOM   1956  HZ1 LYS   124      40.510  53.857  32.001  1.00  0.00           H  
ATOM   1957  HZ2 LYS   124      39.534  52.625  32.037  1.00  0.00           H  
ATOM   1958  HZ3 LYS   124      38.764  53.992  31.867  1.00  0.00           H  
ATOM   1959  N   ASP   125      41.020  49.206  38.752  1.00  0.00           N  
ATOM   1960  CA  ASP   125      41.759  48.399  39.714  1.00  0.00           C  
ATOM   1961  C   ASP   125      41.299  46.920  39.600  1.00  0.00           C  
ATOM   1962  O   ASP   125      40.303  46.432  40.262  1.00  0.00           O  
ATOM   1963  CB  ASP   125      41.756  49.086  41.036  1.00  0.00           C  
ATOM   1964  CG  ASP   125      42.524  48.226  41.950  1.00  0.00           C  
ATOM   1965  OD1 ASP   125      43.665  47.905  41.608  1.00  0.00           O  
ATOM   1966  OD2 ASP   125      42.072  47.807  43.049  1.00  0.00           O1-
ATOM   1967  H   ASP   125      40.054  48.977  38.570  1.00  0.00           H  
ATOM   1968  HA  ASP   125      42.823  48.353  39.484  1.00  0.00           H  
ATOM   1969  HB2 ASP   125      42.244  50.060  41.019  1.00  0.00           H  
ATOM   1970  HB3 ASP   125      40.746  49.110  41.446  1.00  0.00           H  
ATOM   1971  N   PRO   126      41.917  46.064  38.748  1.00  0.00           N  
ATOM   1972  CA  PRO   126      41.612  44.649  38.477  1.00  0.00           C  
ATOM   1973  C   PRO   126      41.888  43.640  39.644  1.00  0.00           C  
ATOM   1974  O   PRO   126      41.853  42.449  39.419  1.00  0.00           O  
ATOM   1975  CD  PRO   126      42.835  46.546  37.749  1.00  0.00           C  
ATOM   1976  CG  PRO   126      42.445  45.697  36.536  1.00  0.00           C  
ATOM   1977  CB  PRO   126      42.348  44.328  37.168  1.00  0.00           C  
ATOM   1978  HD2 PRO   126      43.915  46.446  37.856  1.00  0.00           H  
ATOM   1979  HD3 PRO   126      42.729  47.593  37.466  1.00  0.00           H  
ATOM   1980  HG2 PRO   126      43.191  45.884  35.763  1.00  0.00           H  
ATOM   1981  HG3 PRO   126      41.476  45.953  36.108  1.00  0.00           H  
ATOM   1982  HB2 PRO   126      43.321  43.886  37.381  1.00  0.00           H  
ATOM   1983  HB3 PRO   126      41.803  43.666  36.495  1.00  0.00           H  
ATOM   1984  HA  PRO   126      40.545  44.620  38.254  1.00  0.00           H  
ATOM   1985  N   VAL   127      42.150  44.147  40.859  1.00  0.00           N  
ATOM   1986  CA  VAL   127      42.360  43.257  42.032  1.00  0.00           C  
ATOM   1987  C   VAL   127      41.007  42.733  42.524  1.00  0.00           C  
ATOM   1988  O   VAL   127      40.007  43.440  42.286  1.00  0.00           O  
ATOM   1989  CB  VAL   127      43.190  43.987  43.120  1.00  0.00           C  
ATOM   1990  CG1 VAL   127      43.098  43.490  44.530  1.00  0.00           C  
ATOM   1991  CG2 VAL   127      44.623  44.172  42.682  1.00  0.00           C  
ATOM   1992  H   VAL   127      41.959  45.120  41.048  1.00  0.00           H  
ATOM   1993  HA  VAL   127      42.958  42.392  41.744  1.00  0.00           H  
ATOM   1994  HB  VAL   127      42.806  45.007  43.114  1.00  0.00           H  
ATOM   1995 HG11 VAL   127      42.044  43.600  44.785  1.00  0.00           H  
ATOM   1996 HG12 VAL   127      43.528  42.489  44.495  1.00  0.00           H  
ATOM   1997 HG13 VAL   127      43.665  44.173  45.163  1.00  0.00           H  
ATOM   1998 HG21 VAL   127      45.043  43.242  42.300  1.00  0.00           H  
ATOM   1999 HG22 VAL   127      44.666  44.897  41.869  1.00  0.00           H  
ATOM   2000 HG23 VAL   127      45.263  44.581  43.465  1.00  0.00           H  
ATOM   2001  N   LEU   128      41.129  41.516  43.121  1.00  0.00           N  
ATOM   2002  CA  LEU   128      39.951  40.848  43.649  1.00  0.00           C  
ATOM   2003  C   LEU   128      39.585  41.459  45.043  1.00  0.00           C  
ATOM   2004  O   LEU   128      40.330  41.425  46.019  1.00  0.00           O  
ATOM   2005  CB  LEU   128      40.327  39.405  43.753  1.00  0.00           C  
ATOM   2006  CG  LEU   128      39.175  38.504  44.324  1.00  0.00           C  
ATOM   2007  CD1 LEU   128      37.987  38.553  43.426  1.00  0.00           C  
ATOM   2008  CD2 LEU   128      39.696  37.066  44.495  1.00  0.00           C  
ATOM   2009  H   LEU   128      42.049  41.163  43.344  1.00  0.00           H  
ATOM   2010  HA  LEU   128      39.130  41.017  42.952  1.00  0.00           H  
ATOM   2011  HB2 LEU   128      40.586  38.987  42.780  1.00  0.00           H  
ATOM   2012  HB3 LEU   128      41.135  39.314  44.479  1.00  0.00           H  
ATOM   2013  HG  LEU   128      38.815  38.915  45.268  1.00  0.00           H  
ATOM   2014 HD11 LEU   128      37.426  39.482  43.528  1.00  0.00           H  
ATOM   2015 HD12 LEU   128      38.234  38.421  42.373  1.00  0.00           H  
ATOM   2016 HD13 LEU   128      37.321  37.801  43.849  1.00  0.00           H  
ATOM   2017 HD21 LEU   128      39.980  36.726  43.499  1.00  0.00           H  
ATOM   2018 HD22 LEU   128      40.549  37.220  45.155  1.00  0.00           H  
ATOM   2019 HD23 LEU   128      38.945  36.421  44.952  1.00  0.00           H  
ATOM   2020  N   TYR   129      38.370  41.975  45.133  1.00  0.00           N  
ATOM   2021  CA  TYR   129      37.753  42.389  46.373  1.00  0.00           C  
ATOM   2022  C   TYR   129      36.520  41.635  46.850  1.00  0.00           C  
ATOM   2023  O   TYR   129      35.850  41.030  46.046  1.00  0.00           O  
ATOM   2024  CB  TYR   129      37.359  43.860  46.351  1.00  0.00           C  
ATOM   2025  CG  TYR   129      38.542  44.800  46.148  1.00  0.00           C  
ATOM   2026  CD1 TYR   129      39.029  44.924  44.826  1.00  0.00           C  
ATOM   2027  CE1 TYR   129      40.078  45.780  44.586  1.00  0.00           C  
ATOM   2028  CZ  TYR   129      40.693  46.391  45.708  1.00  0.00           C  
ATOM   2029  OH  TYR   129      41.851  47.053  45.528  1.00  0.00           O  
ATOM   2030  CE2 TYR   129      40.101  46.427  46.983  1.00  0.00           C  
ATOM   2031  CD2 TYR   129      39.011  45.576  47.238  1.00  0.00           C  
ATOM   2032  H   TYR   129      37.767  42.006  44.323  1.00  0.00           H  
ATOM   2033  HA  TYR   129      38.501  42.343  47.165  1.00  0.00           H  
ATOM   2034  HB2 TYR   129      36.733  44.052  45.480  1.00  0.00           H  
ATOM   2035  HB3 TYR   129      36.840  44.181  47.255  1.00  0.00           H  
ATOM   2036  HD1 TYR   129      38.502  44.512  43.978  1.00  0.00           H  
ATOM   2037  HE1 TYR   129      40.526  46.024  43.634  1.00  0.00           H  
ATOM   2038  HH  TYR   129      42.080  47.299  44.630  1.00  0.00           H  
ATOM   2039  HE2 TYR   129      40.456  47.075  47.771  1.00  0.00           H  
ATOM   2040  HD2 TYR   129      38.373  45.647  48.106  1.00  0.00           H  
ATOM   2041  N   MET   130      36.273  41.683  48.182  1.00  0.00           N  
ATOM   2042  CA  MET   130      34.933  41.205  48.709  1.00  0.00           C  
ATOM   2043  C   MET   130      34.255  42.306  49.486  1.00  0.00           C  
ATOM   2044  O   MET   130      34.914  43.001  50.276  1.00  0.00           O  
ATOM   2045  CB  MET   130      35.062  39.992  49.441  1.00  0.00           C  
ATOM   2046  CG  MET   130      36.184  40.026  50.459  1.00  0.00           C  
ATOM   2047  SD  MET   130      36.357  38.556  51.520  1.00  0.00           S  
ATOM   2048  CE  MET   130      34.754  37.839  52.028  1.00  0.00           C  
ATOM   2049  H   MET   130      36.878  42.227  48.780  1.00  0.00           H  
ATOM   2050  HA  MET   130      34.285  41.163  47.833  1.00  0.00           H  
ATOM   2051  HB2 MET   130      34.172  39.726  50.012  1.00  0.00           H  
ATOM   2052  HB3 MET   130      35.237  39.222  48.689  1.00  0.00           H  
ATOM   2053  HG2 MET   130      37.119  40.023  49.900  1.00  0.00           H  
ATOM   2054  HG3 MET   130      36.084  40.924  51.068  1.00  0.00           H  
ATOM   2055  HE1 MET   130      34.766  36.798  52.349  1.00  0.00           H  
ATOM   2056  HE2 MET   130      34.357  38.339  52.912  1.00  0.00           H  
ATOM   2057  HE3 MET   130      34.115  37.747  51.150  1.00  0.00           H  
ATOM   2058  N   TYR   131      32.955  42.442  49.400  1.00  0.00           N  
ATOM   2059  CA  TYR   131      32.199  43.387  50.210  1.00  0.00           C  
ATOM   2060  C   TYR   131      30.738  42.966  50.532  1.00  0.00           C  
ATOM   2061  O   TYR   131      30.244  42.039  49.835  1.00  0.00           O  
ATOM   2062  CB  TYR   131      32.216  44.766  49.467  1.00  0.00           C  
ATOM   2063  CG  TYR   131      33.556  45.579  49.376  1.00  0.00           C  
ATOM   2064  CD1 TYR   131      34.221  45.773  48.179  1.00  0.00           C  
ATOM   2065  CE1 TYR   131      35.355  46.467  47.995  1.00  0.00           C  
ATOM   2066  CZ  TYR   131      35.819  47.139  49.124  1.00  0.00           C  
ATOM   2067  OH  TYR   131      36.850  48.006  49.014  1.00  0.00           O  
ATOM   2068  CE2 TYR   131      35.187  47.007  50.376  1.00  0.00           C  
ATOM   2069  CD2 TYR   131      33.989  46.289  50.474  1.00  0.00           C  
ATOM   2070  H   TYR   131      32.482  41.855  48.727  1.00  0.00           H  
ATOM   2071  HA  TYR   131      32.701  43.602  51.154  1.00  0.00           H  
ATOM   2072  HB2 TYR   131      31.883  44.625  48.439  1.00  0.00           H  
ATOM   2073  HB3 TYR   131      31.496  45.467  49.889  1.00  0.00           H  
ATOM   2074  HD1 TYR   131      33.769  45.246  47.351  1.00  0.00           H  
ATOM   2075  HE1 TYR   131      35.862  46.459  47.041  1.00  0.00           H  
ATOM   2076  HH  TYR   131      37.094  48.444  49.833  1.00  0.00           H  
ATOM   2077  HE2 TYR   131      35.579  47.598  51.190  1.00  0.00           H  
ATOM   2078  HD2 TYR   131      33.524  46.289  51.448  1.00  0.00           H  
ATOM   2079  N   GLN   132      30.185  43.511  51.596  1.00  0.00           N  
ATOM   2080  CA  GLN   132      28.792  43.258  51.894  1.00  0.00           C  
ATOM   2081  C   GLN   132      27.923  44.302  51.173  1.00  0.00           C  
ATOM   2082  O   GLN   132      27.539  45.336  51.687  1.00  0.00           O  
ATOM   2083  CB  GLN   132      28.584  43.306  53.401  1.00  0.00           C  
ATOM   2084  CG  GLN   132      27.301  42.670  53.937  1.00  0.00           C  
ATOM   2085  CD  GLN   132      27.539  42.356  55.349  1.00  0.00           C  
ATOM   2086  OE1 GLN   132      27.762  41.199  55.662  1.00  0.00           O  
ATOM   2087  NE2 GLN   132      27.536  43.335  56.181  1.00  0.00           N  
ATOM   2088  H   GLN   132      30.656  44.221  52.139  1.00  0.00           H  
ATOM   2089  HA  GLN   132      28.627  42.226  51.582  1.00  0.00           H  
ATOM   2090  HB2 GLN   132      29.419  42.714  53.776  1.00  0.00           H  
ATOM   2091  HB3 GLN   132      28.665  44.322  53.787  1.00  0.00           H  
ATOM   2092  HG2 GLN   132      26.486  43.377  53.785  1.00  0.00           H  
ATOM   2093  HG3 GLN   132      27.126  41.812  53.287  1.00  0.00           H  
ATOM   2094 HE21 GLN   132      27.591  44.291  55.859  1.00  0.00           H  
ATOM   2095 HE22 GLN   132      27.974  43.039  57.042  1.00  0.00           H  
ATOM   2096  N   LEU   133      27.756  44.099  49.908  1.00  0.00           N  
ATOM   2097  CA  LEU   133      27.270  44.981  48.895  1.00  0.00           C  
ATOM   2098  C   LEU   133      25.778  45.312  49.126  1.00  0.00           C  
ATOM   2099  O   LEU   133      25.262  46.360  48.683  1.00  0.00           O  
ATOM   2100  CB  LEU   133      27.626  44.531  47.498  1.00  0.00           C  
ATOM   2101  CG  LEU   133      29.109  44.792  47.189  1.00  0.00           C  
ATOM   2102  CD1 LEU   133      29.448  44.463  45.722  1.00  0.00           C  
ATOM   2103  CD2 LEU   133      29.635  46.174  47.487  1.00  0.00           C  
ATOM   2104  H   LEU   133      28.220  43.270  49.568  1.00  0.00           H  
ATOM   2105  HA  LEU   133      27.659  45.985  49.069  1.00  0.00           H  
ATOM   2106  HB2 LEU   133      27.318  43.498  47.338  1.00  0.00           H  
ATOM   2107  HB3 LEU   133      27.035  45.059  46.749  1.00  0.00           H  
ATOM   2108  HG  LEU   133      29.632  44.007  47.736  1.00  0.00           H  
ATOM   2109 HD11 LEU   133      29.074  43.488  45.408  1.00  0.00           H  
ATOM   2110 HD12 LEU   133      28.906  45.190  45.117  1.00  0.00           H  
ATOM   2111 HD13 LEU   133      30.528  44.417  45.582  1.00  0.00           H  
ATOM   2112 HD21 LEU   133      29.589  46.298  48.569  1.00  0.00           H  
ATOM   2113 HD22 LEU   133      30.650  46.164  47.089  1.00  0.00           H  
ATOM   2114 HD23 LEU   133      28.991  46.960  47.092  1.00  0.00           H  
ATOM   2115  N   LEU   134      24.969  44.457  49.750  1.00  0.00           N  
ATOM   2116  CA  LEU   134      23.563  44.721  49.912  1.00  0.00           C  
ATOM   2117  C   LEU   134      23.422  45.975  50.786  1.00  0.00           C  
ATOM   2118  O   LEU   134      22.478  46.750  50.603  1.00  0.00           O  
ATOM   2119  CB  LEU   134      22.909  43.489  50.546  1.00  0.00           C  
ATOM   2120  CG  LEU   134      21.422  43.617  50.707  1.00  0.00           C  
ATOM   2121  CD1 LEU   134      20.699  43.834  49.350  1.00  0.00           C  
ATOM   2122  CD2 LEU   134      20.834  42.349  51.296  1.00  0.00           C  
ATOM   2123  H   LEU   134      25.299  43.572  50.108  1.00  0.00           H  
ATOM   2124  HA  LEU   134      23.142  44.905  48.924  1.00  0.00           H  
ATOM   2125  HB2 LEU   134      23.023  42.546  50.012  1.00  0.00           H  
ATOM   2126  HB3 LEU   134      23.290  43.418  51.565  1.00  0.00           H  
ATOM   2127  HG  LEU   134      21.154  44.402  51.414  1.00  0.00           H  
ATOM   2128 HD11 LEU   134      20.818  44.847  48.966  1.00  0.00           H  
ATOM   2129 HD12 LEU   134      21.128  43.249  48.537  1.00  0.00           H  
ATOM   2130 HD13 LEU   134      19.644  43.726  49.601  1.00  0.00           H  
ATOM   2131 HD21 LEU   134      20.931  41.547  50.564  1.00  0.00           H  
ATOM   2132 HD22 LEU   134      21.497  42.107  52.128  1.00  0.00           H  
ATOM   2133 HD23 LEU   134      19.793  42.400  51.615  1.00  0.00           H  
ATOM   2134  N   ASP   135      24.373  46.196  51.693  1.00  0.00           N  
ATOM   2135  CA  ASP   135      24.483  47.434  52.526  1.00  0.00           C  
ATOM   2136  C   ASP   135      24.627  48.745  51.705  1.00  0.00           C  
ATOM   2137  O   ASP   135      23.906  49.703  52.026  1.00  0.00           O  
ATOM   2138  CB  ASP   135      25.710  47.404  53.458  1.00  0.00           C  
ATOM   2139  CG  ASP   135      25.631  46.319  54.500  1.00  0.00           C  
ATOM   2140  OD1 ASP   135      26.653  45.767  55.050  1.00  0.00           O  
ATOM   2141  OD2 ASP   135      24.495  45.926  54.840  1.00  0.00           O1-
ATOM   2142  H   ASP   135      25.158  45.567  51.596  1.00  0.00           H  
ATOM   2143  HA  ASP   135      23.576  47.687  53.075  1.00  0.00           H  
ATOM   2144  HB2 ASP   135      26.683  47.429  52.968  1.00  0.00           H  
ATOM   2145  HB3 ASP   135      25.740  48.368  53.965  1.00  0.00           H  
ATOM   2146  N   ASP   136      25.467  48.638  50.645  1.00  0.00           N  
ATOM   2147  CA  ASP   136      25.715  49.725  49.763  1.00  0.00           C  
ATOM   2148  C   ASP   136      24.632  49.967  48.679  1.00  0.00           C  
ATOM   2149  O   ASP   136      24.419  51.116  48.418  1.00  0.00           O  
ATOM   2150  CB  ASP   136      27.060  49.697  49.112  1.00  0.00           C  
ATOM   2151  CG  ASP   136      28.273  49.674  50.027  1.00  0.00           C  
ATOM   2152  OD1 ASP   136      29.244  48.943  49.715  1.00  0.00           O  
ATOM   2153  OD2 ASP   136      28.266  50.429  51.048  1.00  0.00           O1-
ATOM   2154  H   ASP   136      25.866  47.735  50.431  1.00  0.00           H  
ATOM   2155  HA  ASP   136      25.720  50.604  50.409  1.00  0.00           H  
ATOM   2156  HB2 ASP   136      27.123  48.828  48.457  1.00  0.00           H  
ATOM   2157  HB3 ASP   136      27.183  50.582  48.488  1.00  0.00           H  
ATOM   2158  N   TYR   137      23.924  48.919  48.264  1.00  0.00           N  
ATOM   2159  CA  TYR   137      22.788  49.090  47.388  1.00  0.00           C  
ATOM   2160  C   TYR   137      21.639  49.847  48.151  1.00  0.00           C  
ATOM   2161  O   TYR   137      21.053  50.835  47.655  1.00  0.00           O  
ATOM   2162  CB  TYR   137      22.330  47.772  46.830  1.00  0.00           C  
ATOM   2163  CG  TYR   137      21.145  47.792  45.839  1.00  0.00           C  
ATOM   2164  CD1 TYR   137      19.983  47.166  46.258  1.00  0.00           C  
ATOM   2165  CE1 TYR   137      18.968  47.014  45.313  1.00  0.00           C  
ATOM   2166  CZ  TYR   137      19.152  47.407  43.968  1.00  0.00           C  
ATOM   2167  OH  TYR   137      18.079  47.408  43.103  1.00  0.00           O  
ATOM   2168  CE2 TYR   137      20.376  47.987  43.628  1.00  0.00           C  
ATOM   2169  CD2 TYR   137      21.412  48.149  44.543  1.00  0.00           C  
ATOM   2170  H   TYR   137      24.206  47.997  48.565  1.00  0.00           H  
ATOM   2171  HA  TYR   137      23.039  49.764  46.569  1.00  0.00           H  
ATOM   2172  HB2 TYR   137      23.111  47.422  46.154  1.00  0.00           H  
ATOM   2173  HB3 TYR   137      22.346  47.060  47.655  1.00  0.00           H  
ATOM   2174  HD1 TYR   137      19.801  46.967  47.304  1.00  0.00           H  
ATOM   2175  HE1 TYR   137      18.042  46.773  45.813  1.00  0.00           H  
ATOM   2176  HH  TYR   137      17.214  47.068  43.342  1.00  0.00           H  
ATOM   2177  HE2 TYR   137      20.551  48.453  42.669  1.00  0.00           H  
ATOM   2178  HD2 TYR   137      22.290  48.676  44.202  1.00  0.00           H  
ATOM   2179  N   LYS   138      21.288  49.385  49.387  1.00  0.00           N  
ATOM   2180  CA  LYS   138      20.134  49.925  50.155  1.00  0.00           C  
ATOM   2181  C   LYS   138      20.505  51.342  50.652  1.00  0.00           C  
ATOM   2182  O   LYS   138      19.601  52.181  50.667  1.00  0.00           O  
ATOM   2183  CB  LYS   138      19.706  48.962  51.264  1.00  0.00           C  
ATOM   2184  CG  LYS   138      19.127  47.647  50.657  1.00  0.00           C  
ATOM   2185  CD  LYS   138      18.867  46.607  51.694  1.00  0.00           C  
ATOM   2186  CE  LYS   138      17.966  45.504  51.088  1.00  0.00           C  
ATOM   2187  NZ  LYS   138      17.544  44.455  52.065  1.00  0.00           N1+
ATOM   2188  H   LYS   138      21.768  48.550  49.691  1.00  0.00           H  
ATOM   2189  HA  LYS   138      19.283  50.066  49.488  1.00  0.00           H  
ATOM   2190  HB2 LYS   138      20.595  48.744  51.856  1.00  0.00           H  
ATOM   2191  HB3 LYS   138      18.853  49.209  51.896  1.00  0.00           H  
ATOM   2192  HG2 LYS   138      18.196  47.912  50.156  1.00  0.00           H  
ATOM   2193  HG3 LYS   138      19.927  47.218  50.052  1.00  0.00           H  
ATOM   2194  HD2 LYS   138      19.775  46.203  52.141  1.00  0.00           H  
ATOM   2195  HD3 LYS   138      18.212  47.003  52.470  1.00  0.00           H  
ATOM   2196  HE2 LYS   138      17.100  46.016  50.668  1.00  0.00           H  
ATOM   2197  HE3 LYS   138      18.375  45.034  50.194  1.00  0.00           H  
ATOM   2198  HZ1 LYS   138      16.887  43.828  51.622  1.00  0.00           H  
ATOM   2199  HZ2 LYS   138      18.255  43.913  52.533  1.00  0.00           H  
ATOM   2200  HZ3 LYS   138      16.974  44.816  52.817  1.00  0.00           H  
ATOM   2201  N   GLU   139      21.769  51.616  50.855  1.00  0.00           N  
ATOM   2202  CA  GLU   139      22.256  52.928  51.096  1.00  0.00           C  
ATOM   2203  C   GLU   139      22.197  53.798  49.838  1.00  0.00           C  
ATOM   2204  O   GLU   139      22.071  54.990  49.948  1.00  0.00           O  
ATOM   2205  CB  GLU   139      23.675  52.803  51.627  1.00  0.00           C  
ATOM   2206  CG  GLU   139      24.303  54.203  51.728  1.00  0.00           C  
ATOM   2207  CD  GLU   139      23.482  55.225  52.451  1.00  0.00           C  
ATOM   2208  OE1 GLU   139      23.565  56.423  52.159  1.00  0.00           O  
ATOM   2209  OE2 GLU   139      22.747  54.893  53.425  1.00  0.00           O1-
ATOM   2210  H   GLU   139      22.395  50.841  51.021  1.00  0.00           H  
ATOM   2211  HA  GLU   139      21.671  53.328  51.924  1.00  0.00           H  
ATOM   2212  HB2 GLU   139      23.626  52.296  52.590  1.00  0.00           H  
ATOM   2213  HB3 GLU   139      24.319  52.289  50.915  1.00  0.00           H  
ATOM   2214  HG2 GLU   139      25.274  54.221  52.223  1.00  0.00           H  
ATOM   2215  HG3 GLU   139      24.618  54.685  50.803  1.00  0.00           H  
ATOM   2216  N   GLY   140      22.085  53.227  48.684  1.00  0.00           N  
ATOM   2217  CA  GLY   140      22.121  53.865  47.424  1.00  0.00           C  
ATOM   2218  C   GLY   140      23.565  54.105  46.944  1.00  0.00           C  
ATOM   2219  O   GLY   140      23.817  54.545  45.795  1.00  0.00           O  
ATOM   2220  H   GLY   140      21.744  52.276  48.682  1.00  0.00           H  
ATOM   2221  HA2 GLY   140      21.632  53.204  46.709  1.00  0.00           H  
ATOM   2222  HA3 GLY   140      21.605  54.815  47.568  1.00  0.00           H  
ATOM   2223  N   ASP   141      24.601  53.709  47.732  1.00  0.00           N  
ATOM   2224  CA  ASP   141      26.029  53.716  47.378  1.00  0.00           C  
ATOM   2225  C   ASP   141      26.415  52.641  46.314  1.00  0.00           C  
ATOM   2226  O   ASP   141      27.624  52.402  46.145  1.00  0.00           O  
ATOM   2227  CB  ASP   141      26.823  53.566  48.637  1.00  0.00           C  
ATOM   2228  CG  ASP   141      26.994  54.877  49.387  1.00  0.00           C  
ATOM   2229  OD1 ASP   141      26.334  55.930  49.078  1.00  0.00           O  
ATOM   2230  OD2 ASP   141      27.767  54.927  50.375  1.00  0.00           O1-
ATOM   2231  H   ASP   141      24.315  53.257  48.589  1.00  0.00           H  
ATOM   2232  HA  ASP   141      26.283  54.684  46.948  1.00  0.00           H  
ATOM   2233  HB2 ASP   141      26.471  52.764  49.287  1.00  0.00           H  
ATOM   2234  HB3 ASP   141      27.837  53.371  48.290  1.00  0.00           H  
ATOM   2235  N   LEU   142      25.402  51.899  45.721  1.00  0.00           N  
ATOM   2236  CA  LEU   142      25.588  50.899  44.596  1.00  0.00           C  
ATOM   2237  C   LEU   142      24.530  51.004  43.462  1.00  0.00           C  
ATOM   2238  O   LEU   142      23.435  51.461  43.824  1.00  0.00           O  
ATOM   2239  CB  LEU   142      25.659  49.544  45.206  1.00  0.00           C  
ATOM   2240  CG  LEU   142      26.325  48.500  44.266  1.00  0.00           C  
ATOM   2241  CD1 LEU   142      27.837  48.560  44.339  1.00  0.00           C  
ATOM   2242  CD2 LEU   142      26.023  47.062  44.738  1.00  0.00           C  
ATOM   2243  H   LEU   142      24.502  51.943  46.178  1.00  0.00           H  
ATOM   2244  HA  LEU   142      26.556  50.970  44.099  1.00  0.00           H  
ATOM   2245  HB2 LEU   142      26.255  49.706  46.105  1.00  0.00           H  
ATOM   2246  HB3 LEU   142      24.660  49.228  45.507  1.00  0.00           H  
ATOM   2247  HG  LEU   142      26.010  48.444  43.224  1.00  0.00           H  
ATOM   2248 HD11 LEU   142      28.250  47.781  43.697  1.00  0.00           H  
ATOM   2249 HD12 LEU   142      28.186  49.546  44.034  1.00  0.00           H  
ATOM   2250 HD13 LEU   142      28.119  48.297  45.359  1.00  0.00           H  
ATOM   2251 HD21 LEU   142      25.012  46.775  44.447  1.00  0.00           H  
ATOM   2252 HD22 LEU   142      26.728  46.332  44.339  1.00  0.00           H  
ATOM   2253 HD23 LEU   142      26.047  47.097  45.827  1.00  0.00           H  
ATOM   2254  N   ARG   143      24.873  50.706  42.190  1.00  0.00           N  
ATOM   2255  CA  ARG   143      23.941  50.701  41.046  1.00  0.00           C  
ATOM   2256  C   ARG   143      24.442  49.724  39.982  1.00  0.00           C  
ATOM   2257  O   ARG   143      25.674  49.620  39.793  1.00  0.00           O  
ATOM   2258  CB  ARG   143      23.715  52.016  40.354  1.00  0.00           C  
ATOM   2259  CG  ARG   143      25.101  52.582  39.871  1.00  0.00           C  
ATOM   2260  CD  ARG   143      24.934  54.151  39.607  1.00  0.00           C  
ATOM   2261  NE  ARG   143      25.264  54.385  38.201  1.00  0.00           N  
ATOM   2262  CZ  ARG   143      24.520  54.959  37.255  1.00  0.00           C  
ATOM   2263  NH1 ARG   143      23.346  55.434  37.384  1.00  0.00           N  
ATOM   2264  NH2 ARG   143      25.065  55.151  36.125  1.00  0.00           N1+
ATOM   2265  H   ARG   143      25.830  50.445  42.003  1.00  0.00           H  
ATOM   2266  HA  ARG   143      22.945  50.376  41.346  1.00  0.00           H  
ATOM   2267  HB2 ARG   143      23.118  51.915  39.448  1.00  0.00           H  
ATOM   2268  HB3 ARG   143      23.139  52.629  41.048  1.00  0.00           H  
ATOM   2269  HG2 ARG   143      25.875  52.468  40.630  1.00  0.00           H  
ATOM   2270  HG3 ARG   143      25.383  52.059  38.958  1.00  0.00           H  
ATOM   2271  HD2 ARG   143      23.915  54.482  39.807  1.00  0.00           H  
ATOM   2272  HD3 ARG   143      25.727  54.629  40.182  1.00  0.00           H  
ATOM   2273  HE  ARG   143      26.102  54.005  37.785  1.00  0.00           H  
ATOM   2274 HH11 ARG   143      22.816  55.099  38.175  1.00  0.00           H  
ATOM   2275 HH12 ARG   143      23.021  56.112  36.709  1.00  0.00           H  
ATOM   2276 HH21 ARG   143      25.977  54.789  35.887  1.00  0.00           H  
ATOM   2277 HH22 ARG   143      24.598  55.563  35.330  1.00  0.00           H  
ATOM   2278  N   ILE   144      23.445  48.936  39.467  1.00  0.00           N  
ATOM   2279  CA  ILE   144      23.644  47.930  38.384  1.00  0.00           C  
ATOM   2280  C   ILE   144      23.712  48.577  37.027  1.00  0.00           C  
ATOM   2281  O   ILE   144      22.949  49.493  36.706  1.00  0.00           O  
ATOM   2282  CB  ILE   144      22.464  46.975  38.390  1.00  0.00           C  
ATOM   2283  CG2 ILE   144      22.682  45.844  37.346  1.00  0.00           C  
ATOM   2284  CG1 ILE   144      22.281  46.358  39.776  1.00  0.00           C  
ATOM   2285  CD1 ILE   144      21.173  45.333  40.090  1.00  0.00           C  
ATOM   2286  H   ILE   144      22.527  49.064  39.869  1.00  0.00           H  
ATOM   2287  HA  ILE   144      24.595  47.429  38.566  1.00  0.00           H  
ATOM   2288  HB  ILE   144      21.521  47.456  38.129  1.00  0.00           H  
ATOM   2289 HG21 ILE   144      23.754  45.741  37.180  1.00  0.00           H  
ATOM   2290 HG22 ILE   144      22.221  44.913  37.675  1.00  0.00           H  
ATOM   2291 HG23 ILE   144      22.127  46.114  36.447  1.00  0.00           H  
ATOM   2292 HG12 ILE   144      23.280  46.016  40.049  1.00  0.00           H  
ATOM   2293 HG13 ILE   144      22.057  47.140  40.502  1.00  0.00           H  
ATOM   2294 HD11 ILE   144      20.242  45.795  39.760  1.00  0.00           H  
ATOM   2295 HD12 ILE   144      21.289  44.367  39.600  1.00  0.00           H  
ATOM   2296 HD13 ILE   144      21.071  45.121  41.154  1.00  0.00           H  
ATOM   2297  N   MET   145      24.646  48.191  36.208  1.00  0.00           N  
ATOM   2298  CA  MET   145      24.876  48.587  34.813  1.00  0.00           C  
ATOM   2299  C   MET   145      24.530  47.394  33.810  1.00  0.00           C  
ATOM   2300  O   MET   145      24.440  46.267  34.238  1.00  0.00           O  
ATOM   2301  CB  MET   145      26.361  49.009  34.651  1.00  0.00           C  
ATOM   2302  CG  MET   145      26.697  50.083  35.694  1.00  0.00           C  
ATOM   2303  SD  MET   145      25.655  51.488  35.814  1.00  0.00           S  
ATOM   2304  CE  MET   145      25.904  51.996  34.080  1.00  0.00           C  
ATOM   2305  H   MET   145      25.252  47.496  36.619  1.00  0.00           H  
ATOM   2306  HA  MET   145      24.290  49.484  34.614  1.00  0.00           H  
ATOM   2307  HB2 MET   145      26.965  48.132  34.886  1.00  0.00           H  
ATOM   2308  HB3 MET   145      26.614  49.201  33.609  1.00  0.00           H  
ATOM   2309  HG2 MET   145      26.988  49.548  36.598  1.00  0.00           H  
ATOM   2310  HG3 MET   145      27.601  50.527  35.277  1.00  0.00           H  
ATOM   2311  HE1 MET   145      25.253  52.817  33.779  1.00  0.00           H  
ATOM   2312  HE2 MET   145      26.905  52.407  33.943  1.00  0.00           H  
ATOM   2313  HE3 MET   145      25.667  51.194  33.381  1.00  0.00           H  
ATOM   2314  N   PRO   146      24.450  47.624  32.484  1.00  0.00           N  
ATOM   2315  CA  PRO   146      24.389  46.460  31.463  1.00  0.00           C  
ATOM   2316  C   PRO   146      25.791  45.884  31.087  1.00  0.00           C  
ATOM   2317  O   PRO   146      26.777  46.566  31.330  1.00  0.00           O  
ATOM   2318  CD  PRO   146      24.384  48.885  31.879  1.00  0.00           C  
ATOM   2319  CG  PRO   146      24.118  48.646  30.424  1.00  0.00           C  
ATOM   2320  CB  PRO   146      23.753  47.173  30.249  1.00  0.00           C  
ATOM   2321  HD2 PRO   146      25.362  49.327  32.071  1.00  0.00           H  
ATOM   2322  HD3 PRO   146      23.586  49.528  32.251  1.00  0.00           H  
ATOM   2323  HG2 PRO   146      25.027  48.692  29.825  1.00  0.00           H  
ATOM   2324  HG3 PRO   146      23.326  49.261  29.997  1.00  0.00           H  
ATOM   2325  HB2 PRO   146      24.127  46.743  29.319  1.00  0.00           H  
ATOM   2326  HB3 PRO   146      22.666  47.123  30.182  1.00  0.00           H  
ATOM   2327  HA  PRO   146      23.805  45.615  31.828  1.00  0.00           H  
ATOM   2328  N   ASP   147      25.795  44.708  30.422  1.00  0.00           N  
ATOM   2329  CA  ASP   147      26.995  43.953  30.196  1.00  0.00           C  
ATOM   2330  C   ASP   147      27.188  43.473  28.770  1.00  0.00           C  
ATOM   2331  O   ASP   147      26.616  42.411  28.396  1.00  0.00           O  
ATOM   2332  CB  ASP   147      27.092  42.848  31.264  1.00  0.00           C  
ATOM   2333  CG  ASP   147      28.340  41.979  31.242  1.00  0.00           C  
ATOM   2334  OD1 ASP   147      29.281  42.188  30.403  1.00  0.00           O  
ATOM   2335  OD2 ASP   147      28.457  41.106  32.185  1.00  0.00           O1-
ATOM   2336  H   ASP   147      24.919  44.225  30.278  1.00  0.00           H  
ATOM   2337  HA  ASP   147      27.825  44.618  30.438  1.00  0.00           H  
ATOM   2338  HB2 ASP   147      26.950  43.380  32.205  1.00  0.00           H  
ATOM   2339  HB3 ASP   147      26.306  42.115  31.082  1.00  0.00           H  
ATOM   2340  N   SER   148      27.988  44.165  27.998  1.00  0.00           N  
ATOM   2341  CA  SER   148      28.564  45.514  28.255  1.00  0.00           C  
ATOM   2342  C   SER   148      28.648  46.235  26.855  1.00  0.00           C  
ATOM   2343  O   SER   148      28.835  45.627  25.805  1.00  0.00           O  
ATOM   2344  CB  SER   148      29.960  45.406  28.868  1.00  0.00           C  
ATOM   2345  OG  SER   148      30.542  46.711  29.069  1.00  0.00           O  
ATOM   2346  H   SER   148      27.926  43.948  27.014  1.00  0.00           H  
ATOM   2347  HA  SER   148      27.911  46.171  28.832  1.00  0.00           H  
ATOM   2348  HB2 SER   148      29.878  44.987  29.871  1.00  0.00           H  
ATOM   2349  HB3 SER   148      30.617  44.834  28.213  1.00  0.00           H  
ATOM   2350  HG  SER   148      31.498  46.661  29.002  1.00  0.00           H  
ATOM   2351  N   ASN   149      28.564  47.545  26.888  1.00  0.00           N  
ATOM   2352  CA  ASN   149      28.749  48.465  25.750  1.00  0.00           C  
ATOM   2353  C   ASN   149      30.280  48.590  25.357  1.00  0.00           C  
ATOM   2354  O   ASN   149      30.634  49.256  24.455  1.00  0.00           O  
ATOM   2355  CB  ASN   149      28.211  49.938  26.009  1.00  0.00           C  
ATOM   2356  CG  ASN   149      28.899  50.633  27.210  1.00  0.00           C  
ATOM   2357  OD1 ASN   149      28.781  50.162  28.347  1.00  0.00           O  
ATOM   2358  ND2 ASN   149      29.375  51.817  26.944  1.00  0.00           N  
ATOM   2359  H   ASN   149      28.587  48.030  27.774  1.00  0.00           H  
ATOM   2360  HA  ASN   149      28.299  48.081  24.834  1.00  0.00           H  
ATOM   2361  HB2 ASN   149      28.342  50.555  25.121  1.00  0.00           H  
ATOM   2362  HB3 ASN   149      27.149  49.867  26.243  1.00  0.00           H  
ATOM   2363 HD21 ASN   149      29.441  52.140  25.989  1.00  0.00           H  
ATOM   2364 HD22 ASN   149      29.923  52.293  27.646  1.00  0.00           H  
ATOM   2365  N   ASP   150      31.180  47.915  26.185  1.00  0.00           N  
ATOM   2366  CA  ASP   150      32.670  47.764  25.929  1.00  0.00           C  
ATOM   2367  C   ASP   150      33.171  46.356  25.666  1.00  0.00           C  
ATOM   2368  O   ASP   150      34.370  46.097  25.654  1.00  0.00           O  
ATOM   2369  CB  ASP   150      33.473  48.521  27.019  1.00  0.00           C  
ATOM   2370  CG  ASP   150      33.596  47.789  28.380  1.00  0.00           C  
ATOM   2371  OD1 ASP   150      33.183  46.632  28.634  1.00  0.00           O  
ATOM   2372  OD2 ASP   150      34.203  48.442  29.285  1.00  0.00           O1-
ATOM   2373  H   ASP   150      30.929  47.452  27.047  1.00  0.00           H  
ATOM   2374  HA  ASP   150      32.864  48.389  25.057  1.00  0.00           H  
ATOM   2375  HB2 ASP   150      34.528  48.608  26.760  1.00  0.00           H  
ATOM   2376  HB3 ASP   150      33.035  49.511  27.147  1.00  0.00           H  
ATOM   2377  N   SER   151      32.263  45.465  25.393  1.00  0.00           N  
ATOM   2378  CA  SER   151      32.602  44.128  24.911  1.00  0.00           C  
ATOM   2379  C   SER   151      32.544  44.065  23.356  1.00  0.00           C  
ATOM   2380  O   SER   151      33.375  43.414  22.779  1.00  0.00           O  
ATOM   2381  CB  SER   151      31.732  42.986  25.516  1.00  0.00           C  
ATOM   2382  OG  SER   151      31.867  43.025  26.915  1.00  0.00           O  
ATOM   2383  H   SER   151      31.285  45.716  25.363  1.00  0.00           H  
ATOM   2384  HA  SER   151      33.633  43.901  25.184  1.00  0.00           H  
ATOM   2385  HB2 SER   151      30.687  43.114  25.234  1.00  0.00           H  
ATOM   2386  HB3 SER   151      32.211  42.041  25.259  1.00  0.00           H  
ATOM   2387  HG  SER   151      31.190  42.383  27.142  1.00  0.00           H  
ATOM   2388  N   PRO   152      31.618  44.782  22.614  1.00  0.00           N  
ATOM   2389  CA  PRO   152      31.635  44.821  21.171  1.00  0.00           C  
ATOM   2390  C   PRO   152      32.970  45.312  20.562  1.00  0.00           C  
ATOM   2391  O   PRO   152      33.301  44.862  19.490  1.00  0.00           O  
ATOM   2392  CD  PRO   152      30.424  45.383  23.118  1.00  0.00           C  
ATOM   2393  CG  PRO   152      29.488  45.437  21.873  1.00  0.00           C  
ATOM   2394  CB  PRO   152      30.457  45.688  20.719  1.00  0.00           C  
ATOM   2395  HD2 PRO   152      30.641  46.397  23.451  1.00  0.00           H  
ATOM   2396  HD3 PRO   152      30.086  44.812  23.983  1.00  0.00           H  
ATOM   2397  HG2 PRO   152      28.656  46.116  22.059  1.00  0.00           H  
ATOM   2398  HG3 PRO   152      28.956  44.497  21.727  1.00  0.00           H  
ATOM   2399  HB2 PRO   152      30.716  46.746  20.757  1.00  0.00           H  
ATOM   2400  HB3 PRO   152      30.075  45.396  19.741  1.00  0.00           H  
ATOM   2401  HA  PRO   152      31.434  43.794  20.864  1.00  0.00           H  
ATOM   2402  N   PRO   153      33.790  46.204  21.171  1.00  0.00           N  
ATOM   2403  CA  PRO   153      35.155  46.470  20.683  1.00  0.00           C  
ATOM   2404  C   PRO   153      36.186  45.326  20.753  1.00  0.00           C  
ATOM   2405  O   PRO   153      37.201  45.265  20.019  1.00  0.00           O  
ATOM   2406  CD  PRO   153      33.422  47.105  22.303  1.00  0.00           C  
ATOM   2407  CG  PRO   153      34.387  48.294  22.050  1.00  0.00           C  
ATOM   2408  CB  PRO   153      35.683  47.634  21.537  1.00  0.00           C  
ATOM   2409  HD2 PRO   153      33.767  46.711  23.259  1.00  0.00           H  
ATOM   2410  HD3 PRO   153      32.384  47.434  22.339  1.00  0.00           H  
ATOM   2411  HG2 PRO   153      34.416  48.742  23.044  1.00  0.00           H  
ATOM   2412  HG3 PRO   153      33.926  48.942  21.305  1.00  0.00           H  
ATOM   2413  HB2 PRO   153      36.300  47.299  22.370  1.00  0.00           H  
ATOM   2414  HB3 PRO   153      36.285  48.320  20.941  1.00  0.00           H  
ATOM   2415  HA  PRO   153      35.173  46.801  19.644  1.00  0.00           H  
ATOM   2416  N   ALA   154      35.963  44.493  21.745  1.00  0.00           N  
ATOM   2417  CA  ALA   154      36.902  43.535  22.362  1.00  0.00           C  
ATOM   2418  C   ALA   154      36.603  42.053  21.961  1.00  0.00           C  
ATOM   2419  O   ALA   154      37.358  41.180  22.358  1.00  0.00           O  
ATOM   2420  CB  ALA   154      36.952  43.744  23.882  1.00  0.00           C  
ATOM   2421  H   ALA   154      35.141  44.802  22.243  1.00  0.00           H  
ATOM   2422  HA  ALA   154      37.942  43.719  22.091  1.00  0.00           H  
ATOM   2423  HB1 ALA   154      37.831  43.293  24.343  1.00  0.00           H  
ATOM   2424  HB2 ALA   154      36.970  44.820  24.056  1.00  0.00           H  
ATOM   2425  HB3 ALA   154      36.037  43.483  24.414  1.00  0.00           H  
ATOM   2426  N   GLU   155      35.416  41.785  21.441  1.00  0.00           N  
ATOM   2427  CA  GLU   155      35.183  40.491  20.827  1.00  0.00           C  
ATOM   2428  C   GLU   155      36.073  40.176  19.602  1.00  0.00           C  
ATOM   2429  O   GLU   155      36.464  41.044  18.818  1.00  0.00           O  
ATOM   2430  CB  GLU   155      33.784  40.568  20.258  1.00  0.00           C  
ATOM   2431  CG  GLU   155      33.237  39.219  19.866  1.00  0.00           C  
ATOM   2432  CD  GLU   155      31.821  39.247  19.209  1.00  0.00           C  
ATOM   2433  OE1 GLU   155      30.995  40.195  19.426  1.00  0.00           O  
ATOM   2434  OE2 GLU   155      31.394  38.307  18.562  1.00  0.00           O1-
ATOM   2435  H   GLU   155      34.713  42.507  21.373  1.00  0.00           H  
ATOM   2436  HA  GLU   155      35.256  39.697  21.570  1.00  0.00           H  
ATOM   2437  HB2 GLU   155      33.134  41.031  21.001  1.00  0.00           H  
ATOM   2438  HB3 GLU   155      33.676  41.186  19.367  1.00  0.00           H  
ATOM   2439  HG2 GLU   155      33.865  38.575  19.251  1.00  0.00           H  
ATOM   2440  HG3 GLU   155      33.130  38.762  20.849  1.00  0.00           H  
ATOM   2441  N   ARG   156      36.513  38.877  19.553  1.00  0.00           N  
ATOM   2442  CA  ARG   156      37.561  38.329  18.641  1.00  0.00           C  
ATOM   2443  C   ARG   156      36.861  37.163  17.888  1.00  0.00           C  
ATOM   2444  O   ARG   156      35.790  36.662  18.240  1.00  0.00           O  
ATOM   2445  CB  ARG   156      38.688  37.836  19.523  1.00  0.00           C  
ATOM   2446  CG  ARG   156      39.509  38.777  20.434  1.00  0.00           C  
ATOM   2447  CD  ARG   156      40.267  39.846  19.707  1.00  0.00           C  
ATOM   2448  NE  ARG   156      39.367  40.958  19.324  1.00  0.00           N  
ATOM   2449  CZ  ARG   156      39.686  42.087  18.766  1.00  0.00           C  
ATOM   2450  NH1 ARG   156      40.918  42.520  18.497  1.00  0.00           N  
ATOM   2451  NH2 ARG   156      38.701  42.787  18.272  1.00  0.00           N1+
ATOM   2452  H   ARG   156      36.082  38.257  20.224  1.00  0.00           H  
ATOM   2453  HA  ARG   156      37.867  39.048  17.881  1.00  0.00           H  
ATOM   2454  HB2 ARG   156      38.357  36.921  20.014  1.00  0.00           H  
ATOM   2455  HB3 ARG   156      39.433  37.463  18.820  1.00  0.00           H  
ATOM   2456  HG2 ARG   156      38.890  39.196  21.227  1.00  0.00           H  
ATOM   2457  HG3 ARG   156      40.360  38.190  20.779  1.00  0.00           H  
ATOM   2458  HD2 ARG   156      41.052  40.192  20.379  1.00  0.00           H  
ATOM   2459  HD3 ARG   156      40.654  39.503  18.747  1.00  0.00           H  
ATOM   2460  HE  ARG   156      38.372  40.827  19.439  1.00  0.00           H  
ATOM   2461 HH11 ARG   156      41.707  42.118  18.984  1.00  0.00           H  
ATOM   2462 HH12 ARG   156      41.091  43.333  17.923  1.00  0.00           H  
ATOM   2463 HH21 ARG   156      37.749  42.451  18.259  1.00  0.00           H  
ATOM   2464 HH22 ARG   156      38.859  43.706  17.884  1.00  0.00           H  
ATOM   2465  N   GLU   157      37.600  36.781  16.860  1.00  0.00           N  
ATOM   2466  CA  GLU   157      37.135  35.682  16.015  1.00  0.00           C  
ATOM   2467  C   GLU   157      37.037  34.268  16.629  1.00  0.00           C  
ATOM   2468  O   GLU   157      37.778  33.960  17.564  1.00  0.00           O  
ATOM   2469  CB  GLU   157      37.977  35.610  14.778  1.00  0.00           C  
ATOM   2470  CG  GLU   157      38.206  36.769  13.880  1.00  0.00           C  
ATOM   2471  CD  GLU   157      37.045  37.215  13.011  1.00  0.00           C  
ATOM   2472  OE1 GLU   157      35.902  36.996  13.467  1.00  0.00           O  
ATOM   2473  OE2 GLU   157      37.227  37.823  11.985  1.00  0.00           O1-
ATOM   2474  H   GLU   157      38.342  37.392  16.550  1.00  0.00           H  
ATOM   2475  HA  GLU   157      36.148  36.013  15.693  1.00  0.00           H  
ATOM   2476  HB2 GLU   157      38.893  35.396  15.330  1.00  0.00           H  
ATOM   2477  HB3 GLU   157      37.540  34.812  14.178  1.00  0.00           H  
ATOM   2478  HG2 GLU   157      38.502  37.671  14.414  1.00  0.00           H  
ATOM   2479  HG3 GLU   157      39.120  36.579  13.318  1.00  0.00           H  
ATOM   2480  N   PRO   158      36.052  33.454  16.085  1.00  0.00           N  
ATOM   2481  CA  PRO   158      35.773  32.129  16.561  1.00  0.00           C  
ATOM   2482  C   PRO   158      37.054  31.191  16.607  1.00  0.00           C  
ATOM   2483  O   PRO   158      38.086  31.448  16.000  1.00  0.00           O  
ATOM   2484  CD  PRO   158      35.039  33.804  15.114  1.00  0.00           C  
ATOM   2485  CG  PRO   158      33.901  32.849  15.299  1.00  0.00           C  
ATOM   2486  CB  PRO   158      34.677  31.576  15.653  1.00  0.00           C  
ATOM   2487  HD2 PRO   158      35.364  33.701  14.078  1.00  0.00           H  
ATOM   2488  HD3 PRO   158      34.685  34.823  15.272  1.00  0.00           H  
ATOM   2489  HG2 PRO   158      33.284  32.602  14.435  1.00  0.00           H  
ATOM   2490  HG3 PRO   158      33.379  33.167  16.201  1.00  0.00           H  
ATOM   2491  HB2 PRO   158      35.032  31.023  14.784  1.00  0.00           H  
ATOM   2492  HB3 PRO   158      34.094  30.834  16.198  1.00  0.00           H  
ATOM   2493  HA  PRO   158      35.376  32.130  17.576  1.00  0.00           H  
ATOM   2494  N   GLY   159      36.933  30.047  17.266  1.00  0.00           N  
ATOM   2495  CA  GLY   159      37.923  28.980  17.524  1.00  0.00           C  
ATOM   2496  C   GLY   159      39.034  29.344  18.528  1.00  0.00           C  
ATOM   2497  O   GLY   159      39.049  30.423  18.993  1.00  0.00           O  
ATOM   2498  H   GLY   159      36.001  29.777  17.548  1.00  0.00           H  
ATOM   2499  HA2 GLY   159      37.437  28.068  17.871  1.00  0.00           H  
ATOM   2500  HA3 GLY   159      38.330  28.692  16.555  1.00  0.00           H  
ATOM   2501  N   GLU   160      39.770  28.326  18.945  1.00  0.00           N  
ATOM   2502  CA  GLU   160      41.012  28.401  19.739  1.00  0.00           C  
ATOM   2503  C   GLU   160      40.844  28.876  21.199  1.00  0.00           C  
ATOM   2504  O   GLU   160      41.646  28.570  22.128  1.00  0.00           O  
ATOM   2505  CB  GLU   160      42.116  29.084  18.959  1.00  0.00           C  
ATOM   2506  CG  GLU   160      42.450  28.572  17.514  1.00  0.00           C  
ATOM   2507  CD  GLU   160      41.579  29.065  16.346  1.00  0.00           C  
ATOM   2508  OE1 GLU   160      40.998  28.227  15.639  1.00  0.00           O  
ATOM   2509  OE2 GLU   160      41.451  30.214  16.180  1.00  0.00           O1-
ATOM   2510  H   GLU   160      39.489  27.386  18.703  1.00  0.00           H  
ATOM   2511  HA  GLU   160      41.414  27.401  19.898  1.00  0.00           H  
ATOM   2512  HB2 GLU   160      41.998  30.167  18.992  1.00  0.00           H  
ATOM   2513  HB3 GLU   160      43.047  28.906  19.497  1.00  0.00           H  
ATOM   2514  HG2 GLU   160      43.467  28.902  17.295  1.00  0.00           H  
ATOM   2515  HG3 GLU   160      42.237  27.509  17.631  1.00  0.00           H  
ATOM   2516  N   VAL   161      39.690  29.413  21.490  1.00  0.00           N  
ATOM   2517  CA  VAL   161      39.190  29.594  22.899  1.00  0.00           C  
ATOM   2518  C   VAL   161      38.635  28.350  23.620  1.00  0.00           C  
ATOM   2519  O   VAL   161      37.384  28.090  23.539  1.00  0.00           O  
ATOM   2520  CB  VAL   161      38.180  30.699  22.816  1.00  0.00           C  
ATOM   2521  CG1 VAL   161      37.736  31.041  24.217  1.00  0.00           C  
ATOM   2522  CG2 VAL   161      38.759  31.984  22.147  1.00  0.00           C  
ATOM   2523  H   VAL   161      38.963  29.508  20.795  1.00  0.00           H  
ATOM   2524  HA  VAL   161      40.031  30.009  23.455  1.00  0.00           H  
ATOM   2525  HB  VAL   161      37.270  30.393  22.299  1.00  0.00           H  
ATOM   2526 HG11 VAL   161      37.228  32.005  24.198  1.00  0.00           H  
ATOM   2527 HG12 VAL   161      36.966  30.413  24.667  1.00  0.00           H  
ATOM   2528 HG13 VAL   161      38.544  31.109  24.946  1.00  0.00           H  
ATOM   2529 HG21 VAL   161      39.273  32.556  22.920  1.00  0.00           H  
ATOM   2530 HG22 VAL   161      39.476  31.833  21.341  1.00  0.00           H  
ATOM   2531 HG23 VAL   161      37.928  32.575  21.765  1.00  0.00           H  
ATOM   2532  N   VAL   162      39.567  27.617  24.292  1.00  0.00           N  
ATOM   2533  CA  VAL   162      39.291  26.464  25.241  1.00  0.00           C  
ATOM   2534  C   VAL   162      38.210  26.872  26.208  1.00  0.00           C  
ATOM   2535  O   VAL   162      38.063  28.082  26.416  1.00  0.00           O  
ATOM   2536  CB  VAL   162      40.608  25.994  26.006  1.00  0.00           C  
ATOM   2537  CG1 VAL   162      41.703  25.624  24.978  1.00  0.00           C  
ATOM   2538  CG2 VAL   162      41.126  27.185  26.909  1.00  0.00           C  
ATOM   2539  H   VAL   162      40.523  27.923  24.176  1.00  0.00           H  
ATOM   2540  HA  VAL   162      38.864  25.651  24.654  1.00  0.00           H  
ATOM   2541  HB  VAL   162      40.345  25.194  26.698  1.00  0.00           H  
ATOM   2542 HG11 VAL   162      41.352  24.913  24.230  1.00  0.00           H  
ATOM   2543 HG12 VAL   162      41.972  26.490  24.372  1.00  0.00           H  
ATOM   2544 HG13 VAL   162      42.660  25.502  25.486  1.00  0.00           H  
ATOM   2545 HG21 VAL   162      41.851  26.799  27.625  1.00  0.00           H  
ATOM   2546 HG22 VAL   162      41.628  27.983  26.361  1.00  0.00           H  
ATOM   2547 HG23 VAL   162      40.332  27.641  27.500  1.00  0.00           H  
ATOM   2548  N   ASP   163      37.489  25.892  26.804  1.00  0.00           N  
ATOM   2549  CA  ASP   163      36.444  26.153  27.721  1.00  0.00           C  
ATOM   2550  C   ASP   163      36.913  26.638  29.166  1.00  0.00           C  
ATOM   2551  O   ASP   163      36.200  27.298  29.896  1.00  0.00           O  
ATOM   2552  CB  ASP   163      35.524  24.929  27.917  1.00  0.00           C  
ATOM   2553  CG  ASP   163      34.660  24.422  26.751  1.00  0.00           C  
ATOM   2554  OD1 ASP   163      34.324  23.229  26.803  1.00  0.00           O  
ATOM   2555  OD2 ASP   163      34.281  25.222  25.889  1.00  0.00           O1-
ATOM   2556  H   ASP   163      37.686  24.927  26.580  1.00  0.00           H  
ATOM   2557  HA  ASP   163      35.881  27.008  27.346  1.00  0.00           H  
ATOM   2558  HB2 ASP   163      35.971  24.100  28.468  1.00  0.00           H  
ATOM   2559  HB3 ASP   163      34.777  25.099  28.692  1.00  0.00           H  
ATOM   2560  N   SER   164      38.136  26.291  29.565  1.00  0.00           N  
ATOM   2561  CA  SER   164      38.705  26.827  30.791  1.00  0.00           C  
ATOM   2562  C   SER   164      40.157  27.168  30.555  1.00  0.00           C  
ATOM   2563  O   SER   164      40.838  26.271  30.132  1.00  0.00           O  
ATOM   2564  CB  SER   164      38.484  25.798  31.879  1.00  0.00           C  
ATOM   2565  OG  SER   164      39.029  26.171  33.104  1.00  0.00           O  
ATOM   2566  H   SER   164      38.697  25.718  28.950  1.00  0.00           H  
ATOM   2567  HA  SER   164      38.180  27.739  31.079  1.00  0.00           H  
ATOM   2568  HB2 SER   164      37.395  25.732  31.876  1.00  0.00           H  
ATOM   2569  HB3 SER   164      38.819  24.796  31.611  1.00  0.00           H  
ATOM   2570  HG  SER   164      38.776  25.518  33.761  1.00  0.00           H  
ATOM   2571  N   LEU   165      40.666  28.356  30.932  1.00  0.00           N  
ATOM   2572  CA  LEU   165      42.078  28.694  30.863  1.00  0.00           C  
ATOM   2573  C   LEU   165      42.840  28.453  32.135  1.00  0.00           C  
ATOM   2574  O   LEU   165      44.030  28.786  32.269  1.00  0.00           O  
ATOM   2575  CB  LEU   165      42.206  30.179  30.424  1.00  0.00           C  
ATOM   2576  CG  LEU   165      42.002  30.371  28.951  1.00  0.00           C  
ATOM   2577  CD1 LEU   165      41.888  31.879  28.628  1.00  0.00           C  
ATOM   2578  CD2 LEU   165      43.196  29.770  28.177  1.00  0.00           C  
ATOM   2579  H   LEU   165      39.998  29.112  30.969  1.00  0.00           H  
ATOM   2580  HA  LEU   165      42.576  28.083  30.111  1.00  0.00           H  
ATOM   2581  HB2 LEU   165      41.457  30.780  30.939  1.00  0.00           H  
ATOM   2582  HB3 LEU   165      43.216  30.542  30.617  1.00  0.00           H  
ATOM   2583  HG  LEU   165      41.134  29.817  28.595  1.00  0.00           H  
ATOM   2584 HD11 LEU   165      41.022  32.303  29.136  1.00  0.00           H  
ATOM   2585 HD12 LEU   165      42.704  32.409  29.121  1.00  0.00           H  
ATOM   2586 HD13 LEU   165      41.782  31.988  27.548  1.00  0.00           H  
ATOM   2587 HD21 LEU   165      44.166  30.244  28.329  1.00  0.00           H  
ATOM   2588 HD22 LEU   165      43.174  28.695  28.356  1.00  0.00           H  
ATOM   2589 HD23 LEU   165      43.007  29.742  27.104  1.00  0.00           H  
ATOM   2590  N   VAL   166      42.186  27.804  33.113  1.00  0.00           N  
ATOM   2591  CA  VAL   166      42.657  27.587  34.429  1.00  0.00           C  
ATOM   2592  C   VAL   166      43.882  26.674  34.357  1.00  0.00           C  
ATOM   2593  O   VAL   166      43.823  25.572  33.774  1.00  0.00           O  
ATOM   2594  CB  VAL   166      41.578  27.073  35.343  1.00  0.00           C  
ATOM   2595  CG1 VAL   166      42.168  26.610  36.680  1.00  0.00           C  
ATOM   2596  CG2 VAL   166      40.426  28.108  35.507  1.00  0.00           C  
ATOM   2597  H   VAL   166      41.400  27.219  32.868  1.00  0.00           H  
ATOM   2598  HA  VAL   166      43.081  28.539  34.752  1.00  0.00           H  
ATOM   2599  HB  VAL   166      41.150  26.246  34.776  1.00  0.00           H  
ATOM   2600 HG11 VAL   166      42.628  25.622  36.645  1.00  0.00           H  
ATOM   2601 HG12 VAL   166      42.877  27.341  37.069  1.00  0.00           H  
ATOM   2602 HG13 VAL   166      41.465  26.536  37.509  1.00  0.00           H  
ATOM   2603 HG21 VAL   166      39.930  28.257  34.548  1.00  0.00           H  
ATOM   2604 HG22 VAL   166      39.655  27.747  36.187  1.00  0.00           H  
ATOM   2605 HG23 VAL   166      40.827  28.990  36.006  1.00  0.00           H  
ATOM   2606  N   GLY   167      44.980  27.176  34.923  1.00  0.00           N  
ATOM   2607  CA  GLY   167      46.262  26.472  34.898  1.00  0.00           C  
ATOM   2608  C   GLY   167      47.344  26.908  33.862  1.00  0.00           C  
ATOM   2609  O   GLY   167      48.530  26.737  34.100  1.00  0.00           O  
ATOM   2610  H   GLY   167      44.939  27.946  35.575  1.00  0.00           H  
ATOM   2611  HA2 GLY   167      46.875  26.543  35.797  1.00  0.00           H  
ATOM   2612  HA3 GLY   167      46.123  25.400  34.757  1.00  0.00           H  
ATOM   2613  N   LYS   168      46.950  27.548  32.764  1.00  0.00           N  
ATOM   2614  CA  LYS   168      47.901  28.207  31.863  1.00  0.00           C  
ATOM   2615  C   LYS   168      48.779  29.311  32.501  1.00  0.00           C  
ATOM   2616  O   LYS   168      48.283  30.089  33.287  1.00  0.00           O  
ATOM   2617  CB  LYS   168      46.982  28.917  30.741  1.00  0.00           C  
ATOM   2618  CG  LYS   168      46.764  27.929  29.537  1.00  0.00           C  
ATOM   2619  CD  LYS   168      45.850  26.741  29.857  1.00  0.00           C  
ATOM   2620  CE  LYS   168      45.199  26.202  28.523  1.00  0.00           C  
ATOM   2621  NZ  LYS   168      44.235  25.122  28.752  1.00  0.00           N1+
ATOM   2622  H   LYS   168      45.973  27.792  32.684  1.00  0.00           H  
ATOM   2623  HA  LYS   168      48.563  27.460  31.425  1.00  0.00           H  
ATOM   2624  HB2 LYS   168      46.095  29.345  31.208  1.00  0.00           H  
ATOM   2625  HB3 LYS   168      47.518  29.773  30.329  1.00  0.00           H  
ATOM   2626  HG2 LYS   168      46.251  28.454  28.732  1.00  0.00           H  
ATOM   2627  HG3 LYS   168      47.724  27.482  29.280  1.00  0.00           H  
ATOM   2628  HD2 LYS   168      46.359  25.973  30.439  1.00  0.00           H  
ATOM   2629  HD3 LYS   168      45.170  27.246  30.543  1.00  0.00           H  
ATOM   2630  HE2 LYS   168      44.736  27.033  27.992  1.00  0.00           H  
ATOM   2631  HE3 LYS   168      45.985  25.794  27.887  1.00  0.00           H  
ATOM   2632  HZ1 LYS   168      44.777  24.290  28.944  1.00  0.00           H  
ATOM   2633  HZ2 LYS   168      43.729  25.339  29.598  1.00  0.00           H  
ATOM   2634  HZ3 LYS   168      43.555  24.929  28.031  1.00  0.00           H  
ATOM   2635  N   GLN   169      50.028  29.339  32.098  1.00  0.00           N  
ATOM   2636  CA  GLN   169      50.826  30.510  32.375  1.00  0.00           C  
ATOM   2637  C   GLN   169      50.394  31.697  31.496  1.00  0.00           C  
ATOM   2638  O   GLN   169      49.850  31.431  30.414  1.00  0.00           O  
ATOM   2639  CB  GLN   169      52.360  30.220  32.118  1.00  0.00           C  
ATOM   2640  CG  GLN   169      52.970  29.230  33.159  1.00  0.00           C  
ATOM   2641  CD  GLN   169      54.475  28.938  32.955  1.00  0.00           C  
ATOM   2642  OE1 GLN   169      55.049  29.187  31.902  1.00  0.00           O  
ATOM   2643  NE2 GLN   169      55.059  28.376  33.973  1.00  0.00           N  
ATOM   2644  H   GLN   169      50.252  28.790  31.280  1.00  0.00           H  
ATOM   2645  HA  GLN   169      50.791  30.732  33.441  1.00  0.00           H  
ATOM   2646  HB2 GLN   169      52.554  29.842  31.114  1.00  0.00           H  
ATOM   2647  HB3 GLN   169      52.960  31.129  32.150  1.00  0.00           H  
ATOM   2648  HG2 GLN   169      52.862  29.653  34.158  1.00  0.00           H  
ATOM   2649  HG3 GLN   169      52.290  28.381  33.080  1.00  0.00           H  
ATOM   2650 HE21 GLN   169      54.469  28.001  34.703  1.00  0.00           H  
ATOM   2651 HE22 GLN   169      55.958  27.955  33.795  1.00  0.00           H  
ATOM   2652  N   VAL   170      50.394  32.944  31.960  1.00  0.00           N  
ATOM   2653  CA  VAL   170      49.677  34.136  31.401  1.00  0.00           C  
ATOM   2654  C   VAL   170      50.464  35.382  31.815  1.00  0.00           C  
ATOM   2655  O   VAL   170      50.653  35.615  33.036  1.00  0.00           O  
ATOM   2656  CB  VAL   170      48.194  34.335  31.816  1.00  0.00           C  
ATOM   2657  CG1 VAL   170      47.332  33.333  31.055  1.00  0.00           C  
ATOM   2658  CG2 VAL   170      47.912  34.185  33.316  1.00  0.00           C  
ATOM   2659  H   VAL   170      50.642  33.010  32.936  1.00  0.00           H  
ATOM   2660  HA  VAL   170      49.749  34.103  30.314  1.00  0.00           H  
ATOM   2661  HB  VAL   170      47.838  35.330  31.550  1.00  0.00           H  
ATOM   2662 HG11 VAL   170      46.274  33.441  31.294  1.00  0.00           H  
ATOM   2663 HG12 VAL   170      47.592  33.441  30.001  1.00  0.00           H  
ATOM   2664 HG13 VAL   170      47.590  32.300  31.291  1.00  0.00           H  
ATOM   2665 HG21 VAL   170      46.874  34.465  33.496  1.00  0.00           H  
ATOM   2666 HG22 VAL   170      48.044  33.137  33.585  1.00  0.00           H  
ATOM   2667 HG23 VAL   170      48.525  34.806  33.969  1.00  0.00           H  
ATOM   2668  N   GLU   171      50.827  36.259  30.869  1.00  0.00           N  
ATOM   2669  CA  GLU   171      51.609  37.461  31.115  1.00  0.00           C  
ATOM   2670  C   GLU   171      50.995  38.656  30.344  1.00  0.00           C  
ATOM   2671  O   GLU   171      50.161  38.527  29.457  1.00  0.00           O  
ATOM   2672  CB  GLU   171      53.079  37.186  30.657  1.00  0.00           C  
ATOM   2673  CG  GLU   171      53.119  36.613  29.271  1.00  0.00           C  
ATOM   2674  CD  GLU   171      52.818  35.123  29.158  1.00  0.00           C  
ATOM   2675  OE1 GLU   171      53.696  34.328  29.532  1.00  0.00           O  
ATOM   2676  OE2 GLU   171      51.835  34.750  28.545  1.00  0.00           O1-
ATOM   2677  H   GLU   171      50.674  36.050  29.893  1.00  0.00           H  
ATOM   2678  HA  GLU   171      51.552  37.725  32.170  1.00  0.00           H  
ATOM   2679  HB2 GLU   171      53.583  38.145  30.780  1.00  0.00           H  
ATOM   2680  HB3 GLU   171      53.571  36.442  31.284  1.00  0.00           H  
ATOM   2681  HG2 GLU   171      52.388  37.166  28.682  1.00  0.00           H  
ATOM   2682  HG3 GLU   171      54.087  36.838  28.822  1.00  0.00           H  
ATOM   2683  N   TYR   172      51.507  39.868  30.718  1.00  0.00           N  
ATOM   2684  CA  TYR   172      51.410  41.077  29.889  1.00  0.00           C  
ATOM   2685  C   TYR   172      52.755  41.890  29.970  1.00  0.00           C  
ATOM   2686  O   TYR   172      53.394  41.909  31.005  1.00  0.00           O  
ATOM   2687  CB  TYR   172      50.251  42.028  30.321  1.00  0.00           C  
ATOM   2688  CG  TYR   172      50.235  42.537  31.808  1.00  0.00           C  
ATOM   2689  CD1 TYR   172      49.630  41.850  32.851  1.00  0.00           C  
ATOM   2690  CE1 TYR   172      49.581  42.391  34.160  1.00  0.00           C  
ATOM   2691  CZ  TYR   172      50.219  43.715  34.385  1.00  0.00           C  
ATOM   2692  OH  TYR   172      50.138  44.386  35.583  1.00  0.00           O  
ATOM   2693  CE2 TYR   172      50.820  44.344  33.318  1.00  0.00           C  
ATOM   2694  CD2 TYR   172      50.820  43.810  32.018  1.00  0.00           C  
ATOM   2695  H   TYR   172      52.078  39.960  31.546  1.00  0.00           H  
ATOM   2696  HA  TYR   172      51.299  40.733  28.861  1.00  0.00           H  
ATOM   2697  HB2 TYR   172      50.229  42.906  29.676  1.00  0.00           H  
ATOM   2698  HB3 TYR   172      49.289  41.544  30.153  1.00  0.00           H  
ATOM   2699  HD1 TYR   172      49.189  40.883  32.658  1.00  0.00           H  
ATOM   2700  HE1 TYR   172      48.975  41.971  34.948  1.00  0.00           H  
ATOM   2701  HH  TYR   172      50.576  45.231  35.454  1.00  0.00           H  
ATOM   2702  HE2 TYR   172      51.270  45.295  33.562  1.00  0.00           H  
ATOM   2703  HD2 TYR   172      51.353  44.271  31.199  1.00  0.00           H  
ATOM   2704  N   ALA   173      53.082  42.477  28.866  1.00  0.00           N  
ATOM   2705  CA  ALA   173      54.289  43.213  28.688  1.00  0.00           C  
ATOM   2706  C   ALA   173      54.162  44.620  29.188  1.00  0.00           C  
ATOM   2707  O   ALA   173      53.119  45.230  29.109  1.00  0.00           O  
ATOM   2708  CB  ALA   173      54.642  43.053  27.143  1.00  0.00           C  
ATOM   2709  H   ALA   173      52.551  42.398  28.011  1.00  0.00           H  
ATOM   2710  HA  ALA   173      54.993  42.651  29.302  1.00  0.00           H  
ATOM   2711  HB1 ALA   173      55.673  43.407  27.136  1.00  0.00           H  
ATOM   2712  HB2 ALA   173      54.739  42.058  26.709  1.00  0.00           H  
ATOM   2713  HB3 ALA   173      53.953  43.660  26.555  1.00  0.00           H  
ATOM   2714  N   LYS   174      55.229  45.258  29.811  1.00  0.00           N  
ATOM   2715  CA  LYS   174      55.324  46.527  30.438  1.00  0.00           C  
ATOM   2716  C   LYS   174      56.417  47.349  29.763  1.00  0.00           C  
ATOM   2717  O   LYS   174      57.343  46.906  29.159  1.00  0.00           O  
ATOM   2718  CB  LYS   174      55.678  46.372  31.954  1.00  0.00           C  
ATOM   2719  CG  LYS   174      54.498  45.717  32.728  1.00  0.00           C  
ATOM   2720  CD  LYS   174      54.935  45.440  34.218  1.00  0.00           C  
ATOM   2721  CE  LYS   174      55.163  46.718  35.109  1.00  0.00           C  
ATOM   2722  NZ  LYS   174      56.433  47.423  34.930  1.00  0.00           N1+
ATOM   2723  H   LYS   174      56.102  44.752  29.827  1.00  0.00           H  
ATOM   2724  HA  LYS   174      54.372  47.048  30.336  1.00  0.00           H  
ATOM   2725  HB2 LYS   174      56.481  45.642  32.058  1.00  0.00           H  
ATOM   2726  HB3 LYS   174      55.901  47.350  32.381  1.00  0.00           H  
ATOM   2727  HG2 LYS   174      53.585  46.310  32.673  1.00  0.00           H  
ATOM   2728  HG3 LYS   174      54.450  44.702  32.333  1.00  0.00           H  
ATOM   2729  HD2 LYS   174      54.061  44.931  34.625  1.00  0.00           H  
ATOM   2730  HD3 LYS   174      55.825  44.811  34.192  1.00  0.00           H  
ATOM   2731  HE2 LYS   174      54.343  47.376  34.820  1.00  0.00           H  
ATOM   2732  HE3 LYS   174      55.093  46.324  36.122  1.00  0.00           H  
ATOM   2733  HZ1 LYS   174      56.829  47.843  35.759  1.00  0.00           H  
ATOM   2734  HZ2 LYS   174      57.183  46.819  34.625  1.00  0.00           H  
ATOM   2735  HZ3 LYS   174      56.396  48.153  34.233  1.00  0.00           H  
ATOM   2736  N   GLU   175      56.343  48.660  29.887  1.00  0.00           N  
ATOM   2737  CA  GLU   175      57.159  49.710  29.208  1.00  0.00           C  
ATOM   2738  C   GLU   175      58.709  49.654  29.664  1.00  0.00           C  
ATOM   2739  O   GLU   175      59.553  50.220  28.923  1.00  0.00           O  
ATOM   2740  CB  GLU   175      56.489  51.081  29.589  1.00  0.00           C  
ATOM   2741  CG  GLU   175      55.452  51.650  28.599  1.00  0.00           C  
ATOM   2742  CD  GLU   175      55.990  51.587  27.179  1.00  0.00           C  
ATOM   2743  OE1 GLU   175      56.809  52.435  26.713  1.00  0.00           O  
ATOM   2744  OE2 GLU   175      55.611  50.567  26.488  1.00  0.00           O1-
ATOM   2745  H   GLU   175      55.590  48.936  30.501  1.00  0.00           H  
ATOM   2746  HA  GLU   175      57.153  49.452  28.149  1.00  0.00           H  
ATOM   2747  HB2 GLU   175      56.091  51.127  30.603  1.00  0.00           H  
ATOM   2748  HB3 GLU   175      57.315  51.792  29.561  1.00  0.00           H  
ATOM   2749  HG2 GLU   175      54.522  51.104  28.759  1.00  0.00           H  
ATOM   2750  HG3 GLU   175      55.289  52.698  28.852  1.00  0.00           H  
ATOM   2751  N   ASP   176      59.057  49.057  30.758  1.00  0.00           N  
ATOM   2752  CA  ASP   176      60.335  48.819  31.339  1.00  0.00           C  
ATOM   2753  C   ASP   176      61.162  47.900  30.518  1.00  0.00           C  
ATOM   2754  O   ASP   176      62.419  47.941  30.646  1.00  0.00           O  
ATOM   2755  CB  ASP   176      60.146  48.433  32.845  1.00  0.00           C  
ATOM   2756  CG  ASP   176      59.360  47.173  33.109  1.00  0.00           C  
ATOM   2757  OD1 ASP   176      59.135  46.829  34.255  1.00  0.00           O  
ATOM   2758  OD2 ASP   176      59.143  46.414  32.091  1.00  0.00           O1-
ATOM   2759  H   ASP   176      58.281  48.712  31.305  1.00  0.00           H  
ATOM   2760  HA  ASP   176      60.924  49.721  31.503  1.00  0.00           H  
ATOM   2761  HB2 ASP   176      61.132  48.319  33.297  1.00  0.00           H  
ATOM   2762  HB3 ASP   176      59.631  49.259  33.335  1.00  0.00           H  
ATOM   2763  N   GLY   177      60.556  47.216  29.538  1.00  0.00           N  
ATOM   2764  CA  GLY   177      61.217  46.148  28.792  1.00  0.00           C  
ATOM   2765  C   GLY   177      60.963  44.667  29.232  1.00  0.00           C  
ATOM   2766  O   GLY   177      61.665  43.807  28.708  1.00  0.00           O  
ATOM   2767  H   GLY   177      59.546  47.190  29.516  1.00  0.00           H  
ATOM   2768  HA2 GLY   177      60.912  46.269  27.753  1.00  0.00           H  
ATOM   2769  HA3 GLY   177      62.301  46.256  28.757  1.00  0.00           H  
ATOM   2770  N   SER   178      60.197  44.462  30.248  1.00  0.00           N  
ATOM   2771  CA  SER   178      59.824  43.202  30.951  1.00  0.00           C  
ATOM   2772  C   SER   178      58.409  42.781  30.675  1.00  0.00           C  
ATOM   2773  O   SER   178      57.586  43.607  30.260  1.00  0.00           O  
ATOM   2774  CB  SER   178      60.170  43.319  32.403  1.00  0.00           C  
ATOM   2775  OG  SER   178      59.120  44.071  33.007  1.00  0.00           O  
ATOM   2776  H   SER   178      59.815  45.328  30.601  1.00  0.00           H  
ATOM   2777  HA  SER   178      60.560  42.548  30.483  1.00  0.00           H  
ATOM   2778  HB2 SER   178      60.212  42.314  32.823  1.00  0.00           H  
ATOM   2779  HB3 SER   178      61.141  43.809  32.478  1.00  0.00           H  
ATOM   2780  HG  SER   178      59.135  44.953  32.629  1.00  0.00           H  
ATOM   2781  N   LYS   179      58.026  41.544  30.953  1.00  0.00           N  
ATOM   2782  CA  LYS   179      56.668  41.074  31.106  1.00  0.00           C  
ATOM   2783  C   LYS   179      56.444  40.756  32.551  1.00  0.00           C  
ATOM   2784  O   LYS   179      57.337  40.144  33.117  1.00  0.00           O  
ATOM   2785  CB  LYS   179      56.326  39.846  30.202  1.00  0.00           C  
ATOM   2786  CG  LYS   179      56.601  39.961  28.680  1.00  0.00           C  
ATOM   2787  CD  LYS   179      55.993  38.788  27.867  1.00  0.00           C  
ATOM   2788  CE  LYS   179      56.300  38.977  26.331  1.00  0.00           C  
ATOM   2789  NZ  LYS   179      56.141  37.726  25.534  1.00  0.00           N1+
ATOM   2790  H   LYS   179      58.696  40.896  31.343  1.00  0.00           H  
ATOM   2791  HA  LYS   179      55.990  41.896  30.875  1.00  0.00           H  
ATOM   2792  HB2 LYS   179      56.988  39.040  30.518  1.00  0.00           H  
ATOM   2793  HB3 LYS   179      55.248  39.760  30.337  1.00  0.00           H  
ATOM   2794  HG2 LYS   179      56.047  40.816  28.292  1.00  0.00           H  
ATOM   2795  HG3 LYS   179      57.676  39.995  28.503  1.00  0.00           H  
ATOM   2796  HD2 LYS   179      56.585  37.918  28.150  1.00  0.00           H  
ATOM   2797  HD3 LYS   179      54.930  38.773  28.108  1.00  0.00           H  
ATOM   2798  HE2 LYS   179      55.656  39.793  26.003  1.00  0.00           H  
ATOM   2799  HE3 LYS   179      57.359  39.231  26.285  1.00  0.00           H  
ATOM   2800  HZ1 LYS   179      56.450  37.867  24.583  1.00  0.00           H  
ATOM   2801  HZ2 LYS   179      56.810  37.062  25.897  1.00  0.00           H  
ATOM   2802  HZ3 LYS   179      55.175  37.434  25.579  1.00  0.00           H  
ATOM   2803  N   ARG   180      55.215  41.055  33.006  1.00  0.00           N  
ATOM   2804  CA  ARG   180      54.712  40.577  34.254  1.00  0.00           C  
ATOM   2805  C   ARG   180      54.166  39.176  33.988  1.00  0.00           C  
ATOM   2806  O   ARG   180      53.037  39.058  33.516  1.00  0.00           O  
ATOM   2807  CB  ARG   180      53.776  41.626  34.862  1.00  0.00           C  
ATOM   2808  CG  ARG   180      53.420  41.295  36.351  1.00  0.00           C  
ATOM   2809  CD  ARG   180      52.272  42.314  36.748  1.00  0.00           C  
ATOM   2810  NE  ARG   180      52.112  42.162  38.198  1.00  0.00           N  
ATOM   2811  CZ  ARG   180      51.445  43.020  38.934  1.00  0.00           C  
ATOM   2812  NH1 ARG   180      50.534  43.880  38.455  1.00  0.00           N  
ATOM   2813  NH2 ARG   180      51.715  43.064  40.197  1.00  0.00           N1+
ATOM   2814  H   ARG   180      54.649  41.615  32.384  1.00  0.00           H  
ATOM   2815  HA  ARG   180      55.517  40.469  34.982  1.00  0.00           H  
ATOM   2816  HB2 ARG   180      54.209  42.627  34.854  1.00  0.00           H  
ATOM   2817  HB3 ARG   180      52.810  41.624  34.358  1.00  0.00           H  
ATOM   2818  HG2 ARG   180      53.005  40.289  36.411  1.00  0.00           H  
ATOM   2819  HG3 ARG   180      54.322  41.345  36.961  1.00  0.00           H  
ATOM   2820  HD2 ARG   180      52.594  43.319  36.474  1.00  0.00           H  
ATOM   2821  HD3 ARG   180      51.351  42.046  36.231  1.00  0.00           H  
ATOM   2822  HE  ARG   180      52.713  41.541  38.720  1.00  0.00           H  
ATOM   2823 HH11 ARG   180      50.227  43.969  37.497  1.00  0.00           H  
ATOM   2824 HH12 ARG   180      50.183  44.644  39.013  1.00  0.00           H  
ATOM   2825 HH21 ARG   180      52.368  42.495  40.717  1.00  0.00           H  
ATOM   2826 HH22 ARG   180      51.320  43.872  40.656  1.00  0.00           H  
ATOM   2827  N   THR   181      54.884  38.145  34.348  1.00  0.00           N  
ATOM   2828  CA  THR   181      54.494  36.714  34.124  1.00  0.00           C  
ATOM   2829  C   THR   181      53.549  36.244  35.279  1.00  0.00           C  
ATOM   2830  O   THR   181      53.622  36.790  36.403  1.00  0.00           O  
ATOM   2831  CB  THR   181      55.803  35.829  34.046  1.00  0.00           C  
ATOM   2832  CG2 THR   181      56.569  36.032  32.747  1.00  0.00           C  
ATOM   2833  OG1 THR   181      56.655  36.141  35.160  1.00  0.00           O  
ATOM   2834  H   THR   181      55.840  38.302  34.632  1.00  0.00           H  
ATOM   2835  HA  THR   181      53.868  36.575  33.243  1.00  0.00           H  
ATOM   2836  HB  THR   181      55.515  34.778  34.051  1.00  0.00           H  
ATOM   2837 HG21 THR   181      57.279  35.210  32.652  1.00  0.00           H  
ATOM   2838 HG22 THR   181      56.014  35.827  31.831  1.00  0.00           H  
ATOM   2839 HG23 THR   181      57.010  37.015  32.913  1.00  0.00           H  
ATOM   2840  HG1 THR   181      56.294  35.717  35.943  1.00  0.00           H  
ATOM   2841  N   GLY   182      52.753  35.188  35.076  1.00  0.00           N  
ATOM   2842  CA  GLY   182      51.533  34.890  35.832  1.00  0.00           C  
ATOM   2843  C   GLY   182      50.953  33.487  35.526  1.00  0.00           C  
ATOM   2844  O   GLY   182      51.533  32.787  34.648  1.00  0.00           O  
ATOM   2845  H   GLY   182      52.866  34.713  34.192  1.00  0.00           H  
ATOM   2846  HA2 GLY   182      51.728  34.849  36.903  1.00  0.00           H  
ATOM   2847  HA3 GLY   182      50.720  35.592  35.645  1.00  0.00           H  
ATOM   2848  N   MET   183      49.869  33.113  36.125  1.00  0.00           N  
ATOM   2849  CA  MET   183      49.106  31.892  35.982  1.00  0.00           C  
ATOM   2850  C   MET   183      47.683  32.016  36.440  1.00  0.00           C  
ATOM   2851  O   MET   183      47.339  32.748  37.353  1.00  0.00           O  
ATOM   2852  CB  MET   183      49.878  30.756  36.630  1.00  0.00           C  
ATOM   2853  CG  MET   183      49.083  29.419  36.458  1.00  0.00           C  
ATOM   2854  SD  MET   183      50.040  28.067  37.083  1.00  0.00           S  
ATOM   2855  CE  MET   183      49.856  28.273  38.879  1.00  0.00           C  
ATOM   2856  H   MET   183      49.660  33.731  36.896  1.00  0.00           H  
ATOM   2857  HA  MET   183      49.069  31.675  34.914  1.00  0.00           H  
ATOM   2858  HB2 MET   183      50.798  30.643  36.058  1.00  0.00           H  
ATOM   2859  HB3 MET   183      50.027  30.902  37.700  1.00  0.00           H  
ATOM   2860  HG2 MET   183      48.173  29.420  37.059  1.00  0.00           H  
ATOM   2861  HG3 MET   183      48.807  29.324  35.408  1.00  0.00           H  
ATOM   2862  HE1 MET   183      50.250  27.425  39.439  1.00  0.00           H  
ATOM   2863  HE2 MET   183      50.307  29.171  39.301  1.00  0.00           H  
ATOM   2864  HE3 MET   183      48.816  28.366  39.193  1.00  0.00           H  
ATOM   2865  N   VAL   184      46.760  31.136  35.928  1.00  0.00           N  
ATOM   2866  CA  VAL   184      45.342  31.333  35.948  1.00  0.00           C  
ATOM   2867  C   VAL   184      44.806  30.369  37.045  1.00  0.00           C  
ATOM   2868  O   VAL   184      44.892  29.174  36.809  1.00  0.00           O  
ATOM   2869  CB  VAL   184      44.657  30.984  34.654  1.00  0.00           C  
ATOM   2870  CG1 VAL   184      43.139  31.271  34.604  1.00  0.00           C  
ATOM   2871  CG2 VAL   184      45.213  31.937  33.605  1.00  0.00           C  
ATOM   2872  H   VAL   184      47.000  30.518  35.165  1.00  0.00           H  
ATOM   2873  HA  VAL   184      45.087  32.357  36.219  1.00  0.00           H  
ATOM   2874  HB  VAL   184      44.859  29.945  34.394  1.00  0.00           H  
ATOM   2875 HG11 VAL   184      42.602  30.665  35.334  1.00  0.00           H  
ATOM   2876 HG12 VAL   184      43.001  32.343  34.749  1.00  0.00           H  
ATOM   2877 HG13 VAL   184      42.921  30.929  33.593  1.00  0.00           H  
ATOM   2878 HG21 VAL   184      45.113  32.986  33.884  1.00  0.00           H  
ATOM   2879 HG22 VAL   184      46.251  31.731  33.345  1.00  0.00           H  
ATOM   2880 HG23 VAL   184      44.689  31.881  32.650  1.00  0.00           H  
ATOM   2881  N   ILE   185      44.223  30.859  38.163  1.00  0.00           N  
ATOM   2882  CA  ILE   185      43.968  29.959  39.309  1.00  0.00           C  
ATOM   2883  C   ILE   185      42.493  29.546  39.423  1.00  0.00           C  
ATOM   2884  O   ILE   185      42.192  28.560  40.104  1.00  0.00           O  
ATOM   2885  CB  ILE   185      44.499  30.691  40.569  1.00  0.00           C  
ATOM   2886  CG2 ILE   185      45.973  31.086  40.317  1.00  0.00           C  
ATOM   2887  CG1 ILE   185      43.690  31.873  41.113  1.00  0.00           C  
ATOM   2888  CD1 ILE   185      44.133  32.315  42.532  1.00  0.00           C  
ATOM   2889  H   ILE   185      44.228  31.850  38.360  1.00  0.00           H  
ATOM   2890  HA  ILE   185      44.534  29.033  39.202  1.00  0.00           H  
ATOM   2891  HB  ILE   185      44.502  29.935  41.354  1.00  0.00           H  
ATOM   2892 HG21 ILE   185      46.513  31.049  41.263  1.00  0.00           H  
ATOM   2893 HG22 ILE   185      46.397  30.445  39.544  1.00  0.00           H  
ATOM   2894 HG23 ILE   185      46.118  32.064  39.857  1.00  0.00           H  
ATOM   2895 HG12 ILE   185      43.740  32.711  40.418  1.00  0.00           H  
ATOM   2896 HG13 ILE   185      42.616  31.691  41.146  1.00  0.00           H  
ATOM   2897 HD11 ILE   185      45.211  32.470  42.582  1.00  0.00           H  
ATOM   2898 HD12 ILE   185      43.497  33.186  42.690  1.00  0.00           H  
ATOM   2899 HD13 ILE   185      43.717  31.586  43.228  1.00  0.00           H  
ATOM   2900  N   HIS   186      41.540  30.278  38.798  1.00  0.00           N  
ATOM   2901  CA  HIS   186      40.083  30.104  38.998  1.00  0.00           C  
ATOM   2902  C   HIS   186      39.240  30.751  37.861  1.00  0.00           C  
ATOM   2903  O   HIS   186      39.729  31.520  37.067  1.00  0.00           O  
ATOM   2904  CB  HIS   186      39.575  30.475  40.419  1.00  0.00           C  
ATOM   2905  CG  HIS   186      38.082  30.216  40.733  1.00  0.00           C  
ATOM   2906  ND1 HIS   186      37.324  29.087  40.552  1.00  0.00           N  
ATOM   2907  CE1 HIS   186      36.183  29.282  41.162  1.00  0.00           C  
ATOM   2908  NE2 HIS   186      36.152  30.517  41.755  1.00  0.00           N  
ATOM   2909  CD2 HIS   186      37.300  31.170  41.349  1.00  0.00           C  
ATOM   2910  H   HIS   186      41.913  31.015  38.217  1.00  0.00           H  
ATOM   2911  HA  HIS   186      39.958  29.026  38.895  1.00  0.00           H  
ATOM   2912  HB2 HIS   186      40.236  29.925  41.088  1.00  0.00           H  
ATOM   2913  HB3 HIS   186      39.736  31.531  40.637  1.00  0.00           H  
ATOM   2914  HE1 HIS   186      35.335  28.612  41.164  1.00  0.00           H  
ATOM   2915  HE2 HIS   186      35.380  30.926  42.262  1.00  0.00           H  
ATOM   2916  HD2 HIS   186      37.663  32.155  41.604  1.00  0.00           H  
ATOM   2917  N   GLN   187      37.941  30.425  37.768  1.00  0.00           N  
ATOM   2918  CA  GLN   187      36.975  30.876  36.840  1.00  0.00           C  
ATOM   2919  C   GLN   187      35.824  31.656  37.533  1.00  0.00           C  
ATOM   2920  O   GLN   187      35.484  31.426  38.685  1.00  0.00           O  
ATOM   2921  CB  GLN   187      36.648  29.699  35.905  1.00  0.00           C  
ATOM   2922  CG  GLN   187      35.933  30.064  34.619  1.00  0.00           C  
ATOM   2923  CD  GLN   187      35.893  28.822  33.738  1.00  0.00           C  
ATOM   2924  OE1 GLN   187      36.102  27.705  34.115  1.00  0.00           O  
ATOM   2925  NE2 GLN   187      35.609  28.932  32.453  1.00  0.00           N  
ATOM   2926  H   GLN   187      37.612  29.878  38.550  1.00  0.00           H  
ATOM   2927  HA  GLN   187      37.459  31.587  36.169  1.00  0.00           H  
ATOM   2928  HB2 GLN   187      37.644  29.346  35.637  1.00  0.00           H  
ATOM   2929  HB3 GLN   187      36.195  28.890  36.478  1.00  0.00           H  
ATOM   2930  HG2 GLN   187      34.886  30.290  34.818  1.00  0.00           H  
ATOM   2931  HG3 GLN   187      36.448  30.890  34.128  1.00  0.00           H  
ATOM   2932 HE21 GLN   187      35.652  29.859  32.056  1.00  0.00           H  
ATOM   2933 HE22 GLN   187      35.500  28.095  31.898  1.00  0.00           H  
ATOM   2934  N   VAL   188      35.141  32.533  36.762  1.00  0.00           N  
ATOM   2935  CA  VAL   188      33.842  33.142  37.118  1.00  0.00           C  
ATOM   2936  C   VAL   188      32.748  32.283  36.480  1.00  0.00           C  
ATOM   2937  O   VAL   188      32.709  32.220  35.249  1.00  0.00           O  
ATOM   2938  CB  VAL   188      33.773  34.640  36.685  1.00  0.00           C  
ATOM   2939  CG1 VAL   188      32.539  35.341  37.212  1.00  0.00           C  
ATOM   2940  CG2 VAL   188      34.909  35.502  37.301  1.00  0.00           C  
ATOM   2941  H   VAL   188      35.594  32.798  35.898  1.00  0.00           H  
ATOM   2942  HA  VAL   188      33.810  33.205  38.205  1.00  0.00           H  
ATOM   2943  HB  VAL   188      33.740  34.685  35.596  1.00  0.00           H  
ATOM   2944 HG11 VAL   188      31.686  34.836  36.760  1.00  0.00           H  
ATOM   2945 HG12 VAL   188      32.467  35.139  38.281  1.00  0.00           H  
ATOM   2946 HG13 VAL   188      32.453  36.399  36.965  1.00  0.00           H  
ATOM   2947 HG21 VAL   188      34.823  36.501  36.873  1.00  0.00           H  
ATOM   2948 HG22 VAL   188      34.785  35.567  38.382  1.00  0.00           H  
ATOM   2949 HG23 VAL   188      35.921  35.176  37.065  1.00  0.00           H  
ATOM   2950  N   GLU   189      31.871  31.753  37.300  1.00  0.00           N  
ATOM   2951  CA  GLU   189      30.747  30.929  36.861  1.00  0.00           C  
ATOM   2952  C   GLU   189      29.748  31.684  36.048  1.00  0.00           C  
ATOM   2953  O   GLU   189      29.306  31.228  35.036  1.00  0.00           O  
ATOM   2954  CB  GLU   189      30.141  30.149  37.990  1.00  0.00           C  
ATOM   2955  CG  GLU   189      28.919  29.305  37.518  1.00  0.00           C  
ATOM   2956  CD  GLU   189      28.401  28.409  38.618  1.00  0.00           C  
ATOM   2957  OE1 GLU   189      27.467  28.782  39.370  1.00  0.00           O  
ATOM   2958  OE2 GLU   189      28.766  27.221  38.687  1.00  0.00           O1-
ATOM   2959  H   GLU   189      32.097  31.684  38.282  1.00  0.00           H  
ATOM   2960  HA  GLU   189      31.165  30.195  36.172  1.00  0.00           H  
ATOM   2961  HB2 GLU   189      30.928  29.491  38.358  1.00  0.00           H  
ATOM   2962  HB3 GLU   189      29.777  30.818  38.770  1.00  0.00           H  
ATOM   2963  HG2 GLU   189      28.192  30.069  37.240  1.00  0.00           H  
ATOM   2964  HG3 GLU   189      29.222  28.740  36.637  1.00  0.00           H  
ATOM   2965  N   ALA   190      29.378  32.928  36.344  1.00  0.00           N  
ATOM   2966  CA  ALA   190      28.396  33.748  35.493  1.00  0.00           C  
ATOM   2967  C   ALA   190      29.167  34.377  34.324  1.00  0.00           C  
ATOM   2968  O   ALA   190      28.518  34.936  33.436  1.00  0.00           O  
ATOM   2969  CB  ALA   190      27.607  34.745  36.310  1.00  0.00           C  
ATOM   2970  H   ALA   190      29.539  33.250  37.288  1.00  0.00           H  
ATOM   2971  HA  ALA   190      27.660  33.031  35.128  1.00  0.00           H  
ATOM   2972  HB1 ALA   190      26.896  34.111  36.839  1.00  0.00           H  
ATOM   2973  HB2 ALA   190      28.196  35.280  37.055  1.00  0.00           H  
ATOM   2974  HB3 ALA   190      26.982  35.405  35.708  1.00  0.00           H  
ATOM   2975  N   LYS   191      30.535  34.372  34.342  1.00  0.00           N  
ATOM   2976  CA  LYS   191      31.338  34.910  33.304  1.00  0.00           C  
ATOM   2977  C   LYS   191      32.556  34.030  32.850  1.00  0.00           C  
ATOM   2978  O   LYS   191      33.755  34.338  32.971  1.00  0.00           O  
ATOM   2979  CB  LYS   191      31.893  36.312  33.751  1.00  0.00           C  
ATOM   2980  CG  LYS   191      30.839  37.336  34.026  1.00  0.00           C  
ATOM   2981  CD  LYS   191      30.241  38.083  32.770  1.00  0.00           C  
ATOM   2982  CE  LYS   191      31.213  38.967  32.032  1.00  0.00           C  
ATOM   2983  NZ  LYS   191      30.734  39.482  30.745  1.00  0.00           N1+
ATOM   2984  H   LYS   191      30.928  33.840  35.106  1.00  0.00           H  
ATOM   2985  HA  LYS   191      30.829  35.047  32.350  1.00  0.00           H  
ATOM   2986  HB2 LYS   191      32.579  36.223  34.593  1.00  0.00           H  
ATOM   2987  HB3 LYS   191      32.538  36.653  32.941  1.00  0.00           H  
ATOM   2988  HG2 LYS   191      30.070  36.906  34.667  1.00  0.00           H  
ATOM   2989  HG3 LYS   191      31.198  38.176  34.621  1.00  0.00           H  
ATOM   2990  HD2 LYS   191      29.879  37.289  32.117  1.00  0.00           H  
ATOM   2991  HD3 LYS   191      29.362  38.601  33.156  1.00  0.00           H  
ATOM   2992  HE2 LYS   191      31.561  39.888  32.500  1.00  0.00           H  
ATOM   2993  HE3 LYS   191      32.159  38.433  31.940  1.00  0.00           H  
ATOM   2994  HZ1 LYS   191      30.313  38.808  30.122  1.00  0.00           H  
ATOM   2995  HZ2 LYS   191      30.135  40.261  30.979  1.00  0.00           H  
ATOM   2996  HZ3 LYS   191      31.569  39.810  30.281  1.00  0.00           H  
ATOM   2997  N   PRO   192      32.320  32.852  32.203  1.00  0.00           N  
ATOM   2998  CA  PRO   192      33.254  31.912  31.854  1.00  0.00           C  
ATOM   2999  C   PRO   192      34.511  32.314  31.051  1.00  0.00           C  
ATOM   3000  O   PRO   192      35.528  31.642  31.131  1.00  0.00           O  
ATOM   3001  CD  PRO   192      31.019  32.194  32.120  1.00  0.00           C  
ATOM   3002  CG  PRO   192      31.155  30.699  31.948  1.00  0.00           C  
ATOM   3003  CB  PRO   192      32.429  30.779  31.183  1.00  0.00           C  
ATOM   3004  HD2 PRO   192      30.485  32.657  31.290  1.00  0.00           H  
ATOM   3005  HD3 PRO   192      30.485  32.383  33.052  1.00  0.00           H  
ATOM   3006  HG2 PRO   192      30.317  30.244  31.420  1.00  0.00           H  
ATOM   3007  HG3 PRO   192      31.376  30.235  32.909  1.00  0.00           H  
ATOM   3008  HB2 PRO   192      32.203  30.967  30.133  1.00  0.00           H  
ATOM   3009  HB3 PRO   192      32.968  29.844  31.336  1.00  0.00           H  
ATOM   3010  HA  PRO   192      33.655  31.453  32.758  1.00  0.00           H  
ATOM   3011  N   SER   193      34.522  33.435  30.324  1.00  0.00           N  
ATOM   3012  CA  SER   193      35.728  33.992  29.684  1.00  0.00           C  
ATOM   3013  C   SER   193      36.676  34.795  30.614  1.00  0.00           C  
ATOM   3014  O   SER   193      37.846  35.016  30.201  1.00  0.00           O  
ATOM   3015  CB  SER   193      35.178  34.736  28.430  1.00  0.00           C  
ATOM   3016  OG  SER   193      34.386  35.730  29.033  1.00  0.00           O  
ATOM   3017  H   SER   193      33.758  34.095  30.344  1.00  0.00           H  
ATOM   3018  HA  SER   193      36.264  33.166  29.216  1.00  0.00           H  
ATOM   3019  HB2 SER   193      35.933  35.366  27.960  1.00  0.00           H  
ATOM   3020  HB3 SER   193      34.623  34.078  27.762  1.00  0.00           H  
ATOM   3021  HG  SER   193      34.928  36.426  29.411  1.00  0.00           H  
ATOM   3022  N   VAL   194      36.210  35.051  31.856  1.00  0.00           N  
ATOM   3023  CA  VAL   194      36.897  35.814  32.922  1.00  0.00           C  
ATOM   3024  C   VAL   194      37.351  34.971  34.104  1.00  0.00           C  
ATOM   3025  O   VAL   194      36.620  34.271  34.703  1.00  0.00           O  
ATOM   3026  CB  VAL   194      35.875  36.875  33.615  1.00  0.00           C  
ATOM   3027  CG1 VAL   194      36.534  37.851  34.522  1.00  0.00           C  
ATOM   3028  CG2 VAL   194      35.132  37.750  32.534  1.00  0.00           C  
ATOM   3029  H   VAL   194      35.297  34.673  32.064  1.00  0.00           H  
ATOM   3030  HA  VAL   194      37.685  36.427  32.485  1.00  0.00           H  
ATOM   3031  HB  VAL   194      35.190  36.264  34.203  1.00  0.00           H  
ATOM   3032 HG11 VAL   194      37.102  38.571  33.933  1.00  0.00           H  
ATOM   3033 HG12 VAL   194      35.897  38.428  35.192  1.00  0.00           H  
ATOM   3034 HG13 VAL   194      37.305  37.314  35.073  1.00  0.00           H  
ATOM   3035 HG21 VAL   194      34.492  37.049  31.996  1.00  0.00           H  
ATOM   3036 HG22 VAL   194      34.595  38.581  32.990  1.00  0.00           H  
ATOM   3037 HG23 VAL   194      35.807  38.164  31.784  1.00  0.00           H  
ATOM   3038  N   TYR   195      38.605  35.159  34.473  1.00  0.00           N  
ATOM   3039  CA  TYR   195      39.291  34.295  35.372  1.00  0.00           C  
ATOM   3040  C   TYR   195      40.037  35.082  36.463  1.00  0.00           C  
ATOM   3041  O   TYR   195      40.468  36.236  36.277  1.00  0.00           O  
ATOM   3042  CB  TYR   195      40.245  33.400  34.552  1.00  0.00           C  
ATOM   3043  CG  TYR   195      39.599  32.549  33.397  1.00  0.00           C  
ATOM   3044  CD1 TYR   195      39.456  33.037  32.076  1.00  0.00           C  
ATOM   3045  CE1 TYR   195      38.918  32.255  31.047  1.00  0.00           C  
ATOM   3046  CZ  TYR   195      38.581  30.884  31.344  1.00  0.00           C  
ATOM   3047  OH  TYR   195      38.142  30.008  30.376  1.00  0.00           O  
ATOM   3048  CE2 TYR   195      38.794  30.395  32.676  1.00  0.00           C  
ATOM   3049  CD2 TYR   195      39.192  31.233  33.735  1.00  0.00           C  
ATOM   3050  H   TYR   195      39.207  35.720  33.887  1.00  0.00           H  
ATOM   3051  HA  TYR   195      38.604  33.673  35.946  1.00  0.00           H  
ATOM   3052  HB2 TYR   195      41.012  34.060  34.146  1.00  0.00           H  
ATOM   3053  HB3 TYR   195      40.779  32.713  35.208  1.00  0.00           H  
ATOM   3054  HD1 TYR   195      39.789  34.043  31.872  1.00  0.00           H  
ATOM   3055  HE1 TYR   195      38.824  32.732  30.083  1.00  0.00           H  
ATOM   3056  HH  TYR   195      37.722  30.419  29.616  1.00  0.00           H  
ATOM   3057  HE2 TYR   195      38.701  29.331  32.840  1.00  0.00           H  
ATOM   3058  HD2 TYR   195      39.473  30.833  34.698  1.00  0.00           H  
ATOM   3059  N   PHE   196      40.240  34.399  37.575  1.00  0.00           N  
ATOM   3060  CA  PHE   196      41.233  34.908  38.581  1.00  0.00           C  
ATOM   3061  C   PHE   196      42.686  34.527  38.200  1.00  0.00           C  
ATOM   3062  O   PHE   196      42.990  33.414  37.757  1.00  0.00           O  
ATOM   3063  CB  PHE   196      40.776  34.227  39.932  1.00  0.00           C  
ATOM   3064  CG  PHE   196      39.449  34.716  40.557  1.00  0.00           C  
ATOM   3065  CD1 PHE   196      39.141  34.465  41.915  1.00  0.00           C  
ATOM   3066  CE1 PHE   196      37.903  34.832  42.469  1.00  0.00           C  
ATOM   3067  CZ  PHE   196      36.926  35.565  41.733  1.00  0.00           C  
ATOM   3068  CE2 PHE   196      37.212  35.775  40.353  1.00  0.00           C  
ATOM   3069  CD2 PHE   196      38.505  35.470  39.824  1.00  0.00           C  
ATOM   3070  H   PHE   196      39.880  33.456  37.582  1.00  0.00           H  
ATOM   3071  HA  PHE   196      41.184  35.995  38.515  1.00  0.00           H  
ATOM   3072  HB2 PHE   196      40.784  33.142  39.833  1.00  0.00           H  
ATOM   3073  HB3 PHE   196      41.598  34.424  40.620  1.00  0.00           H  
ATOM   3074  HD1 PHE   196      39.772  33.867  42.556  1.00  0.00           H  
ATOM   3075  HE1 PHE   196      37.673  34.609  43.500  1.00  0.00           H  
ATOM   3076  HZ  PHE   196      36.001  35.775  42.249  1.00  0.00           H  
ATOM   3077  HE2 PHE   196      36.527  36.338  39.738  1.00  0.00           H  
ATOM   3078  HD2 PHE   196      38.694  35.837  38.825  1.00  0.00           H  
ATOM   3079  N   ILE   197      43.597  35.446  38.443  1.00  0.00           N  
ATOM   3080  CA  ILE   197      44.969  35.360  38.027  1.00  0.00           C  
ATOM   3081  C   ILE   197      45.861  35.862  39.138  1.00  0.00           C  
ATOM   3082  O   ILE   197      45.589  36.832  39.738  1.00  0.00           O  
ATOM   3083  CB  ILE   197      45.205  36.186  36.713  1.00  0.00           C  
ATOM   3084  CG2 ILE   197      46.759  36.414  36.499  1.00  0.00           C  
ATOM   3085  CG1 ILE   197      44.555  35.594  35.481  1.00  0.00           C  
ATOM   3086  CD1 ILE   197      44.028  36.759  34.587  1.00  0.00           C  
ATOM   3087  H   ILE   197      43.214  36.257  38.907  1.00  0.00           H  
ATOM   3088  HA  ILE   197      45.268  34.336  37.801  1.00  0.00           H  
ATOM   3089  HB  ILE   197      44.735  37.154  36.883  1.00  0.00           H  
ATOM   3090 HG21 ILE   197      47.427  35.577  36.704  1.00  0.00           H  
ATOM   3091 HG22 ILE   197      46.998  36.709  35.477  1.00  0.00           H  
ATOM   3092 HG23 ILE   197      47.225  37.202  37.091  1.00  0.00           H  
ATOM   3093 HG12 ILE   197      45.328  34.993  35.004  1.00  0.00           H  
ATOM   3094 HG13 ILE   197      43.746  34.942  35.812  1.00  0.00           H  
ATOM   3095 HD11 ILE   197      43.264  37.373  35.065  1.00  0.00           H  
ATOM   3096 HD12 ILE   197      44.896  37.383  34.375  1.00  0.00           H  
ATOM   3097 HD13 ILE   197      43.623  36.410  33.637  1.00  0.00           H  
ATOM   3098  N   LYS   198      46.964  35.127  39.422  1.00  0.00           N  
ATOM   3099  CA  LYS   198      47.970  35.632  40.356  1.00  0.00           C  
ATOM   3100  C   LYS   198      49.210  35.867  39.447  1.00  0.00           C  
ATOM   3101  O   LYS   198      49.688  34.962  38.796  1.00  0.00           O  
ATOM   3102  CB  LYS   198      48.332  34.619  41.439  1.00  0.00           C  
ATOM   3103  CG  LYS   198      49.125  35.297  42.642  1.00  0.00           C  
ATOM   3104  CD  LYS   198      49.381  34.133  43.671  1.00  0.00           C  
ATOM   3105  CE  LYS   198      50.324  34.651  44.732  1.00  0.00           C  
ATOM   3106  NZ  LYS   198      51.678  35.028  44.198  1.00  0.00           N1+
ATOM   3107  H   LYS   198      47.108  34.427  38.708  1.00  0.00           H  
ATOM   3108  HA  LYS   198      47.790  36.602  40.820  1.00  0.00           H  
ATOM   3109  HB2 LYS   198      47.404  34.376  41.956  1.00  0.00           H  
ATOM   3110  HB3 LYS   198      48.883  33.725  41.147  1.00  0.00           H  
ATOM   3111  HG2 LYS   198      50.128  35.515  42.274  1.00  0.00           H  
ATOM   3112  HG3 LYS   198      48.805  36.227  43.114  1.00  0.00           H  
ATOM   3113  HD2 LYS   198      48.469  33.785  44.156  1.00  0.00           H  
ATOM   3114  HD3 LYS   198      49.880  33.233  43.311  1.00  0.00           H  
ATOM   3115  HE2 LYS   198      49.829  35.375  45.381  1.00  0.00           H  
ATOM   3116  HE3 LYS   198      50.477  33.844  45.449  1.00  0.00           H  
ATOM   3117  HZ1 LYS   198      52.203  35.451  44.951  1.00  0.00           H  
ATOM   3118  HZ2 LYS   198      52.101  34.265  43.689  1.00  0.00           H  
ATOM   3119  HZ3 LYS   198      51.521  35.723  43.482  1.00  0.00           H  
ATOM   3120  N   PHE   199      49.844  37.054  39.556  1.00  0.00           N  
ATOM   3121  CA  PHE   199      51.173  37.313  38.939  1.00  0.00           C  
ATOM   3122  C   PHE   199      52.279  36.918  39.920  1.00  0.00           C  
ATOM   3123  O   PHE   199      52.310  37.188  41.160  1.00  0.00           O  
ATOM   3124  CB  PHE   199      51.189  38.774  38.480  1.00  0.00           C  
ATOM   3125  CG  PHE   199      50.223  39.082  37.356  1.00  0.00           C  
ATOM   3126  CD1 PHE   199      50.437  38.581  36.046  1.00  0.00           C  
ATOM   3127  CE1 PHE   199      49.556  38.882  35.007  1.00  0.00           C  
ATOM   3128  CZ  PHE   199      48.354  39.534  35.306  1.00  0.00           C  
ATOM   3129  CE2 PHE   199      48.185  40.117  36.536  1.00  0.00           C  
ATOM   3130  CD2 PHE   199      49.109  39.906  37.626  1.00  0.00           C  
ATOM   3131  H   PHE   199      49.408  37.672  40.226  1.00  0.00           H  
ATOM   3132  HA  PHE   199      51.285  36.658  38.075  1.00  0.00           H  
ATOM   3133  HB2 PHE   199      51.044  39.386  39.369  1.00  0.00           H  
ATOM   3134  HB3 PHE   199      52.170  38.961  38.042  1.00  0.00           H  
ATOM   3135  HD1 PHE   199      51.292  37.954  35.841  1.00  0.00           H  
ATOM   3136  HE1 PHE   199      49.677  38.419  34.038  1.00  0.00           H  
ATOM   3137  HZ  PHE   199      47.562  39.649  34.581  1.00  0.00           H  
ATOM   3138  HE2 PHE   199      47.258  40.641  36.719  1.00  0.00           H  
ATOM   3139  HD2 PHE   199      48.965  40.319  38.614  1.00  0.00           H  
ATOM   3140  N   ASP   200      53.400  36.404  39.400  1.00  0.00           N  
ATOM   3141  CA  ASP   200      54.519  35.733  40.097  1.00  0.00           C  
ATOM   3142  C   ASP   200      55.235  36.593  41.121  1.00  0.00           C  
ATOM   3143  O   ASP   200      55.949  36.130  42.017  1.00  0.00           O  
ATOM   3144  CB  ASP   200      55.608  35.299  39.087  1.00  0.00           C  
ATOM   3145  CG  ASP   200      55.055  34.492  37.903  1.00  0.00           C  
ATOM   3146  OD1 ASP   200      54.033  33.865  37.996  1.00  0.00           O  
ATOM   3147  OD2 ASP   200      55.759  34.239  36.906  1.00  0.00           O1-
ATOM   3148  H   ASP   200      53.490  36.408  38.394  1.00  0.00           H  
ATOM   3149  HA  ASP   200      54.191  34.881  40.693  1.00  0.00           H  
ATOM   3150  HB2 ASP   200      56.261  36.091  38.719  1.00  0.00           H  
ATOM   3151  HB3 ASP   200      56.176  34.611  39.713  1.00  0.00           H  
ATOM   3152  N   ASP   201      55.198  37.914  40.929  1.00  0.00           N  
ATOM   3153  CA  ASP   201      55.717  38.970  41.760  1.00  0.00           C  
ATOM   3154  C   ASP   201      54.997  39.294  43.060  1.00  0.00           C  
ATOM   3155  O   ASP   201      55.661  39.930  43.920  1.00  0.00           O  
ATOM   3156  CB  ASP   201      55.929  40.167  40.868  1.00  0.00           C  
ATOM   3157  CG  ASP   201      54.602  40.695  40.326  1.00  0.00           C  
ATOM   3158  OD1 ASP   201      54.194  41.804  40.722  1.00  0.00           O  
ATOM   3159  OD2 ASP   201      53.924  39.892  39.599  1.00  0.00           O1-
ATOM   3160  H   ASP   201      54.602  38.250  40.186  1.00  0.00           H  
ATOM   3161  HA  ASP   201      56.693  38.654  42.130  1.00  0.00           H  
ATOM   3162  HB2 ASP   201      56.420  41.011  41.353  1.00  0.00           H  
ATOM   3163  HB3 ASP   201      56.538  39.867  40.015  1.00  0.00           H  
ATOM   3164  N   ASP   202      53.759  38.900  43.281  1.00  0.00           N  
ATOM   3165  CA  ASP   202      52.780  39.581  44.130  1.00  0.00           C  
ATOM   3166  C   ASP   202      51.741  38.663  44.791  1.00  0.00           C  
ATOM   3167  O   ASP   202      51.348  37.637  44.271  1.00  0.00           O  
ATOM   3168  CB  ASP   202      52.136  40.798  43.387  1.00  0.00           C  
ATOM   3169  CG  ASP   202      51.028  41.576  44.229  1.00  0.00           C  
ATOM   3170  OD1 ASP   202      51.281  41.683  45.473  1.00  0.00           O  
ATOM   3171  OD2 ASP   202      50.120  42.187  43.706  1.00  0.00           O1-
ATOM   3172  H   ASP   202      53.527  38.139  42.659  1.00  0.00           H  
ATOM   3173  HA  ASP   202      53.355  39.951  44.980  1.00  0.00           H  
ATOM   3174  HB2 ASP   202      52.904  41.536  43.157  1.00  0.00           H  
ATOM   3175  HB3 ASP   202      51.755  40.451  42.426  1.00  0.00           H  
ATOM   3176  N   PHE   203      51.292  38.955  46.003  1.00  0.00           N  
ATOM   3177  CA  PHE   203      50.339  38.264  46.827  1.00  0.00           C  
ATOM   3178  C   PHE   203      48.900  38.600  46.621  1.00  0.00           C  
ATOM   3179  O   PHE   203      48.053  37.766  46.854  1.00  0.00           O  
ATOM   3180  CB  PHE   203      50.662  38.454  48.337  1.00  0.00           C  
ATOM   3181  CG  PHE   203      52.053  37.979  48.581  1.00  0.00           C  
ATOM   3182  CD1 PHE   203      52.341  36.590  48.735  1.00  0.00           C  
ATOM   3183  CE1 PHE   203      53.634  36.106  48.965  1.00  0.00           C  
ATOM   3184  CZ  PHE   203      54.718  37.026  48.981  1.00  0.00           C  
ATOM   3185  CE2 PHE   203      54.463  38.345  48.717  1.00  0.00           C  
ATOM   3186  CD2 PHE   203      53.155  38.814  48.515  1.00  0.00           C  
ATOM   3187  H   PHE   203      51.646  39.804  46.421  1.00  0.00           H  
ATOM   3188  HA  PHE   203      50.309  37.201  46.588  1.00  0.00           H  
ATOM   3189  HB2 PHE   203      50.613  39.503  48.631  1.00  0.00           H  
ATOM   3190  HB3 PHE   203      50.002  37.798  48.904  1.00  0.00           H  
ATOM   3191  HD1 PHE   203      51.602  35.820  48.576  1.00  0.00           H  
ATOM   3192  HE1 PHE   203      53.815  35.044  48.903  1.00  0.00           H  
ATOM   3193  HZ  PHE   203      55.716  36.626  49.079  1.00  0.00           H  
ATOM   3194  HE2 PHE   203      55.313  39.011  48.724  1.00  0.00           H  
ATOM   3195  HD2 PHE   203      53.198  39.889  48.425  1.00  0.00           H  
ATOM   3196  N   HIS   204      48.588  39.728  45.971  1.00  0.00           N  
ATOM   3197  CA  HIS   204      47.238  40.192  45.556  1.00  0.00           C  
ATOM   3198  C   HIS   204      46.696  39.379  44.467  1.00  0.00           C  
ATOM   3199  O   HIS   204      47.382  39.163  43.514  1.00  0.00           O  
ATOM   3200  CB  HIS   204      47.175  41.683  45.095  1.00  0.00           C  
ATOM   3201  CG  HIS   204      47.765  42.539  46.213  1.00  0.00           C  
ATOM   3202  ND1 HIS   204      49.099  42.879  46.473  1.00  0.00           N1+
ATOM   3203  CE1 HIS   204      49.111  43.790  47.538  1.00  0.00           C  
ATOM   3204  NE2 HIS   204      47.831  43.911  47.965  1.00  0.00           N  
ATOM   3205  CD2 HIS   204      46.981  43.161  47.193  1.00  0.00           C  
ATOM   3206  H   HIS   204      49.313  40.431  45.964  1.00  0.00           H  
ATOM   3207  HA  HIS   204      46.633  40.038  46.449  1.00  0.00           H  
ATOM   3208  HB2 HIS   204      47.621  41.786  44.106  1.00  0.00           H  
ATOM   3209  HB3 HIS   204      46.164  42.064  44.949  1.00  0.00           H  
ATOM   3210  HD1 HIS   204      49.899  42.583  45.933  1.00  0.00           H  
ATOM   3211  HE1 HIS   204      49.995  44.266  47.935  1.00  0.00           H  
ATOM   3212  HE2 HIS   204      47.612  44.490  48.763  1.00  0.00           H  
ATOM   3213  HD2 HIS   204      45.901  43.172  47.187  1.00  0.00           H  
ATOM   3214  N   ILE   205      45.417  38.988  44.537  1.00  0.00           N  
ATOM   3215  CA  ILE   205      44.815  38.280  43.415  1.00  0.00           C  
ATOM   3216  C   ILE   205      44.227  39.268  42.426  1.00  0.00           C  
ATOM   3217  O   ILE   205      43.718  40.290  42.807  1.00  0.00           O  
ATOM   3218  CB  ILE   205      43.857  37.204  43.858  1.00  0.00           C  
ATOM   3219  CG2 ILE   205      43.346  36.379  42.640  1.00  0.00           C  
ATOM   3220  CG1 ILE   205      44.481  36.197  44.867  1.00  0.00           C  
ATOM   3221  CD1 ILE   205      45.772  35.521  44.454  1.00  0.00           C  
ATOM   3222  H   ILE   205      44.864  39.317  45.315  1.00  0.00           H  
ATOM   3223  HA  ILE   205      45.633  37.849  42.838  1.00  0.00           H  
ATOM   3224  HB  ILE   205      43.078  37.580  44.520  1.00  0.00           H  
ATOM   3225 HG21 ILE   205      42.686  37.064  42.107  1.00  0.00           H  
ATOM   3226 HG22 ILE   205      44.134  36.050  41.962  1.00  0.00           H  
ATOM   3227 HG23 ILE   205      42.747  35.534  42.978  1.00  0.00           H  
ATOM   3228 HG12 ILE   205      44.817  36.704  45.771  1.00  0.00           H  
ATOM   3229 HG13 ILE   205      43.730  35.417  44.994  1.00  0.00           H  
ATOM   3230 HD11 ILE   205      45.598  34.951  43.541  1.00  0.00           H  
ATOM   3231 HD12 ILE   205      46.561  36.255  44.294  1.00  0.00           H  
ATOM   3232 HD13 ILE   205      46.175  34.891  45.247  1.00  0.00           H  
ATOM   3233  N   TYR   206      44.241  38.918  41.147  1.00  0.00           N  
ATOM   3234  CA  TYR   206      43.752  39.786  40.042  1.00  0.00           C  
ATOM   3235  C   TYR   206      42.662  38.993  39.326  1.00  0.00           C  
ATOM   3236  O   TYR   206      42.391  37.833  39.604  1.00  0.00           O  
ATOM   3237  CB  TYR   206      44.889  40.042  39.097  1.00  0.00           C  
ATOM   3238  CG  TYR   206      46.032  40.824  39.655  1.00  0.00           C  
ATOM   3239  CD1 TYR   206      47.042  40.125  40.440  1.00  0.00           C  
ATOM   3240  CE1 TYR   206      48.055  40.872  41.000  1.00  0.00           C  
ATOM   3241  CZ  TYR   206      47.981  42.267  40.970  1.00  0.00           C  
ATOM   3242  OH  TYR   206      49.064  42.956  41.546  1.00  0.00           O  
ATOM   3243  CE2 TYR   206      46.956  42.921  40.269  1.00  0.00           C  
ATOM   3244  CD2 TYR   206      45.966  42.194  39.584  1.00  0.00           C  
ATOM   3245  H   TYR   206      44.694  38.036  40.955  1.00  0.00           H  
ATOM   3246  HA  TYR   206      43.366  40.720  40.450  1.00  0.00           H  
ATOM   3247  HB2 TYR   206      45.186  39.095  38.648  1.00  0.00           H  
ATOM   3248  HB3 TYR   206      44.451  40.429  38.177  1.00  0.00           H  
ATOM   3249  HD1 TYR   206      47.020  39.045  40.424  1.00  0.00           H  
ATOM   3250  HE1 TYR   206      48.892  40.461  41.543  1.00  0.00           H  
ATOM   3251  HH  TYR   206      49.492  42.567  42.312  1.00  0.00           H  
ATOM   3252  HE2 TYR   206      47.039  43.992  40.162  1.00  0.00           H  
ATOM   3253  HD2 TYR   206      45.233  42.754  39.022  1.00  0.00           H  
ATOM   3254  N   VAL   207      41.938  39.704  38.483  1.00  0.00           N  
ATOM   3255  CA  VAL   207      40.930  39.194  37.592  1.00  0.00           C  
ATOM   3256  C   VAL   207      40.899  39.845  36.195  1.00  0.00           C  
ATOM   3257  O   VAL   207      40.905  41.086  36.061  1.00  0.00           O  
ATOM   3258  CB  VAL   207      39.579  39.355  38.313  1.00  0.00           C  
ATOM   3259  CG1 VAL   207      38.503  38.595  37.620  1.00  0.00           C  
ATOM   3260  CG2 VAL   207      39.502  38.945  39.863  1.00  0.00           C  
ATOM   3261  H   VAL   207      42.178  40.669  38.310  1.00  0.00           H  
ATOM   3262  HA  VAL   207      41.042  38.113  37.521  1.00  0.00           H  
ATOM   3263  HB  VAL   207      39.228  40.373  38.146  1.00  0.00           H  
ATOM   3264 HG11 VAL   207      38.448  38.809  36.553  1.00  0.00           H  
ATOM   3265 HG12 VAL   207      38.606  37.528  37.822  1.00  0.00           H  
ATOM   3266 HG13 VAL   207      37.484  38.830  37.930  1.00  0.00           H  
ATOM   3267 HG21 VAL   207      39.821  37.915  40.022  1.00  0.00           H  
ATOM   3268 HG22 VAL   207      40.016  39.656  40.510  1.00  0.00           H  
ATOM   3269 HG23 VAL   207      38.498  39.107  40.256  1.00  0.00           H  
ATOM   3270  N   TYR   208      40.878  39.022  35.163  1.00  0.00           N  
ATOM   3271  CA  TYR   208      40.923  39.482  33.769  1.00  0.00           C  
ATOM   3272  C   TYR   208      40.144  38.540  32.809  1.00  0.00           C  
ATOM   3273  O   TYR   208      40.036  37.327  33.007  1.00  0.00           O  
ATOM   3274  CB  TYR   208      42.357  39.610  33.217  1.00  0.00           C  
ATOM   3275  CG  TYR   208      43.051  40.868  33.674  1.00  0.00           C  
ATOM   3276  CD1 TYR   208      44.313  40.790  34.188  1.00  0.00           C  
ATOM   3277  CE1 TYR   208      45.034  41.894  34.604  1.00  0.00           C  
ATOM   3278  CZ  TYR   208      44.538  43.187  34.362  1.00  0.00           C  
ATOM   3279  OH  TYR   208      45.193  44.391  34.532  1.00  0.00           O  
ATOM   3280  CE2 TYR   208      43.186  43.258  33.883  1.00  0.00           C  
ATOM   3281  CD2 TYR   208      42.490  42.150  33.432  1.00  0.00           C  
ATOM   3282  H   TYR   208      40.836  38.025  35.318  1.00  0.00           H  
ATOM   3283  HA  TYR   208      40.406  40.406  33.511  1.00  0.00           H  
ATOM   3284  HB2 TYR   208      42.943  38.725  33.468  1.00  0.00           H  
ATOM   3285  HB3 TYR   208      42.336  39.610  32.128  1.00  0.00           H  
ATOM   3286  HD1 TYR   208      44.632  39.759  34.241  1.00  0.00           H  
ATOM   3287  HE1 TYR   208      46.052  41.830  34.958  1.00  0.00           H  
ATOM   3288  HH  TYR   208      44.686  45.174  34.306  1.00  0.00           H  
ATOM   3289  HE2 TYR   208      42.667  44.188  33.706  1.00  0.00           H  
ATOM   3290  HD2 TYR   208      41.590  42.426  32.902  1.00  0.00           H  
ATOM   3291  N   ASP   209      39.546  39.145  31.748  1.00  0.00           N  
ATOM   3292  CA  ASP   209      38.989  38.375  30.653  1.00  0.00           C  
ATOM   3293  C   ASP   209      40.227  38.025  29.798  1.00  0.00           C  
ATOM   3294  O   ASP   209      40.981  38.915  29.390  1.00  0.00           O  
ATOM   3295  CB  ASP   209      37.858  39.131  29.873  1.00  0.00           C  
ATOM   3296  CG  ASP   209      37.013  38.133  29.051  1.00  0.00           C  
ATOM   3297  OD1 ASP   209      37.521  37.555  28.065  1.00  0.00           O  
ATOM   3298  OD2 ASP   209      35.723  38.171  29.182  1.00  0.00           O1-
ATOM   3299  H   ASP   209      39.610  40.148  31.645  1.00  0.00           H  
ATOM   3300  HA  ASP   209      38.601  37.470  31.119  1.00  0.00           H  
ATOM   3301  HB2 ASP   209      37.237  39.461  30.706  1.00  0.00           H  
ATOM   3302  HB3 ASP   209      38.183  39.950  29.231  1.00  0.00           H  
ATOM   3303  N   LEU   210      40.359  36.743  29.422  1.00  0.00           N  
ATOM   3304  CA  LEU   210      41.539  36.212  28.680  1.00  0.00           C  
ATOM   3305  C   LEU   210      41.167  35.870  27.170  1.00  0.00           C  
ATOM   3306  O   LEU   210      42.002  35.472  26.404  1.00  0.00           O  
ATOM   3307  CB  LEU   210      42.073  35.007  29.441  1.00  0.00           C  
ATOM   3308  CG  LEU   210      42.626  35.304  30.841  1.00  0.00           C  
ATOM   3309  CD1 LEU   210      43.275  34.061  31.478  1.00  0.00           C  
ATOM   3310  CD2 LEU   210      43.825  36.242  30.679  1.00  0.00           C  
ATOM   3311  H   LEU   210      39.636  36.081  29.666  1.00  0.00           H  
ATOM   3312  HA  LEU   210      42.370  36.912  28.755  1.00  0.00           H  
ATOM   3313  HB2 LEU   210      41.242  34.308  29.525  1.00  0.00           H  
ATOM   3314  HB3 LEU   210      42.803  34.599  28.742  1.00  0.00           H  
ATOM   3315  HG  LEU   210      41.870  35.715  31.511  1.00  0.00           H  
ATOM   3316 HD11 LEU   210      43.741  34.201  32.454  1.00  0.00           H  
ATOM   3317 HD12 LEU   210      42.450  33.355  31.568  1.00  0.00           H  
ATOM   3318 HD13 LEU   210      43.982  33.582  30.801  1.00  0.00           H  
ATOM   3319 HD21 LEU   210      44.359  36.322  31.626  1.00  0.00           H  
ATOM   3320 HD22 LEU   210      44.592  35.820  30.030  1.00  0.00           H  
ATOM   3321 HD23 LEU   210      43.524  37.188  30.227  1.00  0.00           H  
ATOM   3322  N   VAL   211      39.890  36.098  26.828  1.00  0.00           N  
ATOM   3323  CA  VAL   211      39.184  35.874  25.498  1.00  0.00           C  
ATOM   3324  C   VAL   211      39.075  37.132  24.737  1.00  0.00           C  
ATOM   3325  O   VAL   211      39.346  37.145  23.563  1.00  0.00           O  
ATOM   3326  CB  VAL   211      37.847  35.123  25.747  1.00  0.00           C  
ATOM   3327  CG1 VAL   211      36.978  34.952  24.509  1.00  0.00           C  
ATOM   3328  CG2 VAL   211      38.092  33.758  26.376  1.00  0.00           C  
ATOM   3329  H   VAL   211      39.281  36.411  27.570  1.00  0.00           H  
ATOM   3330  HA  VAL   211      39.745  35.159  24.896  1.00  0.00           H  
ATOM   3331  HB  VAL   211      37.265  35.678  26.482  1.00  0.00           H  
ATOM   3332 HG11 VAL   211      36.815  35.951  24.106  1.00  0.00           H  
ATOM   3333 HG12 VAL   211      37.432  34.313  23.751  1.00  0.00           H  
ATOM   3334 HG13 VAL   211      35.984  34.546  24.698  1.00  0.00           H  
ATOM   3335 HG21 VAL   211      37.076  33.419  26.575  1.00  0.00           H  
ATOM   3336 HG22 VAL   211      38.668  33.075  25.752  1.00  0.00           H  
ATOM   3337 HG23 VAL   211      38.453  33.796  27.403  1.00  0.00           H  
ATOM   3338  N   LYS   212      38.680  38.216  25.408  1.00  0.00           N  
ATOM   3339  CA  LYS   212      38.603  39.594  24.793  1.00  0.00           C  
ATOM   3340  C   LYS   212      39.968  40.313  24.609  1.00  0.00           C  
ATOM   3341  O   LYS   212      41.000  39.951  25.178  1.00  0.00           O  
ATOM   3342  CB  LYS   212      37.491  40.344  25.546  1.00  0.00           C  
ATOM   3343  CG  LYS   212      36.158  39.753  25.367  1.00  0.00           C  
ATOM   3344  CD  LYS   212      35.121  40.552  26.259  1.00  0.00           C  
ATOM   3345  CE  LYS   212      33.795  39.874  26.465  1.00  0.00           C  
ATOM   3346  NZ  LYS   212      33.824  38.524  27.092  1.00  0.00           N1+
ATOM   3347  H   LYS   212      38.430  37.975  26.356  1.00  0.00           H  
ATOM   3348  HA  LYS   212      38.218  39.439  23.785  1.00  0.00           H  
ATOM   3349  HB2 LYS   212      37.790  40.417  26.592  1.00  0.00           H  
ATOM   3350  HB3 LYS   212      37.369  41.357  25.162  1.00  0.00           H  
ATOM   3351  HG2 LYS   212      35.811  39.861  24.339  1.00  0.00           H  
ATOM   3352  HG3 LYS   212      36.175  38.749  25.793  1.00  0.00           H  
ATOM   3353  HD2 LYS   212      35.599  40.656  27.233  1.00  0.00           H  
ATOM   3354  HD3 LYS   212      34.942  41.523  25.797  1.00  0.00           H  
ATOM   3355  HE2 LYS   212      33.265  40.634  27.039  1.00  0.00           H  
ATOM   3356  HE3 LYS   212      33.344  39.857  25.473  1.00  0.00           H  
ATOM   3357  HZ1 LYS   212      32.934  38.190  27.434  1.00  0.00           H  
ATOM   3358  HZ2 LYS   212      34.053  37.768  26.462  1.00  0.00           H  
ATOM   3359  HZ3 LYS   212      34.524  38.513  27.819  1.00  0.00           H  
ATOM   3360  N   NME   213      39.836  41.264  23.697  1.00  0.00           N  
ATOM   3361  C   NME   213      40.942  42.021  23.117  1.00  0.00           C  
ATOM   3362  H   NME   213      38.933  41.424  23.275  1.00  0.00           H  
ATOM   3363  H1  NME   213      41.408  41.690  22.189  1.00  0.00           H  
ATOM   3364  H2  NME   213      40.629  43.031  22.851  1.00  0.00           H  
ATOM   3365  H3  NME   213      41.776  42.131  23.810  1.00  0.00           H  
TER    3366      NME   213
CONECT 3361 3363 3364 3365
CONECT 3363 3361
CONECT 3364 3361
CONECT 3365 3361
END   
