# Supplementary material for: Exploring Aromatic Cage Flexibility Using Cosolvent Molecular Dynamics Simulations—An In-Silico Case Study of Tudor Domains
Source: J Chem Inf Model. 2024 May 21;64(11):4553–69. doi: 10.1021/acs.jcim.4c00298 (PMC11167732; doi:10.1021/acs.jcim.4c00298)
Supplement: Supplementary file 2 — ci4c00298_si_002.zip [file ci4c00298_si_002.zip › SPIN1/cluster_representatives/domain1/03_PRL_rep_c1.pdb]

TITLE     rep03.c1
REMARK   4      COMPLIES WITH FORMAT V. 3.0, 1-DEC-2006
REMARK 888
REMARK 888 WRITTEN BY MAESTRO (A PRODUCT OF SCHRODINGER, LLC)
ATOM      1  CH3 ACE     1      50.422  19.514  60.328  1.00  0.00           C  
ATOM      2  C   ACE     1      50.361  19.456  58.824  1.00  0.00           C  
ATOM      3  O   ACE     1      51.232  20.086  58.164  1.00  0.00           O  
ATOM      4  H1  ACE     1      49.790  20.338  60.659  1.00  0.00           H  
ATOM      5  H2  ACE     1      50.136  18.615  60.875  1.00  0.00           H  
ATOM      6  H3  ACE     1      51.487  19.584  60.552  1.00  0.00           H  
ATOM      7  N   ARG     2      49.419  18.734  58.219  1.00  0.00           N  
ATOM      8  CA  ARG     2      49.021  18.722  56.751  1.00  0.00           C  
ATOM      9  C   ARG     2      47.571  18.914  56.533  1.00  0.00           C  
ATOM     10  O   ARG     2      47.045  18.560  55.509  1.00  0.00           O  
ATOM     11  CB  ARG     2      49.693  17.403  56.133  1.00  0.00           C  
ATOM     12  CG  ARG     2      51.293  17.354  55.997  1.00  0.00           C  
ATOM     13  CD  ARG     2      51.746  16.271  55.088  1.00  0.00           C  
ATOM     14  NE  ARG     2      53.202  16.240  54.750  1.00  0.00           N  
ATOM     15  CZ  ARG     2      54.223  15.995  55.581  1.00  0.00           C  
ATOM     16  NH1 ARG     2      53.992  15.788  56.843  1.00  0.00           N  
ATOM     17  NH2 ARG     2      55.418  16.020  55.113  1.00  0.00           N1+
ATOM     18  H   ARG     2      48.874  18.257  58.923  1.00  0.00           H  
ATOM     19  HA  ARG     2      49.613  19.504  56.274  1.00  0.00           H  
ATOM     20  HB2 ARG     2      49.337  16.490  56.611  1.00  0.00           H  
ATOM     21  HB3 ARG     2      49.270  17.437  55.129  1.00  0.00           H  
ATOM     22  HG2 ARG     2      51.621  18.347  55.690  1.00  0.00           H  
ATOM     23  HG3 ARG     2      51.702  17.218  56.998  1.00  0.00           H  
ATOM     24  HD2 ARG     2      51.508  15.278  55.470  1.00  0.00           H  
ATOM     25  HD3 ARG     2      51.162  16.365  54.173  1.00  0.00           H  
ATOM     26  HE  ARG     2      53.529  16.586  53.859  1.00  0.00           H  
ATOM     27 HH11 ARG     2      53.063  15.871  57.230  1.00  0.00           H  
ATOM     28 HH12 ARG     2      54.796  15.423  57.334  1.00  0.00           H  
ATOM     29 HH21 ARG     2      55.506  16.210  54.125  1.00  0.00           H  
ATOM     30 HH22 ARG     2      56.207  16.119  55.735  1.00  0.00           H  
ATOM     31  N   ARG     3      46.867  19.556  57.434  1.00  0.00           N  
ATOM     32  CA  ARG     3      45.367  19.760  57.513  1.00  0.00           C  
ATOM     33  C   ARG     3      44.904  20.917  56.623  1.00  0.00           C  
ATOM     34  O   ARG     3      45.545  21.937  56.573  1.00  0.00           O  
ATOM     35  CB  ARG     3      44.970  20.094  58.967  1.00  0.00           C  
ATOM     36  CG  ARG     3      43.527  19.741  59.077  1.00  0.00           C  
ATOM     37  CD  ARG     3      43.040  20.296  60.442  1.00  0.00           C  
ATOM     38  NE  ARG     3      43.672  19.570  61.544  1.00  0.00           N  
ATOM     39  CZ  ARG     3      43.591  19.756  62.812  1.00  0.00           C  
ATOM     40  NH1 ARG     3      42.903  20.722  63.251  1.00  0.00           N  
ATOM     41  NH2 ARG     3      44.313  19.108  63.677  1.00  0.00           N1+
ATOM     42  H   ARG     3      47.367  19.916  58.235  1.00  0.00           H  
ATOM     43  HA  ARG     3      44.856  18.884  57.114  1.00  0.00           H  
ATOM     44  HB2 ARG     3      45.570  19.526  59.677  1.00  0.00           H  
ATOM     45  HB3 ARG     3      45.251  21.133  59.140  1.00  0.00           H  
ATOM     46  HG2 ARG     3      42.901  20.188  58.305  1.00  0.00           H  
ATOM     47  HG3 ARG     3      43.391  18.662  59.150  1.00  0.00           H  
ATOM     48  HD2 ARG     3      43.323  21.347  60.495  1.00  0.00           H  
ATOM     49  HD3 ARG     3      41.980  20.060  60.526  1.00  0.00           H  
ATOM     50  HE  ARG     3      44.328  18.854  61.266  1.00  0.00           H  
ATOM     51 HH11 ARG     3      42.359  21.205  62.551  1.00  0.00           H  
ATOM     52 HH12 ARG     3      42.703  20.843  64.234  1.00  0.00           H  
ATOM     53 HH21 ARG     3      44.771  18.245  63.421  1.00  0.00           H  
ATOM     54 HH22 ARG     3      44.463  19.505  64.593  1.00  0.00           H  
ATOM     55  N   ASN     4      43.771  20.811  55.921  1.00  0.00           N  
ATOM     56  CA  ASN     4      43.031  21.901  55.304  1.00  0.00           C  
ATOM     57  C   ASN     4      42.382  22.837  56.349  1.00  0.00           C  
ATOM     58  O   ASN     4      41.613  22.396  57.250  1.00  0.00           O  
ATOM     59  CB  ASN     4      42.083  21.359  54.143  1.00  0.00           C  
ATOM     60  CG  ASN     4      41.250  22.488  53.476  1.00  0.00           C  
ATOM     61  OD1 ASN     4      41.272  23.634  53.828  1.00  0.00           O  
ATOM     62  ND2 ASN     4      40.501  22.237  52.407  1.00  0.00           N  
ATOM     63  H   ASN     4      43.356  19.892  55.866  1.00  0.00           H  
ATOM     64  HA  ASN     4      43.742  22.540  54.779  1.00  0.00           H  
ATOM     65  HB2 ASN     4      42.716  20.932  53.365  1.00  0.00           H  
ATOM     66  HB3 ASN     4      41.457  20.510  54.416  1.00  0.00           H  
ATOM     67 HD21 ASN     4      40.220  21.280  52.251  1.00  0.00           H  
ATOM     68 HD22 ASN     4      40.025  22.925  51.841  1.00  0.00           H  
ATOM     69  N   ILE     5      42.612  24.139  56.109  1.00  0.00           N  
ATOM     70  CA  ILE     5      42.309  25.268  57.066  1.00  0.00           C  
ATOM     71  C   ILE     5      41.457  26.422  56.417  1.00  0.00           C  
ATOM     72  O   ILE     5      41.325  27.522  56.955  1.00  0.00           O  
ATOM     73  CB  ILE     5      43.542  25.904  57.776  1.00  0.00           C  
ATOM     74  CG2 ILE     5      44.335  24.928  58.701  1.00  0.00           C  
ATOM     75  CG1 ILE     5      44.469  26.520  56.724  1.00  0.00           C  
ATOM     76  CD1 ILE     5      45.483  27.415  57.379  1.00  0.00           C  
ATOM     77  H   ILE     5      43.220  24.362  55.334  1.00  0.00           H  
ATOM     78  HA  ILE     5      41.633  24.802  57.782  1.00  0.00           H  
ATOM     79  HB  ILE     5      43.115  26.531  58.559  1.00  0.00           H  
ATOM     80 HG21 ILE     5      43.679  24.532  59.476  1.00  0.00           H  
ATOM     81 HG22 ILE     5      44.782  24.071  58.197  1.00  0.00           H  
ATOM     82 HG23 ILE     5      45.194  25.451  59.121  1.00  0.00           H  
ATOM     83 HG12 ILE     5      44.918  25.683  56.189  1.00  0.00           H  
ATOM     84 HG13 ILE     5      43.817  27.083  56.057  1.00  0.00           H  
ATOM     85 HD11 ILE     5      45.942  28.114  56.680  1.00  0.00           H  
ATOM     86 HD12 ILE     5      45.062  27.862  58.280  1.00  0.00           H  
ATOM     87 HD13 ILE     5      46.379  26.835  57.599  1.00  0.00           H  
ATOM     88  N   VAL     6      40.759  26.117  55.346  1.00  0.00           N  
ATOM     89  CA  VAL     6      39.748  27.023  54.676  1.00  0.00           C  
ATOM     90  C   VAL     6      38.666  27.260  55.686  1.00  0.00           C  
ATOM     91  O   VAL     6      38.088  26.298  56.246  1.00  0.00           O  
ATOM     92  CB  VAL     6      39.204  26.509  53.362  1.00  0.00           C  
ATOM     93  CG1 VAL     6      37.854  27.075  52.961  1.00  0.00           C  
ATOM     94  CG2 VAL     6      40.268  26.803  52.277  1.00  0.00           C  
ATOM     95  H   VAL     6      40.851  25.175  54.995  1.00  0.00           H  
ATOM     96  HA  VAL     6      40.189  28.011  54.542  1.00  0.00           H  
ATOM     97  HB  VAL     6      39.082  25.428  53.428  1.00  0.00           H  
ATOM     98 HG11 VAL     6      37.947  28.161  52.984  1.00  0.00           H  
ATOM     99 HG12 VAL     6      37.626  26.618  51.998  1.00  0.00           H  
ATOM    100 HG13 VAL     6      37.110  26.722  53.675  1.00  0.00           H  
ATOM    101 HG21 VAL     6      40.064  26.458  51.264  1.00  0.00           H  
ATOM    102 HG22 VAL     6      40.535  27.859  52.248  1.00  0.00           H  
ATOM    103 HG23 VAL     6      41.169  26.294  52.619  1.00  0.00           H  
ATOM    104  N   GLY     7      38.219  28.503  55.901  1.00  0.00           N  
ATOM    105  CA  GLY     7      37.099  28.931  56.656  1.00  0.00           C  
ATOM    106  C   GLY     7      37.569  29.423  58.049  1.00  0.00           C  
ATOM    107  O   GLY     7      36.739  30.053  58.678  1.00  0.00           O  
ATOM    108  H   GLY     7      38.637  29.234  55.344  1.00  0.00           H  
ATOM    109  HA2 GLY     7      36.683  29.788  56.128  1.00  0.00           H  
ATOM    110  HA3 GLY     7      36.364  28.163  56.899  1.00  0.00           H  
ATOM    111  N   CYS     8      38.747  29.071  58.508  1.00  0.00           N  
ATOM    112  CA  CYS     8      39.239  29.371  59.855  1.00  0.00           C  
ATOM    113  C   CYS     8      39.793  30.804  59.921  1.00  0.00           C  
ATOM    114  O   CYS     8      40.385  31.431  59.014  1.00  0.00           O  
ATOM    115  CB  CYS     8      40.353  28.374  60.143  1.00  0.00           C  
ATOM    116  SG  CYS     8      39.704  26.714  59.796  1.00  0.00           S  
ATOM    117  H   CYS     8      39.424  28.700  57.856  1.00  0.00           H  
ATOM    118  HA  CYS     8      38.434  29.288  60.585  1.00  0.00           H  
ATOM    119  HB2 CYS     8      41.139  28.558  59.411  1.00  0.00           H  
ATOM    120  HB3 CYS     8      40.756  28.464  61.152  1.00  0.00           H  
ATOM    121  HG  CYS     8      39.389  27.090  58.553  1.00  0.00           H  
ATOM    122  N   ARG     9      39.511  31.521  61.036  1.00  0.00           N  
ATOM    123  CA  ARG     9      40.264  32.752  61.450  1.00  0.00           C  
ATOM    124  C   ARG     9      41.783  32.404  61.666  1.00  0.00           C  
ATOM    125  O   ARG     9      42.041  31.379  62.235  1.00  0.00           O  
ATOM    126  CB  ARG     9      39.770  33.451  62.687  1.00  0.00           C  
ATOM    127  CG  ARG     9      38.330  33.841  62.696  1.00  0.00           C  
ATOM    128  CD  ARG     9      38.203  35.266  62.271  1.00  0.00           C  
ATOM    129  NE  ARG     9      38.875  36.256  63.165  1.00  0.00           N  
ATOM    130  CZ  ARG     9      39.319  37.454  62.758  1.00  0.00           C  
ATOM    131  NH1 ARG     9      39.166  37.804  61.530  1.00  0.00           N  
ATOM    132  NH2 ARG     9      39.834  38.280  63.634  1.00  0.00           N1+
ATOM    133  H   ARG     9      38.938  31.064  61.730  1.00  0.00           H  
ATOM    134  HA  ARG     9      40.210  33.466  60.628  1.00  0.00           H  
ATOM    135  HB2 ARG     9      39.903  32.866  63.597  1.00  0.00           H  
ATOM    136  HB3 ARG     9      40.363  34.362  62.770  1.00  0.00           H  
ATOM    137  HG2 ARG     9      37.705  33.262  62.016  1.00  0.00           H  
ATOM    138  HG3 ARG     9      37.882  33.765  63.686  1.00  0.00           H  
ATOM    139  HD2 ARG     9      38.646  35.271  61.276  1.00  0.00           H  
ATOM    140  HD3 ARG     9      37.169  35.567  62.103  1.00  0.00           H  
ATOM    141  HE  ARG     9      38.880  36.015  64.146  1.00  0.00           H  
ATOM    142 HH11 ARG     9      38.770  37.142  60.878  1.00  0.00           H  
ATOM    143 HH12 ARG     9      39.789  38.582  61.365  1.00  0.00           H  
ATOM    144 HH21 ARG     9      40.071  38.049  64.588  1.00  0.00           H  
ATOM    145 HH22 ARG     9      40.091  39.209  63.331  1.00  0.00           H  
ATOM    146  N   ILE    10      42.703  33.280  61.272  1.00  0.00           N  
ATOM    147  CA  ILE    10      44.168  33.047  61.401  1.00  0.00           C  
ATOM    148  C   ILE    10      44.966  34.266  61.739  1.00  0.00           C  
ATOM    149  O   ILE    10      44.560  35.316  61.294  1.00  0.00           O  
ATOM    150  CB  ILE    10      44.711  32.274  60.199  1.00  0.00           C  
ATOM    151  CG2 ILE    10      44.228  30.762  60.037  1.00  0.00           C  
ATOM    152  CG1 ILE    10      44.558  32.930  58.848  1.00  0.00           C  
ATOM    153  CD1 ILE    10      45.491  32.520  57.675  1.00  0.00           C  
ATOM    154  H   ILE    10      42.416  34.049  60.683  1.00  0.00           H  
ATOM    155  HA  ILE    10      44.407  32.358  62.211  1.00  0.00           H  
ATOM    156  HB  ILE    10      45.786  32.244  60.374  1.00  0.00           H  
ATOM    157 HG21 ILE    10      44.457  30.341  61.016  1.00  0.00           H  
ATOM    158 HG22 ILE    10      43.158  30.665  59.855  1.00  0.00           H  
ATOM    159 HG23 ILE    10      44.811  30.270  59.259  1.00  0.00           H  
ATOM    160 HG12 ILE    10      43.519  32.767  58.562  1.00  0.00           H  
ATOM    161 HG13 ILE    10      44.753  34.001  58.909  1.00  0.00           H  
ATOM    162 HD11 ILE    10      45.472  31.454  57.449  1.00  0.00           H  
ATOM    163 HD12 ILE    10      45.270  33.074  56.762  1.00  0.00           H  
ATOM    164 HD13 ILE    10      46.551  32.750  57.783  1.00  0.00           H  
ATOM    165  N   GLN    11      46.244  34.090  62.219  1.00  0.00           N  
ATOM    166  CA  GLN    11      47.283  35.031  62.315  1.00  0.00           C  
ATOM    167  C   GLN    11      48.705  34.442  62.080  1.00  0.00           C  
ATOM    168  O   GLN    11      48.867  33.271  62.412  1.00  0.00           O  
ATOM    169  CB  GLN    11      47.201  35.747  63.637  1.00  0.00           C  
ATOM    170  CG  GLN    11      47.403  34.821  64.872  1.00  0.00           C  
ATOM    171  CD  GLN    11      47.497  35.662  66.085  1.00  0.00           C  
ATOM    172  OE1 GLN    11      46.971  36.752  66.198  1.00  0.00           O  
ATOM    173  NE2 GLN    11      48.286  35.319  67.094  1.00  0.00           N  
ATOM    174  H   GLN    11      46.581  33.156  62.402  1.00  0.00           H  
ATOM    175  HA  GLN    11      47.099  35.713  61.484  1.00  0.00           H  
ATOM    176  HB2 GLN    11      48.038  36.446  63.614  1.00  0.00           H  
ATOM    177  HB3 GLN    11      46.228  36.235  63.699  1.00  0.00           H  
ATOM    178  HG2 GLN    11      46.585  34.103  64.941  1.00  0.00           H  
ATOM    179  HG3 GLN    11      48.331  34.291  64.661  1.00  0.00           H  
ATOM    180 HE21 GLN    11      48.766  34.431  67.123  1.00  0.00           H  
ATOM    181 HE22 GLN    11      48.285  36.011  67.830  1.00  0.00           H  
ATOM    182  N   HIS    12      49.588  35.316  61.584  1.00  0.00           N  
ATOM    183  CA  HIS    12      50.992  34.885  61.289  1.00  0.00           C  
ATOM    184  C   HIS    12      51.981  36.069  61.166  1.00  0.00           C  
ATOM    185  O   HIS    12      51.622  37.280  61.107  1.00  0.00           O  
ATOM    186  CB  HIS    12      51.086  34.040  60.009  1.00  0.00           C  
ATOM    187  CG  HIS    12      50.642  34.873  58.730  1.00  0.00           C  
ATOM    188  ND1 HIS    12      51.295  35.974  58.251  1.00  0.00           N  
ATOM    189  CE1 HIS    12      50.817  36.268  57.029  1.00  0.00           C  
ATOM    190  NE2 HIS    12      49.795  35.453  56.753  1.00  0.00           N  
ATOM    191  CD2 HIS    12      49.698  34.547  57.836  1.00  0.00           C  
ATOM    192  H   HIS    12      49.179  36.212  61.359  1.00  0.00           H  
ATOM    193  HA  HIS    12      51.208  34.274  62.165  1.00  0.00           H  
ATOM    194  HB2 HIS    12      52.118  33.700  59.927  1.00  0.00           H  
ATOM    195  HB3 HIS    12      50.438  33.176  60.158  1.00  0.00           H  
ATOM    196  HD1 HIS    12      52.173  36.370  58.555  1.00  0.00           H  
ATOM    197  HE1 HIS    12      51.292  37.034  56.434  1.00  0.00           H  
ATOM    198  HD2 HIS    12      49.084  33.678  58.021  1.00  0.00           H  
ATOM    199  N   GLY    13      53.261  35.764  61.065  1.00  0.00           N  
ATOM    200  CA  GLY    13      54.278  36.641  60.493  1.00  0.00           C  
ATOM    201  C   GLY    13      54.485  36.567  58.974  1.00  0.00           C  
ATOM    202  O   GLY    13      54.010  35.679  58.345  1.00  0.00           O  
ATOM    203  H   GLY    13      53.538  34.802  61.200  1.00  0.00           H  
ATOM    204  HA2 GLY    13      53.990  37.667  60.723  1.00  0.00           H  
ATOM    205  HA3 GLY    13      55.184  36.333  61.015  1.00  0.00           H  
ATOM    206  N   TRP    14      55.145  37.553  58.342  1.00  0.00           N  
ATOM    207  CA  TRP    14      55.440  37.624  56.928  1.00  0.00           C  
ATOM    208  C   TRP    14      56.805  38.326  56.733  1.00  0.00           C  
ATOM    209  O   TRP    14      57.059  39.426  57.272  1.00  0.00           O  
ATOM    210  CB  TRP    14      54.359  38.387  56.130  1.00  0.00           C  
ATOM    211  CG  TRP    14      54.698  38.464  54.681  1.00  0.00           C  
ATOM    212  CD1 TRP    14      55.014  39.596  54.037  1.00  0.00           C  
ATOM    213  NE1 TRP    14      55.093  39.328  52.684  1.00  0.00           N  
ATOM    214  CE2 TRP    14      54.942  37.989  52.370  1.00  0.00           C  
ATOM    215  CZ2 TRP    14      54.916  37.313  51.152  1.00  0.00           C  
ATOM    216  CH2 TRP    14      54.686  35.965  51.225  1.00  0.00           C  
ATOM    217  CZ3 TRP    14      54.523  35.332  52.515  1.00  0.00           C  
ATOM    218  CE3 TRP    14      54.487  35.994  53.724  1.00  0.00           C  
ATOM    219  CD2 TRP    14      54.731  37.409  53.695  1.00  0.00           C  
ATOM    220  H   TRP    14      55.572  38.221  58.968  1.00  0.00           H  
ATOM    221  HA  TRP    14      55.539  36.606  56.550  1.00  0.00           H  
ATOM    222  HB2 TRP    14      53.376  37.980  56.366  1.00  0.00           H  
ATOM    223  HB3 TRP    14      54.384  39.430  56.446  1.00  0.00           H  
ATOM    224  HD1 TRP    14      55.009  40.579  54.484  1.00  0.00           H  
ATOM    225  HE1 TRP    14      55.305  40.033  51.993  1.00  0.00           H  
ATOM    226  HZ2 TRP    14      54.942  37.755  50.166  1.00  0.00           H  
ATOM    227  HH2 TRP    14      54.675  35.381  50.317  1.00  0.00           H  
ATOM    228  HZ3 TRP    14      54.252  34.287  52.503  1.00  0.00           H  
ATOM    229  HE3 TRP    14      54.276  35.550  54.686  1.00  0.00           H  
ATOM    230  N   LYS    15      57.692  37.705  55.985  1.00  0.00           N  
ATOM    231  CA  LYS    15      58.957  38.181  55.482  1.00  0.00           C  
ATOM    232  C   LYS    15      59.381  37.508  54.146  1.00  0.00           C  
ATOM    233  O   LYS    15      59.303  36.252  53.986  1.00  0.00           O  
ATOM    234  CB  LYS    15      60.054  38.023  56.565  1.00  0.00           C  
ATOM    235  CG  LYS    15      61.453  38.400  56.155  1.00  0.00           C  
ATOM    236  CD  LYS    15      62.521  38.151  57.250  1.00  0.00           C  
ATOM    237  CE  LYS    15      63.921  38.582  56.762  1.00  0.00           C  
ATOM    238  NZ  LYS    15      64.230  39.964  56.975  1.00  0.00           N1+
ATOM    239  H   LYS    15      57.472  36.721  55.933  1.00  0.00           H  
ATOM    240  HA  LYS    15      58.906  39.255  55.301  1.00  0.00           H  
ATOM    241  HB2 LYS    15      59.752  38.649  57.405  1.00  0.00           H  
ATOM    242  HB3 LYS    15      59.958  36.959  56.782  1.00  0.00           H  
ATOM    243  HG2 LYS    15      61.869  37.817  55.333  1.00  0.00           H  
ATOM    244  HG3 LYS    15      61.456  39.415  55.759  1.00  0.00           H  
ATOM    245  HD2 LYS    15      62.285  38.655  58.187  1.00  0.00           H  
ATOM    246  HD3 LYS    15      62.460  37.108  57.560  1.00  0.00           H  
ATOM    247  HE2 LYS    15      64.698  38.058  57.319  1.00  0.00           H  
ATOM    248  HE3 LYS    15      64.076  38.333  55.712  1.00  0.00           H  
ATOM    249  HZ1 LYS    15      64.281  40.234  57.947  1.00  0.00           H  
ATOM    250  HZ2 LYS    15      65.167  40.056  56.608  1.00  0.00           H  
ATOM    251  HZ3 LYS    15      63.543  40.556  56.531  1.00  0.00           H  
ATOM    252  N   GLU    16      59.782  38.368  53.219  1.00  0.00           N  
ATOM    253  CA  GLU    16      60.214  37.995  51.927  1.00  0.00           C  
ATOM    254  C   GLU    16      61.607  38.434  51.609  1.00  0.00           C  
ATOM    255  O   GLU    16      62.184  37.994  50.625  1.00  0.00           O  
ATOM    256  CB  GLU    16      59.221  38.375  50.908  1.00  0.00           C  
ATOM    257  CG  GLU    16      58.869  39.831  50.789  1.00  0.00           C  
ATOM    258  CD  GLU    16      57.649  40.122  50.022  1.00  0.00           C  
ATOM    259  OE1 GLU    16      57.640  39.893  48.779  1.00  0.00           O  
ATOM    260  OE2 GLU    16      56.626  40.687  50.491  1.00  0.00           O1-
ATOM    261  H   GLU    16      59.800  39.365  53.378  1.00  0.00           H  
ATOM    262  HA  GLU    16      60.299  36.908  51.909  1.00  0.00           H  
ATOM    263  HB2 GLU    16      59.633  38.037  49.957  1.00  0.00           H  
ATOM    264  HB3 GLU    16      58.309  37.813  51.105  1.00  0.00           H  
ATOM    265  HG2 GLU    16      58.729  40.292  51.767  1.00  0.00           H  
ATOM    266  HG3 GLU    16      59.715  40.375  50.368  1.00  0.00           H  
ATOM    267  N   GLY    17      62.255  39.344  52.460  1.00  0.00           N  
ATOM    268  CA  GLY    17      63.727  39.594  52.272  1.00  0.00           C  
ATOM    269  C   GLY    17      64.135  40.744  53.086  1.00  0.00           C  
ATOM    270  O   GLY    17      63.974  40.711  54.313  1.00  0.00           O  
ATOM    271  H   GLY    17      61.689  39.829  53.142  1.00  0.00           H  
ATOM    272  HA2 GLY    17      64.081  38.597  52.531  1.00  0.00           H  
ATOM    273  HA3 GLY    17      64.021  39.841  51.252  1.00  0.00           H  
ATOM    274  N   ASN    18      64.696  41.788  52.507  1.00  0.00           N  
ATOM    275  CA  ASN    18      65.336  42.818  53.332  1.00  0.00           C  
ATOM    276  C   ASN    18      64.435  43.626  54.285  1.00  0.00           C  
ATOM    277  O   ASN    18      64.948  44.430  55.077  1.00  0.00           O  
ATOM    278  CB  ASN    18      66.001  43.786  52.304  1.00  0.00           C  
ATOM    279  CG  ASN    18      67.010  43.109  51.395  1.00  0.00           C  
ATOM    280  OD1 ASN    18      67.943  42.445  51.823  1.00  0.00           O  
ATOM    281  ND2 ASN    18      66.785  43.239  50.102  1.00  0.00           N  
ATOM    282  H   ASN    18      64.672  41.851  51.500  1.00  0.00           H  
ATOM    283  HA  ASN    18      66.176  42.419  53.900  1.00  0.00           H  
ATOM    284  HB2 ASN    18      65.277  44.253  51.637  1.00  0.00           H  
ATOM    285  HB3 ASN    18      66.561  44.586  52.788  1.00  0.00           H  
ATOM    286 HD21 ASN    18      66.071  43.864  49.756  1.00  0.00           H  
ATOM    287 HD22 ASN    18      67.317  42.648  49.479  1.00  0.00           H  
ATOM    288  N   GLY    19      63.115  43.350  54.397  1.00  0.00           N  
ATOM    289  CA  GLY    19      62.172  43.954  55.370  1.00  0.00           C  
ATOM    290  C   GLY    19      62.209  43.302  56.794  1.00  0.00           C  
ATOM    291  O   GLY    19      62.498  42.097  56.945  1.00  0.00           O  
ATOM    292  H   GLY    19      62.752  42.565  53.876  1.00  0.00           H  
ATOM    293  HA2 GLY    19      62.395  45.021  55.380  1.00  0.00           H  
ATOM    294  HA3 GLY    19      61.195  43.834  54.903  1.00  0.00           H  
ATOM    295  N   PRO    20      61.712  43.972  57.877  1.00  0.00           N  
ATOM    296  CA  PRO    20      61.551  43.309  59.200  1.00  0.00           C  
ATOM    297  C   PRO    20      60.359  42.301  59.134  1.00  0.00           C  
ATOM    298  O   PRO    20      59.423  42.382  58.365  1.00  0.00           O  
ATOM    299  CD  PRO    20      61.234  45.400  57.900  1.00  0.00           C  
ATOM    300  CG  PRO    20      60.785  45.643  59.334  1.00  0.00           C  
ATOM    301  CB  PRO    20      61.357  44.457  60.133  1.00  0.00           C  
ATOM    302  HD2 PRO    20      60.385  45.362  57.217  1.00  0.00           H  
ATOM    303  HD3 PRO    20      62.036  46.104  57.679  1.00  0.00           H  
ATOM    304  HG2 PRO    20      59.701  45.734  59.401  1.00  0.00           H  
ATOM    305  HG3 PRO    20      61.160  46.530  59.844  1.00  0.00           H  
ATOM    306  HB2 PRO    20      60.664  44.160  60.920  1.00  0.00           H  
ATOM    307  HB3 PRO    20      62.325  44.658  60.591  1.00  0.00           H  
ATOM    308  HA  PRO    20      62.435  42.723  59.453  1.00  0.00           H  
ATOM    309  N   VAL    21      60.425  41.258  59.991  1.00  0.00           N  
ATOM    310  CA  VAL    21      59.340  40.254  60.063  1.00  0.00           C  
ATOM    311  C   VAL    21      58.114  40.966  60.504  1.00  0.00           C  
ATOM    312  O   VAL    21      58.082  41.636  61.616  1.00  0.00           O  
ATOM    313  CB  VAL    21      59.661  39.101  61.078  1.00  0.00           C  
ATOM    314  CG1 VAL    21      58.621  38.052  60.828  1.00  0.00           C  
ATOM    315  CG2 VAL    21      61.028  38.469  60.986  1.00  0.00           C  
ATOM    316  H   VAL    21      61.112  41.266  60.731  1.00  0.00           H  
ATOM    317  HA  VAL    21      59.145  39.840  59.074  1.00  0.00           H  
ATOM    318  HB  VAL    21      59.616  39.508  62.088  1.00  0.00           H  
ATOM    319 HG11 VAL    21      57.611  38.452  60.921  1.00  0.00           H  
ATOM    320 HG12 VAL    21      58.858  37.530  59.900  1.00  0.00           H  
ATOM    321 HG13 VAL    21      58.567  37.470  61.748  1.00  0.00           H  
ATOM    322 HG21 VAL    21      61.789  39.181  61.302  1.00  0.00           H  
ATOM    323 HG22 VAL    21      61.106  37.660  61.712  1.00  0.00           H  
ATOM    324 HG23 VAL    21      61.149  38.054  59.985  1.00  0.00           H  
ATOM    325  N   THR    22      57.078  40.933  59.666  1.00  0.00           N  
ATOM    326  CA  THR    22      55.847  41.750  59.762  1.00  0.00           C  
ATOM    327  C   THR    22      54.592  40.889  60.023  1.00  0.00           C  
ATOM    328  O   THR    22      54.435  39.858  59.410  1.00  0.00           O  
ATOM    329  CB  THR    22      55.749  42.605  58.505  1.00  0.00           C  
ATOM    330  CG2 THR    22      54.421  43.382  58.533  1.00  0.00           C  
ATOM    331  OG1 THR    22      56.783  43.577  58.408  1.00  0.00           O  
ATOM    332  H   THR    22      57.271  40.596  58.733  1.00  0.00           H  
ATOM    333  HA  THR    22      55.915  42.499  60.550  1.00  0.00           H  
ATOM    334  HB  THR    22      55.699  41.974  57.618  1.00  0.00           H  
ATOM    335 HG21 THR    22      54.439  44.022  57.652  1.00  0.00           H  
ATOM    336 HG22 THR    22      53.571  42.701  58.482  1.00  0.00           H  
ATOM    337 HG23 THR    22      54.306  43.911  59.479  1.00  0.00           H  
ATOM    338  HG1 THR    22      57.582  43.078  58.218  1.00  0.00           H  
ATOM    339  N   GLN    23      53.844  41.271  61.010  1.00  0.00           N  
ATOM    340  CA  GLN    23      52.615  40.542  61.488  1.00  0.00           C  
ATOM    341  C   GLN    23      51.272  40.920  60.699  1.00  0.00           C  
ATOM    342  O   GLN    23      51.083  42.007  60.127  1.00  0.00           O  
ATOM    343  CB  GLN    23      52.537  40.953  62.965  1.00  0.00           C  
ATOM    344  CG  GLN    23      51.701  40.007  63.867  1.00  0.00           C  
ATOM    345  CD  GLN    23      52.268  38.622  64.159  1.00  0.00           C  
ATOM    346  OE1 GLN    23      53.438  38.345  63.948  1.00  0.00           O  
ATOM    347  NE2 GLN    23      51.414  37.815  64.805  1.00  0.00           N  
ATOM    348  H   GLN    23      54.009  42.132  61.511  1.00  0.00           H  
ATOM    349  HA  GLN    23      52.797  39.481  61.316  1.00  0.00           H  
ATOM    350  HB2 GLN    23      53.566  40.888  63.317  1.00  0.00           H  
ATOM    351  HB3 GLN    23      52.156  41.967  63.084  1.00  0.00           H  
ATOM    352  HG2 GLN    23      51.348  40.512  64.766  1.00  0.00           H  
ATOM    353  HG3 GLN    23      50.773  39.878  63.310  1.00  0.00           H  
ATOM    354 HE21 GLN    23      50.448  38.087  64.912  1.00  0.00           H  
ATOM    355 HE22 GLN    23      51.778  36.974  65.230  1.00  0.00           H  
ATOM    356  N   TRP    24      50.368  39.937  60.752  1.00  0.00           N  
ATOM    357  CA  TRP    24      49.053  39.897  60.106  1.00  0.00           C  
ATOM    358  C   TRP    24      48.051  39.076  60.940  1.00  0.00           C  
ATOM    359  O   TRP    24      48.411  38.046  61.561  1.00  0.00           O  
ATOM    360  CB  TRP    24      49.130  39.381  58.614  1.00  0.00           C  
ATOM    361  CG  TRP    24      50.047  40.111  57.741  1.00  0.00           C  
ATOM    362  CD1 TRP    24      51.339  39.934  57.746  1.00  0.00           C  
ATOM    363  NE1 TRP    24      51.916  40.835  56.824  1.00  0.00           N  
ATOM    364  CE2 TRP    24      50.933  41.695  56.296  1.00  0.00           C  
ATOM    365  CZ2 TRP    24      50.925  42.855  55.450  1.00  0.00           C  
ATOM    366  CH2 TRP    24      49.660  43.403  55.114  1.00  0.00           C  
ATOM    367  CZ3 TRP    24      48.517  42.911  55.705  1.00  0.00           C  
ATOM    368  CE3 TRP    24      48.514  41.836  56.560  1.00  0.00           C  
ATOM    369  CD2 TRP    24      49.693  41.167  56.864  1.00  0.00           C  
ATOM    370  H   TRP    24      50.619  39.125  61.299  1.00  0.00           H  
ATOM    371  HA  TRP    24      48.702  40.918  59.953  1.00  0.00           H  
ATOM    372  HB2 TRP    24      49.479  38.350  58.673  1.00  0.00           H  
ATOM    373  HB3 TRP    24      48.183  39.289  58.081  1.00  0.00           H  
ATOM    374  HD1 TRP    24      51.936  39.349  58.430  1.00  0.00           H  
ATOM    375  HE1 TRP    24      52.879  41.055  56.617  1.00  0.00           H  
ATOM    376  HZ2 TRP    24      51.828  43.242  55.000  1.00  0.00           H  
ATOM    377  HH2 TRP    24      49.490  44.239  54.452  1.00  0.00           H  
ATOM    378  HZ3 TRP    24      47.566  43.363  55.464  1.00  0.00           H  
ATOM    379  HE3 TRP    24      47.603  41.396  56.938  1.00  0.00           H  
ATOM    380  N   LYS    25      46.811  39.504  60.929  1.00  0.00           N  
ATOM    381  CA  LYS    25      45.572  38.787  61.264  1.00  0.00           C  
ATOM    382  C   LYS    25      44.516  38.862  60.156  1.00  0.00           C  
ATOM    383  O   LYS    25      44.441  39.920  59.448  1.00  0.00           O  
ATOM    384  CB  LYS    25      45.001  39.355  62.560  1.00  0.00           C  
ATOM    385  CG  LYS    25      43.941  38.533  63.265  1.00  0.00           C  
ATOM    386  CD  LYS    25      43.566  38.924  64.752  1.00  0.00           C  
ATOM    387  CE  LYS    25      44.701  38.772  65.753  1.00  0.00           C  
ATOM    388  NZ  LYS    25      44.436  39.347  67.171  1.00  0.00           N1+
ATOM    389  H   LYS    25      46.698  40.418  60.514  1.00  0.00           H  
ATOM    390  HA  LYS    25      45.792  37.736  61.455  1.00  0.00           H  
ATOM    391  HB2 LYS    25      45.803  39.615  63.251  1.00  0.00           H  
ATOM    392  HB3 LYS    25      44.465  40.278  62.340  1.00  0.00           H  
ATOM    393  HG2 LYS    25      43.028  38.721  62.700  1.00  0.00           H  
ATOM    394  HG3 LYS    25      44.114  37.457  63.286  1.00  0.00           H  
ATOM    395  HD2 LYS    25      43.201  39.951  64.718  1.00  0.00           H  
ATOM    396  HD3 LYS    25      42.742  38.334  65.154  1.00  0.00           H  
ATOM    397  HE2 LYS    25      44.976  37.720  65.825  1.00  0.00           H  
ATOM    398  HE3 LYS    25      45.623  39.196  65.353  1.00  0.00           H  
ATOM    399  HZ1 LYS    25      43.649  38.905  67.623  1.00  0.00           H  
ATOM    400  HZ2 LYS    25      45.217  39.237  67.802  1.00  0.00           H  
ATOM    401  HZ3 LYS    25      44.228  40.332  67.091  1.00  0.00           H  
ATOM    402  N   GLY    26      43.779  37.740  59.936  1.00  0.00           N  
ATOM    403  CA  GLY    26      42.887  37.470  58.761  1.00  0.00           C  
ATOM    404  C   GLY    26      41.927  36.316  58.986  1.00  0.00           C  
ATOM    405  O   GLY    26      41.597  35.808  60.048  1.00  0.00           O  
ATOM    406  H   GLY    26      43.873  37.003  60.620  1.00  0.00           H  
ATOM    407  HA2 GLY    26      42.292  38.332  58.459  1.00  0.00           H  
ATOM    408  HA3 GLY    26      43.607  37.202  57.987  1.00  0.00           H  
ATOM    409  N   THR    27      41.408  35.817  57.854  1.00  0.00           N  
ATOM    410  CA  THR    27      40.555  34.710  57.677  1.00  0.00           C  
ATOM    411  C   THR    27      40.933  34.007  56.390  1.00  0.00           C  
ATOM    412  O   THR    27      41.355  34.667  55.444  1.00  0.00           O  
ATOM    413  CB  THR    27      39.105  35.241  57.572  1.00  0.00           C  
ATOM    414  CG2 THR    27      38.061  34.150  57.613  1.00  0.00           C  
ATOM    415  OG1 THR    27      38.771  36.094  58.716  1.00  0.00           O  
ATOM    416  H   THR    27      41.554  36.351  57.009  1.00  0.00           H  
ATOM    417  HA  THR    27      40.636  34.051  58.542  1.00  0.00           H  
ATOM    418  HB  THR    27      38.988  35.809  56.649  1.00  0.00           H  
ATOM    419 HG21 THR    27      38.269  33.426  58.401  1.00  0.00           H  
ATOM    420 HG22 THR    27      37.087  34.612  57.778  1.00  0.00           H  
ATOM    421 HG23 THR    27      38.007  33.548  56.706  1.00  0.00           H  
ATOM    422  HG1 THR    27      39.283  36.894  58.574  1.00  0.00           H  
ATOM    423  N   VAL    28      40.800  32.683  56.305  1.00  0.00           N  
ATOM    424  CA  VAL    28      41.032  31.932  55.058  1.00  0.00           C  
ATOM    425  C   VAL    28      39.674  31.721  54.287  1.00  0.00           C  
ATOM    426  O   VAL    28      38.749  31.136  54.733  1.00  0.00           O  
ATOM    427  CB  VAL    28      41.759  30.618  55.299  1.00  0.00           C  
ATOM    428  CG1 VAL    28      42.127  29.859  54.007  1.00  0.00           C  
ATOM    429  CG2 VAL    28      43.019  30.721  56.214  1.00  0.00           C  
ATOM    430  H   VAL    28      40.451  32.147  57.086  1.00  0.00           H  
ATOM    431  HA  VAL    28      41.635  32.547  54.389  1.00  0.00           H  
ATOM    432  HB  VAL    28      41.143  29.908  55.852  1.00  0.00           H  
ATOM    433 HG11 VAL    28      41.283  29.366  53.523  1.00  0.00           H  
ATOM    434 HG12 VAL    28      42.486  30.600  53.292  1.00  0.00           H  
ATOM    435 HG13 VAL    28      42.858  29.081  54.226  1.00  0.00           H  
ATOM    436 HG21 VAL    28      42.791  31.441  57.000  1.00  0.00           H  
ATOM    437 HG22 VAL    28      43.194  29.749  56.675  1.00  0.00           H  
ATOM    438 HG23 VAL    28      43.843  31.101  55.609  1.00  0.00           H  
ATOM    439  N   LEU    29      39.629  32.299  53.109  1.00  0.00           N  
ATOM    440  CA  LEU    29      38.410  32.375  52.210  1.00  0.00           C  
ATOM    441  C   LEU    29      38.158  30.974  51.665  1.00  0.00           C  
ATOM    442  O   LEU    29      37.087  30.425  51.967  1.00  0.00           O  
ATOM    443  CB  LEU    29      38.684  33.432  51.115  1.00  0.00           C  
ATOM    444  CG  LEU    29      38.595  34.880  51.569  1.00  0.00           C  
ATOM    445  CD1 LEU    29      39.310  35.727  50.478  1.00  0.00           C  
ATOM    446  CD2 LEU    29      37.170  35.228  51.601  1.00  0.00           C  
ATOM    447  H   LEU    29      40.450  32.774  52.763  1.00  0.00           H  
ATOM    448  HA  LEU    29      37.568  32.731  52.804  1.00  0.00           H  
ATOM    449  HB2 LEU    29      39.713  33.234  50.816  1.00  0.00           H  
ATOM    450  HB3 LEU    29      38.148  33.204  50.193  1.00  0.00           H  
ATOM    451  HG  LEU    29      39.039  35.082  52.544  1.00  0.00           H  
ATOM    452 HD11 LEU    29      40.350  35.425  50.606  1.00  0.00           H  
ATOM    453 HD12 LEU    29      38.964  35.570  49.456  1.00  0.00           H  
ATOM    454 HD13 LEU    29      39.228  36.769  50.786  1.00  0.00           H  
ATOM    455 HD21 LEU    29      37.023  36.296  51.760  1.00  0.00           H  
ATOM    456 HD22 LEU    29      36.695  34.788  50.724  1.00  0.00           H  
ATOM    457 HD23 LEU    29      36.829  34.739  52.514  1.00  0.00           H  
ATOM    458  N   ASP    30      39.119  30.499  50.813  1.00  0.00           N  
ATOM    459  CA  ASP    30      39.029  29.339  49.891  1.00  0.00           C  
ATOM    460  C   ASP    30      40.402  28.747  49.571  1.00  0.00           C  
ATOM    461  O   ASP    30      41.419  29.308  49.952  1.00  0.00           O  
ATOM    462  CB  ASP    30      38.324  29.769  48.591  1.00  0.00           C  
ATOM    463  CG  ASP    30      37.723  28.699  47.685  1.00  0.00           C  
ATOM    464  OD1 ASP    30      37.503  27.549  48.159  1.00  0.00           O  
ATOM    465  OD2 ASP    30      37.552  29.006  46.475  1.00  0.00           O1-
ATOM    466  H   ASP    30      39.946  31.068  50.696  1.00  0.00           H  
ATOM    467  HA  ASP    30      38.405  28.541  50.294  1.00  0.00           H  
ATOM    468  HB2 ASP    30      37.528  30.455  48.882  1.00  0.00           H  
ATOM    469  HB3 ASP    30      39.056  30.379  48.060  1.00  0.00           H  
ATOM    470  N   GLN    31      40.458  27.713  48.654  1.00  0.00           N  
ATOM    471  CA  GLN    31      41.738  27.357  47.937  1.00  0.00           C  
ATOM    472  C   GLN    31      41.585  27.568  46.408  1.00  0.00           C  
ATOM    473  O   GLN    31      40.485  27.488  45.846  1.00  0.00           O  
ATOM    474  CB  GLN    31      42.210  25.978  48.455  1.00  0.00           C  
ATOM    475  CG  GLN    31      41.308  24.776  48.145  1.00  0.00           C  
ATOM    476  CD  GLN    31      41.220  23.712  49.254  1.00  0.00           C  
ATOM    477  OE1 GLN    31      40.160  23.505  49.782  1.00  0.00           O  
ATOM    478  NE2 GLN    31      42.191  22.848  49.467  1.00  0.00           N  
ATOM    479  H   GLN    31      39.582  27.301  48.365  1.00  0.00           H  
ATOM    480  HA  GLN    31      42.485  28.113  48.178  1.00  0.00           H  
ATOM    481  HB2 GLN    31      43.225  25.774  48.114  1.00  0.00           H  
ATOM    482  HB3 GLN    31      42.377  25.983  49.532  1.00  0.00           H  
ATOM    483  HG2 GLN    31      40.344  25.149  47.798  1.00  0.00           H  
ATOM    484  HG3 GLN    31      41.643  24.282  47.233  1.00  0.00           H  
ATOM    485 HE21 GLN    31      43.074  23.171  49.098  1.00  0.00           H  
ATOM    486 HE22 GLN    31      42.211  22.187  50.231  1.00  0.00           H  
ATOM    487  N   VAL    32      42.729  27.647  45.713  1.00  0.00           N  
ATOM    488  CA  VAL    32      42.914  27.700  44.229  1.00  0.00           C  
ATOM    489  C   VAL    32      42.740  26.347  43.603  1.00  0.00           C  
ATOM    490  O   VAL    32      43.395  25.389  44.025  1.00  0.00           O  
ATOM    491  CB  VAL    32      44.380  28.257  43.921  1.00  0.00           C  
ATOM    492  CG1 VAL    32      44.757  28.093  42.403  1.00  0.00           C  
ATOM    493  CG2 VAL    32      44.220  29.798  44.094  1.00  0.00           C  
ATOM    494  H   VAL    32      43.548  27.628  46.304  1.00  0.00           H  
ATOM    495  HA  VAL    32      42.178  28.402  43.836  1.00  0.00           H  
ATOM    496  HB  VAL    32      45.198  27.949  44.573  1.00  0.00           H  
ATOM    497 HG11 VAL    32      44.836  27.030  42.179  1.00  0.00           H  
ATOM    498 HG12 VAL    32      44.083  28.499  41.648  1.00  0.00           H  
ATOM    499 HG13 VAL    32      45.705  28.595  42.209  1.00  0.00           H  
ATOM    500 HG21 VAL    32      43.388  30.241  43.547  1.00  0.00           H  
ATOM    501 HG22 VAL    32      44.138  30.046  45.153  1.00  0.00           H  
ATOM    502 HG23 VAL    32      45.155  30.255  43.770  1.00  0.00           H  
ATOM    503  N   PRO    33      41.959  26.221  42.533  1.00  0.00           N  
ATOM    504  CA  PRO    33      41.654  24.901  41.917  1.00  0.00           C  
ATOM    505  C   PRO    33      42.828  24.091  41.329  1.00  0.00           C  
ATOM    506  O   PRO    33      42.867  22.919  41.647  1.00  0.00           O  
ATOM    507  CD  PRO    33      40.839  27.088  42.153  1.00  0.00           C  
ATOM    508  CG  PRO    33      39.745  26.239  41.529  1.00  0.00           C  
ATOM    509  CB  PRO    33      40.586  25.189  40.884  1.00  0.00           C  
ATOM    510  HD2 PRO    33      41.207  27.809  41.423  1.00  0.00           H  
ATOM    511  HD3 PRO    33      40.412  27.782  42.877  1.00  0.00           H  
ATOM    512  HG2 PRO    33      39.185  26.696  40.714  1.00  0.00           H  
ATOM    513  HG3 PRO    33      39.129  25.796  42.312  1.00  0.00           H  
ATOM    514  HB2 PRO    33      40.881  25.717  39.977  1.00  0.00           H  
ATOM    515  HB3 PRO    33      40.103  24.261  40.575  1.00  0.00           H  
ATOM    516  HA  PRO    33      41.272  24.157  42.617  1.00  0.00           H  
ATOM    517  N   VAL    34      43.851  24.722  40.739  1.00  0.00           N  
ATOM    518  CA  VAL    34      45.005  24.033  40.150  1.00  0.00           C  
ATOM    519  C   VAL    34      46.188  23.833  41.206  1.00  0.00           C  
ATOM    520  O   VAL    34      47.075  23.046  40.894  1.00  0.00           O  
ATOM    521  CB  VAL    34      45.315  24.635  38.781  1.00  0.00           C  
ATOM    522  CG1 VAL    34      46.051  25.965  38.760  1.00  0.00           C  
ATOM    523  CG2 VAL    34      46.041  23.684  37.845  1.00  0.00           C  
ATOM    524  H   VAL    34      43.670  25.703  40.576  1.00  0.00           H  
ATOM    525  HA  VAL    34      44.676  23.028  39.882  1.00  0.00           H  
ATOM    526  HB  VAL    34      44.383  24.861  38.266  1.00  0.00           H  
ATOM    527 HG11 VAL    34      46.384  26.248  37.762  1.00  0.00           H  
ATOM    528 HG12 VAL    34      45.457  26.814  39.099  1.00  0.00           H  
ATOM    529 HG13 VAL    34      46.957  25.997  39.365  1.00  0.00           H  
ATOM    530 HG21 VAL    34      46.065  24.217  36.894  1.00  0.00           H  
ATOM    531 HG22 VAL    34      47.044  23.440  38.193  1.00  0.00           H  
ATOM    532 HG23 VAL    34      45.522  22.726  37.863  1.00  0.00           H  
ATOM    533  N   ASN    35      46.074  24.372  42.408  1.00  0.00           N  
ATOM    534  CA  ASN    35      46.914  23.988  43.606  1.00  0.00           C  
ATOM    535  C   ASN    35      46.113  24.145  44.856  1.00  0.00           C  
ATOM    536  O   ASN    35      46.040  25.245  45.458  1.00  0.00           O  
ATOM    537  CB  ASN    35      48.200  24.869  43.606  1.00  0.00           C  
ATOM    538  CG  ASN    35      48.981  24.576  44.843  1.00  0.00           C  
ATOM    539  OD1 ASN    35      48.895  23.489  45.429  1.00  0.00           O  
ATOM    540  ND2 ASN    35      49.823  25.543  45.235  1.00  0.00           N  
ATOM    541  H   ASN    35      45.217  24.857  42.634  1.00  0.00           H  
ATOM    542  HA  ASN    35      47.221  22.952  43.465  1.00  0.00           H  
ATOM    543  HB2 ASN    35      48.801  24.669  42.719  1.00  0.00           H  
ATOM    544  HB3 ASN    35      47.914  25.920  43.650  1.00  0.00           H  
ATOM    545 HD21 ASN    35      49.972  26.385  44.698  1.00  0.00           H  
ATOM    546 HD22 ASN    35      50.404  25.299  46.025  1.00  0.00           H  
ATOM    547  N   PRO    36      45.404  23.073  45.352  1.00  0.00           N  
ATOM    548  CA  PRO    36      44.663  23.106  46.602  1.00  0.00           C  
ATOM    549  C   PRO    36      45.421  23.538  47.875  1.00  0.00           C  
ATOM    550  O   PRO    36      44.785  23.869  48.861  1.00  0.00           O  
ATOM    551  CD  PRO    36      45.081  21.882  44.640  1.00  0.00           C  
ATOM    552  CG  PRO    36      43.866  21.229  45.318  1.00  0.00           C  
ATOM    553  CB  PRO    36      44.004  21.689  46.797  1.00  0.00           C  
ATOM    554  HD2 PRO    36      45.881  21.176  44.860  1.00  0.00           H  
ATOM    555  HD3 PRO    36      44.773  21.973  43.598  1.00  0.00           H  
ATOM    556  HG2 PRO    36      43.807  20.144  45.222  1.00  0.00           H  
ATOM    557  HG3 PRO    36      43.020  21.759  44.881  1.00  0.00           H  
ATOM    558  HB2 PRO    36      44.640  20.936  47.263  1.00  0.00           H  
ATOM    559  HB3 PRO    36      43.058  21.811  47.324  1.00  0.00           H  
ATOM    560  HA  PRO    36      43.830  23.799  46.498  1.00  0.00           H  
ATOM    561  N   SER    37      46.796  23.535  47.819  1.00  0.00           N  
ATOM    562  CA  SER    37      47.703  24.051  48.935  1.00  0.00           C  
ATOM    563  C   SER    37      47.619  25.587  48.923  1.00  0.00           C  
ATOM    564  O   SER    37      47.788  26.144  50.011  1.00  0.00           O  
ATOM    565  CB  SER    37      49.121  23.493  48.759  1.00  0.00           C  
ATOM    566  OG  SER    37      49.956  23.488  49.890  1.00  0.00           O  
ATOM    567  H   SER    37      47.296  23.034  47.099  1.00  0.00           H  
ATOM    568  HA  SER    37      47.357  23.617  49.873  1.00  0.00           H  
ATOM    569  HB2 SER    37      48.994  22.469  48.408  1.00  0.00           H  
ATOM    570  HB3 SER    37      49.541  24.078  47.941  1.00  0.00           H  
ATOM    571  HG  SER    37      50.336  22.613  49.999  1.00  0.00           H  
ATOM    572  N   LEU    38      47.418  26.207  47.739  1.00  0.00           N  
ATOM    573  CA  LEU    38      47.325  27.690  47.691  1.00  0.00           C  
ATOM    574  C   LEU    38      45.958  28.082  48.235  1.00  0.00           C  
ATOM    575  O   LEU    38      44.956  27.912  47.600  1.00  0.00           O  
ATOM    576  CB  LEU    38      47.732  28.266  46.283  1.00  0.00           C  
ATOM    577  CG  LEU    38      47.625  29.774  46.080  1.00  0.00           C  
ATOM    578  CD1 LEU    38      48.416  30.735  47.023  1.00  0.00           C  
ATOM    579  CD2 LEU    38      48.182  30.071  44.692  1.00  0.00           C  
ATOM    580  H   LEU    38      47.312  25.686  46.880  1.00  0.00           H  
ATOM    581  HA  LEU    38      48.087  27.993  48.409  1.00  0.00           H  
ATOM    582  HB2 LEU    38      48.764  27.946  46.137  1.00  0.00           H  
ATOM    583  HB3 LEU    38      46.991  27.864  45.592  1.00  0.00           H  
ATOM    584  HG  LEU    38      46.580  30.083  46.096  1.00  0.00           H  
ATOM    585 HD11 LEU    38      48.009  31.719  46.787  1.00  0.00           H  
ATOM    586 HD12 LEU    38      48.247  30.460  48.064  1.00  0.00           H  
ATOM    587 HD13 LEU    38      49.484  30.771  46.811  1.00  0.00           H  
ATOM    588 HD21 LEU    38      49.210  29.742  44.536  1.00  0.00           H  
ATOM    589 HD22 LEU    38      47.585  29.515  43.969  1.00  0.00           H  
ATOM    590 HD23 LEU    38      48.003  31.130  44.505  1.00  0.00           H  
ATOM    591  N   TYR    39      45.918  28.839  49.327  1.00  0.00           N  
ATOM    592  CA  TYR    39      44.689  29.440  49.983  1.00  0.00           C  
ATOM    593  C   TYR    39      44.461  30.904  49.521  1.00  0.00           C  
ATOM    594  O   TYR    39      45.402  31.692  49.413  1.00  0.00           O  
ATOM    595  CB  TYR    39      44.869  29.486  51.488  1.00  0.00           C  
ATOM    596  CG  TYR    39      45.053  28.100  52.038  1.00  0.00           C  
ATOM    597  CD1 TYR    39      46.295  27.751  52.502  1.00  0.00           C  
ATOM    598  CE1 TYR    39      46.446  26.483  53.093  1.00  0.00           C  
ATOM    599  CZ  TYR    39      45.352  25.608  53.154  1.00  0.00           C  
ATOM    600  OH  TYR    39      45.473  24.435  53.816  1.00  0.00           O  
ATOM    601  CE2 TYR    39      44.058  25.949  52.699  1.00  0.00           C  
ATOM    602  CD2 TYR    39      43.906  27.244  52.135  1.00  0.00           C  
ATOM    603  H   TYR    39      46.821  29.120  49.682  1.00  0.00           H  
ATOM    604  HA  TYR    39      43.858  28.764  49.785  1.00  0.00           H  
ATOM    605  HB2 TYR    39      45.715  30.148  51.676  1.00  0.00           H  
ATOM    606  HB3 TYR    39      43.932  29.887  51.873  1.00  0.00           H  
ATOM    607  HD1 TYR    39      47.139  28.413  52.373  1.00  0.00           H  
ATOM    608  HE1 TYR    39      47.429  26.179  53.419  1.00  0.00           H  
ATOM    609  HH  TYR    39      45.982  24.492  54.628  1.00  0.00           H  
ATOM    610  HE2 TYR    39      43.238  25.246  52.704  1.00  0.00           H  
ATOM    611  HD2 TYR    39      42.920  27.499  51.776  1.00  0.00           H  
ATOM    612  N   LEU    40      43.262  31.269  49.213  1.00  0.00           N  
ATOM    613  CA  LEU    40      42.715  32.683  49.128  1.00  0.00           C  
ATOM    614  C   LEU    40      42.477  33.203  50.573  1.00  0.00           C  
ATOM    615  O   LEU    40      41.889  32.406  51.282  1.00  0.00           O  
ATOM    616  CB  LEU    40      41.459  32.872  48.279  1.00  0.00           C  
ATOM    617  CG  LEU    40      41.612  33.186  46.760  1.00  0.00           C  
ATOM    618  CD1 LEU    40      42.245  31.992  46.055  1.00  0.00           C  
ATOM    619  CD2 LEU    40      40.395  33.639  45.948  1.00  0.00           C  
ATOM    620  H   LEU    40      42.611  30.499  49.162  1.00  0.00           H  
ATOM    621  HA  LEU    40      43.526  33.253  48.673  1.00  0.00           H  
ATOM    622  HB2 LEU    40      40.779  32.069  48.564  1.00  0.00           H  
ATOM    623  HB3 LEU    40      41.016  33.784  48.680  1.00  0.00           H  
ATOM    624  HG  LEU    40      42.237  34.078  46.699  1.00  0.00           H  
ATOM    625 HD11 LEU    40      42.150  32.200  44.989  1.00  0.00           H  
ATOM    626 HD12 LEU    40      43.280  31.894  46.382  1.00  0.00           H  
ATOM    627 HD13 LEU    40      41.762  31.083  46.414  1.00  0.00           H  
ATOM    628 HD21 LEU    40      39.756  32.761  45.852  1.00  0.00           H  
ATOM    629 HD22 LEU    40      39.681  34.297  46.442  1.00  0.00           H  
ATOM    630 HD23 LEU    40      40.514  34.059  44.950  1.00  0.00           H  
ATOM    631  N   ILE    41      42.874  34.400  50.914  1.00  0.00           N  
ATOM    632  CA  ILE    41      42.960  34.939  52.254  1.00  0.00           C  
ATOM    633  C   ILE    41      42.313  36.339  52.247  1.00  0.00           C  
ATOM    634  O   ILE    41      42.662  37.112  51.286  1.00  0.00           O  
ATOM    635  CB  ILE    41      44.374  35.024  52.816  1.00  0.00           C  
ATOM    636  CG2 ILE    41      44.560  35.800  54.113  1.00  0.00           C  
ATOM    637  CG1 ILE    41      44.911  33.585  53.058  1.00  0.00           C  
ATOM    638  CD1 ILE    41      46.431  33.365  52.901  1.00  0.00           C  
ATOM    639  H   ILE    41      43.330  35.013  50.254  1.00  0.00           H  
ATOM    640  HA  ILE    41      42.429  34.325  52.981  1.00  0.00           H  
ATOM    641  HB  ILE    41      44.950  35.539  52.047  1.00  0.00           H  
ATOM    642 HG21 ILE    41      44.376  36.867  53.983  1.00  0.00           H  
ATOM    643 HG22 ILE    41      43.948  35.409  54.925  1.00  0.00           H  
ATOM    644 HG23 ILE    41      45.635  35.762  54.288  1.00  0.00           H  
ATOM    645 HG12 ILE    41      44.625  33.326  54.078  1.00  0.00           H  
ATOM    646 HG13 ILE    41      44.388  32.914  52.377  1.00  0.00           H  
ATOM    647 HD11 ILE    41      46.869  34.248  53.367  1.00  0.00           H  
ATOM    648 HD12 ILE    41      46.765  32.372  53.202  1.00  0.00           H  
ATOM    649 HD13 ILE    41      46.612  33.384  51.827  1.00  0.00           H  
ATOM    650  N   LYS    42      41.562  36.712  53.272  1.00  0.00           N  
ATOM    651  CA  LYS    42      41.296  38.143  53.610  1.00  0.00           C  
ATOM    652  C   LYS    42      42.100  38.519  54.883  1.00  0.00           C  
ATOM    653  O   LYS    42      42.284  37.697  55.792  1.00  0.00           O  
ATOM    654  CB  LYS    42      39.832  38.458  53.819  1.00  0.00           C  
ATOM    655  CG  LYS    42      39.525  39.939  54.220  1.00  0.00           C  
ATOM    656  CD  LYS    42      38.019  40.238  54.452  1.00  0.00           C  
ATOM    657  CE  LYS    42      37.572  41.729  54.758  1.00  0.00           C  
ATOM    658  NZ  LYS    42      38.625  42.367  55.571  1.00  0.00           N1+
ATOM    659  H   LYS    42      41.368  36.044  54.005  1.00  0.00           H  
ATOM    660  HA  LYS    42      41.654  38.841  52.854  1.00  0.00           H  
ATOM    661  HB2 LYS    42      39.181  38.128  53.010  1.00  0.00           H  
ATOM    662  HB3 LYS    42      39.451  37.908  54.680  1.00  0.00           H  
ATOM    663  HG2 LYS    42      39.906  40.183  55.212  1.00  0.00           H  
ATOM    664  HG3 LYS    42      39.849  40.653  53.462  1.00  0.00           H  
ATOM    665  HD2 LYS    42      37.394  39.762  53.697  1.00  0.00           H  
ATOM    666  HD3 LYS    42      37.776  39.686  55.360  1.00  0.00           H  
ATOM    667  HE2 LYS    42      37.629  42.259  53.807  1.00  0.00           H  
ATOM    668  HE3 LYS    42      36.571  41.783  55.185  1.00  0.00           H  
ATOM    669  HZ1 LYS    42      38.372  43.328  55.753  1.00  0.00           H  
ATOM    670  HZ2 LYS    42      38.687  41.895  56.461  1.00  0.00           H  
ATOM    671  HZ3 LYS    42      39.452  42.383  54.991  1.00  0.00           H  
ATOM    672  N   TYR    43      42.518  39.780  55.017  1.00  0.00           N  
ATOM    673  CA  TYR    43      43.184  40.331  56.228  1.00  0.00           C  
ATOM    674  C   TYR    43      42.261  41.352  56.832  1.00  0.00           C  
ATOM    675  O   TYR    43      41.522  42.087  56.156  1.00  0.00           O  
ATOM    676  CB  TYR    43      44.549  40.907  55.853  1.00  0.00           C  
ATOM    677  CG  TYR    43      45.531  39.760  55.516  1.00  0.00           C  
ATOM    678  CD1 TYR    43      46.162  39.778  54.241  1.00  0.00           C  
ATOM    679  CE1 TYR    43      47.250  38.919  53.881  1.00  0.00           C  
ATOM    680  CZ  TYR    43      47.686  38.019  54.918  1.00  0.00           C  
ATOM    681  OH  TYR    43      48.645  37.108  54.675  1.00  0.00           O  
ATOM    682  CE2 TYR    43      47.078  37.937  56.178  1.00  0.00           C  
ATOM    683  CD2 TYR    43      45.962  38.815  56.486  1.00  0.00           C  
ATOM    684  H   TYR    43      42.345  40.491  54.321  1.00  0.00           H  
ATOM    685  HA  TYR    43      43.294  39.502  56.928  1.00  0.00           H  
ATOM    686  HB2 TYR    43      44.410  41.557  54.989  1.00  0.00           H  
ATOM    687  HB3 TYR    43      45.024  41.572  56.575  1.00  0.00           H  
ATOM    688  HD1 TYR    43      45.962  40.519  53.481  1.00  0.00           H  
ATOM    689  HE1 TYR    43      47.689  39.006  52.898  1.00  0.00           H  
ATOM    690  HH  TYR    43      48.801  36.621  55.487  1.00  0.00           H  
ATOM    691  HE2 TYR    43      47.455  37.250  56.921  1.00  0.00           H  
ATOM    692  HD2 TYR    43      45.526  38.830  57.474  1.00  0.00           H  
ATOM    693  N   ASP    44      42.151  41.345  58.131  1.00  0.00           N  
ATOM    694  CA  ASP    44      41.358  42.283  58.976  1.00  0.00           C  
ATOM    695  C   ASP    44      41.571  43.744  58.599  1.00  0.00           C  
ATOM    696  O   ASP    44      42.648  44.335  58.817  1.00  0.00           O  
ATOM    697  CB  ASP    44      41.768  42.004  60.486  1.00  0.00           C  
ATOM    698  CG  ASP    44      41.173  40.713  61.108  1.00  0.00           C  
ATOM    699  OD1 ASP    44      40.972  40.679  62.339  1.00  0.00           O  
ATOM    700  OD2 ASP    44      40.873  39.706  60.443  1.00  0.00           O1-
ATOM    701  H   ASP    44      42.811  40.773  58.639  1.00  0.00           H  
ATOM    702  HA  ASP    44      40.303  42.013  58.939  1.00  0.00           H  
ATOM    703  HB2 ASP    44      42.840  42.057  60.675  1.00  0.00           H  
ATOM    704  HB3 ASP    44      41.309  42.788  61.088  1.00  0.00           H  
ATOM    705  N   GLY    45      40.568  44.359  58.073  1.00  0.00           N  
ATOM    706  CA  GLY    45      40.518  45.648  57.525  1.00  0.00           C  
ATOM    707  C   GLY    45      40.973  45.872  56.114  1.00  0.00           C  
ATOM    708  O   GLY    45      40.633  46.898  55.516  1.00  0.00           O  
ATOM    709  H   GLY    45      39.692  43.862  58.006  1.00  0.00           H  
ATOM    710  HA2 GLY    45      39.547  46.137  57.607  1.00  0.00           H  
ATOM    711  HA3 GLY    45      41.088  46.232  58.248  1.00  0.00           H  
ATOM    712  N   PHE    46      41.635  44.914  55.538  1.00  0.00           N  
ATOM    713  CA  PHE    46      42.086  45.044  54.150  1.00  0.00           C  
ATOM    714  C   PHE    46      41.080  44.475  53.225  1.00  0.00           C  
ATOM    715  O   PHE    46      40.554  43.375  53.536  1.00  0.00           O  
ATOM    716  CB  PHE    46      43.396  44.222  54.091  1.00  0.00           C  
ATOM    717  CG  PHE    46      44.683  44.710  54.813  1.00  0.00           C  
ATOM    718  CD1 PHE    46      44.917  44.248  56.097  1.00  0.00           C  
ATOM    719  CE1 PHE    46      46.010  44.845  56.830  1.00  0.00           C  
ATOM    720  CZ  PHE    46      46.900  45.712  56.171  1.00  0.00           C  
ATOM    721  CE2 PHE    46      46.684  46.120  54.823  1.00  0.00           C  
ATOM    722  CD2 PHE    46      45.467  45.716  54.217  1.00  0.00           C  
ATOM    723  H   PHE    46      41.925  44.102  56.066  1.00  0.00           H  
ATOM    724  HA  PHE    46      42.327  46.095  53.988  1.00  0.00           H  
ATOM    725  HB2 PHE    46      43.142  43.252  54.519  1.00  0.00           H  
ATOM    726  HB3 PHE    46      43.595  44.045  53.034  1.00  0.00           H  
ATOM    727  HD1 PHE    46      44.123  43.653  56.524  1.00  0.00           H  
ATOM    728  HE1 PHE    46      46.120  44.536  57.858  1.00  0.00           H  
ATOM    729  HZ  PHE    46      47.821  45.971  56.673  1.00  0.00           H  
ATOM    730  HE2 PHE    46      47.480  46.579  54.255  1.00  0.00           H  
ATOM    731  HD2 PHE    46      45.157  46.218  53.312  1.00  0.00           H  
ATOM    732  N   ASP    47      40.756  45.091  52.087  1.00  0.00           N  
ATOM    733  CA  ASP    47      39.591  44.817  51.214  1.00  0.00           C  
ATOM    734  C   ASP    47      40.005  44.050  49.861  1.00  0.00           C  
ATOM    735  O   ASP    47      39.192  43.902  48.941  1.00  0.00           O  
ATOM    736  CB  ASP    47      38.822  46.174  51.024  1.00  0.00           C  
ATOM    737  CG  ASP    47      38.582  46.975  52.271  1.00  0.00           C  
ATOM    738  OD1 ASP    47      38.267  46.498  53.373  1.00  0.00           O  
ATOM    739  OD2 ASP    47      38.594  48.215  52.199  1.00  0.00           O1-
ATOM    740  H   ASP    47      41.309  45.832  51.680  1.00  0.00           H  
ATOM    741  HA  ASP    47      38.918  44.172  51.778  1.00  0.00           H  
ATOM    742  HB2 ASP    47      39.353  46.874  50.380  1.00  0.00           H  
ATOM    743  HB3 ASP    47      37.830  45.916  50.649  1.00  0.00           H  
ATOM    744  N   CYS    48      41.322  43.823  49.670  1.00  0.00           N  
ATOM    745  CA  CYS    48      42.034  43.074  48.644  1.00  0.00           C  
ATOM    746  C   CYS    48      42.236  41.635  49.031  1.00  0.00           C  
ATOM    747  O   CYS    48      42.402  41.269  50.216  1.00  0.00           O  
ATOM    748  CB  CYS    48      43.385  43.823  48.254  1.00  0.00           C  
ATOM    749  SG  CYS    48      43.903  43.223  46.625  1.00  0.00           S  
ATOM    750  H   CYS    48      41.919  44.062  50.449  1.00  0.00           H  
ATOM    751  HA  CYS    48      41.458  43.010  47.721  1.00  0.00           H  
ATOM    752  HB2 CYS    48      43.167  44.867  48.029  1.00  0.00           H  
ATOM    753  HB3 CYS    48      44.208  43.635  48.942  1.00  0.00           H  
ATOM    754  HG  CYS    48      42.763  43.622  46.054  1.00  0.00           H  
ATOM    755  N   VAL    49      42.261  40.730  48.022  1.00  0.00           N  
ATOM    756  CA  VAL    49      42.283  39.249  48.250  1.00  0.00           C  
ATOM    757  C   VAL    49      43.704  38.766  47.884  1.00  0.00           C  
ATOM    758  O   VAL    49      44.191  38.965  46.768  1.00  0.00           O  
ATOM    759  CB  VAL    49      41.304  38.438  47.462  1.00  0.00           C  
ATOM    760  CG1 VAL    49      41.439  36.982  47.801  1.00  0.00           C  
ATOM    761  CG2 VAL    49      39.844  38.918  47.451  1.00  0.00           C  
ATOM    762  H   VAL    49      42.235  40.981  47.044  1.00  0.00           H  
ATOM    763  HA  VAL    49      42.113  39.082  49.314  1.00  0.00           H  
ATOM    764  HB  VAL    49      41.623  38.452  46.420  1.00  0.00           H  
ATOM    765 HG11 VAL    49      41.533  36.893  48.884  1.00  0.00           H  
ATOM    766 HG12 VAL    49      40.571  36.419  47.457  1.00  0.00           H  
ATOM    767 HG13 VAL    49      42.385  36.550  47.475  1.00  0.00           H  
ATOM    768 HG21 VAL    49      39.322  38.548  46.569  1.00  0.00           H  
ATOM    769 HG22 VAL    49      39.416  38.422  48.322  1.00  0.00           H  
ATOM    770 HG23 VAL    49      39.757  39.994  47.602  1.00  0.00           H  
ATOM    771  N   TYR    50      44.383  38.178  48.898  1.00  0.00           N  
ATOM    772  CA  TYR    50      45.830  37.885  48.995  1.00  0.00           C  
ATOM    773  C   TYR    50      45.895  36.368  48.824  1.00  0.00           C  
ATOM    774  O   TYR    50      44.914  35.681  48.829  1.00  0.00           O  
ATOM    775  CB  TYR    50      46.387  38.309  50.384  1.00  0.00           C  
ATOM    776  CG  TYR    50      46.501  39.842  50.645  1.00  0.00           C  
ATOM    777  CD1 TYR    50      45.333  40.542  51.060  1.00  0.00           C  
ATOM    778  CE1 TYR    50      45.445  41.864  51.272  1.00  0.00           C  
ATOM    779  CZ  TYR    50      46.637  42.593  51.035  1.00  0.00           C  
ATOM    780  OH  TYR    50      46.816  43.939  51.285  1.00  0.00           O  
ATOM    781  CE2 TYR    50      47.797  41.905  50.548  1.00  0.00           C  
ATOM    782  CD2 TYR    50      47.700  40.515  50.278  1.00  0.00           C  
ATOM    783  H   TYR    50      43.960  37.896  49.771  1.00  0.00           H  
ATOM    784  HA  TYR    50      46.368  38.256  48.123  1.00  0.00           H  
ATOM    785  HB2 TYR    50      45.821  37.834  51.186  1.00  0.00           H  
ATOM    786  HB3 TYR    50      47.397  37.899  50.366  1.00  0.00           H  
ATOM    787  HD1 TYR    50      44.394  40.038  51.232  1.00  0.00           H  
ATOM    788  HE1 TYR    50      44.595  42.384  51.687  1.00  0.00           H  
ATOM    789  HH  TYR    50      46.003  44.418  51.459  1.00  0.00           H  
ATOM    790  HE2 TYR    50      48.679  42.499  50.360  1.00  0.00           H  
ATOM    791  HD2 TYR    50      48.563  40.013  49.866  1.00  0.00           H  
ATOM    792  N   GLY    51      47.120  35.757  48.650  1.00  0.00           N  
ATOM    793  CA  GLY    51      47.160  34.254  48.414  1.00  0.00           C  
ATOM    794  C   GLY    51      48.464  33.585  48.960  1.00  0.00           C  
ATOM    795  O   GLY    51      49.554  33.813  48.424  1.00  0.00           O  
ATOM    796  H   GLY    51      47.905  36.389  48.572  1.00  0.00           H  
ATOM    797  HA2 GLY    51      46.263  33.874  48.905  1.00  0.00           H  
ATOM    798  HA3 GLY    51      47.093  34.134  47.333  1.00  0.00           H  
ATOM    799  N   LEU    52      48.362  32.677  49.902  1.00  0.00           N  
ATOM    800  CA  LEU    52      49.452  31.920  50.518  1.00  0.00           C  
ATOM    801  C   LEU    52      49.305  30.447  50.551  1.00  0.00           C  
ATOM    802  O   LEU    52      48.257  29.863  50.822  1.00  0.00           O  
ATOM    803  CB  LEU    52      49.878  32.612  51.823  1.00  0.00           C  
ATOM    804  CG  LEU    52      50.474  34.047  51.634  1.00  0.00           C  
ATOM    805  CD1 LEU    52      50.600  34.785  53.005  1.00  0.00           C  
ATOM    806  CD2 LEU    52      51.851  33.938  50.988  1.00  0.00           C  
ATOM    807  H   LEU    52      47.473  32.610  50.377  1.00  0.00           H  
ATOM    808  HA  LEU    52      50.265  32.092  49.813  1.00  0.00           H  
ATOM    809  HB2 LEU    52      49.057  32.738  52.529  1.00  0.00           H  
ATOM    810  HB3 LEU    52      50.625  32.030  52.363  1.00  0.00           H  
ATOM    811  HG  LEU    52      49.887  34.738  51.029  1.00  0.00           H  
ATOM    812 HD11 LEU    52      51.479  35.428  52.982  1.00  0.00           H  
ATOM    813 HD12 LEU    52      49.852  35.563  53.159  1.00  0.00           H  
ATOM    814 HD13 LEU    52      50.561  34.144  53.886  1.00  0.00           H  
ATOM    815 HD21 LEU    52      51.609  33.723  49.947  1.00  0.00           H  
ATOM    816 HD22 LEU    52      52.357  34.900  50.902  1.00  0.00           H  
ATOM    817 HD23 LEU    52      52.511  33.168  51.389  1.00  0.00           H  
ATOM    818  N   GLU    53      50.452  29.792  50.301  1.00  0.00           N  
ATOM    819  CA  GLU    53      50.602  28.381  50.753  1.00  0.00           C  
ATOM    820  C   GLU    53      50.999  28.320  52.202  1.00  0.00           C  
ATOM    821  O   GLU    53      52.131  27.926  52.444  1.00  0.00           O  
ATOM    822  CB  GLU    53      51.609  27.618  49.818  1.00  0.00           C  
ATOM    823  CG  GLU    53      51.039  27.167  48.432  1.00  0.00           C  
ATOM    824  CD  GLU    53      52.110  26.817  47.436  1.00  0.00           C  
ATOM    825  OE1 GLU    53      52.938  27.662  47.058  1.00  0.00           O  
ATOM    826  OE2 GLU    53      52.154  25.683  46.906  1.00  0.00           O1-
ATOM    827  H   GLU    53      51.226  30.340  49.953  1.00  0.00           H  
ATOM    828  HA  GLU    53      49.622  27.906  50.704  1.00  0.00           H  
ATOM    829  HB2 GLU    53      52.474  28.265  49.669  1.00  0.00           H  
ATOM    830  HB3 GLU    53      52.076  26.757  50.296  1.00  0.00           H  
ATOM    831  HG2 GLU    53      50.290  26.386  48.557  1.00  0.00           H  
ATOM    832  HG3 GLU    53      50.512  28.053  48.074  1.00  0.00           H  
ATOM    833  N   LEU    54      50.048  28.596  53.113  1.00  0.00           N  
ATOM    834  CA  LEU    54      50.304  28.660  54.547  1.00  0.00           C  
ATOM    835  C   LEU    54      50.756  27.285  55.194  1.00  0.00           C  
ATOM    836  O   LEU    54      51.313  27.297  56.328  1.00  0.00           O  
ATOM    837  CB  LEU    54      49.066  29.050  55.357  1.00  0.00           C  
ATOM    838  CG  LEU    54      48.380  30.336  54.850  1.00  0.00           C  
ATOM    839  CD1 LEU    54      46.916  30.438  55.317  1.00  0.00           C  
ATOM    840  CD2 LEU    54      49.166  31.586  55.310  1.00  0.00           C  
ATOM    841  H   LEU    54      49.181  29.044  52.857  1.00  0.00           H  
ATOM    842  HA  LEU    54      51.095  29.373  54.779  1.00  0.00           H  
ATOM    843  HB2 LEU    54      48.304  28.319  55.087  1.00  0.00           H  
ATOM    844  HB3 LEU    54      49.182  28.992  56.439  1.00  0.00           H  
ATOM    845  HG  LEU    54      48.303  30.302  53.764  1.00  0.00           H  
ATOM    846 HD11 LEU    54      46.523  31.404  54.998  1.00  0.00           H  
ATOM    847 HD12 LEU    54      46.348  29.680  54.779  1.00  0.00           H  
ATOM    848 HD13 LEU    54      46.845  30.252  56.389  1.00  0.00           H  
ATOM    849 HD21 LEU    54      48.668  32.518  55.044  1.00  0.00           H  
ATOM    850 HD22 LEU    54      49.211  31.673  56.395  1.00  0.00           H  
ATOM    851 HD23 LEU    54      50.202  31.513  54.979  1.00  0.00           H  
ATOM    852  N   ASN    55      50.530  26.091  54.595  1.00  0.00           N  
ATOM    853  CA  ASN    55      51.060  24.863  55.233  1.00  0.00           C  
ATOM    854  C   ASN    55      52.602  24.797  55.141  1.00  0.00           C  
ATOM    855  O   ASN    55      53.181  23.845  55.681  1.00  0.00           O  
ATOM    856  CB  ASN    55      50.232  23.732  54.674  1.00  0.00           C  
ATOM    857  CG  ASN    55      50.637  22.444  55.365  1.00  0.00           C  
ATOM    858  OD1 ASN    55      51.448  21.677  54.872  1.00  0.00           O  
ATOM    859  ND2 ASN    55      50.037  22.138  56.468  1.00  0.00           N  
ATOM    860  H   ASN    55      50.302  26.124  53.612  1.00  0.00           H  
ATOM    861  HA  ASN    55      50.827  24.908  56.297  1.00  0.00           H  
ATOM    862  HB2 ASN    55      49.172  23.890  54.876  1.00  0.00           H  
ATOM    863  HB3 ASN    55      50.482  23.650  53.616  1.00  0.00           H  
ATOM    864 HD21 ASN    55      49.443  22.820  56.916  1.00  0.00           H  
ATOM    865 HD22 ASN    55      50.410  21.376  57.016  1.00  0.00           H  
ATOM    866  N   LYS    56      53.206  25.545  54.162  1.00  0.00           N  
ATOM    867  CA  LYS    56      54.517  25.217  53.708  1.00  0.00           C  
ATOM    868  C   LYS    56      55.416  26.380  53.321  1.00  0.00           C  
ATOM    869  O   LYS    56      56.652  26.238  53.437  1.00  0.00           O  
ATOM    870  CB  LYS    56      54.625  24.062  52.714  1.00  0.00           C  
ATOM    871  CG  LYS    56      53.885  24.507  51.425  1.00  0.00           C  
ATOM    872  CD  LYS    56      54.245  23.606  50.321  1.00  0.00           C  
ATOM    873  CE  LYS    56      53.534  24.086  49.018  1.00  0.00           C  
ATOM    874  NZ  LYS    56      53.677  23.116  47.885  1.00  0.00           N1+
ATOM    875  H   LYS    56      52.637  26.192  53.635  1.00  0.00           H  
ATOM    876  HA  LYS    56      55.042  24.747  54.540  1.00  0.00           H  
ATOM    877  HB2 LYS    56      55.649  23.777  52.475  1.00  0.00           H  
ATOM    878  HB3 LYS    56      54.104  23.231  53.189  1.00  0.00           H  
ATOM    879  HG2 LYS    56      52.799  24.445  51.497  1.00  0.00           H  
ATOM    880  HG3 LYS    56      54.232  25.490  51.107  1.00  0.00           H  
ATOM    881  HD2 LYS    56      55.322  23.633  50.158  1.00  0.00           H  
ATOM    882  HD3 LYS    56      53.929  22.573  50.466  1.00  0.00           H  
ATOM    883  HE2 LYS    56      52.467  24.132  49.240  1.00  0.00           H  
ATOM    884  HE3 LYS    56      53.892  25.047  48.650  1.00  0.00           H  
ATOM    885  HZ1 LYS    56      54.569  22.644  47.830  1.00  0.00           H  
ATOM    886  HZ2 LYS    56      52.951  22.429  48.031  1.00  0.00           H  
ATOM    887  HZ3 LYS    56      53.386  23.523  47.008  1.00  0.00           H  
ATOM    888  N   ASP    57      54.878  27.545  52.886  1.00  0.00           N  
ATOM    889  CA  ASP    57      55.680  28.701  52.595  1.00  0.00           C  
ATOM    890  C   ASP    57      56.482  29.236  53.794  1.00  0.00           C  
ATOM    891  O   ASP    57      55.980  29.956  54.671  1.00  0.00           O  
ATOM    892  CB  ASP    57      54.756  29.739  51.957  1.00  0.00           C  
ATOM    893  CG  ASP    57      55.507  30.927  51.363  1.00  0.00           C  
ATOM    894  OD1 ASP    57      56.718  31.035  51.547  1.00  0.00           O  
ATOM    895  OD2 ASP    57      54.820  31.800  50.700  1.00  0.00           O1-
ATOM    896  H   ASP    57      53.875  27.648  52.948  1.00  0.00           H  
ATOM    897  HA  ASP    57      56.468  28.498  51.870  1.00  0.00           H  
ATOM    898  HB2 ASP    57      54.077  29.356  51.195  1.00  0.00           H  
ATOM    899  HB3 ASP    57      54.149  30.168  52.755  1.00  0.00           H  
ATOM    900  N   GLU    58      57.749  28.954  53.752  1.00  0.00           N  
ATOM    901  CA  GLU    58      58.727  29.568  54.650  1.00  0.00           C  
ATOM    902  C   GLU    58      58.723  31.123  54.755  1.00  0.00           C  
ATOM    903  O   GLU    58      59.379  31.636  55.634  1.00  0.00           O  
ATOM    904  CB  GLU    58      60.114  28.884  54.326  1.00  0.00           C  
ATOM    905  CG  GLU    58      60.737  29.397  53.080  1.00  0.00           C  
ATOM    906  CD  GLU    58      60.450  28.620  51.771  1.00  0.00           C  
ATOM    907  OE1 GLU    58      61.270  28.558  50.823  1.00  0.00           O  
ATOM    908  OE2 GLU    58      59.322  28.135  51.529  1.00  0.00           O1-
ATOM    909  H   GLU    58      58.087  28.398  52.979  1.00  0.00           H  
ATOM    910  HA  GLU    58      58.491  29.226  55.657  1.00  0.00           H  
ATOM    911  HB2 GLU    58      60.680  29.018  55.247  1.00  0.00           H  
ATOM    912  HB3 GLU    58      59.786  27.851  54.201  1.00  0.00           H  
ATOM    913  HG2 GLU    58      60.477  30.452  52.986  1.00  0.00           H  
ATOM    914  HG3 GLU    58      61.812  29.444  53.257  1.00  0.00           H  
ATOM    915  N   ARG    59      58.008  31.838  53.846  1.00  0.00           N  
ATOM    916  CA  ARG    59      57.912  33.322  54.045  1.00  0.00           C  
ATOM    917  C   ARG    59      56.907  33.784  55.132  1.00  0.00           C  
ATOM    918  O   ARG    59      57.003  34.880  55.671  1.00  0.00           O  
ATOM    919  CB  ARG    59      57.462  33.943  52.716  1.00  0.00           C  
ATOM    920  CG  ARG    59      58.661  33.787  51.653  1.00  0.00           C  
ATOM    921  CD  ARG    59      58.130  34.217  50.296  1.00  0.00           C  
ATOM    922  NE  ARG    59      57.005  33.412  49.774  1.00  0.00           N  
ATOM    923  CZ  ARG    59      56.475  33.521  48.547  1.00  0.00           C  
ATOM    924  NH1 ARG    59      56.950  34.361  47.686  1.00  0.00           N  
ATOM    925  NH2 ARG    59      55.398  32.892  48.323  1.00  0.00           N1+
ATOM    926  H   ARG    59      57.419  31.386  53.161  1.00  0.00           H  
ATOM    927  HA  ARG    59      58.880  33.731  54.336  1.00  0.00           H  
ATOM    928  HB2 ARG    59      56.532  33.487  52.376  1.00  0.00           H  
ATOM    929  HB3 ARG    59      57.265  35.004  52.870  1.00  0.00           H  
ATOM    930  HG2 ARG    59      59.593  34.254  51.970  1.00  0.00           H  
ATOM    931  HG3 ARG    59      58.957  32.738  51.624  1.00  0.00           H  
ATOM    932  HD2 ARG    59      57.844  35.264  50.402  1.00  0.00           H  
ATOM    933  HD3 ARG    59      58.949  34.190  49.578  1.00  0.00           H  
ATOM    934  HE  ARG    59      56.571  32.819  50.466  1.00  0.00           H  
ATOM    935 HH11 ARG    59      57.600  35.117  47.852  1.00  0.00           H  
ATOM    936 HH12 ARG    59      56.574  34.316  46.749  1.00  0.00           H  
ATOM    937 HH21 ARG    59      55.032  32.316  49.067  1.00  0.00           H  
ATOM    938 HH22 ARG    59      54.932  32.869  47.427  1.00  0.00           H  
ATOM    939  N   VAL    60      56.001  32.796  55.499  1.00  0.00           N  
ATOM    940  CA  VAL    60      55.061  32.767  56.579  1.00  0.00           C  
ATOM    941  C   VAL    60      55.605  32.082  57.807  1.00  0.00           C  
ATOM    942  O   VAL    60      56.205  31.006  57.722  1.00  0.00           O  
ATOM    943  CB  VAL    60      53.818  32.040  56.069  1.00  0.00           C  
ATOM    944  CG1 VAL    60      52.546  32.030  56.933  1.00  0.00           C  
ATOM    945  CG2 VAL    60      53.364  32.521  54.685  1.00  0.00           C  
ATOM    946  H   VAL    60      55.982  31.991  54.889  1.00  0.00           H  
ATOM    947  HA  VAL    60      54.806  33.781  56.887  1.00  0.00           H  
ATOM    948  HB  VAL    60      54.102  30.995  55.946  1.00  0.00           H  
ATOM    949 HG11 VAL    60      51.939  31.202  56.568  1.00  0.00           H  
ATOM    950 HG12 VAL    60      52.748  31.755  57.968  1.00  0.00           H  
ATOM    951 HG13 VAL    60      52.104  33.010  56.753  1.00  0.00           H  
ATOM    952 HG21 VAL    60      53.243  33.602  54.755  1.00  0.00           H  
ATOM    953 HG22 VAL    60      54.106  32.176  53.966  1.00  0.00           H  
ATOM    954 HG23 VAL    60      52.438  31.986  54.470  1.00  0.00           H  
ATOM    955  N   SER    61      55.240  32.587  58.983  1.00  0.00           N  
ATOM    956  CA  SER    61      55.881  32.188  60.278  1.00  0.00           C  
ATOM    957  C   SER    61      54.893  32.297  61.443  1.00  0.00           C  
ATOM    958  O   SER    61      54.093  33.222  61.466  1.00  0.00           O  
ATOM    959  CB  SER    61      57.147  32.991  60.621  1.00  0.00           C  
ATOM    960  OG  SER    61      57.053  34.364  60.725  1.00  0.00           O  
ATOM    961  H   SER    61      54.614  33.355  59.177  1.00  0.00           H  
ATOM    962  HA  SER    61      56.146  31.132  60.227  1.00  0.00           H  
ATOM    963  HB2 SER    61      57.440  32.520  61.559  1.00  0.00           H  
ATOM    964  HB3 SER    61      57.947  32.836  59.897  1.00  0.00           H  
ATOM    965  HG  SER    61      57.244  34.739  59.862  1.00  0.00           H  
ATOM    966  N   ALA    62      54.970  31.464  62.458  1.00  0.00           N  
ATOM    967  CA  ALA    62      54.039  31.385  63.610  1.00  0.00           C  
ATOM    968  C   ALA    62      52.587  31.402  63.292  1.00  0.00           C  
ATOM    969  O   ALA    62      51.756  31.958  63.992  1.00  0.00           O  
ATOM    970  CB  ALA    62      54.390  32.457  64.667  1.00  0.00           C  
ATOM    971  H   ALA    62      55.675  30.742  62.419  1.00  0.00           H  
ATOM    972  HA  ALA    62      54.226  30.426  64.094  1.00  0.00           H  
ATOM    973  HB1 ALA    62      55.448  32.345  64.901  1.00  0.00           H  
ATOM    974  HB2 ALA    62      54.277  33.475  64.295  1.00  0.00           H  
ATOM    975  HB3 ALA    62      53.841  32.190  65.571  1.00  0.00           H  
ATOM    976  N   LEU    63      52.221  30.855  62.120  1.00  0.00           N  
ATOM    977  CA  LEU    63      50.871  30.564  61.673  1.00  0.00           C  
ATOM    978  C   LEU    63      50.113  29.735  62.751  1.00  0.00           C  
ATOM    979  O   LEU    63      50.625  28.720  63.174  1.00  0.00           O  
ATOM    980  CB  LEU    63      50.941  30.082  60.185  1.00  0.00           C  
ATOM    981  CG  LEU    63      49.700  29.653  59.334  1.00  0.00           C  
ATOM    982  CD1 LEU    63      49.079  28.261  59.715  1.00  0.00           C  
ATOM    983  CD2 LEU    63      48.673  30.779  59.464  1.00  0.00           C  
ATOM    984  H   LEU    63      52.960  30.587  61.486  1.00  0.00           H  
ATOM    985  HA  LEU    63      50.338  31.515  61.646  1.00  0.00           H  
ATOM    986  HB2 LEU    63      51.449  30.889  59.658  1.00  0.00           H  
ATOM    987  HB3 LEU    63      51.654  29.259  60.143  1.00  0.00           H  
ATOM    988  HG  LEU    63      50.016  29.626  58.291  1.00  0.00           H  
ATOM    989 HD11 LEU    63      49.099  28.206  60.803  1.00  0.00           H  
ATOM    990 HD12 LEU    63      48.063  28.029  59.395  1.00  0.00           H  
ATOM    991 HD13 LEU    63      49.848  27.557  59.395  1.00  0.00           H  
ATOM    992 HD21 LEU    63      48.306  31.002  60.466  1.00  0.00           H  
ATOM    993 HD22 LEU    63      49.145  31.664  59.037  1.00  0.00           H  
ATOM    994 HD23 LEU    63      47.794  30.521  58.874  1.00  0.00           H  
ATOM    995  N   GLU    64      48.952  30.128  63.068  1.00  0.00           N  
ATOM    996  CA  GLU    64      47.946  29.481  64.002  1.00  0.00           C  
ATOM    997  C   GLU    64      46.509  29.756  63.582  1.00  0.00           C  
ATOM    998  O   GLU    64      46.224  30.867  63.123  1.00  0.00           O  
ATOM    999  CB  GLU    64      48.248  29.756  65.438  1.00  0.00           C  
ATOM   1000  CG  GLU    64      48.032  31.223  65.923  1.00  0.00           C  
ATOM   1001  CD  GLU    64      48.833  31.545  67.243  1.00  0.00           C  
ATOM   1002  OE1 GLU    64      48.867  30.721  68.217  1.00  0.00           O  
ATOM   1003  OE2 GLU    64      49.388  32.644  67.507  1.00  0.00           O1-
ATOM   1004  H   GLU    64      48.724  31.023  62.660  1.00  0.00           H  
ATOM   1005  HA  GLU    64      48.031  28.406  63.845  1.00  0.00           H  
ATOM   1006  HB2 GLU    64      47.645  29.110  66.076  1.00  0.00           H  
ATOM   1007  HB3 GLU    64      49.298  29.513  65.598  1.00  0.00           H  
ATOM   1008  HG2 GLU    64      48.601  31.864  65.251  1.00  0.00           H  
ATOM   1009  HG3 GLU    64      46.979  31.486  66.027  1.00  0.00           H  
ATOM   1010  N   VAL    65      45.578  28.889  63.926  1.00  0.00           N  
ATOM   1011  CA  VAL    65      44.145  29.272  63.898  1.00  0.00           C  
ATOM   1012  C   VAL    65      43.756  29.967  65.158  1.00  0.00           C  
ATOM   1013  O   VAL    65      44.234  29.687  66.207  1.00  0.00           O  
ATOM   1014  CB  VAL    65      43.318  27.925  63.541  1.00  0.00           C  
ATOM   1015  CG1 VAL    65      41.811  28.166  63.838  1.00  0.00           C  
ATOM   1016  CG2 VAL    65      43.457  27.585  61.995  1.00  0.00           C  
ATOM   1017  H   VAL    65      45.867  28.047  64.404  1.00  0.00           H  
ATOM   1018  HA  VAL    65      44.012  30.012  63.109  1.00  0.00           H  
ATOM   1019  HB  VAL    65      43.649  27.097  64.167  1.00  0.00           H  
ATOM   1020 HG11 VAL    65      41.518  29.081  63.324  1.00  0.00           H  
ATOM   1021 HG12 VAL    65      41.286  27.235  63.627  1.00  0.00           H  
ATOM   1022 HG13 VAL    65      41.712  28.255  64.920  1.00  0.00           H  
ATOM   1023 HG21 VAL    65      42.732  26.857  61.629  1.00  0.00           H  
ATOM   1024 HG22 VAL    65      43.217  28.473  61.410  1.00  0.00           H  
ATOM   1025 HG23 VAL    65      44.494  27.289  61.832  1.00  0.00           H  
ATOM   1026  N   LEU    66      42.737  30.857  65.001  1.00  0.00           N  
ATOM   1027  CA  LEU    66      42.096  31.619  66.106  1.00  0.00           C  
ATOM   1028  C   LEU    66      40.614  31.247  66.266  1.00  0.00           C  
ATOM   1029  O   LEU    66      39.971  30.793  65.281  1.00  0.00           O  
ATOM   1030  CB  LEU    66      42.215  33.122  65.858  1.00  0.00           C  
ATOM   1031  CG  LEU    66      43.692  33.614  65.878  1.00  0.00           C  
ATOM   1032  CD1 LEU    66      43.715  35.181  65.650  1.00  0.00           C  
ATOM   1033  CD2 LEU    66      44.460  33.252  67.148  1.00  0.00           C  
ATOM   1034  H   LEU    66      42.254  30.694  64.129  1.00  0.00           H  
ATOM   1035  HA  LEU    66      42.501  31.397  67.093  1.00  0.00           H  
ATOM   1036  HB2 LEU    66      41.782  33.375  64.890  1.00  0.00           H  
ATOM   1037  HB3 LEU    66      41.604  33.621  66.610  1.00  0.00           H  
ATOM   1038  HG  LEU    66      44.136  33.221  64.964  1.00  0.00           H  
ATOM   1039 HD11 LEU    66      43.324  35.437  64.666  1.00  0.00           H  
ATOM   1040 HD12 LEU    66      43.202  35.624  66.504  1.00  0.00           H  
ATOM   1041 HD13 LEU    66      44.767  35.439  65.531  1.00  0.00           H  
ATOM   1042 HD21 LEU    66      44.492  32.164  67.080  1.00  0.00           H  
ATOM   1043 HD22 LEU    66      45.477  33.645  67.120  1.00  0.00           H  
ATOM   1044 HD23 LEU    66      43.852  33.553  68.000  1.00  0.00           H  
ATOM   1045  N   PRO    67      39.952  31.595  67.367  1.00  0.00           N  
ATOM   1046  CA  PRO    67      38.601  31.007  67.684  1.00  0.00           C  
ATOM   1047  C   PRO    67      37.513  31.413  66.661  1.00  0.00           C  
ATOM   1048  O   PRO    67      37.509  32.548  66.186  1.00  0.00           O  
ATOM   1049  CD  PRO    67      40.653  31.932  68.611  1.00  0.00           C  
ATOM   1050  CG  PRO    67      39.731  31.554  69.702  1.00  0.00           C  
ATOM   1051  CB  PRO    67      38.319  31.493  69.020  1.00  0.00           C  
ATOM   1052  HD2 PRO    67      40.956  32.971  68.733  1.00  0.00           H  
ATOM   1053  HD3 PRO    67      41.521  31.282  68.723  1.00  0.00           H  
ATOM   1054  HG2 PRO    67      39.768  32.256  70.534  1.00  0.00           H  
ATOM   1055  HG3 PRO    67      39.955  30.589  70.158  1.00  0.00           H  
ATOM   1056  HB2 PRO    67      37.955  32.519  68.971  1.00  0.00           H  
ATOM   1057  HB3 PRO    67      37.703  30.814  69.611  1.00  0.00           H  
ATOM   1058  HA  PRO    67      38.822  29.940  67.702  1.00  0.00           H  
ATOM   1059  N   ASP    68      36.619  30.486  66.297  1.00  0.00           N  
ATOM   1060  CA  ASP    68      35.764  30.515  65.111  1.00  0.00           C  
ATOM   1061  C   ASP    68      34.507  31.363  65.344  1.00  0.00           C  
ATOM   1062  O   ASP    68      33.977  31.311  66.423  1.00  0.00           O  
ATOM   1063  CB  ASP    68      35.157  29.062  64.933  1.00  0.00           C  
ATOM   1064  CG  ASP    68      34.162  28.984  63.838  1.00  0.00           C  
ATOM   1065  OD1 ASP    68      34.537  29.325  62.734  1.00  0.00           O  
ATOM   1066  OD2 ASP    68      32.994  28.622  64.089  1.00  0.00           O1-
ATOM   1067  H   ASP    68      36.592  29.672  66.895  1.00  0.00           H  
ATOM   1068  HA  ASP    68      36.341  30.879  64.261  1.00  0.00           H  
ATOM   1069  HB2 ASP    68      35.955  28.373  64.656  1.00  0.00           H  
ATOM   1070  HB3 ASP    68      34.708  28.773  65.883  1.00  0.00           H  
ATOM   1071  N   ARG    69      34.052  32.178  64.328  1.00  0.00           N  
ATOM   1072  CA  ARG    69      32.981  33.131  64.308  1.00  0.00           C  
ATOM   1073  C   ARG    69      31.613  32.407  64.099  1.00  0.00           C  
ATOM   1074  O   ARG    69      31.487  31.404  63.507  1.00  0.00           O  
ATOM   1075  CB  ARG    69      33.202  34.301  63.325  1.00  0.00           C  
ATOM   1076  CG  ARG    69      34.352  35.213  63.804  1.00  0.00           C  
ATOM   1077  CD  ARG    69      34.585  36.438  62.852  1.00  0.00           C  
ATOM   1078  NE  ARG    69      35.564  37.397  63.371  1.00  0.00           N  
ATOM   1079  CZ  ARG    69      35.873  38.534  62.796  1.00  0.00           C  
ATOM   1080  NH1 ARG    69      35.378  38.920  61.660  1.00  0.00           N  
ATOM   1081  NH2 ARG    69      36.658  39.179  63.557  1.00  0.00           N1+
ATOM   1082  H   ARG    69      34.549  31.958  63.477  1.00  0.00           H  
ATOM   1083  HA  ARG    69      32.931  33.563  65.307  1.00  0.00           H  
ATOM   1084  HB2 ARG    69      33.426  33.986  62.306  1.00  0.00           H  
ATOM   1085  HB3 ARG    69      32.293  34.903  63.300  1.00  0.00           H  
ATOM   1086  HG2 ARG    69      34.181  35.534  64.831  1.00  0.00           H  
ATOM   1087  HG3 ARG    69      35.315  34.709  63.885  1.00  0.00           H  
ATOM   1088  HD2 ARG    69      34.924  35.984  61.920  1.00  0.00           H  
ATOM   1089  HD3 ARG    69      33.622  36.883  62.605  1.00  0.00           H  
ATOM   1090  HE  ARG    69      35.990  37.136  64.249  1.00  0.00           H  
ATOM   1091 HH11 ARG    69      34.730  38.349  61.137  1.00  0.00           H  
ATOM   1092 HH12 ARG    69      35.715  39.767  61.226  1.00  0.00           H  
ATOM   1093 HH21 ARG    69      36.799  38.873  64.509  1.00  0.00           H  
ATOM   1094 HH22 ARG    69      37.166  39.977  63.203  1.00  0.00           H  
ATOM   1095  N   VAL    70      30.575  33.164  64.545  1.00  0.00           N  
ATOM   1096  CA  VAL    70      29.086  32.723  64.548  1.00  0.00           C  
ATOM   1097  C   VAL    70      28.574  32.968  63.167  1.00  0.00           C  
ATOM   1098  O   VAL    70      28.824  34.005  62.594  1.00  0.00           O  
ATOM   1099  CB  VAL    70      28.217  33.257  65.638  1.00  0.00           C  
ATOM   1100  CG1 VAL    70      26.737  32.925  65.519  1.00  0.00           C  
ATOM   1101  CG2 VAL    70      28.727  32.739  66.951  1.00  0.00           C  
ATOM   1102  H   VAL    70      30.754  34.095  64.893  1.00  0.00           H  
ATOM   1103  HA  VAL    70      28.968  31.654  64.727  1.00  0.00           H  
ATOM   1104  HB  VAL    70      28.260  34.345  65.598  1.00  0.00           H  
ATOM   1105 HG11 VAL    70      26.176  33.464  66.282  1.00  0.00           H  
ATOM   1106 HG12 VAL    70      26.334  33.486  64.675  1.00  0.00           H  
ATOM   1107 HG13 VAL    70      26.475  31.877  65.372  1.00  0.00           H  
ATOM   1108 HG21 VAL    70      29.683  33.181  67.233  1.00  0.00           H  
ATOM   1109 HG22 VAL    70      27.941  33.012  67.655  1.00  0.00           H  
ATOM   1110 HG23 VAL    70      28.831  31.654  66.969  1.00  0.00           H  
ATOM   1111  N   ALA    71      27.936  31.864  62.670  1.00  0.00           N  
ATOM   1112  CA  ALA    71      27.461  31.760  61.332  1.00  0.00           C  
ATOM   1113  C   ALA    71      26.043  31.168  61.225  1.00  0.00           C  
ATOM   1114  O   ALA    71      25.286  30.925  62.244  1.00  0.00           O  
ATOM   1115  CB  ALA    71      28.606  31.114  60.491  1.00  0.00           C  
ATOM   1116  H   ALA    71      27.893  30.983  63.162  1.00  0.00           H  
ATOM   1117  HA  ALA    71      27.267  32.795  61.049  1.00  0.00           H  
ATOM   1118  HB1 ALA    71      29.532  31.523  60.895  1.00  0.00           H  
ATOM   1119  HB2 ALA    71      28.723  30.038  60.621  1.00  0.00           H  
ATOM   1120  HB3 ALA    71      28.370  31.420  59.472  1.00  0.00           H  
ATOM   1121  N   THR    72      25.673  31.036  59.949  1.00  0.00           N  
ATOM   1122  CA  THR    72      24.342  30.622  59.627  1.00  0.00           C  
ATOM   1123  C   THR    72      24.329  29.874  58.286  1.00  0.00           C  
ATOM   1124  O   THR    72      25.216  30.088  57.450  1.00  0.00           O  
ATOM   1125  CB  THR    72      23.365  31.778  59.652  1.00  0.00           C  
ATOM   1126  CG2 THR    72      23.608  32.807  58.605  1.00  0.00           C  
ATOM   1127  OG1 THR    72      21.975  31.368  59.483  1.00  0.00           O  
ATOM   1128  H   THR    72      26.258  31.440  59.231  1.00  0.00           H  
ATOM   1129  HA  THR    72      23.976  29.931  60.387  1.00  0.00           H  
ATOM   1130  HB  THR    72      23.431  32.201  60.655  1.00  0.00           H  
ATOM   1131 HG21 THR    72      24.560  33.324  58.719  1.00  0.00           H  
ATOM   1132 HG22 THR    72      23.681  32.206  57.699  1.00  0.00           H  
ATOM   1133 HG23 THR    72      22.748  33.475  58.548  1.00  0.00           H  
ATOM   1134  HG1 THR    72      21.781  31.133  60.394  1.00  0.00           H  
ATOM   1135  N   SER    73      23.316  29.046  58.052  1.00  0.00           N  
ATOM   1136  CA  SER    73      22.901  28.596  56.728  1.00  0.00           C  
ATOM   1137  C   SER    73      22.313  29.717  55.887  1.00  0.00           C  
ATOM   1138  O   SER    73      22.519  29.727  54.661  1.00  0.00           O  
ATOM   1139  CB  SER    73      21.894  27.406  56.930  1.00  0.00           C  
ATOM   1140  OG  SER    73      20.833  27.701  57.724  1.00  0.00           O  
ATOM   1141  H   SER    73      22.658  28.921  58.808  1.00  0.00           H  
ATOM   1142  HA  SER    73      23.742  28.160  56.189  1.00  0.00           H  
ATOM   1143  HB2 SER    73      21.560  26.990  55.980  1.00  0.00           H  
ATOM   1144  HB3 SER    73      22.388  26.566  57.419  1.00  0.00           H  
ATOM   1145  HG  SER    73      21.068  27.626  58.652  1.00  0.00           H  
ATOM   1146  N   ARG    74      21.409  30.480  56.461  1.00  0.00           N  
ATOM   1147  CA  ARG    74      20.713  31.457  55.615  1.00  0.00           C  
ATOM   1148  C   ARG    74      21.630  32.593  54.997  1.00  0.00           C  
ATOM   1149  O   ARG    74      22.555  33.109  55.601  1.00  0.00           O  
ATOM   1150  CB  ARG    74      19.435  32.009  56.254  1.00  0.00           C  
ATOM   1151  CG  ARG    74      19.829  32.781  57.486  1.00  0.00           C  
ATOM   1152  CD  ARG    74      18.619  33.458  58.110  1.00  0.00           C  
ATOM   1153  NE  ARG    74      18.999  34.220  59.257  1.00  0.00           N  
ATOM   1154  CZ  ARG    74      18.786  33.878  60.552  1.00  0.00           C  
ATOM   1155  NH1 ARG    74      18.283  32.713  60.927  1.00  0.00           N  
ATOM   1156  NH2 ARG    74      19.194  34.632  61.439  1.00  0.00           N1+
ATOM   1157  H   ARG    74      21.280  30.346  57.454  1.00  0.00           H  
ATOM   1158  HA  ARG    74      20.278  30.942  54.758  1.00  0.00           H  
ATOM   1159  HB2 ARG    74      18.953  32.566  55.451  1.00  0.00           H  
ATOM   1160  HB3 ARG    74      18.711  31.227  56.484  1.00  0.00           H  
ATOM   1161  HG2 ARG    74      20.173  32.087  58.253  1.00  0.00           H  
ATOM   1162  HG3 ARG    74      20.557  33.543  57.207  1.00  0.00           H  
ATOM   1163  HD2 ARG    74      18.089  34.139  57.445  1.00  0.00           H  
ATOM   1164  HD3 ARG    74      17.810  32.755  58.307  1.00  0.00           H  
ATOM   1165  HE  ARG    74      19.476  35.101  59.130  1.00  0.00           H  
ATOM   1166 HH11 ARG    74      17.960  31.996  60.292  1.00  0.00           H  
ATOM   1167 HH12 ARG    74      18.151  32.543  61.914  1.00  0.00           H  
ATOM   1168 HH21 ARG    74      19.688  35.484  61.215  1.00  0.00           H  
ATOM   1169 HH22 ARG    74      19.191  34.366  62.413  1.00  0.00           H  
ATOM   1170  N   ILE    75      21.213  33.129  53.853  1.00  0.00           N  
ATOM   1171  CA  ILE    75      21.561  34.423  53.314  1.00  0.00           C  
ATOM   1172  C   ILE    75      20.255  35.105  53.001  1.00  0.00           C  
ATOM   1173  O   ILE    75      19.201  34.465  52.812  1.00  0.00           O  
ATOM   1174  CB  ILE    75      22.571  34.376  52.156  1.00  0.00           C  
ATOM   1175  CG2 ILE    75      22.013  33.348  51.054  1.00  0.00           C  
ATOM   1176  CG1 ILE    75      23.060  35.635  51.484  1.00  0.00           C  
ATOM   1177  CD1 ILE    75      23.708  36.668  52.375  1.00  0.00           C  
ATOM   1178  H   ILE    75      20.526  32.622  53.314  1.00  0.00           H  
ATOM   1179  HA  ILE    75      22.002  35.093  54.052  1.00  0.00           H  
ATOM   1180  HB  ILE    75      23.403  33.850  52.625  1.00  0.00           H  
ATOM   1181 HG21 ILE    75      22.843  33.237  50.356  1.00  0.00           H  
ATOM   1182 HG22 ILE    75      21.731  32.343  51.367  1.00  0.00           H  
ATOM   1183 HG23 ILE    75      21.191  33.838  50.531  1.00  0.00           H  
ATOM   1184 HG12 ILE    75      23.838  35.302  50.795  1.00  0.00           H  
ATOM   1185 HG13 ILE    75      22.200  36.026  50.940  1.00  0.00           H  
ATOM   1186 HD11 ILE    75      23.027  37.082  53.119  1.00  0.00           H  
ATOM   1187 HD12 ILE    75      24.512  36.292  53.008  1.00  0.00           H  
ATOM   1188 HD13 ILE    75      24.008  37.561  51.827  1.00  0.00           H  
ATOM   1189  N   SER    76      20.335  36.435  52.843  1.00  0.00           N  
ATOM   1190  CA  SER    76      19.260  37.333  52.501  1.00  0.00           C  
ATOM   1191  C   SER    76      19.581  38.008  51.159  1.00  0.00           C  
ATOM   1192  O   SER    76      20.751  38.107  50.707  1.00  0.00           O  
ATOM   1193  CB  SER    76      18.938  38.388  53.548  1.00  0.00           C  
ATOM   1194  OG  SER    76      19.914  39.363  53.761  1.00  0.00           O  
ATOM   1195  H   SER    76      21.256  36.850  52.826  1.00  0.00           H  
ATOM   1196  HA  SER    76      18.352  36.744  52.375  1.00  0.00           H  
ATOM   1197  HB2 SER    76      17.937  38.741  53.298  1.00  0.00           H  
ATOM   1198  HB3 SER    76      18.806  37.895  54.510  1.00  0.00           H  
ATOM   1199  HG  SER    76      19.756  40.033  53.091  1.00  0.00           H  
ATOM   1200  N   ASP    77      18.575  38.592  50.550  1.00  0.00           N  
ATOM   1201  CA  ASP    77      18.645  39.533  49.345  1.00  0.00           C  
ATOM   1202  C   ASP    77      19.323  38.761  48.119  1.00  0.00           C  
ATOM   1203  O   ASP    77      20.170  39.302  47.362  1.00  0.00           O  
ATOM   1204  CB  ASP    77      19.188  40.978  49.575  1.00  0.00           C  
ATOM   1205  CG  ASP    77      18.876  41.449  50.920  1.00  0.00           C  
ATOM   1206  OD1 ASP    77      17.751  42.011  51.180  1.00  0.00           O  
ATOM   1207  OD2 ASP    77      19.658  41.272  51.861  1.00  0.00           O1-
ATOM   1208  H   ASP    77      17.662  38.599  50.983  1.00  0.00           H  
ATOM   1209  HA  ASP    77      17.576  39.549  49.132  1.00  0.00           H  
ATOM   1210  HB2 ASP    77      20.260  40.974  49.380  1.00  0.00           H  
ATOM   1211  HB3 ASP    77      18.732  41.693  48.890  1.00  0.00           H  
ATOM   1212  N   ALA    78      19.054  37.472  47.961  1.00  0.00           N  
ATOM   1213  CA  ALA    78      19.631  36.606  46.865  1.00  0.00           C  
ATOM   1214  C   ALA    78      19.286  37.178  45.512  1.00  0.00           C  
ATOM   1215  O   ALA    78      20.218  37.386  44.727  1.00  0.00           O  
ATOM   1216  CB  ALA    78      19.154  35.192  47.021  1.00  0.00           C  
ATOM   1217  H   ALA    78      18.324  37.086  48.543  1.00  0.00           H  
ATOM   1218  HA  ALA    78      20.705  36.687  47.037  1.00  0.00           H  
ATOM   1219  HB1 ALA    78      19.640  34.488  46.346  1.00  0.00           H  
ATOM   1220  HB2 ALA    78      19.493  34.982  48.035  1.00  0.00           H  
ATOM   1221  HB3 ALA    78      18.066  35.140  46.976  1.00  0.00           H  
ATOM   1222  N   HIS    79      18.126  37.711  45.335  1.00  0.00           N  
ATOM   1223  CA  HIS    79      17.615  38.104  43.983  1.00  0.00           C  
ATOM   1224  C   HIS    79      18.341  39.450  43.438  1.00  0.00           C  
ATOM   1225  O   HIS    79      18.410  39.638  42.221  1.00  0.00           O  
ATOM   1226  CB  HIS    79      16.124  38.302  44.007  1.00  0.00           C  
ATOM   1227  CG  HIS    79      15.813  39.461  44.965  1.00  0.00           C  
ATOM   1228  ND1 HIS    79      15.922  39.515  46.375  1.00  0.00           N  
ATOM   1229  CE1 HIS    79      15.816  40.820  46.707  1.00  0.00           C  
ATOM   1230  NE2 HIS    79      15.614  41.554  45.648  1.00  0.00           N  
ATOM   1231  CD2 HIS    79      15.625  40.708  44.555  1.00  0.00           C  
ATOM   1232  H   HIS    79      17.482  37.488  46.080  1.00  0.00           H  
ATOM   1233  HA  HIS    79      17.806  37.352  43.217  1.00  0.00           H  
ATOM   1234  HB2 HIS    79      15.715  38.620  43.047  1.00  0.00           H  
ATOM   1235  HB3 HIS    79      15.559  37.444  44.370  1.00  0.00           H  
ATOM   1236  HE1 HIS    79      15.685  41.247  47.691  1.00  0.00           H  
ATOM   1237  HE2 HIS    79      15.454  42.551  45.627  1.00  0.00           H  
ATOM   1238  HD2 HIS    79      15.587  41.034  43.525  1.00  0.00           H  
ATOM   1239  N   LEU    80      18.801  40.342  44.333  1.00  0.00           N  
ATOM   1240  CA  LEU    80      19.603  41.500  44.064  1.00  0.00           C  
ATOM   1241  C   LEU    80      21.057  41.123  43.683  1.00  0.00           C  
ATOM   1242  O   LEU    80      21.623  41.602  42.702  1.00  0.00           O  
ATOM   1243  CB  LEU    80      19.612  42.461  45.268  1.00  0.00           C  
ATOM   1244  CG  LEU    80      18.535  43.593  45.348  1.00  0.00           C  
ATOM   1245  CD1 LEU    80      18.712  44.444  46.613  1.00  0.00           C  
ATOM   1246  CD2 LEU    80      18.524  44.619  44.174  1.00  0.00           C  
ATOM   1247  H   LEU    80      18.684  40.089  45.304  1.00  0.00           H  
ATOM   1248  HA  LEU    80      19.132  41.981  43.206  1.00  0.00           H  
ATOM   1249  HB2 LEU    80      19.459  41.901  46.190  1.00  0.00           H  
ATOM   1250  HB3 LEU    80      20.556  43.004  45.317  1.00  0.00           H  
ATOM   1251  HG  LEU    80      17.531  43.173  45.407  1.00  0.00           H  
ATOM   1252 HD11 LEU    80      18.783  43.792  47.484  1.00  0.00           H  
ATOM   1253 HD12 LEU    80      19.621  45.010  46.411  1.00  0.00           H  
ATOM   1254 HD13 LEU    80      17.915  45.164  46.803  1.00  0.00           H  
ATOM   1255 HD21 LEU    80      17.834  45.452  44.312  1.00  0.00           H  
ATOM   1256 HD22 LEU    80      19.529  44.885  43.846  1.00  0.00           H  
ATOM   1257 HD23 LEU    80      18.165  44.103  43.284  1.00  0.00           H  
ATOM   1258  N   ALA    81      21.639  40.168  44.479  1.00  0.00           N  
ATOM   1259  CA  ALA    81      22.949  39.600  44.186  1.00  0.00           C  
ATOM   1260  C   ALA    81      23.141  38.719  42.937  1.00  0.00           C  
ATOM   1261  O   ALA    81      24.132  38.675  42.259  1.00  0.00           O  
ATOM   1262  CB  ALA    81      23.272  38.809  45.424  1.00  0.00           C  
ATOM   1263  H   ALA    81      21.016  39.758  45.159  1.00  0.00           H  
ATOM   1264  HA  ALA    81      23.696  40.381  44.044  1.00  0.00           H  
ATOM   1265  HB1 ALA    81      23.107  39.352  46.354  1.00  0.00           H  
ATOM   1266  HB2 ALA    81      22.586  37.982  45.609  1.00  0.00           H  
ATOM   1267  HB3 ALA    81      24.296  38.438  45.360  1.00  0.00           H  
ATOM   1268  N   ASP    82      22.089  37.977  42.587  1.00  0.00           N  
ATOM   1269  CA  ASP    82      21.960  37.208  41.348  1.00  0.00           C  
ATOM   1270  C   ASP    82      21.696  38.191  40.169  1.00  0.00           C  
ATOM   1271  O   ASP    82      22.118  37.884  39.036  1.00  0.00           O  
ATOM   1272  CB  ASP    82      20.787  36.176  41.438  1.00  0.00           C  
ATOM   1273  CG  ASP    82      20.796  35.199  40.285  1.00  0.00           C  
ATOM   1274  OD1 ASP    82      21.963  34.760  39.952  1.00  0.00           O  
ATOM   1275  OD2 ASP    82      19.752  34.891  39.712  1.00  0.00           O1-
ATOM   1276  H   ASP    82      21.318  37.855  43.228  1.00  0.00           H  
ATOM   1277  HA  ASP    82      22.862  36.619  41.185  1.00  0.00           H  
ATOM   1278  HB2 ASP    82      20.903  35.699  42.412  1.00  0.00           H  
ATOM   1279  HB3 ASP    82      19.809  36.647  41.527  1.00  0.00           H  
ATOM   1280  N   THR    83      21.000  39.360  40.292  1.00  0.00           N  
ATOM   1281  CA  THR    83      20.894  40.470  39.258  1.00  0.00           C  
ATOM   1282  C   THR    83      22.284  41.094  39.029  1.00  0.00           C  
ATOM   1283  O   THR    83      22.607  41.474  37.858  1.00  0.00           O  
ATOM   1284  CB  THR    83      19.836  41.534  39.604  1.00  0.00           C  
ATOM   1285  CG2 THR    83      19.525  42.672  38.565  1.00  0.00           C  
ATOM   1286  OG1 THR    83      18.566  40.931  39.915  1.00  0.00           O  
ATOM   1287  H   THR    83      20.507  39.444  41.169  1.00  0.00           H  
ATOM   1288  HA  THR    83      20.559  40.047  38.311  1.00  0.00           H  
ATOM   1289  HB  THR    83      20.190  42.036  40.504  1.00  0.00           H  
ATOM   1290 HG21 THR    83      19.551  42.274  37.550  1.00  0.00           H  
ATOM   1291 HG22 THR    83      18.538  43.116  38.692  1.00  0.00           H  
ATOM   1292 HG23 THR    83      20.352  43.382  38.570  1.00  0.00           H  
ATOM   1293  HG1 THR    83      18.719  40.390  40.693  1.00  0.00           H  
ATOM   1294  N   MET    84      23.055  41.276  40.086  1.00  0.00           N  
ATOM   1295  CA  MET    84      24.433  41.813  40.125  1.00  0.00           C  
ATOM   1296  C   MET    84      25.554  40.894  39.591  1.00  0.00           C  
ATOM   1297  O   MET    84      26.570  41.329  38.996  1.00  0.00           O  
ATOM   1298  CB  MET    84      24.694  42.031  41.654  1.00  0.00           C  
ATOM   1299  CG  MET    84      26.043  42.650  41.961  1.00  0.00           C  
ATOM   1300  SD  MET    84      26.409  44.283  41.380  1.00  0.00           S  
ATOM   1301  CE  MET    84      25.293  45.272  42.472  1.00  0.00           C  
ATOM   1302  H   MET    84      22.588  41.209  40.979  1.00  0.00           H  
ATOM   1303  HA  MET    84      24.566  42.740  39.567  1.00  0.00           H  
ATOM   1304  HB2 MET    84      24.023  42.668  42.231  1.00  0.00           H  
ATOM   1305  HB3 MET    84      24.748  41.063  42.152  1.00  0.00           H  
ATOM   1306  HG2 MET    84      26.268  42.699  43.027  1.00  0.00           H  
ATOM   1307  HG3 MET    84      26.813  41.899  41.783  1.00  0.00           H  
ATOM   1308  HE1 MET    84      25.519  46.324  42.298  1.00  0.00           H  
ATOM   1309  HE2 MET    84      24.244  45.013  42.333  1.00  0.00           H  
ATOM   1310  HE3 MET    84      25.561  45.131  43.519  1.00  0.00           H  
ATOM   1311  N   ILE    85      25.437  39.577  39.852  1.00  0.00           N  
ATOM   1312  CA  ILE    85      26.563  38.618  39.520  1.00  0.00           C  
ATOM   1313  C   ILE    85      26.671  38.422  38.000  1.00  0.00           C  
ATOM   1314  O   ILE    85      25.660  38.185  37.301  1.00  0.00           O  
ATOM   1315  CB  ILE    85      26.558  37.274  40.406  1.00  0.00           C  
ATOM   1316  CG2 ILE    85      27.599  36.299  39.807  1.00  0.00           C  
ATOM   1317  CG1 ILE    85      26.995  37.632  41.830  1.00  0.00           C  
ATOM   1318  CD1 ILE    85      26.663  36.567  42.860  1.00  0.00           C  
ATOM   1319  H   ILE    85      24.571  39.249  40.256  1.00  0.00           H  
ATOM   1320  HA  ILE    85      27.423  39.203  39.846  1.00  0.00           H  
ATOM   1321  HB  ILE    85      25.536  36.894  40.368  1.00  0.00           H  
ATOM   1322 HG21 ILE    85      27.788  35.412  40.412  1.00  0.00           H  
ATOM   1323 HG22 ILE    85      27.178  36.015  38.842  1.00  0.00           H  
ATOM   1324 HG23 ILE    85      28.565  36.795  39.716  1.00  0.00           H  
ATOM   1325 HG12 ILE    85      28.060  37.845  41.737  1.00  0.00           H  
ATOM   1326 HG13 ILE    85      26.594  38.613  42.087  1.00  0.00           H  
ATOM   1327 HD11 ILE    85      26.968  36.905  43.851  1.00  0.00           H  
ATOM   1328 HD12 ILE    85      25.583  36.510  42.997  1.00  0.00           H  
ATOM   1329 HD13 ILE    85      26.962  35.583  42.500  1.00  0.00           H  
ATOM   1330  N   GLY    86      27.942  38.580  37.524  1.00  0.00           N  
ATOM   1331  CA  GLY    86      28.176  38.331  36.143  1.00  0.00           C  
ATOM   1332  C   GLY    86      28.187  39.653  35.230  1.00  0.00           C  
ATOM   1333  O   GLY    86      28.442  39.645  33.964  1.00  0.00           O  
ATOM   1334  H   GLY    86      28.582  38.966  38.203  1.00  0.00           H  
ATOM   1335  HA2 GLY    86      29.150  37.843  36.102  1.00  0.00           H  
ATOM   1336  HA3 GLY    86      27.481  37.634  35.675  1.00  0.00           H  
ATOM   1337  N   LYS    87      27.824  40.815  35.836  1.00  0.00           N  
ATOM   1338  CA  LYS    87      27.747  42.108  35.197  1.00  0.00           C  
ATOM   1339  C   LYS    87      28.978  43.006  35.187  1.00  0.00           C  
ATOM   1340  O   LYS    87      29.772  42.883  36.105  1.00  0.00           O  
ATOM   1341  CB  LYS    87      26.612  42.836  35.867  1.00  0.00           C  
ATOM   1342  CG  LYS    87      25.305  42.033  35.940  1.00  0.00           C  
ATOM   1343  CD  LYS    87      24.670  41.873  34.495  1.00  0.00           C  
ATOM   1344  CE  LYS    87      23.336  41.127  34.590  1.00  0.00           C  
ATOM   1345  NZ  LYS    87      22.276  42.006  35.238  1.00  0.00           N1+
ATOM   1346  H   LYS    87      27.533  40.733  36.800  1.00  0.00           H  
ATOM   1347  HA  LYS    87      27.536  41.998  34.133  1.00  0.00           H  
ATOM   1348  HB2 LYS    87      26.780  43.169  36.892  1.00  0.00           H  
ATOM   1349  HB3 LYS    87      26.497  43.809  35.389  1.00  0.00           H  
ATOM   1350  HG2 LYS    87      25.333  41.049  36.409  1.00  0.00           H  
ATOM   1351  HG3 LYS    87      24.566  42.647  36.455  1.00  0.00           H  
ATOM   1352  HD2 LYS    87      24.602  42.850  34.018  1.00  0.00           H  
ATOM   1353  HD3 LYS    87      25.415  41.250  34.000  1.00  0.00           H  
ATOM   1354  HE2 LYS    87      23.058  40.693  33.630  1.00  0.00           H  
ATOM   1355  HE3 LYS    87      23.529  40.318  35.295  1.00  0.00           H  
ATOM   1356  HZ1 LYS    87      22.601  42.320  36.141  1.00  0.00           H  
ATOM   1357  HZ2 LYS    87      21.922  42.797  34.719  1.00  0.00           H  
ATOM   1358  HZ3 LYS    87      21.446  41.456  35.408  1.00  0.00           H  
ATOM   1359  N   ALA    88      28.991  44.003  34.274  1.00  0.00           N  
ATOM   1360  CA  ALA    88      29.861  45.150  34.382  1.00  0.00           C  
ATOM   1361  C   ALA    88      29.249  46.282  35.294  1.00  0.00           C  
ATOM   1362  O   ALA    88      28.011  46.325  35.449  1.00  0.00           O  
ATOM   1363  CB  ALA    88      30.202  45.748  32.945  1.00  0.00           C  
ATOM   1364  H   ALA    88      28.210  43.943  33.636  1.00  0.00           H  
ATOM   1365  HA  ALA    88      30.786  44.813  34.850  1.00  0.00           H  
ATOM   1366  HB1 ALA    88      30.860  46.616  32.954  1.00  0.00           H  
ATOM   1367  HB2 ALA    88      30.678  44.975  32.341  1.00  0.00           H  
ATOM   1368  HB3 ALA    88      29.300  45.904  32.354  1.00  0.00           H  
ATOM   1369  N   VAL    89      30.094  47.050  36.044  1.00  0.00           N  
ATOM   1370  CA  VAL    89      29.656  48.146  36.993  1.00  0.00           C  
ATOM   1371  C   VAL    89      30.480  49.399  36.911  1.00  0.00           C  
ATOM   1372  O   VAL    89      31.593  49.250  36.423  1.00  0.00           O  
ATOM   1373  CB  VAL    89      29.663  47.515  38.398  1.00  0.00           C  
ATOM   1374  CG1 VAL    89      29.017  46.130  38.527  1.00  0.00           C  
ATOM   1375  CG2 VAL    89      30.942  47.574  39.237  1.00  0.00           C  
ATOM   1376  H   VAL    89      31.057  47.073  35.742  1.00  0.00           H  
ATOM   1377  HA  VAL    89      28.625  48.387  36.732  1.00  0.00           H  
ATOM   1378  HB  VAL    89      28.956  48.156  38.923  1.00  0.00           H  
ATOM   1379 HG11 VAL    89      28.977  45.831  39.574  1.00  0.00           H  
ATOM   1380 HG12 VAL    89      28.020  46.159  38.087  1.00  0.00           H  
ATOM   1381 HG13 VAL    89      29.601  45.428  37.932  1.00  0.00           H  
ATOM   1382 HG21 VAL    89      31.756  46.997  38.799  1.00  0.00           H  
ATOM   1383 HG22 VAL    89      31.233  48.607  39.431  1.00  0.00           H  
ATOM   1384 HG23 VAL    89      30.744  47.134  40.214  1.00  0.00           H  
ATOM   1385  N   GLU    90      30.009  50.456  37.483  1.00  0.00           N  
ATOM   1386  CA  GLU    90      30.680  51.725  37.709  1.00  0.00           C  
ATOM   1387  C   GLU    90      30.336  52.137  39.177  1.00  0.00           C  
ATOM   1388  O   GLU    90      29.194  52.121  39.696  1.00  0.00           O  
ATOM   1389  CB  GLU    90      30.274  52.897  36.770  1.00  0.00           C  
ATOM   1390  CG  GLU    90      31.025  52.836  35.341  1.00  0.00           C  
ATOM   1391  CD  GLU    90      30.601  53.952  34.412  1.00  0.00           C  
ATOM   1392  OE1 GLU    90      29.515  54.495  34.710  1.00  0.00           O  
ATOM   1393  OE2 GLU    90      31.310  54.340  33.433  1.00  0.00           O1-
ATOM   1394  H   GLU    90      29.034  50.490  37.744  1.00  0.00           H  
ATOM   1395  HA  GLU    90      31.763  51.639  37.616  1.00  0.00           H  
ATOM   1396  HB2 GLU    90      29.211  52.831  36.536  1.00  0.00           H  
ATOM   1397  HB3 GLU    90      30.617  53.846  37.182  1.00  0.00           H  
ATOM   1398  HG2 GLU    90      32.082  52.838  35.605  1.00  0.00           H  
ATOM   1399  HG3 GLU    90      30.927  51.827  34.943  1.00  0.00           H  
ATOM   1400  N   HIS    91      31.351  52.484  39.931  1.00  0.00           N  
ATOM   1401  CA  HIS    91      31.450  52.473  41.404  1.00  0.00           C  
ATOM   1402  C   HIS    91      32.213  53.687  41.968  1.00  0.00           C  
ATOM   1403  O   HIS    91      33.365  53.915  41.464  1.00  0.00           O  
ATOM   1404  CB  HIS    91      31.985  51.118  41.787  1.00  0.00           C  
ATOM   1405  CG  HIS    91      32.059  50.795  43.238  1.00  0.00           C  
ATOM   1406  ND1 HIS    91      32.909  49.866  43.858  1.00  0.00           N  
ATOM   1407  CE1 HIS    91      32.717  49.904  45.176  1.00  0.00           C  
ATOM   1408  NE2 HIS    91      31.645  50.659  45.385  1.00  0.00           N  
ATOM   1409  CD2 HIS    91      31.256  51.253  44.221  1.00  0.00           C  
ATOM   1410  H   HIS    91      32.206  52.533  39.395  1.00  0.00           H  
ATOM   1411  HA  HIS    91      30.436  52.568  41.793  1.00  0.00           H  
ATOM   1412  HB2 HIS    91      31.420  50.356  41.251  1.00  0.00           H  
ATOM   1413  HB3 HIS    91      32.986  50.937  41.397  1.00  0.00           H  
ATOM   1414  HE1 HIS    91      33.169  49.218  45.877  1.00  0.00           H  
ATOM   1415  HE2 HIS    91      31.176  50.759  46.274  1.00  0.00           H  
ATOM   1416  HD2 HIS    91      30.528  52.050  44.164  1.00  0.00           H  
ATOM   1417  N   MET    92      31.664  54.410  42.914  1.00  0.00           N  
ATOM   1418  CA  MET    92      32.183  55.711  43.339  1.00  0.00           C  
ATOM   1419  C   MET    92      33.361  55.677  44.342  1.00  0.00           C  
ATOM   1420  O   MET    92      33.183  54.992  45.333  1.00  0.00           O  
ATOM   1421  CB  MET    92      31.000  56.524  43.931  1.00  0.00           C  
ATOM   1422  CG  MET    92      30.137  57.128  42.791  1.00  0.00           C  
ATOM   1423  SD  MET    92      30.895  58.540  41.918  1.00  0.00           S  
ATOM   1424  CE  MET    92      29.317  59.117  41.247  1.00  0.00           C  
ATOM   1425  H   MET    92      30.786  54.135  43.332  1.00  0.00           H  
ATOM   1426  HA  MET    92      32.543  56.294  42.490  1.00  0.00           H  
ATOM   1427  HB2 MET    92      30.424  55.906  44.619  1.00  0.00           H  
ATOM   1428  HB3 MET    92      31.515  57.286  44.516  1.00  0.00           H  
ATOM   1429  HG2 MET    92      29.850  56.409  42.024  1.00  0.00           H  
ATOM   1430  HG3 MET    92      29.214  57.459  43.266  1.00  0.00           H  
ATOM   1431  HE1 MET    92      28.796  59.606  42.070  1.00  0.00           H  
ATOM   1432  HE2 MET    92      29.591  59.741  40.397  1.00  0.00           H  
ATOM   1433  HE3 MET    92      28.762  58.239  40.915  1.00  0.00           H  
ATOM   1434  N   PHE    93      34.484  56.401  44.212  1.00  0.00           N  
ATOM   1435  CA  PHE    93      35.519  56.510  45.255  1.00  0.00           C  
ATOM   1436  C   PHE    93      36.055  57.976  45.302  1.00  0.00           C  
ATOM   1437  O   PHE    93      35.994  58.742  44.329  1.00  0.00           O  
ATOM   1438  CB  PHE    93      36.677  55.615  44.827  1.00  0.00           C  
ATOM   1439  CG  PHE    93      36.324  54.142  45.067  1.00  0.00           C  
ATOM   1440  CD1 PHE    93      35.832  53.395  44.012  1.00  0.00           C  
ATOM   1441  CE1 PHE    93      35.625  52.036  44.250  1.00  0.00           C  
ATOM   1442  CZ  PHE    93      36.032  51.428  45.432  1.00  0.00           C  
ATOM   1443  CE2 PHE    93      36.672  52.101  46.432  1.00  0.00           C  
ATOM   1444  CD2 PHE    93      36.706  53.515  46.265  1.00  0.00           C  
ATOM   1445  H   PHE    93      34.540  57.024  43.419  1.00  0.00           H  
ATOM   1446  HA  PHE    93      35.158  56.195  46.235  1.00  0.00           H  
ATOM   1447  HB2 PHE    93      36.973  55.837  43.802  1.00  0.00           H  
ATOM   1448  HB3 PHE    93      37.526  55.786  45.489  1.00  0.00           H  
ATOM   1449  HD1 PHE    93      35.746  53.899  43.061  1.00  0.00           H  
ATOM   1450  HE1 PHE    93      35.255  51.418  43.445  1.00  0.00           H  
ATOM   1451  HZ  PHE    93      35.965  50.356  45.550  1.00  0.00           H  
ATOM   1452  HE2 PHE    93      37.092  51.541  47.255  1.00  0.00           H  
ATOM   1453  HD2 PHE    93      36.984  54.180  47.069  1.00  0.00           H  
ATOM   1454  N   GLU    94      36.712  58.301  46.413  1.00  0.00           N  
ATOM   1455  CA  GLU    94      37.279  59.651  46.728  1.00  0.00           C  
ATOM   1456  C   GLU    94      38.533  59.897  45.892  1.00  0.00           C  
ATOM   1457  O   GLU    94      39.467  59.065  45.899  1.00  0.00           O  
ATOM   1458  CB  GLU    94      37.635  59.593  48.249  1.00  0.00           C  
ATOM   1459  CG  GLU    94      36.573  59.210  49.290  1.00  0.00           C  
ATOM   1460  CD  GLU    94      36.571  57.687  49.654  1.00  0.00           C  
ATOM   1461  OE1 GLU    94      36.850  57.514  50.887  1.00  0.00           O  
ATOM   1462  OE2 GLU    94      36.444  56.800  48.759  1.00  0.00           O1-
ATOM   1463  H   GLU    94      36.779  57.604  47.141  1.00  0.00           H  
ATOM   1464  HA  GLU    94      36.592  60.486  46.591  1.00  0.00           H  
ATOM   1465  HB2 GLU    94      38.475  58.908  48.358  1.00  0.00           H  
ATOM   1466  HB3 GLU    94      38.094  60.551  48.494  1.00  0.00           H  
ATOM   1467  HG2 GLU    94      36.669  59.806  50.198  1.00  0.00           H  
ATOM   1468  HG3 GLU    94      35.652  59.585  48.845  1.00  0.00           H  
ATOM   1469  N   THR    95      38.606  60.973  45.142  1.00  0.00           N  
ATOM   1470  CA  THR    95      39.892  61.364  44.556  1.00  0.00           C  
ATOM   1471  C   THR    95      40.839  62.111  45.548  1.00  0.00           C  
ATOM   1472  O   THR    95      40.360  62.427  46.622  1.00  0.00           O  
ATOM   1473  CB  THR    95      39.611  62.215  43.413  1.00  0.00           C  
ATOM   1474  CG2 THR    95      38.840  61.440  42.303  1.00  0.00           C  
ATOM   1475  OG1 THR    95      38.987  63.502  43.710  1.00  0.00           O  
ATOM   1476  H   THR    95      37.809  61.589  45.067  1.00  0.00           H  
ATOM   1477  HA  THR    95      40.454  60.511  44.177  1.00  0.00           H  
ATOM   1478  HB  THR    95      40.575  62.518  43.003  1.00  0.00           H  
ATOM   1479 HG21 THR    95      39.494  60.668  41.899  1.00  0.00           H  
ATOM   1480 HG22 THR    95      37.958  60.937  42.698  1.00  0.00           H  
ATOM   1481 HG23 THR    95      38.468  62.114  41.532  1.00  0.00           H  
ATOM   1482  HG1 THR    95      39.582  64.176  43.372  1.00  0.00           H  
ATOM   1483  N   GLU    96      42.036  62.500  45.163  1.00  0.00           N  
ATOM   1484  CA  GLU    96      42.885  63.265  46.083  1.00  0.00           C  
ATOM   1485  C   GLU    96      42.663  64.776  45.948  1.00  0.00           C  
ATOM   1486  O   GLU    96      42.987  65.472  46.900  1.00  0.00           O  
ATOM   1487  CB  GLU    96      44.450  62.994  45.978  1.00  0.00           C  
ATOM   1488  CG  GLU    96      44.992  61.487  46.020  1.00  0.00           C  
ATOM   1489  CD  GLU    96      44.523  60.653  47.173  1.00  0.00           C  
ATOM   1490  OE1 GLU    96      44.353  61.324  48.191  1.00  0.00           O  
ATOM   1491  OE2 GLU    96      44.378  59.444  47.128  1.00  0.00           O1-
ATOM   1492  H   GLU    96      42.463  62.179  44.306  1.00  0.00           H  
ATOM   1493  HA  GLU    96      42.648  62.938  47.095  1.00  0.00           H  
ATOM   1494  HB2 GLU    96      44.706  63.375  44.989  1.00  0.00           H  
ATOM   1495  HB3 GLU    96      44.958  63.554  46.762  1.00  0.00           H  
ATOM   1496  HG2 GLU    96      44.815  60.960  45.083  1.00  0.00           H  
ATOM   1497  HG3 GLU    96      46.080  61.489  46.084  1.00  0.00           H  
ATOM   1498  N   ASP    97      42.012  65.291  44.879  1.00  0.00           N  
ATOM   1499  CA  ASP    97      41.309  66.563  45.002  1.00  0.00           C  
ATOM   1500  C   ASP    97      39.951  66.599  45.715  1.00  0.00           C  
ATOM   1501  O   ASP    97      39.335  67.702  45.813  1.00  0.00           O  
ATOM   1502  CB  ASP    97      41.171  67.160  43.628  1.00  0.00           C  
ATOM   1503  CG  ASP    97      40.121  66.442  42.729  1.00  0.00           C  
ATOM   1504  OD1 ASP    97      40.353  65.300  42.403  1.00  0.00           O  
ATOM   1505  OD2 ASP    97      39.094  67.059  42.322  1.00  0.00           O1-
ATOM   1506  H   ASP    97      42.008  64.784  44.005  1.00  0.00           H  
ATOM   1507  HA  ASP    97      41.956  67.198  45.606  1.00  0.00           H  
ATOM   1508  HB2 ASP    97      40.989  68.227  43.758  1.00  0.00           H  
ATOM   1509  HB3 ASP    97      42.077  67.086  43.026  1.00  0.00           H  
ATOM   1510  N   GLY    98      39.522  65.408  46.148  1.00  0.00           N  
ATOM   1511  CA  GLY    98      38.306  65.142  46.919  1.00  0.00           C  
ATOM   1512  C   GLY    98      36.883  65.172  46.315  1.00  0.00           C  
ATOM   1513  O   GLY    98      36.621  65.866  45.330  1.00  0.00           O  
ATOM   1514  H   GLY    98      40.018  64.557  45.926  1.00  0.00           H  
ATOM   1515  HA2 GLY    98      38.520  64.123  47.242  1.00  0.00           H  
ATOM   1516  HA3 GLY    98      38.330  65.756  47.819  1.00  0.00           H  
ATOM   1517  N   SER    99      35.916  64.476  47.041  1.00  0.00           N  
ATOM   1518  CA  SER    99      34.613  64.024  46.630  1.00  0.00           C  
ATOM   1519  C   SER    99      34.633  63.008  45.523  1.00  0.00           C  
ATOM   1520  O   SER    99      35.631  62.840  44.779  1.00  0.00           O  
ATOM   1521  CB  SER    99      33.718  65.274  46.191  1.00  0.00           C  
ATOM   1522  OG  SER    99      32.435  65.064  45.710  1.00  0.00           O  
ATOM   1523  H   SER    99      36.270  63.872  47.769  1.00  0.00           H  
ATOM   1524  HA  SER    99      34.083  63.610  47.488  1.00  0.00           H  
ATOM   1525  HB2 SER    99      33.760  66.082  46.922  1.00  0.00           H  
ATOM   1526  HB3 SER    99      34.226  65.653  45.304  1.00  0.00           H  
ATOM   1527  HG  SER    99      31.874  64.483  46.229  1.00  0.00           H  
ATOM   1528  N   LYS   100      33.658  62.121  45.501  1.00  0.00           N  
ATOM   1529  CA  LYS   100      33.718  60.795  44.811  1.00  0.00           C  
ATOM   1530  C   LYS   100      33.507  60.862  43.336  1.00  0.00           C  
ATOM   1531  O   LYS   100      32.846  61.729  42.772  1.00  0.00           O  
ATOM   1532  CB  LYS   100      32.759  59.808  45.526  1.00  0.00           C  
ATOM   1533  CG  LYS   100      33.053  59.640  46.996  1.00  0.00           C  
ATOM   1534  CD  LYS   100      32.107  58.484  47.434  1.00  0.00           C  
ATOM   1535  CE  LYS   100      31.923  58.349  49.018  1.00  0.00           C  
ATOM   1536  NZ  LYS   100      30.710  59.022  49.523  1.00  0.00           N1+
ATOM   1537  H   LYS   100      32.821  62.357  46.015  1.00  0.00           H  
ATOM   1538  HA  LYS   100      34.723  60.446  45.050  1.00  0.00           H  
ATOM   1539  HB2 LYS   100      31.687  59.998  45.460  1.00  0.00           H  
ATOM   1540  HB3 LYS   100      32.970  58.878  44.999  1.00  0.00           H  
ATOM   1541  HG2 LYS   100      34.103  59.451  47.221  1.00  0.00           H  
ATOM   1542  HG3 LYS   100      32.847  60.588  47.493  1.00  0.00           H  
ATOM   1543  HD2 LYS   100      31.145  58.666  46.954  1.00  0.00           H  
ATOM   1544  HD3 LYS   100      32.498  57.505  47.154  1.00  0.00           H  
ATOM   1545  HE2 LYS   100      31.791  57.324  49.364  1.00  0.00           H  
ATOM   1546  HE3 LYS   100      32.839  58.640  49.532  1.00  0.00           H  
ATOM   1547  HZ1 LYS   100      30.256  59.454  48.730  1.00  0.00           H  
ATOM   1548  HZ2 LYS   100      30.115  58.307  49.916  1.00  0.00           H  
ATOM   1549  HZ3 LYS   100      30.962  59.687  50.240  1.00  0.00           H  
ATOM   1550  N   ASP   101      34.046  59.906  42.596  1.00  0.00           N  
ATOM   1551  CA  ASP   101      34.060  59.774  41.118  1.00  0.00           C  
ATOM   1552  C   ASP   101      33.985  58.288  40.770  1.00  0.00           C  
ATOM   1553  O   ASP   101      34.722  57.470  41.388  1.00  0.00           O  
ATOM   1554  CB  ASP   101      35.360  60.425  40.586  1.00  0.00           C  
ATOM   1555  CG  ASP   101      35.260  60.865  39.098  1.00  0.00           C  
ATOM   1556  OD1 ASP   101      34.110  61.229  38.652  1.00  0.00           O  
ATOM   1557  OD2 ASP   101      36.200  60.885  38.406  1.00  0.00           O1-
ATOM   1558  H   ASP   101      34.679  59.279  43.071  1.00  0.00           H  
ATOM   1559  HA  ASP   101      33.218  60.246  40.611  1.00  0.00           H  
ATOM   1560  HB2 ASP   101      35.771  61.280  41.124  1.00  0.00           H  
ATOM   1561  HB3 ASP   101      36.149  59.686  40.725  1.00  0.00           H  
ATOM   1562  N   GLU   102      33.183  57.827  39.785  1.00  0.00           N  
ATOM   1563  CA  GLU   102      33.026  56.369  39.536  1.00  0.00           C  
ATOM   1564  C   GLU   102      34.326  55.780  38.788  1.00  0.00           C  
ATOM   1565  O   GLU   102      34.966  56.394  37.868  1.00  0.00           O  
ATOM   1566  CB  GLU   102      31.754  56.059  38.697  1.00  0.00           C  
ATOM   1567  CG  GLU   102      31.749  56.480  37.198  1.00  0.00           C  
ATOM   1568  CD  GLU   102      31.784  58.033  37.114  1.00  0.00           C  
ATOM   1569  OE1 GLU   102      31.357  58.753  37.997  1.00  0.00           O  
ATOM   1570  OE2 GLU   102      32.294  58.591  36.115  1.00  0.00           O1-
ATOM   1571  H   GLU   102      32.584  58.546  39.404  1.00  0.00           H  
ATOM   1572  HA  GLU   102      32.920  55.870  40.499  1.00  0.00           H  
ATOM   1573  HB2 GLU   102      31.652  54.978  38.790  1.00  0.00           H  
ATOM   1574  HB3 GLU   102      30.935  56.435  39.310  1.00  0.00           H  
ATOM   1575  HG2 GLU   102      32.655  56.235  36.643  1.00  0.00           H  
ATOM   1576  HG3 GLU   102      30.872  56.093  36.680  1.00  0.00           H  
ATOM   1577  N   TRP   103      34.675  54.588  39.213  1.00  0.00           N  
ATOM   1578  CA  TRP   103      35.561  53.664  38.652  1.00  0.00           C  
ATOM   1579  C   TRP   103      34.747  52.513  38.051  1.00  0.00           C  
ATOM   1580  O   TRP   103      33.925  51.849  38.780  1.00  0.00           O  
ATOM   1581  CB  TRP   103      36.452  53.152  39.848  1.00  0.00           C  
ATOM   1582  CG  TRP   103      37.625  54.064  40.283  1.00  0.00           C  
ATOM   1583  CD1 TRP   103      37.436  55.235  40.987  1.00  0.00           C  
ATOM   1584  NE1 TRP   103      38.679  55.773  41.129  1.00  0.00           N  
ATOM   1585  CE2 TRP   103      39.668  54.866  40.893  1.00  0.00           C  
ATOM   1586  CZ2 TRP   103      41.065  54.942  41.083  1.00  0.00           C  
ATOM   1587  CH2 TRP   103      41.815  53.847  40.480  1.00  0.00           C  
ATOM   1588  CZ3 TRP   103      41.171  52.806  39.743  1.00  0.00           C  
ATOM   1589  CE3 TRP   103      39.750  52.844  39.521  1.00  0.00           C  
ATOM   1590  CD2 TRP   103      39.004  53.839  40.196  1.00  0.00           C  
ATOM   1591  H   TRP   103      34.200  54.306  40.059  1.00  0.00           H  
ATOM   1592  HA  TRP   103      36.171  54.172  37.905  1.00  0.00           H  
ATOM   1593  HB2 TRP   103      35.875  52.888  40.735  1.00  0.00           H  
ATOM   1594  HB3 TRP   103      36.866  52.200  39.516  1.00  0.00           H  
ATOM   1595  HD1 TRP   103      36.507  55.766  41.136  1.00  0.00           H  
ATOM   1596  HE1 TRP   103      38.772  56.611  41.687  1.00  0.00           H  
ATOM   1597  HZ2 TRP   103      41.463  55.730  41.706  1.00  0.00           H  
ATOM   1598  HH2 TRP   103      42.878  53.731  40.636  1.00  0.00           H  
ATOM   1599  HZ3 TRP   103      41.791  52.017  39.344  1.00  0.00           H  
ATOM   1600  HE3 TRP   103      39.306  52.129  38.844  1.00  0.00           H  
ATOM   1601  N   ARG   104      35.041  52.204  36.770  1.00  0.00           N  
ATOM   1602  CA  ARG   104      34.532  51.023  36.056  1.00  0.00           C  
ATOM   1603  C   ARG   104      35.096  49.682  36.647  1.00  0.00           C  
ATOM   1604  O   ARG   104      36.186  49.622  37.114  1.00  0.00           O  
ATOM   1605  CB  ARG   104      34.745  51.192  34.549  1.00  0.00           C  
ATOM   1606  CG  ARG   104      33.766  50.226  33.800  1.00  0.00           C  
ATOM   1607  CD  ARG   104      34.156  49.934  32.341  1.00  0.00           C  
ATOM   1608  NE  ARG   104      33.220  49.111  31.633  1.00  0.00           N  
ATOM   1609  CZ  ARG   104      32.107  49.392  30.926  1.00  0.00           C  
ATOM   1610  NH1 ARG   104      31.644  50.585  30.689  1.00  0.00           N  
ATOM   1611  NH2 ARG   104      31.336  48.434  30.520  1.00  0.00           N1+
ATOM   1612  H   ARG   104      35.604  52.835  36.218  1.00  0.00           H  
ATOM   1613  HA  ARG   104      33.449  50.965  36.157  1.00  0.00           H  
ATOM   1614  HB2 ARG   104      34.590  52.228  34.248  1.00  0.00           H  
ATOM   1615  HB3 ARG   104      35.734  50.927  34.174  1.00  0.00           H  
ATOM   1616  HG2 ARG   104      33.794  49.201  34.168  1.00  0.00           H  
ATOM   1617  HG3 ARG   104      32.775  50.680  33.802  1.00  0.00           H  
ATOM   1618  HD2 ARG   104      34.413  50.770  31.692  1.00  0.00           H  
ATOM   1619  HD3 ARG   104      35.114  49.438  32.188  1.00  0.00           H  
ATOM   1620  HE  ARG   104      33.399  48.125  31.758  1.00  0.00           H  
ATOM   1621 HH11 ARG   104      32.227  51.383  30.898  1.00  0.00           H  
ATOM   1622 HH12 ARG   104      30.721  50.643  30.283  1.00  0.00           H  
ATOM   1623 HH21 ARG   104      31.589  47.461  30.424  1.00  0.00           H  
ATOM   1624 HH22 ARG   104      30.443  48.705  30.133  1.00  0.00           H  
ATOM   1625  N   GLY   105      34.404  48.549  36.482  1.00  0.00           N  
ATOM   1626  CA  GLY   105      34.777  47.225  36.871  1.00  0.00           C  
ATOM   1627  C   GLY   105      33.788  46.140  36.417  1.00  0.00           C  
ATOM   1628  O   GLY   105      32.883  46.412  35.640  1.00  0.00           O  
ATOM   1629  H   GLY   105      33.513  48.685  36.026  1.00  0.00           H  
ATOM   1630  HA2 GLY   105      35.720  46.929  36.410  1.00  0.00           H  
ATOM   1631  HA3 GLY   105      35.095  47.226  37.913  1.00  0.00           H  
ATOM   1632  N   MET   106      33.846  44.954  37.094  1.00  0.00           N  
ATOM   1633  CA  MET   106      32.844  43.873  36.877  1.00  0.00           C  
ATOM   1634  C   MET   106      32.879  42.859  38.065  1.00  0.00           C  
ATOM   1635  O   MET   106      33.856  42.769  38.816  1.00  0.00           O  
ATOM   1636  CB  MET   106      32.921  43.170  35.536  1.00  0.00           C  
ATOM   1637  CG  MET   106      34.292  42.394  35.414  1.00  0.00           C  
ATOM   1638  SD  MET   106      34.230  40.573  35.661  1.00  0.00           S  
ATOM   1639  CE  MET   106      33.296  39.865  34.236  1.00  0.00           C  
ATOM   1640  H   MET   106      34.494  44.831  37.858  1.00  0.00           H  
ATOM   1641  HA  MET   106      31.873  44.364  36.942  1.00  0.00           H  
ATOM   1642  HB2 MET   106      32.081  42.490  35.399  1.00  0.00           H  
ATOM   1643  HB3 MET   106      32.726  43.889  34.740  1.00  0.00           H  
ATOM   1644  HG2 MET   106      34.664  42.679  34.430  1.00  0.00           H  
ATOM   1645  HG3 MET   106      35.023  42.821  36.100  1.00  0.00           H  
ATOM   1646  HE1 MET   106      33.969  39.623  33.414  1.00  0.00           H  
ATOM   1647  HE2 MET   106      32.869  38.915  34.558  1.00  0.00           H  
ATOM   1648  HE3 MET   106      32.563  40.592  33.887  1.00  0.00           H  
ATOM   1649  N   VAL   107      31.686  42.263  38.273  1.00  0.00           N  
ATOM   1650  CA  VAL   107      31.383  41.416  39.513  1.00  0.00           C  
ATOM   1651  C   VAL   107      31.534  40.033  39.049  1.00  0.00           C  
ATOM   1652  O   VAL   107      30.901  39.680  38.046  1.00  0.00           O  
ATOM   1653  CB  VAL   107      29.963  41.629  40.107  1.00  0.00           C  
ATOM   1654  CG1 VAL   107      29.662  40.664  41.246  1.00  0.00           C  
ATOM   1655  CG2 VAL   107      29.805  43.100  40.550  1.00  0.00           C  
ATOM   1656  H   VAL   107      30.946  42.445  37.610  1.00  0.00           H  
ATOM   1657  HA  VAL   107      32.189  41.604  40.222  1.00  0.00           H  
ATOM   1658  HB  VAL   107      29.228  41.438  39.325  1.00  0.00           H  
ATOM   1659 HG11 VAL   107      28.606  40.800  41.482  1.00  0.00           H  
ATOM   1660 HG12 VAL   107      29.785  39.633  40.914  1.00  0.00           H  
ATOM   1661 HG13 VAL   107      30.263  40.840  42.138  1.00  0.00           H  
ATOM   1662 HG21 VAL   107      29.716  43.910  39.826  1.00  0.00           H  
ATOM   1663 HG22 VAL   107      28.829  43.219  41.019  1.00  0.00           H  
ATOM   1664 HG23 VAL   107      30.660  43.358  41.175  1.00  0.00           H  
ATOM   1665  N   LEU   108      32.244  39.292  39.854  1.00  0.00           N  
ATOM   1666  CA  LEU   108      32.855  37.937  39.558  1.00  0.00           C  
ATOM   1667  C   LEU   108      32.169  36.778  40.293  1.00  0.00           C  
ATOM   1668  O   LEU   108      31.741  35.810  39.622  1.00  0.00           O  
ATOM   1669  CB  LEU   108      34.387  38.029  39.779  1.00  0.00           C  
ATOM   1670  CG  LEU   108      35.110  39.022  39.003  1.00  0.00           C  
ATOM   1671  CD1 LEU   108      36.237  39.625  39.734  1.00  0.00           C  
ATOM   1672  CD2 LEU   108      35.738  38.405  37.744  1.00  0.00           C  
ATOM   1673  H   LEU   108      32.364  39.703  40.769  1.00  0.00           H  
ATOM   1674  HA  LEU   108      32.743  37.688  38.503  1.00  0.00           H  
ATOM   1675  HB2 LEU   108      34.481  38.176  40.855  1.00  0.00           H  
ATOM   1676  HB3 LEU   108      34.697  37.025  39.489  1.00  0.00           H  
ATOM   1677  HG  LEU   108      34.476  39.859  38.709  1.00  0.00           H  
ATOM   1678 HD11 LEU   108      35.913  40.512  40.278  1.00  0.00           H  
ATOM   1679 HD12 LEU   108      36.635  38.964  40.503  1.00  0.00           H  
ATOM   1680 HD13 LEU   108      37.052  39.870  39.052  1.00  0.00           H  
ATOM   1681 HD21 LEU   108      36.315  39.137  37.180  1.00  0.00           H  
ATOM   1682 HD22 LEU   108      36.354  37.600  38.145  1.00  0.00           H  
ATOM   1683 HD23 LEU   108      34.958  38.035  37.078  1.00  0.00           H  
ATOM   1684  N   ALA   109      32.060  36.784  41.646  1.00  0.00           N  
ATOM   1685  CA  ALA   109      31.359  35.800  42.498  1.00  0.00           C  
ATOM   1686  C   ALA   109      31.009  36.384  43.887  1.00  0.00           C  
ATOM   1687  O   ALA   109      31.469  37.462  44.320  1.00  0.00           O  
ATOM   1688  CB  ALA   109      32.296  34.650  42.752  1.00  0.00           C  
ATOM   1689  H   ALA   109      32.475  37.558  42.145  1.00  0.00           H  
ATOM   1690  HA  ALA   109      30.505  35.414  41.941  1.00  0.00           H  
ATOM   1691  HB1 ALA   109      33.244  34.941  43.204  1.00  0.00           H  
ATOM   1692  HB2 ALA   109      31.832  33.857  43.338  1.00  0.00           H  
ATOM   1693  HB3 ALA   109      32.503  34.348  41.726  1.00  0.00           H  
ATOM   1694  N   ARG   110      30.287  35.512  44.640  1.00  0.00           N  
ATOM   1695  CA  ARG   110      29.915  35.683  46.015  1.00  0.00           C  
ATOM   1696  C   ARG   110      31.127  35.264  46.920  1.00  0.00           C  
ATOM   1697  O   ARG   110      31.438  34.076  47.016  1.00  0.00           O  
ATOM   1698  CB  ARG   110      28.686  34.967  46.314  1.00  0.00           C  
ATOM   1699  CG  ARG   110      28.075  35.409  47.694  1.00  0.00           C  
ATOM   1700  CD  ARG   110      26.917  34.468  48.096  1.00  0.00           C  
ATOM   1701  NE  ARG   110      25.718  34.762  47.291  1.00  0.00           N  
ATOM   1702  CZ  ARG   110      24.798  35.615  47.592  1.00  0.00           C  
ATOM   1703  NH1 ARG   110      24.911  36.429  48.622  1.00  0.00           N  
ATOM   1704  NH2 ARG   110      23.724  35.877  46.803  1.00  0.00           N1+
ATOM   1705  H   ARG   110      30.147  34.658  44.119  1.00  0.00           H  
ATOM   1706  HA  ARG   110      29.793  36.754  46.174  1.00  0.00           H  
ATOM   1707  HB2 ARG   110      27.852  35.000  45.613  1.00  0.00           H  
ATOM   1708  HB3 ARG   110      28.958  33.919  46.433  1.00  0.00           H  
ATOM   1709  HG2 ARG   110      28.770  35.344  48.532  1.00  0.00           H  
ATOM   1710  HG3 ARG   110      27.782  36.433  47.461  1.00  0.00           H  
ATOM   1711  HD2 ARG   110      27.208  33.435  47.904  1.00  0.00           H  
ATOM   1712  HD3 ARG   110      26.675  34.630  49.146  1.00  0.00           H  
ATOM   1713  HE  ARG   110      25.628  34.063  46.568  1.00  0.00           H  
ATOM   1714 HH11 ARG   110      25.706  36.349  49.240  1.00  0.00           H  
ATOM   1715 HH12 ARG   110      24.259  37.201  48.636  1.00  0.00           H  
ATOM   1716 HH21 ARG   110      23.605  35.325  45.967  1.00  0.00           H  
ATOM   1717 HH22 ARG   110      23.153  36.661  47.085  1.00  0.00           H  
ATOM   1718  N   ALA   111      31.763  36.221  47.615  1.00  0.00           N  
ATOM   1719  CA  ALA   111      32.829  35.874  48.623  1.00  0.00           C  
ATOM   1720  C   ALA   111      32.455  34.768  49.568  1.00  0.00           C  
ATOM   1721  O   ALA   111      31.439  34.809  50.113  1.00  0.00           O  
ATOM   1722  CB  ALA   111      33.185  37.174  49.401  1.00  0.00           C  
ATOM   1723  H   ALA   111      31.345  37.137  47.701  1.00  0.00           H  
ATOM   1724  HA  ALA   111      33.631  35.640  47.923  1.00  0.00           H  
ATOM   1725  HB1 ALA   111      34.249  37.121  49.630  1.00  0.00           H  
ATOM   1726  HB2 ALA   111      33.121  38.004  48.697  1.00  0.00           H  
ATOM   1727  HB3 ALA   111      32.602  37.266  50.317  1.00  0.00           H  
ATOM   1728  N   PRO   112      33.353  33.685  49.693  1.00  0.00           N  
ATOM   1729  CA  PRO   112      33.204  32.725  50.660  1.00  0.00           C  
ATOM   1730  C   PRO   112      33.478  33.294  52.040  1.00  0.00           C  
ATOM   1731  O   PRO   112      34.023  34.357  52.138  1.00  0.00           O  
ATOM   1732  CD  PRO   112      34.586  33.522  48.895  1.00  0.00           C  
ATOM   1733  CG  PRO   112      35.308  32.268  49.433  1.00  0.00           C  
ATOM   1734  CB  PRO   112      34.223  31.592  50.267  1.00  0.00           C  
ATOM   1735  HD2 PRO   112      35.087  34.489  48.945  1.00  0.00           H  
ATOM   1736  HD3 PRO   112      34.333  33.376  47.845  1.00  0.00           H  
ATOM   1737  HG2 PRO   112      36.053  32.519  50.188  1.00  0.00           H  
ATOM   1738  HG3 PRO   112      35.708  31.583  48.685  1.00  0.00           H  
ATOM   1739  HB2 PRO   112      34.664  31.084  51.125  1.00  0.00           H  
ATOM   1740  HB3 PRO   112      33.751  30.890  49.581  1.00  0.00           H  
ATOM   1741  HA  PRO   112      32.201  32.308  50.752  1.00  0.00           H  
ATOM   1742  N   VAL   113      32.970  32.573  53.076  1.00  0.00           N  
ATOM   1743  CA  VAL   113      32.900  33.005  54.481  1.00  0.00           C  
ATOM   1744  C   VAL   113      31.959  34.260  54.676  1.00  0.00           C  
ATOM   1745  O   VAL   113      31.073  34.406  55.516  1.00  0.00           O  
ATOM   1746  CB  VAL   113      34.311  33.181  55.092  1.00  0.00           C  
ATOM   1747  CG1 VAL   113      34.260  33.533  56.588  1.00  0.00           C  
ATOM   1748  CG2 VAL   113      35.217  32.006  54.969  1.00  0.00           C  
ATOM   1749  H   VAL   113      32.570  31.680  52.829  1.00  0.00           H  
ATOM   1750  HA  VAL   113      32.411  32.160  54.964  1.00  0.00           H  
ATOM   1751  HB  VAL   113      34.715  34.059  54.588  1.00  0.00           H  
ATOM   1752 HG11 VAL   113      34.073  32.643  57.190  1.00  0.00           H  
ATOM   1753 HG12 VAL   113      35.210  33.932  56.943  1.00  0.00           H  
ATOM   1754 HG13 VAL   113      33.424  34.207  56.777  1.00  0.00           H  
ATOM   1755 HG21 VAL   113      35.157  31.544  53.983  1.00  0.00           H  
ATOM   1756 HG22 VAL   113      36.212  32.311  55.294  1.00  0.00           H  
ATOM   1757 HG23 VAL   113      34.716  31.287  55.616  1.00  0.00           H  
ATOM   1758  N   MET   114      32.271  35.360  53.953  1.00  0.00           N  
ATOM   1759  CA  MET   114      31.595  36.652  54.175  1.00  0.00           C  
ATOM   1760  C   MET   114      30.640  36.813  52.944  1.00  0.00           C  
ATOM   1761  O   MET   114      30.796  37.636  52.070  1.00  0.00           O  
ATOM   1762  CB  MET   114      32.724  37.717  54.233  1.00  0.00           C  
ATOM   1763  CG  MET   114      33.762  37.683  55.365  1.00  0.00           C  
ATOM   1764  SD  MET   114      34.646  39.275  55.335  1.00  0.00           S  
ATOM   1765  CE  MET   114      33.627  40.325  56.439  1.00  0.00           C  
ATOM   1766  H   MET   114      32.972  35.322  53.227  1.00  0.00           H  
ATOM   1767  HA  MET   114      30.955  36.745  55.053  1.00  0.00           H  
ATOM   1768  HB2 MET   114      33.170  37.914  53.258  1.00  0.00           H  
ATOM   1769  HB3 MET   114      32.211  38.668  54.375  1.00  0.00           H  
ATOM   1770  HG2 MET   114      33.371  37.627  56.381  1.00  0.00           H  
ATOM   1771  HG3 MET   114      34.507  36.887  55.345  1.00  0.00           H  
ATOM   1772  HE1 MET   114      33.596  39.958  57.464  1.00  0.00           H  
ATOM   1773  HE2 MET   114      34.011  41.346  56.429  1.00  0.00           H  
ATOM   1774  HE3 MET   114      32.608  40.407  56.062  1.00  0.00           H  
ATOM   1775  N   ASN   115      29.591  35.958  52.962  1.00  0.00           N  
ATOM   1776  CA  ASN   115      28.600  35.687  51.870  1.00  0.00           C  
ATOM   1777  C   ASN   115      27.677  36.808  51.446  1.00  0.00           C  
ATOM   1778  O   ASN   115      26.862  36.609  50.575  1.00  0.00           O  
ATOM   1779  CB  ASN   115      27.853  34.366  52.141  1.00  0.00           C  
ATOM   1780  CG  ASN   115      28.689  33.106  52.230  1.00  0.00           C  
ATOM   1781  OD1 ASN   115      28.272  32.160  52.818  1.00  0.00           O  
ATOM   1782  ND2 ASN   115      29.919  33.073  51.698  1.00  0.00           N  
ATOM   1783  H   ASN   115      29.419  35.582  53.883  1.00  0.00           H  
ATOM   1784  HA  ASN   115      29.241  35.645  50.989  1.00  0.00           H  
ATOM   1785  HB2 ASN   115      27.177  34.513  52.984  1.00  0.00           H  
ATOM   1786  HB3 ASN   115      27.208  34.143  51.291  1.00  0.00           H  
ATOM   1787 HD21 ASN   115      30.168  33.695  50.942  1.00  0.00           H  
ATOM   1788 HD22 ASN   115      30.429  32.201  51.698  1.00  0.00           H  
ATOM   1789  N   THR   116      27.706  37.925  52.119  1.00  0.00           N  
ATOM   1790  CA  THR   116      27.095  39.204  51.629  1.00  0.00           C  
ATOM   1791  C   THR   116      28.011  39.992  50.674  1.00  0.00           C  
ATOM   1792  O   THR   116      27.549  40.698  49.839  1.00  0.00           O  
ATOM   1793  CB  THR   116      26.610  40.105  52.780  1.00  0.00           C  
ATOM   1794  CG2 THR   116      25.362  39.700  53.427  1.00  0.00           C  
ATOM   1795  OG1 THR   116      27.723  40.290  53.651  1.00  0.00           O  
ATOM   1796  H   THR   116      28.290  37.981  52.941  1.00  0.00           H  
ATOM   1797  HA  THR   116      26.235  38.914  51.026  1.00  0.00           H  
ATOM   1798  HB  THR   116      26.396  41.085  52.353  1.00  0.00           H  
ATOM   1799 HG21 THR   116      25.354  38.650  53.721  1.00  0.00           H  
ATOM   1800 HG22 THR   116      25.249  40.345  54.298  1.00  0.00           H  
ATOM   1801 HG23 THR   116      24.579  39.698  52.670  1.00  0.00           H  
ATOM   1802  HG1 THR   116      27.677  39.517  54.220  1.00  0.00           H  
ATOM   1803  N   TRP   117      29.325  39.829  50.905  1.00  0.00           N  
ATOM   1804  CA  TRP   117      30.315  40.467  50.116  1.00  0.00           C  
ATOM   1805  C   TRP   117      30.504  39.765  48.741  1.00  0.00           C  
ATOM   1806  O   TRP   117      30.187  38.599  48.566  1.00  0.00           O  
ATOM   1807  CB  TRP   117      31.655  40.469  50.754  1.00  0.00           C  
ATOM   1808  CG  TRP   117      31.752  41.175  52.060  1.00  0.00           C  
ATOM   1809  CD1 TRP   117      30.838  41.181  53.141  1.00  0.00           C  
ATOM   1810  NE1 TRP   117      31.387  41.992  54.142  1.00  0.00           N  
ATOM   1811  CE2 TRP   117      32.667  42.374  53.869  1.00  0.00           C  
ATOM   1812  CZ2 TRP   117      33.586  43.171  54.526  1.00  0.00           C  
ATOM   1813  CH2 TRP   117      34.884  43.315  53.983  1.00  0.00           C  
ATOM   1814  CZ3 TRP   117      35.100  42.870  52.695  1.00  0.00           C  
ATOM   1815  CE3 TRP   117      34.110  42.192  51.989  1.00  0.00           C  
ATOM   1816  CD2 TRP   117      32.876  41.882  52.540  1.00  0.00           C  
ATOM   1817  H   TRP   117      29.613  39.179  51.623  1.00  0.00           H  
ATOM   1818  HA  TRP   117      30.025  41.513  50.016  1.00  0.00           H  
ATOM   1819  HB2 TRP   117      31.972  39.468  51.048  1.00  0.00           H  
ATOM   1820  HB3 TRP   117      32.464  40.870  50.145  1.00  0.00           H  
ATOM   1821  HD1 TRP   117      29.874  40.695  53.170  1.00  0.00           H  
ATOM   1822  HE1 TRP   117      30.908  42.341  54.959  1.00  0.00           H  
ATOM   1823  HZ2 TRP   117      33.274  43.642  55.447  1.00  0.00           H  
ATOM   1824  HH2 TRP   117      35.609  43.950  54.471  1.00  0.00           H  
ATOM   1825  HZ3 TRP   117      36.075  42.948  52.237  1.00  0.00           H  
ATOM   1826  HE3 TRP   117      34.280  41.925  50.956  1.00  0.00           H  
ATOM   1827  N   PHE   118      31.035  40.459  47.717  1.00  0.00           N  
ATOM   1828  CA  PHE   118      31.256  39.904  46.355  1.00  0.00           C  
ATOM   1829  C   PHE   118      32.639  40.393  45.903  1.00  0.00           C  
ATOM   1830  O   PHE   118      33.028  41.488  46.212  1.00  0.00           O  
ATOM   1831  CB  PHE   118      30.278  40.373  45.271  1.00  0.00           C  
ATOM   1832  CG  PHE   118      28.871  40.218  45.757  1.00  0.00           C  
ATOM   1833  CD1 PHE   118      28.118  41.166  46.514  1.00  0.00           C  
ATOM   1834  CE1 PHE   118      26.900  40.858  47.089  1.00  0.00           C  
ATOM   1835  CZ  PHE   118      26.330  39.606  46.808  1.00  0.00           C  
ATOM   1836  CE2 PHE   118      26.955  38.686  46.026  1.00  0.00           C  
ATOM   1837  CD2 PHE   118      28.274  38.976  45.548  1.00  0.00           C  
ATOM   1838  H   PHE   118      31.224  41.444  47.836  1.00  0.00           H  
ATOM   1839  HA  PHE   118      31.255  38.815  46.403  1.00  0.00           H  
ATOM   1840  HB2 PHE   118      30.404  41.423  45.009  1.00  0.00           H  
ATOM   1841  HB3 PHE   118      30.404  39.855  44.320  1.00  0.00           H  
ATOM   1842  HD1 PHE   118      28.498  42.172  46.618  1.00  0.00           H  
ATOM   1843  HE1 PHE   118      26.326  41.532  47.708  1.00  0.00           H  
ATOM   1844  HZ  PHE   118      25.380  39.329  47.240  1.00  0.00           H  
ATOM   1845  HE2 PHE   118      26.475  37.736  45.843  1.00  0.00           H  
ATOM   1846  HD2 PHE   118      28.805  38.210  45.003  1.00  0.00           H  
ATOM   1847  N   TYR   119      33.229  39.502  45.145  1.00  0.00           N  
ATOM   1848  CA  TYR   119      34.452  39.707  44.451  1.00  0.00           C  
ATOM   1849  C   TYR   119      34.138  40.671  43.270  1.00  0.00           C  
ATOM   1850  O   TYR   119      33.264  40.279  42.487  1.00  0.00           O  
ATOM   1851  CB  TYR   119      35.041  38.331  44.050  1.00  0.00           C  
ATOM   1852  CG  TYR   119      35.761  37.367  45.030  1.00  0.00           C  
ATOM   1853  CD1 TYR   119      36.146  36.099  44.577  1.00  0.00           C  
ATOM   1854  CE1 TYR   119      36.548  35.098  45.504  1.00  0.00           C  
ATOM   1855  CZ  TYR   119      36.749  35.450  46.796  1.00  0.00           C  
ATOM   1856  OH  TYR   119      37.382  34.532  47.583  1.00  0.00           O  
ATOM   1857  CE2 TYR   119      36.433  36.742  47.252  1.00  0.00           C  
ATOM   1858  CD2 TYR   119      35.895  37.704  46.363  1.00  0.00           C  
ATOM   1859  H   TYR   119      32.788  38.602  45.018  1.00  0.00           H  
ATOM   1860  HA  TYR   119      35.205  40.003  45.181  1.00  0.00           H  
ATOM   1861  HB2 TYR   119      34.340  37.810  43.397  1.00  0.00           H  
ATOM   1862  HB3 TYR   119      35.849  38.604  43.372  1.00  0.00           H  
ATOM   1863  HD1 TYR   119      35.922  35.888  43.541  1.00  0.00           H  
ATOM   1864  HE1 TYR   119      36.672  34.080  45.163  1.00  0.00           H  
ATOM   1865  HH  TYR   119      37.668  33.832  46.991  1.00  0.00           H  
ATOM   1866  HE2 TYR   119      36.736  36.985  48.260  1.00  0.00           H  
ATOM   1867  HD2 TYR   119      35.619  38.684  46.722  1.00  0.00           H  
ATOM   1868  N   ILE   120      34.983  41.695  43.123  1.00  0.00           N  
ATOM   1869  CA  ILE   120      34.977  42.734  42.105  1.00  0.00           C  
ATOM   1870  C   ILE   120      36.401  42.990  41.561  1.00  0.00           C  
ATOM   1871  O   ILE   120      37.366  42.908  42.314  1.00  0.00           O  
ATOM   1872  CB  ILE   120      34.215  43.975  42.623  1.00  0.00           C  
ATOM   1873  CG2 ILE   120      34.932  44.655  43.747  1.00  0.00           C  
ATOM   1874  CG1 ILE   120      34.088  45.020  41.515  1.00  0.00           C  
ATOM   1875  CD1 ILE   120      33.029  46.113  41.722  1.00  0.00           C  
ATOM   1876  H   ILE   120      35.792  41.730  43.726  1.00  0.00           H  
ATOM   1877  HA  ILE   120      34.420  42.260  41.297  1.00  0.00           H  
ATOM   1878  HB  ILE   120      33.207  43.675  42.909  1.00  0.00           H  
ATOM   1879 HG21 ILE   120      34.517  45.613  44.059  1.00  0.00           H  
ATOM   1880 HG22 ILE   120      35.004  44.013  44.626  1.00  0.00           H  
ATOM   1881 HG23 ILE   120      35.890  44.974  43.337  1.00  0.00           H  
ATOM   1882 HG12 ILE   120      35.030  45.525  41.299  1.00  0.00           H  
ATOM   1883 HG13 ILE   120      33.825  44.478  40.606  1.00  0.00           H  
ATOM   1884 HD11 ILE   120      32.957  46.470  42.749  1.00  0.00           H  
ATOM   1885 HD12 ILE   120      33.342  47.016  41.197  1.00  0.00           H  
ATOM   1886 HD13 ILE   120      32.058  45.677  41.486  1.00  0.00           H  
ATOM   1887  N   THR   121      36.477  43.370  40.291  1.00  0.00           N  
ATOM   1888  CA  THR   121      37.645  43.889  39.640  1.00  0.00           C  
ATOM   1889  C   THR   121      37.421  45.212  38.982  1.00  0.00           C  
ATOM   1890  O   THR   121      36.217  45.486  38.715  1.00  0.00           O  
ATOM   1891  CB  THR   121      38.226  42.872  38.629  1.00  0.00           C  
ATOM   1892  CG2 THR   121      37.329  42.787  37.378  1.00  0.00           C  
ATOM   1893  OG1 THR   121      39.582  43.295  38.351  1.00  0.00           O  
ATOM   1894  H   THR   121      35.628  43.559  39.778  1.00  0.00           H  
ATOM   1895  HA  THR   121      38.424  44.034  40.389  1.00  0.00           H  
ATOM   1896  HB  THR   121      38.245  41.852  39.012  1.00  0.00           H  
ATOM   1897 HG21 THR   121      36.396  42.294  37.650  1.00  0.00           H  
ATOM   1898 HG22 THR   121      37.172  43.699  36.802  1.00  0.00           H  
ATOM   1899 HG23 THR   121      37.905  42.123  36.734  1.00  0.00           H  
ATOM   1900  HG1 THR   121      40.154  43.059  39.085  1.00  0.00           H  
ATOM   1901  N   TYR   122      38.462  45.999  38.879  1.00  0.00           N  
ATOM   1902  CA  TYR   122      38.429  47.361  38.333  1.00  0.00           C  
ATOM   1903  C   TYR   122      39.233  47.523  37.027  1.00  0.00           C  
ATOM   1904  O   TYR   122      40.268  46.893  36.971  1.00  0.00           O  
ATOM   1905  CB  TYR   122      38.787  48.431  39.330  1.00  0.00           C  
ATOM   1906  CG  TYR   122      37.818  48.357  40.464  1.00  0.00           C  
ATOM   1907  CD1 TYR   122      38.181  47.727  41.650  1.00  0.00           C  
ATOM   1908  CE1 TYR   122      37.287  47.649  42.694  1.00  0.00           C  
ATOM   1909  CZ  TYR   122      35.993  48.239  42.723  1.00  0.00           C  
ATOM   1910  OH  TYR   122      35.063  48.203  43.793  1.00  0.00           O  
ATOM   1911  CE2 TYR   122      35.588  48.971  41.569  1.00  0.00           C  
ATOM   1912  CD2 TYR   122      36.512  49.013  40.486  1.00  0.00           C  
ATOM   1913  H   TYR   122      39.406  45.682  39.051  1.00  0.00           H  
ATOM   1914  HA  TYR   122      37.404  47.618  38.067  1.00  0.00           H  
ATOM   1915  HB2 TYR   122      39.776  48.357  39.781  1.00  0.00           H  
ATOM   1916  HB3 TYR   122      38.713  49.418  38.874  1.00  0.00           H  
ATOM   1917  HD1 TYR   122      39.073  47.166  41.884  1.00  0.00           H  
ATOM   1918  HE1 TYR   122      37.706  47.278  43.618  1.00  0.00           H  
ATOM   1919  HH  TYR   122      34.159  48.439  43.573  1.00  0.00           H  
ATOM   1920  HE2 TYR   122      34.583  49.357  41.483  1.00  0.00           H  
ATOM   1921  HD2 TYR   122      36.178  49.491  39.577  1.00  0.00           H  
ATOM   1922  N   GLU   123      38.702  48.291  36.045  1.00  0.00           N  
ATOM   1923  CA  GLU   123      39.227  48.361  34.625  1.00  0.00           C  
ATOM   1924  C   GLU   123      40.567  49.109  34.534  1.00  0.00           C  
ATOM   1925  O   GLU   123      41.450  48.722  33.711  1.00  0.00           O  
ATOM   1926  CB  GLU   123      38.124  48.913  33.799  1.00  0.00           C  
ATOM   1927  CG  GLU   123      38.368  48.974  32.260  1.00  0.00           C  
ATOM   1928  CD  GLU   123      38.642  47.616  31.605  1.00  0.00           C  
ATOM   1929  OE1 GLU   123      39.389  47.575  30.587  1.00  0.00           O  
ATOM   1930  OE2 GLU   123      38.056  46.592  32.074  1.00  0.00           O1-
ATOM   1931  H   GLU   123      37.831  48.740  36.287  1.00  0.00           H  
ATOM   1932  HA  GLU   123      39.331  47.316  34.333  1.00  0.00           H  
ATOM   1933  HB2 GLU   123      37.314  48.199  33.957  1.00  0.00           H  
ATOM   1934  HB3 GLU   123      37.885  49.914  34.158  1.00  0.00           H  
ATOM   1935  HG2 GLU   123      37.471  49.482  31.906  1.00  0.00           H  
ATOM   1936  HG3 GLU   123      39.214  49.639  32.087  1.00  0.00           H  
ATOM   1937  N   LYS   124      40.810  50.027  35.427  1.00  0.00           N  
ATOM   1938  CA  LYS   124      42.093  50.703  35.786  1.00  0.00           C  
ATOM   1939  C   LYS   124      42.953  50.073  36.924  1.00  0.00           C  
ATOM   1940  O   LYS   124      44.142  50.365  36.997  1.00  0.00           O  
ATOM   1941  CB  LYS   124      41.883  52.175  36.231  1.00  0.00           C  
ATOM   1942  CG  LYS   124      41.368  52.996  34.997  1.00  0.00           C  
ATOM   1943  CD  LYS   124      41.241  54.511  35.301  1.00  0.00           C  
ATOM   1944  CE  LYS   124      40.337  54.915  36.467  1.00  0.00           C  
ATOM   1945  NZ  LYS   124      39.952  56.319  36.345  1.00  0.00           N1+
ATOM   1946  H   LYS   124      39.994  50.345  35.929  1.00  0.00           H  
ATOM   1947  HA  LYS   124      42.651  50.563  34.861  1.00  0.00           H  
ATOM   1948  HB2 LYS   124      41.209  52.187  37.088  1.00  0.00           H  
ATOM   1949  HB3 LYS   124      42.821  52.582  36.610  1.00  0.00           H  
ATOM   1950  HG2 LYS   124      42.135  52.860  34.235  1.00  0.00           H  
ATOM   1951  HG3 LYS   124      40.363  52.707  34.687  1.00  0.00           H  
ATOM   1952  HD2 LYS   124      42.222  54.929  35.528  1.00  0.00           H  
ATOM   1953  HD3 LYS   124      40.789  54.985  34.429  1.00  0.00           H  
ATOM   1954  HE2 LYS   124      39.423  54.354  36.273  1.00  0.00           H  
ATOM   1955  HE3 LYS   124      40.838  54.484  37.334  1.00  0.00           H  
ATOM   1956  HZ1 LYS   124      38.952  56.460  36.312  1.00  0.00           H  
ATOM   1957  HZ2 LYS   124      40.339  56.996  36.987  1.00  0.00           H  
ATOM   1958  HZ3 LYS   124      40.075  56.711  35.423  1.00  0.00           H  
ATOM   1959  N   ASP   125      42.524  49.144  37.760  1.00  0.00           N  
ATOM   1960  CA  ASP   125      43.258  48.533  38.825  1.00  0.00           C  
ATOM   1961  C   ASP   125      42.941  47.026  38.940  1.00  0.00           C  
ATOM   1962  O   ASP   125      41.928  46.694  39.670  1.00  0.00           O  
ATOM   1963  CB  ASP   125      43.065  49.300  40.160  1.00  0.00           C  
ATOM   1964  CG  ASP   125      43.817  48.712  41.420  1.00  0.00           C  
ATOM   1965  OD1 ASP   125      44.764  47.927  41.229  1.00  0.00           O  
ATOM   1966  OD2 ASP   125      43.371  49.066  42.516  1.00  0.00           O1-
ATOM   1967  H   ASP   125      41.614  48.778  37.519  1.00  0.00           H  
ATOM   1968  HA  ASP   125      44.336  48.660  38.730  1.00  0.00           H  
ATOM   1969  HB2 ASP   125      43.470  50.300  40.003  1.00  0.00           H  
ATOM   1970  HB3 ASP   125      41.991  49.425  40.298  1.00  0.00           H  
ATOM   1971  N   PRO   126      43.703  46.179  38.170  1.00  0.00           N  
ATOM   1972  CA  PRO   126      43.409  44.818  37.899  1.00  0.00           C  
ATOM   1973  C   PRO   126      43.835  43.842  38.959  1.00  0.00           C  
ATOM   1974  O   PRO   126      44.065  42.674  38.708  1.00  0.00           O  
ATOM   1975  CD  PRO   126      44.788  46.537  37.318  1.00  0.00           C  
ATOM   1976  CG  PRO   126      44.556  45.779  35.980  1.00  0.00           C  
ATOM   1977  CB  PRO   126      43.925  44.505  36.441  1.00  0.00           C  
ATOM   1978  HD2 PRO   126      45.686  46.143  37.793  1.00  0.00           H  
ATOM   1979  HD3 PRO   126      44.963  47.608  37.211  1.00  0.00           H  
ATOM   1980  HG2 PRO   126      45.474  45.529  35.448  1.00  0.00           H  
ATOM   1981  HG3 PRO   126      43.920  46.355  35.308  1.00  0.00           H  
ATOM   1982  HB2 PRO   126      44.516  43.589  36.410  1.00  0.00           H  
ATOM   1983  HB3 PRO   126      43.005  44.336  35.882  1.00  0.00           H  
ATOM   1984  HA  PRO   126      42.325  44.755  37.801  1.00  0.00           H  
ATOM   1985  N   VAL   127      43.892  44.256  40.213  1.00  0.00           N  
ATOM   1986  CA  VAL   127      44.051  43.440  41.421  1.00  0.00           C  
ATOM   1987  C   VAL   127      42.638  42.982  41.797  1.00  0.00           C  
ATOM   1988  O   VAL   127      41.708  43.492  41.247  1.00  0.00           O  
ATOM   1989  CB  VAL   127      44.927  44.081  42.535  1.00  0.00           C  
ATOM   1990  CG1 VAL   127      44.220  45.168  43.340  1.00  0.00           C  
ATOM   1991  CG2 VAL   127      45.673  43.195  43.556  1.00  0.00           C  
ATOM   1992  H   VAL   127      43.634  45.229  40.298  1.00  0.00           H  
ATOM   1993  HA  VAL   127      44.591  42.525  41.176  1.00  0.00           H  
ATOM   1994  HB  VAL   127      45.746  44.598  42.035  1.00  0.00           H  
ATOM   1995 HG11 VAL   127      44.242  46.099  42.773  1.00  0.00           H  
ATOM   1996 HG12 VAL   127      43.267  44.810  43.730  1.00  0.00           H  
ATOM   1997 HG13 VAL   127      44.823  45.454  44.202  1.00  0.00           H  
ATOM   1998 HG21 VAL   127      46.356  42.517  43.045  1.00  0.00           H  
ATOM   1999 HG22 VAL   127      46.304  43.871  44.132  1.00  0.00           H  
ATOM   2000 HG23 VAL   127      44.945  42.730  44.221  1.00  0.00           H  
ATOM   2001  N   LEU   128      42.528  42.028  42.711  1.00  0.00           N  
ATOM   2002  CA  LEU   128      41.275  41.381  43.128  1.00  0.00           C  
ATOM   2003  C   LEU   128      40.696  41.955  44.481  1.00  0.00           C  
ATOM   2004  O   LEU   128      41.379  42.009  45.468  1.00  0.00           O  
ATOM   2005  CB  LEU   128      41.368  39.811  43.122  1.00  0.00           C  
ATOM   2006  CG  LEU   128      40.128  39.021  43.612  1.00  0.00           C  
ATOM   2007  CD1 LEU   128      38.971  39.211  42.604  1.00  0.00           C  
ATOM   2008  CD2 LEU   128      40.530  37.532  43.633  1.00  0.00           C  
ATOM   2009  H   LEU   128      43.339  41.546  43.074  1.00  0.00           H  
ATOM   2010  HA  LEU   128      40.541  41.666  42.373  1.00  0.00           H  
ATOM   2011  HB2 LEU   128      41.590  39.408  42.134  1.00  0.00           H  
ATOM   2012  HB3 LEU   128      42.154  39.493  43.807  1.00  0.00           H  
ATOM   2013  HG  LEU   128      39.834  39.440  44.574  1.00  0.00           H  
ATOM   2014 HD11 LEU   128      38.566  40.210  42.763  1.00  0.00           H  
ATOM   2015 HD12 LEU   128      39.338  38.954  41.610  1.00  0.00           H  
ATOM   2016 HD13 LEU   128      38.129  38.523  42.684  1.00  0.00           H  
ATOM   2017 HD21 LEU   128      39.719  36.877  43.950  1.00  0.00           H  
ATOM   2018 HD22 LEU   128      40.710  37.227  42.602  1.00  0.00           H  
ATOM   2019 HD23 LEU   128      41.273  37.432  44.424  1.00  0.00           H  
ATOM   2020  N   TYR   129      39.436  42.502  44.537  1.00  0.00           N  
ATOM   2021  CA  TYR   129      38.892  43.111  45.763  1.00  0.00           C  
ATOM   2022  C   TYR   129      37.591  42.323  46.134  1.00  0.00           C  
ATOM   2023  O   TYR   129      36.902  41.628  45.392  1.00  0.00           O  
ATOM   2024  CB  TYR   129      38.650  44.651  45.553  1.00  0.00           C  
ATOM   2025  CG  TYR   129      39.828  45.503  45.289  1.00  0.00           C  
ATOM   2026  CD1 TYR   129      40.323  45.708  43.999  1.00  0.00           C  
ATOM   2027  CE1 TYR   129      41.331  46.687  43.847  1.00  0.00           C  
ATOM   2028  CZ  TYR   129      41.844  47.288  44.976  1.00  0.00           C  
ATOM   2029  OH  TYR   129      42.955  48.119  44.880  1.00  0.00           O  
ATOM   2030  CE2 TYR   129      41.343  47.063  46.245  1.00  0.00           C  
ATOM   2031  CD2 TYR   129      40.283  46.171  46.419  1.00  0.00           C  
ATOM   2032  H   TYR   129      39.037  42.811  43.662  1.00  0.00           H  
ATOM   2033  HA  TYR   129      39.582  42.987  46.598  1.00  0.00           H  
ATOM   2034  HB2 TYR   129      37.895  44.736  44.771  1.00  0.00           H  
ATOM   2035  HB3 TYR   129      38.092  44.952  46.439  1.00  0.00           H  
ATOM   2036  HD1 TYR   129      39.831  45.321  43.118  1.00  0.00           H  
ATOM   2037  HE1 TYR   129      41.752  46.922  42.881  1.00  0.00           H  
ATOM   2038  HH  TYR   129      43.083  48.427  43.980  1.00  0.00           H  
ATOM   2039  HE2 TYR   129      41.810  47.610  47.050  1.00  0.00           H  
ATOM   2040  HD2 TYR   129      39.976  45.841  47.400  1.00  0.00           H  
ATOM   2041  N   MET   130      37.171  42.581  47.347  1.00  0.00           N  
ATOM   2042  CA  MET   130      35.916  42.087  47.916  1.00  0.00           C  
ATOM   2043  C   MET   130      35.241  43.135  48.807  1.00  0.00           C  
ATOM   2044  O   MET   130      35.872  43.728  49.688  1.00  0.00           O  
ATOM   2045  CB  MET   130      36.222  40.695  48.583  1.00  0.00           C  
ATOM   2046  CG  MET   130      36.974  40.939  49.864  1.00  0.00           C  
ATOM   2047  SD  MET   130      37.562  39.371  50.632  1.00  0.00           S  
ATOM   2048  CE  MET   130      35.995  38.917  51.537  1.00  0.00           C  
ATOM   2049  H   MET   130      37.665  43.225  47.949  1.00  0.00           H  
ATOM   2050  HA  MET   130      35.228  41.880  47.096  1.00  0.00           H  
ATOM   2051  HB2 MET   130      35.272  40.192  48.761  1.00  0.00           H  
ATOM   2052  HB3 MET   130      36.840  40.132  47.884  1.00  0.00           H  
ATOM   2053  HG2 MET   130      37.831  41.499  49.492  1.00  0.00           H  
ATOM   2054  HG3 MET   130      36.401  41.536  50.574  1.00  0.00           H  
ATOM   2055  HE1 MET   130      35.645  39.816  52.044  1.00  0.00           H  
ATOM   2056  HE2 MET   130      35.251  38.605  50.804  1.00  0.00           H  
ATOM   2057  HE3 MET   130      36.254  38.076  52.180  1.00  0.00           H  
ATOM   2058  N   TYR   131      33.990  43.431  48.537  1.00  0.00           N  
ATOM   2059  CA  TYR   131      33.086  44.467  49.220  1.00  0.00           C  
ATOM   2060  C   TYR   131      31.607  44.049  49.412  1.00  0.00           C  
ATOM   2061  O   TYR   131      31.152  43.270  48.550  1.00  0.00           O  
ATOM   2062  CB  TYR   131      33.150  45.797  48.420  1.00  0.00           C  
ATOM   2063  CG  TYR   131      34.423  46.674  48.499  1.00  0.00           C  
ATOM   2064  CD1 TYR   131      34.980  47.242  47.340  1.00  0.00           C  
ATOM   2065  CE1 TYR   131      36.086  48.155  47.405  1.00  0.00           C  
ATOM   2066  CZ  TYR   131      36.590  48.546  48.633  1.00  0.00           C  
ATOM   2067  OH  TYR   131      37.496  49.502  48.777  1.00  0.00           O  
ATOM   2068  CE2 TYR   131      36.003  48.004  49.811  1.00  0.00           C  
ATOM   2069  CD2 TYR   131      34.951  47.061  49.745  1.00  0.00           C  
ATOM   2070  H   TYR   131      33.526  42.910  47.806  1.00  0.00           H  
ATOM   2071  HA  TYR   131      33.476  44.673  50.217  1.00  0.00           H  
ATOM   2072  HB2 TYR   131      32.980  45.637  47.356  1.00  0.00           H  
ATOM   2073  HB3 TYR   131      32.245  46.378  48.597  1.00  0.00           H  
ATOM   2074  HD1 TYR   131      34.627  46.935  46.366  1.00  0.00           H  
ATOM   2075  HE1 TYR   131      36.468  48.500  46.455  1.00  0.00           H  
ATOM   2076  HH  TYR   131      37.481  49.654  49.725  1.00  0.00           H  
ATOM   2077  HE2 TYR   131      36.331  48.395  50.763  1.00  0.00           H  
ATOM   2078  HD2 TYR   131      34.612  46.763  50.726  1.00  0.00           H  
ATOM   2079  N   GLN   132      30.884  44.547  50.471  1.00  0.00           N  
ATOM   2080  CA  GLN   132      29.395  44.487  50.511  1.00  0.00           C  
ATOM   2081  C   GLN   132      28.734  45.419  49.499  1.00  0.00           C  
ATOM   2082  O   GLN   132      28.169  46.389  49.934  1.00  0.00           O  
ATOM   2083  CB  GLN   132      28.884  44.683  51.974  1.00  0.00           C  
ATOM   2084  CG  GLN   132      27.395  44.265  52.266  1.00  0.00           C  
ATOM   2085  CD  GLN   132      26.880  44.521  53.700  1.00  0.00           C  
ATOM   2086  OE1 GLN   132      27.574  45.067  54.498  1.00  0.00           O  
ATOM   2087  NE2 GLN   132      25.652  44.233  54.037  1.00  0.00           N  
ATOM   2088  H   GLN   132      31.379  45.214  51.046  1.00  0.00           H  
ATOM   2089  HA  GLN   132      29.182  43.450  50.252  1.00  0.00           H  
ATOM   2090  HB2 GLN   132      29.604  44.077  52.524  1.00  0.00           H  
ATOM   2091  HB3 GLN   132      29.074  45.709  52.289  1.00  0.00           H  
ATOM   2092  HG2 GLN   132      26.778  44.920  51.651  1.00  0.00           H  
ATOM   2093  HG3 GLN   132      27.196  43.215  52.051  1.00  0.00           H  
ATOM   2094 HE21 GLN   132      25.049  43.592  53.540  1.00  0.00           H  
ATOM   2095 HE22 GLN   132      25.288  44.528  54.931  1.00  0.00           H  
ATOM   2096  N   LEU   133      28.860  45.164  48.192  1.00  0.00           N  
ATOM   2097  CA  LEU   133      28.401  45.926  47.017  1.00  0.00           C  
ATOM   2098  C   LEU   133      27.018  46.434  47.165  1.00  0.00           C  
ATOM   2099  O   LEU   133      26.775  47.594  46.821  1.00  0.00           O  
ATOM   2100  CB  LEU   133      28.540  45.194  45.639  1.00  0.00           C  
ATOM   2101  CG  LEU   133      29.871  44.956  45.084  1.00  0.00           C  
ATOM   2102  CD1 LEU   133      29.818  44.283  43.687  1.00  0.00           C  
ATOM   2103  CD2 LEU   133      30.751  46.167  44.816  1.00  0.00           C  
ATOM   2104  H   LEU   133      29.318  44.286  47.995  1.00  0.00           H  
ATOM   2105  HA  LEU   133      28.951  46.865  46.954  1.00  0.00           H  
ATOM   2106  HB2 LEU   133      28.060  44.216  45.651  1.00  0.00           H  
ATOM   2107  HB3 LEU   133      28.047  45.790  44.871  1.00  0.00           H  
ATOM   2108  HG  LEU   133      30.338  44.247  45.768  1.00  0.00           H  
ATOM   2109 HD11 LEU   133      30.845  44.066  43.393  1.00  0.00           H  
ATOM   2110 HD12 LEU   133      29.203  43.384  43.655  1.00  0.00           H  
ATOM   2111 HD13 LEU   133      29.361  44.884  42.901  1.00  0.00           H  
ATOM   2112 HD21 LEU   133      30.325  46.692  43.960  1.00  0.00           H  
ATOM   2113 HD22 LEU   133      30.756  46.814  45.693  1.00  0.00           H  
ATOM   2114 HD23 LEU   133      31.780  45.912  44.566  1.00  0.00           H  
ATOM   2115  N   LEU   134      26.145  45.521  47.658  1.00  0.00           N  
ATOM   2116  CA  LEU   134      24.732  45.801  47.902  1.00  0.00           C  
ATOM   2117  C   LEU   134      24.436  47.080  48.753  1.00  0.00           C  
ATOM   2118  O   LEU   134      23.508  47.847  48.475  1.00  0.00           O  
ATOM   2119  CB  LEU   134      23.848  44.663  48.463  1.00  0.00           C  
ATOM   2120  CG  LEU   134      23.827  43.447  47.504  1.00  0.00           C  
ATOM   2121  CD1 LEU   134      23.020  42.272  48.169  1.00  0.00           C  
ATOM   2122  CD2 LEU   134      23.264  43.715  46.149  1.00  0.00           C  
ATOM   2123  H   LEU   134      26.465  44.637  48.028  1.00  0.00           H  
ATOM   2124  HA  LEU   134      24.271  46.003  46.935  1.00  0.00           H  
ATOM   2125  HB2 LEU   134      24.189  44.369  49.455  1.00  0.00           H  
ATOM   2126  HB3 LEU   134      22.817  45.006  48.559  1.00  0.00           H  
ATOM   2127  HG  LEU   134      24.835  43.104  47.271  1.00  0.00           H  
ATOM   2128 HD11 LEU   134      22.111  42.723  48.567  1.00  0.00           H  
ATOM   2129 HD12 LEU   134      22.754  41.525  47.421  1.00  0.00           H  
ATOM   2130 HD13 LEU   134      23.585  41.841  48.995  1.00  0.00           H  
ATOM   2131 HD21 LEU   134      22.458  44.448  46.113  1.00  0.00           H  
ATOM   2132 HD22 LEU   134      24.057  43.958  45.441  1.00  0.00           H  
ATOM   2133 HD23 LEU   134      22.800  42.837  45.700  1.00  0.00           H  
ATOM   2134  N   ASP   135      25.321  47.336  49.756  1.00  0.00           N  
ATOM   2135  CA  ASP   135      25.151  48.559  50.496  1.00  0.00           C  
ATOM   2136  C   ASP   135      25.276  49.843  49.616  1.00  0.00           C  
ATOM   2137  O   ASP   135      24.502  50.769  49.721  1.00  0.00           O  
ATOM   2138  CB  ASP   135      26.128  48.489  51.700  1.00  0.00           C  
ATOM   2139  CG  ASP   135      26.006  49.700  52.716  1.00  0.00           C  
ATOM   2140  OD1 ASP   135      26.925  50.541  52.798  1.00  0.00           O  
ATOM   2141  OD2 ASP   135      24.998  49.819  53.438  1.00  0.00           O1-
ATOM   2142  H   ASP   135      26.048  46.674  49.983  1.00  0.00           H  
ATOM   2143  HA  ASP   135      24.147  48.558  50.920  1.00  0.00           H  
ATOM   2144  HB2 ASP   135      25.978  47.552  52.236  1.00  0.00           H  
ATOM   2145  HB3 ASP   135      27.080  48.559  51.174  1.00  0.00           H  
ATOM   2146  N   ASP   136      26.302  49.828  48.738  1.00  0.00           N  
ATOM   2147  CA  ASP   136      26.612  51.024  47.895  1.00  0.00           C  
ATOM   2148  C   ASP   136      25.470  51.194  46.909  1.00  0.00           C  
ATOM   2149  O   ASP   136      25.195  52.365  46.630  1.00  0.00           O  
ATOM   2150  CB  ASP   136      27.938  51.005  47.195  1.00  0.00           C  
ATOM   2151  CG  ASP   136      29.103  51.454  48.100  1.00  0.00           C  
ATOM   2152  OD1 ASP   136      30.267  51.419  47.611  1.00  0.00           O  
ATOM   2153  OD2 ASP   136      28.927  51.808  49.341  1.00  0.00           O1-
ATOM   2154  H   ASP   136      26.833  48.993  48.536  1.00  0.00           H  
ATOM   2155  HA  ASP   136      26.480  51.870  48.570  1.00  0.00           H  
ATOM   2156  HB2 ASP   136      28.172  50.005  46.831  1.00  0.00           H  
ATOM   2157  HB3 ASP   136      27.797  51.566  46.272  1.00  0.00           H  
ATOM   2158  N   TYR   137      24.985  50.121  46.278  1.00  0.00           N  
ATOM   2159  CA  TYR   137      23.870  50.176  45.337  1.00  0.00           C  
ATOM   2160  C   TYR   137      22.593  50.863  45.987  1.00  0.00           C  
ATOM   2161  O   TYR   137      21.926  51.681  45.344  1.00  0.00           O  
ATOM   2162  CB  TYR   137      23.473  48.770  44.869  1.00  0.00           C  
ATOM   2163  CG  TYR   137      22.176  48.537  44.029  1.00  0.00           C  
ATOM   2164  CD1 TYR   137      22.213  48.364  42.612  1.00  0.00           C  
ATOM   2165  CE1 TYR   137      21.044  47.914  41.888  1.00  0.00           C  
ATOM   2166  CZ  TYR   137      19.818  47.603  42.555  1.00  0.00           C  
ATOM   2167  OH  TYR   137      18.729  47.138  41.882  1.00  0.00           O  
ATOM   2168  CE2 TYR   137      19.789  47.823  43.955  1.00  0.00           C  
ATOM   2169  CD2 TYR   137      20.968  48.243  44.683  1.00  0.00           C  
ATOM   2170  H   TYR   137      25.435  49.243  46.496  1.00  0.00           H  
ATOM   2171  HA  TYR   137      24.211  50.700  44.445  1.00  0.00           H  
ATOM   2172  HB2 TYR   137      24.348  48.404  44.331  1.00  0.00           H  
ATOM   2173  HB3 TYR   137      23.396  48.197  45.794  1.00  0.00           H  
ATOM   2174  HD1 TYR   137      23.113  48.608  42.067  1.00  0.00           H  
ATOM   2175  HE1 TYR   137      21.147  47.752  40.825  1.00  0.00           H  
ATOM   2176  HH  TYR   137      18.032  46.690  42.366  1.00  0.00           H  
ATOM   2177  HE2 TYR   137      18.910  47.527  44.509  1.00  0.00           H  
ATOM   2178  HD2 TYR   137      20.871  48.314  45.757  1.00  0.00           H  
ATOM   2179  N   LYS   138      22.230  50.514  47.227  1.00  0.00           N  
ATOM   2180  CA  LYS   138      21.000  51.135  47.877  1.00  0.00           C  
ATOM   2181  C   LYS   138      21.094  52.588  48.245  1.00  0.00           C  
ATOM   2182  O   LYS   138      20.067  53.280  48.165  1.00  0.00           O  
ATOM   2183  CB  LYS   138      20.553  50.276  49.006  1.00  0.00           C  
ATOM   2184  CG  LYS   138      20.162  48.786  48.538  1.00  0.00           C  
ATOM   2185  CD  LYS   138      19.710  47.821  49.632  1.00  0.00           C  
ATOM   2186  CE  LYS   138      18.262  48.138  50.143  1.00  0.00           C  
ATOM   2187  NZ  LYS   138      18.128  47.629  51.574  1.00  0.00           N1+
ATOM   2188  H   LYS   138      22.782  49.870  47.775  1.00  0.00           H  
ATOM   2189  HA  LYS   138      20.194  51.148  47.143  1.00  0.00           H  
ATOM   2190  HB2 LYS   138      21.347  50.315  49.752  1.00  0.00           H  
ATOM   2191  HB3 LYS   138      19.680  50.694  49.506  1.00  0.00           H  
ATOM   2192  HG2 LYS   138      19.530  48.941  47.664  1.00  0.00           H  
ATOM   2193  HG3 LYS   138      21.081  48.300  48.210  1.00  0.00           H  
ATOM   2194  HD2 LYS   138      19.680  46.800  49.251  1.00  0.00           H  
ATOM   2195  HD3 LYS   138      20.442  47.846  50.440  1.00  0.00           H  
ATOM   2196  HE2 LYS   138      18.006  49.197  50.193  1.00  0.00           H  
ATOM   2197  HE3 LYS   138      17.509  47.680  49.502  1.00  0.00           H  
ATOM   2198  HZ1 LYS   138      18.655  48.146  52.263  1.00  0.00           H  
ATOM   2199  HZ2 LYS   138      17.171  47.701  51.889  1.00  0.00           H  
ATOM   2200  HZ3 LYS   138      18.272  46.632  51.646  1.00  0.00           H  
ATOM   2201  N   GLU   139      22.320  53.100  48.419  1.00  0.00           N  
ATOM   2202  CA  GLU   139      22.599  54.566  48.506  1.00  0.00           C  
ATOM   2203  C   GLU   139      22.630  55.245  47.112  1.00  0.00           C  
ATOM   2204  O   GLU   139      22.433  56.466  46.973  1.00  0.00           O  
ATOM   2205  CB  GLU   139      23.941  54.695  49.195  1.00  0.00           C  
ATOM   2206  CG  GLU   139      24.200  56.112  49.746  1.00  0.00           C  
ATOM   2207  CD  GLU   139      23.135  56.606  50.722  1.00  0.00           C  
ATOM   2208  OE1 GLU   139      23.166  56.047  51.875  1.00  0.00           O  
ATOM   2209  OE2 GLU   139      22.312  57.446  50.323  1.00  0.00           O1-
ATOM   2210  H   GLU   139      23.181  52.573  48.380  1.00  0.00           H  
ATOM   2211  HA  GLU   139      21.829  55.095  49.066  1.00  0.00           H  
ATOM   2212  HB2 GLU   139      23.845  54.077  50.088  1.00  0.00           H  
ATOM   2213  HB3 GLU   139      24.764  54.273  48.618  1.00  0.00           H  
ATOM   2214  HG2 GLU   139      25.181  56.016  50.211  1.00  0.00           H  
ATOM   2215  HG3 GLU   139      24.453  56.793  48.933  1.00  0.00           H  
ATOM   2216  N   GLY   140      22.981  54.463  46.102  1.00  0.00           N  
ATOM   2217  CA  GLY   140      23.245  55.070  44.807  1.00  0.00           C  
ATOM   2218  C   GLY   140      24.753  55.346  44.507  1.00  0.00           C  
ATOM   2219  O   GLY   140      25.051  56.143  43.604  1.00  0.00           O  
ATOM   2220  H   GLY   140      23.190  53.478  46.178  1.00  0.00           H  
ATOM   2221  HA2 GLY   140      23.048  54.271  44.092  1.00  0.00           H  
ATOM   2222  HA3 GLY   140      22.660  55.977  44.655  1.00  0.00           H  
ATOM   2223  N   ASP   141      25.751  54.692  45.121  1.00  0.00           N  
ATOM   2224  CA  ASP   141      27.194  54.854  44.998  1.00  0.00           C  
ATOM   2225  C   ASP   141      27.858  53.848  43.994  1.00  0.00           C  
ATOM   2226  O   ASP   141      29.046  53.882  43.654  1.00  0.00           O  
ATOM   2227  CB  ASP   141      27.917  54.756  46.304  1.00  0.00           C  
ATOM   2228  CG  ASP   141      27.372  55.550  47.448  1.00  0.00           C  
ATOM   2229  OD1 ASP   141      26.685  56.572  47.241  1.00  0.00           O  
ATOM   2230  OD2 ASP   141      27.598  55.155  48.598  1.00  0.00           O1-
ATOM   2231  H   ASP   141      25.416  54.039  45.814  1.00  0.00           H  
ATOM   2232  HA  ASP   141      27.242  55.898  44.688  1.00  0.00           H  
ATOM   2233  HB2 ASP   141      28.112  53.721  46.584  1.00  0.00           H  
ATOM   2234  HB3 ASP   141      28.952  55.085  46.216  1.00  0.00           H  
ATOM   2235  N   LEU   142      26.944  53.055  43.337  1.00  0.00           N  
ATOM   2236  CA  LEU   142      27.346  51.966  42.496  1.00  0.00           C  
ATOM   2237  C   LEU   142      26.136  51.711  41.506  1.00  0.00           C  
ATOM   2238  O   LEU   142      24.991  51.481  41.960  1.00  0.00           O  
ATOM   2239  CB  LEU   142      27.679  50.849  43.459  1.00  0.00           C  
ATOM   2240  CG  LEU   142      27.744  49.478  42.713  1.00  0.00           C  
ATOM   2241  CD1 LEU   142      29.113  49.324  42.000  1.00  0.00           C  
ATOM   2242  CD2 LEU   142      27.628  48.290  43.645  1.00  0.00           C  
ATOM   2243  H   LEU   142      25.945  53.143  43.460  1.00  0.00           H  
ATOM   2244  HA  LEU   142      28.254  52.228  41.953  1.00  0.00           H  
ATOM   2245  HB2 LEU   142      28.679  50.944  43.882  1.00  0.00           H  
ATOM   2246  HB3 LEU   142      26.982  50.829  44.298  1.00  0.00           H  
ATOM   2247  HG  LEU   142      27.027  49.308  41.909  1.00  0.00           H  
ATOM   2248 HD11 LEU   142      29.864  49.314  42.789  1.00  0.00           H  
ATOM   2249 HD12 LEU   142      29.334  48.341  41.584  1.00  0.00           H  
ATOM   2250 HD13 LEU   142      29.300  50.067  41.224  1.00  0.00           H  
ATOM   2251 HD21 LEU   142      27.661  47.342  43.109  1.00  0.00           H  
ATOM   2252 HD22 LEU   142      28.224  48.338  44.556  1.00  0.00           H  
ATOM   2253 HD23 LEU   142      26.619  48.397  44.041  1.00  0.00           H  
ATOM   2254  N   ARG   143      26.407  51.545  40.205  1.00  0.00           N  
ATOM   2255  CA  ARG   143      25.358  51.269  39.112  1.00  0.00           C  
ATOM   2256  C   ARG   143      25.887  50.200  38.100  1.00  0.00           C  
ATOM   2257  O   ARG   143      27.078  50.059  37.885  1.00  0.00           O  
ATOM   2258  CB  ARG   143      25.022  52.547  38.377  1.00  0.00           C  
ATOM   2259  CG  ARG   143      26.195  53.349  37.849  1.00  0.00           C  
ATOM   2260  CD  ARG   143      25.735  54.499  36.954  1.00  0.00           C  
ATOM   2261  NE  ARG   143      27.003  55.208  36.403  1.00  0.00           N  
ATOM   2262  CZ  ARG   143      27.113  56.382  36.051  1.00  0.00           C  
ATOM   2263  NH1 ARG   143      26.330  57.398  36.267  1.00  0.00           N  
ATOM   2264  NH2 ARG   143      28.238  56.689  35.481  1.00  0.00           N1+
ATOM   2265  H   ARG   143      27.367  51.608  39.895  1.00  0.00           H  
ATOM   2266  HA  ARG   143      24.432  50.870  39.525  1.00  0.00           H  
ATOM   2267  HB2 ARG   143      24.248  52.248  37.669  1.00  0.00           H  
ATOM   2268  HB3 ARG   143      24.572  53.178  39.143  1.00  0.00           H  
ATOM   2269  HG2 ARG   143      26.770  53.802  38.656  1.00  0.00           H  
ATOM   2270  HG3 ARG   143      26.771  52.624  37.273  1.00  0.00           H  
ATOM   2271  HD2 ARG   143      25.123  54.215  36.098  1.00  0.00           H  
ATOM   2272  HD3 ARG   143      25.187  55.239  37.538  1.00  0.00           H  
ATOM   2273  HE  ARG   143      27.574  54.676  35.761  1.00  0.00           H  
ATOM   2274 HH11 ARG   143      25.451  57.302  36.755  1.00  0.00           H  
ATOM   2275 HH12 ARG   143      26.621  58.348  36.082  1.00  0.00           H  
ATOM   2276 HH21 ARG   143      28.835  55.951  35.136  1.00  0.00           H  
ATOM   2277 HH22 ARG   143      28.443  57.659  35.290  1.00  0.00           H  
ATOM   2278  N   ILE   144      24.939  49.398  37.651  1.00  0.00           N  
ATOM   2279  CA  ILE   144      25.008  48.258  36.662  1.00  0.00           C  
ATOM   2280  C   ILE   144      24.997  48.781  35.231  1.00  0.00           C  
ATOM   2281  O   ILE   144      24.007  49.381  34.767  1.00  0.00           O  
ATOM   2282  CB  ILE   144      23.868  47.258  36.901  1.00  0.00           C  
ATOM   2283  CG2 ILE   144      23.895  46.165  35.815  1.00  0.00           C  
ATOM   2284  CG1 ILE   144      23.965  46.738  38.399  1.00  0.00           C  
ATOM   2285  CD1 ILE   144      22.602  46.290  38.944  1.00  0.00           C  
ATOM   2286  H   ILE   144      24.069  49.611  38.119  1.00  0.00           H  
ATOM   2287  HA  ILE   144      25.993  47.811  36.790  1.00  0.00           H  
ATOM   2288  HB  ILE   144      22.906  47.757  36.791  1.00  0.00           H  
ATOM   2289 HG21 ILE   144      23.101  45.455  36.046  1.00  0.00           H  
ATOM   2290 HG22 ILE   144      23.724  46.537  34.804  1.00  0.00           H  
ATOM   2291 HG23 ILE   144      24.874  45.687  35.844  1.00  0.00           H  
ATOM   2292 HG12 ILE   144      24.787  46.059  38.629  1.00  0.00           H  
ATOM   2293 HG13 ILE   144      24.245  47.574  39.040  1.00  0.00           H  
ATOM   2294 HD11 ILE   144      22.332  45.449  38.304  1.00  0.00           H  
ATOM   2295 HD12 ILE   144      22.715  45.944  39.972  1.00  0.00           H  
ATOM   2296 HD13 ILE   144      21.840  47.066  38.891  1.00  0.00           H  
ATOM   2297  N   MET   145      26.085  48.394  34.521  1.00  0.00           N  
ATOM   2298  CA  MET   145      26.053  48.560  33.062  1.00  0.00           C  
ATOM   2299  C   MET   145      25.304  47.427  32.309  1.00  0.00           C  
ATOM   2300  O   MET   145      25.435  46.227  32.623  1.00  0.00           O  
ATOM   2301  CB  MET   145      27.464  48.727  32.562  1.00  0.00           C  
ATOM   2302  CG  MET   145      28.512  49.573  33.354  1.00  0.00           C  
ATOM   2303  SD  MET   145      28.385  51.368  33.270  1.00  0.00           S  
ATOM   2304  CE  MET   145      26.907  51.786  34.285  1.00  0.00           C  
ATOM   2305  H   MET   145      26.845  47.833  34.878  1.00  0.00           H  
ATOM   2306  HA  MET   145      25.595  49.529  32.863  1.00  0.00           H  
ATOM   2307  HB2 MET   145      27.827  47.711  32.408  1.00  0.00           H  
ATOM   2308  HB3 MET   145      27.308  49.209  31.597  1.00  0.00           H  
ATOM   2309  HG2 MET   145      28.339  49.360  34.409  1.00  0.00           H  
ATOM   2310  HG3 MET   145      29.522  49.196  33.194  1.00  0.00           H  
ATOM   2311  HE1 MET   145      26.909  51.227  35.221  1.00  0.00           H  
ATOM   2312  HE2 MET   145      27.067  52.839  34.514  1.00  0.00           H  
ATOM   2313  HE3 MET   145      26.002  51.678  33.688  1.00  0.00           H  
ATOM   2314  N   PRO   146      24.582  47.762  31.282  1.00  0.00           N  
ATOM   2315  CA  PRO   146      24.088  46.819  30.282  1.00  0.00           C  
ATOM   2316  C   PRO   146      25.144  45.739  29.737  1.00  0.00           C  
ATOM   2317  O   PRO   146      26.332  46.075  29.580  1.00  0.00           O  
ATOM   2318  CD  PRO   146      24.142  49.137  31.002  1.00  0.00           C  
ATOM   2319  CG  PRO   146      23.047  48.931  29.952  1.00  0.00           C  
ATOM   2320  CB  PRO   146      23.519  47.643  29.202  1.00  0.00           C  
ATOM   2321  HD2 PRO   146      25.060  49.607  30.647  1.00  0.00           H  
ATOM   2322  HD3 PRO   146      23.749  49.682  31.860  1.00  0.00           H  
ATOM   2323  HG2 PRO   146      22.989  49.789  29.282  1.00  0.00           H  
ATOM   2324  HG3 PRO   146      22.057  48.767  30.378  1.00  0.00           H  
ATOM   2325  HB2 PRO   146      24.330  47.860  28.507  1.00  0.00           H  
ATOM   2326  HB3 PRO   146      22.662  47.107  28.796  1.00  0.00           H  
ATOM   2327  HA  PRO   146      23.262  46.258  30.720  1.00  0.00           H  
ATOM   2328  N   ASP   147      24.791  44.551  29.252  1.00  0.00           N  
ATOM   2329  CA  ASP   147      25.771  43.637  28.509  1.00  0.00           C  
ATOM   2330  C   ASP   147      26.415  44.168  27.183  1.00  0.00           C  
ATOM   2331  O   ASP   147      27.547  43.719  26.867  1.00  0.00           O  
ATOM   2332  CB  ASP   147      25.052  42.307  28.229  1.00  0.00           C  
ATOM   2333  CG  ASP   147      24.515  41.591  29.482  1.00  0.00           C  
ATOM   2334  OD1 ASP   147      23.792  40.585  29.235  1.00  0.00           O  
ATOM   2335  OD2 ASP   147      24.783  41.957  30.679  1.00  0.00           O1-
ATOM   2336  H   ASP   147      23.807  44.357  29.366  1.00  0.00           H  
ATOM   2337  HA  ASP   147      26.625  43.485  29.168  1.00  0.00           H  
ATOM   2338  HB2 ASP   147      24.264  42.530  27.510  1.00  0.00           H  
ATOM   2339  HB3 ASP   147      25.774  41.664  27.725  1.00  0.00           H  
ATOM   2340  N   SER   148      25.878  45.185  26.593  1.00  0.00           N  
ATOM   2341  CA  SER   148      24.445  45.354  26.384  1.00  0.00           C  
ATOM   2342  C   SER   148      23.897  44.138  25.466  1.00  0.00           C  
ATOM   2343  O   SER   148      24.564  43.348  24.740  1.00  0.00           O  
ATOM   2344  CB  SER   148      24.324  46.709  25.578  1.00  0.00           C  
ATOM   2345  OG  SER   148      24.916  46.785  24.346  1.00  0.00           O  
ATOM   2346  H   SER   148      26.523  45.661  25.979  1.00  0.00           H  
ATOM   2347  HA  SER   148      23.867  45.422  27.306  1.00  0.00           H  
ATOM   2348  HB2 SER   148      23.276  46.984  25.461  1.00  0.00           H  
ATOM   2349  HB3 SER   148      24.656  47.558  26.176  1.00  0.00           H  
ATOM   2350  HG  SER   148      24.298  47.185  23.729  1.00  0.00           H  
ATOM   2351  N   ASN   149      22.580  44.192  25.344  1.00  0.00           N  
ATOM   2352  CA  ASN   149      21.796  43.435  24.392  1.00  0.00           C  
ATOM   2353  C   ASN   149      22.034  43.793  22.955  1.00  0.00           C  
ATOM   2354  O   ASN   149      21.658  42.971  22.100  1.00  0.00           O  
ATOM   2355  CB  ASN   149      20.355  43.755  24.805  1.00  0.00           C  
ATOM   2356  CG  ASN   149      19.316  42.762  24.338  1.00  0.00           C  
ATOM   2357  OD1 ASN   149      18.653  42.980  23.374  1.00  0.00           O  
ATOM   2358  ND2 ASN   149      19.251  41.560  24.806  1.00  0.00           N  
ATOM   2359  H   ASN   149      22.094  44.852  25.935  1.00  0.00           H  
ATOM   2360  HA  ASN   149      21.982  42.364  24.470  1.00  0.00           H  
ATOM   2361  HB2 ASN   149      20.193  43.774  25.883  1.00  0.00           H  
ATOM   2362  HB3 ASN   149      20.008  44.695  24.376  1.00  0.00           H  
ATOM   2363 HD21 ASN   149      19.772  41.164  25.575  1.00  0.00           H  
ATOM   2364 HD22 ASN   149      18.645  41.060  24.172  1.00  0.00           H  
ATOM   2365  N   ASP   150      22.868  44.791  22.653  1.00  0.00           N  
ATOM   2366  CA  ASP   150      23.363  44.962  21.278  1.00  0.00           C  
ATOM   2367  C   ASP   150      24.898  45.058  21.209  1.00  0.00           C  
ATOM   2368  O   ASP   150      25.359  45.811  20.371  1.00  0.00           O  
ATOM   2369  CB  ASP   150      22.589  46.073  20.656  1.00  0.00           C  
ATOM   2370  CG  ASP   150      22.452  47.324  21.520  1.00  0.00           C  
ATOM   2371  OD1 ASP   150      21.504  48.058  21.293  1.00  0.00           O  
ATOM   2372  OD2 ASP   150      23.344  47.629  22.371  1.00  0.00           O1-
ATOM   2373  H   ASP   150      23.224  45.432  23.348  1.00  0.00           H  
ATOM   2374  HA  ASP   150      23.075  44.093  20.686  1.00  0.00           H  
ATOM   2375  HB2 ASP   150      22.929  46.351  19.658  1.00  0.00           H  
ATOM   2376  HB3 ASP   150      21.578  45.686  20.530  1.00  0.00           H  
ATOM   2377  N   SER   151      25.631  44.236  21.992  1.00  0.00           N  
ATOM   2378  CA  SER   151      27.041  43.907  21.768  1.00  0.00           C  
ATOM   2379  C   SER   151      27.394  42.495  21.153  1.00  0.00           C  
ATOM   2380  O   SER   151      28.534  42.328  20.729  1.00  0.00           O  
ATOM   2381  CB  SER   151      27.768  44.105  23.065  1.00  0.00           C  
ATOM   2382  OG  SER   151      27.586  45.389  23.559  1.00  0.00           O  
ATOM   2383  H   SER   151      25.200  43.800  22.795  1.00  0.00           H  
ATOM   2384  HA  SER   151      27.432  44.592  21.015  1.00  0.00           H  
ATOM   2385  HB2 SER   151      27.477  43.392  23.836  1.00  0.00           H  
ATOM   2386  HB3 SER   151      28.824  43.888  22.903  1.00  0.00           H  
ATOM   2387  HG  SER   151      26.683  45.393  23.885  1.00  0.00           H  
ATOM   2388  N   PRO   152      26.479  41.505  20.832  1.00  0.00           N  
ATOM   2389  CA  PRO   152      26.720  40.322  20.053  1.00  0.00           C  
ATOM   2390  C   PRO   152      27.435  40.461  18.675  1.00  0.00           C  
ATOM   2391  O   PRO   152      28.176  39.507  18.277  1.00  0.00           O  
ATOM   2392  CD  PRO   152      25.101  41.482  21.320  1.00  0.00           C  
ATOM   2393  CG  PRO   152      24.426  40.129  20.963  1.00  0.00           C  
ATOM   2394  CB  PRO   152      25.349  39.628  19.858  1.00  0.00           C  
ATOM   2395  HD2 PRO   152      24.512  42.288  20.881  1.00  0.00           H  
ATOM   2396  HD3 PRO   152      25.058  41.657  22.395  1.00  0.00           H  
ATOM   2397  HG2 PRO   152      23.408  40.343  20.636  1.00  0.00           H  
ATOM   2398  HG3 PRO   152      24.419  39.473  21.834  1.00  0.00           H  
ATOM   2399  HB2 PRO   152      24.976  39.973  18.893  1.00  0.00           H  
ATOM   2400  HB3 PRO   152      25.593  38.568  19.789  1.00  0.00           H  
ATOM   2401  HA  PRO   152      27.372  39.686  20.651  1.00  0.00           H  
ATOM   2402  N   PRO   153      27.351  41.505  17.814  1.00  0.00           N  
ATOM   2403  CA  PRO   153      28.119  41.630  16.571  1.00  0.00           C  
ATOM   2404  C   PRO   153      29.659  41.583  16.699  1.00  0.00           C  
ATOM   2405  O   PRO   153      30.312  41.150  15.718  1.00  0.00           O  
ATOM   2406  CD  PRO   153      26.289  42.525  17.809  1.00  0.00           C  
ATOM   2407  CG  PRO   153      26.218  43.104  16.396  1.00  0.00           C  
ATOM   2408  CB  PRO   153      27.676  42.923  15.867  1.00  0.00           C  
ATOM   2409  HD2 PRO   153      26.581  43.389  18.407  1.00  0.00           H  
ATOM   2410  HD3 PRO   153      25.315  42.142  18.114  1.00  0.00           H  
ATOM   2411  HG2 PRO   153      25.920  44.152  16.434  1.00  0.00           H  
ATOM   2412  HG3 PRO   153      25.574  42.438  15.822  1.00  0.00           H  
ATOM   2413  HB2 PRO   153      28.353  43.738  16.124  1.00  0.00           H  
ATOM   2414  HB3 PRO   153      27.585  42.863  14.782  1.00  0.00           H  
ATOM   2415  HA  PRO   153      27.859  40.676  16.111  1.00  0.00           H  
ATOM   2416  N   ALA   154      30.254  41.908  17.821  1.00  0.00           N  
ATOM   2417  CA  ALA   154      31.730  41.827  18.136  1.00  0.00           C  
ATOM   2418  C   ALA   154      32.157  40.420  18.564  1.00  0.00           C  
ATOM   2419  O   ALA   154      33.290  39.989  18.434  1.00  0.00           O  
ATOM   2420  CB  ALA   154      31.935  42.955  19.196  1.00  0.00           C  
ATOM   2421  H   ALA   154      29.674  42.339  18.526  1.00  0.00           H  
ATOM   2422  HA  ALA   154      32.388  42.007  17.286  1.00  0.00           H  
ATOM   2423  HB1 ALA   154      31.316  42.825  20.084  1.00  0.00           H  
ATOM   2424  HB2 ALA   154      32.984  42.980  19.490  1.00  0.00           H  
ATOM   2425  HB3 ALA   154      31.692  43.888  18.689  1.00  0.00           H  
ATOM   2426  N   GLU   155      31.202  39.603  19.046  1.00  0.00           N  
ATOM   2427  CA  GLU   155      31.429  38.266  19.512  1.00  0.00           C  
ATOM   2428  C   GLU   155      31.374  37.252  18.396  1.00  0.00           C  
ATOM   2429  O   GLU   155      30.397  37.112  17.704  1.00  0.00           O  
ATOM   2430  CB  GLU   155      30.530  37.818  20.658  1.00  0.00           C  
ATOM   2431  CG  GLU   155      30.723  38.733  21.852  1.00  0.00           C  
ATOM   2432  CD  GLU   155      32.159  38.878  22.302  1.00  0.00           C  
ATOM   2433  OE1 GLU   155      32.517  39.999  22.630  1.00  0.00           O  
ATOM   2434  OE2 GLU   155      32.840  37.849  22.509  1.00  0.00           O1-
ATOM   2435  H   GLU   155      30.266  39.969  18.941  1.00  0.00           H  
ATOM   2436  HA  GLU   155      32.443  38.131  19.887  1.00  0.00           H  
ATOM   2437  HB2 GLU   155      29.537  37.910  20.218  1.00  0.00           H  
ATOM   2438  HB3 GLU   155      30.857  36.839  21.009  1.00  0.00           H  
ATOM   2439  HG2 GLU   155      30.397  39.750  21.636  1.00  0.00           H  
ATOM   2440  HG3 GLU   155      30.171  38.384  22.724  1.00  0.00           H  
ATOM   2441  N   ARG   156      32.402  36.468  18.244  1.00  0.00           N  
ATOM   2442  CA  ARG   156      32.555  35.332  17.342  1.00  0.00           C  
ATOM   2443  C   ARG   156      31.714  34.073  17.738  1.00  0.00           C  
ATOM   2444  O   ARG   156      31.483  33.770  18.919  1.00  0.00           O  
ATOM   2445  CB  ARG   156      34.067  35.038  17.117  1.00  0.00           C  
ATOM   2446  CG  ARG   156      34.705  35.967  16.005  1.00  0.00           C  
ATOM   2447  CD  ARG   156      34.895  37.412  16.389  1.00  0.00           C  
ATOM   2448  NE  ARG   156      35.411  38.346  15.394  1.00  0.00           N  
ATOM   2449  CZ  ARG   156      35.180  39.641  15.113  1.00  0.00           C  
ATOM   2450  NH1 ARG   156      34.512  40.451  15.899  1.00  0.00           N  
ATOM   2451  NH2 ARG   156      35.455  40.115  13.967  1.00  0.00           N1+
ATOM   2452  H   ARG   156      33.243  36.665  18.766  1.00  0.00           H  
ATOM   2453  HA  ARG   156      32.121  35.636  16.390  1.00  0.00           H  
ATOM   2454  HB2 ARG   156      34.567  35.061  18.085  1.00  0.00           H  
ATOM   2455  HB3 ARG   156      34.140  34.019  16.736  1.00  0.00           H  
ATOM   2456  HG2 ARG   156      35.690  35.562  15.773  1.00  0.00           H  
ATOM   2457  HG3 ARG   156      34.125  35.921  15.083  1.00  0.00           H  
ATOM   2458  HD2 ARG   156      33.923  37.787  16.712  1.00  0.00           H  
ATOM   2459  HD3 ARG   156      35.579  37.452  17.237  1.00  0.00           H  
ATOM   2460  HE  ARG   156      36.195  37.958  14.888  1.00  0.00           H  
ATOM   2461 HH11 ARG   156      34.269  40.071  16.803  1.00  0.00           H  
ATOM   2462 HH12 ARG   156      34.118  41.266  15.452  1.00  0.00           H  
ATOM   2463 HH21 ARG   156      35.912  39.487  13.321  1.00  0.00           H  
ATOM   2464 HH22 ARG   156      35.554  41.118  13.899  1.00  0.00           H  
ATOM   2465  N   GLU   157      31.343  33.261  16.719  1.00  0.00           N  
ATOM   2466  CA  GLU   157      30.577  32.020  16.882  1.00  0.00           C  
ATOM   2467  C   GLU   157      31.340  31.078  17.786  1.00  0.00           C  
ATOM   2468  O   GLU   157      32.558  30.965  17.677  1.00  0.00           O  
ATOM   2469  CB  GLU   157      30.172  31.531  15.541  1.00  0.00           C  
ATOM   2470  CG  GLU   157      28.942  32.275  15.054  1.00  0.00           C  
ATOM   2471  CD  GLU   157      29.047  33.815  14.854  1.00  0.00           C  
ATOM   2472  OE1 GLU   157      29.347  34.216  13.744  1.00  0.00           O  
ATOM   2473  OE2 GLU   157      28.495  34.528  15.726  1.00  0.00           O1-
ATOM   2474  H   GLU   157      31.600  33.518  15.776  1.00  0.00           H  
ATOM   2475  HA  GLU   157      29.654  32.296  17.391  1.00  0.00           H  
ATOM   2476  HB2 GLU   157      31.032  31.693  14.892  1.00  0.00           H  
ATOM   2477  HB3 GLU   157      30.015  30.455  15.618  1.00  0.00           H  
ATOM   2478  HG2 GLU   157      28.838  31.792  14.082  1.00  0.00           H  
ATOM   2479  HG3 GLU   157      27.954  32.027  15.442  1.00  0.00           H  
ATOM   2480  N   PRO   158      30.644  30.309  18.669  1.00  0.00           N  
ATOM   2481  CA  PRO   158      31.455  29.272  19.357  1.00  0.00           C  
ATOM   2482  C   PRO   158      31.929  28.140  18.450  1.00  0.00           C  
ATOM   2483  O   PRO   158      31.214  27.754  17.532  1.00  0.00           O  
ATOM   2484  CD  PRO   158      29.392  30.532  19.354  1.00  0.00           C  
ATOM   2485  CG  PRO   158      29.537  29.799  20.698  1.00  0.00           C  
ATOM   2486  CB  PRO   158      30.509  28.615  20.335  1.00  0.00           C  
ATOM   2487  HD2 PRO   158      28.560  30.077  18.816  1.00  0.00           H  
ATOM   2488  HD3 PRO   158      29.179  31.554  19.667  1.00  0.00           H  
ATOM   2489  HG2 PRO   158      28.593  29.463  21.127  1.00  0.00           H  
ATOM   2490  HG3 PRO   158      30.030  30.450  21.419  1.00  0.00           H  
ATOM   2491  HB2 PRO   158      29.908  27.866  19.820  1.00  0.00           H  
ATOM   2492  HB3 PRO   158      30.994  28.115  21.174  1.00  0.00           H  
ATOM   2493  HA  PRO   158      32.295  29.745  19.865  1.00  0.00           H  
ATOM   2494  N   GLY   159      33.149  27.664  18.595  1.00  0.00           N  
ATOM   2495  CA  GLY   159      33.561  26.403  18.073  1.00  0.00           C  
ATOM   2496  C   GLY   159      35.083  26.073  18.124  1.00  0.00           C  
ATOM   2497  O   GLY   159      35.542  24.939  17.808  1.00  0.00           O  
ATOM   2498  H   GLY   159      33.723  28.110  19.295  1.00  0.00           H  
ATOM   2499  HA2 GLY   159      33.020  25.707  18.715  1.00  0.00           H  
ATOM   2500  HA3 GLY   159      33.224  26.212  17.055  1.00  0.00           H  
ATOM   2501  N   GLU   160      35.882  27.090  18.508  1.00  0.00           N  
ATOM   2502  CA  GLU   160      37.333  26.914  18.615  1.00  0.00           C  
ATOM   2503  C   GLU   160      37.728  25.987  19.823  1.00  0.00           C  
ATOM   2504  O   GLU   160      37.233  26.129  20.943  1.00  0.00           O  
ATOM   2505  CB  GLU   160      37.925  28.282  18.723  1.00  0.00           C  
ATOM   2506  CG  GLU   160      38.006  29.027  17.418  1.00  0.00           C  
ATOM   2507  CD  GLU   160      36.647  29.314  16.836  1.00  0.00           C  
ATOM   2508  OE1 GLU   160      36.409  28.973  15.696  1.00  0.00           O  
ATOM   2509  OE2 GLU   160      35.828  30.014  17.471  1.00  0.00           O1-
ATOM   2510  H   GLU   160      35.516  27.900  18.986  1.00  0.00           H  
ATOM   2511  HA  GLU   160      37.652  26.424  17.695  1.00  0.00           H  
ATOM   2512  HB2 GLU   160      37.396  28.885  19.461  1.00  0.00           H  
ATOM   2513  HB3 GLU   160      38.976  28.166  18.990  1.00  0.00           H  
ATOM   2514  HG2 GLU   160      38.542  29.956  17.611  1.00  0.00           H  
ATOM   2515  HG3 GLU   160      38.651  28.435  16.769  1.00  0.00           H  
ATOM   2516  N   VAL   161      38.500  24.976  19.454  1.00  0.00           N  
ATOM   2517  CA  VAL   161      38.588  23.700  20.210  1.00  0.00           C  
ATOM   2518  C   VAL   161      39.731  23.850  21.215  1.00  0.00           C  
ATOM   2519  O   VAL   161      40.517  22.985  21.558  1.00  0.00           O  
ATOM   2520  CB  VAL   161      38.814  22.530  19.242  1.00  0.00           C  
ATOM   2521  CG1 VAL   161      37.596  22.389  18.322  1.00  0.00           C  
ATOM   2522  CG2 VAL   161      40.022  22.588  18.211  1.00  0.00           C  
ATOM   2523  H   VAL   161      38.809  24.932  18.493  1.00  0.00           H  
ATOM   2524  HA  VAL   161      37.654  23.515  20.741  1.00  0.00           H  
ATOM   2525  HB  VAL   161      38.852  21.683  19.927  1.00  0.00           H  
ATOM   2526 HG11 VAL   161      37.486  23.346  17.812  1.00  0.00           H  
ATOM   2527 HG12 VAL   161      37.654  21.555  17.622  1.00  0.00           H  
ATOM   2528 HG13 VAL   161      36.740  22.140  18.949  1.00  0.00           H  
ATOM   2529 HG21 VAL   161      39.828  21.693  17.619  1.00  0.00           H  
ATOM   2530 HG22 VAL   161      40.075  23.461  17.560  1.00  0.00           H  
ATOM   2531 HG23 VAL   161      40.955  22.258  18.667  1.00  0.00           H  
ATOM   2532  N   VAL   162      39.845  25.101  21.743  1.00  0.00           N  
ATOM   2533  CA  VAL   162      40.939  25.593  22.589  1.00  0.00           C  
ATOM   2534  C   VAL   162      40.566  25.423  24.046  1.00  0.00           C  
ATOM   2535  O   VAL   162      39.481  25.782  24.575  1.00  0.00           O  
ATOM   2536  CB  VAL   162      41.439  27.009  22.342  1.00  0.00           C  
ATOM   2537  CG1 VAL   162      40.353  28.033  22.365  1.00  0.00           C  
ATOM   2538  CG2 VAL   162      42.516  27.437  23.391  1.00  0.00           C  
ATOM   2539  H   VAL   162      39.163  25.825  21.570  1.00  0.00           H  
ATOM   2540  HA  VAL   162      41.795  24.924  22.502  1.00  0.00           H  
ATOM   2541  HB  VAL   162      41.720  26.974  21.290  1.00  0.00           H  
ATOM   2542 HG11 VAL   162      40.812  28.996  22.145  1.00  0.00           H  
ATOM   2543 HG12 VAL   162      39.577  27.939  21.606  1.00  0.00           H  
ATOM   2544 HG13 VAL   162      39.838  28.137  23.320  1.00  0.00           H  
ATOM   2545 HG21 VAL   162      42.937  28.420  23.183  1.00  0.00           H  
ATOM   2546 HG22 VAL   162      42.023  27.709  24.325  1.00  0.00           H  
ATOM   2547 HG23 VAL   162      43.353  26.743  23.453  1.00  0.00           H  
ATOM   2548  N   ASP   163      41.492  24.749  24.736  1.00  0.00           N  
ATOM   2549  CA  ASP   163      41.427  24.447  26.194  1.00  0.00           C  
ATOM   2550  C   ASP   163      41.727  25.692  27.043  1.00  0.00           C  
ATOM   2551  O   ASP   163      42.423  26.587  26.616  1.00  0.00           O  
ATOM   2552  CB  ASP   163      42.601  23.374  26.397  1.00  0.00           C  
ATOM   2553  CG  ASP   163      42.818  23.043  27.911  1.00  0.00           C  
ATOM   2554  OD1 ASP   163      41.832  22.686  28.573  1.00  0.00           O  
ATOM   2555  OD2 ASP   163      43.930  22.816  28.391  1.00  0.00           O1-
ATOM   2556  H   ASP   163      42.242  24.440  24.135  1.00  0.00           H  
ATOM   2557  HA  ASP   163      40.475  23.985  26.454  1.00  0.00           H  
ATOM   2558  HB2 ASP   163      42.402  22.469  25.823  1.00  0.00           H  
ATOM   2559  HB3 ASP   163      43.543  23.780  26.027  1.00  0.00           H  
ATOM   2560  N   SER   164      41.195  25.690  28.267  1.00  0.00           N  
ATOM   2561  CA  SER   164      41.329  26.814  29.216  1.00  0.00           C  
ATOM   2562  C   SER   164      42.732  27.169  29.554  1.00  0.00           C  
ATOM   2563  O   SER   164      43.531  26.250  29.751  1.00  0.00           O  
ATOM   2564  CB  SER   164      40.685  26.366  30.532  1.00  0.00           C  
ATOM   2565  OG  SER   164      40.914  27.160  31.591  1.00  0.00           O  
ATOM   2566  H   SER   164      40.575  24.930  28.510  1.00  0.00           H  
ATOM   2567  HA  SER   164      40.801  27.670  28.796  1.00  0.00           H  
ATOM   2568  HB2 SER   164      39.600  26.292  30.457  1.00  0.00           H  
ATOM   2569  HB3 SER   164      41.099  25.381  30.747  1.00  0.00           H  
ATOM   2570  HG  SER   164      40.262  26.800  32.197  1.00  0.00           H  
ATOM   2571  N   LEU   165      43.038  28.436  29.698  1.00  0.00           N  
ATOM   2572  CA  LEU   165      44.332  28.980  30.008  1.00  0.00           C  
ATOM   2573  C   LEU   165      44.743  28.731  31.413  1.00  0.00           C  
ATOM   2574  O   LEU   165      45.837  29.138  31.829  1.00  0.00           O  
ATOM   2575  CB  LEU   165      44.326  30.488  29.575  1.00  0.00           C  
ATOM   2576  CG  LEU   165      44.150  30.839  28.082  1.00  0.00           C  
ATOM   2577  CD1 LEU   165      44.071  32.348  27.874  1.00  0.00           C  
ATOM   2578  CD2 LEU   165      45.394  30.311  27.344  1.00  0.00           C  
ATOM   2579  H   LEU   165      42.275  29.036  29.421  1.00  0.00           H  
ATOM   2580  HA  LEU   165      45.203  28.497  29.565  1.00  0.00           H  
ATOM   2581  HB2 LEU   165      43.552  30.971  30.171  1.00  0.00           H  
ATOM   2582  HB3 LEU   165      45.275  30.893  29.927  1.00  0.00           H  
ATOM   2583  HG  LEU   165      43.243  30.349  27.728  1.00  0.00           H  
ATOM   2584 HD11 LEU   165      44.078  32.615  26.817  1.00  0.00           H  
ATOM   2585 HD12 LEU   165      43.142  32.767  28.262  1.00  0.00           H  
ATOM   2586 HD13 LEU   165      44.849  32.950  28.343  1.00  0.00           H  
ATOM   2587 HD21 LEU   165      45.560  29.267  27.611  1.00  0.00           H  
ATOM   2588 HD22 LEU   165      45.164  30.434  26.285  1.00  0.00           H  
ATOM   2589 HD23 LEU   165      46.270  30.892  27.632  1.00  0.00           H  
ATOM   2590  N   VAL   166      43.862  28.167  32.242  1.00  0.00           N  
ATOM   2591  CA  VAL   166      44.166  27.889  33.683  1.00  0.00           C  
ATOM   2592  C   VAL   166      45.346  26.887  33.679  1.00  0.00           C  
ATOM   2593  O   VAL   166      45.431  26.146  32.654  1.00  0.00           O  
ATOM   2594  CB  VAL   166      42.883  27.409  34.422  1.00  0.00           C  
ATOM   2595  CG1 VAL   166      43.106  26.624  35.715  1.00  0.00           C  
ATOM   2596  CG2 VAL   166      42.047  28.638  34.801  1.00  0.00           C  
ATOM   2597  H   VAL   166      43.061  27.664  31.887  1.00  0.00           H  
ATOM   2598  HA  VAL   166      44.466  28.849  34.104  1.00  0.00           H  
ATOM   2599  HB  VAL   166      42.280  26.704  33.850  1.00  0.00           H  
ATOM   2600 HG11 VAL   166      42.177  26.532  36.278  1.00  0.00           H  
ATOM   2601 HG12 VAL   166      43.636  25.701  35.479  1.00  0.00           H  
ATOM   2602 HG13 VAL   166      43.812  27.179  36.332  1.00  0.00           H  
ATOM   2603 HG21 VAL   166      41.735  29.224  33.937  1.00  0.00           H  
ATOM   2604 HG22 VAL   166      41.099  28.369  35.267  1.00  0.00           H  
ATOM   2605 HG23 VAL   166      42.560  29.296  35.503  1.00  0.00           H  
ATOM   2606  N   GLY   167      46.207  26.866  34.704  1.00  0.00           N  
ATOM   2607  CA  GLY   167      47.382  26.015  34.706  1.00  0.00           C  
ATOM   2608  C   GLY   167      48.579  26.506  33.909  1.00  0.00           C  
ATOM   2609  O   GLY   167      49.656  25.984  34.045  1.00  0.00           O  
ATOM   2610  H   GLY   167      45.977  27.539  35.421  1.00  0.00           H  
ATOM   2611  HA2 GLY   167      47.801  25.917  35.708  1.00  0.00           H  
ATOM   2612  HA3 GLY   167      47.159  25.041  34.271  1.00  0.00           H  
ATOM   2613  N   LYS   168      48.334  27.620  33.224  1.00  0.00           N  
ATOM   2614  CA  LYS   168      49.396  28.293  32.409  1.00  0.00           C  
ATOM   2615  C   LYS   168      50.384  29.087  33.268  1.00  0.00           C  
ATOM   2616  O   LYS   168      49.971  30.019  33.981  1.00  0.00           O  
ATOM   2617  CB  LYS   168      48.845  29.174  31.296  1.00  0.00           C  
ATOM   2618  CG  LYS   168      49.866  29.864  30.423  1.00  0.00           C  
ATOM   2619  CD  LYS   168      49.213  30.690  29.298  1.00  0.00           C  
ATOM   2620  CE  LYS   168      50.424  31.011  28.371  1.00  0.00           C  
ATOM   2621  NZ  LYS   168      49.967  31.795  27.177  1.00  0.00           N1+
ATOM   2622  H   LYS   168      47.392  27.974  33.140  1.00  0.00           H  
ATOM   2623  HA  LYS   168      49.947  27.448  31.996  1.00  0.00           H  
ATOM   2624  HB2 LYS   168      48.115  28.607  30.719  1.00  0.00           H  
ATOM   2625  HB3 LYS   168      48.267  29.942  31.811  1.00  0.00           H  
ATOM   2626  HG2 LYS   168      50.490  30.578  30.962  1.00  0.00           H  
ATOM   2627  HG3 LYS   168      50.421  29.093  29.888  1.00  0.00           H  
ATOM   2628  HD2 LYS   168      48.354  30.140  28.915  1.00  0.00           H  
ATOM   2629  HD3 LYS   168      48.873  31.633  29.727  1.00  0.00           H  
ATOM   2630  HE2 LYS   168      51.154  31.610  28.914  1.00  0.00           H  
ATOM   2631  HE3 LYS   168      50.796  30.002  28.192  1.00  0.00           H  
ATOM   2632  HZ1 LYS   168      49.211  31.312  26.714  1.00  0.00           H  
ATOM   2633  HZ2 LYS   168      49.624  32.682  27.518  1.00  0.00           H  
ATOM   2634  HZ3 LYS   168      50.615  32.142  26.483  1.00  0.00           H  
ATOM   2635  N   GLN   169      51.661  28.772  33.052  1.00  0.00           N  
ATOM   2636  CA  GLN   169      52.793  29.625  33.538  1.00  0.00           C  
ATOM   2637  C   GLN   169      52.734  30.917  32.759  1.00  0.00           C  
ATOM   2638  O   GLN   169      52.856  30.863  31.512  1.00  0.00           O  
ATOM   2639  CB  GLN   169      54.151  28.874  33.316  1.00  0.00           C  
ATOM   2640  CG  GLN   169      54.332  27.673  34.227  1.00  0.00           C  
ATOM   2641  CD  GLN   169      55.675  26.967  33.847  1.00  0.00           C  
ATOM   2642  OE1 GLN   169      56.371  27.343  32.858  1.00  0.00           O  
ATOM   2643  NE2 GLN   169      55.983  25.906  34.498  1.00  0.00           N  
ATOM   2644  H   GLN   169      51.874  27.924  32.545  1.00  0.00           H  
ATOM   2645  HA  GLN   169      52.542  29.784  34.587  1.00  0.00           H  
ATOM   2646  HB2 GLN   169      54.087  28.425  32.325  1.00  0.00           H  
ATOM   2647  HB3 GLN   169      55.041  29.482  33.478  1.00  0.00           H  
ATOM   2648  HG2 GLN   169      54.401  27.950  35.279  1.00  0.00           H  
ATOM   2649  HG3 GLN   169      53.648  26.874  33.941  1.00  0.00           H  
ATOM   2650 HE21 GLN   169      55.393  25.595  35.257  1.00  0.00           H  
ATOM   2651 HE22 GLN   169      56.780  25.363  34.196  1.00  0.00           H  
ATOM   2652  N   VAL   170      52.625  32.107  33.391  1.00  0.00           N  
ATOM   2653  CA  VAL   170      52.711  33.405  32.698  1.00  0.00           C  
ATOM   2654  C   VAL   170      53.974  34.156  33.075  1.00  0.00           C  
ATOM   2655  O   VAL   170      54.458  34.032  34.200  1.00  0.00           O  
ATOM   2656  CB  VAL   170      51.413  34.289  32.977  1.00  0.00           C  
ATOM   2657  CG1 VAL   170      50.235  33.738  32.134  1.00  0.00           C  
ATOM   2658  CG2 VAL   170      51.057  34.370  34.455  1.00  0.00           C  
ATOM   2659  H   VAL   170      52.544  32.100  34.398  1.00  0.00           H  
ATOM   2660  HA  VAL   170      52.814  33.174  31.638  1.00  0.00           H  
ATOM   2661  HB  VAL   170      51.649  35.303  32.654  1.00  0.00           H  
ATOM   2662 HG11 VAL   170      49.303  34.275  32.308  1.00  0.00           H  
ATOM   2663 HG12 VAL   170      50.430  33.854  31.068  1.00  0.00           H  
ATOM   2664 HG13 VAL   170      50.070  32.662  32.185  1.00  0.00           H  
ATOM   2665 HG21 VAL   170      50.991  33.348  34.829  1.00  0.00           H  
ATOM   2666 HG22 VAL   170      51.810  34.829  35.096  1.00  0.00           H  
ATOM   2667 HG23 VAL   170      50.220  35.066  34.516  1.00  0.00           H  
ATOM   2668  N   GLU   171      54.535  35.124  32.274  1.00  0.00           N  
ATOM   2669  CA  GLU   171      55.657  35.981  32.648  1.00  0.00           C  
ATOM   2670  C   GLU   171      55.262  37.438  32.269  1.00  0.00           C  
ATOM   2671  O   GLU   171      54.644  37.719  31.296  1.00  0.00           O  
ATOM   2672  CB  GLU   171      57.021  35.502  32.237  1.00  0.00           C  
ATOM   2673  CG  GLU   171      57.572  34.111  32.792  1.00  0.00           C  
ATOM   2674  CD  GLU   171      57.161  32.880  31.965  1.00  0.00           C  
ATOM   2675  OE1 GLU   171      56.762  31.848  32.542  1.00  0.00           O  
ATOM   2676  OE2 GLU   171      57.060  32.987  30.750  1.00  0.00           O1-
ATOM   2677  H   GLU   171      54.285  35.072  31.297  1.00  0.00           H  
ATOM   2678  HA  GLU   171      55.624  36.063  33.734  1.00  0.00           H  
ATOM   2679  HB2 GLU   171      57.211  35.625  31.171  1.00  0.00           H  
ATOM   2680  HB3 GLU   171      57.673  36.325  32.530  1.00  0.00           H  
ATOM   2681  HG2 GLU   171      58.645  34.149  32.983  1.00  0.00           H  
ATOM   2682  HG3 GLU   171      57.111  33.976  33.771  1.00  0.00           H  
ATOM   2683  N   TYR   172      55.643  38.478  33.004  1.00  0.00           N  
ATOM   2684  CA  TYR   172      55.294  39.920  32.818  1.00  0.00           C  
ATOM   2685  C   TYR   172      56.407  40.838  33.296  1.00  0.00           C  
ATOM   2686  O   TYR   172      56.804  40.693  34.492  1.00  0.00           O  
ATOM   2687  CB  TYR   172      54.041  40.243  33.697  1.00  0.00           C  
ATOM   2688  CG  TYR   172      52.696  39.824  32.967  1.00  0.00           C  
ATOM   2689  CD1 TYR   172      52.059  40.752  32.132  1.00  0.00           C  
ATOM   2690  CE1 TYR   172      50.766  40.523  31.605  1.00  0.00           C  
ATOM   2691  CZ  TYR   172      50.201  39.245  31.908  1.00  0.00           C  
ATOM   2692  OH  TYR   172      49.001  38.826  31.311  1.00  0.00           O  
ATOM   2693  CE2 TYR   172      50.888  38.254  32.603  1.00  0.00           C  
ATOM   2694  CD2 TYR   172      52.101  38.521  33.205  1.00  0.00           C  
ATOM   2695  H   TYR   172      56.166  38.217  33.828  1.00  0.00           H  
ATOM   2696  HA  TYR   172      55.003  40.093  31.782  1.00  0.00           H  
ATOM   2697  HB2 TYR   172      54.207  39.791  34.675  1.00  0.00           H  
ATOM   2698  HB3 TYR   172      54.012  41.316  33.887  1.00  0.00           H  
ATOM   2699  HD1 TYR   172      52.526  41.718  32.008  1.00  0.00           H  
ATOM   2700  HE1 TYR   172      50.186  41.258  31.067  1.00  0.00           H  
ATOM   2701  HH  TYR   172      48.652  39.377  30.606  1.00  0.00           H  
ATOM   2702  HE2 TYR   172      50.269  37.380  32.742  1.00  0.00           H  
ATOM   2703  HD2 TYR   172      52.675  37.811  33.782  1.00  0.00           H  
ATOM   2704  N   ALA   173      56.877  41.798  32.408  1.00  0.00           N  
ATOM   2705  CA  ALA   173      58.031  42.606  32.508  1.00  0.00           C  
ATOM   2706  C   ALA   173      58.111  43.554  33.713  1.00  0.00           C  
ATOM   2707  O   ALA   173      57.073  44.152  34.041  1.00  0.00           O  
ATOM   2708  CB  ALA   173      58.150  43.484  31.241  1.00  0.00           C  
ATOM   2709  H   ALA   173      56.376  41.861  31.533  1.00  0.00           H  
ATOM   2710  HA  ALA   173      58.953  42.026  32.539  1.00  0.00           H  
ATOM   2711  HB1 ALA   173      58.308  42.853  30.366  1.00  0.00           H  
ATOM   2712  HB2 ALA   173      57.183  43.910  30.969  1.00  0.00           H  
ATOM   2713  HB3 ALA   173      59.010  44.154  31.251  1.00  0.00           H  
ATOM   2714  N   LYS   174      59.295  43.788  34.288  1.00  0.00           N  
ATOM   2715  CA  LYS   174      59.589  44.853  35.208  1.00  0.00           C  
ATOM   2716  C   LYS   174      60.123  46.123  34.557  1.00  0.00           C  
ATOM   2717  O   LYS   174      60.587  46.032  33.372  1.00  0.00           O  
ATOM   2718  CB  LYS   174      60.503  44.318  36.357  1.00  0.00           C  
ATOM   2719  CG  LYS   174      59.895  43.293  37.327  1.00  0.00           C  
ATOM   2720  CD  LYS   174      60.790  43.101  38.579  1.00  0.00           C  
ATOM   2721  CE  LYS   174      61.907  42.163  38.269  1.00  0.00           C  
ATOM   2722  NZ  LYS   174      62.642  41.746  39.524  1.00  0.00           N1+
ATOM   2723  H   LYS   174      60.030  43.340  33.760  1.00  0.00           H  
ATOM   2724  HA  LYS   174      58.655  45.063  35.730  1.00  0.00           H  
ATOM   2725  HB2 LYS   174      61.408  43.887  35.930  1.00  0.00           H  
ATOM   2726  HB3 LYS   174      60.860  45.141  36.976  1.00  0.00           H  
ATOM   2727  HG2 LYS   174      58.930  43.688  37.643  1.00  0.00           H  
ATOM   2728  HG3 LYS   174      59.764  42.301  36.893  1.00  0.00           H  
ATOM   2729  HD2 LYS   174      61.301  44.001  38.922  1.00  0.00           H  
ATOM   2730  HD3 LYS   174      60.126  42.655  39.319  1.00  0.00           H  
ATOM   2731  HE2 LYS   174      61.503  41.333  37.690  1.00  0.00           H  
ATOM   2732  HE3 LYS   174      62.521  42.751  37.586  1.00  0.00           H  
ATOM   2733  HZ1 LYS   174      63.300  42.454  39.816  1.00  0.00           H  
ATOM   2734  HZ2 LYS   174      62.008  41.547  40.286  1.00  0.00           H  
ATOM   2735  HZ3 LYS   174      63.336  41.021  39.413  1.00  0.00           H  
ATOM   2736  N   GLU   175      60.174  47.178  35.294  1.00  0.00           N  
ATOM   2737  CA  GLU   175      61.020  48.289  34.869  1.00  0.00           C  
ATOM   2738  C   GLU   175      62.606  48.004  35.005  1.00  0.00           C  
ATOM   2739  O   GLU   175      63.422  48.264  34.034  1.00  0.00           O  
ATOM   2740  CB  GLU   175      60.598  49.475  35.806  1.00  0.00           C  
ATOM   2741  CG  GLU   175      61.616  50.630  35.752  1.00  0.00           C  
ATOM   2742  CD  GLU   175      61.437  51.677  36.783  1.00  0.00           C  
ATOM   2743  OE1 GLU   175      61.652  52.860  36.399  1.00  0.00           O  
ATOM   2744  OE2 GLU   175      61.246  51.367  37.980  1.00  0.00           O1-
ATOM   2745  H   GLU   175      59.843  47.146  36.248  1.00  0.00           H  
ATOM   2746  HA  GLU   175      60.952  48.586  33.823  1.00  0.00           H  
ATOM   2747  HB2 GLU   175      59.556  49.786  35.724  1.00  0.00           H  
ATOM   2748  HB3 GLU   175      60.609  49.098  36.829  1.00  0.00           H  
ATOM   2749  HG2 GLU   175      62.677  50.383  35.784  1.00  0.00           H  
ATOM   2750  HG3 GLU   175      61.529  51.038  34.745  1.00  0.00           H  
ATOM   2751  N   ASP   176      62.924  47.242  36.084  1.00  0.00           N  
ATOM   2752  CA  ASP   176      64.294  46.774  36.254  1.00  0.00           C  
ATOM   2753  C   ASP   176      64.467  45.305  36.783  1.00  0.00           C  
ATOM   2754  O   ASP   176      63.717  44.855  37.633  1.00  0.00           O  
ATOM   2755  CB  ASP   176      65.039  47.752  37.219  1.00  0.00           C  
ATOM   2756  CG  ASP   176      66.553  47.601  37.376  1.00  0.00           C  
ATOM   2757  OD1 ASP   176      67.155  48.208  38.285  1.00  0.00           O  
ATOM   2758  OD2 ASP   176      67.201  46.877  36.561  1.00  0.00           O1-
ATOM   2759  H   ASP   176      62.259  47.007  36.808  1.00  0.00           H  
ATOM   2760  HA  ASP   176      64.750  46.769  35.264  1.00  0.00           H  
ATOM   2761  HB2 ASP   176      64.810  48.784  36.953  1.00  0.00           H  
ATOM   2762  HB3 ASP   176      64.607  47.689  38.217  1.00  0.00           H  
ATOM   2763  N   GLY   177      65.433  44.555  36.290  1.00  0.00           N  
ATOM   2764  CA  GLY   177      65.726  43.114  36.505  1.00  0.00           C  
ATOM   2765  C   GLY   177      64.660  42.174  35.913  1.00  0.00           C  
ATOM   2766  O   GLY   177      63.686  42.534  35.258  1.00  0.00           O  
ATOM   2767  H   GLY   177      66.021  45.099  35.674  1.00  0.00           H  
ATOM   2768  HA2 GLY   177      66.660  42.791  36.045  1.00  0.00           H  
ATOM   2769  HA3 GLY   177      65.774  42.826  37.555  1.00  0.00           H  
ATOM   2770  N   SER   178      64.889  40.854  36.013  1.00  0.00           N  
ATOM   2771  CA  SER   178      64.234  39.746  35.273  1.00  0.00           C  
ATOM   2772  C   SER   178      62.781  39.623  35.597  1.00  0.00           C  
ATOM   2773  O   SER   178      62.205  39.564  36.687  1.00  0.00           O  
ATOM   2774  CB  SER   178      64.929  38.438  35.444  1.00  0.00           C  
ATOM   2775  OG  SER   178      64.323  37.395  34.686  1.00  0.00           O  
ATOM   2776  H   SER   178      65.779  40.552  36.384  1.00  0.00           H  
ATOM   2777  HA  SER   178      64.240  40.061  34.229  1.00  0.00           H  
ATOM   2778  HB2 SER   178      65.980  38.526  35.169  1.00  0.00           H  
ATOM   2779  HB3 SER   178      64.935  38.223  36.513  1.00  0.00           H  
ATOM   2780  HG  SER   178      64.352  36.553  35.146  1.00  0.00           H  
ATOM   2781  N   LYS   179      62.015  39.504  34.467  1.00  0.00           N  
ATOM   2782  CA  LYS   179      60.593  39.434  34.403  1.00  0.00           C  
ATOM   2783  C   LYS   179      59.906  38.571  35.471  1.00  0.00           C  
ATOM   2784  O   LYS   179      60.318  37.465  35.718  1.00  0.00           O  
ATOM   2785  CB  LYS   179      60.177  39.137  32.988  1.00  0.00           C  
ATOM   2786  CG  LYS   179      60.651  37.766  32.536  1.00  0.00           C  
ATOM   2787  CD  LYS   179      60.147  37.429  31.128  1.00  0.00           C  
ATOM   2788  CE  LYS   179      60.580  36.018  30.818  1.00  0.00           C  
ATOM   2789  NZ  LYS   179      60.220  35.660  29.418  1.00  0.00           N1+
ATOM   2790  H   LYS   179      62.490  39.497  33.576  1.00  0.00           H  
ATOM   2791  HA  LYS   179      60.372  40.498  34.487  1.00  0.00           H  
ATOM   2792  HB2 LYS   179      59.094  39.074  32.875  1.00  0.00           H  
ATOM   2793  HB3 LYS   179      60.680  39.893  32.387  1.00  0.00           H  
ATOM   2794  HG2 LYS   179      61.737  37.764  32.437  1.00  0.00           H  
ATOM   2795  HG3 LYS   179      60.323  36.993  33.230  1.00  0.00           H  
ATOM   2796  HD2 LYS   179      59.067  37.499  31.003  1.00  0.00           H  
ATOM   2797  HD3 LYS   179      60.786  38.036  30.486  1.00  0.00           H  
ATOM   2798  HE2 LYS   179      61.667  35.996  30.884  1.00  0.00           H  
ATOM   2799  HE3 LYS   179      60.184  35.284  31.519  1.00  0.00           H  
ATOM   2800  HZ1 LYS   179      60.524  36.415  28.820  1.00  0.00           H  
ATOM   2801  HZ2 LYS   179      60.723  34.855  29.070  1.00  0.00           H  
ATOM   2802  HZ3 LYS   179      59.229  35.524  29.278  1.00  0.00           H  
ATOM   2803  N   ARG   180      58.745  39.152  35.986  1.00  0.00           N  
ATOM   2804  CA  ARG   180      57.947  38.502  37.035  1.00  0.00           C  
ATOM   2805  C   ARG   180      57.267  37.149  36.601  1.00  0.00           C  
ATOM   2806  O   ARG   180      56.560  37.105  35.567  1.00  0.00           O  
ATOM   2807  CB  ARG   180      56.876  39.435  37.569  1.00  0.00           C  
ATOM   2808  CG  ARG   180      57.487  40.773  37.855  1.00  0.00           C  
ATOM   2809  CD  ARG   180      56.539  41.709  38.667  1.00  0.00           C  
ATOM   2810  NE  ARG   180      56.066  41.068  39.901  1.00  0.00           N  
ATOM   2811  CZ  ARG   180      55.176  41.555  40.729  1.00  0.00           C  
ATOM   2812  NH1 ARG   180      54.566  42.760  40.526  1.00  0.00           N  
ATOM   2813  NH2 ARG   180      54.835  40.905  41.756  1.00  0.00           N1+
ATOM   2814  H   ARG   180      58.517  40.080  35.658  1.00  0.00           H  
ATOM   2815  HA  ARG   180      58.663  38.276  37.824  1.00  0.00           H  
ATOM   2816  HB2 ARG   180      56.067  39.539  36.846  1.00  0.00           H  
ATOM   2817  HB3 ARG   180      56.567  38.908  38.471  1.00  0.00           H  
ATOM   2818  HG2 ARG   180      58.391  40.647  38.451  1.00  0.00           H  
ATOM   2819  HG3 ARG   180      57.754  41.282  36.929  1.00  0.00           H  
ATOM   2820  HD2 ARG   180      57.156  42.557  38.963  1.00  0.00           H  
ATOM   2821  HD3 ARG   180      55.703  41.969  38.017  1.00  0.00           H  
ATOM   2822  HE  ARG   180      56.522  40.199  40.137  1.00  0.00           H  
ATOM   2823 HH11 ARG   180      54.879  43.426  39.835  1.00  0.00           H  
ATOM   2824 HH12 ARG   180      53.822  42.998  41.167  1.00  0.00           H  
ATOM   2825 HH21 ARG   180      55.368  40.069  41.950  1.00  0.00           H  
ATOM   2826 HH22 ARG   180      54.300  41.371  42.476  1.00  0.00           H  
ATOM   2827  N   THR   181      57.456  36.075  37.364  1.00  0.00           N  
ATOM   2828  CA  THR   181      56.851  34.727  37.228  1.00  0.00           C  
ATOM   2829  C   THR   181      55.632  34.467  38.046  1.00  0.00           C  
ATOM   2830  O   THR   181      55.417  35.144  39.099  1.00  0.00           O  
ATOM   2831  CB  THR   181      57.942  33.577  37.471  1.00  0.00           C  
ATOM   2832  CG2 THR   181      59.172  33.852  36.564  1.00  0.00           C  
ATOM   2833  OG1 THR   181      58.365  33.671  38.856  1.00  0.00           O  
ATOM   2834  H   THR   181      57.941  36.256  38.231  1.00  0.00           H  
ATOM   2835  HA  THR   181      56.559  34.684  36.179  1.00  0.00           H  
ATOM   2836  HB  THR   181      57.494  32.604  37.267  1.00  0.00           H  
ATOM   2837 HG21 THR   181      59.823  32.999  36.756  1.00  0.00           H  
ATOM   2838 HG22 THR   181      58.847  33.765  35.527  1.00  0.00           H  
ATOM   2839 HG23 THR   181      59.602  34.818  36.828  1.00  0.00           H  
ATOM   2840  HG1 THR   181      57.844  33.021  39.335  1.00  0.00           H  
ATOM   2841  N   GLY   182      54.793  33.536  37.625  1.00  0.00           N  
ATOM   2842  CA  GLY   182      53.469  33.283  38.213  1.00  0.00           C  
ATOM   2843  C   GLY   182      52.630  32.237  37.445  1.00  0.00           C  
ATOM   2844  O   GLY   182      53.165  31.517  36.625  1.00  0.00           O  
ATOM   2845  H   GLY   182      55.144  32.848  36.973  1.00  0.00           H  
ATOM   2846  HA2 GLY   182      53.493  32.921  39.241  1.00  0.00           H  
ATOM   2847  HA3 GLY   182      52.925  34.228  38.216  1.00  0.00           H  
ATOM   2848  N   MET   183      51.340  32.199  37.727  1.00  0.00           N  
ATOM   2849  CA  MET   183      50.407  31.312  37.026  1.00  0.00           C  
ATOM   2850  C   MET   183      49.074  31.891  36.807  1.00  0.00           C  
ATOM   2851  O   MET   183      48.631  32.743  37.603  1.00  0.00           O  
ATOM   2852  CB  MET   183      50.350  30.050  37.826  1.00  0.00           C  
ATOM   2853  CG  MET   183      49.458  28.949  37.349  1.00  0.00           C  
ATOM   2854  SD  MET   183      49.358  27.592  38.458  1.00  0.00           S  
ATOM   2855  CE  MET   183      50.866  26.553  38.157  1.00  0.00           C  
ATOM   2856  H   MET   183      50.890  32.914  38.279  1.00  0.00           H  
ATOM   2857  HA  MET   183      50.841  31.049  36.062  1.00  0.00           H  
ATOM   2858  HB2 MET   183      51.347  29.722  38.121  1.00  0.00           H  
ATOM   2859  HB3 MET   183      50.055  30.293  38.847  1.00  0.00           H  
ATOM   2860  HG2 MET   183      48.457  29.347  37.183  1.00  0.00           H  
ATOM   2861  HG3 MET   183      49.898  28.623  36.407  1.00  0.00           H  
ATOM   2862  HE1 MET   183      50.813  25.624  38.726  1.00  0.00           H  
ATOM   2863  HE2 MET   183      51.001  26.439  37.081  1.00  0.00           H  
ATOM   2864  HE3 MET   183      51.749  27.053  38.555  1.00  0.00           H  
ATOM   2865  N   VAL   184      48.309  31.340  35.922  1.00  0.00           N  
ATOM   2866  CA  VAL   184      46.863  31.588  35.684  1.00  0.00           C  
ATOM   2867  C   VAL   184      46.090  30.590  36.472  1.00  0.00           C  
ATOM   2868  O   VAL   184      46.033  29.425  36.182  1.00  0.00           O  
ATOM   2869  CB  VAL   184      46.466  31.425  34.199  1.00  0.00           C  
ATOM   2870  CG1 VAL   184      44.944  31.798  34.005  1.00  0.00           C  
ATOM   2871  CG2 VAL   184      47.245  32.275  33.179  1.00  0.00           C  
ATOM   2872  H   VAL   184      48.690  30.777  35.175  1.00  0.00           H  
ATOM   2873  HA  VAL   184      46.637  32.556  36.131  1.00  0.00           H  
ATOM   2874  HB  VAL   184      46.634  30.389  33.905  1.00  0.00           H  
ATOM   2875 HG11 VAL   184      44.793  31.661  32.934  1.00  0.00           H  
ATOM   2876 HG12 VAL   184      44.383  31.100  34.627  1.00  0.00           H  
ATOM   2877 HG13 VAL   184      44.762  32.847  34.236  1.00  0.00           H  
ATOM   2878 HG21 VAL   184      46.892  33.299  33.308  1.00  0.00           H  
ATOM   2879 HG22 VAL   184      48.303  32.221  33.434  1.00  0.00           H  
ATOM   2880 HG23 VAL   184      47.154  31.911  32.155  1.00  0.00           H  
ATOM   2881  N   ILE   185      45.485  30.965  37.570  1.00  0.00           N  
ATOM   2882  CA  ILE   185      45.011  30.128  38.698  1.00  0.00           C  
ATOM   2883  C   ILE   185      43.495  29.746  38.623  1.00  0.00           C  
ATOM   2884  O   ILE   185      43.178  28.677  39.226  1.00  0.00           O  
ATOM   2885  CB  ILE   185      45.411  30.896  40.033  1.00  0.00           C  
ATOM   2886  CG2 ILE   185      46.936  30.688  40.369  1.00  0.00           C  
ATOM   2887  CG1 ILE   185      45.036  32.392  40.005  1.00  0.00           C  
ATOM   2888  CD1 ILE   185      45.014  32.953  41.482  1.00  0.00           C  
ATOM   2889  H   ILE   185      45.563  31.949  37.784  1.00  0.00           H  
ATOM   2890  HA  ILE   185      45.576  29.201  38.608  1.00  0.00           H  
ATOM   2891  HB  ILE   185      44.804  30.504  40.848  1.00  0.00           H  
ATOM   2892 HG21 ILE   185      47.505  31.295  39.666  1.00  0.00           H  
ATOM   2893 HG22 ILE   185      47.102  30.990  41.403  1.00  0.00           H  
ATOM   2894 HG23 ILE   185      47.216  29.646  40.208  1.00  0.00           H  
ATOM   2895 HG12 ILE   185      45.699  32.895  39.301  1.00  0.00           H  
ATOM   2896 HG13 ILE   185      44.051  32.564  39.572  1.00  0.00           H  
ATOM   2897 HD11 ILE   185      46.038  33.013  41.850  1.00  0.00           H  
ATOM   2898 HD12 ILE   185      44.757  34.008  41.391  1.00  0.00           H  
ATOM   2899 HD13 ILE   185      44.386  32.495  42.246  1.00  0.00           H  
ATOM   2900  N   HIS   186      42.572  30.510  37.996  1.00  0.00           N  
ATOM   2901  CA  HIS   186      41.104  30.214  38.076  1.00  0.00           C  
ATOM   2902  C   HIS   186      40.283  30.847  36.928  1.00  0.00           C  
ATOM   2903  O   HIS   186      40.369  32.074  36.743  1.00  0.00           O  
ATOM   2904  CB  HIS   186      40.638  30.747  39.466  1.00  0.00           C  
ATOM   2905  CG  HIS   186      39.172  30.658  39.584  1.00  0.00           C  
ATOM   2906  ND1 HIS   186      38.639  29.572  40.348  1.00  0.00           N  
ATOM   2907  CE1 HIS   186      37.314  29.764  40.329  1.00  0.00           C  
ATOM   2908  NE2 HIS   186      37.051  30.918  39.635  1.00  0.00           N  
ATOM   2909  CD2 HIS   186      38.216  31.496  39.147  1.00  0.00           C  
ATOM   2910  H   HIS   186      42.971  31.378  37.668  1.00  0.00           H  
ATOM   2911  HA  HIS   186      40.950  29.138  37.994  1.00  0.00           H  
ATOM   2912  HB2 HIS   186      41.192  30.245  40.258  1.00  0.00           H  
ATOM   2913  HB3 HIS   186      40.883  31.807  39.542  1.00  0.00           H  
ATOM   2914  HE1 HIS   186      36.543  29.027  40.499  1.00  0.00           H  
ATOM   2915  HE2 HIS   186      36.122  31.247  39.415  1.00  0.00           H  
ATOM   2916  HD2 HIS   186      38.386  32.408  38.596  1.00  0.00           H  
ATOM   2917  N   GLN   187      39.356  30.097  36.304  1.00  0.00           N  
ATOM   2918  CA  GLN   187      38.549  30.527  35.174  1.00  0.00           C  
ATOM   2919  C   GLN   187      37.083  30.723  35.624  1.00  0.00           C  
ATOM   2920  O   GLN   187      36.357  29.788  35.911  1.00  0.00           O  
ATOM   2921  CB  GLN   187      38.624  29.591  34.000  1.00  0.00           C  
ATOM   2922  CG  GLN   187      37.814  30.114  32.752  1.00  0.00           C  
ATOM   2923  CD  GLN   187      37.481  29.026  31.801  1.00  0.00           C  
ATOM   2924  OE1 GLN   187      37.660  27.877  32.075  1.00  0.00           O  
ATOM   2925  NE2 GLN   187      37.112  29.358  30.600  1.00  0.00           N  
ATOM   2926  H   GLN   187      39.187  29.151  36.616  1.00  0.00           H  
ATOM   2927  HA  GLN   187      38.872  31.515  34.848  1.00  0.00           H  
ATOM   2928  HB2 GLN   187      39.634  29.509  33.597  1.00  0.00           H  
ATOM   2929  HB3 GLN   187      38.413  28.582  34.353  1.00  0.00           H  
ATOM   2930  HG2 GLN   187      36.856  30.540  33.051  1.00  0.00           H  
ATOM   2931  HG3 GLN   187      38.452  30.862  32.283  1.00  0.00           H  
ATOM   2932 HE21 GLN   187      36.959  30.346  30.453  1.00  0.00           H  
ATOM   2933 HE22 GLN   187      36.985  28.629  29.913  1.00  0.00           H  
ATOM   2934  N   VAL   188      36.698  31.986  35.553  1.00  0.00           N  
ATOM   2935  CA  VAL   188      35.623  32.576  36.337  1.00  0.00           C  
ATOM   2936  C   VAL   188      34.241  32.078  35.838  1.00  0.00           C  
ATOM   2937  O   VAL   188      33.905  32.326  34.680  1.00  0.00           O  
ATOM   2938  CB  VAL   188      35.725  34.103  36.417  1.00  0.00           C  
ATOM   2939  CG1 VAL   188      34.524  34.754  37.156  1.00  0.00           C  
ATOM   2940  CG2 VAL   188      36.924  34.521  37.253  1.00  0.00           C  
ATOM   2941  H   VAL   188      37.261  32.753  35.213  1.00  0.00           H  
ATOM   2942  HA  VAL   188      35.730  32.263  37.376  1.00  0.00           H  
ATOM   2943  HB  VAL   188      35.775  34.449  35.385  1.00  0.00           H  
ATOM   2944 HG11 VAL   188      34.384  34.465  38.198  1.00  0.00           H  
ATOM   2945 HG12 VAL   188      34.608  35.825  36.968  1.00  0.00           H  
ATOM   2946 HG13 VAL   188      33.628  34.377  36.664  1.00  0.00           H  
ATOM   2947 HG21 VAL   188      36.993  35.590  37.454  1.00  0.00           H  
ATOM   2948 HG22 VAL   188      36.866  34.119  38.265  1.00  0.00           H  
ATOM   2949 HG23 VAL   188      37.850  34.210  36.769  1.00  0.00           H  
ATOM   2950  N   GLU   189      33.427  31.401  36.632  1.00  0.00           N  
ATOM   2951  CA  GLU   189      32.244  30.743  36.155  1.00  0.00           C  
ATOM   2952  C   GLU   189      31.165  31.731  35.654  1.00  0.00           C  
ATOM   2953  O   GLU   189      30.363  31.437  34.766  1.00  0.00           O  
ATOM   2954  CB  GLU   189      31.648  29.770  37.227  1.00  0.00           C  
ATOM   2955  CG  GLU   189      32.542  28.557  37.512  1.00  0.00           C  
ATOM   2956  CD  GLU   189      32.845  27.650  36.324  1.00  0.00           C  
ATOM   2957  OE1 GLU   189      32.384  27.988  35.220  1.00  0.00           O  
ATOM   2958  OE2 GLU   189      33.230  26.450  36.405  1.00  0.00           O1-
ATOM   2959  H   GLU   189      33.826  31.208  37.539  1.00  0.00           H  
ATOM   2960  HA  GLU   189      32.640  30.135  35.342  1.00  0.00           H  
ATOM   2961  HB2 GLU   189      31.430  30.241  38.185  1.00  0.00           H  
ATOM   2962  HB3 GLU   189      30.731  29.381  36.785  1.00  0.00           H  
ATOM   2963  HG2 GLU   189      33.501  28.932  37.868  1.00  0.00           H  
ATOM   2964  HG3 GLU   189      32.175  27.896  38.297  1.00  0.00           H  
ATOM   2965  N   ALA   190      31.167  32.993  36.225  1.00  0.00           N  
ATOM   2966  CA  ALA   190      30.091  33.971  35.784  1.00  0.00           C  
ATOM   2967  C   ALA   190      30.508  34.646  34.451  1.00  0.00           C  
ATOM   2968  O   ALA   190      29.626  35.171  33.793  1.00  0.00           O  
ATOM   2969  CB  ALA   190      29.750  34.909  36.922  1.00  0.00           C  
ATOM   2970  H   ALA   190      31.839  33.213  36.947  1.00  0.00           H  
ATOM   2971  HA  ALA   190      29.225  33.349  35.554  1.00  0.00           H  
ATOM   2972  HB1 ALA   190      30.658  35.329  37.356  1.00  0.00           H  
ATOM   2973  HB2 ALA   190      29.154  35.694  36.457  1.00  0.00           H  
ATOM   2974  HB3 ALA   190      29.330  34.424  37.803  1.00  0.00           H  
ATOM   2975  N   LYS   191      31.827  34.689  34.070  1.00  0.00           N  
ATOM   2976  CA  LYS   191      32.177  35.340  32.767  1.00  0.00           C  
ATOM   2977  C   LYS   191      33.434  34.635  32.236  1.00  0.00           C  
ATOM   2978  O   LYS   191      34.582  34.991  32.527  1.00  0.00           O  
ATOM   2979  CB  LYS   191      32.431  36.840  32.912  1.00  0.00           C  
ATOM   2980  CG  LYS   191      32.510  37.546  31.493  1.00  0.00           C  
ATOM   2981  CD  LYS   191      31.441  38.627  31.227  1.00  0.00           C  
ATOM   2982  CE  LYS   191      29.993  38.138  31.500  1.00  0.00           C  
ATOM   2983  NZ  LYS   191      29.002  39.177  31.096  1.00  0.00           N1+
ATOM   2984  H   LYS   191      32.495  34.077  34.515  1.00  0.00           H  
ATOM   2985  HA  LYS   191      31.251  35.229  32.203  1.00  0.00           H  
ATOM   2986  HB2 LYS   191      31.595  37.219  33.499  1.00  0.00           H  
ATOM   2987  HB3 LYS   191      33.365  37.068  33.425  1.00  0.00           H  
ATOM   2988  HG2 LYS   191      33.455  38.089  31.510  1.00  0.00           H  
ATOM   2989  HG3 LYS   191      32.481  36.797  30.701  1.00  0.00           H  
ATOM   2990  HD2 LYS   191      31.512  39.453  31.934  1.00  0.00           H  
ATOM   2991  HD3 LYS   191      31.430  38.952  30.187  1.00  0.00           H  
ATOM   2992  HE2 LYS   191      29.803  37.263  30.879  1.00  0.00           H  
ATOM   2993  HE3 LYS   191      29.814  38.059  32.572  1.00  0.00           H  
ATOM   2994  HZ1 LYS   191      28.637  39.589  31.942  1.00  0.00           H  
ATOM   2995  HZ2 LYS   191      29.497  39.750  30.426  1.00  0.00           H  
ATOM   2996  HZ3 LYS   191      28.194  38.840  30.592  1.00  0.00           H  
ATOM   2997  N   PRO   192      33.267  33.487  31.460  1.00  0.00           N  
ATOM   2998  CA  PRO   192      34.380  32.545  31.227  1.00  0.00           C  
ATOM   2999  C   PRO   192      35.517  33.022  30.348  1.00  0.00           C  
ATOM   3000  O   PRO   192      36.544  32.367  30.234  1.00  0.00           O  
ATOM   3001  CD  PRO   192      32.043  32.739  31.144  1.00  0.00           C  
ATOM   3002  CG  PRO   192      32.397  31.241  31.317  1.00  0.00           C  
ATOM   3003  CB  PRO   192      33.806  31.214  30.727  1.00  0.00           C  
ATOM   3004  HD2 PRO   192      31.699  32.927  30.127  1.00  0.00           H  
ATOM   3005  HD3 PRO   192      31.199  33.049  31.759  1.00  0.00           H  
ATOM   3006  HG2 PRO   192      31.614  30.615  30.887  1.00  0.00           H  
ATOM   3007  HG3 PRO   192      32.325  31.018  32.381  1.00  0.00           H  
ATOM   3008  HB2 PRO   192      33.672  31.262  29.646  1.00  0.00           H  
ATOM   3009  HB3 PRO   192      34.411  30.376  31.074  1.00  0.00           H  
ATOM   3010  HA  PRO   192      34.900  32.289  32.150  1.00  0.00           H  
ATOM   3011  N   SER   193      35.431  34.211  29.757  1.00  0.00           N  
ATOM   3012  CA  SER   193      36.533  34.904  29.068  1.00  0.00           C  
ATOM   3013  C   SER   193      37.465  35.449  30.142  1.00  0.00           C  
ATOM   3014  O   SER   193      38.599  35.785  29.771  1.00  0.00           O  
ATOM   3015  CB  SER   193      36.062  36.086  28.253  1.00  0.00           C  
ATOM   3016  OG  SER   193      35.122  36.905  28.924  1.00  0.00           O  
ATOM   3017  H   SER   193      34.549  34.691  29.650  1.00  0.00           H  
ATOM   3018  HA  SER   193      37.073  34.190  28.447  1.00  0.00           H  
ATOM   3019  HB2 SER   193      36.945  36.656  27.962  1.00  0.00           H  
ATOM   3020  HB3 SER   193      35.617  35.775  27.308  1.00  0.00           H  
ATOM   3021  HG  SER   193      34.316  36.393  28.821  1.00  0.00           H  
ATOM   3022  N   VAL   194      37.121  35.495  31.465  1.00  0.00           N  
ATOM   3023  CA  VAL   194      37.899  36.136  32.480  1.00  0.00           C  
ATOM   3024  C   VAL   194      38.615  35.135  33.404  1.00  0.00           C  
ATOM   3025  O   VAL   194      38.246  34.038  33.695  1.00  0.00           O  
ATOM   3026  CB  VAL   194      36.996  37.152  33.247  1.00  0.00           C  
ATOM   3027  CG1 VAL   194      37.681  37.775  34.477  1.00  0.00           C  
ATOM   3028  CG2 VAL   194      36.551  38.266  32.265  1.00  0.00           C  
ATOM   3029  H   VAL   194      36.304  34.999  31.791  1.00  0.00           H  
ATOM   3030  HA  VAL   194      38.698  36.709  32.010  1.00  0.00           H  
ATOM   3031  HB  VAL   194      36.048  36.706  33.548  1.00  0.00           H  
ATOM   3032 HG11 VAL   194      37.812  37.007  35.239  1.00  0.00           H  
ATOM   3033 HG12 VAL   194      38.643  38.190  34.176  1.00  0.00           H  
ATOM   3034 HG13 VAL   194      37.173  38.631  34.922  1.00  0.00           H  
ATOM   3035 HG21 VAL   194      37.417  38.687  31.755  1.00  0.00           H  
ATOM   3036 HG22 VAL   194      35.904  37.950  31.446  1.00  0.00           H  
ATOM   3037 HG23 VAL   194      36.122  39.082  32.846  1.00  0.00           H  
ATOM   3038  N   TYR   195      39.807  35.581  33.892  1.00  0.00           N  
ATOM   3039  CA  TYR   195      40.845  34.733  34.491  1.00  0.00           C  
ATOM   3040  C   TYR   195      41.453  35.503  35.727  1.00  0.00           C  
ATOM   3041  O   TYR   195      41.567  36.731  35.618  1.00  0.00           O  
ATOM   3042  CB  TYR   195      41.862  34.355  33.397  1.00  0.00           C  
ATOM   3043  CG  TYR   195      41.360  33.336  32.325  1.00  0.00           C  
ATOM   3044  CD1 TYR   195      40.753  33.782  31.159  1.00  0.00           C  
ATOM   3045  CE1 TYR   195      40.532  32.872  30.106  1.00  0.00           C  
ATOM   3046  CZ  TYR   195      40.724  31.448  30.328  1.00  0.00           C  
ATOM   3047  OH  TYR   195      40.595  30.573  29.273  1.00  0.00           O  
ATOM   3048  CE2 TYR   195      41.205  31.012  31.555  1.00  0.00           C  
ATOM   3049  CD2 TYR   195      41.482  31.960  32.600  1.00  0.00           C  
ATOM   3050  H   TYR   195      40.098  36.522  33.670  1.00  0.00           H  
ATOM   3051  HA  TYR   195      40.356  33.861  34.925  1.00  0.00           H  
ATOM   3052  HB2 TYR   195      42.234  35.219  32.847  1.00  0.00           H  
ATOM   3053  HB3 TYR   195      42.674  33.901  33.966  1.00  0.00           H  
ATOM   3054  HD1 TYR   195      40.458  34.796  30.936  1.00  0.00           H  
ATOM   3055  HE1 TYR   195      40.108  33.250  29.187  1.00  0.00           H  
ATOM   3056  HH  TYR   195      39.966  30.970  28.666  1.00  0.00           H  
ATOM   3057  HE2 TYR   195      41.356  29.953  31.699  1.00  0.00           H  
ATOM   3058  HD2 TYR   195      41.902  31.677  33.554  1.00  0.00           H  
ATOM   3059  N   PHE   196      41.863  34.738  36.748  1.00  0.00           N  
ATOM   3060  CA  PHE   196      42.770  35.160  37.845  1.00  0.00           C  
ATOM   3061  C   PHE   196      44.216  34.782  37.688  1.00  0.00           C  
ATOM   3062  O   PHE   196      44.495  33.717  37.186  1.00  0.00           O  
ATOM   3063  CB  PHE   196      42.145  34.715  39.240  1.00  0.00           C  
ATOM   3064  CG  PHE   196      40.696  34.940  39.470  1.00  0.00           C  
ATOM   3065  CD1 PHE   196      40.104  36.124  39.054  1.00  0.00           C  
ATOM   3066  CE1 PHE   196      38.870  36.475  39.524  1.00  0.00           C  
ATOM   3067  CZ  PHE   196      38.267  35.764  40.520  1.00  0.00           C  
ATOM   3068  CE2 PHE   196      38.872  34.568  41.038  1.00  0.00           C  
ATOM   3069  CD2 PHE   196      40.153  34.206  40.531  1.00  0.00           C  
ATOM   3070  H   PHE   196      41.554  33.777  36.734  1.00  0.00           H  
ATOM   3071  HA  PHE   196      42.725  36.249  37.882  1.00  0.00           H  
ATOM   3072  HB2 PHE   196      42.334  33.653  39.394  1.00  0.00           H  
ATOM   3073  HB3 PHE   196      42.666  35.223  40.052  1.00  0.00           H  
ATOM   3074  HD1 PHE   196      40.548  36.702  38.257  1.00  0.00           H  
ATOM   3075  HE1 PHE   196      38.317  37.215  38.964  1.00  0.00           H  
ATOM   3076  HZ  PHE   196      37.239  35.954  40.791  1.00  0.00           H  
ATOM   3077  HE2 PHE   196      38.338  33.928  41.725  1.00  0.00           H  
ATOM   3078  HD2 PHE   196      40.658  33.308  40.853  1.00  0.00           H  
ATOM   3079  N   ILE   197      45.141  35.685  38.105  1.00  0.00           N  
ATOM   3080  CA  ILE   197      46.603  35.439  38.175  1.00  0.00           C  
ATOM   3081  C   ILE   197      47.188  35.783  39.584  1.00  0.00           C  
ATOM   3082  O   ILE   197      46.853  36.767  40.281  1.00  0.00           O  
ATOM   3083  CB  ILE   197      47.268  36.357  37.159  1.00  0.00           C  
ATOM   3084  CG2 ILE   197      48.704  36.662  37.506  1.00  0.00           C  
ATOM   3085  CG1 ILE   197      47.084  35.828  35.754  1.00  0.00           C  
ATOM   3086  CD1 ILE   197      47.572  36.715  34.621  1.00  0.00           C  
ATOM   3087  H   ILE   197      44.782  36.488  38.601  1.00  0.00           H  
ATOM   3088  HA  ILE   197      46.682  34.358  38.062  1.00  0.00           H  
ATOM   3089  HB  ILE   197      46.796  37.334  37.261  1.00  0.00           H  
ATOM   3090 HG21 ILE   197      49.261  37.217  36.751  1.00  0.00           H  
ATOM   3091 HG22 ILE   197      48.727  37.395  38.312  1.00  0.00           H  
ATOM   3092 HG23 ILE   197      49.243  35.754  37.780  1.00  0.00           H  
ATOM   3093 HG12 ILE   197      47.568  34.854  35.681  1.00  0.00           H  
ATOM   3094 HG13 ILE   197      46.039  35.605  35.540  1.00  0.00           H  
ATOM   3095 HD11 ILE   197      48.655  36.734  34.495  1.00  0.00           H  
ATOM   3096 HD12 ILE   197      47.118  36.391  33.685  1.00  0.00           H  
ATOM   3097 HD13 ILE   197      47.290  37.743  34.848  1.00  0.00           H  
ATOM   3098  N   LYS   198      48.074  34.914  39.967  1.00  0.00           N  
ATOM   3099  CA  LYS   198      49.017  35.180  41.131  1.00  0.00           C  
ATOM   3100  C   LYS   198      50.456  35.335  40.547  1.00  0.00           C  
ATOM   3101  O   LYS   198      50.834  34.456  39.667  1.00  0.00           O  
ATOM   3102  CB  LYS   198      48.985  33.924  42.068  1.00  0.00           C  
ATOM   3103  CG  LYS   198      49.999  34.025  43.255  1.00  0.00           C  
ATOM   3104  CD  LYS   198      49.588  35.014  44.334  1.00  0.00           C  
ATOM   3105  CE  LYS   198      50.297  34.995  45.716  1.00  0.00           C  
ATOM   3106  NZ  LYS   198      51.792  35.038  45.671  1.00  0.00           N1+
ATOM   3107  H   LYS   198      48.359  34.157  39.361  1.00  0.00           H  
ATOM   3108  HA  LYS   198      48.825  36.133  41.625  1.00  0.00           H  
ATOM   3109  HB2 LYS   198      47.994  33.703  42.463  1.00  0.00           H  
ATOM   3110  HB3 LYS   198      49.312  33.113  41.417  1.00  0.00           H  
ATOM   3111  HG2 LYS   198      49.985  32.989  43.593  1.00  0.00           H  
ATOM   3112  HG3 LYS   198      51.039  34.250  43.018  1.00  0.00           H  
ATOM   3113  HD2 LYS   198      49.604  35.998  43.866  1.00  0.00           H  
ATOM   3114  HD3 LYS   198      48.533  34.829  44.535  1.00  0.00           H  
ATOM   3115  HE2 LYS   198      49.942  35.818  46.336  1.00  0.00           H  
ATOM   3116  HE3 LYS   198      49.969  34.084  46.215  1.00  0.00           H  
ATOM   3117  HZ1 LYS   198      52.189  34.610  46.495  1.00  0.00           H  
ATOM   3118  HZ2 LYS   198      52.082  34.380  44.962  1.00  0.00           H  
ATOM   3119  HZ3 LYS   198      52.226  35.920  45.438  1.00  0.00           H  
ATOM   3120  N   PHE   199      51.254  36.265  41.058  1.00  0.00           N  
ATOM   3121  CA  PHE   199      52.693  36.373  40.877  1.00  0.00           C  
ATOM   3122  C   PHE   199      53.446  35.747  42.080  1.00  0.00           C  
ATOM   3123  O   PHE   199      53.201  35.997  43.273  1.00  0.00           O  
ATOM   3124  CB  PHE   199      53.006  37.894  40.831  1.00  0.00           C  
ATOM   3125  CG  PHE   199      52.351  38.550  39.628  1.00  0.00           C  
ATOM   3126  CD1 PHE   199      52.799  38.183  38.340  1.00  0.00           C  
ATOM   3127  CE1 PHE   199      52.165  38.715  37.243  1.00  0.00           C  
ATOM   3128  CZ  PHE   199      51.160  39.670  37.327  1.00  0.00           C  
ATOM   3129  CE2 PHE   199      50.674  39.944  38.564  1.00  0.00           C  
ATOM   3130  CD2 PHE   199      51.324  39.450  39.754  1.00  0.00           C  
ATOM   3131  H   PHE   199      50.873  36.959  41.684  1.00  0.00           H  
ATOM   3132  HA  PHE   199      52.930  35.963  39.895  1.00  0.00           H  
ATOM   3133  HB2 PHE   199      52.743  38.442  41.736  1.00  0.00           H  
ATOM   3134  HB3 PHE   199      54.090  37.985  40.752  1.00  0.00           H  
ATOM   3135  HD1 PHE   199      53.587  37.478  38.117  1.00  0.00           H  
ATOM   3136  HE1 PHE   199      52.337  38.365  36.236  1.00  0.00           H  
ATOM   3137  HZ  PHE   199      50.649  40.101  36.478  1.00  0.00           H  
ATOM   3138  HE2 PHE   199      49.789  40.546  38.710  1.00  0.00           H  
ATOM   3139  HD2 PHE   199      50.869  39.717  40.697  1.00  0.00           H  
ATOM   3140  N   ASP   200      54.517  35.009  41.723  1.00  0.00           N  
ATOM   3141  CA  ASP   200      55.457  34.632  42.744  1.00  0.00           C  
ATOM   3142  C   ASP   200      56.005  35.674  43.718  1.00  0.00           C  
ATOM   3143  O   ASP   200      56.258  35.226  44.868  1.00  0.00           O  
ATOM   3144  CB  ASP   200      56.651  33.889  42.093  1.00  0.00           C  
ATOM   3145  CG  ASP   200      56.251  32.636  41.379  1.00  0.00           C  
ATOM   3146  OD1 ASP   200      55.461  31.898  41.967  1.00  0.00           O  
ATOM   3147  OD2 ASP   200      56.841  32.281  40.345  1.00  0.00           O1-
ATOM   3148  H   ASP   200      54.783  34.915  40.753  1.00  0.00           H  
ATOM   3149  HA  ASP   200      54.973  33.890  43.380  1.00  0.00           H  
ATOM   3150  HB2 ASP   200      57.180  34.557  41.412  1.00  0.00           H  
ATOM   3151  HB3 ASP   200      57.333  33.581  42.886  1.00  0.00           H  
ATOM   3152  N   ASP   201      56.139  36.967  43.405  1.00  0.00           N  
ATOM   3153  CA  ASP   201      56.787  37.938  44.274  1.00  0.00           C  
ATOM   3154  C   ASP   201      55.741  39.069  44.735  1.00  0.00           C  
ATOM   3155  O   ASP   201      56.144  40.203  45.163  1.00  0.00           O  
ATOM   3156  CB  ASP   201      58.035  38.520  43.555  1.00  0.00           C  
ATOM   3157  CG  ASP   201      57.693  39.343  42.334  1.00  0.00           C  
ATOM   3158  OD1 ASP   201      58.348  40.391  42.052  1.00  0.00           O  
ATOM   3159  OD2 ASP   201      56.783  39.008  41.571  1.00  0.00           O1-
ATOM   3160  H   ASP   201      55.745  37.273  42.527  1.00  0.00           H  
ATOM   3161  HA  ASP   201      57.190  37.417  45.142  1.00  0.00           H  
ATOM   3162  HB2 ASP   201      58.487  39.109  44.354  1.00  0.00           H  
ATOM   3163  HB3 ASP   201      58.693  37.704  43.256  1.00  0.00           H  
ATOM   3164  N   ASP   202      54.448  38.778  44.725  1.00  0.00           N  
ATOM   3165  CA  ASP   202      53.426  39.534  45.370  1.00  0.00           C  
ATOM   3166  C   ASP   202      52.362  38.646  45.921  1.00  0.00           C  
ATOM   3167  O   ASP   202      51.777  37.829  45.196  1.00  0.00           O  
ATOM   3168  CB  ASP   202      52.734  40.584  44.497  1.00  0.00           C  
ATOM   3169  CG  ASP   202      51.624  41.374  45.225  1.00  0.00           C  
ATOM   3170  OD1 ASP   202      51.517  41.396  46.430  1.00  0.00           O  
ATOM   3171  OD2 ASP   202      50.947  42.194  44.504  1.00  0.00           O1-
ATOM   3172  H   ASP   202      54.143  37.867  44.412  1.00  0.00           H  
ATOM   3173  HA  ASP   202      53.880  40.160  46.138  1.00  0.00           H  
ATOM   3174  HB2 ASP   202      53.470  41.345  44.238  1.00  0.00           H  
ATOM   3175  HB3 ASP   202      52.271  40.077  43.649  1.00  0.00           H  
ATOM   3176  N   PHE   203      52.008  38.775  47.241  1.00  0.00           N  
ATOM   3177  CA  PHE   203      50.912  38.040  47.876  1.00  0.00           C  
ATOM   3178  C   PHE   203      49.518  38.492  47.442  1.00  0.00           C  
ATOM   3179  O   PHE   203      48.559  37.735  47.578  1.00  0.00           O  
ATOM   3180  CB  PHE   203      51.179  37.861  49.385  1.00  0.00           C  
ATOM   3181  CG  PHE   203      51.283  39.076  50.334  1.00  0.00           C  
ATOM   3182  CD1 PHE   203      51.379  40.448  49.877  1.00  0.00           C  
ATOM   3183  CE1 PHE   203      51.534  41.462  50.780  1.00  0.00           C  
ATOM   3184  CZ  PHE   203      51.652  41.137  52.152  1.00  0.00           C  
ATOM   3185  CE2 PHE   203      51.440  39.818  52.591  1.00  0.00           C  
ATOM   3186  CD2 PHE   203      51.268  38.785  51.737  1.00  0.00           C  
ATOM   3187  H   PHE   203      52.623  39.367  47.781  1.00  0.00           H  
ATOM   3188  HA  PHE   203      50.910  37.025  47.478  1.00  0.00           H  
ATOM   3189  HB2 PHE   203      50.364  37.240  49.754  1.00  0.00           H  
ATOM   3190  HB3 PHE   203      52.055  37.235  49.555  1.00  0.00           H  
ATOM   3191  HD1 PHE   203      51.314  40.676  48.824  1.00  0.00           H  
ATOM   3192  HE1 PHE   203      51.632  42.498  50.492  1.00  0.00           H  
ATOM   3193  HZ  PHE   203      52.023  41.872  52.852  1.00  0.00           H  
ATOM   3194  HE2 PHE   203      51.621  39.576  53.628  1.00  0.00           H  
ATOM   3195  HD2 PHE   203      51.279  37.801  52.181  1.00  0.00           H  
ATOM   3196  N   HIS   204      49.263  39.610  46.780  1.00  0.00           N  
ATOM   3197  CA  HIS   204      47.891  39.904  46.236  1.00  0.00           C  
ATOM   3198  C   HIS   204      47.532  38.881  45.144  1.00  0.00           C  
ATOM   3199  O   HIS   204      48.482  38.358  44.587  1.00  0.00           O  
ATOM   3200  CB  HIS   204      47.673  41.353  45.697  1.00  0.00           C  
ATOM   3201  CG  HIS   204      48.014  42.418  46.697  1.00  0.00           C  
ATOM   3202  ND1 HIS   204      49.256  43.028  46.675  1.00  0.00           N1+
ATOM   3203  CE1 HIS   204      49.144  44.104  47.536  1.00  0.00           C  
ATOM   3204  NE2 HIS   204      47.941  44.142  48.118  1.00  0.00           N  
ATOM   3205  CD2 HIS   204      47.221  43.116  47.602  1.00  0.00           C  
ATOM   3206  H   HIS   204      49.946  40.354  46.760  1.00  0.00           H  
ATOM   3207  HA  HIS   204      47.126  39.754  46.997  1.00  0.00           H  
ATOM   3208  HB2 HIS   204      48.358  41.517  44.865  1.00  0.00           H  
ATOM   3209  HB3 HIS   204      46.639  41.533  45.401  1.00  0.00           H  
ATOM   3210  HD1 HIS   204      50.018  42.789  46.056  1.00  0.00           H  
ATOM   3211  HE1 HIS   204      49.959  44.810  47.594  1.00  0.00           H  
ATOM   3212  HE2 HIS   204      47.661  44.810  48.822  1.00  0.00           H  
ATOM   3213  HD2 HIS   204      46.211  42.969  47.953  1.00  0.00           H  
ATOM   3214  N   ILE   205      46.225  38.742  44.796  1.00  0.00           N  
ATOM   3215  CA  ILE   205      45.762  38.097  43.580  1.00  0.00           C  
ATOM   3216  C   ILE   205      45.143  39.067  42.546  1.00  0.00           C  
ATOM   3217  O   ILE   205      44.641  40.110  42.945  1.00  0.00           O  
ATOM   3218  CB  ILE   205      44.729  37.005  43.900  1.00  0.00           C  
ATOM   3219  CG2 ILE   205      43.768  36.619  42.810  1.00  0.00           C  
ATOM   3220  CG1 ILE   205      45.351  35.749  44.388  1.00  0.00           C  
ATOM   3221  CD1 ILE   205      44.589  34.722  45.186  1.00  0.00           C  
ATOM   3222  H   ILE   205      45.553  39.096  45.461  1.00  0.00           H  
ATOM   3223  HA  ILE   205      46.569  37.548  43.097  1.00  0.00           H  
ATOM   3224  HB  ILE   205      44.152  37.442  44.715  1.00  0.00           H  
ATOM   3225 HG21 ILE   205      44.348  36.256  41.961  1.00  0.00           H  
ATOM   3226 HG22 ILE   205      43.000  35.898  43.091  1.00  0.00           H  
ATOM   3227 HG23 ILE   205      43.145  37.413  42.399  1.00  0.00           H  
ATOM   3228 HG12 ILE   205      45.783  35.186  43.561  1.00  0.00           H  
ATOM   3229 HG13 ILE   205      46.254  35.985  44.951  1.00  0.00           H  
ATOM   3230 HD11 ILE   205      43.954  35.194  45.936  1.00  0.00           H  
ATOM   3231 HD12 ILE   205      43.952  34.073  44.585  1.00  0.00           H  
ATOM   3232 HD13 ILE   205      45.258  34.105  45.786  1.00  0.00           H  
ATOM   3233  N   TYR   206      45.384  38.863  41.268  1.00  0.00           N  
ATOM   3234  CA  TYR   206      45.055  39.768  40.101  1.00  0.00           C  
ATOM   3235  C   TYR   206      43.964  39.160  39.212  1.00  0.00           C  
ATOM   3236  O   TYR   206      43.728  37.950  39.235  1.00  0.00           O  
ATOM   3237  CB  TYR   206      46.237  40.079  39.188  1.00  0.00           C  
ATOM   3238  CG  TYR   206      47.274  40.940  39.911  1.00  0.00           C  
ATOM   3239  CD1 TYR   206      48.069  40.258  40.859  1.00  0.00           C  
ATOM   3240  CE1 TYR   206      48.872  41.043  41.764  1.00  0.00           C  
ATOM   3241  CZ  TYR   206      48.734  42.512  41.678  1.00  0.00           C  
ATOM   3242  OH  TYR   206      49.373  43.293  42.631  1.00  0.00           O  
ATOM   3243  CE2 TYR   206      47.908  43.096  40.746  1.00  0.00           C  
ATOM   3244  CD2 TYR   206      47.214  42.351  39.830  1.00  0.00           C  
ATOM   3245  H   TYR   206      46.014  38.097  41.078  1.00  0.00           H  
ATOM   3246  HA  TYR   206      44.557  40.645  40.514  1.00  0.00           H  
ATOM   3247  HB2 TYR   206      46.727  39.149  38.899  1.00  0.00           H  
ATOM   3248  HB3 TYR   206      45.973  40.716  38.343  1.00  0.00           H  
ATOM   3249  HD1 TYR   206      48.013  39.187  40.990  1.00  0.00           H  
ATOM   3250  HE1 TYR   206      49.470  40.691  42.591  1.00  0.00           H  
ATOM   3251  HH  TYR   206      49.724  42.820  43.389  1.00  0.00           H  
ATOM   3252  HE2 TYR   206      47.838  44.173  40.787  1.00  0.00           H  
ATOM   3253  HD2 TYR   206      46.561  42.850  39.130  1.00  0.00           H  
ATOM   3254  N   VAL   207      43.395  40.050  38.394  1.00  0.00           N  
ATOM   3255  CA  VAL   207      42.378  39.668  37.407  1.00  0.00           C  
ATOM   3256  C   VAL   207      42.814  40.189  36.016  1.00  0.00           C  
ATOM   3257  O   VAL   207      42.999  41.363  35.736  1.00  0.00           O  
ATOM   3258  CB  VAL   207      41.060  40.248  37.897  1.00  0.00           C  
ATOM   3259  CG1 VAL   207      39.895  39.811  37.027  1.00  0.00           C  
ATOM   3260  CG2 VAL   207      40.627  39.888  39.328  1.00  0.00           C  
ATOM   3261  H   VAL   207      43.651  41.027  38.424  1.00  0.00           H  
ATOM   3262  HA  VAL   207      42.448  38.583  37.332  1.00  0.00           H  
ATOM   3263  HB  VAL   207      41.126  41.323  37.729  1.00  0.00           H  
ATOM   3264 HG11 VAL   207      38.962  40.220  37.415  1.00  0.00           H  
ATOM   3265 HG12 VAL   207      40.059  39.986  35.963  1.00  0.00           H  
ATOM   3266 HG13 VAL   207      39.818  38.726  36.951  1.00  0.00           H  
ATOM   3267 HG21 VAL   207      39.703  40.339  39.689  1.00  0.00           H  
ATOM   3268 HG22 VAL   207      40.479  38.816  39.462  1.00  0.00           H  
ATOM   3269 HG23 VAL   207      41.361  40.190  40.075  1.00  0.00           H  
ATOM   3270  N   TYR   208      42.772  39.349  34.970  1.00  0.00           N  
ATOM   3271  CA  TYR   208      43.159  39.739  33.582  1.00  0.00           C  
ATOM   3272  C   TYR   208      42.211  39.285  32.431  1.00  0.00           C  
ATOM   3273  O   TYR   208      41.742  38.130  32.434  1.00  0.00           O  
ATOM   3274  CB  TYR   208      44.554  39.212  33.299  1.00  0.00           C  
ATOM   3275  CG  TYR   208      45.698  40.040  33.860  1.00  0.00           C  
ATOM   3276  CD1 TYR   208      46.564  40.731  33.015  1.00  0.00           C  
ATOM   3277  CE1 TYR   208      47.705  41.450  33.536  1.00  0.00           C  
ATOM   3278  CZ  TYR   208      47.887  41.458  34.894  1.00  0.00           C  
ATOM   3279  OH  TYR   208      48.980  42.137  35.398  1.00  0.00           O  
ATOM   3280  CE2 TYR   208      47.078  40.703  35.795  1.00  0.00           C  
ATOM   3281  CD2 TYR   208      45.967  40.005  35.259  1.00  0.00           C  
ATOM   3282  H   TYR   208      42.275  38.475  35.066  1.00  0.00           H  
ATOM   3283  HA  TYR   208      43.205  40.796  33.320  1.00  0.00           H  
ATOM   3284  HB2 TYR   208      44.612  38.193  33.682  1.00  0.00           H  
ATOM   3285  HB3 TYR   208      44.703  39.218  32.219  1.00  0.00           H  
ATOM   3286  HD1 TYR   208      46.436  40.574  31.955  1.00  0.00           H  
ATOM   3287  HE1 TYR   208      48.314  41.920  32.777  1.00  0.00           H  
ATOM   3288  HH  TYR   208      49.397  42.630  34.686  1.00  0.00           H  
ATOM   3289  HE2 TYR   208      47.378  40.697  36.832  1.00  0.00           H  
ATOM   3290  HD2 TYR   208      45.393  39.455  35.990  1.00  0.00           H  
ATOM   3291  N   ASP   209      41.953  40.117  31.429  1.00  0.00           N  
ATOM   3292  CA  ASP   209      41.201  39.809  30.242  1.00  0.00           C  
ATOM   3293  C   ASP   209      41.995  39.028  29.196  1.00  0.00           C  
ATOM   3294  O   ASP   209      42.319  39.505  28.155  1.00  0.00           O  
ATOM   3295  CB  ASP   209      40.359  41.011  29.622  1.00  0.00           C  
ATOM   3296  CG  ASP   209      40.871  42.489  29.672  1.00  0.00           C  
ATOM   3297  OD1 ASP   209      42.063  42.748  29.632  1.00  0.00           O  
ATOM   3298  OD2 ASP   209      40.019  43.436  29.620  1.00  0.00           O1-
ATOM   3299  H   ASP   209      42.191  41.094  31.522  1.00  0.00           H  
ATOM   3300  HA  ASP   209      40.450  39.074  30.532  1.00  0.00           H  
ATOM   3301  HB2 ASP   209      40.083  40.720  28.608  1.00  0.00           H  
ATOM   3302  HB3 ASP   209      39.415  40.996  30.166  1.00  0.00           H  
ATOM   3303  N   LEU   210      42.423  37.792  29.462  1.00  0.00           N  
ATOM   3304  CA  LEU   210      43.376  36.990  28.645  1.00  0.00           C  
ATOM   3305  C   LEU   210      43.065  36.805  27.176  1.00  0.00           C  
ATOM   3306  O   LEU   210      43.909  36.473  26.340  1.00  0.00           O  
ATOM   3307  CB  LEU   210      43.611  35.616  29.258  1.00  0.00           C  
ATOM   3308  CG  LEU   210      44.153  35.757  30.696  1.00  0.00           C  
ATOM   3309  CD1 LEU   210      44.657  34.399  31.156  1.00  0.00           C  
ATOM   3310  CD2 LEU   210      45.439  36.680  30.926  1.00  0.00           C  
ATOM   3311  H   LEU   210      41.946  37.330  30.223  1.00  0.00           H  
ATOM   3312  HA  LEU   210      44.295  37.574  28.662  1.00  0.00           H  
ATOM   3313  HB2 LEU   210      42.665  35.079  29.318  1.00  0.00           H  
ATOM   3314  HB3 LEU   210      44.332  35.148  28.587  1.00  0.00           H  
ATOM   3315  HG  LEU   210      43.355  36.071  31.369  1.00  0.00           H  
ATOM   3316 HD11 LEU   210      45.515  34.052  30.580  1.00  0.00           H  
ATOM   3317 HD12 LEU   210      44.886  34.471  32.219  1.00  0.00           H  
ATOM   3318 HD13 LEU   210      43.896  33.622  31.084  1.00  0.00           H  
ATOM   3319 HD21 LEU   210      45.694  36.738  31.984  1.00  0.00           H  
ATOM   3320 HD22 LEU   210      46.225  36.238  30.314  1.00  0.00           H  
ATOM   3321 HD23 LEU   210      45.166  37.664  30.545  1.00  0.00           H  
ATOM   3322  N   VAL   211      41.784  36.852  26.815  1.00  0.00           N  
ATOM   3323  CA  VAL   211      41.274  36.742  25.524  1.00  0.00           C  
ATOM   3324  C   VAL   211      41.742  37.942  24.601  1.00  0.00           C  
ATOM   3325  O   VAL   211      42.154  37.731  23.504  1.00  0.00           O  
ATOM   3326  CB  VAL   211      39.725  36.698  25.410  1.00  0.00           C  
ATOM   3327  CG1 VAL   211      39.241  36.479  23.935  1.00  0.00           C  
ATOM   3328  CG2 VAL   211      39.194  35.534  26.284  1.00  0.00           C  
ATOM   3329  H   VAL   211      41.145  37.167  27.531  1.00  0.00           H  
ATOM   3330  HA  VAL   211      41.693  35.834  25.090  1.00  0.00           H  
ATOM   3331  HB  VAL   211      39.260  37.616  25.772  1.00  0.00           H  
ATOM   3332 HG11 VAL   211      39.162  37.478  23.507  1.00  0.00           H  
ATOM   3333 HG12 VAL   211      39.867  35.794  23.364  1.00  0.00           H  
ATOM   3334 HG13 VAL   211      38.282  35.962  23.977  1.00  0.00           H  
ATOM   3335 HG21 VAL   211      38.110  35.635  26.339  1.00  0.00           H  
ATOM   3336 HG22 VAL   211      39.511  34.637  25.751  1.00  0.00           H  
ATOM   3337 HG23 VAL   211      39.660  35.365  27.255  1.00  0.00           H  
ATOM   3338  N   LYS   212      41.781  39.232  25.097  1.00  0.00           N  
ATOM   3339  CA  LYS   212      42.334  40.438  24.465  1.00  0.00           C  
ATOM   3340  C   LYS   212      43.817  40.670  24.878  1.00  0.00           C  
ATOM   3341  O   LYS   212      44.141  40.871  26.015  1.00  0.00           O  
ATOM   3342  CB  LYS   212      41.386  41.614  24.820  1.00  0.00           C  
ATOM   3343  CG  LYS   212      39.870  41.344  24.540  1.00  0.00           C  
ATOM   3344  CD  LYS   212      39.508  41.324  23.084  1.00  0.00           C  
ATOM   3345  CE  LYS   212      38.004  41.240  22.934  1.00  0.00           C  
ATOM   3346  NZ  LYS   212      37.639  41.861  21.654  1.00  0.00           N1+
ATOM   3347  H   LYS   212      41.593  39.394  26.076  1.00  0.00           H  
ATOM   3348  HA  LYS   212      42.322  40.363  23.377  1.00  0.00           H  
ATOM   3349  HB2 LYS   212      41.522  41.905  25.862  1.00  0.00           H  
ATOM   3350  HB3 LYS   212      41.573  42.534  24.267  1.00  0.00           H  
ATOM   3351  HG2 LYS   212      39.498  40.442  25.024  1.00  0.00           H  
ATOM   3352  HG3 LYS   212      39.391  42.169  25.069  1.00  0.00           H  
ATOM   3353  HD2 LYS   212      39.901  42.237  22.635  1.00  0.00           H  
ATOM   3354  HD3 LYS   212      39.982  40.438  22.661  1.00  0.00           H  
ATOM   3355  HE2 LYS   212      37.706  40.193  22.882  1.00  0.00           H  
ATOM   3356  HE3 LYS   212      37.625  41.730  23.831  1.00  0.00           H  
ATOM   3357  HZ1 LYS   212      38.001  41.309  20.889  1.00  0.00           H  
ATOM   3358  HZ2 LYS   212      36.640  41.726  21.710  1.00  0.00           H  
ATOM   3359  HZ3 LYS   212      37.781  42.855  21.547  1.00  0.00           H  
ATOM   3360  N   NME   213      44.743  40.622  23.892  1.00  0.00           N  
ATOM   3361  C   NME   213      46.156  40.836  24.076  1.00  0.00           C  
ATOM   3362  H   NME   213      44.535  40.499  22.911  1.00  0.00           H  
ATOM   3363  H1  NME   213      46.668  40.815  23.114  1.00  0.00           H  
ATOM   3364  H2  NME   213      46.359  41.852  24.415  1.00  0.00           H  
ATOM   3365  H3  NME   213      46.492  40.043  24.745  1.00  0.00           H  
TER    3366      NME   213
CONECT 3361 3363 3364 3365
CONECT 3363 3361
CONECT 3364 3361
CONECT 3365 3361
END   
