# Supplementary material for: Exploring Aromatic Cage Flexibility Using Cosolvent Molecular Dynamics Simulations—An In-Silico Case Study of Tudor Domains
Source: J Chem Inf Model. 2024 May 21;64(11):4553–69. doi: 10.1021/acs.jcim.4c00298 (PMC11167732; doi:10.1021/acs.jcim.4c00298)
Supplement: Supplementary file 2 — ci4c00298_si_002.zip [file ci4c00298_si_002.zip › SPIN1/cluster_representatives/domain1/03_PRL_rep_c0.pdb]

TITLE     rep03.c0
REMARK   4      COMPLIES WITH FORMAT V. 3.0, 1-DEC-2006
REMARK 888
REMARK 888 WRITTEN BY MAESTRO (A PRODUCT OF SCHRODINGER, LLC)
ATOM      1  CH3 ACE     1      40.840  14.348  62.386  1.00  0.00           C  
ATOM      2  C   ACE     1      41.464  15.662  62.250  1.00  0.00           C  
ATOM      3  O   ACE     1      41.442  16.423  63.220  1.00  0.00           O  
ATOM      4  H1  ACE     1      40.984  14.108  63.439  1.00  0.00           H  
ATOM      5  H2  ACE     1      39.829  14.463  61.995  1.00  0.00           H  
ATOM      6  H3  ACE     1      41.443  13.661  61.793  1.00  0.00           H  
ATOM      7  N   ARG     2      41.915  16.033  61.021  1.00  0.00           N  
ATOM      8  CA  ARG     2      42.626  17.332  60.703  1.00  0.00           C  
ATOM      9  C   ARG     2      41.742  18.502  60.993  1.00  0.00           C  
ATOM     10  O   ARG     2      40.634  18.574  60.460  1.00  0.00           O  
ATOM     11  CB  ARG     2      43.151  17.328  59.264  1.00  0.00           C  
ATOM     12  CG  ARG     2      44.170  18.439  58.917  1.00  0.00           C  
ATOM     13  CD  ARG     2      44.500  18.316  57.481  1.00  0.00           C  
ATOM     14  NE  ARG     2      45.452  17.192  57.200  1.00  0.00           N  
ATOM     15  CZ  ARG     2      45.763  16.682  56.063  1.00  0.00           C  
ATOM     16  NH1 ARG     2      45.116  16.877  54.965  1.00  0.00           N  
ATOM     17  NH2 ARG     2      46.850  16.014  55.971  1.00  0.00           N1+
ATOM     18  H   ARG     2      41.718  15.397  60.261  1.00  0.00           H  
ATOM     19  HA  ARG     2      43.454  17.430  61.406  1.00  0.00           H  
ATOM     20  HB2 ARG     2      43.640  16.377  59.051  1.00  0.00           H  
ATOM     21  HB3 ARG     2      42.288  17.523  58.628  1.00  0.00           H  
ATOM     22  HG2 ARG     2      43.825  19.464  59.049  1.00  0.00           H  
ATOM     23  HG3 ARG     2      45.103  18.359  59.475  1.00  0.00           H  
ATOM     24  HD2 ARG     2      43.599  18.231  56.874  1.00  0.00           H  
ATOM     25  HD3 ARG     2      45.086  19.183  57.175  1.00  0.00           H  
ATOM     26  HE  ARG     2      46.150  16.980  57.898  1.00  0.00           H  
ATOM     27 HH11 ARG     2      44.171  17.230  55.010  1.00  0.00           H  
ATOM     28 HH12 ARG     2      45.473  16.523  54.089  1.00  0.00           H  
ATOM     29 HH21 ARG     2      47.283  15.813  56.861  1.00  0.00           H  
ATOM     30 HH22 ARG     2      47.192  15.602  55.114  1.00  0.00           H  
ATOM     31  N   ARG     3      42.342  19.537  61.584  1.00  0.00           N  
ATOM     32  CA  ARG     3      41.781  20.831  61.886  1.00  0.00           C  
ATOM     33  C   ARG     3      41.294  21.605  60.695  1.00  0.00           C  
ATOM     34  O   ARG     3      42.161  21.953  59.856  1.00  0.00           O  
ATOM     35  CB  ARG     3      42.890  21.572  62.688  1.00  0.00           C  
ATOM     36  CG  ARG     3      42.508  22.942  63.364  1.00  0.00           C  
ATOM     37  CD  ARG     3      43.522  23.255  64.489  1.00  0.00           C  
ATOM     38  NE  ARG     3      43.159  24.490  65.212  1.00  0.00           N  
ATOM     39  CZ  ARG     3      43.550  24.848  66.435  1.00  0.00           C  
ATOM     40  NH1 ARG     3      44.326  24.073  67.184  1.00  0.00           N  
ATOM     41  NH2 ARG     3      43.135  25.921  67.031  1.00  0.00           N1+
ATOM     42  H   ARG     3      43.305  19.389  61.851  1.00  0.00           H  
ATOM     43  HA  ARG     3      41.011  20.603  62.623  1.00  0.00           H  
ATOM     44  HB2 ARG     3      43.225  20.953  63.520  1.00  0.00           H  
ATOM     45  HB3 ARG     3      43.692  21.744  61.969  1.00  0.00           H  
ATOM     46  HG2 ARG     3      42.436  23.800  62.695  1.00  0.00           H  
ATOM     47  HG3 ARG     3      41.514  22.799  63.787  1.00  0.00           H  
ATOM     48  HD2 ARG     3      43.711  22.429  65.173  1.00  0.00           H  
ATOM     49  HD3 ARG     3      44.544  23.365  64.125  1.00  0.00           H  
ATOM     50  HE  ARG     3      42.534  25.158  64.784  1.00  0.00           H  
ATOM     51 HH11 ARG     3      44.305  23.147  66.782  1.00  0.00           H  
ATOM     52 HH12 ARG     3      44.767  24.390  68.036  1.00  0.00           H  
ATOM     53 HH21 ARG     3      42.722  26.619  66.428  1.00  0.00           H  
ATOM     54 HH22 ARG     3      43.514  26.072  67.955  1.00  0.00           H  
ATOM     55  N   ASN     4      40.053  21.936  60.688  1.00  0.00           N  
ATOM     56  CA  ASN     4      39.389  22.574  59.527  1.00  0.00           C  
ATOM     57  C   ASN     4      39.873  24.066  59.427  1.00  0.00           C  
ATOM     58  O   ASN     4      40.018  24.726  60.526  1.00  0.00           O  
ATOM     59  CB  ASN     4      37.896  22.294  59.662  1.00  0.00           C  
ATOM     60  CG  ASN     4      36.961  23.089  58.743  1.00  0.00           C  
ATOM     61  OD1 ASN     4      37.103  23.184  57.532  1.00  0.00           O  
ATOM     62  ND2 ASN     4      36.098  23.915  59.294  1.00  0.00           N  
ATOM     63  H   ASN     4      39.479  21.680  61.479  1.00  0.00           H  
ATOM     64  HA  ASN     4      39.647  22.101  58.579  1.00  0.00           H  
ATOM     65  HB2 ASN     4      37.642  21.252  59.466  1.00  0.00           H  
ATOM     66  HB3 ASN     4      37.618  22.605  60.669  1.00  0.00           H  
ATOM     67 HD21 ASN     4      36.195  24.079  60.286  1.00  0.00           H  
ATOM     68 HD22 ASN     4      35.503  24.520  58.747  1.00  0.00           H  
ATOM     69  N   ILE     5      40.111  24.547  58.197  1.00  0.00           N  
ATOM     70  CA  ILE     5      40.597  25.890  57.949  1.00  0.00           C  
ATOM     71  C   ILE     5      39.866  26.748  56.901  1.00  0.00           C  
ATOM     72  O   ILE     5      39.734  27.954  57.106  1.00  0.00           O  
ATOM     73  CB  ILE     5      42.124  25.898  57.651  1.00  0.00           C  
ATOM     74  CG2 ILE     5      42.453  25.333  56.244  1.00  0.00           C  
ATOM     75  CG1 ILE     5      42.708  27.246  57.916  1.00  0.00           C  
ATOM     76  CD1 ILE     5      44.194  27.425  58.029  1.00  0.00           C  
ATOM     77  H   ILE     5      39.965  23.958  57.389  1.00  0.00           H  
ATOM     78  HA  ILE     5      40.500  26.485  58.857  1.00  0.00           H  
ATOM     79  HB  ILE     5      42.576  25.236  58.389  1.00  0.00           H  
ATOM     80 HG21 ILE     5      43.526  25.175  56.138  1.00  0.00           H  
ATOM     81 HG22 ILE     5      42.095  24.314  56.097  1.00  0.00           H  
ATOM     82 HG23 ILE     5      42.139  26.020  55.458  1.00  0.00           H  
ATOM     83 HG12 ILE     5      42.373  27.856  57.076  1.00  0.00           H  
ATOM     84 HG13 ILE     5      42.357  27.636  58.871  1.00  0.00           H  
ATOM     85 HD11 ILE     5      44.644  26.757  58.763  1.00  0.00           H  
ATOM     86 HD12 ILE     5      44.665  27.418  57.047  1.00  0.00           H  
ATOM     87 HD13 ILE     5      44.326  28.446  58.388  1.00  0.00           H  
ATOM     88  N   VAL     6      39.182  26.221  55.910  1.00  0.00           N  
ATOM     89  CA  VAL     6      38.392  26.979  54.970  1.00  0.00           C  
ATOM     90  C   VAL     6      37.226  27.730  55.674  1.00  0.00           C  
ATOM     91  O   VAL     6      36.443  27.123  56.362  1.00  0.00           O  
ATOM     92  CB  VAL     6      38.107  26.173  53.674  1.00  0.00           C  
ATOM     93  CG1 VAL     6      37.239  27.055  52.722  1.00  0.00           C  
ATOM     94  CG2 VAL     6      39.429  25.709  52.975  1.00  0.00           C  
ATOM     95  H   VAL     6      39.340  25.237  55.746  1.00  0.00           H  
ATOM     96  HA  VAL     6      38.985  27.815  54.597  1.00  0.00           H  
ATOM     97  HB  VAL     6      37.539  25.294  53.979  1.00  0.00           H  
ATOM     98 HG11 VAL     6      36.440  27.477  53.332  1.00  0.00           H  
ATOM     99 HG12 VAL     6      37.856  27.844  52.291  1.00  0.00           H  
ATOM    100 HG13 VAL     6      36.694  26.517  51.947  1.00  0.00           H  
ATOM    101 HG21 VAL     6      40.089  26.557  52.792  1.00  0.00           H  
ATOM    102 HG22 VAL     6      39.841  24.924  53.610  1.00  0.00           H  
ATOM    103 HG23 VAL     6      39.023  25.318  52.042  1.00  0.00           H  
ATOM    104  N   GLY     7      37.230  29.053  55.457  1.00  0.00           N  
ATOM    105  CA  GLY     7      36.315  29.916  56.232  1.00  0.00           C  
ATOM    106  C   GLY     7      36.795  30.573  57.509  1.00  0.00           C  
ATOM    107  O   GLY     7      36.176  31.493  58.106  1.00  0.00           O  
ATOM    108  H   GLY     7      37.972  29.443  54.894  1.00  0.00           H  
ATOM    109  HA2 GLY     7      35.808  30.660  55.618  1.00  0.00           H  
ATOM    110  HA3 GLY     7      35.501  29.273  56.564  1.00  0.00           H  
ATOM    111  N   CYS     8      37.885  30.029  58.080  1.00  0.00           N  
ATOM    112  CA  CYS     8      38.235  30.268  59.507  1.00  0.00           C  
ATOM    113  C   CYS     8      39.032  31.570  59.754  1.00  0.00           C  
ATOM    114  O   CYS     8      39.777  32.089  58.920  1.00  0.00           O  
ATOM    115  CB  CYS     8      38.883  28.929  59.993  1.00  0.00           C  
ATOM    116  SG  CYS     8      37.697  27.503  59.777  1.00  0.00           S  
ATOM    117  H   CYS     8      38.356  29.267  57.614  1.00  0.00           H  
ATOM    118  HA  CYS     8      37.271  30.432  59.988  1.00  0.00           H  
ATOM    119  HB2 CYS     8      39.878  28.872  59.551  1.00  0.00           H  
ATOM    120  HB3 CYS     8      39.085  28.980  61.063  1.00  0.00           H  
ATOM    121  HG  CYS     8      38.143  27.044  58.604  1.00  0.00           H  
ATOM    122  N   ARG     9      38.952  32.149  60.977  1.00  0.00           N  
ATOM    123  CA  ARG     9      39.849  33.142  61.548  1.00  0.00           C  
ATOM    124  C   ARG     9      41.276  32.564  61.741  1.00  0.00           C  
ATOM    125  O   ARG     9      41.447  31.405  62.221  1.00  0.00           O  
ATOM    126  CB  ARG     9      39.282  33.566  62.911  1.00  0.00           C  
ATOM    127  CG  ARG     9      38.080  34.499  62.670  1.00  0.00           C  
ATOM    128  CD  ARG     9      38.484  35.718  61.796  1.00  0.00           C  
ATOM    129  NE  ARG     9      39.646  36.490  62.279  1.00  0.00           N  
ATOM    130  CZ  ARG     9      39.848  37.796  62.108  1.00  0.00           C  
ATOM    131  NH1 ARG     9      39.087  38.544  61.447  1.00  0.00           N  
ATOM    132  NH2 ARG     9      40.900  38.358  62.593  1.00  0.00           N1+
ATOM    133  H   ARG     9      38.144  31.834  61.494  1.00  0.00           H  
ATOM    134  HA  ARG     9      39.932  33.945  60.816  1.00  0.00           H  
ATOM    135  HB2 ARG     9      39.121  32.729  63.590  1.00  0.00           H  
ATOM    136  HB3 ARG     9      40.059  34.242  63.267  1.00  0.00           H  
ATOM    137  HG2 ARG     9      37.182  34.004  62.303  1.00  0.00           H  
ATOM    138  HG3 ARG     9      37.789  34.862  63.656  1.00  0.00           H  
ATOM    139  HD2 ARG     9      38.675  35.537  60.739  1.00  0.00           H  
ATOM    140  HD3 ARG     9      37.634  36.394  61.696  1.00  0.00           H  
ATOM    141  HE  ARG     9      40.373  35.955  62.731  1.00  0.00           H  
ATOM    142 HH11 ARG     9      38.214  38.308  60.996  1.00  0.00           H  
ATOM    143 HH12 ARG     9      39.558  39.375  61.119  1.00  0.00           H  
ATOM    144 HH21 ARG     9      41.526  37.764  63.118  1.00  0.00           H  
ATOM    145 HH22 ARG     9      41.054  39.346  62.452  1.00  0.00           H  
ATOM    146  N   ILE    10      42.355  33.206  61.255  1.00  0.00           N  
ATOM    147  CA  ILE    10      43.813  32.831  61.410  1.00  0.00           C  
ATOM    148  C   ILE    10      44.663  34.005  61.741  1.00  0.00           C  
ATOM    149  O   ILE    10      44.210  35.160  61.619  1.00  0.00           O  
ATOM    150  CB  ILE    10      44.345  32.169  60.108  1.00  0.00           C  
ATOM    151  CG2 ILE    10      43.764  30.801  59.833  1.00  0.00           C  
ATOM    152  CG1 ILE    10      44.199  33.061  58.802  1.00  0.00           C  
ATOM    153  CD1 ILE    10      45.114  32.772  57.663  1.00  0.00           C  
ATOM    154  H   ILE    10      42.240  34.001  60.643  1.00  0.00           H  
ATOM    155  HA  ILE    10      43.844  32.121  62.236  1.00  0.00           H  
ATOM    156  HB  ILE    10      45.412  32.008  60.262  1.00  0.00           H  
ATOM    157 HG21 ILE    10      44.271  30.194  60.583  1.00  0.00           H  
ATOM    158 HG22 ILE    10      42.683  30.901  59.931  1.00  0.00           H  
ATOM    159 HG23 ILE    10      44.066  30.437  58.851  1.00  0.00           H  
ATOM    160 HG12 ILE    10      43.147  33.076  58.518  1.00  0.00           H  
ATOM    161 HG13 ILE    10      44.446  34.076  59.113  1.00  0.00           H  
ATOM    162 HD11 ILE    10      44.970  33.385  56.774  1.00  0.00           H  
ATOM    163 HD12 ILE    10      46.157  32.914  57.948  1.00  0.00           H  
ATOM    164 HD13 ILE    10      45.026  31.716  57.409  1.00  0.00           H  
ATOM    165  N   GLN    11      45.910  33.823  62.264  1.00  0.00           N  
ATOM    166  CA  GLN    11      46.945  34.847  62.429  1.00  0.00           C  
ATOM    167  C   GLN    11      48.381  34.300  62.411  1.00  0.00           C  
ATOM    168  O   GLN    11      48.751  33.140  62.752  1.00  0.00           O  
ATOM    169  CB  GLN    11      46.745  35.659  63.767  1.00  0.00           C  
ATOM    170  CG  GLN    11      47.012  34.953  65.080  1.00  0.00           C  
ATOM    171  CD  GLN    11      46.934  36.017  66.238  1.00  0.00           C  
ATOM    172  OE1 GLN    11      46.816  37.213  66.026  1.00  0.00           O  
ATOM    173  NE2 GLN    11      47.162  35.602  67.445  1.00  0.00           N  
ATOM    174  H   GLN    11      46.171  32.869  62.472  1.00  0.00           H  
ATOM    175  HA  GLN    11      46.787  35.530  61.594  1.00  0.00           H  
ATOM    176  HB2 GLN    11      47.414  36.519  63.735  1.00  0.00           H  
ATOM    177  HB3 GLN    11      45.740  36.070  63.866  1.00  0.00           H  
ATOM    178  HG2 GLN    11      46.300  34.127  65.096  1.00  0.00           H  
ATOM    179  HG3 GLN    11      47.979  34.451  65.107  1.00  0.00           H  
ATOM    180 HE21 GLN    11      47.283  34.610  67.591  1.00  0.00           H  
ATOM    181 HE22 GLN    11      47.483  36.373  68.013  1.00  0.00           H  
ATOM    182  N   HIS    12      49.386  35.108  62.007  1.00  0.00           N  
ATOM    183  CA  HIS    12      50.782  34.727  61.786  1.00  0.00           C  
ATOM    184  C   HIS    12      51.733  35.899  61.590  1.00  0.00           C  
ATOM    185  O   HIS    12      51.290  36.991  61.304  1.00  0.00           O  
ATOM    186  CB  HIS    12      50.859  33.920  60.417  1.00  0.00           C  
ATOM    187  CG  HIS    12      50.679  34.665  59.104  1.00  0.00           C  
ATOM    188  ND1 HIS    12      51.517  35.535  58.480  1.00  0.00           N  
ATOM    189  CE1 HIS    12      50.968  35.988  57.363  1.00  0.00           C  
ATOM    190  NE2 HIS    12      49.790  35.361  57.113  1.00  0.00           N  
ATOM    191  CD2 HIS    12      49.600  34.605  58.231  1.00  0.00           C  
ATOM    192  H   HIS    12      49.235  36.094  61.846  1.00  0.00           H  
ATOM    193  HA  HIS    12      51.036  34.046  62.598  1.00  0.00           H  
ATOM    194  HB2 HIS    12      51.857  33.486  60.346  1.00  0.00           H  
ATOM    195  HB3 HIS    12      50.244  33.023  60.342  1.00  0.00           H  
ATOM    196  HD1 HIS    12      52.394  35.896  58.827  1.00  0.00           H  
ATOM    197  HE1 HIS    12      51.577  36.467  56.611  1.00  0.00           H  
ATOM    198  HD2 HIS    12      48.702  34.025  58.386  1.00  0.00           H  
ATOM    199  N   GLY    13      53.053  35.711  61.644  1.00  0.00           N  
ATOM    200  CA  GLY    13      54.062  36.729  61.371  1.00  0.00           C  
ATOM    201  C   GLY    13      54.562  36.599  59.932  1.00  0.00           C  
ATOM    202  O   GLY    13      54.196  35.592  59.274  1.00  0.00           O  
ATOM    203  H   GLY    13      53.370  34.752  61.676  1.00  0.00           H  
ATOM    204  HA2 GLY    13      53.646  37.686  61.686  1.00  0.00           H  
ATOM    205  HA3 GLY    13      54.860  36.521  62.083  1.00  0.00           H  
ATOM    206  N   TRP    14      55.138  37.670  59.377  1.00  0.00           N  
ATOM    207  CA  TRP    14      55.483  37.853  57.994  1.00  0.00           C  
ATOM    208  C   TRP    14      56.817  38.559  57.747  1.00  0.00           C  
ATOM    209  O   TRP    14      57.146  39.529  58.473  1.00  0.00           O  
ATOM    210  CB  TRP    14      54.302  38.596  57.404  1.00  0.00           C  
ATOM    211  CG  TRP    14      54.478  38.879  55.942  1.00  0.00           C  
ATOM    212  CD1 TRP    14      55.092  39.955  55.486  1.00  0.00           C  
ATOM    213  NE1 TRP    14      55.135  39.896  54.081  1.00  0.00           N  
ATOM    214  CE2 TRP    14      54.587  38.700  53.617  1.00  0.00           C  
ATOM    215  CZ2 TRP    14      54.482  38.097  52.329  1.00  0.00           C  
ATOM    216  CH2 TRP    14      53.875  36.838  52.269  1.00  0.00           C  
ATOM    217  CZ3 TRP    14      53.358  36.206  53.460  1.00  0.00           C  
ATOM    218  CE3 TRP    14      53.644  36.769  54.684  1.00  0.00           C  
ATOM    219  CD2 TRP    14      54.185  37.991  54.784  1.00  0.00           C  
ATOM    220  H   TRP    14      55.310  38.451  59.994  1.00  0.00           H  
ATOM    221  HA  TRP    14      55.589  36.864  57.548  1.00  0.00           H  
ATOM    222  HB2 TRP    14      53.385  38.029  57.566  1.00  0.00           H  
ATOM    223  HB3 TRP    14      54.164  39.497  58.001  1.00  0.00           H  
ATOM    224  HD1 TRP    14      55.570  40.731  56.066  1.00  0.00           H  
ATOM    225  HE1 TRP    14      55.486  40.618  53.469  1.00  0.00           H  
ATOM    226  HZ2 TRP    14      54.856  38.551  51.424  1.00  0.00           H  
ATOM    227  HH2 TRP    14      53.729  36.380  51.302  1.00  0.00           H  
ATOM    228  HZ3 TRP    14      52.882  35.242  53.355  1.00  0.00           H  
ATOM    229  HE3 TRP    14      53.388  36.224  55.581  1.00  0.00           H  
ATOM    230  N   LYS    15      57.573  38.094  56.752  1.00  0.00           N  
ATOM    231  CA  LYS    15      58.868  38.685  56.366  1.00  0.00           C  
ATOM    232  C   LYS    15      59.199  38.336  54.915  1.00  0.00           C  
ATOM    233  O   LYS    15      59.088  37.164  54.493  1.00  0.00           O  
ATOM    234  CB  LYS    15      60.067  38.122  57.180  1.00  0.00           C  
ATOM    235  CG  LYS    15      60.137  38.536  58.647  1.00  0.00           C  
ATOM    236  CD  LYS    15      61.513  38.209  59.343  1.00  0.00           C  
ATOM    237  CE  LYS    15      62.056  36.834  59.015  1.00  0.00           C  
ATOM    238  NZ  LYS    15      63.419  36.669  59.656  1.00  0.00           N1+
ATOM    239  H   LYS    15      57.094  37.354  56.259  1.00  0.00           H  
ATOM    240  HA  LYS    15      58.875  39.771  56.448  1.00  0.00           H  
ATOM    241  HB2 LYS    15      60.032  37.035  57.108  1.00  0.00           H  
ATOM    242  HB3 LYS    15      61.015  38.455  56.757  1.00  0.00           H  
ATOM    243  HG2 LYS    15      59.911  39.576  58.881  1.00  0.00           H  
ATOM    244  HG3 LYS    15      59.437  37.891  59.178  1.00  0.00           H  
ATOM    245  HD2 LYS    15      62.248  38.972  59.085  1.00  0.00           H  
ATOM    246  HD3 LYS    15      61.398  38.350  60.417  1.00  0.00           H  
ATOM    247  HE2 LYS    15      61.409  36.052  59.412  1.00  0.00           H  
ATOM    248  HE3 LYS    15      62.056  36.640  57.943  1.00  0.00           H  
ATOM    249  HZ1 LYS    15      63.925  35.797  59.597  1.00  0.00           H  
ATOM    250  HZ2 LYS    15      64.006  37.451  59.404  1.00  0.00           H  
ATOM    251  HZ3 LYS    15      63.429  36.776  60.660  1.00  0.00           H  
ATOM    252  N   GLU    16      59.656  39.266  54.142  1.00  0.00           N  
ATOM    253  CA  GLU    16      60.232  38.992  52.795  1.00  0.00           C  
ATOM    254  C   GLU    16      61.655  38.490  52.750  1.00  0.00           C  
ATOM    255  O   GLU    16      61.956  37.729  51.891  1.00  0.00           O  
ATOM    256  CB  GLU    16      60.094  40.259  51.922  1.00  0.00           C  
ATOM    257  CG  GLU    16      61.148  41.397  52.031  1.00  0.00           C  
ATOM    258  CD  GLU    16      61.806  41.596  53.425  1.00  0.00           C  
ATOM    259  OE1 GLU    16      61.175  41.500  54.506  1.00  0.00           O  
ATOM    260  OE2 GLU    16      63.035  41.863  53.484  1.00  0.00           O1-
ATOM    261  H   GLU    16      59.886  40.164  54.544  1.00  0.00           H  
ATOM    262  HA  GLU    16      59.699  38.182  52.296  1.00  0.00           H  
ATOM    263  HB2 GLU    16      60.171  39.865  50.908  1.00  0.00           H  
ATOM    264  HB3 GLU    16      59.126  40.741  52.061  1.00  0.00           H  
ATOM    265  HG2 GLU    16      61.970  41.081  51.388  1.00  0.00           H  
ATOM    266  HG3 GLU    16      60.739  42.322  51.624  1.00  0.00           H  
ATOM    267  N   GLY    17      62.471  38.744  53.814  1.00  0.00           N  
ATOM    268  CA  GLY    17      63.760  38.115  53.994  1.00  0.00           C  
ATOM    269  C   GLY    17      64.212  38.335  55.389  1.00  0.00           C  
ATOM    270  O   GLY    17      63.441  38.511  56.301  1.00  0.00           O  
ATOM    271  H   GLY    17      62.174  39.392  54.530  1.00  0.00           H  
ATOM    272  HA2 GLY    17      63.828  37.057  53.739  1.00  0.00           H  
ATOM    273  HA3 GLY    17      64.382  38.717  53.332  1.00  0.00           H  
ATOM    274  N   ASN    18      65.549  38.442  55.571  1.00  0.00           N  
ATOM    275  CA  ASN    18      66.071  38.776  56.934  1.00  0.00           C  
ATOM    276  C   ASN    18      65.578  40.146  57.371  1.00  0.00           C  
ATOM    277  O   ASN    18      65.074  40.962  56.559  1.00  0.00           O  
ATOM    278  CB  ASN    18      67.622  38.641  57.028  1.00  0.00           C  
ATOM    279  CG  ASN    18      68.301  39.672  56.091  1.00  0.00           C  
ATOM    280  OD1 ASN    18      67.813  40.684  55.639  1.00  0.00           O  
ATOM    281  ND2 ASN    18      69.541  39.454  55.890  1.00  0.00           N  
ATOM    282  H   ASN    18      66.254  38.263  54.870  1.00  0.00           H  
ATOM    283  HA  ASN    18      65.751  38.030  57.662  1.00  0.00           H  
ATOM    284  HB2 ASN    18      67.887  38.909  58.051  1.00  0.00           H  
ATOM    285  HB3 ASN    18      67.964  37.645  56.746  1.00  0.00           H  
ATOM    286 HD21 ASN    18      70.112  38.708  56.262  1.00  0.00           H  
ATOM    287 HD22 ASN    18      69.991  39.962  55.142  1.00  0.00           H  
ATOM    288  N   GLY    19      65.639  40.348  58.679  1.00  0.00           N  
ATOM    289  CA  GLY    19      65.072  41.563  59.366  1.00  0.00           C  
ATOM    290  C   GLY    19      64.061  41.195  60.497  1.00  0.00           C  
ATOM    291  O   GLY    19      63.818  39.964  60.653  1.00  0.00           O  
ATOM    292  H   GLY    19      66.048  39.683  59.320  1.00  0.00           H  
ATOM    293  HA2 GLY    19      65.821  42.306  59.637  1.00  0.00           H  
ATOM    294  HA3 GLY    19      64.554  42.134  58.595  1.00  0.00           H  
ATOM    295  N   PRO    20      63.577  42.113  61.333  1.00  0.00           N  
ATOM    296  CA  PRO    20      62.526  41.798  62.329  1.00  0.00           C  
ATOM    297  C   PRO    20      61.177  41.424  61.684  1.00  0.00           C  
ATOM    298  O   PRO    20      60.951  41.667  60.454  1.00  0.00           O  
ATOM    299  CD  PRO    20      63.879  43.494  61.292  1.00  0.00           C  
ATOM    300  CG  PRO    20      62.736  44.206  62.081  1.00  0.00           C  
ATOM    301  CB  PRO    20      62.310  43.139  63.036  1.00  0.00           C  
ATOM    302  HD2 PRO    20      63.846  43.913  60.286  1.00  0.00           H  
ATOM    303  HD3 PRO    20      64.785  43.617  61.886  1.00  0.00           H  
ATOM    304  HG2 PRO    20      61.969  44.489  61.360  1.00  0.00           H  
ATOM    305  HG3 PRO    20      63.076  45.090  62.621  1.00  0.00           H  
ATOM    306  HB2 PRO    20      61.243  43.196  63.250  1.00  0.00           H  
ATOM    307  HB3 PRO    20      62.903  43.246  63.945  1.00  0.00           H  
ATOM    308  HA  PRO    20      62.868  41.005  62.994  1.00  0.00           H  
ATOM    309  N   VAL    21      60.275  40.668  62.354  1.00  0.00           N  
ATOM    310  CA  VAL    21      58.934  40.221  61.889  1.00  0.00           C  
ATOM    311  C   VAL    21      57.961  41.383  61.905  1.00  0.00           C  
ATOM    312  O   VAL    21      58.149  42.348  62.661  1.00  0.00           O  
ATOM    313  CB  VAL    21      58.426  39.014  62.688  1.00  0.00           C  
ATOM    314  CG1 VAL    21      57.871  39.229  64.121  1.00  0.00           C  
ATOM    315  CG2 VAL    21      57.385  38.272  61.834  1.00  0.00           C  
ATOM    316  H   VAL    21      60.368  40.340  63.304  1.00  0.00           H  
ATOM    317  HA  VAL    21      58.992  39.976  60.828  1.00  0.00           H  
ATOM    318  HB  VAL    21      59.245  38.296  62.738  1.00  0.00           H  
ATOM    319 HG11 VAL    21      57.828  38.275  64.646  1.00  0.00           H  
ATOM    320 HG12 VAL    21      58.524  39.899  64.679  1.00  0.00           H  
ATOM    321 HG13 VAL    21      56.891  39.690  63.998  1.00  0.00           H  
ATOM    322 HG21 VAL    21      56.370  38.671  61.806  1.00  0.00           H  
ATOM    323 HG22 VAL    21      57.625  38.210  60.772  1.00  0.00           H  
ATOM    324 HG23 VAL    21      57.304  37.203  62.030  1.00  0.00           H  
ATOM    325  N   THR    22      56.905  41.288  61.089  1.00  0.00           N  
ATOM    326  CA  THR    22      55.626  41.911  61.358  1.00  0.00           C  
ATOM    327  C   THR    22      54.480  40.954  61.526  1.00  0.00           C  
ATOM    328  O   THR    22      54.468  39.960  60.847  1.00  0.00           O  
ATOM    329  CB  THR    22      55.271  42.953  60.265  1.00  0.00           C  
ATOM    330  CG2 THR    22      54.659  42.420  58.948  1.00  0.00           C  
ATOM    331  OG1 THR    22      54.228  43.740  60.815  1.00  0.00           O  
ATOM    332  H   THR    22      57.019  40.769  60.230  1.00  0.00           H  
ATOM    333  HA  THR    22      55.697  42.406  62.327  1.00  0.00           H  
ATOM    334  HB  THR    22      56.104  43.641  60.120  1.00  0.00           H  
ATOM    335 HG21 THR    22      53.829  41.743  59.152  1.00  0.00           H  
ATOM    336 HG22 THR    22      54.380  43.205  58.246  1.00  0.00           H  
ATOM    337 HG23 THR    22      55.415  41.846  58.413  1.00  0.00           H  
ATOM    338  HG1 THR    22      54.661  44.446  61.301  1.00  0.00           H  
ATOM    339  N   GLN    23      53.466  41.341  62.255  1.00  0.00           N  
ATOM    340  CA  GLN    23      52.241  40.557  62.539  1.00  0.00           C  
ATOM    341  C   GLN    23      51.035  40.796  61.517  1.00  0.00           C  
ATOM    342  O   GLN    23      50.609  41.934  61.164  1.00  0.00           O  
ATOM    343  CB  GLN    23      51.860  40.832  63.984  1.00  0.00           C  
ATOM    344  CG  GLN    23      52.870  40.289  64.972  1.00  0.00           C  
ATOM    345  CD  GLN    23      53.100  38.765  64.900  1.00  0.00           C  
ATOM    346  OE1 GLN    23      52.192  38.005  64.663  1.00  0.00           O  
ATOM    347  NE2 GLN    23      54.226  38.174  65.224  1.00  0.00           N  
ATOM    348  H   GLN    23      53.612  42.273  62.616  1.00  0.00           H  
ATOM    349  HA  GLN    23      52.522  39.520  62.351  1.00  0.00           H  
ATOM    350  HB2 GLN    23      51.662  41.873  64.238  1.00  0.00           H  
ATOM    351  HB3 GLN    23      50.964  40.212  64.012  1.00  0.00           H  
ATOM    352  HG2 GLN    23      53.869  40.671  64.763  1.00  0.00           H  
ATOM    353  HG3 GLN    23      52.697  40.581  66.007  1.00  0.00           H  
ATOM    354 HE21 GLN    23      54.944  38.766  65.617  1.00  0.00           H  
ATOM    355 HE22 GLN    23      54.056  37.234  65.553  1.00  0.00           H  
ATOM    356  N   TRP    24      50.447  39.678  61.035  1.00  0.00           N  
ATOM    357  CA  TRP    24      49.168  39.726  60.215  1.00  0.00           C  
ATOM    358  C   TRP    24      48.032  38.820  60.734  1.00  0.00           C  
ATOM    359  O   TRP    24      48.236  37.670  61.154  1.00  0.00           O  
ATOM    360  CB  TRP    24      49.378  39.452  58.707  1.00  0.00           C  
ATOM    361  CG  TRP    24      50.348  40.274  57.792  1.00  0.00           C  
ATOM    362  CD1 TRP    24      50.912  41.428  58.118  1.00  0.00           C  
ATOM    363  NE1 TRP    24      51.532  41.991  56.998  1.00  0.00           N  
ATOM    364  CE2 TRP    24      51.433  41.152  55.949  1.00  0.00           C  
ATOM    365  CZ2 TRP    24      51.945  41.161  54.593  1.00  0.00           C  
ATOM    366  CH2 TRP    24      51.614  40.116  53.644  1.00  0.00           C  
ATOM    367  CZ3 TRP    24      50.788  39.112  54.159  1.00  0.00           C  
ATOM    368  CE3 TRP    24      50.339  39.023  55.501  1.00  0.00           C  
ATOM    369  CD2 TRP    24      50.604  40.085  56.375  1.00  0.00           C  
ATOM    370  H   TRP    24      50.873  38.774  61.178  1.00  0.00           H  
ATOM    371  HA  TRP    24      48.738  40.701  60.444  1.00  0.00           H  
ATOM    372  HB2 TRP    24      49.686  38.407  58.734  1.00  0.00           H  
ATOM    373  HB3 TRP    24      48.372  39.544  58.296  1.00  0.00           H  
ATOM    374  HD1 TRP    24      50.816  42.032  59.008  1.00  0.00           H  
ATOM    375  HE1 TRP    24      51.908  42.927  56.957  1.00  0.00           H  
ATOM    376  HZ2 TRP    24      52.607  41.938  54.241  1.00  0.00           H  
ATOM    377  HH2 TRP    24      52.124  40.102  52.692  1.00  0.00           H  
ATOM    378  HZ3 TRP    24      50.502  38.325  53.477  1.00  0.00           H  
ATOM    379  HE3 TRP    24      49.853  38.132  55.869  1.00  0.00           H  
ATOM    380  N   LYS    25      46.720  39.241  60.698  1.00  0.00           N  
ATOM    381  CA  LYS    25      45.556  38.356  61.093  1.00  0.00           C  
ATOM    382  C   LYS    25      44.356  38.582  60.175  1.00  0.00           C  
ATOM    383  O   LYS    25      44.372  39.586  59.433  1.00  0.00           O  
ATOM    384  CB  LYS    25      45.232  38.671  62.544  1.00  0.00           C  
ATOM    385  CG  LYS    25      44.618  40.128  62.772  1.00  0.00           C  
ATOM    386  CD  LYS    25      44.210  40.237  64.206  1.00  0.00           C  
ATOM    387  CE  LYS    25      43.459  41.622  64.392  1.00  0.00           C  
ATOM    388  NZ  LYS    25      43.286  41.921  65.770  1.00  0.00           N1+
ATOM    389  H   LYS    25      46.584  40.183  60.360  1.00  0.00           H  
ATOM    390  HA  LYS    25      45.854  37.309  61.033  1.00  0.00           H  
ATOM    391  HB2 LYS    25      44.512  37.910  62.843  1.00  0.00           H  
ATOM    392  HB3 LYS    25      46.067  38.538  63.232  1.00  0.00           H  
ATOM    393  HG2 LYS    25      45.341  40.867  62.426  1.00  0.00           H  
ATOM    394  HG3 LYS    25      43.759  40.167  62.102  1.00  0.00           H  
ATOM    395  HD2 LYS    25      43.512  39.452  64.500  1.00  0.00           H  
ATOM    396  HD3 LYS    25      45.069  40.258  64.876  1.00  0.00           H  
ATOM    397  HE2 LYS    25      44.116  42.380  63.966  1.00  0.00           H  
ATOM    398  HE3 LYS    25      42.558  41.548  63.784  1.00  0.00           H  
ATOM    399  HZ1 LYS    25      44.148  42.130  66.252  1.00  0.00           H  
ATOM    400  HZ2 LYS    25      42.685  42.731  65.831  1.00  0.00           H  
ATOM    401  HZ3 LYS    25      42.877  41.111  66.214  1.00  0.00           H  
ATOM    402  N   GLY    26      43.373  37.694  60.226  1.00  0.00           N  
ATOM    403  CA  GLY    26      42.179  37.672  59.361  1.00  0.00           C  
ATOM    404  C   GLY    26      41.561  36.364  59.071  1.00  0.00           C  
ATOM    405  O   GLY    26      41.472  35.523  59.959  1.00  0.00           O  
ATOM    406  H   GLY    26      43.431  37.017  60.974  1.00  0.00           H  
ATOM    407  HA2 GLY    26      41.400  38.339  59.728  1.00  0.00           H  
ATOM    408  HA3 GLY    26      42.391  38.150  58.404  1.00  0.00           H  
ATOM    409  N   THR    27      41.127  36.190  57.849  1.00  0.00           N  
ATOM    410  CA  THR    27      40.027  35.260  57.535  1.00  0.00           C  
ATOM    411  C   THR    27      40.145  34.558  56.200  1.00  0.00           C  
ATOM    412  O   THR    27      40.165  35.219  55.135  1.00  0.00           O  
ATOM    413  CB  THR    27      38.665  36.031  57.566  1.00  0.00           C  
ATOM    414  CG2 THR    27      37.562  34.989  57.586  1.00  0.00           C  
ATOM    415  OG1 THR    27      38.563  36.880  58.678  1.00  0.00           O  
ATOM    416  H   THR    27      41.107  36.947  57.182  1.00  0.00           H  
ATOM    417  HA  THR    27      40.158  34.613  58.402  1.00  0.00           H  
ATOM    418  HB  THR    27      38.548  36.566  56.623  1.00  0.00           H  
ATOM    419 HG21 THR    27      36.632  35.554  57.515  1.00  0.00           H  
ATOM    420 HG22 THR    27      37.580  34.382  56.681  1.00  0.00           H  
ATOM    421 HG23 THR    27      37.577  34.288  58.420  1.00  0.00           H  
ATOM    422  HG1 THR    27      38.515  37.771  58.325  1.00  0.00           H  
ATOM    423  N   VAL    28      40.179  33.222  56.237  1.00  0.00           N  
ATOM    424  CA  VAL    28      40.445  32.410  55.086  1.00  0.00           C  
ATOM    425  C   VAL    28      39.148  32.349  54.351  1.00  0.00           C  
ATOM    426  O   VAL    28      38.161  31.915  54.896  1.00  0.00           O  
ATOM    427  CB  VAL    28      40.957  30.947  55.433  1.00  0.00           C  
ATOM    428  CG1 VAL    28      41.141  30.174  54.063  1.00  0.00           C  
ATOM    429  CG2 VAL    28      42.216  30.966  56.243  1.00  0.00           C  
ATOM    430  H   VAL    28      40.221  32.834  57.168  1.00  0.00           H  
ATOM    431  HA  VAL    28      41.175  32.902  54.443  1.00  0.00           H  
ATOM    432  HB  VAL    28      40.184  30.406  55.979  1.00  0.00           H  
ATOM    433 HG11 VAL    28      40.143  30.063  53.639  1.00  0.00           H  
ATOM    434 HG12 VAL    28      41.764  30.736  53.369  1.00  0.00           H  
ATOM    435 HG13 VAL    28      41.655  29.224  54.210  1.00  0.00           H  
ATOM    436 HG21 VAL    28      42.737  31.917  56.132  1.00  0.00           H  
ATOM    437 HG22 VAL    28      41.953  30.855  57.295  1.00  0.00           H  
ATOM    438 HG23 VAL    28      42.804  30.072  56.033  1.00  0.00           H  
ATOM    439  N   LEU    29      39.185  32.741  53.070  1.00  0.00           N  
ATOM    440  CA  LEU    29      38.030  32.703  52.159  1.00  0.00           C  
ATOM    441  C   LEU    29      38.014  31.317  51.528  1.00  0.00           C  
ATOM    442  O   LEU    29      37.006  30.695  51.553  1.00  0.00           O  
ATOM    443  CB  LEU    29      38.000  33.869  51.148  1.00  0.00           C  
ATOM    444  CG  LEU    29      38.157  35.329  51.685  1.00  0.00           C  
ATOM    445  CD1 LEU    29      38.474  36.384  50.570  1.00  0.00           C  
ATOM    446  CD2 LEU    29      36.955  35.745  52.513  1.00  0.00           C  
ATOM    447  H   LEU    29      40.094  32.961  52.689  1.00  0.00           H  
ATOM    448  HA  LEU    29      37.162  32.653  52.816  1.00  0.00           H  
ATOM    449  HB2 LEU    29      38.728  33.673  50.360  1.00  0.00           H  
ATOM    450  HB3 LEU    29      37.102  33.778  50.536  1.00  0.00           H  
ATOM    451  HG  LEU    29      38.973  35.317  52.407  1.00  0.00           H  
ATOM    452 HD11 LEU    29      39.324  36.134  49.936  1.00  0.00           H  
ATOM    453 HD12 LEU    29      37.609  36.304  49.913  1.00  0.00           H  
ATOM    454 HD13 LEU    29      38.557  37.334  51.098  1.00  0.00           H  
ATOM    455 HD21 LEU    29      37.023  36.764  52.894  1.00  0.00           H  
ATOM    456 HD22 LEU    29      36.019  35.595  51.976  1.00  0.00           H  
ATOM    457 HD23 LEU    29      36.909  35.107  53.395  1.00  0.00           H  
ATOM    458  N   ASP    30      39.084  30.892  50.893  1.00  0.00           N  
ATOM    459  CA  ASP    30      39.029  29.706  49.981  1.00  0.00           C  
ATOM    460  C   ASP    30      40.314  28.875  49.802  1.00  0.00           C  
ATOM    461  O   ASP    30      41.333  29.299  50.263  1.00  0.00           O  
ATOM    462  CB  ASP    30      38.545  30.273  48.615  1.00  0.00           C  
ATOM    463  CG  ASP    30      37.439  29.344  47.997  1.00  0.00           C  
ATOM    464  OD1 ASP    30      37.438  28.094  48.215  1.00  0.00           O  
ATOM    465  OD2 ASP    30      36.565  29.910  47.324  1.00  0.00           O1-
ATOM    466  H   ASP    30      39.931  31.436  50.978  1.00  0.00           H  
ATOM    467  HA  ASP    30      38.245  29.015  50.288  1.00  0.00           H  
ATOM    468  HB2 ASP    30      38.097  31.241  48.842  1.00  0.00           H  
ATOM    469  HB3 ASP    30      39.403  30.261  47.943  1.00  0.00           H  
ATOM    470  N   GLN    31      40.191  27.815  48.971  1.00  0.00           N  
ATOM    471  CA  GLN    31      41.242  27.002  48.443  1.00  0.00           C  
ATOM    472  C   GLN    31      41.097  26.643  47.016  1.00  0.00           C  
ATOM    473  O   GLN    31      40.020  26.313  46.579  1.00  0.00           O  
ATOM    474  CB  GLN    31      41.374  25.813  49.379  1.00  0.00           C  
ATOM    475  CG  GLN    31      42.682  25.054  49.173  1.00  0.00           C  
ATOM    476  CD  GLN    31      42.758  23.792  49.972  1.00  0.00           C  
ATOM    477  OE1 GLN    31      43.392  23.683  51.089  1.00  0.00           O  
ATOM    478  NE2 GLN    31      42.281  22.678  49.408  1.00  0.00           N  
ATOM    479  H   GLN    31      39.276  27.650  48.575  1.00  0.00           H  
ATOM    480  HA  GLN    31      42.163  27.565  48.595  1.00  0.00           H  
ATOM    481  HB2 GLN    31      41.280  26.163  50.407  1.00  0.00           H  
ATOM    482  HB3 GLN    31      40.601  25.071  49.182  1.00  0.00           H  
ATOM    483  HG2 GLN    31      42.649  24.674  48.152  1.00  0.00           H  
ATOM    484  HG3 GLN    31      43.570  25.632  49.429  1.00  0.00           H  
ATOM    485 HE21 GLN    31      41.764  22.790  48.547  1.00  0.00           H  
ATOM    486 HE22 GLN    31      42.380  21.760  49.818  1.00  0.00           H  
ATOM    487  N   VAL    32      42.223  26.771  46.210  1.00  0.00           N  
ATOM    488  CA  VAL    32      42.155  26.842  44.768  1.00  0.00           C  
ATOM    489  C   VAL    32      42.497  25.488  44.120  1.00  0.00           C  
ATOM    490  O   VAL    32      43.690  25.202  43.945  1.00  0.00           O  
ATOM    491  CB  VAL    32      43.074  28.003  44.284  1.00  0.00           C  
ATOM    492  CG1 VAL    32      43.278  27.982  42.819  1.00  0.00           C  
ATOM    493  CG2 VAL    32      42.395  29.358  44.580  1.00  0.00           C  
ATOM    494  H   VAL    32      43.111  27.009  46.628  1.00  0.00           H  
ATOM    495  HA  VAL    32      41.144  27.141  44.492  1.00  0.00           H  
ATOM    496  HB  VAL    32      44.034  27.880  44.785  1.00  0.00           H  
ATOM    497 HG11 VAL    32      43.519  29.001  42.515  1.00  0.00           H  
ATOM    498 HG12 VAL    32      44.019  27.229  42.550  1.00  0.00           H  
ATOM    499 HG13 VAL    32      42.288  27.828  42.391  1.00  0.00           H  
ATOM    500 HG21 VAL    32      41.459  29.429  44.026  1.00  0.00           H  
ATOM    501 HG22 VAL    32      42.050  29.461  45.609  1.00  0.00           H  
ATOM    502 HG23 VAL    32      43.104  30.149  44.337  1.00  0.00           H  
ATOM    503  N   PRO    33      41.571  24.670  43.571  1.00  0.00           N  
ATOM    504  CA  PRO    33      41.865  23.369  43.083  1.00  0.00           C  
ATOM    505  C   PRO    33      42.906  23.265  41.881  1.00  0.00           C  
ATOM    506  O   PRO    33      43.393  22.199  41.706  1.00  0.00           O  
ATOM    507  CD  PRO    33      40.098  24.887  43.427  1.00  0.00           C  
ATOM    508  CG  PRO    33      39.381  23.593  43.260  1.00  0.00           C  
ATOM    509  CB  PRO    33      40.476  22.875  42.553  1.00  0.00           C  
ATOM    510  HD2 PRO    33      39.987  25.498  42.531  1.00  0.00           H  
ATOM    511  HD3 PRO    33      39.626  25.308  44.315  1.00  0.00           H  
ATOM    512  HG2 PRO    33      38.441  23.722  42.723  1.00  0.00           H  
ATOM    513  HG3 PRO    33      39.250  23.119  44.233  1.00  0.00           H  
ATOM    514  HB2 PRO    33      40.430  23.151  41.500  1.00  0.00           H  
ATOM    515  HB3 PRO    33      40.447  21.798  42.715  1.00  0.00           H  
ATOM    516  HA  PRO    33      42.152  22.711  43.903  1.00  0.00           H  
ATOM    517  N   VAL    34      43.288  24.325  41.101  1.00  0.00           N  
ATOM    518  CA  VAL    34      44.403  24.222  40.175  1.00  0.00           C  
ATOM    519  C   VAL    34      45.841  24.388  40.779  1.00  0.00           C  
ATOM    520  O   VAL    34      46.835  24.139  40.079  1.00  0.00           O  
ATOM    521  CB  VAL    34      44.248  25.249  39.053  1.00  0.00           C  
ATOM    522  CG1 VAL    34      42.883  25.242  38.401  1.00  0.00           C  
ATOM    523  CG2 VAL    34      44.369  26.717  39.572  1.00  0.00           C  
ATOM    524  H   VAL    34      42.661  25.109  40.985  1.00  0.00           H  
ATOM    525  HA  VAL    34      44.278  23.230  39.741  1.00  0.00           H  
ATOM    526  HB  VAL    34      45.029  25.115  38.305  1.00  0.00           H  
ATOM    527 HG11 VAL    34      42.127  25.305  39.184  1.00  0.00           H  
ATOM    528 HG12 VAL    34      42.752  26.108  37.752  1.00  0.00           H  
ATOM    529 HG13 VAL    34      42.784  24.297  37.866  1.00  0.00           H  
ATOM    530 HG21 VAL    34      45.317  26.907  40.075  1.00  0.00           H  
ATOM    531 HG22 VAL    34      44.202  27.441  38.775  1.00  0.00           H  
ATOM    532 HG23 VAL    34      43.615  26.833  40.351  1.00  0.00           H  
ATOM    533  N   ASN    35      45.987  24.900  41.984  1.00  0.00           N  
ATOM    534  CA  ASN    35      47.221  24.809  42.797  1.00  0.00           C  
ATOM    535  C   ASN    35      46.713  24.787  44.270  1.00  0.00           C  
ATOM    536  O   ASN    35      46.694  25.838  44.935  1.00  0.00           O  
ATOM    537  CB  ASN    35      48.162  25.969  42.455  1.00  0.00           C  
ATOM    538  CG  ASN    35      49.293  26.167  43.495  1.00  0.00           C  
ATOM    539  OD1 ASN    35      49.678  25.220  44.166  1.00  0.00           O  
ATOM    540  ND2 ASN    35      49.705  27.357  43.759  1.00  0.00           N  
ATOM    541  H   ASN    35      45.137  25.170  42.458  1.00  0.00           H  
ATOM    542  HA  ASN    35      47.697  23.845  42.620  1.00  0.00           H  
ATOM    543  HB2 ASN    35      48.625  25.800  41.483  1.00  0.00           H  
ATOM    544  HB3 ASN    35      47.505  26.835  42.381  1.00  0.00           H  
ATOM    545 HD21 ASN    35      49.451  28.154  43.193  1.00  0.00           H  
ATOM    546 HD22 ASN    35      50.458  27.509  44.414  1.00  0.00           H  
ATOM    547  N   PRO    36      46.184  23.687  44.808  1.00  0.00           N  
ATOM    548  CA  PRO    36      45.439  23.620  46.067  1.00  0.00           C  
ATOM    549  C   PRO    36      46.246  24.012  47.371  1.00  0.00           C  
ATOM    550  O   PRO    36      45.661  24.036  48.478  1.00  0.00           O  
ATOM    551  CD  PRO    36      46.125  22.357  44.173  1.00  0.00           C  
ATOM    552  CG  PRO    36      44.997  21.581  44.841  1.00  0.00           C  
ATOM    553  CB  PRO    36      44.970  22.144  46.242  1.00  0.00           C  
ATOM    554  HD2 PRO    36      47.135  21.960  44.283  1.00  0.00           H  
ATOM    555  HD3 PRO    36      45.926  22.349  43.101  1.00  0.00           H  
ATOM    556  HG2 PRO    36      45.112  20.498  44.891  1.00  0.00           H  
ATOM    557  HG3 PRO    36      44.100  21.801  44.262  1.00  0.00           H  
ATOM    558  HB2 PRO    36      45.650  21.613  46.908  1.00  0.00           H  
ATOM    559  HB3 PRO    36      43.972  22.159  46.680  1.00  0.00           H  
ATOM    560  HA  PRO    36      44.541  24.226  45.951  1.00  0.00           H  
ATOM    561  N   SER    37      47.552  24.323  47.213  1.00  0.00           N  
ATOM    562  CA  SER    37      48.422  24.904  48.148  1.00  0.00           C  
ATOM    563  C   SER    37      47.970  26.332  48.513  1.00  0.00           C  
ATOM    564  O   SER    37      48.271  26.810  49.582  1.00  0.00           O  
ATOM    565  CB  SER    37      49.822  24.854  47.694  1.00  0.00           C  
ATOM    566  OG  SER    37      50.286  23.514  47.482  1.00  0.00           O  
ATOM    567  H   SER    37      47.904  24.328  46.266  1.00  0.00           H  
ATOM    568  HA  SER    37      48.400  24.402  49.116  1.00  0.00           H  
ATOM    569  HB2 SER    37      49.942  25.504  46.827  1.00  0.00           H  
ATOM    570  HB3 SER    37      50.495  25.319  48.414  1.00  0.00           H  
ATOM    571  HG  SER    37      49.891  23.284  46.638  1.00  0.00           H  
ATOM    572  N   LEU    38      47.208  26.922  47.550  1.00  0.00           N  
ATOM    573  CA  LEU    38      46.857  28.310  47.436  1.00  0.00           C  
ATOM    574  C   LEU    38      45.507  28.446  48.184  1.00  0.00           C  
ATOM    575  O   LEU    38      44.484  28.077  47.564  1.00  0.00           O  
ATOM    576  CB  LEU    38      46.901  28.819  45.962  1.00  0.00           C  
ATOM    577  CG  LEU    38      46.688  30.318  45.636  1.00  0.00           C  
ATOM    578  CD1 LEU    38      47.881  31.172  46.199  1.00  0.00           C  
ATOM    579  CD2 LEU    38      46.528  30.620  44.176  1.00  0.00           C  
ATOM    580  H   LEU    38      46.962  26.436  46.700  1.00  0.00           H  
ATOM    581  HA  LEU    38      47.703  28.841  47.874  1.00  0.00           H  
ATOM    582  HB2 LEU    38      47.830  28.443  45.534  1.00  0.00           H  
ATOM    583  HB3 LEU    38      46.099  28.322  45.417  1.00  0.00           H  
ATOM    584  HG  LEU    38      45.743  30.613  46.089  1.00  0.00           H  
ATOM    585 HD11 LEU    38      47.764  32.218  45.914  1.00  0.00           H  
ATOM    586 HD12 LEU    38      47.861  31.144  47.288  1.00  0.00           H  
ATOM    587 HD13 LEU    38      48.753  30.621  45.849  1.00  0.00           H  
ATOM    588 HD21 LEU    38      47.471  30.362  43.694  1.00  0.00           H  
ATOM    589 HD22 LEU    38      45.718  29.966  43.853  1.00  0.00           H  
ATOM    590 HD23 LEU    38      46.255  31.674  44.145  1.00  0.00           H  
ATOM    591  N   TYR    39      45.550  28.979  49.405  1.00  0.00           N  
ATOM    592  CA  TYR    39      44.445  29.587  50.043  1.00  0.00           C  
ATOM    593  C   TYR    39      44.311  31.072  49.516  1.00  0.00           C  
ATOM    594  O   TYR    39      45.293  31.746  49.035  1.00  0.00           O  
ATOM    595  CB  TYR    39      44.672  29.561  51.597  1.00  0.00           C  
ATOM    596  CG  TYR    39      44.733  28.171  52.165  1.00  0.00           C  
ATOM    597  CD1 TYR    39      45.901  27.538  52.435  1.00  0.00           C  
ATOM    598  CE1 TYR    39      45.927  26.177  52.949  1.00  0.00           C  
ATOM    599  CZ  TYR    39      44.679  25.511  53.264  1.00  0.00           C  
ATOM    600  OH  TYR    39      44.614  24.263  53.834  1.00  0.00           O  
ATOM    601  CE2 TYR    39      43.472  26.143  52.875  1.00  0.00           C  
ATOM    602  CD2 TYR    39      43.504  27.428  52.357  1.00  0.00           C  
ATOM    603  H   TYR    39      46.407  29.414  49.713  1.00  0.00           H  
ATOM    604  HA  TYR    39      43.621  28.899  49.854  1.00  0.00           H  
ATOM    605  HB2 TYR    39      45.555  30.177  51.764  1.00  0.00           H  
ATOM    606  HB3 TYR    39      43.888  30.148  52.078  1.00  0.00           H  
ATOM    607  HD1 TYR    39      46.846  28.027  52.249  1.00  0.00           H  
ATOM    608  HE1 TYR    39      46.845  25.638  53.133  1.00  0.00           H  
ATOM    609  HH  TYR    39      44.188  23.668  53.212  1.00  0.00           H  
ATOM    610  HE2 TYR    39      42.535  25.610  52.940  1.00  0.00           H  
ATOM    611  HD2 TYR    39      42.506  27.781  52.141  1.00  0.00           H  
ATOM    612  N   LEU    40      43.093  31.551  49.522  1.00  0.00           N  
ATOM    613  CA  LEU    40      42.725  32.980  49.325  1.00  0.00           C  
ATOM    614  C   LEU    40      42.178  33.554  50.689  1.00  0.00           C  
ATOM    615  O   LEU    40      41.412  32.908  51.402  1.00  0.00           O  
ATOM    616  CB  LEU    40      41.641  33.008  48.180  1.00  0.00           C  
ATOM    617  CG  LEU    40      42.043  33.738  46.957  1.00  0.00           C  
ATOM    618  CD1 LEU    40      43.274  33.184  46.326  1.00  0.00           C  
ATOM    619  CD2 LEU    40      40.855  33.695  45.958  1.00  0.00           C  
ATOM    620  H   LEU    40      42.368  30.941  49.872  1.00  0.00           H  
ATOM    621  HA  LEU    40      43.610  33.546  49.034  1.00  0.00           H  
ATOM    622  HB2 LEU    40      41.407  31.985  47.886  1.00  0.00           H  
ATOM    623  HB3 LEU    40      40.815  33.519  48.676  1.00  0.00           H  
ATOM    624  HG  LEU    40      42.260  34.781  47.189  1.00  0.00           H  
ATOM    625 HD11 LEU    40      44.102  33.154  47.034  1.00  0.00           H  
ATOM    626 HD12 LEU    40      43.046  32.164  46.017  1.00  0.00           H  
ATOM    627 HD13 LEU    40      43.517  33.854  45.502  1.00  0.00           H  
ATOM    628 HD21 LEU    40      39.953  34.193  46.313  1.00  0.00           H  
ATOM    629 HD22 LEU    40      41.124  34.321  45.108  1.00  0.00           H  
ATOM    630 HD23 LEU    40      40.639  32.644  45.767  1.00  0.00           H  
ATOM    631  N   ILE    41      42.518  34.782  51.028  1.00  0.00           N  
ATOM    632  CA  ILE    41      42.465  35.259  52.455  1.00  0.00           C  
ATOM    633  C   ILE    41      42.105  36.737  52.515  1.00  0.00           C  
ATOM    634  O   ILE    41      42.657  37.491  51.716  1.00  0.00           O  
ATOM    635  CB  ILE    41      43.868  35.112  53.195  1.00  0.00           C  
ATOM    636  CG2 ILE    41      43.694  35.253  54.715  1.00  0.00           C  
ATOM    637  CG1 ILE    41      44.491  33.718  52.988  1.00  0.00           C  
ATOM    638  CD1 ILE    41      45.438  33.715  51.769  1.00  0.00           C  
ATOM    639  H   ILE    41      43.103  35.331  50.413  1.00  0.00           H  
ATOM    640  HA  ILE    41      41.686  34.703  52.978  1.00  0.00           H  
ATOM    641  HB  ILE    41      44.552  35.889  52.854  1.00  0.00           H  
ATOM    642 HG21 ILE    41      42.903  34.578  55.040  1.00  0.00           H  
ATOM    643 HG22 ILE    41      44.637  34.993  55.195  1.00  0.00           H  
ATOM    644 HG23 ILE    41      43.334  36.235  55.022  1.00  0.00           H  
ATOM    645 HG12 ILE    41      45.019  33.401  53.888  1.00  0.00           H  
ATOM    646 HG13 ILE    41      43.767  32.937  52.755  1.00  0.00           H  
ATOM    647 HD11 ILE    41      46.259  34.345  52.111  1.00  0.00           H  
ATOM    648 HD12 ILE    41      45.727  32.708  51.466  1.00  0.00           H  
ATOM    649 HD13 ILE    41      45.025  34.084  50.830  1.00  0.00           H  
ATOM    650  N   LYS    42      41.351  37.185  53.469  1.00  0.00           N  
ATOM    651  CA  LYS    42      41.171  38.648  53.758  1.00  0.00           C  
ATOM    652  C   LYS    42      41.888  38.865  55.122  1.00  0.00           C  
ATOM    653  O   LYS    42      41.374  38.430  56.143  1.00  0.00           O  
ATOM    654  CB  LYS    42      39.664  38.922  53.806  1.00  0.00           C  
ATOM    655  CG  LYS    42      39.099  40.311  54.096  1.00  0.00           C  
ATOM    656  CD  LYS    42      39.866  41.334  53.300  1.00  0.00           C  
ATOM    657  CE  LYS    42      39.362  42.730  53.450  1.00  0.00           C  
ATOM    658  NZ  LYS    42      39.772  43.268  54.746  1.00  0.00           N1+
ATOM    659  H   LYS    42      40.909  36.590  54.155  1.00  0.00           H  
ATOM    660  HA  LYS    42      41.678  39.114  52.912  1.00  0.00           H  
ATOM    661  HB2 LYS    42      39.326  38.762  52.783  1.00  0.00           H  
ATOM    662  HB3 LYS    42      39.231  38.190  54.487  1.00  0.00           H  
ATOM    663  HG2 LYS    42      38.031  40.396  53.896  1.00  0.00           H  
ATOM    664  HG3 LYS    42      39.204  40.567  55.151  1.00  0.00           H  
ATOM    665  HD2 LYS    42      40.925  41.355  53.556  1.00  0.00           H  
ATOM    666  HD3 LYS    42      39.757  41.111  52.239  1.00  0.00           H  
ATOM    667  HE2 LYS    42      39.695  43.370  52.632  1.00  0.00           H  
ATOM    668  HE3 LYS    42      38.274  42.800  53.436  1.00  0.00           H  
ATOM    669  HZ1 LYS    42      39.165  43.053  55.524  1.00  0.00           H  
ATOM    670  HZ2 LYS    42      40.717  42.989  54.970  1.00  0.00           H  
ATOM    671  HZ3 LYS    42      39.750  44.277  54.751  1.00  0.00           H  
ATOM    672  N   TYR    43      42.965  39.629  55.060  1.00  0.00           N  
ATOM    673  CA  TYR    43      43.570  40.263  56.214  1.00  0.00           C  
ATOM    674  C   TYR    43      42.769  41.471  56.757  1.00  0.00           C  
ATOM    675  O   TYR    43      42.103  42.171  55.963  1.00  0.00           O  
ATOM    676  CB  TYR    43      44.963  40.569  55.924  1.00  0.00           C  
ATOM    677  CG  TYR    43      45.704  39.252  55.672  1.00  0.00           C  
ATOM    678  CD1 TYR    43      45.800  38.678  54.391  1.00  0.00           C  
ATOM    679  CE1 TYR    43      46.560  37.542  54.276  1.00  0.00           C  
ATOM    680  CZ  TYR    43      47.288  36.917  55.349  1.00  0.00           C  
ATOM    681  OH  TYR    43      47.962  35.824  55.095  1.00  0.00           O  
ATOM    682  CE2 TYR    43      47.082  37.456  56.632  1.00  0.00           C  
ATOM    683  CD2 TYR    43      46.311  38.583  56.774  1.00  0.00           C  
ATOM    684  H   TYR    43      43.361  39.851  54.157  1.00  0.00           H  
ATOM    685  HA  TYR    43      43.575  39.579  57.063  1.00  0.00           H  
ATOM    686  HB2 TYR    43      44.949  41.157  55.007  1.00  0.00           H  
ATOM    687  HB3 TYR    43      45.391  41.075  56.790  1.00  0.00           H  
ATOM    688  HD1 TYR    43      45.389  39.124  53.497  1.00  0.00           H  
ATOM    689  HE1 TYR    43      46.621  37.022  53.332  1.00  0.00           H  
ATOM    690  HH  TYR    43      48.578  35.518  55.765  1.00  0.00           H  
ATOM    691  HE2 TYR    43      47.656  37.044  57.449  1.00  0.00           H  
ATOM    692  HD2 TYR    43      46.232  38.937  57.791  1.00  0.00           H  
ATOM    693  N   ASP    44      42.763  41.686  58.050  1.00  0.00           N  
ATOM    694  CA  ASP    44      41.992  42.698  58.834  1.00  0.00           C  
ATOM    695  C   ASP    44      42.758  44.106  58.648  1.00  0.00           C  
ATOM    696  O   ASP    44      42.101  45.141  58.533  1.00  0.00           O  
ATOM    697  CB  ASP    44      41.939  42.370  60.401  1.00  0.00           C  
ATOM    698  CG  ASP    44      40.880  41.357  60.799  1.00  0.00           C  
ATOM    699  OD1 ASP    44      39.999  40.871  59.999  1.00  0.00           O  
ATOM    700  OD2 ASP    44      40.809  41.014  61.977  1.00  0.00           O1-
ATOM    701  H   ASP    44      43.464  41.167  58.560  1.00  0.00           H  
ATOM    702  HA  ASP    44      41.004  42.769  58.377  1.00  0.00           H  
ATOM    703  HB2 ASP    44      42.928  42.069  60.747  1.00  0.00           H  
ATOM    704  HB3 ASP    44      41.770  43.333  60.884  1.00  0.00           H  
ATOM    705  N   GLY    45      44.084  44.091  58.601  1.00  0.00           N  
ATOM    706  CA  GLY    45      44.936  45.301  58.551  1.00  0.00           C  
ATOM    707  C   GLY    45      44.881  46.065  57.247  1.00  0.00           C  
ATOM    708  O   GLY    45      45.176  47.267  57.264  1.00  0.00           O  
ATOM    709  H   GLY    45      44.568  43.256  58.899  1.00  0.00           H  
ATOM    710  HA2 GLY    45      44.728  46.027  59.337  1.00  0.00           H  
ATOM    711  HA3 GLY    45      45.966  44.980  58.707  1.00  0.00           H  
ATOM    712  N   PHE    46      44.520  45.405  56.165  1.00  0.00           N  
ATOM    713  CA  PHE    46      44.489  45.895  54.779  1.00  0.00           C  
ATOM    714  C   PHE    46      43.031  45.810  54.268  1.00  0.00           C  
ATOM    715  O   PHE    46      42.195  45.255  54.971  1.00  0.00           O  
ATOM    716  CB  PHE    46      45.388  45.051  53.840  1.00  0.00           C  
ATOM    717  CG  PHE    46      46.776  44.820  54.303  1.00  0.00           C  
ATOM    718  CD1 PHE    46      47.177  43.686  55.025  1.00  0.00           C  
ATOM    719  CE1 PHE    46      48.513  43.389  55.205  1.00  0.00           C  
ATOM    720  CZ  PHE    46      49.493  44.321  54.861  1.00  0.00           C  
ATOM    721  CE2 PHE    46      49.138  45.523  54.219  1.00  0.00           C  
ATOM    722  CD2 PHE    46      47.721  45.819  53.992  1.00  0.00           C  
ATOM    723  H   PHE    46      44.250  44.438  56.282  1.00  0.00           H  
ATOM    724  HA  PHE    46      44.829  46.929  54.709  1.00  0.00           H  
ATOM    725  HB2 PHE    46      44.891  44.090  53.712  1.00  0.00           H  
ATOM    726  HB3 PHE    46      45.488  45.550  52.875  1.00  0.00           H  
ATOM    727  HD1 PHE    46      46.463  42.903  55.230  1.00  0.00           H  
ATOM    728  HE1 PHE    46      48.831  42.469  55.673  1.00  0.00           H  
ATOM    729  HZ  PHE    46      50.533  44.145  55.093  1.00  0.00           H  
ATOM    730  HE2 PHE    46      49.874  46.266  53.950  1.00  0.00           H  
ATOM    731  HD2 PHE    46      47.287  46.688  53.521  1.00  0.00           H  
ATOM    732  N   ASP    47      42.764  46.350  53.051  1.00  0.00           N  
ATOM    733  CA  ASP    47      41.485  46.140  52.332  1.00  0.00           C  
ATOM    734  C   ASP    47      41.593  45.159  51.195  1.00  0.00           C  
ATOM    735  O   ASP    47      40.549  44.656  50.664  1.00  0.00           O  
ATOM    736  CB  ASP    47      40.952  47.483  51.863  1.00  0.00           C  
ATOM    737  CG  ASP    47      40.639  48.528  52.904  1.00  0.00           C  
ATOM    738  OD1 ASP    47      40.727  48.230  54.103  1.00  0.00           O  
ATOM    739  OD2 ASP    47      40.376  49.677  52.590  1.00  0.00           O1-
ATOM    740  H   ASP    47      43.326  47.075  52.628  1.00  0.00           H  
ATOM    741  HA  ASP    47      40.775  45.876  53.115  1.00  0.00           H  
ATOM    742  HB2 ASP    47      41.593  47.910  51.091  1.00  0.00           H  
ATOM    743  HB3 ASP    47      40.008  47.292  51.354  1.00  0.00           H  
ATOM    744  N   CYS    48      42.788  44.700  50.822  1.00  0.00           N  
ATOM    745  CA  CYS    48      42.940  43.725  49.693  1.00  0.00           C  
ATOM    746  C   CYS    48      42.639  42.271  50.055  1.00  0.00           C  
ATOM    747  O   CYS    48      42.845  41.851  51.214  1.00  0.00           O  
ATOM    748  CB  CYS    48      44.248  43.996  48.968  1.00  0.00           C  
ATOM    749  SG  CYS    48      44.629  43.023  47.510  1.00  0.00           S  
ATOM    750  H   CYS    48      43.539  45.186  51.291  1.00  0.00           H  
ATOM    751  HA  CYS    48      42.278  44.184  48.960  1.00  0.00           H  
ATOM    752  HB2 CYS    48      44.244  45.036  48.643  1.00  0.00           H  
ATOM    753  HB3 CYS    48      44.997  43.757  49.723  1.00  0.00           H  
ATOM    754  HG  CYS    48      43.529  43.093  46.754  1.00  0.00           H  
ATOM    755  N   VAL    49      42.341  41.451  49.034  1.00  0.00           N  
ATOM    756  CA  VAL    49      42.440  39.941  49.078  1.00  0.00           C  
ATOM    757  C   VAL    49      43.742  39.455  48.424  1.00  0.00           C  
ATOM    758  O   VAL    49      44.081  39.740  47.282  1.00  0.00           O  
ATOM    759  CB  VAL    49      41.123  39.328  48.484  1.00  0.00           C  
ATOM    760  CG1 VAL    49      41.136  37.748  48.482  1.00  0.00           C  
ATOM    761  CG2 VAL    49      39.897  39.747  49.382  1.00  0.00           C  
ATOM    762  H   VAL    49      42.246  41.821  48.099  1.00  0.00           H  
ATOM    763  HA  VAL    49      42.531  39.592  50.107  1.00  0.00           H  
ATOM    764  HB  VAL    49      41.046  39.708  47.466  1.00  0.00           H  
ATOM    765 HG11 VAL    49      40.887  37.428  49.494  1.00  0.00           H  
ATOM    766 HG12 VAL    49      40.355  37.363  47.828  1.00  0.00           H  
ATOM    767 HG13 VAL    49      42.097  37.466  48.051  1.00  0.00           H  
ATOM    768 HG21 VAL    49      39.728  40.823  49.345  1.00  0.00           H  
ATOM    769 HG22 VAL    49      38.950  39.365  49.002  1.00  0.00           H  
ATOM    770 HG23 VAL    49      40.010  39.454  50.426  1.00  0.00           H  
ATOM    771  N   TYR    50      44.439  38.645  49.225  1.00  0.00           N  
ATOM    772  CA  TYR    50      45.732  38.042  48.943  1.00  0.00           C  
ATOM    773  C   TYR    50      45.491  36.548  48.641  1.00  0.00           C  
ATOM    774  O   TYR    50      44.516  36.009  49.131  1.00  0.00           O  
ATOM    775  CB  TYR    50      46.655  38.237  50.156  1.00  0.00           C  
ATOM    776  CG  TYR    50      47.050  39.647  50.535  1.00  0.00           C  
ATOM    777  CD1 TYR    50      46.684  40.798  49.810  1.00  0.00           C  
ATOM    778  CE1 TYR    50      47.224  42.083  50.136  1.00  0.00           C  
ATOM    779  CZ  TYR    50      47.912  42.169  51.377  1.00  0.00           C  
ATOM    780  OH  TYR    50      48.313  43.349  51.812  1.00  0.00           O  
ATOM    781  CE2 TYR    50      48.212  41.078  52.129  1.00  0.00           C  
ATOM    782  CD2 TYR    50      47.791  39.807  51.738  1.00  0.00           C  
ATOM    783  H   TYR    50      43.927  38.320  50.033  1.00  0.00           H  
ATOM    784  HA  TYR    50      46.172  38.476  48.045  1.00  0.00           H  
ATOM    785  HB2 TYR    50      46.103  37.800  50.987  1.00  0.00           H  
ATOM    786  HB3 TYR    50      47.521  37.578  50.083  1.00  0.00           H  
ATOM    787  HD1 TYR    50      46.121  40.664  48.898  1.00  0.00           H  
ATOM    788  HE1 TYR    50      47.026  42.928  49.493  1.00  0.00           H  
ATOM    789  HH  TYR    50      49.073  43.320  52.398  1.00  0.00           H  
ATOM    790  HE2 TYR    50      48.744  41.183  53.063  1.00  0.00           H  
ATOM    791  HD2 TYR    50      48.072  38.885  52.225  1.00  0.00           H  
ATOM    792  N   GLY    51      46.436  35.887  47.952  1.00  0.00           N  
ATOM    793  CA  GLY    51      46.634  34.438  47.752  1.00  0.00           C  
ATOM    794  C   GLY    51      48.078  34.140  48.185  1.00  0.00           C  
ATOM    795  O   GLY    51      49.063  34.783  47.730  1.00  0.00           O  
ATOM    796  H   GLY    51      47.200  36.474  47.650  1.00  0.00           H  
ATOM    797  HA2 GLY    51      45.965  33.902  48.426  1.00  0.00           H  
ATOM    798  HA3 GLY    51      46.510  34.146  46.709  1.00  0.00           H  
ATOM    799  N   LEU    52      48.166  33.144  49.031  1.00  0.00           N  
ATOM    800  CA  LEU    52      49.398  32.660  49.696  1.00  0.00           C  
ATOM    801  C   LEU    52      49.248  31.135  49.876  1.00  0.00           C  
ATOM    802  O   LEU    52      48.182  30.616  50.333  1.00  0.00           O  
ATOM    803  CB  LEU    52      49.621  33.368  51.034  1.00  0.00           C  
ATOM    804  CG  LEU    52      49.746  34.877  50.935  1.00  0.00           C  
ATOM    805  CD1 LEU    52      49.651  35.393  52.395  1.00  0.00           C  
ATOM    806  CD2 LEU    52      51.139  35.287  50.509  1.00  0.00           C  
ATOM    807  H   LEU    52      47.260  32.784  49.297  1.00  0.00           H  
ATOM    808  HA  LEU    52      50.253  32.951  49.085  1.00  0.00           H  
ATOM    809  HB2 LEU    52      48.640  33.177  51.469  1.00  0.00           H  
ATOM    810  HB3 LEU    52      50.464  32.948  51.583  1.00  0.00           H  
ATOM    811  HG  LEU    52      49.018  35.460  50.371  1.00  0.00           H  
ATOM    812 HD11 LEU    52      49.873  36.459  52.339  1.00  0.00           H  
ATOM    813 HD12 LEU    52      48.752  35.205  52.981  1.00  0.00           H  
ATOM    814 HD13 LEU    52      50.390  34.959  53.068  1.00  0.00           H  
ATOM    815 HD21 LEU    52      51.260  36.294  50.909  1.00  0.00           H  
ATOM    816 HD22 LEU    52      51.780  34.625  51.091  1.00  0.00           H  
ATOM    817 HD23 LEU    52      51.268  35.259  49.427  1.00  0.00           H  
ATOM    818  N   GLU    53      50.376  30.428  49.757  1.00  0.00           N  
ATOM    819  CA  GLU    53      50.511  29.069  50.256  1.00  0.00           C  
ATOM    820  C   GLU    53      51.027  29.142  51.683  1.00  0.00           C  
ATOM    821  O   GLU    53      52.245  28.949  51.915  1.00  0.00           O  
ATOM    822  CB  GLU    53      51.418  28.172  49.374  1.00  0.00           C  
ATOM    823  CG  GLU    53      51.017  28.327  47.926  1.00  0.00           C  
ATOM    824  CD  GLU    53      51.845  27.479  46.867  1.00  0.00           C  
ATOM    825  OE1 GLU    53      51.822  27.769  45.639  1.00  0.00           O  
ATOM    826  OE2 GLU    53      52.360  26.417  47.325  1.00  0.00           O1-
ATOM    827  H   GLU    53      51.156  30.925  49.352  1.00  0.00           H  
ATOM    828  HA  GLU    53      49.541  28.572  50.223  1.00  0.00           H  
ATOM    829  HB2 GLU    53      52.456  28.461  49.535  1.00  0.00           H  
ATOM    830  HB3 GLU    53      51.304  27.122  49.644  1.00  0.00           H  
ATOM    831  HG2 GLU    53      49.951  28.124  47.827  1.00  0.00           H  
ATOM    832  HG3 GLU    53      51.220  29.368  47.674  1.00  0.00           H  
ATOM    833  N   LEU    54      50.060  29.362  52.626  1.00  0.00           N  
ATOM    834  CA  LEU    54      50.309  29.483  54.068  1.00  0.00           C  
ATOM    835  C   LEU    54      51.272  28.419  54.619  1.00  0.00           C  
ATOM    836  O   LEU    54      51.965  28.722  55.581  1.00  0.00           O  
ATOM    837  CB  LEU    54      48.996  29.505  54.836  1.00  0.00           C  
ATOM    838  CG  LEU    54      47.857  30.490  54.479  1.00  0.00           C  
ATOM    839  CD1 LEU    54      46.704  30.248  55.488  1.00  0.00           C  
ATOM    840  CD2 LEU    54      48.354  31.916  54.609  1.00  0.00           C  
ATOM    841  H   LEU    54      49.145  29.608  52.278  1.00  0.00           H  
ATOM    842  HA  LEU    54      50.741  30.464  54.265  1.00  0.00           H  
ATOM    843  HB2 LEU    54      48.610  28.485  54.820  1.00  0.00           H  
ATOM    844  HB3 LEU    54      49.209  29.627  55.898  1.00  0.00           H  
ATOM    845  HG  LEU    54      47.523  30.228  53.475  1.00  0.00           H  
ATOM    846 HD11 LEU    54      46.415  29.205  55.365  1.00  0.00           H  
ATOM    847 HD12 LEU    54      46.985  30.501  56.511  1.00  0.00           H  
ATOM    848 HD13 LEU    54      45.840  30.893  55.323  1.00  0.00           H  
ATOM    849 HD21 LEU    54      48.673  32.067  55.640  1.00  0.00           H  
ATOM    850 HD22 LEU    54      49.191  32.141  53.948  1.00  0.00           H  
ATOM    851 HD23 LEU    54      47.506  32.510  54.268  1.00  0.00           H  
ATOM    852  N   ASN    55      51.346  27.214  54.105  1.00  0.00           N  
ATOM    853  CA  ASN    55      52.111  26.104  54.522  1.00  0.00           C  
ATOM    854  C   ASN    55      53.373  25.842  53.664  1.00  0.00           C  
ATOM    855  O   ASN    55      54.117  24.957  54.058  1.00  0.00           O  
ATOM    856  CB  ASN    55      51.266  24.802  54.733  1.00  0.00           C  
ATOM    857  CG  ASN    55      50.043  25.081  55.534  1.00  0.00           C  
ATOM    858  OD1 ASN    55      50.017  25.797  56.520  1.00  0.00           O  
ATOM    859  ND2 ASN    55      48.973  24.532  55.036  1.00  0.00           N  
ATOM    860  H   ASN    55      50.623  27.019  53.427  1.00  0.00           H  
ATOM    861  HA  ASN    55      52.466  26.309  55.532  1.00  0.00           H  
ATOM    862  HB2 ASN    55      51.070  24.483  53.710  1.00  0.00           H  
ATOM    863  HB3 ASN    55      51.868  24.078  55.281  1.00  0.00           H  
ATOM    864 HD21 ASN    55      48.990  23.898  54.250  1.00  0.00           H  
ATOM    865 HD22 ASN    55      48.106  24.859  55.437  1.00  0.00           H  
ATOM    866  N   LYS    56      53.483  26.545  52.560  1.00  0.00           N  
ATOM    867  CA  LYS    56      54.519  26.153  51.552  1.00  0.00           C  
ATOM    868  C   LYS    56      55.376  27.298  51.099  1.00  0.00           C  
ATOM    869  O   LYS    56      56.166  27.091  50.221  1.00  0.00           O  
ATOM    870  CB  LYS    56      53.841  25.539  50.304  1.00  0.00           C  
ATOM    871  CG  LYS    56      52.737  24.500  50.596  1.00  0.00           C  
ATOM    872  CD  LYS    56      53.076  23.197  51.375  1.00  0.00           C  
ATOM    873  CE  LYS    56      54.053  22.199  50.708  1.00  0.00           C  
ATOM    874  NZ  LYS    56      53.395  20.988  50.254  1.00  0.00           N1+
ATOM    875  H   LYS    56      52.926  27.382  52.456  1.00  0.00           H  
ATOM    876  HA  LYS    56      55.160  25.396  52.004  1.00  0.00           H  
ATOM    877  HB2 LYS    56      53.520  26.277  49.568  1.00  0.00           H  
ATOM    878  HB3 LYS    56      54.602  25.001  49.738  1.00  0.00           H  
ATOM    879  HG2 LYS    56      51.898  24.989  51.091  1.00  0.00           H  
ATOM    880  HG3 LYS    56      52.302  24.196  49.644  1.00  0.00           H  
ATOM    881  HD2 LYS    56      53.662  23.503  52.241  1.00  0.00           H  
ATOM    882  HD3 LYS    56      52.106  22.772  51.633  1.00  0.00           H  
ATOM    883  HE2 LYS    56      54.637  22.704  49.939  1.00  0.00           H  
ATOM    884  HE3 LYS    56      54.838  21.904  51.404  1.00  0.00           H  
ATOM    885  HZ1 LYS    56      52.797  21.142  49.455  1.00  0.00           H  
ATOM    886  HZ2 LYS    56      54.177  20.377  50.066  1.00  0.00           H  
ATOM    887  HZ3 LYS    56      52.896  20.503  50.986  1.00  0.00           H  
ATOM    888  N   ASP    57      55.283  28.451  51.684  1.00  0.00           N  
ATOM    889  CA  ASP    57      55.965  29.719  51.357  1.00  0.00           C  
ATOM    890  C   ASP    57      56.566  30.310  52.640  1.00  0.00           C  
ATOM    891  O   ASP    57      55.827  30.854  53.469  1.00  0.00           O  
ATOM    892  CB  ASP    57      54.928  30.662  50.684  1.00  0.00           C  
ATOM    893  CG  ASP    57      55.494  31.993  50.341  1.00  0.00           C  
ATOM    894  OD1 ASP    57      56.615  32.325  50.749  1.00  0.00           O  
ATOM    895  OD2 ASP    57      54.909  32.592  49.460  1.00  0.00           O1-
ATOM    896  H   ASP    57      54.493  28.529  52.308  1.00  0.00           H  
ATOM    897  HA  ASP    57      56.775  29.549  50.648  1.00  0.00           H  
ATOM    898  HB2 ASP    57      54.604  30.138  49.785  1.00  0.00           H  
ATOM    899  HB3 ASP    57      54.040  30.725  51.313  1.00  0.00           H  
ATOM    900  N   GLU    58      57.907  30.212  52.754  1.00  0.00           N  
ATOM    901  CA  GLU    58      58.683  30.543  53.948  1.00  0.00           C  
ATOM    902  C   GLU    58      58.577  32.015  54.417  1.00  0.00           C  
ATOM    903  O   GLU    58      58.984  32.370  55.544  1.00  0.00           O  
ATOM    904  CB  GLU    58      60.110  30.113  53.569  1.00  0.00           C  
ATOM    905  CG  GLU    58      60.921  31.111  52.753  1.00  0.00           C  
ATOM    906  CD  GLU    58      60.453  31.415  51.322  1.00  0.00           C  
ATOM    907  OE1 GLU    58      60.775  32.533  50.835  1.00  0.00           O  
ATOM    908  OE2 GLU    58      59.952  30.518  50.564  1.00  0.00           O1-
ATOM    909  H   GLU    58      58.479  29.881  51.989  1.00  0.00           H  
ATOM    910  HA  GLU    58      58.315  29.965  54.796  1.00  0.00           H  
ATOM    911  HB2 GLU    58      60.660  29.890  54.484  1.00  0.00           H  
ATOM    912  HB3 GLU    58      59.969  29.240  52.933  1.00  0.00           H  
ATOM    913  HG2 GLU    58      61.053  32.039  53.310  1.00  0.00           H  
ATOM    914  HG3 GLU    58      61.929  30.697  52.768  1.00  0.00           H  
ATOM    915  N   ARG    59      58.077  32.891  53.559  1.00  0.00           N  
ATOM    916  CA  ARG    59      57.671  34.217  53.969  1.00  0.00           C  
ATOM    917  C   ARG    59      56.728  34.263  55.180  1.00  0.00           C  
ATOM    918  O   ARG    59      56.682  35.280  55.888  1.00  0.00           O  
ATOM    919  CB  ARG    59      56.966  34.874  52.795  1.00  0.00           C  
ATOM    920  CG  ARG    59      57.918  35.364  51.730  1.00  0.00           C  
ATOM    921  CD  ARG    59      57.304  36.108  50.556  1.00  0.00           C  
ATOM    922  NE  ARG    59      56.336  35.295  49.814  1.00  0.00           N  
ATOM    923  CZ  ARG    59      55.501  35.793  48.950  1.00  0.00           C  
ATOM    924  NH1 ARG    59      55.453  37.051  48.700  1.00  0.00           N  
ATOM    925  NH2 ARG    59      54.707  35.036  48.295  1.00  0.00           N1+
ATOM    926  H   ARG    59      57.741  32.482  52.699  1.00  0.00           H  
ATOM    927  HA  ARG    59      58.529  34.838  54.225  1.00  0.00           H  
ATOM    928  HB2 ARG    59      56.201  34.232  52.358  1.00  0.00           H  
ATOM    929  HB3 ARG    59      56.501  35.778  53.189  1.00  0.00           H  
ATOM    930  HG2 ARG    59      58.619  36.003  52.267  1.00  0.00           H  
ATOM    931  HG3 ARG    59      58.448  34.511  51.306  1.00  0.00           H  
ATOM    932  HD2 ARG    59      56.697  36.903  50.990  1.00  0.00           H  
ATOM    933  HD3 ARG    59      58.110  36.483  49.925  1.00  0.00           H  
ATOM    934  HE  ARG    59      56.185  34.336  50.093  1.00  0.00           H  
ATOM    935 HH11 ARG    59      56.063  37.641  49.248  1.00  0.00           H  
ATOM    936 HH12 ARG    59      55.025  37.368  47.842  1.00  0.00           H  
ATOM    937 HH21 ARG    59      54.614  34.079  48.605  1.00  0.00           H  
ATOM    938 HH22 ARG    59      54.214  35.438  47.511  1.00  0.00           H  
ATOM    939  N   VAL    60      55.893  33.217  55.385  1.00  0.00           N  
ATOM    940  CA  VAL    60      55.057  33.030  56.606  1.00  0.00           C  
ATOM    941  C   VAL    60      55.912  32.386  57.803  1.00  0.00           C  
ATOM    942  O   VAL    60      56.807  31.505  57.595  1.00  0.00           O  
ATOM    943  CB  VAL    60      53.874  32.180  56.319  1.00  0.00           C  
ATOM    944  CG1 VAL    60      52.962  32.078  57.546  1.00  0.00           C  
ATOM    945  CG2 VAL    60      52.960  32.667  55.145  1.00  0.00           C  
ATOM    946  H   VAL    60      55.892  32.464  54.712  1.00  0.00           H  
ATOM    947  HA  VAL    60      54.713  34.026  56.886  1.00  0.00           H  
ATOM    948  HB  VAL    60      54.186  31.180  56.016  1.00  0.00           H  
ATOM    949 HG11 VAL    60      52.102  31.487  57.233  1.00  0.00           H  
ATOM    950 HG12 VAL    60      53.421  31.540  58.376  1.00  0.00           H  
ATOM    951 HG13 VAL    60      52.575  33.016  57.945  1.00  0.00           H  
ATOM    952 HG21 VAL    60      52.343  31.834  54.808  1.00  0.00           H  
ATOM    953 HG22 VAL    60      52.402  33.547  55.466  1.00  0.00           H  
ATOM    954 HG23 VAL    60      53.568  33.018  54.311  1.00  0.00           H  
ATOM    955  N   SER    61      55.580  32.787  59.007  1.00  0.00           N  
ATOM    956  CA  SER    61      56.057  32.222  60.290  1.00  0.00           C  
ATOM    957  C   SER    61      54.956  32.199  61.349  1.00  0.00           C  
ATOM    958  O   SER    61      54.109  33.089  61.481  1.00  0.00           O  
ATOM    959  CB  SER    61      57.291  33.008  60.776  1.00  0.00           C  
ATOM    960  OG  SER    61      57.031  34.371  61.029  1.00  0.00           O  
ATOM    961  H   SER    61      55.034  33.632  59.093  1.00  0.00           H  
ATOM    962  HA  SER    61      56.440  31.236  60.027  1.00  0.00           H  
ATOM    963  HB2 SER    61      57.541  32.518  61.717  1.00  0.00           H  
ATOM    964  HB3 SER    61      57.943  32.919  59.907  1.00  0.00           H  
ATOM    965  HG  SER    61      56.977  34.725  60.138  1.00  0.00           H  
ATOM    966  N   ALA    62      54.986  31.190  62.172  1.00  0.00           N  
ATOM    967  CA  ALA    62      54.201  30.885  63.418  1.00  0.00           C  
ATOM    968  C   ALA    62      52.658  30.912  63.151  1.00  0.00           C  
ATOM    969  O   ALA    62      51.904  31.615  63.881  1.00  0.00           O  
ATOM    970  CB  ALA    62      54.656  31.714  64.551  1.00  0.00           C  
ATOM    971  H   ALA    62      55.723  30.526  61.981  1.00  0.00           H  
ATOM    972  HA  ALA    62      54.432  29.862  63.714  1.00  0.00           H  
ATOM    973  HB1 ALA    62      54.142  31.318  65.427  1.00  0.00           H  
ATOM    974  HB2 ALA    62      55.719  31.578  64.753  1.00  0.00           H  
ATOM    975  HB3 ALA    62      54.439  32.779  64.466  1.00  0.00           H  
ATOM    976  N   LEU    63      52.084  30.211  62.154  1.00  0.00           N  
ATOM    977  CA  LEU    63      50.636  30.121  61.792  1.00  0.00           C  
ATOM    978  C   LEU    63      49.662  29.580  62.860  1.00  0.00           C  
ATOM    979  O   LEU    63      49.491  28.411  63.146  1.00  0.00           O  
ATOM    980  CB  LEU    63      50.470  29.302  60.428  1.00  0.00           C  
ATOM    981  CG  LEU    63      49.027  29.098  59.881  1.00  0.00           C  
ATOM    982  CD1 LEU    63      48.265  30.367  59.313  1.00  0.00           C  
ATOM    983  CD2 LEU    63      49.128  28.129  58.682  1.00  0.00           C  
ATOM    984  H   LEU    63      52.746  29.901  61.458  1.00  0.00           H  
ATOM    985  HA  LEU    63      50.322  31.130  61.528  1.00  0.00           H  
ATOM    986  HB2 LEU    63      51.167  29.622  59.655  1.00  0.00           H  
ATOM    987  HB3 LEU    63      50.827  28.322  60.747  1.00  0.00           H  
ATOM    988  HG  LEU    63      48.398  28.633  60.640  1.00  0.00           H  
ATOM    989 HD11 LEU    63      47.251  30.108  59.009  1.00  0.00           H  
ATOM    990 HD12 LEU    63      48.071  31.117  60.080  1.00  0.00           H  
ATOM    991 HD13 LEU    63      48.808  30.687  58.424  1.00  0.00           H  
ATOM    992 HD21 LEU    63      48.135  27.778  58.403  1.00  0.00           H  
ATOM    993 HD22 LEU    63      49.679  28.591  57.863  1.00  0.00           H  
ATOM    994 HD23 LEU    63      49.788  27.286  58.889  1.00  0.00           H  
ATOM    995  N   GLU    64      48.887  30.503  63.444  1.00  0.00           N  
ATOM    996  CA  GLU    64      47.815  30.275  64.444  1.00  0.00           C  
ATOM    997  C   GLU    64      46.512  30.126  63.683  1.00  0.00           C  
ATOM    998  O   GLU    64      46.124  31.107  63.024  1.00  0.00           O  
ATOM    999  CB  GLU    64      47.730  31.364  65.462  1.00  0.00           C  
ATOM   1000  CG  GLU    64      46.941  30.860  66.673  1.00  0.00           C  
ATOM   1001  CD  GLU    64      46.831  31.876  67.841  1.00  0.00           C  
ATOM   1002  OE1 GLU    64      46.210  31.635  68.861  1.00  0.00           O  
ATOM   1003  OE2 GLU    64      47.451  32.982  67.685  1.00  0.00           O1-
ATOM   1004  H   GLU    64      49.019  31.454  63.133  1.00  0.00           H  
ATOM   1005  HA  GLU    64      47.953  29.317  64.946  1.00  0.00           H  
ATOM   1006  HB2 GLU    64      48.710  31.661  65.834  1.00  0.00           H  
ATOM   1007  HB3 GLU    64      47.139  32.184  65.054  1.00  0.00           H  
ATOM   1008  HG2 GLU    64      45.914  30.611  66.404  1.00  0.00           H  
ATOM   1009  HG3 GLU    64      47.437  29.960  67.036  1.00  0.00           H  
ATOM   1010  N   VAL    65      45.755  29.064  63.873  1.00  0.00           N  
ATOM   1011  CA  VAL    65      44.387  28.800  63.322  1.00  0.00           C  
ATOM   1012  C   VAL    65      43.383  28.832  64.451  1.00  0.00           C  
ATOM   1013  O   VAL    65      43.455  28.105  65.443  1.00  0.00           O  
ATOM   1014  CB  VAL    65      44.412  27.488  62.522  1.00  0.00           C  
ATOM   1015  CG1 VAL    65      43.079  27.216  61.777  1.00  0.00           C  
ATOM   1016  CG2 VAL    65      45.524  27.461  61.387  1.00  0.00           C  
ATOM   1017  H   VAL    65      46.084  28.380  64.539  1.00  0.00           H  
ATOM   1018  HA  VAL    65      44.100  29.608  62.649  1.00  0.00           H  
ATOM   1019  HB  VAL    65      44.650  26.634  63.155  1.00  0.00           H  
ATOM   1020 HG11 VAL    65      42.803  28.094  61.194  1.00  0.00           H  
ATOM   1021 HG12 VAL    65      43.302  26.403  61.086  1.00  0.00           H  
ATOM   1022 HG13 VAL    65      42.270  26.998  62.475  1.00  0.00           H  
ATOM   1023 HG21 VAL    65      46.473  27.499  61.921  1.00  0.00           H  
ATOM   1024 HG22 VAL    65      45.399  26.635  60.686  1.00  0.00           H  
ATOM   1025 HG23 VAL    65      45.333  28.358  60.798  1.00  0.00           H  
ATOM   1026  N   LEU    66      42.324  29.630  64.304  1.00  0.00           N  
ATOM   1027  CA  LEU    66      41.125  29.680  65.095  1.00  0.00           C  
ATOM   1028  C   LEU    66      39.943  28.906  64.411  1.00  0.00           C  
ATOM   1029  O   LEU    66      40.112  28.323  63.325  1.00  0.00           O  
ATOM   1030  CB  LEU    66      40.789  31.198  65.371  1.00  0.00           C  
ATOM   1031  CG  LEU    66      41.782  31.978  66.284  1.00  0.00           C  
ATOM   1032  CD1 LEU    66      42.994  32.426  65.533  1.00  0.00           C  
ATOM   1033  CD2 LEU    66      41.179  33.206  66.995  1.00  0.00           C  
ATOM   1034  H   LEU    66      42.286  30.101  63.411  1.00  0.00           H  
ATOM   1035  HA  LEU    66      41.304  29.260  66.084  1.00  0.00           H  
ATOM   1036  HB2 LEU    66      40.731  31.692  64.401  1.00  0.00           H  
ATOM   1037  HB3 LEU    66      39.807  31.252  65.841  1.00  0.00           H  
ATOM   1038  HG  LEU    66      42.149  31.375  67.115  1.00  0.00           H  
ATOM   1039 HD11 LEU    66      43.685  33.013  66.139  1.00  0.00           H  
ATOM   1040 HD12 LEU    66      43.624  31.609  65.181  1.00  0.00           H  
ATOM   1041 HD13 LEU    66      42.792  32.972  64.611  1.00  0.00           H  
ATOM   1042 HD21 LEU    66      40.823  33.876  66.214  1.00  0.00           H  
ATOM   1043 HD22 LEU    66      40.448  32.789  67.689  1.00  0.00           H  
ATOM   1044 HD23 LEU    66      41.960  33.743  67.533  1.00  0.00           H  
ATOM   1045  N   PRO    67      38.725  28.969  64.896  1.00  0.00           N  
ATOM   1046  CA  PRO    67      37.528  28.567  64.237  1.00  0.00           C  
ATOM   1047  C   PRO    67      36.915  29.606  63.272  1.00  0.00           C  
ATOM   1048  O   PRO    67      37.442  30.702  63.180  1.00  0.00           O  
ATOM   1049  CD  PRO    67      38.439  29.201  66.289  1.00  0.00           C  
ATOM   1050  CG  PRO    67      37.350  28.198  66.593  1.00  0.00           C  
ATOM   1051  CB  PRO    67      36.524  28.288  65.307  1.00  0.00           C  
ATOM   1052  HD2 PRO    67      38.222  30.213  66.632  1.00  0.00           H  
ATOM   1053  HD3 PRO    67      39.263  28.882  66.928  1.00  0.00           H  
ATOM   1054  HG2 PRO    67      36.675  28.411  67.423  1.00  0.00           H  
ATOM   1055  HG3 PRO    67      37.740  27.190  66.729  1.00  0.00           H  
ATOM   1056  HB2 PRO    67      35.766  29.072  65.324  1.00  0.00           H  
ATOM   1057  HB3 PRO    67      35.880  27.416  65.192  1.00  0.00           H  
ATOM   1058  HA  PRO    67      37.696  27.611  63.741  1.00  0.00           H  
ATOM   1059  N   ASP    68      35.864  29.221  62.537  1.00  0.00           N  
ATOM   1060  CA  ASP    68      35.043  30.167  61.799  1.00  0.00           C  
ATOM   1061  C   ASP    68      33.945  30.906  62.592  1.00  0.00           C  
ATOM   1062  O   ASP    68      33.313  30.250  63.409  1.00  0.00           O  
ATOM   1063  CB  ASP    68      34.436  29.423  60.612  1.00  0.00           C  
ATOM   1064  CG  ASP    68      33.704  28.114  60.854  1.00  0.00           C  
ATOM   1065  OD1 ASP    68      33.355  27.472  59.877  1.00  0.00           O  
ATOM   1066  OD2 ASP    68      33.524  27.721  62.017  1.00  0.00           O1-
ATOM   1067  H   ASP    68      35.456  28.301  62.619  1.00  0.00           H  
ATOM   1068  HA  ASP    68      35.671  30.959  61.392  1.00  0.00           H  
ATOM   1069  HB2 ASP    68      33.685  29.869  59.960  1.00  0.00           H  
ATOM   1070  HB3 ASP    68      35.229  29.278  59.878  1.00  0.00           H  
ATOM   1071  N   ARG    69      33.576  32.135  62.231  1.00  0.00           N  
ATOM   1072  CA  ARG    69      32.273  32.691  62.508  1.00  0.00           C  
ATOM   1073  C   ARG    69      31.132  31.847  61.946  1.00  0.00           C  
ATOM   1074  O   ARG    69      31.300  30.902  61.169  1.00  0.00           O  
ATOM   1075  CB  ARG    69      32.191  34.175  61.972  1.00  0.00           C  
ATOM   1076  CG  ARG    69      32.120  34.289  60.405  1.00  0.00           C  
ATOM   1077  CD  ARG    69      32.156  35.837  60.103  1.00  0.00           C  
ATOM   1078  NE  ARG    69      30.862  36.508  60.513  1.00  0.00           N  
ATOM   1079  CZ  ARG    69      30.751  37.640  61.222  1.00  0.00           C  
ATOM   1080  NH1 ARG    69      31.729  38.367  61.585  1.00  0.00           N  
ATOM   1081  NH2 ARG    69      29.565  38.103  61.565  1.00  0.00           N1+
ATOM   1082  H   ARG    69      34.082  32.590  61.484  1.00  0.00           H  
ATOM   1083  HA  ARG    69      32.283  32.588  63.593  1.00  0.00           H  
ATOM   1084  HB2 ARG    69      31.312  34.649  62.409  1.00  0.00           H  
ATOM   1085  HB3 ARG    69      33.016  34.758  62.380  1.00  0.00           H  
ATOM   1086  HG2 ARG    69      33.029  33.851  59.992  1.00  0.00           H  
ATOM   1087  HG3 ARG    69      31.187  33.866  60.032  1.00  0.00           H  
ATOM   1088  HD2 ARG    69      32.988  36.068  60.769  1.00  0.00           H  
ATOM   1089  HD3 ARG    69      32.350  36.166  59.083  1.00  0.00           H  
ATOM   1090  HE  ARG    69      30.000  35.996  60.385  1.00  0.00           H  
ATOM   1091 HH11 ARG    69      32.528  38.267  60.975  1.00  0.00           H  
ATOM   1092 HH12 ARG    69      31.512  39.327  61.810  1.00  0.00           H  
ATOM   1093 HH21 ARG    69      28.780  37.469  61.510  1.00  0.00           H  
ATOM   1094 HH22 ARG    69      29.630  38.794  62.298  1.00  0.00           H  
ATOM   1095  N   VAL    70      29.861  32.203  62.278  1.00  0.00           N  
ATOM   1096  CA  VAL    70      28.691  31.635  61.568  1.00  0.00           C  
ATOM   1097  C   VAL    70      28.522  32.212  60.169  1.00  0.00           C  
ATOM   1098  O   VAL    70      28.187  33.417  60.007  1.00  0.00           O  
ATOM   1099  CB  VAL    70      27.440  31.801  62.421  1.00  0.00           C  
ATOM   1100  CG1 VAL    70      26.156  31.531  61.657  1.00  0.00           C  
ATOM   1101  CG2 VAL    70      27.493  30.860  63.721  1.00  0.00           C  
ATOM   1102  H   VAL    70      29.713  33.048  62.811  1.00  0.00           H  
ATOM   1103  HA  VAL    70      28.908  30.595  61.322  1.00  0.00           H  
ATOM   1104  HB  VAL    70      27.347  32.832  62.764  1.00  0.00           H  
ATOM   1105 HG11 VAL    70      25.963  32.323  60.933  1.00  0.00           H  
ATOM   1106 HG12 VAL    70      26.202  30.539  61.207  1.00  0.00           H  
ATOM   1107 HG13 VAL    70      25.276  31.509  62.299  1.00  0.00           H  
ATOM   1108 HG21 VAL    70      28.340  31.113  64.359  1.00  0.00           H  
ATOM   1109 HG22 VAL    70      26.599  30.922  64.341  1.00  0.00           H  
ATOM   1110 HG23 VAL    70      27.638  29.865  63.301  1.00  0.00           H  
ATOM   1111  N   ALA    71      28.572  31.311  59.183  1.00  0.00           N  
ATOM   1112  CA  ALA    71      28.043  31.618  57.811  1.00  0.00           C  
ATOM   1113  C   ALA    71      26.482  31.637  57.622  1.00  0.00           C  
ATOM   1114  O   ALA    71      25.727  31.007  58.387  1.00  0.00           O  
ATOM   1115  CB  ALA    71      28.619  30.573  56.877  1.00  0.00           C  
ATOM   1116  H   ALA    71      28.941  30.387  59.354  1.00  0.00           H  
ATOM   1117  HA  ALA    71      28.427  32.602  57.542  1.00  0.00           H  
ATOM   1118  HB1 ALA    71      28.149  29.602  57.029  1.00  0.00           H  
ATOM   1119  HB2 ALA    71      28.337  30.780  55.844  1.00  0.00           H  
ATOM   1120  HB3 ALA    71      29.693  30.467  57.030  1.00  0.00           H  
ATOM   1121  N   THR    72      25.983  32.563  56.759  1.00  0.00           N  
ATOM   1122  CA  THR    72      24.533  32.998  56.781  1.00  0.00           C  
ATOM   1123  C   THR    72      24.008  33.530  55.482  1.00  0.00           C  
ATOM   1124  O   THR    72      24.558  34.344  54.768  1.00  0.00           O  
ATOM   1125  CB  THR    72      24.327  33.908  58.013  1.00  0.00           C  
ATOM   1126  CG2 THR    72      25.025  35.234  58.020  1.00  0.00           C  
ATOM   1127  OG1 THR    72      22.989  34.208  57.916  1.00  0.00           O  
ATOM   1128  H   THR    72      26.584  33.122  56.170  1.00  0.00           H  
ATOM   1129  HA  THR    72      24.052  32.058  57.052  1.00  0.00           H  
ATOM   1130  HB  THR    72      24.446  33.407  58.974  1.00  0.00           H  
ATOM   1131 HG21 THR    72      24.773  35.772  57.106  1.00  0.00           H  
ATOM   1132 HG22 THR    72      24.705  35.835  58.872  1.00  0.00           H  
ATOM   1133 HG23 THR    72      26.081  35.034  57.840  1.00  0.00           H  
ATOM   1134  HG1 THR    72      22.500  33.590  58.465  1.00  0.00           H  
ATOM   1135  N   SER    73      22.733  33.183  55.158  1.00  0.00           N  
ATOM   1136  CA  SER    73      21.917  33.748  54.134  1.00  0.00           C  
ATOM   1137  C   SER    73      21.429  35.213  54.354  1.00  0.00           C  
ATOM   1138  O   SER    73      20.965  35.910  53.455  1.00  0.00           O  
ATOM   1139  CB  SER    73      20.627  32.944  54.063  1.00  0.00           C  
ATOM   1140  OG  SER    73      20.059  32.846  55.327  1.00  0.00           O  
ATOM   1141  H   SER    73      22.214  32.573  55.774  1.00  0.00           H  
ATOM   1142  HA  SER    73      22.355  33.624  53.144  1.00  0.00           H  
ATOM   1143  HB2 SER    73      20.025  33.450  53.308  1.00  0.00           H  
ATOM   1144  HB3 SER    73      20.759  31.958  53.617  1.00  0.00           H  
ATOM   1145  HG  SER    73      20.500  32.164  55.840  1.00  0.00           H  
ATOM   1146  N   ARG    74      21.497  35.669  55.601  1.00  0.00           N  
ATOM   1147  CA  ARG    74      20.857  36.900  56.177  1.00  0.00           C  
ATOM   1148  C   ARG    74      21.674  38.136  55.812  1.00  0.00           C  
ATOM   1149  O   ARG    74      22.885  38.108  56.092  1.00  0.00           O  
ATOM   1150  CB  ARG    74      20.614  36.694  57.673  1.00  0.00           C  
ATOM   1151  CG  ARG    74      19.797  35.544  58.130  1.00  0.00           C  
ATOM   1152  CD  ARG    74      18.349  35.594  57.659  1.00  0.00           C  
ATOM   1153  NE  ARG    74      17.592  36.669  58.287  1.00  0.00           N  
ATOM   1154  CZ  ARG    74      17.190  36.782  59.525  1.00  0.00           C  
ATOM   1155  NH1 ARG    74      17.571  36.108  60.626  1.00  0.00           N  
ATOM   1156  NH2 ARG    74      16.356  37.749  59.810  1.00  0.00           N1+
ATOM   1157  H   ARG    74      21.797  34.985  56.280  1.00  0.00           H  
ATOM   1158  HA  ARG    74      19.892  37.038  55.689  1.00  0.00           H  
ATOM   1159  HB2 ARG    74      21.609  36.563  58.098  1.00  0.00           H  
ATOM   1160  HB3 ARG    74      20.281  37.631  58.121  1.00  0.00           H  
ATOM   1161  HG2 ARG    74      20.258  34.728  57.573  1.00  0.00           H  
ATOM   1162  HG3 ARG    74      19.854  35.366  59.204  1.00  0.00           H  
ATOM   1163  HD2 ARG    74      18.301  35.805  56.590  1.00  0.00           H  
ATOM   1164  HD3 ARG    74      17.877  34.613  57.722  1.00  0.00           H  
ATOM   1165  HE  ARG    74      17.353  37.431  57.668  1.00  0.00           H  
ATOM   1166 HH11 ARG    74      18.140  35.285  60.491  1.00  0.00           H  
ATOM   1167 HH12 ARG    74      17.116  36.237  61.519  1.00  0.00           H  
ATOM   1168 HH21 ARG    74      15.971  38.264  59.031  1.00  0.00           H  
ATOM   1169 HH22 ARG    74      16.006  37.915  60.743  1.00  0.00           H  
ATOM   1170  N   ILE    75      21.073  39.155  55.161  1.00  0.00           N  
ATOM   1171  CA  ILE    75      21.682  40.463  54.853  1.00  0.00           C  
ATOM   1172  C   ILE    75      20.498  41.370  54.629  1.00  0.00           C  
ATOM   1173  O   ILE    75      19.441  40.985  54.079  1.00  0.00           O  
ATOM   1174  CB  ILE    75      22.639  40.411  53.608  1.00  0.00           C  
ATOM   1175  CG2 ILE    75      22.005  39.754  52.368  1.00  0.00           C  
ATOM   1176  CG1 ILE    75      23.108  41.921  53.277  1.00  0.00           C  
ATOM   1177  CD1 ILE    75      23.946  42.021  52.035  1.00  0.00           C  
ATOM   1178  H   ILE    75      20.124  39.053  54.830  1.00  0.00           H  
ATOM   1179  HA  ILE    75      22.264  40.627  55.760  1.00  0.00           H  
ATOM   1180  HB  ILE    75      23.527  39.845  53.888  1.00  0.00           H  
ATOM   1181 HG21 ILE    75      22.688  39.794  51.520  1.00  0.00           H  
ATOM   1182 HG22 ILE    75      21.889  38.690  52.573  1.00  0.00           H  
ATOM   1183 HG23 ILE    75      21.138  40.289  51.980  1.00  0.00           H  
ATOM   1184 HG12 ILE    75      22.175  42.390  52.966  1.00  0.00           H  
ATOM   1185 HG13 ILE    75      23.666  42.229  54.162  1.00  0.00           H  
ATOM   1186 HD11 ILE    75      24.447  42.988  51.980  1.00  0.00           H  
ATOM   1187 HD12 ILE    75      24.686  41.223  52.101  1.00  0.00           H  
ATOM   1188 HD13 ILE    75      23.291  41.891  51.173  1.00  0.00           H  
ATOM   1189  N   SER    76      20.538  42.626  55.081  1.00  0.00           N  
ATOM   1190  CA  SER    76      19.345  43.514  54.961  1.00  0.00           C  
ATOM   1191  C   SER    76      19.022  43.941  53.493  1.00  0.00           C  
ATOM   1192  O   SER    76      19.794  44.461  52.796  1.00  0.00           O  
ATOM   1193  CB  SER    76      19.601  44.712  55.816  1.00  0.00           C  
ATOM   1194  OG  SER    76      18.507  45.644  55.555  1.00  0.00           O  
ATOM   1195  H   SER    76      21.339  42.909  55.628  1.00  0.00           H  
ATOM   1196  HA  SER    76      18.478  42.928  55.267  1.00  0.00           H  
ATOM   1197  HB2 SER    76      19.514  44.496  56.881  1.00  0.00           H  
ATOM   1198  HB3 SER    76      20.582  45.121  55.578  1.00  0.00           H  
ATOM   1199  HG  SER    76      17.760  45.354  56.083  1.00  0.00           H  
ATOM   1200  N   ASP    77      17.719  43.767  53.163  1.00  0.00           N  
ATOM   1201  CA  ASP    77      17.193  43.936  51.766  1.00  0.00           C  
ATOM   1202  C   ASP    77      17.883  43.031  50.751  1.00  0.00           C  
ATOM   1203  O   ASP    77      18.579  43.595  49.918  1.00  0.00           O  
ATOM   1204  CB  ASP    77      17.212  45.411  51.323  1.00  0.00           C  
ATOM   1205  CG  ASP    77      16.467  46.371  52.283  1.00  0.00           C  
ATOM   1206  OD1 ASP    77      15.336  46.016  52.660  1.00  0.00           O  
ATOM   1207  OD2 ASP    77      16.983  47.546  52.511  1.00  0.00           O1-
ATOM   1208  H   ASP    77      17.171  43.163  53.758  1.00  0.00           H  
ATOM   1209  HA  ASP    77      16.150  43.643  51.887  1.00  0.00           H  
ATOM   1210  HB2 ASP    77      18.251  45.736  51.271  1.00  0.00           H  
ATOM   1211  HB3 ASP    77      16.798  45.356  50.316  1.00  0.00           H  
ATOM   1212  N   ALA    78      17.825  41.754  50.887  1.00  0.00           N  
ATOM   1213  CA  ALA    78      18.852  40.840  50.329  1.00  0.00           C  
ATOM   1214  C   ALA    78      18.906  40.705  48.754  1.00  0.00           C  
ATOM   1215  O   ALA    78      19.914  40.221  48.145  1.00  0.00           O  
ATOM   1216  CB  ALA    78      18.719  39.477  50.972  1.00  0.00           C  
ATOM   1217  H   ALA    78      17.137  41.403  51.537  1.00  0.00           H  
ATOM   1218  HA  ALA    78      19.794  41.341  50.550  1.00  0.00           H  
ATOM   1219  HB1 ALA    78      18.702  39.624  52.052  1.00  0.00           H  
ATOM   1220  HB2 ALA    78      17.834  38.920  50.666  1.00  0.00           H  
ATOM   1221  HB3 ALA    78      19.642  38.983  50.668  1.00  0.00           H  
ATOM   1222  N   HIS    79      17.803  40.935  48.061  1.00  0.00           N  
ATOM   1223  CA  HIS    79      17.719  40.903  46.605  1.00  0.00           C  
ATOM   1224  C   HIS    79      18.474  41.999  45.894  1.00  0.00           C  
ATOM   1225  O   HIS    79      18.863  41.805  44.757  1.00  0.00           O  
ATOM   1226  CB  HIS    79      16.270  41.012  46.281  1.00  0.00           C  
ATOM   1227  CG  HIS    79      15.515  42.342  46.578  1.00  0.00           C  
ATOM   1228  ND1 HIS    79      15.413  43.072  47.759  1.00  0.00           N  
ATOM   1229  CE1 HIS    79      14.661  44.115  47.476  1.00  0.00           C  
ATOM   1230  NE2 HIS    79      14.212  44.000  46.269  1.00  0.00           N  
ATOM   1231  CD2 HIS    79      14.804  42.971  45.618  1.00  0.00           C  
ATOM   1232  H   HIS    79      17.010  41.308  48.563  1.00  0.00           H  
ATOM   1233  HA  HIS    79      18.072  39.940  46.237  1.00  0.00           H  
ATOM   1234  HB2 HIS    79      16.230  40.846  45.204  1.00  0.00           H  
ATOM   1235  HB3 HIS    79      15.767  40.127  46.670  1.00  0.00           H  
ATOM   1236  HE1 HIS    79      14.611  45.031  48.047  1.00  0.00           H  
ATOM   1237  HE2 HIS    79      13.647  44.659  45.752  1.00  0.00           H  
ATOM   1238  HD2 HIS    79      14.617  42.560  44.637  1.00  0.00           H  
ATOM   1239  N   LEU    80      18.769  43.105  46.637  1.00  0.00           N  
ATOM   1240  CA  LEU    80      19.752  44.058  46.096  1.00  0.00           C  
ATOM   1241  C   LEU    80      21.170  43.506  46.032  1.00  0.00           C  
ATOM   1242  O   LEU    80      21.954  44.095  45.267  1.00  0.00           O  
ATOM   1243  CB  LEU    80      19.687  45.263  47.101  1.00  0.00           C  
ATOM   1244  CG  LEU    80      18.331  45.898  47.333  1.00  0.00           C  
ATOM   1245  CD1 LEU    80      18.621  47.203  48.091  1.00  0.00           C  
ATOM   1246  CD2 LEU    80      17.527  46.126  46.063  1.00  0.00           C  
ATOM   1247  H   LEU    80      18.367  43.232  47.555  1.00  0.00           H  
ATOM   1248  HA  LEU    80      19.420  44.405  45.117  1.00  0.00           H  
ATOM   1249  HB2 LEU    80      20.171  44.939  48.023  1.00  0.00           H  
ATOM   1250  HB3 LEU    80      20.305  46.039  46.650  1.00  0.00           H  
ATOM   1251  HG  LEU    80      17.784  45.183  47.947  1.00  0.00           H  
ATOM   1252 HD11 LEU    80      18.917  46.907  49.098  1.00  0.00           H  
ATOM   1253 HD12 LEU    80      19.402  47.858  47.704  1.00  0.00           H  
ATOM   1254 HD13 LEU    80      17.715  47.807  48.051  1.00  0.00           H  
ATOM   1255 HD21 LEU    80      17.294  45.163  45.607  1.00  0.00           H  
ATOM   1256 HD22 LEU    80      16.623  46.644  46.384  1.00  0.00           H  
ATOM   1257 HD23 LEU    80      18.010  46.744  45.307  1.00  0.00           H  
ATOM   1258  N   ALA    81      21.554  42.385  46.728  1.00  0.00           N  
ATOM   1259  CA  ALA    81      22.883  41.745  46.603  1.00  0.00           C  
ATOM   1260  C   ALA    81      23.103  41.157  45.194  1.00  0.00           C  
ATOM   1261  O   ALA    81      24.019  41.509  44.466  1.00  0.00           O  
ATOM   1262  CB  ALA    81      22.979  40.678  47.737  1.00  0.00           C  
ATOM   1263  H   ALA    81      20.857  41.921  47.292  1.00  0.00           H  
ATOM   1264  HA  ALA    81      23.658  42.503  46.713  1.00  0.00           H  
ATOM   1265  HB1 ALA    81      22.632  41.008  48.716  1.00  0.00           H  
ATOM   1266  HB2 ALA    81      22.387  39.810  47.446  1.00  0.00           H  
ATOM   1267  HB3 ALA    81      23.980  40.256  47.821  1.00  0.00           H  
ATOM   1268  N   ASP    82      22.157  40.370  44.790  1.00  0.00           N  
ATOM   1269  CA  ASP    82      22.214  39.649  43.495  1.00  0.00           C  
ATOM   1270  C   ASP    82      22.005  40.674  42.360  1.00  0.00           C  
ATOM   1271  O   ASP    82      22.606  40.605  41.283  1.00  0.00           O  
ATOM   1272  CB  ASP    82      21.271  38.424  43.368  1.00  0.00           C  
ATOM   1273  CG  ASP    82      21.397  37.256  44.340  1.00  0.00           C  
ATOM   1274  OD1 ASP    82      21.300  36.132  43.799  1.00  0.00           O  
ATOM   1275  OD2 ASP    82      21.594  37.417  45.555  1.00  0.00           O1-
ATOM   1276  H   ASP    82      21.490  40.054  45.479  1.00  0.00           H  
ATOM   1277  HA  ASP    82      23.233  39.267  43.446  1.00  0.00           H  
ATOM   1278  HB2 ASP    82      20.249  38.803  43.399  1.00  0.00           H  
ATOM   1279  HB3 ASP    82      21.463  37.914  42.425  1.00  0.00           H  
ATOM   1280  N   THR    83      21.200  41.671  42.595  1.00  0.00           N  
ATOM   1281  CA  THR    83      21.009  42.798  41.692  1.00  0.00           C  
ATOM   1282  C   THR    83      22.326  43.555  41.420  1.00  0.00           C  
ATOM   1283  O   THR    83      22.492  43.925  40.235  1.00  0.00           O  
ATOM   1284  CB  THR    83      19.891  43.773  42.237  1.00  0.00           C  
ATOM   1285  CG2 THR    83      19.793  45.117  41.494  1.00  0.00           C  
ATOM   1286  OG1 THR    83      18.625  43.162  42.184  1.00  0.00           O  
ATOM   1287  H   THR    83      20.634  41.623  43.430  1.00  0.00           H  
ATOM   1288  HA  THR    83      20.818  42.487  40.665  1.00  0.00           H  
ATOM   1289  HB  THR    83      20.117  44.032  43.271  1.00  0.00           H  
ATOM   1290 HG21 THR    83      19.707  44.999  40.414  1.00  0.00           H  
ATOM   1291 HG22 THR    83      18.896  45.650  41.808  1.00  0.00           H  
ATOM   1292 HG23 THR    83      20.659  45.694  41.821  1.00  0.00           H  
ATOM   1293  HG1 THR    83      18.560  42.735  43.041  1.00  0.00           H  
ATOM   1294  N   MET    84      23.226  43.809  42.326  1.00  0.00           N  
ATOM   1295  CA  MET    84      24.540  44.528  42.403  1.00  0.00           C  
ATOM   1296  C   MET    84      25.731  43.635  41.976  1.00  0.00           C  
ATOM   1297  O   MET    84      26.766  44.096  41.466  1.00  0.00           O  
ATOM   1298  CB  MET    84      24.687  44.946  43.898  1.00  0.00           C  
ATOM   1299  CG  MET    84      25.894  45.838  44.141  1.00  0.00           C  
ATOM   1300  SD  MET    84      26.130  46.768  45.653  1.00  0.00           S  
ATOM   1301  CE  MET    84      25.874  45.532  46.982  1.00  0.00           C  
ATOM   1302  H   MET    84      23.157  43.322  43.209  1.00  0.00           H  
ATOM   1303  HA  MET    84      24.593  45.425  41.788  1.00  0.00           H  
ATOM   1304  HB2 MET    84      23.780  45.406  44.291  1.00  0.00           H  
ATOM   1305  HB3 MET    84      24.833  44.050  44.501  1.00  0.00           H  
ATOM   1306  HG2 MET    84      26.800  45.283  43.897  1.00  0.00           H  
ATOM   1307  HG3 MET    84      25.930  46.559  43.325  1.00  0.00           H  
ATOM   1308  HE1 MET    84      26.078  45.927  47.977  1.00  0.00           H  
ATOM   1309  HE2 MET    84      24.862  45.128  46.996  1.00  0.00           H  
ATOM   1310  HE3 MET    84      26.604  44.732  46.853  1.00  0.00           H  
ATOM   1311  N   ILE    85      25.654  42.320  42.265  1.00  0.00           N  
ATOM   1312  CA  ILE    85      26.595  41.283  41.863  1.00  0.00           C  
ATOM   1313  C   ILE    85      26.575  41.098  40.343  1.00  0.00           C  
ATOM   1314  O   ILE    85      25.561  40.987  39.803  1.00  0.00           O  
ATOM   1315  CB  ILE    85      26.321  39.969  42.607  1.00  0.00           C  
ATOM   1316  CG2 ILE    85      27.002  38.795  41.945  1.00  0.00           C  
ATOM   1317  CG1 ILE    85      26.753  40.089  44.054  1.00  0.00           C  
ATOM   1318  CD1 ILE    85      25.984  39.196  45.057  1.00  0.00           C  
ATOM   1319  H   ILE    85      24.707  42.039  42.478  1.00  0.00           H  
ATOM   1320  HA  ILE    85      27.592  41.628  42.139  1.00  0.00           H  
ATOM   1321  HB  ILE    85      25.244  39.814  42.548  1.00  0.00           H  
ATOM   1322 HG21 ILE    85      26.339  38.393  41.178  1.00  0.00           H  
ATOM   1323 HG22 ILE    85      27.948  39.081  41.485  1.00  0.00           H  
ATOM   1324 HG23 ILE    85      27.033  37.912  42.583  1.00  0.00           H  
ATOM   1325 HG12 ILE    85      27.816  39.872  44.157  1.00  0.00           H  
ATOM   1326 HG13 ILE    85      26.605  41.104  44.422  1.00  0.00           H  
ATOM   1327 HD11 ILE    85      26.402  39.417  46.039  1.00  0.00           H  
ATOM   1328 HD12 ILE    85      24.926  39.448  45.123  1.00  0.00           H  
ATOM   1329 HD13 ILE    85      26.123  38.136  44.846  1.00  0.00           H  
ATOM   1330  N   GLY    86      27.766  41.025  39.653  1.00  0.00           N  
ATOM   1331  CA  GLY    86      28.012  41.037  38.181  1.00  0.00           C  
ATOM   1332  C   GLY    86      27.753  42.406  37.614  1.00  0.00           C  
ATOM   1333  O   GLY    86      27.722  42.478  36.370  1.00  0.00           O  
ATOM   1334  H   GLY    86      28.624  41.030  40.187  1.00  0.00           H  
ATOM   1335  HA2 GLY    86      29.055  40.783  37.988  1.00  0.00           H  
ATOM   1336  HA3 GLY    86      27.401  40.316  37.640  1.00  0.00           H  
ATOM   1337  N   LYS    87      27.760  43.554  38.346  1.00  0.00           N  
ATOM   1338  CA  LYS    87      27.544  44.905  37.849  1.00  0.00           C  
ATOM   1339  C   LYS    87      28.843  45.833  37.809  1.00  0.00           C  
ATOM   1340  O   LYS    87      29.664  45.893  38.723  1.00  0.00           O  
ATOM   1341  CB  LYS    87      26.388  45.584  38.640  1.00  0.00           C  
ATOM   1342  CG  LYS    87      25.035  44.836  38.589  1.00  0.00           C  
ATOM   1343  CD  LYS    87      24.444  44.537  37.149  1.00  0.00           C  
ATOM   1344  CE  LYS    87      24.191  45.851  36.473  1.00  0.00           C  
ATOM   1345  NZ  LYS    87      24.183  45.742  35.024  1.00  0.00           N1+
ATOM   1346  H   LYS    87      28.083  43.403  39.291  1.00  0.00           H  
ATOM   1347  HA  LYS    87      27.310  44.866  36.785  1.00  0.00           H  
ATOM   1348  HB2 LYS    87      26.598  45.886  39.666  1.00  0.00           H  
ATOM   1349  HB3 LYS    87      26.202  46.567  38.206  1.00  0.00           H  
ATOM   1350  HG2 LYS    87      25.096  43.862  39.074  1.00  0.00           H  
ATOM   1351  HG3 LYS    87      24.264  45.473  39.022  1.00  0.00           H  
ATOM   1352  HD2 LYS    87      25.169  43.849  36.715  1.00  0.00           H  
ATOM   1353  HD3 LYS    87      23.559  43.912  37.267  1.00  0.00           H  
ATOM   1354  HE2 LYS    87      23.243  46.304  36.763  1.00  0.00           H  
ATOM   1355  HE3 LYS    87      25.013  46.524  36.715  1.00  0.00           H  
ATOM   1356  HZ1 LYS    87      25.142  45.545  34.773  1.00  0.00           H  
ATOM   1357  HZ2 LYS    87      23.598  45.006  34.654  1.00  0.00           H  
ATOM   1358  HZ3 LYS    87      24.017  46.605  34.528  1.00  0.00           H  
ATOM   1359  N   ALA    88      28.940  46.708  36.834  1.00  0.00           N  
ATOM   1360  CA  ALA    88      29.989  47.758  36.879  1.00  0.00           C  
ATOM   1361  C   ALA    88      29.490  48.869  37.774  1.00  0.00           C  
ATOM   1362  O   ALA    88      28.324  49.219  37.815  1.00  0.00           O  
ATOM   1363  CB  ALA    88      30.293  48.166  35.439  1.00  0.00           C  
ATOM   1364  H   ALA    88      28.207  46.843  36.153  1.00  0.00           H  
ATOM   1365  HA  ALA    88      30.988  47.411  37.144  1.00  0.00           H  
ATOM   1366  HB1 ALA    88      31.004  48.991  35.480  1.00  0.00           H  
ATOM   1367  HB2 ALA    88      30.779  47.377  34.865  1.00  0.00           H  
ATOM   1368  HB3 ALA    88      29.423  48.622  34.967  1.00  0.00           H  
ATOM   1369  N   VAL    89      30.374  49.484  38.545  1.00  0.00           N  
ATOM   1370  CA  VAL    89      29.892  50.374  39.643  1.00  0.00           C  
ATOM   1371  C   VAL    89      30.825  51.598  39.713  1.00  0.00           C  
ATOM   1372  O   VAL    89      31.845  51.687  39.079  1.00  0.00           O  
ATOM   1373  CB  VAL    89      29.819  49.593  40.983  1.00  0.00           C  
ATOM   1374  CG1 VAL    89      28.766  48.486  41.014  1.00  0.00           C  
ATOM   1375  CG2 VAL    89      31.108  48.953  41.571  1.00  0.00           C  
ATOM   1376  H   VAL    89      31.369  49.408  38.389  1.00  0.00           H  
ATOM   1377  HA  VAL    89      28.941  50.827  39.359  1.00  0.00           H  
ATOM   1378  HB  VAL    89      29.396  50.242  41.749  1.00  0.00           H  
ATOM   1379 HG11 VAL    89      28.607  48.025  41.989  1.00  0.00           H  
ATOM   1380 HG12 VAL    89      27.839  48.879  40.595  1.00  0.00           H  
ATOM   1381 HG13 VAL    89      28.984  47.678  40.314  1.00  0.00           H  
ATOM   1382 HG21 VAL    89      31.476  48.197  40.878  1.00  0.00           H  
ATOM   1383 HG22 VAL    89      31.891  49.697  41.720  1.00  0.00           H  
ATOM   1384 HG23 VAL    89      30.866  48.444  42.504  1.00  0.00           H  
ATOM   1385  N   GLU    90      30.578  52.468  40.710  1.00  0.00           N  
ATOM   1386  CA  GLU    90      31.354  53.605  41.105  1.00  0.00           C  
ATOM   1387  C   GLU    90      31.376  53.689  42.666  1.00  0.00           C  
ATOM   1388  O   GLU    90      30.323  53.645  43.295  1.00  0.00           O  
ATOM   1389  CB  GLU    90      30.924  54.819  40.297  1.00  0.00           C  
ATOM   1390  CG  GLU    90      31.597  56.134  40.689  1.00  0.00           C  
ATOM   1391  CD  GLU    90      31.772  57.180  39.664  1.00  0.00           C  
ATOM   1392  OE1 GLU    90      32.892  57.315  39.176  1.00  0.00           O  
ATOM   1393  OE2 GLU    90      30.826  57.866  39.315  1.00  0.00           O1-
ATOM   1394  H   GLU    90      29.661  52.475  41.134  1.00  0.00           H  
ATOM   1395  HA  GLU    90      32.393  53.381  40.862  1.00  0.00           H  
ATOM   1396  HB2 GLU    90      31.188  54.621  39.259  1.00  0.00           H  
ATOM   1397  HB3 GLU    90      29.848  54.955  40.412  1.00  0.00           H  
ATOM   1398  HG2 GLU    90      31.034  56.609  41.493  1.00  0.00           H  
ATOM   1399  HG3 GLU    90      32.509  55.961  41.260  1.00  0.00           H  
ATOM   1400  N   HIS    91      32.523  53.839  43.287  1.00  0.00           N  
ATOM   1401  CA  HIS    91      32.767  53.802  44.748  1.00  0.00           C  
ATOM   1402  C   HIS    91      33.450  55.082  45.300  1.00  0.00           C  
ATOM   1403  O   HIS    91      34.574  55.311  44.921  1.00  0.00           O  
ATOM   1404  CB  HIS    91      33.370  52.414  44.981  1.00  0.00           C  
ATOM   1405  CG  HIS    91      33.265  51.860  46.362  1.00  0.00           C  
ATOM   1406  ND1 HIS    91      33.963  50.782  46.788  1.00  0.00           N  
ATOM   1407  CE1 HIS    91      33.560  50.523  48.057  1.00  0.00           C  
ATOM   1408  NE2 HIS    91      32.606  51.354  48.422  1.00  0.00           N  
ATOM   1409  CD2 HIS    91      32.392  52.225  47.329  1.00  0.00           C  
ATOM   1410  H   HIS    91      33.335  53.743  42.695  1.00  0.00           H  
ATOM   1411  HA  HIS    91      31.791  53.788  45.233  1.00  0.00           H  
ATOM   1412  HB2 HIS    91      32.918  51.620  44.387  1.00  0.00           H  
ATOM   1413  HB3 HIS    91      34.432  52.445  44.738  1.00  0.00           H  
ATOM   1414  HE1 HIS    91      34.049  49.810  48.704  1.00  0.00           H  
ATOM   1415  HE2 HIS    91      32.154  51.289  49.323  1.00  0.00           H  
ATOM   1416  HD2 HIS    91      31.748  53.092  47.353  1.00  0.00           H  
ATOM   1417  N   MET    92      32.851  55.755  46.286  1.00  0.00           N  
ATOM   1418  CA  MET    92      33.338  56.916  46.963  1.00  0.00           C  
ATOM   1419  C   MET    92      34.195  56.451  48.145  1.00  0.00           C  
ATOM   1420  O   MET    92      33.780  55.737  49.004  1.00  0.00           O  
ATOM   1421  CB  MET    92      32.125  57.817  47.376  1.00  0.00           C  
ATOM   1422  CG  MET    92      32.634  59.162  47.742  1.00  0.00           C  
ATOM   1423  SD  MET    92      33.217  60.273  46.468  1.00  0.00           S  
ATOM   1424  CE  MET    92      31.623  60.741  45.802  1.00  0.00           C  
ATOM   1425  H   MET    92      31.895  55.531  46.521  1.00  0.00           H  
ATOM   1426  HA  MET    92      34.000  57.434  46.269  1.00  0.00           H  
ATOM   1427  HB2 MET    92      31.408  57.945  46.565  1.00  0.00           H  
ATOM   1428  HB3 MET    92      31.580  57.447  48.245  1.00  0.00           H  
ATOM   1429  HG2 MET    92      31.696  59.540  48.149  1.00  0.00           H  
ATOM   1430  HG3 MET    92      33.348  59.109  48.564  1.00  0.00           H  
ATOM   1431  HE1 MET    92      31.742  61.261  44.852  1.00  0.00           H  
ATOM   1432  HE2 MET    92      31.120  59.794  45.606  1.00  0.00           H  
ATOM   1433  HE3 MET    92      30.991  61.345  46.455  1.00  0.00           H  
ATOM   1434  N   PHE    93      35.400  57.028  48.205  1.00  0.00           N  
ATOM   1435  CA  PHE    93      36.407  56.775  49.174  1.00  0.00           C  
ATOM   1436  C   PHE    93      36.861  58.038  49.921  1.00  0.00           C  
ATOM   1437  O   PHE    93      36.848  59.078  49.329  1.00  0.00           O  
ATOM   1438  CB  PHE    93      37.563  56.104  48.500  1.00  0.00           C  
ATOM   1439  CG  PHE    93      37.523  54.612  48.329  1.00  0.00           C  
ATOM   1440  CD1 PHE    93      37.043  54.135  47.081  1.00  0.00           C  
ATOM   1441  CE1 PHE    93      37.012  52.754  46.828  1.00  0.00           C  
ATOM   1442  CZ  PHE    93      37.555  51.842  47.782  1.00  0.00           C  
ATOM   1443  CE2 PHE    93      38.087  52.350  48.980  1.00  0.00           C  
ATOM   1444  CD2 PHE    93      38.100  53.744  49.238  1.00  0.00           C  
ATOM   1445  H   PHE    93      35.620  57.536  47.360  1.00  0.00           H  
ATOM   1446  HA  PHE    93      36.024  56.056  49.898  1.00  0.00           H  
ATOM   1447  HB2 PHE    93      37.664  56.653  47.564  1.00  0.00           H  
ATOM   1448  HB3 PHE    93      38.477  56.420  49.004  1.00  0.00           H  
ATOM   1449  HD1 PHE    93      36.745  54.791  46.277  1.00  0.00           H  
ATOM   1450  HE1 PHE    93      36.529  52.420  45.921  1.00  0.00           H  
ATOM   1451  HZ  PHE    93      37.488  50.773  47.639  1.00  0.00           H  
ATOM   1452  HE2 PHE    93      38.568  51.687  49.683  1.00  0.00           H  
ATOM   1453  HD2 PHE    93      38.510  54.121  50.163  1.00  0.00           H  
ATOM   1454  N   GLU    94      37.334  57.906  51.163  1.00  0.00           N  
ATOM   1455  CA  GLU    94      38.125  58.953  51.797  1.00  0.00           C  
ATOM   1456  C   GLU    94      39.598  58.875  51.348  1.00  0.00           C  
ATOM   1457  O   GLU    94      40.198  57.811  51.366  1.00  0.00           O  
ATOM   1458  CB  GLU    94      37.910  58.898  53.312  1.00  0.00           C  
ATOM   1459  CG  GLU    94      38.938  59.504  54.273  1.00  0.00           C  
ATOM   1460  CD  GLU    94      38.483  59.437  55.724  1.00  0.00           C  
ATOM   1461  OE1 GLU    94      38.234  58.256  56.163  1.00  0.00           O  
ATOM   1462  OE2 GLU    94      38.456  60.398  56.499  1.00  0.00           O1-
ATOM   1463  H   GLU    94      37.217  56.988  51.567  1.00  0.00           H  
ATOM   1464  HA  GLU    94      37.714  59.909  51.473  1.00  0.00           H  
ATOM   1465  HB2 GLU    94      36.898  59.248  53.515  1.00  0.00           H  
ATOM   1466  HB3 GLU    94      38.003  57.837  53.545  1.00  0.00           H  
ATOM   1467  HG2 GLU    94      39.895  58.997  54.151  1.00  0.00           H  
ATOM   1468  HG3 GLU    94      38.860  60.535  53.927  1.00  0.00           H  
ATOM   1469  N   THR    95      40.107  60.098  51.154  1.00  0.00           N  
ATOM   1470  CA  THR    95      41.472  60.417  50.687  1.00  0.00           C  
ATOM   1471  C   THR    95      42.488  60.169  51.731  1.00  0.00           C  
ATOM   1472  O   THR    95      42.946  61.101  52.359  1.00  0.00           O  
ATOM   1473  CB  THR    95      41.515  61.797  50.003  1.00  0.00           C  
ATOM   1474  CG2 THR    95      42.828  62.149  49.289  1.00  0.00           C  
ATOM   1475  OG1 THR    95      40.593  61.778  48.916  1.00  0.00           O  
ATOM   1476  H   THR    95      39.500  60.877  51.366  1.00  0.00           H  
ATOM   1477  HA  THR    95      41.685  59.774  49.833  1.00  0.00           H  
ATOM   1478  HB  THR    95      41.224  62.507  50.777  1.00  0.00           H  
ATOM   1479 HG21 THR    95      42.968  61.660  48.325  1.00  0.00           H  
ATOM   1480 HG22 THR    95      42.813  63.196  48.986  1.00  0.00           H  
ATOM   1481 HG23 THR    95      43.681  61.929  49.931  1.00  0.00           H  
ATOM   1482  HG1 THR    95      40.767  60.948  48.467  1.00  0.00           H  
ATOM   1483  N   GLU    96      42.819  58.928  52.016  1.00  0.00           N  
ATOM   1484  CA  GLU    96      43.563  58.571  53.258  1.00  0.00           C  
ATOM   1485  C   GLU    96      42.933  58.803  54.618  1.00  0.00           C  
ATOM   1486  O   GLU    96      42.347  57.841  55.189  1.00  0.00           O  
ATOM   1487  CB  GLU    96      45.010  59.020  53.143  1.00  0.00           C  
ATOM   1488  CG  GLU    96      45.998  58.175  53.955  1.00  0.00           C  
ATOM   1489  CD  GLU    96      46.001  58.510  55.434  1.00  0.00           C  
ATOM   1490  OE1 GLU    96      45.994  57.528  56.257  1.00  0.00           O  
ATOM   1491  OE2 GLU    96      46.195  59.662  55.813  1.00  0.00           O1-
ATOM   1492  H   GLU    96      42.367  58.225  51.450  1.00  0.00           H  
ATOM   1493  HA  GLU    96      43.594  57.484  53.183  1.00  0.00           H  
ATOM   1494  HB2 GLU    96      45.327  58.972  52.101  1.00  0.00           H  
ATOM   1495  HB3 GLU    96      45.069  60.084  53.375  1.00  0.00           H  
ATOM   1496  HG2 GLU    96      45.759  57.119  53.826  1.00  0.00           H  
ATOM   1497  HG3 GLU    96      47.003  58.428  53.617  1.00  0.00           H  
ATOM   1498  N   ASP    97      42.843  60.085  55.000  1.00  0.00           N  
ATOM   1499  CA  ASP    97      41.918  60.522  56.088  1.00  0.00           C  
ATOM   1500  C   ASP    97      41.618  62.009  55.949  1.00  0.00           C  
ATOM   1501  O   ASP    97      42.564  62.848  55.901  1.00  0.00           O  
ATOM   1502  CB  ASP    97      42.448  60.158  57.470  1.00  0.00           C  
ATOM   1503  CG  ASP    97      42.390  58.684  57.836  1.00  0.00           C  
ATOM   1504  OD1 ASP    97      43.384  58.173  58.487  1.00  0.00           O  
ATOM   1505  OD2 ASP    97      41.317  58.042  57.702  1.00  0.00           O1-
ATOM   1506  H   ASP    97      43.252  60.733  54.342  1.00  0.00           H  
ATOM   1507  HA  ASP    97      41.000  59.936  56.036  1.00  0.00           H  
ATOM   1508  HB2 ASP    97      43.431  60.614  57.586  1.00  0.00           H  
ATOM   1509  HB3 ASP    97      41.802  60.635  58.207  1.00  0.00           H  
ATOM   1510  N   GLY    98      40.362  62.408  55.683  1.00  0.00           N  
ATOM   1511  CA  GLY    98      39.939  63.758  55.214  1.00  0.00           C  
ATOM   1512  C   GLY    98      40.073  63.883  53.654  1.00  0.00           C  
ATOM   1513  O   GLY    98      40.888  63.197  52.995  1.00  0.00           O  
ATOM   1514  H   GLY    98      39.621  61.722  55.704  1.00  0.00           H  
ATOM   1515  HA2 GLY    98      38.942  63.990  55.590  1.00  0.00           H  
ATOM   1516  HA3 GLY    98      40.594  64.522  55.633  1.00  0.00           H  
ATOM   1517  N   SER    99      39.167  64.667  53.062  1.00  0.00           N  
ATOM   1518  CA  SER    99      38.898  64.799  51.639  1.00  0.00           C  
ATOM   1519  C   SER    99      38.266  63.508  51.016  1.00  0.00           C  
ATOM   1520  O   SER    99      38.309  62.492  51.727  1.00  0.00           O  
ATOM   1521  CB  SER    99      40.062  65.436  50.893  1.00  0.00           C  
ATOM   1522  OG  SER    99      39.813  65.754  49.565  1.00  0.00           O  
ATOM   1523  H   SER    99      38.529  65.088  53.722  1.00  0.00           H  
ATOM   1524  HA  SER    99      38.087  65.528  51.648  1.00  0.00           H  
ATOM   1525  HB2 SER    99      40.277  66.351  51.445  1.00  0.00           H  
ATOM   1526  HB3 SER    99      40.964  64.839  51.032  1.00  0.00           H  
ATOM   1527  HG  SER    99      39.806  66.707  49.450  1.00  0.00           H  
ATOM   1528  N   LYS   100      37.759  63.449  49.755  1.00  0.00           N  
ATOM   1529  CA  LYS   100      37.105  62.259  49.198  1.00  0.00           C  
ATOM   1530  C   LYS   100      37.374  62.167  47.654  1.00  0.00           C  
ATOM   1531  O   LYS   100      37.792  63.150  47.114  1.00  0.00           O  
ATOM   1532  CB  LYS   100      35.605  62.285  49.584  1.00  0.00           C  
ATOM   1533  CG  LYS   100      34.783  63.346  48.760  1.00  0.00           C  
ATOM   1534  CD  LYS   100      33.177  63.222  48.923  1.00  0.00           C  
ATOM   1535  CE  LYS   100      32.798  63.738  50.255  1.00  0.00           C  
ATOM   1536  NZ  LYS   100      31.341  63.823  50.364  1.00  0.00           N1+
ATOM   1537  H   LYS   100      37.803  64.307  49.224  1.00  0.00           H  
ATOM   1538  HA  LYS   100      37.529  61.351  49.625  1.00  0.00           H  
ATOM   1539  HB2 LYS   100      35.146  61.316  49.387  1.00  0.00           H  
ATOM   1540  HB3 LYS   100      35.517  62.450  50.658  1.00  0.00           H  
ATOM   1541  HG2 LYS   100      35.081  64.341  49.090  1.00  0.00           H  
ATOM   1542  HG3 LYS   100      34.974  63.129  47.709  1.00  0.00           H  
ATOM   1543  HD2 LYS   100      32.697  63.793  48.128  1.00  0.00           H  
ATOM   1544  HD3 LYS   100      32.953  62.155  48.942  1.00  0.00           H  
ATOM   1545  HE2 LYS   100      33.233  63.052  50.982  1.00  0.00           H  
ATOM   1546  HE3 LYS   100      33.147  64.757  50.424  1.00  0.00           H  
ATOM   1547  HZ1 LYS   100      31.045  64.338  49.548  1.00  0.00           H  
ATOM   1548  HZ2 LYS   100      30.970  62.892  50.245  1.00  0.00           H  
ATOM   1549  HZ3 LYS   100      31.011  64.119  51.272  1.00  0.00           H  
ATOM   1550  N   ASP   101      37.231  60.936  47.098  1.00  0.00           N  
ATOM   1551  CA  ASP   101      37.314  60.726  45.655  1.00  0.00           C  
ATOM   1552  C   ASP   101      36.644  59.386  45.216  1.00  0.00           C  
ATOM   1553  O   ASP   101      36.819  58.404  45.874  1.00  0.00           O  
ATOM   1554  CB  ASP   101      38.832  60.812  45.175  1.00  0.00           C  
ATOM   1555  CG  ASP   101      38.941  61.107  43.685  1.00  0.00           C  
ATOM   1556  OD1 ASP   101      37.935  61.554  43.023  1.00  0.00           O  
ATOM   1557  OD2 ASP   101      40.059  60.900  43.158  1.00  0.00           O1-
ATOM   1558  H   ASP   101      36.869  60.147  47.615  1.00  0.00           H  
ATOM   1559  HA  ASP   101      36.759  61.530  45.171  1.00  0.00           H  
ATOM   1560  HB2 ASP   101      39.218  61.615  45.803  1.00  0.00           H  
ATOM   1561  HB3 ASP   101      39.302  59.884  45.500  1.00  0.00           H  
ATOM   1562  N   GLU   102      35.931  59.350  44.088  1.00  0.00           N  
ATOM   1563  CA  GLU   102      35.258  58.137  43.646  1.00  0.00           C  
ATOM   1564  C   GLU   102      36.043  57.306  42.553  1.00  0.00           C  
ATOM   1565  O   GLU   102      36.890  57.832  41.847  1.00  0.00           O  
ATOM   1566  CB  GLU   102      33.794  58.453  43.317  1.00  0.00           C  
ATOM   1567  CG  GLU   102      33.600  59.188  41.943  1.00  0.00           C  
ATOM   1568  CD  GLU   102      33.611  60.759  42.050  1.00  0.00           C  
ATOM   1569  OE1 GLU   102      32.689  61.410  41.569  1.00  0.00           O  
ATOM   1570  OE2 GLU   102      34.614  61.279  42.561  1.00  0.00           O1-
ATOM   1571  H   GLU   102      35.740  60.208  43.590  1.00  0.00           H  
ATOM   1572  HA  GLU   102      35.238  57.476  44.513  1.00  0.00           H  
ATOM   1573  HB2 GLU   102      33.337  57.464  43.298  1.00  0.00           H  
ATOM   1574  HB3 GLU   102      33.235  58.915  44.131  1.00  0.00           H  
ATOM   1575  HG2 GLU   102      34.274  58.687  41.248  1.00  0.00           H  
ATOM   1576  HG3 GLU   102      32.701  58.833  41.440  1.00  0.00           H  
ATOM   1577  N   TRP   103      35.739  56.029  42.451  1.00  0.00           N  
ATOM   1578  CA  TRP   103      36.604  55.087  41.670  1.00  0.00           C  
ATOM   1579  C   TRP   103      35.605  54.202  40.840  1.00  0.00           C  
ATOM   1580  O   TRP   103      34.669  53.552  41.424  1.00  0.00           O  
ATOM   1581  CB  TRP   103      37.327  54.200  42.689  1.00  0.00           C  
ATOM   1582  CG  TRP   103      38.499  54.823  43.522  1.00  0.00           C  
ATOM   1583  CD1 TRP   103      38.523  55.620  44.630  1.00  0.00           C  
ATOM   1584  NE1 TRP   103      39.852  55.844  45.027  1.00  0.00           N  
ATOM   1585  CE2 TRP   103      40.752  55.248  44.163  1.00  0.00           C  
ATOM   1586  CZ2 TRP   103      42.135  55.218  44.077  1.00  0.00           C  
ATOM   1587  CH2 TRP   103      42.696  54.589  42.953  1.00  0.00           C  
ATOM   1588  CZ3 TRP   103      41.959  53.844  42.057  1.00  0.00           C  
ATOM   1589  CE3 TRP   103      40.592  53.842  42.263  1.00  0.00           C  
ATOM   1590  CD2 TRP   103      39.947  54.534  43.234  1.00  0.00           C  
ATOM   1591  H   TRP   103      35.175  55.504  43.106  1.00  0.00           H  
ATOM   1592  HA  TRP   103      37.334  55.611  41.054  1.00  0.00           H  
ATOM   1593  HB2 TRP   103      36.611  53.719  43.355  1.00  0.00           H  
ATOM   1594  HB3 TRP   103      37.844  53.393  42.169  1.00  0.00           H  
ATOM   1595  HD1 TRP   103      37.615  56.068  45.007  1.00  0.00           H  
ATOM   1596  HE1 TRP   103      40.035  56.210  45.950  1.00  0.00           H  
ATOM   1597  HZ2 TRP   103      42.729  55.849  44.722  1.00  0.00           H  
ATOM   1598  HH2 TRP   103      43.763  54.602  42.789  1.00  0.00           H  
ATOM   1599  HZ3 TRP   103      42.434  53.428  41.181  1.00  0.00           H  
ATOM   1600  HE3 TRP   103      39.969  53.313  41.557  1.00  0.00           H  
ATOM   1601  N   ARG   104      35.776  54.213  39.499  1.00  0.00           N  
ATOM   1602  CA  ARG   104      34.983  53.303  38.652  1.00  0.00           C  
ATOM   1603  C   ARG   104      35.511  51.853  38.611  1.00  0.00           C  
ATOM   1604  O   ARG   104      36.724  51.734  38.570  1.00  0.00           O  
ATOM   1605  CB  ARG   104      35.030  53.839  37.203  1.00  0.00           C  
ATOM   1606  CG  ARG   104      33.956  53.168  36.345  1.00  0.00           C  
ATOM   1607  CD  ARG   104      33.854  53.966  34.985  1.00  0.00           C  
ATOM   1608  NE  ARG   104      32.598  53.570  34.329  1.00  0.00           N  
ATOM   1609  CZ  ARG   104      31.879  54.352  33.486  1.00  0.00           C  
ATOM   1610  NH1 ARG   104      32.251  55.575  33.213  1.00  0.00           N  
ATOM   1611  NH2 ARG   104      30.876  53.940  32.874  1.00  0.00           N1+
ATOM   1612  H   ARG   104      36.533  54.711  39.051  1.00  0.00           H  
ATOM   1613  HA  ARG   104      33.963  53.216  39.026  1.00  0.00           H  
ATOM   1614  HB2 ARG   104      34.848  54.914  37.203  1.00  0.00           H  
ATOM   1615  HB3 ARG   104      35.956  53.737  36.636  1.00  0.00           H  
ATOM   1616  HG2 ARG   104      34.234  52.125  36.192  1.00  0.00           H  
ATOM   1617  HG3 ARG   104      32.982  53.321  36.810  1.00  0.00           H  
ATOM   1618  HD2 ARG   104      33.741  55.029  35.199  1.00  0.00           H  
ATOM   1619  HD3 ARG   104      34.705  53.701  34.356  1.00  0.00           H  
ATOM   1620  HE  ARG   104      32.322  52.602  34.258  1.00  0.00           H  
ATOM   1621 HH11 ARG   104      33.100  55.841  33.691  1.00  0.00           H  
ATOM   1622 HH12 ARG   104      31.714  56.110  32.546  1.00  0.00           H  
ATOM   1623 HH21 ARG   104      30.609  52.971  32.973  1.00  0.00           H  
ATOM   1624 HH22 ARG   104      30.404  54.523  32.197  1.00  0.00           H  
ATOM   1625  N   GLY   105      34.660  50.846  38.899  1.00  0.00           N  
ATOM   1626  CA  GLY   105      35.082  49.470  38.940  1.00  0.00           C  
ATOM   1627  C   GLY   105      33.911  48.541  38.741  1.00  0.00           C  
ATOM   1628  O   GLY   105      33.006  48.862  37.931  1.00  0.00           O  
ATOM   1629  H   GLY   105      33.656  50.953  38.929  1.00  0.00           H  
ATOM   1630  HA2 GLY   105      35.968  49.283  38.333  1.00  0.00           H  
ATOM   1631  HA3 GLY   105      35.344  49.264  39.978  1.00  0.00           H  
ATOM   1632  N   MET   106      33.854  47.426  39.454  1.00  0.00           N  
ATOM   1633  CA  MET   106      32.919  46.294  39.202  1.00  0.00           C  
ATOM   1634  C   MET   106      32.757  45.410  40.480  1.00  0.00           C  
ATOM   1635  O   MET   106      33.713  45.107  41.103  1.00  0.00           O  
ATOM   1636  CB  MET   106      33.457  45.489  38.043  1.00  0.00           C  
ATOM   1637  CG  MET   106      32.524  44.285  37.801  1.00  0.00           C  
ATOM   1638  SD  MET   106      32.981  43.182  36.401  1.00  0.00           S  
ATOM   1639  CE  MET   106      31.599  41.970  36.242  1.00  0.00           C  
ATOM   1640  H   MET   106      34.644  47.249  40.058  1.00  0.00           H  
ATOM   1641  HA  MET   106      31.909  46.661  39.016  1.00  0.00           H  
ATOM   1642  HB2 MET   106      33.572  46.104  37.151  1.00  0.00           H  
ATOM   1643  HB3 MET   106      34.429  45.069  38.302  1.00  0.00           H  
ATOM   1644  HG2 MET   106      32.458  43.605  38.650  1.00  0.00           H  
ATOM   1645  HG3 MET   106      31.595  44.700  37.409  1.00  0.00           H  
ATOM   1646  HE1 MET   106      31.512  41.398  37.166  1.00  0.00           H  
ATOM   1647  HE2 MET   106      30.619  42.429  36.114  1.00  0.00           H  
ATOM   1648  HE3 MET   106      31.754  41.216  35.471  1.00  0.00           H  
ATOM   1649  N   VAL   107      31.571  44.948  40.778  1.00  0.00           N  
ATOM   1650  CA  VAL   107      31.318  43.933  41.774  1.00  0.00           C  
ATOM   1651  C   VAL   107      31.148  42.585  41.135  1.00  0.00           C  
ATOM   1652  O   VAL   107      30.537  42.465  40.071  1.00  0.00           O  
ATOM   1653  CB  VAL   107      30.088  44.299  42.586  1.00  0.00           C  
ATOM   1654  CG1 VAL   107      29.837  43.398  43.749  1.00  0.00           C  
ATOM   1655  CG2 VAL   107      30.113  45.685  43.184  1.00  0.00           C  
ATOM   1656  H   VAL   107      30.822  45.250  40.171  1.00  0.00           H  
ATOM   1657  HA  VAL   107      32.135  43.918  42.494  1.00  0.00           H  
ATOM   1658  HB  VAL   107      29.131  44.231  42.069  1.00  0.00           H  
ATOM   1659 HG11 VAL   107      30.617  43.484  44.505  1.00  0.00           H  
ATOM   1660 HG12 VAL   107      28.937  43.713  44.277  1.00  0.00           H  
ATOM   1661 HG13 VAL   107      29.560  42.366  43.536  1.00  0.00           H  
ATOM   1662 HG21 VAL   107      31.050  45.930  43.685  1.00  0.00           H  
ATOM   1663 HG22 VAL   107      30.139  46.372  42.339  1.00  0.00           H  
ATOM   1664 HG23 VAL   107      29.298  45.890  43.879  1.00  0.00           H  
ATOM   1665  N   LEU   108      31.575  41.659  41.974  1.00  0.00           N  
ATOM   1666  CA  LEU   108      31.953  40.304  41.541  1.00  0.00           C  
ATOM   1667  C   LEU   108      31.095  39.080  42.118  1.00  0.00           C  
ATOM   1668  O   LEU   108      30.528  38.225  41.413  1.00  0.00           O  
ATOM   1669  CB  LEU   108      33.476  40.035  41.642  1.00  0.00           C  
ATOM   1670  CG  LEU   108      34.342  41.171  41.035  1.00  0.00           C  
ATOM   1671  CD1 LEU   108      35.814  41.138  41.703  1.00  0.00           C  
ATOM   1672  CD2 LEU   108      34.445  41.202  39.520  1.00  0.00           C  
ATOM   1673  H   LEU   108      31.905  42.072  42.835  1.00  0.00           H  
ATOM   1674  HA  LEU   108      31.720  40.244  40.477  1.00  0.00           H  
ATOM   1675  HB2 LEU   108      33.778  39.879  42.678  1.00  0.00           H  
ATOM   1676  HB3 LEU   108      33.611  39.028  41.246  1.00  0.00           H  
ATOM   1677  HG  LEU   108      33.992  42.151  41.359  1.00  0.00           H  
ATOM   1678 HD11 LEU   108      35.718  41.369  42.764  1.00  0.00           H  
ATOM   1679 HD12 LEU   108      36.140  40.099  41.743  1.00  0.00           H  
ATOM   1680 HD13 LEU   108      36.506  41.850  41.253  1.00  0.00           H  
ATOM   1681 HD21 LEU   108      35.036  40.328  39.248  1.00  0.00           H  
ATOM   1682 HD22 LEU   108      33.453  41.248  39.071  1.00  0.00           H  
ATOM   1683 HD23 LEU   108      35.107  42.026  39.251  1.00  0.00           H  
ATOM   1684  N   ALA   109      31.062  39.014  43.455  1.00  0.00           N  
ATOM   1685  CA  ALA   109      30.265  38.010  44.151  1.00  0.00           C  
ATOM   1686  C   ALA   109      30.153  38.255  45.682  1.00  0.00           C  
ATOM   1687  O   ALA   109      30.931  39.124  46.158  1.00  0.00           O  
ATOM   1688  CB  ALA   109      30.950  36.727  43.973  1.00  0.00           C  
ATOM   1689  H   ALA   109      31.393  39.740  44.074  1.00  0.00           H  
ATOM   1690  HA  ALA   109      29.267  37.796  43.768  1.00  0.00           H  
ATOM   1691  HB1 ALA   109      30.631  36.249  43.047  1.00  0.00           H  
ATOM   1692  HB2 ALA   109      32.036  36.818  43.936  1.00  0.00           H  
ATOM   1693  HB3 ALA   109      30.755  36.034  44.792  1.00  0.00           H  
ATOM   1694  N   ARG   110      29.364  37.439  46.453  1.00  0.00           N  
ATOM   1695  CA  ARG   110      29.420  37.443  47.892  1.00  0.00           C  
ATOM   1696  C   ARG   110      30.769  36.864  48.436  1.00  0.00           C  
ATOM   1697  O   ARG   110      31.373  36.019  47.735  1.00  0.00           O  
ATOM   1698  CB  ARG   110      28.160  36.572  48.376  1.00  0.00           C  
ATOM   1699  CG  ARG   110      26.830  37.151  47.908  1.00  0.00           C  
ATOM   1700  CD  ARG   110      26.248  38.470  48.495  1.00  0.00           C  
ATOM   1701  NE  ARG   110      25.751  38.227  49.819  1.00  0.00           N  
ATOM   1702  CZ  ARG   110      24.485  37.885  50.144  1.00  0.00           C  
ATOM   1703  NH1 ARG   110      23.608  37.597  49.248  1.00  0.00           N  
ATOM   1704  NH2 ARG   110      24.106  37.683  51.390  1.00  0.00           N1+
ATOM   1705  H   ARG   110      28.846  36.696  46.007  1.00  0.00           H  
ATOM   1706  HA  ARG   110      29.331  38.418  48.370  1.00  0.00           H  
ATOM   1707  HB2 ARG   110      28.349  35.525  48.135  1.00  0.00           H  
ATOM   1708  HB3 ARG   110      28.188  36.597  49.465  1.00  0.00           H  
ATOM   1709  HG2 ARG   110      26.743  37.155  46.821  1.00  0.00           H  
ATOM   1710  HG3 ARG   110      26.050  36.425  48.134  1.00  0.00           H  
ATOM   1711  HD2 ARG   110      27.123  39.119  48.454  1.00  0.00           H  
ATOM   1712  HD3 ARG   110      25.487  38.969  47.895  1.00  0.00           H  
ATOM   1713  HE  ARG   110      26.483  38.286  50.512  1.00  0.00           H  
ATOM   1714 HH11 ARG   110      23.778  37.745  48.264  1.00  0.00           H  
ATOM   1715 HH12 ARG   110      22.679  37.352  49.561  1.00  0.00           H  
ATOM   1716 HH21 ARG   110      24.859  37.736  52.061  1.00  0.00           H  
ATOM   1717 HH22 ARG   110      23.201  37.265  51.549  1.00  0.00           H  
ATOM   1718  N   ALA   111      31.234  37.152  49.602  1.00  0.00           N  
ATOM   1719  CA  ALA   111      32.377  36.455  50.214  1.00  0.00           C  
ATOM   1720  C   ALA   111      31.893  35.253  51.030  1.00  0.00           C  
ATOM   1721  O   ALA   111      31.127  35.455  52.022  1.00  0.00           O  
ATOM   1722  CB  ALA   111      33.202  37.470  51.067  1.00  0.00           C  
ATOM   1723  H   ALA   111      30.878  37.878  50.207  1.00  0.00           H  
ATOM   1724  HA  ALA   111      33.140  36.162  49.493  1.00  0.00           H  
ATOM   1725  HB1 ALA   111      33.807  38.179  50.502  1.00  0.00           H  
ATOM   1726  HB2 ALA   111      32.454  37.941  51.705  1.00  0.00           H  
ATOM   1727  HB3 ALA   111      33.803  36.933  51.801  1.00  0.00           H  
ATOM   1728  N   PRO   112      32.277  33.976  50.771  1.00  0.00           N  
ATOM   1729  CA  PRO   112      31.909  32.780  51.523  1.00  0.00           C  
ATOM   1730  C   PRO   112      32.290  32.793  52.966  1.00  0.00           C  
ATOM   1731  O   PRO   112      33.349  33.377  53.273  1.00  0.00           O  
ATOM   1732  CD  PRO   112      33.225  33.609  49.736  1.00  0.00           C  
ATOM   1733  CG  PRO   112      33.677  32.202  50.074  1.00  0.00           C  
ATOM   1734  CB  PRO   112      32.462  31.537  50.758  1.00  0.00           C  
ATOM   1735  HD2 PRO   112      34.085  34.271  49.634  1.00  0.00           H  
ATOM   1736  HD3 PRO   112      32.765  33.551  48.750  1.00  0.00           H  
ATOM   1737  HG2 PRO   112      34.602  32.025  50.623  1.00  0.00           H  
ATOM   1738  HG3 PRO   112      33.935  31.750  49.116  1.00  0.00           H  
ATOM   1739  HB2 PRO   112      32.700  30.687  51.398  1.00  0.00           H  
ATOM   1740  HB3 PRO   112      31.776  31.205  49.979  1.00  0.00           H  
ATOM   1741  HA  PRO   112      30.827  32.686  51.620  1.00  0.00           H  
ATOM   1742  N   VAL   113      31.464  32.188  53.885  1.00  0.00           N  
ATOM   1743  CA  VAL   113      31.444  32.428  55.393  1.00  0.00           C  
ATOM   1744  C   VAL   113      31.325  33.924  55.867  1.00  0.00           C  
ATOM   1745  O   VAL   113      30.743  34.267  56.874  1.00  0.00           O  
ATOM   1746  CB  VAL   113      32.641  31.734  56.116  1.00  0.00           C  
ATOM   1747  CG1 VAL   113      32.609  32.018  57.615  1.00  0.00           C  
ATOM   1748  CG2 VAL   113      32.646  30.278  55.838  1.00  0.00           C  
ATOM   1749  H   VAL   113      30.660  31.676  53.551  1.00  0.00           H  
ATOM   1750  HA  VAL   113      30.549  31.944  55.786  1.00  0.00           H  
ATOM   1751  HB  VAL   113      33.572  32.182  55.767  1.00  0.00           H  
ATOM   1752 HG11 VAL   113      33.489  31.508  58.006  1.00  0.00           H  
ATOM   1753 HG12 VAL   113      32.696  33.091  57.785  1.00  0.00           H  
ATOM   1754 HG13 VAL   113      31.708  31.721  58.151  1.00  0.00           H  
ATOM   1755 HG21 VAL   113      33.486  29.718  56.247  1.00  0.00           H  
ATOM   1756 HG22 VAL   113      31.661  29.981  56.198  1.00  0.00           H  
ATOM   1757 HG23 VAL   113      32.672  30.033  54.777  1.00  0.00           H  
ATOM   1758  N   MET   114      31.811  34.941  55.091  1.00  0.00           N  
ATOM   1759  CA  MET   114      31.738  36.448  55.287  1.00  0.00           C  
ATOM   1760  C   MET   114      30.579  36.953  54.465  1.00  0.00           C  
ATOM   1761  O   MET   114      30.704  37.957  53.748  1.00  0.00           O  
ATOM   1762  CB  MET   114      33.090  37.053  54.831  1.00  0.00           C  
ATOM   1763  CG  MET   114      34.067  36.712  55.989  1.00  0.00           C  
ATOM   1764  SD  MET   114      35.678  37.606  56.029  1.00  0.00           S  
ATOM   1765  CE  MET   114      35.174  39.329  56.306  1.00  0.00           C  
ATOM   1766  H   MET   114      32.158  34.598  54.206  1.00  0.00           H  
ATOM   1767  HA  MET   114      31.673  36.768  56.327  1.00  0.00           H  
ATOM   1768  HB2 MET   114      33.494  36.530  53.964  1.00  0.00           H  
ATOM   1769  HB3 MET   114      33.088  38.127  54.649  1.00  0.00           H  
ATOM   1770  HG2 MET   114      33.567  36.718  56.958  1.00  0.00           H  
ATOM   1771  HG3 MET   114      34.345  35.662  55.904  1.00  0.00           H  
ATOM   1772  HE1 MET   114      34.471  39.452  57.129  1.00  0.00           H  
ATOM   1773  HE2 MET   114      36.057  39.919  56.552  1.00  0.00           H  
ATOM   1774  HE3 MET   114      34.620  39.704  55.445  1.00  0.00           H  
ATOM   1775  N   ASN   115      29.375  36.388  54.592  1.00  0.00           N  
ATOM   1776  CA  ASN   115      28.315  36.577  53.546  1.00  0.00           C  
ATOM   1777  C   ASN   115      27.714  37.952  53.402  1.00  0.00           C  
ATOM   1778  O   ASN   115      27.017  38.228  52.410  1.00  0.00           O  
ATOM   1779  CB  ASN   115      27.262  35.467  53.749  1.00  0.00           C  
ATOM   1780  CG  ASN   115      27.909  34.110  53.912  1.00  0.00           C  
ATOM   1781  OD1 ASN   115      28.085  33.679  55.069  1.00  0.00           O  
ATOM   1782  ND2 ASN   115      28.270  33.445  52.852  1.00  0.00           N  
ATOM   1783  H   ASN   115      29.306  35.566  55.175  1.00  0.00           H  
ATOM   1784  HA  ASN   115      28.722  36.568  52.535  1.00  0.00           H  
ATOM   1785  HB2 ASN   115      26.705  35.703  54.656  1.00  0.00           H  
ATOM   1786  HB3 ASN   115      26.476  35.399  52.997  1.00  0.00           H  
ATOM   1787 HD21 ASN   115      27.860  33.627  51.947  1.00  0.00           H  
ATOM   1788 HD22 ASN   115      28.734  32.576  53.077  1.00  0.00           H  
ATOM   1789  N   THR   116      28.044  38.860  54.323  1.00  0.00           N  
ATOM   1790  CA  THR   116      27.627  40.286  54.328  1.00  0.00           C  
ATOM   1791  C   THR   116      28.548  41.127  53.451  1.00  0.00           C  
ATOM   1792  O   THR   116      28.252  42.266  53.015  1.00  0.00           O  
ATOM   1793  CB  THR   116      27.536  40.833  55.775  1.00  0.00           C  
ATOM   1794  CG2 THR   116      26.837  42.184  55.881  1.00  0.00           C  
ATOM   1795  OG1 THR   116      27.218  39.980  56.835  1.00  0.00           O  
ATOM   1796  H   THR   116      28.597  38.472  55.073  1.00  0.00           H  
ATOM   1797  HA  THR   116      26.588  40.269  53.998  1.00  0.00           H  
ATOM   1798  HB  THR   116      28.592  41.005  55.986  1.00  0.00           H  
ATOM   1799 HG21 THR   116      27.357  43.015  55.403  1.00  0.00           H  
ATOM   1800 HG22 THR   116      25.820  42.148  55.492  1.00  0.00           H  
ATOM   1801 HG23 THR   116      26.807  42.481  56.930  1.00  0.00           H  
ATOM   1802  HG1 THR   116      27.933  39.368  57.021  1.00  0.00           H  
ATOM   1803  N   TRP   117      29.735  40.605  53.194  1.00  0.00           N  
ATOM   1804  CA  TRP   117      30.839  41.164  52.483  1.00  0.00           C  
ATOM   1805  C   TRP   117      30.842  40.707  51.023  1.00  0.00           C  
ATOM   1806  O   TRP   117      30.292  39.694  50.565  1.00  0.00           O  
ATOM   1807  CB  TRP   117      32.134  40.849  53.147  1.00  0.00           C  
ATOM   1808  CG  TRP   117      32.423  41.463  54.501  1.00  0.00           C  
ATOM   1809  CD1 TRP   117      31.794  41.111  55.640  1.00  0.00           C  
ATOM   1810  NE1 TRP   117      32.402  41.791  56.663  1.00  0.00           N  
ATOM   1811  CE2 TRP   117      33.495  42.479  56.263  1.00  0.00           C  
ATOM   1812  CZ2 TRP   117      34.441  43.293  56.973  1.00  0.00           C  
ATOM   1813  CH2 TRP   117      35.374  43.982  56.203  1.00  0.00           C  
ATOM   1814  CZ3 TRP   117      35.490  43.795  54.818  1.00  0.00           C  
ATOM   1815  CE3 TRP   117      34.533  43.044  54.082  1.00  0.00           C  
ATOM   1816  CD2 TRP   117      33.533  42.378  54.827  1.00  0.00           C  
ATOM   1817  H   TRP   117      29.901  39.669  53.533  1.00  0.00           H  
ATOM   1818  HA  TRP   117      30.673  42.238  52.559  1.00  0.00           H  
ATOM   1819  HB2 TRP   117      32.235  39.767  53.231  1.00  0.00           H  
ATOM   1820  HB3 TRP   117      32.974  41.137  52.514  1.00  0.00           H  
ATOM   1821  HD1 TRP   117      30.963  40.421  55.675  1.00  0.00           H  
ATOM   1822  HE1 TRP   117      32.101  41.712  57.624  1.00  0.00           H  
ATOM   1823  HZ2 TRP   117      34.462  43.328  58.052  1.00  0.00           H  
ATOM   1824  HH2 TRP   117      36.203  44.412  56.746  1.00  0.00           H  
ATOM   1825  HZ3 TRP   117      36.302  44.266  54.285  1.00  0.00           H  
ATOM   1826  HE3 TRP   117      34.565  43.013  53.003  1.00  0.00           H  
ATOM   1827  N   PHE   118      31.300  41.578  50.108  1.00  0.00           N  
ATOM   1828  CA  PHE   118      31.319  41.402  48.588  1.00  0.00           C  
ATOM   1829  C   PHE   118      32.687  41.577  47.990  1.00  0.00           C  
ATOM   1830  O   PHE   118      33.433  42.493  48.395  1.00  0.00           O  
ATOM   1831  CB  PHE   118      30.321  42.490  47.972  1.00  0.00           C  
ATOM   1832  CG  PHE   118      28.853  42.468  48.280  1.00  0.00           C  
ATOM   1833  CD1 PHE   118      28.403  42.749  49.593  1.00  0.00           C  
ATOM   1834  CE1 PHE   118      26.998  42.820  49.851  1.00  0.00           C  
ATOM   1835  CZ  PHE   118      26.057  42.551  48.851  1.00  0.00           C  
ATOM   1836  CE2 PHE   118      26.493  42.284  47.593  1.00  0.00           C  
ATOM   1837  CD2 PHE   118      27.875  42.239  47.265  1.00  0.00           C  
ATOM   1838  H   PHE   118      31.643  42.491  50.370  1.00  0.00           H  
ATOM   1839  HA  PHE   118      30.853  40.498  48.195  1.00  0.00           H  
ATOM   1840  HB2 PHE   118      30.647  43.504  48.205  1.00  0.00           H  
ATOM   1841  HB3 PHE   118      30.434  42.313  46.903  1.00  0.00           H  
ATOM   1842  HD1 PHE   118      29.042  43.027  50.419  1.00  0.00           H  
ATOM   1843  HE1 PHE   118      26.607  43.205  50.782  1.00  0.00           H  
ATOM   1844  HZ  PHE   118      24.999  42.586  49.065  1.00  0.00           H  
ATOM   1845  HE2 PHE   118      25.846  42.148  46.738  1.00  0.00           H  
ATOM   1846  HD2 PHE   118      28.266  42.143  46.263  1.00  0.00           H  
ATOM   1847  N   TYR   119      33.102  40.680  47.075  1.00  0.00           N  
ATOM   1848  CA  TYR   119      34.239  40.898  46.217  1.00  0.00           C  
ATOM   1849  C   TYR   119      33.974  41.984  45.142  1.00  0.00           C  
ATOM   1850  O   TYR   119      32.847  42.100  44.624  1.00  0.00           O  
ATOM   1851  CB  TYR   119      34.584  39.618  45.456  1.00  0.00           C  
ATOM   1852  CG  TYR   119      34.994  38.439  46.272  1.00  0.00           C  
ATOM   1853  CD1 TYR   119      34.072  37.355  46.374  1.00  0.00           C  
ATOM   1854  CE1 TYR   119      34.572  36.158  47.027  1.00  0.00           C  
ATOM   1855  CZ  TYR   119      35.935  36.103  47.563  1.00  0.00           C  
ATOM   1856  OH  TYR   119      36.401  34.900  48.053  1.00  0.00           O  
ATOM   1857  CE2 TYR   119      36.731  37.249  47.493  1.00  0.00           C  
ATOM   1858  CD2 TYR   119      36.311  38.378  46.810  1.00  0.00           C  
ATOM   1859  H   TYR   119      32.461  39.973  46.746  1.00  0.00           H  
ATOM   1860  HA  TYR   119      35.109  41.200  46.801  1.00  0.00           H  
ATOM   1861  HB2 TYR   119      33.775  39.339  44.780  1.00  0.00           H  
ATOM   1862  HB3 TYR   119      35.358  39.805  44.712  1.00  0.00           H  
ATOM   1863  HD1 TYR   119      33.097  37.303  45.913  1.00  0.00           H  
ATOM   1864  HE1 TYR   119      33.998  35.255  47.176  1.00  0.00           H  
ATOM   1865  HH  TYR   119      36.071  34.129  47.586  1.00  0.00           H  
ATOM   1866  HE2 TYR   119      37.742  37.186  47.866  1.00  0.00           H  
ATOM   1867  HD2 TYR   119      36.945  39.238  46.654  1.00  0.00           H  
ATOM   1868  N   ILE   120      35.010  42.835  44.881  1.00  0.00           N  
ATOM   1869  CA  ILE   120      35.025  44.011  44.008  1.00  0.00           C  
ATOM   1870  C   ILE   120      36.469  44.383  43.564  1.00  0.00           C  
ATOM   1871  O   ILE   120      37.463  44.087  44.196  1.00  0.00           O  
ATOM   1872  CB  ILE   120      34.302  45.170  44.742  1.00  0.00           C  
ATOM   1873  CG2 ILE   120      35.010  45.592  46.025  1.00  0.00           C  
ATOM   1874  CG1 ILE   120      33.927  46.346  43.991  1.00  0.00           C  
ATOM   1875  CD1 ILE   120      33.247  47.617  44.560  1.00  0.00           C  
ATOM   1876  H   ILE   120      35.911  42.725  45.324  1.00  0.00           H  
ATOM   1877  HA  ILE   120      34.458  43.721  43.123  1.00  0.00           H  
ATOM   1878  HB  ILE   120      33.322  44.770  45.002  1.00  0.00           H  
ATOM   1879 HG21 ILE   120      35.135  44.766  46.725  1.00  0.00           H  
ATOM   1880 HG22 ILE   120      35.988  45.904  45.660  1.00  0.00           H  
ATOM   1881 HG23 ILE   120      34.441  46.414  46.458  1.00  0.00           H  
ATOM   1882 HG12 ILE   120      34.752  46.821  43.460  1.00  0.00           H  
ATOM   1883 HG13 ILE   120      33.213  46.040  43.228  1.00  0.00           H  
ATOM   1884 HD11 ILE   120      33.074  48.396  43.818  1.00  0.00           H  
ATOM   1885 HD12 ILE   120      32.268  47.310  44.929  1.00  0.00           H  
ATOM   1886 HD13 ILE   120      33.923  48.017  45.316  1.00  0.00           H  
ATOM   1887  N   THR   121      36.594  44.956  42.327  1.00  0.00           N  
ATOM   1888  CA  THR   121      37.871  45.400  41.636  1.00  0.00           C  
ATOM   1889  C   THR   121      37.736  46.791  40.947  1.00  0.00           C  
ATOM   1890  O   THR   121      36.538  47.187  40.909  1.00  0.00           O  
ATOM   1891  CB  THR   121      38.234  44.260  40.632  1.00  0.00           C  
ATOM   1892  CG2 THR   121      37.180  44.175  39.579  1.00  0.00           C  
ATOM   1893  OG1 THR   121      39.461  44.407  40.030  1.00  0.00           O  
ATOM   1894  H   THR   121      35.748  45.156  41.813  1.00  0.00           H  
ATOM   1895  HA  THR   121      38.699  45.423  42.345  1.00  0.00           H  
ATOM   1896  HB  THR   121      38.239  43.301  41.150  1.00  0.00           H  
ATOM   1897 HG21 THR   121      36.958  45.115  39.072  1.00  0.00           H  
ATOM   1898 HG22 THR   121      37.405  43.483  38.767  1.00  0.00           H  
ATOM   1899 HG23 THR   121      36.223  43.870  40.002  1.00  0.00           H  
ATOM   1900  HG1 THR   121      40.106  44.437  40.740  1.00  0.00           H  
ATOM   1901  N   TYR   122      38.796  47.435  40.478  1.00  0.00           N  
ATOM   1902  CA  TYR   122      38.703  48.775  39.901  1.00  0.00           C  
ATOM   1903  C   TYR   122      39.378  48.968  38.546  1.00  0.00           C  
ATOM   1904  O   TYR   122      40.304  48.368  38.061  1.00  0.00           O  
ATOM   1905  CB  TYR   122      39.159  49.861  40.913  1.00  0.00           C  
ATOM   1906  CG  TYR   122      38.364  49.740  42.219  1.00  0.00           C  
ATOM   1907  CD1 TYR   122      38.948  49.062  43.334  1.00  0.00           C  
ATOM   1908  CE1 TYR   122      38.274  48.905  44.542  1.00  0.00           C  
ATOM   1909  CZ  TYR   122      37.015  49.543  44.729  1.00  0.00           C  
ATOM   1910  OH  TYR   122      36.360  49.413  45.919  1.00  0.00           O  
ATOM   1911  CE2 TYR   122      36.582  50.414  43.723  1.00  0.00           C  
ATOM   1912  CD2 TYR   122      37.185  50.437  42.425  1.00  0.00           C  
ATOM   1913  H   TYR   122      39.714  47.013  40.474  1.00  0.00           H  
ATOM   1914  HA  TYR   122      37.662  49.008  39.678  1.00  0.00           H  
ATOM   1915  HB2 TYR   122      40.237  49.716  40.985  1.00  0.00           H  
ATOM   1916  HB3 TYR   122      38.921  50.807  40.428  1.00  0.00           H  
ATOM   1917  HD1 TYR   122      39.882  48.551  43.153  1.00  0.00           H  
ATOM   1918  HE1 TYR   122      38.739  48.422  45.388  1.00  0.00           H  
ATOM   1919  HH  TYR   122      35.676  50.069  46.074  1.00  0.00           H  
ATOM   1920  HE2 TYR   122      35.677  50.997  43.802  1.00  0.00           H  
ATOM   1921  HD2 TYR   122      36.858  51.049  41.597  1.00  0.00           H  
ATOM   1922  N   GLU   123      38.832  50.052  37.880  1.00  0.00           N  
ATOM   1923  CA  GLU   123      39.285  50.369  36.502  1.00  0.00           C  
ATOM   1924  C   GLU   123      40.744  50.955  36.448  1.00  0.00           C  
ATOM   1925  O   GLU   123      41.563  50.481  35.674  1.00  0.00           O  
ATOM   1926  CB  GLU   123      38.362  51.298  35.644  1.00  0.00           C  
ATOM   1927  CG  GLU   123      36.973  50.623  35.460  1.00  0.00           C  
ATOM   1928  CD  GLU   123      36.962  49.310  34.616  1.00  0.00           C  
ATOM   1929  OE1 GLU   123      36.378  48.238  35.043  1.00  0.00           O  
ATOM   1930  OE2 GLU   123      37.760  49.228  33.631  1.00  0.00           O1-
ATOM   1931  H   GLU   123      37.984  50.464  38.242  1.00  0.00           H  
ATOM   1932  HA  GLU   123      39.216  49.433  35.949  1.00  0.00           H  
ATOM   1933  HB2 GLU   123      38.349  52.315  36.034  1.00  0.00           H  
ATOM   1934  HB3 GLU   123      38.825  51.370  34.660  1.00  0.00           H  
ATOM   1935  HG2 GLU   123      36.494  50.435  36.421  1.00  0.00           H  
ATOM   1936  HG3 GLU   123      36.449  51.416  34.926  1.00  0.00           H  
ATOM   1937  N   LYS   124      41.110  51.845  37.395  1.00  0.00           N  
ATOM   1938  CA  LYS   124      42.428  52.412  37.786  1.00  0.00           C  
ATOM   1939  C   LYS   124      43.164  51.678  38.909  1.00  0.00           C  
ATOM   1940  O   LYS   124      44.333  52.006  39.293  1.00  0.00           O  
ATOM   1941  CB  LYS   124      42.305  53.960  38.074  1.00  0.00           C  
ATOM   1942  CG  LYS   124      41.778  54.895  36.980  1.00  0.00           C  
ATOM   1943  CD  LYS   124      42.678  55.007  35.721  1.00  0.00           C  
ATOM   1944  CE  LYS   124      41.867  55.753  34.630  1.00  0.00           C  
ATOM   1945  NZ  LYS   124      42.665  56.135  33.482  1.00  0.00           N1+
ATOM   1946  H   LYS   124      40.282  52.232  37.824  1.00  0.00           H  
ATOM   1947  HA  LYS   124      43.148  52.315  36.973  1.00  0.00           H  
ATOM   1948  HB2 LYS   124      41.696  54.025  38.975  1.00  0.00           H  
ATOM   1949  HB3 LYS   124      43.306  54.278  38.366  1.00  0.00           H  
ATOM   1950  HG2 LYS   124      40.808  54.500  36.680  1.00  0.00           H  
ATOM   1951  HG3 LYS   124      41.670  55.801  37.576  1.00  0.00           H  
ATOM   1952  HD2 LYS   124      43.598  55.554  35.927  1.00  0.00           H  
ATOM   1953  HD3 LYS   124      42.817  53.966  35.431  1.00  0.00           H  
ATOM   1954  HE2 LYS   124      40.965  55.202  34.365  1.00  0.00           H  
ATOM   1955  HE3 LYS   124      41.557  56.697  35.079  1.00  0.00           H  
ATOM   1956  HZ1 LYS   124      42.962  55.257  33.080  1.00  0.00           H  
ATOM   1957  HZ2 LYS   124      42.166  56.693  32.804  1.00  0.00           H  
ATOM   1958  HZ3 LYS   124      43.509  56.665  33.643  1.00  0.00           H  
ATOM   1959  N   ASP   125      42.582  50.598  39.304  1.00  0.00           N  
ATOM   1960  CA  ASP   125      43.258  49.668  40.220  1.00  0.00           C  
ATOM   1961  C   ASP   125      42.816  48.231  40.066  1.00  0.00           C  
ATOM   1962  O   ASP   125      41.878  47.789  40.762  1.00  0.00           O  
ATOM   1963  CB  ASP   125      43.081  50.227  41.626  1.00  0.00           C  
ATOM   1964  CG  ASP   125      43.949  49.670  42.712  1.00  0.00           C  
ATOM   1965  OD1 ASP   125      43.709  49.959  43.890  1.00  0.00           O  
ATOM   1966  OD2 ASP   125      45.015  49.171  42.422  1.00  0.00           O1-
ATOM   1967  H   ASP   125      41.668  50.358  38.947  1.00  0.00           H  
ATOM   1968  HA  ASP   125      44.335  49.705  40.056  1.00  0.00           H  
ATOM   1969  HB2 ASP   125      43.325  51.280  41.483  1.00  0.00           H  
ATOM   1970  HB3 ASP   125      42.055  50.172  41.990  1.00  0.00           H  
ATOM   1971  N   PRO   126      43.330  47.511  39.080  1.00  0.00           N  
ATOM   1972  CA  PRO   126      42.862  46.125  38.708  1.00  0.00           C  
ATOM   1973  C   PRO   126      43.078  45.053  39.895  1.00  0.00           C  
ATOM   1974  O   PRO   126      42.995  43.860  39.780  1.00  0.00           O  
ATOM   1975  CD  PRO   126      44.418  47.866  38.224  1.00  0.00           C  
ATOM   1976  CG  PRO   126      44.822  46.485  37.565  1.00  0.00           C  
ATOM   1977  CB  PRO   126      43.510  45.744  37.412  1.00  0.00           C  
ATOM   1978  HD2 PRO   126      45.204  48.278  38.857  1.00  0.00           H  
ATOM   1979  HD3 PRO   126      44.113  48.657  37.538  1.00  0.00           H  
ATOM   1980  HG2 PRO   126      45.606  45.986  38.135  1.00  0.00           H  
ATOM   1981  HG3 PRO   126      45.269  46.603  36.578  1.00  0.00           H  
ATOM   1982  HB2 PRO   126      43.708  44.676  37.320  1.00  0.00           H  
ATOM   1983  HB3 PRO   126      43.021  46.184  36.543  1.00  0.00           H  
ATOM   1984  HA  PRO   126      41.814  46.169  38.411  1.00  0.00           H  
ATOM   1985  N   VAL   127      43.111  45.500  41.123  1.00  0.00           N  
ATOM   1986  CA  VAL   127      43.322  44.615  42.271  1.00  0.00           C  
ATOM   1987  C   VAL   127      41.998  43.996  42.712  1.00  0.00           C  
ATOM   1988  O   VAL   127      40.945  44.523  42.331  1.00  0.00           O  
ATOM   1989  CB  VAL   127      44.072  45.455  43.398  1.00  0.00           C  
ATOM   1990  CG1 VAL   127      44.051  44.891  44.847  1.00  0.00           C  
ATOM   1991  CG2 VAL   127      45.562  45.627  43.116  1.00  0.00           C  
ATOM   1992  H   VAL   127      42.889  46.477  41.247  1.00  0.00           H  
ATOM   1993  HA  VAL   127      43.957  43.764  42.027  1.00  0.00           H  
ATOM   1994  HB  VAL   127      43.672  46.463  43.508  1.00  0.00           H  
ATOM   1995 HG11 VAL   127      44.220  43.815  44.796  1.00  0.00           H  
ATOM   1996 HG12 VAL   127      44.798  45.358  45.489  1.00  0.00           H  
ATOM   1997 HG13 VAL   127      43.056  45.153  45.207  1.00  0.00           H  
ATOM   1998 HG21 VAL   127      46.068  46.300  43.809  1.00  0.00           H  
ATOM   1999 HG22 VAL   127      46.053  44.677  42.909  1.00  0.00           H  
ATOM   2000 HG23 VAL   127      45.690  46.043  42.117  1.00  0.00           H  
ATOM   2001  N   LEU   128      41.999  42.914  43.505  1.00  0.00           N  
ATOM   2002  CA  LEU   128      40.804  42.359  44.182  1.00  0.00           C  
ATOM   2003  C   LEU   128      40.769  42.766  45.641  1.00  0.00           C  
ATOM   2004  O   LEU   128      41.734  42.609  46.417  1.00  0.00           O  
ATOM   2005  CB  LEU   128      40.890  40.898  44.018  1.00  0.00           C  
ATOM   2006  CG  LEU   128      39.734  40.140  44.672  1.00  0.00           C  
ATOM   2007  CD1 LEU   128      38.377  40.361  43.958  1.00  0.00           C  
ATOM   2008  CD2 LEU   128      39.902  38.633  44.832  1.00  0.00           C  
ATOM   2009  H   LEU   128      42.915  42.513  43.647  1.00  0.00           H  
ATOM   2010  HA  LEU   128      39.916  42.767  43.699  1.00  0.00           H  
ATOM   2011  HB2 LEU   128      40.722  40.575  42.991  1.00  0.00           H  
ATOM   2012  HB3 LEU   128      41.850  40.492  44.337  1.00  0.00           H  
ATOM   2013  HG  LEU   128      39.636  40.544  45.680  1.00  0.00           H  
ATOM   2014 HD11 LEU   128      38.175  41.432  43.967  1.00  0.00           H  
ATOM   2015 HD12 LEU   128      38.411  39.839  43.001  1.00  0.00           H  
ATOM   2016 HD13 LEU   128      37.561  39.996  44.582  1.00  0.00           H  
ATOM   2017 HD21 LEU   128      40.767  38.357  45.434  1.00  0.00           H  
ATOM   2018 HD22 LEU   128      39.016  38.153  45.247  1.00  0.00           H  
ATOM   2019 HD23 LEU   128      40.232  38.155  43.910  1.00  0.00           H  
ATOM   2020  N   TYR   129      39.693  43.460  46.040  1.00  0.00           N  
ATOM   2021  CA  TYR   129      39.254  43.915  47.357  1.00  0.00           C  
ATOM   2022  C   TYR   129      37.951  43.124  47.803  1.00  0.00           C  
ATOM   2023  O   TYR   129      37.267  42.413  47.037  1.00  0.00           O  
ATOM   2024  CB  TYR   129      38.978  45.417  47.323  1.00  0.00           C  
ATOM   2025  CG  TYR   129      40.231  46.317  47.047  1.00  0.00           C  
ATOM   2026  CD1 TYR   129      40.741  46.526  45.757  1.00  0.00           C  
ATOM   2027  CE1 TYR   129      41.795  47.457  45.598  1.00  0.00           C  
ATOM   2028  CZ  TYR   129      42.321  48.137  46.632  1.00  0.00           C  
ATOM   2029  OH  TYR   129      43.233  49.101  46.355  1.00  0.00           O  
ATOM   2030  CE2 TYR   129      41.849  47.956  47.913  1.00  0.00           C  
ATOM   2031  CD2 TYR   129      40.774  47.105  48.080  1.00  0.00           C  
ATOM   2032  H   TYR   129      39.059  43.696  45.290  1.00  0.00           H  
ATOM   2033  HA  TYR   129      40.010  43.608  48.080  1.00  0.00           H  
ATOM   2034  HB2 TYR   129      38.246  45.618  46.541  1.00  0.00           H  
ATOM   2035  HB3 TYR   129      38.634  45.688  48.321  1.00  0.00           H  
ATOM   2036  HD1 TYR   129      40.439  45.926  44.911  1.00  0.00           H  
ATOM   2037  HE1 TYR   129      41.982  47.880  44.622  1.00  0.00           H  
ATOM   2038  HH  TYR   129      43.286  49.225  45.404  1.00  0.00           H  
ATOM   2039  HE2 TYR   129      42.189  48.490  48.787  1.00  0.00           H  
ATOM   2040  HD2 TYR   129      40.397  46.921  49.075  1.00  0.00           H  
ATOM   2041  N   MET   130      37.590  43.341  49.063  1.00  0.00           N  
ATOM   2042  CA  MET   130      36.206  42.983  49.522  1.00  0.00           C  
ATOM   2043  C   MET   130      35.586  43.947  50.581  1.00  0.00           C  
ATOM   2044  O   MET   130      36.268  44.311  51.512  1.00  0.00           O  
ATOM   2045  CB  MET   130      36.033  41.502  49.808  1.00  0.00           C  
ATOM   2046  CG  MET   130      37.022  41.118  50.907  1.00  0.00           C  
ATOM   2047  SD  MET   130      36.787  39.357  51.383  1.00  0.00           S  
ATOM   2048  CE  MET   130      35.606  39.588  52.732  1.00  0.00           C  
ATOM   2049  H   MET   130      38.125  43.954  49.662  1.00  0.00           H  
ATOM   2050  HA  MET   130      35.545  43.126  48.667  1.00  0.00           H  
ATOM   2051  HB2 MET   130      34.995  41.347  50.101  1.00  0.00           H  
ATOM   2052  HB3 MET   130      36.162  40.922  48.895  1.00  0.00           H  
ATOM   2053  HG2 MET   130      38.050  41.314  50.602  1.00  0.00           H  
ATOM   2054  HG3 MET   130      36.782  41.657  51.823  1.00  0.00           H  
ATOM   2055  HE1 MET   130      35.407  38.665  53.277  1.00  0.00           H  
ATOM   2056  HE2 MET   130      35.799  40.427  53.401  1.00  0.00           H  
ATOM   2057  HE3 MET   130      34.727  39.848  52.143  1.00  0.00           H  
ATOM   2058  N   TYR   131      34.301  44.420  50.469  1.00  0.00           N  
ATOM   2059  CA  TYR   131      33.614  45.351  51.377  1.00  0.00           C  
ATOM   2060  C   TYR   131      32.219  44.901  51.812  1.00  0.00           C  
ATOM   2061  O   TYR   131      31.430  44.310  51.039  1.00  0.00           O  
ATOM   2062  CB  TYR   131      33.719  46.787  50.824  1.00  0.00           C  
ATOM   2063  CG  TYR   131      35.141  47.369  50.592  1.00  0.00           C  
ATOM   2064  CD1 TYR   131      35.780  47.378  49.328  1.00  0.00           C  
ATOM   2065  CE1 TYR   131      37.049  47.944  49.108  1.00  0.00           C  
ATOM   2066  CZ  TYR   131      37.650  48.598  50.158  1.00  0.00           C  
ATOM   2067  OH  TYR   131      38.887  49.171  50.011  1.00  0.00           O  
ATOM   2068  CE2 TYR   131      37.124  48.533  51.502  1.00  0.00           C  
ATOM   2069  CD2 TYR   131      35.878  47.931  51.709  1.00  0.00           C  
ATOM   2070  H   TYR   131      33.746  44.158  49.666  1.00  0.00           H  
ATOM   2071  HA  TYR   131      34.179  45.342  52.308  1.00  0.00           H  
ATOM   2072  HB2 TYR   131      32.937  46.835  50.066  1.00  0.00           H  
ATOM   2073  HB3 TYR   131      33.283  47.403  51.610  1.00  0.00           H  
ATOM   2074  HD1 TYR   131      35.219  46.929  48.521  1.00  0.00           H  
ATOM   2075  HE1 TYR   131      37.509  47.774  48.146  1.00  0.00           H  
ATOM   2076  HH  TYR   131      39.228  49.450  50.864  1.00  0.00           H  
ATOM   2077  HE2 TYR   131      37.634  49.060  52.295  1.00  0.00           H  
ATOM   2078  HD2 TYR   131      35.584  47.788  52.738  1.00  0.00           H  
ATOM   2079  N   GLN   132      31.684  45.538  52.836  1.00  0.00           N  
ATOM   2080  CA  GLN   132      30.276  45.669  53.062  1.00  0.00           C  
ATOM   2081  C   GLN   132      29.576  46.840  52.259  1.00  0.00           C  
ATOM   2082  O   GLN   132      29.401  47.932  52.802  1.00  0.00           O  
ATOM   2083  CB  GLN   132      30.013  45.802  54.571  1.00  0.00           C  
ATOM   2084  CG  GLN   132      30.518  44.586  55.422  1.00  0.00           C  
ATOM   2085  CD  GLN   132      30.184  44.935  56.904  1.00  0.00           C  
ATOM   2086  OE1 GLN   132      30.244  46.034  57.402  1.00  0.00           O  
ATOM   2087  NE2 GLN   132      29.734  43.954  57.688  1.00  0.00           N  
ATOM   2088  H   GLN   132      32.320  46.195  53.265  1.00  0.00           H  
ATOM   2089  HA  GLN   132      29.757  44.750  52.791  1.00  0.00           H  
ATOM   2090  HB2 GLN   132      30.424  46.750  54.918  1.00  0.00           H  
ATOM   2091  HB3 GLN   132      28.959  45.955  54.802  1.00  0.00           H  
ATOM   2092  HG2 GLN   132      30.009  43.676  55.103  1.00  0.00           H  
ATOM   2093  HG3 GLN   132      31.602  44.475  55.425  1.00  0.00           H  
ATOM   2094 HE21 GLN   132      29.978  42.995  57.485  1.00  0.00           H  
ATOM   2095 HE22 GLN   132      29.410  44.160  58.622  1.00  0.00           H  
ATOM   2096  N   LEU   133      29.455  46.544  50.926  1.00  0.00           N  
ATOM   2097  CA  LEU   133      28.923  47.399  49.888  1.00  0.00           C  
ATOM   2098  C   LEU   133      27.430  47.641  49.994  1.00  0.00           C  
ATOM   2099  O   LEU   133      27.054  48.782  49.535  1.00  0.00           O  
ATOM   2100  CB  LEU   133      29.184  46.750  48.544  1.00  0.00           C  
ATOM   2101  CG  LEU   133      30.571  46.608  47.962  1.00  0.00           C  
ATOM   2102  CD1 LEU   133      30.569  45.911  46.574  1.00  0.00           C  
ATOM   2103  CD2 LEU   133      31.398  47.903  47.999  1.00  0.00           C  
ATOM   2104  H   LEU   133      29.758  45.611  50.686  1.00  0.00           H  
ATOM   2105  HA  LEU   133      29.528  48.305  49.930  1.00  0.00           H  
ATOM   2106  HB2 LEU   133      28.763  45.746  48.498  1.00  0.00           H  
ATOM   2107  HB3 LEU   133      28.696  47.374  47.795  1.00  0.00           H  
ATOM   2108  HG  LEU   133      31.208  45.979  48.584  1.00  0.00           H  
ATOM   2109 HD11 LEU   133      30.166  46.609  45.840  1.00  0.00           H  
ATOM   2110 HD12 LEU   133      31.579  45.576  46.339  1.00  0.00           H  
ATOM   2111 HD13 LEU   133      29.852  45.094  46.660  1.00  0.00           H  
ATOM   2112 HD21 LEU   133      31.487  48.239  49.032  1.00  0.00           H  
ATOM   2113 HD22 LEU   133      32.360  47.602  47.584  1.00  0.00           H  
ATOM   2114 HD23 LEU   133      30.907  48.633  47.354  1.00  0.00           H  
ATOM   2115  N   LEU   134      26.579  46.834  50.606  1.00  0.00           N  
ATOM   2116  CA  LEU   134      25.155  47.140  50.526  1.00  0.00           C  
ATOM   2117  C   LEU   134      24.798  48.318  51.395  1.00  0.00           C  
ATOM   2118  O   LEU   134      23.937  49.129  50.925  1.00  0.00           O  
ATOM   2119  CB  LEU   134      24.382  45.800  50.836  1.00  0.00           C  
ATOM   2120  CG  LEU   134      22.881  45.943  50.512  1.00  0.00           C  
ATOM   2121  CD1 LEU   134      22.624  46.563  49.167  1.00  0.00           C  
ATOM   2122  CD2 LEU   134      22.229  44.527  50.572  1.00  0.00           C  
ATOM   2123  H   LEU   134      26.789  45.976  51.095  1.00  0.00           H  
ATOM   2124  HA  LEU   134      24.889  47.539  49.547  1.00  0.00           H  
ATOM   2125  HB2 LEU   134      24.738  45.024  50.158  1.00  0.00           H  
ATOM   2126  HB3 LEU   134      24.504  45.440  51.857  1.00  0.00           H  
ATOM   2127  HG  LEU   134      22.445  46.560  51.297  1.00  0.00           H  
ATOM   2128 HD11 LEU   134      23.013  45.918  48.380  1.00  0.00           H  
ATOM   2129 HD12 LEU   134      21.538  46.600  49.080  1.00  0.00           H  
ATOM   2130 HD13 LEU   134      22.805  47.636  49.225  1.00  0.00           H  
ATOM   2131 HD21 LEU   134      22.579  43.944  49.720  1.00  0.00           H  
ATOM   2132 HD22 LEU   134      22.443  44.035  51.521  1.00  0.00           H  
ATOM   2133 HD23 LEU   134      21.142  44.612  50.589  1.00  0.00           H  
ATOM   2134  N   ASP   135      25.591  48.549  52.415  1.00  0.00           N  
ATOM   2135  CA  ASP   135      25.533  49.845  53.192  1.00  0.00           C  
ATOM   2136  C   ASP   135      26.060  51.138  52.400  1.00  0.00           C  
ATOM   2137  O   ASP   135      25.445  52.162  52.535  1.00  0.00           O  
ATOM   2138  CB  ASP   135      26.303  49.728  54.517  1.00  0.00           C  
ATOM   2139  CG  ASP   135      25.872  48.623  55.472  1.00  0.00           C  
ATOM   2140  OD1 ASP   135      26.830  48.091  56.099  1.00  0.00           O  
ATOM   2141  OD2 ASP   135      24.696  48.424  55.802  1.00  0.00           O1-
ATOM   2142  H   ASP   135      26.336  47.885  52.568  1.00  0.00           H  
ATOM   2143  HA  ASP   135      24.502  50.003  53.507  1.00  0.00           H  
ATOM   2144  HB2 ASP   135      27.377  49.645  54.350  1.00  0.00           H  
ATOM   2145  HB3 ASP   135      26.160  50.686  55.015  1.00  0.00           H  
ATOM   2146  N   ASP   136      27.096  51.035  51.619  1.00  0.00           N  
ATOM   2147  CA  ASP   136      27.577  52.060  50.641  1.00  0.00           C  
ATOM   2148  C   ASP   136      26.559  52.287  49.504  1.00  0.00           C  
ATOM   2149  O   ASP   136      26.297  53.450  49.238  1.00  0.00           O  
ATOM   2150  CB  ASP   136      28.945  51.694  50.053  1.00  0.00           C  
ATOM   2151  CG  ASP   136      30.016  51.661  51.159  1.00  0.00           C  
ATOM   2152  OD1 ASP   136      29.796  51.914  52.375  1.00  0.00           O  
ATOM   2153  OD2 ASP   136      31.204  51.358  50.919  1.00  0.00           O1-
ATOM   2154  H   ASP   136      27.535  50.125  51.605  1.00  0.00           H  
ATOM   2155  HA  ASP   136      27.716  52.948  51.257  1.00  0.00           H  
ATOM   2156  HB2 ASP   136      28.973  50.771  49.474  1.00  0.00           H  
ATOM   2157  HB3 ASP   136      29.180  52.471  49.326  1.00  0.00           H  
ATOM   2158  N   TYR   137      25.881  51.304  48.997  1.00  0.00           N  
ATOM   2159  CA  TYR   137      24.885  51.526  47.984  1.00  0.00           C  
ATOM   2160  C   TYR   137      23.669  52.251  48.598  1.00  0.00           C  
ATOM   2161  O   TYR   137      23.180  53.236  48.041  1.00  0.00           O  
ATOM   2162  CB  TYR   137      24.582  50.165  47.363  1.00  0.00           C  
ATOM   2163  CG  TYR   137      23.359  50.145  46.496  1.00  0.00           C  
ATOM   2164  CD1 TYR   137      23.475  50.607  45.148  1.00  0.00           C  
ATOM   2165  CE1 TYR   137      22.340  50.723  44.304  1.00  0.00           C  
ATOM   2166  CZ  TYR   137      21.083  50.233  44.758  1.00  0.00           C  
ATOM   2167  OH  TYR   137      19.937  50.313  43.999  1.00  0.00           O  
ATOM   2168  CE2 TYR   137      20.938  49.790  46.042  1.00  0.00           C  
ATOM   2169  CD2 TYR   137      22.050  49.706  46.919  1.00  0.00           C  
ATOM   2170  H   TYR   137      26.171  50.385  49.301  1.00  0.00           H  
ATOM   2171  HA  TYR   137      25.361  52.091  47.183  1.00  0.00           H  
ATOM   2172  HB2 TYR   137      25.477  49.800  46.859  1.00  0.00           H  
ATOM   2173  HB3 TYR   137      24.444  49.477  48.197  1.00  0.00           H  
ATOM   2174  HD1 TYR   137      24.420  50.889  44.709  1.00  0.00           H  
ATOM   2175  HE1 TYR   137      22.453  51.108  43.301  1.00  0.00           H  
ATOM   2176  HH  TYR   137      20.240  50.352  43.089  1.00  0.00           H  
ATOM   2177  HE2 TYR   137      19.949  49.554  46.405  1.00  0.00           H  
ATOM   2178  HD2 TYR   137      21.901  49.378  47.937  1.00  0.00           H  
ATOM   2179  N   LYS   138      23.118  51.819  49.683  1.00  0.00           N  
ATOM   2180  CA  LYS   138      21.982  52.430  50.401  1.00  0.00           C  
ATOM   2181  C   LYS   138      22.176  53.884  50.799  1.00  0.00           C  
ATOM   2182  O   LYS   138      21.240  54.647  50.631  1.00  0.00           O  
ATOM   2183  CB  LYS   138      21.613  51.600  51.577  1.00  0.00           C  
ATOM   2184  CG  LYS   138      20.780  50.425  51.096  1.00  0.00           C  
ATOM   2185  CD  LYS   138      20.703  49.340  52.172  1.00  0.00           C  
ATOM   2186  CE  LYS   138      20.038  47.961  51.829  1.00  0.00           C  
ATOM   2187  NZ  LYS   138      19.615  47.205  53.050  1.00  0.00           N1+
ATOM   2188  H   LYS   138      23.434  50.974  50.138  1.00  0.00           H  
ATOM   2189  HA  LYS   138      21.109  52.469  49.749  1.00  0.00           H  
ATOM   2190  HB2 LYS   138      22.484  51.220  52.110  1.00  0.00           H  
ATOM   2191  HB3 LYS   138      21.046  52.183  52.302  1.00  0.00           H  
ATOM   2192  HG2 LYS   138      19.757  50.770  50.946  1.00  0.00           H  
ATOM   2193  HG3 LYS   138      21.106  49.981  50.155  1.00  0.00           H  
ATOM   2194  HD2 LYS   138      21.703  49.165  52.569  1.00  0.00           H  
ATOM   2195  HD3 LYS   138      20.143  49.765  53.004  1.00  0.00           H  
ATOM   2196  HE2 LYS   138      19.152  48.064  51.202  1.00  0.00           H  
ATOM   2197  HE3 LYS   138      20.727  47.391  51.206  1.00  0.00           H  
ATOM   2198  HZ1 LYS   138      18.635  47.444  53.099  1.00  0.00           H  
ATOM   2199  HZ2 LYS   138      19.724  46.225  52.828  1.00  0.00           H  
ATOM   2200  HZ3 LYS   138      20.035  47.398  53.948  1.00  0.00           H  
ATOM   2201  N   GLU   139      23.353  54.267  51.281  1.00  0.00           N  
ATOM   2202  CA  GLU   139      23.822  55.579  51.584  1.00  0.00           C  
ATOM   2203  C   GLU   139      24.132  56.464  50.382  1.00  0.00           C  
ATOM   2204  O   GLU   139      23.927  57.660  50.535  1.00  0.00           O  
ATOM   2205  CB  GLU   139      25.170  55.439  52.405  1.00  0.00           C  
ATOM   2206  CG  GLU   139      26.143  56.612  52.488  1.00  0.00           C  
ATOM   2207  CD  GLU   139      25.689  57.788  53.342  1.00  0.00           C  
ATOM   2208  OE1 GLU   139      26.433  58.823  53.410  1.00  0.00           O  
ATOM   2209  OE2 GLU   139      24.593  57.692  53.980  1.00  0.00           O1-
ATOM   2210  H   GLU   139      23.945  53.484  51.520  1.00  0.00           H  
ATOM   2211  HA  GLU   139      23.048  56.132  52.115  1.00  0.00           H  
ATOM   2212  HB2 GLU   139      24.985  55.121  53.431  1.00  0.00           H  
ATOM   2213  HB3 GLU   139      25.737  54.619  51.964  1.00  0.00           H  
ATOM   2214  HG2 GLU   139      27.030  56.206  52.976  1.00  0.00           H  
ATOM   2215  HG3 GLU   139      26.432  56.921  51.484  1.00  0.00           H  
ATOM   2216  N   GLY   140      24.606  55.869  49.264  1.00  0.00           N  
ATOM   2217  CA  GLY   140      24.990  56.521  48.064  1.00  0.00           C  
ATOM   2218  C   GLY   140      26.550  56.810  48.017  1.00  0.00           C  
ATOM   2219  O   GLY   140      26.908  57.819  47.308  1.00  0.00           O  
ATOM   2220  H   GLY   140      24.607  54.865  49.151  1.00  0.00           H  
ATOM   2221  HA2 GLY   140      24.798  55.856  47.222  1.00  0.00           H  
ATOM   2222  HA3 GLY   140      24.420  57.449  48.024  1.00  0.00           H  
ATOM   2223  N   ASP   141      27.411  56.045  48.677  1.00  0.00           N  
ATOM   2224  CA  ASP   141      28.837  56.044  48.416  1.00  0.00           C  
ATOM   2225  C   ASP   141      29.155  55.011  47.265  1.00  0.00           C  
ATOM   2226  O   ASP   141      30.332  55.089  46.765  1.00  0.00           O  
ATOM   2227  CB  ASP   141      29.562  55.582  49.713  1.00  0.00           C  
ATOM   2228  CG  ASP   141      29.317  56.422  50.935  1.00  0.00           C  
ATOM   2229  OD1 ASP   141      29.507  56.028  52.120  1.00  0.00           O  
ATOM   2230  OD2 ASP   141      29.076  57.657  50.793  1.00  0.00           O1-
ATOM   2231  H   ASP   141      26.963  55.307  49.201  1.00  0.00           H  
ATOM   2232  HA  ASP   141      29.238  57.017  48.131  1.00  0.00           H  
ATOM   2233  HB2 ASP   141      29.252  54.558  49.920  1.00  0.00           H  
ATOM   2234  HB3 ASP   141      30.622  55.612  49.463  1.00  0.00           H  
ATOM   2235  N   LEU   142      28.227  54.031  46.941  1.00  0.00           N  
ATOM   2236  CA  LEU   142      28.300  53.283  45.711  1.00  0.00           C  
ATOM   2237  C   LEU   142      27.166  53.630  44.729  1.00  0.00           C  
ATOM   2238  O   LEU   142      26.090  54.079  45.166  1.00  0.00           O  
ATOM   2239  CB  LEU   142      28.401  51.745  46.022  1.00  0.00           C  
ATOM   2240  CG  LEU   142      28.511  50.798  44.788  1.00  0.00           C  
ATOM   2241  CD1 LEU   142      29.367  49.567  45.116  1.00  0.00           C  
ATOM   2242  CD2 LEU   142      27.170  50.325  44.378  1.00  0.00           C  
ATOM   2243  H   LEU   142      27.303  54.121  47.339  1.00  0.00           H  
ATOM   2244  HA  LEU   142      29.215  53.644  45.242  1.00  0.00           H  
ATOM   2245  HB2 LEU   142      29.301  51.607  46.621  1.00  0.00           H  
ATOM   2246  HB3 LEU   142      27.506  51.429  46.558  1.00  0.00           H  
ATOM   2247  HG  LEU   142      29.025  51.415  44.050  1.00  0.00           H  
ATOM   2248 HD11 LEU   142      28.967  49.046  45.986  1.00  0.00           H  
ATOM   2249 HD12 LEU   142      29.455  48.861  44.290  1.00  0.00           H  
ATOM   2250 HD13 LEU   142      30.355  49.962  45.353  1.00  0.00           H  
ATOM   2251 HD21 LEU   142      27.157  49.769  43.441  1.00  0.00           H  
ATOM   2252 HD22 LEU   142      26.909  49.608  45.157  1.00  0.00           H  
ATOM   2253 HD23 LEU   142      26.458  51.147  44.307  1.00  0.00           H  
ATOM   2254  N   ARG   143      27.304  53.413  43.398  1.00  0.00           N  
ATOM   2255  CA  ARG   143      26.286  53.644  42.286  1.00  0.00           C  
ATOM   2256  C   ARG   143      26.500  52.520  41.198  1.00  0.00           C  
ATOM   2257  O   ARG   143      27.661  52.251  40.830  1.00  0.00           O  
ATOM   2258  CB  ARG   143      26.562  55.056  41.748  1.00  0.00           C  
ATOM   2259  CG  ARG   143      25.535  55.414  40.616  1.00  0.00           C  
ATOM   2260  CD  ARG   143      25.945  56.617  39.797  1.00  0.00           C  
ATOM   2261  NE  ARG   143      25.651  57.755  40.629  1.00  0.00           N  
ATOM   2262  CZ  ARG   143      25.488  58.993  40.219  1.00  0.00           C  
ATOM   2263  NH1 ARG   143      25.861  59.404  39.027  1.00  0.00           N  
ATOM   2264  NH2 ARG   143      24.905  59.807  41.018  1.00  0.00           N1+
ATOM   2265  H   ARG   143      28.233  53.128  43.122  1.00  0.00           H  
ATOM   2266  HA  ARG   143      25.273  53.546  42.676  1.00  0.00           H  
ATOM   2267  HB2 ARG   143      26.470  55.774  42.563  1.00  0.00           H  
ATOM   2268  HB3 ARG   143      27.583  55.089  41.367  1.00  0.00           H  
ATOM   2269  HG2 ARG   143      25.719  54.733  39.786  1.00  0.00           H  
ATOM   2270  HG3 ARG   143      24.488  55.445  40.917  1.00  0.00           H  
ATOM   2271  HD2 ARG   143      27.022  56.601  39.634  1.00  0.00           H  
ATOM   2272  HD3 ARG   143      25.383  56.597  38.863  1.00  0.00           H  
ATOM   2273  HE  ARG   143      25.306  57.644  41.572  1.00  0.00           H  
ATOM   2274 HH11 ARG   143      26.327  58.807  38.358  1.00  0.00           H  
ATOM   2275 HH12 ARG   143      25.538  60.315  38.736  1.00  0.00           H  
ATOM   2276 HH21 ARG   143      24.493  59.412  41.851  1.00  0.00           H  
ATOM   2277 HH22 ARG   143      24.663  60.710  40.634  1.00  0.00           H  
ATOM   2278  N   ILE   144      25.455  52.001  40.608  1.00  0.00           N  
ATOM   2279  CA  ILE   144      25.623  51.063  39.524  1.00  0.00           C  
ATOM   2280  C   ILE   144      25.786  51.851  38.233  1.00  0.00           C  
ATOM   2281  O   ILE   144      24.981  52.670  37.932  1.00  0.00           O  
ATOM   2282  CB  ILE   144      24.353  50.174  39.447  1.00  0.00           C  
ATOM   2283  CG2 ILE   144      24.335  49.194  38.234  1.00  0.00           C  
ATOM   2284  CG1 ILE   144      24.144  49.362  40.779  1.00  0.00           C  
ATOM   2285  CD1 ILE   144      23.133  48.191  40.862  1.00  0.00           C  
ATOM   2286  H   ILE   144      24.520  52.306  40.841  1.00  0.00           H  
ATOM   2287  HA  ILE   144      26.496  50.451  39.751  1.00  0.00           H  
ATOM   2288  HB  ILE   144      23.606  50.963  39.359  1.00  0.00           H  
ATOM   2289 HG21 ILE   144      24.260  49.741  37.294  1.00  0.00           H  
ATOM   2290 HG22 ILE   144      25.200  48.536  38.151  1.00  0.00           H  
ATOM   2291 HG23 ILE   144      23.443  48.569  38.192  1.00  0.00           H  
ATOM   2292 HG12 ILE   144      25.127  48.961  41.023  1.00  0.00           H  
ATOM   2293 HG13 ILE   144      23.953  50.067  41.588  1.00  0.00           H  
ATOM   2294 HD11 ILE   144      23.146  47.897  41.911  1.00  0.00           H  
ATOM   2295 HD12 ILE   144      22.099  48.402  40.592  1.00  0.00           H  
ATOM   2296 HD13 ILE   144      23.432  47.273  40.355  1.00  0.00           H  
ATOM   2297  N   MET   145      26.820  51.551  37.397  1.00  0.00           N  
ATOM   2298  CA  MET   145      27.054  52.099  36.059  1.00  0.00           C  
ATOM   2299  C   MET   145      26.184  51.346  35.054  1.00  0.00           C  
ATOM   2300  O   MET   145      25.805  50.143  35.227  1.00  0.00           O  
ATOM   2301  CB  MET   145      28.532  52.054  35.649  1.00  0.00           C  
ATOM   2302  CG  MET   145      29.623  52.541  36.571  1.00  0.00           C  
ATOM   2303  SD  MET   145      29.769  54.280  36.699  1.00  0.00           S  
ATOM   2304  CE  MET   145      28.403  54.639  37.888  1.00  0.00           C  
ATOM   2305  H   MET   145      27.354  50.713  37.581  1.00  0.00           H  
ATOM   2306  HA  MET   145      26.784  53.151  36.154  1.00  0.00           H  
ATOM   2307  HB2 MET   145      28.754  51.007  35.445  1.00  0.00           H  
ATOM   2308  HB3 MET   145      28.627  52.521  34.669  1.00  0.00           H  
ATOM   2309  HG2 MET   145      29.383  52.158  37.563  1.00  0.00           H  
ATOM   2310  HG3 MET   145      30.579  52.109  36.272  1.00  0.00           H  
ATOM   2311  HE1 MET   145      27.392  54.398  37.560  1.00  0.00           H  
ATOM   2312  HE2 MET   145      28.581  54.137  38.840  1.00  0.00           H  
ATOM   2313  HE3 MET   145      28.464  55.699  38.133  1.00  0.00           H  
ATOM   2314  N   PRO   146      25.727  52.046  33.961  1.00  0.00           N  
ATOM   2315  CA  PRO   146      25.095  51.391  32.803  1.00  0.00           C  
ATOM   2316  C   PRO   146      26.145  50.587  32.012  1.00  0.00           C  
ATOM   2317  O   PRO   146      27.321  50.934  31.961  1.00  0.00           O  
ATOM   2318  CD  PRO   146      25.671  53.464  33.761  1.00  0.00           C  
ATOM   2319  CG  PRO   146      25.436  53.654  32.304  1.00  0.00           C  
ATOM   2320  CB  PRO   146      24.464  52.521  31.931  1.00  0.00           C  
ATOM   2321  HD2 PRO   146      26.575  53.973  34.095  1.00  0.00           H  
ATOM   2322  HD3 PRO   146      24.864  53.766  34.429  1.00  0.00           H  
ATOM   2323  HG2 PRO   146      26.427  53.645  31.851  1.00  0.00           H  
ATOM   2324  HG3 PRO   146      24.934  54.619  32.234  1.00  0.00           H  
ATOM   2325  HB2 PRO   146      24.445  52.373  30.851  1.00  0.00           H  
ATOM   2326  HB3 PRO   146      23.501  52.809  32.354  1.00  0.00           H  
ATOM   2327  HA  PRO   146      24.334  50.716  33.194  1.00  0.00           H  
ATOM   2328  N   ASP   147      25.746  49.403  31.416  1.00  0.00           N  
ATOM   2329  CA  ASP   147      26.493  48.559  30.424  1.00  0.00           C  
ATOM   2330  C   ASP   147      26.341  49.040  28.972  1.00  0.00           C  
ATOM   2331  O   ASP   147      25.256  49.421  28.561  1.00  0.00           O  
ATOM   2332  CB  ASP   147      25.950  47.135  30.477  1.00  0.00           C  
ATOM   2333  CG  ASP   147      25.961  46.446  31.802  1.00  0.00           C  
ATOM   2334  OD1 ASP   147      24.893  45.941  32.277  1.00  0.00           O  
ATOM   2335  OD2 ASP   147      26.970  46.528  32.491  1.00  0.00           O1-
ATOM   2336  H   ASP   147      24.807  49.070  31.578  1.00  0.00           H  
ATOM   2337  HA  ASP   147      27.520  48.515  30.785  1.00  0.00           H  
ATOM   2338  HB2 ASP   147      24.934  47.057  30.088  1.00  0.00           H  
ATOM   2339  HB3 ASP   147      26.544  46.543  29.781  1.00  0.00           H  
ATOM   2340  N   SER   148      27.417  49.053  28.198  1.00  0.00           N  
ATOM   2341  CA  SER   148      28.817  48.839  28.620  1.00  0.00           C  
ATOM   2342  C   SER   148      29.831  49.411  27.599  1.00  0.00           C  
ATOM   2343  O   SER   148      29.607  49.379  26.429  1.00  0.00           O  
ATOM   2344  CB  SER   148      29.052  47.344  28.817  1.00  0.00           C  
ATOM   2345  OG  SER   148      30.399  46.985  29.088  1.00  0.00           O  
ATOM   2346  H   SER   148      27.302  49.471  27.286  1.00  0.00           H  
ATOM   2347  HA  SER   148      29.014  49.262  29.605  1.00  0.00           H  
ATOM   2348  HB2 SER   148      28.479  47.026  29.688  1.00  0.00           H  
ATOM   2349  HB3 SER   148      28.702  46.748  27.974  1.00  0.00           H  
ATOM   2350  HG  SER   148      30.588  47.496  29.879  1.00  0.00           H  
ATOM   2351  N   ASN   149      31.008  49.793  28.100  1.00  0.00           N  
ATOM   2352  CA  ASN   149      32.212  50.157  27.364  1.00  0.00           C  
ATOM   2353  C   ASN   149      33.242  49.005  27.065  1.00  0.00           C  
ATOM   2354  O   ASN   149      33.819  49.032  25.979  1.00  0.00           O  
ATOM   2355  CB  ASN   149      32.799  51.234  28.225  1.00  0.00           C  
ATOM   2356  CG  ASN   149      34.065  51.854  27.753  1.00  0.00           C  
ATOM   2357  OD1 ASN   149      34.143  52.827  26.973  1.00  0.00           O  
ATOM   2358  ND2 ASN   149      35.187  51.333  28.258  1.00  0.00           N  
ATOM   2359  H   ASN   149      31.098  49.801  29.106  1.00  0.00           H  
ATOM   2360  HA  ASN   149      31.909  50.651  26.441  1.00  0.00           H  
ATOM   2361  HB2 ASN   149      32.188  52.096  28.493  1.00  0.00           H  
ATOM   2362  HB3 ASN   149      33.084  50.681  29.120  1.00  0.00           H  
ATOM   2363 HD21 ASN   149      35.197  50.455  28.757  1.00  0.00           H  
ATOM   2364 HD22 ASN   149      36.063  51.789  28.046  1.00  0.00           H  
ATOM   2365  N   ASP   150      33.364  48.029  27.959  1.00  0.00           N  
ATOM   2366  CA  ASP   150      34.312  46.931  27.812  1.00  0.00           C  
ATOM   2367  C   ASP   150      33.680  45.626  27.243  1.00  0.00           C  
ATOM   2368  O   ASP   150      34.425  44.895  26.565  1.00  0.00           O  
ATOM   2369  CB  ASP   150      34.967  46.587  29.163  1.00  0.00           C  
ATOM   2370  CG  ASP   150      35.850  47.711  29.668  1.00  0.00           C  
ATOM   2371  OD1 ASP   150      36.066  48.808  29.026  1.00  0.00           O  
ATOM   2372  OD2 ASP   150      36.411  47.609  30.785  1.00  0.00           O1-
ATOM   2373  H   ASP   150      32.751  48.020  28.761  1.00  0.00           H  
ATOM   2374  HA  ASP   150      35.091  47.301  27.146  1.00  0.00           H  
ATOM   2375  HB2 ASP   150      34.182  46.403  29.896  1.00  0.00           H  
ATOM   2376  HB3 ASP   150      35.502  45.639  29.229  1.00  0.00           H  
ATOM   2377  N   SER   151      32.430  45.437  27.343  1.00  0.00           N  
ATOM   2378  CA  SER   151      31.781  44.293  26.684  1.00  0.00           C  
ATOM   2379  C   SER   151      31.650  44.380  25.120  1.00  0.00           C  
ATOM   2380  O   SER   151      32.087  43.413  24.528  1.00  0.00           O  
ATOM   2381  CB  SER   151      30.449  44.228  27.409  1.00  0.00           C  
ATOM   2382  OG  SER   151      29.757  43.082  27.095  1.00  0.00           O  
ATOM   2383  H   SER   151      31.853  45.998  27.952  1.00  0.00           H  
ATOM   2384  HA  SER   151      32.340  43.405  26.981  1.00  0.00           H  
ATOM   2385  HB2 SER   151      30.565  44.223  28.493  1.00  0.00           H  
ATOM   2386  HB3 SER   151      29.803  45.049  27.097  1.00  0.00           H  
ATOM   2387  HG  SER   151      29.249  43.313  26.314  1.00  0.00           H  
ATOM   2388  N   PRO   152      31.278  45.515  24.503  1.00  0.00           N  
ATOM   2389  CA  PRO   152      31.060  45.625  23.066  1.00  0.00           C  
ATOM   2390  C   PRO   152      32.224  45.104  22.100  1.00  0.00           C  
ATOM   2391  O   PRO   152      31.912  44.378  21.158  1.00  0.00           O  
ATOM   2392  CD  PRO   152      30.913  46.743  25.186  1.00  0.00           C  
ATOM   2393  CG  PRO   152      30.229  47.615  24.156  1.00  0.00           C  
ATOM   2394  CB  PRO   152      30.706  47.087  22.849  1.00  0.00           C  
ATOM   2395  HD2 PRO   152      31.807  47.249  25.548  1.00  0.00           H  
ATOM   2396  HD3 PRO   152      30.222  46.611  26.018  1.00  0.00           H  
ATOM   2397  HG2 PRO   152      30.594  48.640  24.212  1.00  0.00           H  
ATOM   2398  HG3 PRO   152      29.151  47.488  24.250  1.00  0.00           H  
ATOM   2399  HB2 PRO   152      31.649  47.612  22.699  1.00  0.00           H  
ATOM   2400  HB3 PRO   152      30.070  47.333  21.998  1.00  0.00           H  
ATOM   2401  HA  PRO   152      30.200  44.999  22.827  1.00  0.00           H  
ATOM   2402  N   PRO   153      33.459  45.424  22.383  1.00  0.00           N  
ATOM   2403  CA  PRO   153      34.579  44.951  21.581  1.00  0.00           C  
ATOM   2404  C   PRO   153      34.810  43.470  21.674  1.00  0.00           C  
ATOM   2405  O   PRO   153      35.222  42.831  20.726  1.00  0.00           O  
ATOM   2406  CD  PRO   153      33.964  46.420  23.375  1.00  0.00           C  
ATOM   2407  CG  PRO   153      35.202  46.990  22.626  1.00  0.00           C  
ATOM   2408  CB  PRO   153      35.790  45.771  22.021  1.00  0.00           C  
ATOM   2409  HD2 PRO   153      34.244  45.855  24.265  1.00  0.00           H  
ATOM   2410  HD3 PRO   153      33.217  47.184  23.589  1.00  0.00           H  
ATOM   2411  HG2 PRO   153      35.892  47.362  23.383  1.00  0.00           H  
ATOM   2412  HG3 PRO   153      34.782  47.650  21.867  1.00  0.00           H  
ATOM   2413  HB2 PRO   153      36.428  45.242  22.728  1.00  0.00           H  
ATOM   2414  HB3 PRO   153      36.423  45.983  21.159  1.00  0.00           H  
ATOM   2415  HA  PRO   153      34.504  45.279  20.544  1.00  0.00           H  
ATOM   2416  N   ALA   154      34.473  42.843  22.756  1.00  0.00           N  
ATOM   2417  CA  ALA   154      34.573  41.336  22.948  1.00  0.00           C  
ATOM   2418  C   ALA   154      33.252  40.581  22.827  1.00  0.00           C  
ATOM   2419  O   ALA   154      33.206  39.386  23.060  1.00  0.00           O  
ATOM   2420  CB  ALA   154      35.276  41.069  24.260  1.00  0.00           C  
ATOM   2421  H   ALA   154      34.010  43.333  23.508  1.00  0.00           H  
ATOM   2422  HA  ALA   154      35.276  40.942  22.214  1.00  0.00           H  
ATOM   2423  HB1 ALA   154      35.335  39.995  24.437  1.00  0.00           H  
ATOM   2424  HB2 ALA   154      36.301  41.401  24.094  1.00  0.00           H  
ATOM   2425  HB3 ALA   154      34.800  41.546  25.116  1.00  0.00           H  
ATOM   2426  N   GLU   155      32.204  41.289  22.449  1.00  0.00           N  
ATOM   2427  CA  GLU   155      30.911  40.745  22.027  1.00  0.00           C  
ATOM   2428  C   GLU   155      30.915  40.274  20.557  1.00  0.00           C  
ATOM   2429  O   GLU   155      31.612  40.848  19.693  1.00  0.00           O  
ATOM   2430  CB  GLU   155      29.809  41.806  22.302  1.00  0.00           C  
ATOM   2431  CG  GLU   155      28.387  41.301  22.101  1.00  0.00           C  
ATOM   2432  CD  GLU   155      28.007  40.026  22.884  1.00  0.00           C  
ATOM   2433  OE1 GLU   155      28.670  38.974  22.754  1.00  0.00           O  
ATOM   2434  OE2 GLU   155      27.146  40.066  23.808  1.00  0.00           O1-
ATOM   2435  H   GLU   155      32.326  42.248  22.156  1.00  0.00           H  
ATOM   2436  HA  GLU   155      30.746  39.864  22.647  1.00  0.00           H  
ATOM   2437  HB2 GLU   155      29.865  42.224  23.307  1.00  0.00           H  
ATOM   2438  HB3 GLU   155      29.996  42.620  21.601  1.00  0.00           H  
ATOM   2439  HG2 GLU   155      27.737  42.131  22.378  1.00  0.00           H  
ATOM   2440  HG3 GLU   155      28.290  41.106  21.033  1.00  0.00           H  
ATOM   2441  N   ARG   156      30.299  39.083  20.298  1.00  0.00           N  
ATOM   2442  CA  ARG   156      30.217  38.356  19.005  1.00  0.00           C  
ATOM   2443  C   ARG   156      28.798  37.782  18.861  1.00  0.00           C  
ATOM   2444  O   ARG   156      28.035  37.607  19.795  1.00  0.00           O  
ATOM   2445  CB  ARG   156      31.290  37.289  18.868  1.00  0.00           C  
ATOM   2446  CG  ARG   156      32.662  37.779  18.656  1.00  0.00           C  
ATOM   2447  CD  ARG   156      32.795  38.616  17.393  1.00  0.00           C  
ATOM   2448  NE  ARG   156      32.350  37.950  16.113  1.00  0.00           N  
ATOM   2449  CZ  ARG   156      33.186  37.551  15.115  1.00  0.00           C  
ATOM   2450  NH1 ARG   156      34.419  37.992  14.870  1.00  0.00           N  
ATOM   2451  NH2 ARG   156      32.660  36.737  14.261  1.00  0.00           N1+
ATOM   2452  H   ARG   156      29.657  38.709  20.982  1.00  0.00           H  
ATOM   2453  HA  ARG   156      30.351  39.115  18.234  1.00  0.00           H  
ATOM   2454  HB2 ARG   156      31.229  36.711  19.790  1.00  0.00           H  
ATOM   2455  HB3 ARG   156      31.094  36.587  18.058  1.00  0.00           H  
ATOM   2456  HG2 ARG   156      32.929  38.527  19.402  1.00  0.00           H  
ATOM   2457  HG3 ARG   156      33.392  36.969  18.670  1.00  0.00           H  
ATOM   2458  HD2 ARG   156      32.281  39.564  17.551  1.00  0.00           H  
ATOM   2459  HD3 ARG   156      33.813  38.996  17.314  1.00  0.00           H  
ATOM   2460  HE  ARG   156      31.386  37.723  15.917  1.00  0.00           H  
ATOM   2461 HH11 ARG   156      34.846  38.715  15.432  1.00  0.00           H  
ATOM   2462 HH12 ARG   156      35.023  37.521  14.212  1.00  0.00           H  
ATOM   2463 HH21 ARG   156      31.707  36.430  14.398  1.00  0.00           H  
ATOM   2464 HH22 ARG   156      33.227  36.248  13.583  1.00  0.00           H  
ATOM   2465  N   GLU   157      28.551  37.305  17.643  1.00  0.00           N  
ATOM   2466  CA  GLU   157      27.261  36.718  17.196  1.00  0.00           C  
ATOM   2467  C   GLU   157      26.865  35.359  17.898  1.00  0.00           C  
ATOM   2468  O   GLU   157      27.670  34.775  18.488  1.00  0.00           O  
ATOM   2469  CB  GLU   157      27.231  36.605  15.663  1.00  0.00           C  
ATOM   2470  CG  GLU   157      27.941  35.442  14.932  1.00  0.00           C  
ATOM   2471  CD  GLU   157      29.456  35.642  14.901  1.00  0.00           C  
ATOM   2472  OE1 GLU   157      30.230  34.653  14.663  1.00  0.00           O  
ATOM   2473  OE2 GLU   157      29.972  36.797  15.036  1.00  0.00           O1-
ATOM   2474  H   GLU   157      29.215  37.646  16.963  1.00  0.00           H  
ATOM   2475  HA  GLU   157      26.553  37.516  17.421  1.00  0.00           H  
ATOM   2476  HB2 GLU   157      26.185  36.590  15.355  1.00  0.00           H  
ATOM   2477  HB3 GLU   157      27.689  37.527  15.306  1.00  0.00           H  
ATOM   2478  HG2 GLU   157      27.713  34.435  15.281  1.00  0.00           H  
ATOM   2479  HG3 GLU   157      27.604  35.476  13.896  1.00  0.00           H  
ATOM   2480  N   PRO   158      25.628  34.800  17.749  1.00  0.00           N  
ATOM   2481  CA  PRO   158      25.184  33.494  18.267  1.00  0.00           C  
ATOM   2482  C   PRO   158      26.128  32.336  18.013  1.00  0.00           C  
ATOM   2483  O   PRO   158      26.812  32.273  16.994  1.00  0.00           O  
ATOM   2484  CD  PRO   158      24.511  35.482  17.135  1.00  0.00           C  
ATOM   2485  CG  PRO   158      23.264  34.625  17.570  1.00  0.00           C  
ATOM   2486  CB  PRO   158      23.802  33.238  17.684  1.00  0.00           C  
ATOM   2487  HD2 PRO   158      24.662  35.491  16.055  1.00  0.00           H  
ATOM   2488  HD3 PRO   158      24.481  36.524  17.455  1.00  0.00           H  
ATOM   2489  HG2 PRO   158      22.516  34.688  16.780  1.00  0.00           H  
ATOM   2490  HG3 PRO   158      22.883  34.983  18.526  1.00  0.00           H  
ATOM   2491  HB2 PRO   158      23.824  32.778  16.696  1.00  0.00           H  
ATOM   2492  HB3 PRO   158      23.246  32.610  18.381  1.00  0.00           H  
ATOM   2493  HA  PRO   158      25.070  33.696  19.332  1.00  0.00           H  
ATOM   2494  N   GLY   159      26.090  31.396  18.909  1.00  0.00           N  
ATOM   2495  CA  GLY   159      26.694  30.112  18.597  1.00  0.00           C  
ATOM   2496  C   GLY   159      28.220  30.044  18.937  1.00  0.00           C  
ATOM   2497  O   GLY   159      28.830  31.052  19.277  1.00  0.00           O  
ATOM   2498  H   GLY   159      25.592  31.615  19.760  1.00  0.00           H  
ATOM   2499  HA2 GLY   159      26.243  29.319  19.195  1.00  0.00           H  
ATOM   2500  HA3 GLY   159      26.567  29.877  17.541  1.00  0.00           H  
ATOM   2501  N   GLU   160      28.774  28.818  18.929  1.00  0.00           N  
ATOM   2502  CA  GLU   160      30.161  28.697  19.317  1.00  0.00           C  
ATOM   2503  C   GLU   160      30.517  29.347  20.712  1.00  0.00           C  
ATOM   2504  O   GLU   160      31.541  30.048  20.854  1.00  0.00           O  
ATOM   2505  CB  GLU   160      31.142  29.013  18.155  1.00  0.00           C  
ATOM   2506  CG  GLU   160      30.934  28.311  16.798  1.00  0.00           C  
ATOM   2507  CD  GLU   160      29.987  29.133  15.852  1.00  0.00           C  
ATOM   2508  OE1 GLU   160      28.747  28.752  15.766  1.00  0.00           O  
ATOM   2509  OE2 GLU   160      30.348  30.200  15.367  1.00  0.00           O1-
ATOM   2510  H   GLU   160      28.281  28.006  18.588  1.00  0.00           H  
ATOM   2511  HA  GLU   160      30.286  27.633  19.516  1.00  0.00           H  
ATOM   2512  HB2 GLU   160      31.189  30.059  17.854  1.00  0.00           H  
ATOM   2513  HB3 GLU   160      32.166  28.813  18.471  1.00  0.00           H  
ATOM   2514  HG2 GLU   160      31.887  28.098  16.313  1.00  0.00           H  
ATOM   2515  HG3 GLU   160      30.620  27.274  16.913  1.00  0.00           H  
ATOM   2516  N   VAL   161      29.801  28.995  21.767  1.00  0.00           N  
ATOM   2517  CA  VAL   161      29.990  29.714  23.004  1.00  0.00           C  
ATOM   2518  C   VAL   161      31.415  29.432  23.548  1.00  0.00           C  
ATOM   2519  O   VAL   161      31.940  28.276  23.377  1.00  0.00           O  
ATOM   2520  CB  VAL   161      28.945  29.406  24.042  1.00  0.00           C  
ATOM   2521  CG1 VAL   161      29.132  29.828  25.536  1.00  0.00           C  
ATOM   2522  CG2 VAL   161      27.773  30.224  23.503  1.00  0.00           C  
ATOM   2523  H   VAL   161      28.991  28.425  21.572  1.00  0.00           H  
ATOM   2524  HA  VAL   161      30.041  30.793  22.859  1.00  0.00           H  
ATOM   2525  HB  VAL   161      28.639  28.363  23.964  1.00  0.00           H  
ATOM   2526 HG11 VAL   161      29.249  30.907  25.640  1.00  0.00           H  
ATOM   2527 HG12 VAL   161      28.247  29.544  26.105  1.00  0.00           H  
ATOM   2528 HG13 VAL   161      29.943  29.275  26.009  1.00  0.00           H  
ATOM   2529 HG21 VAL   161      27.572  30.046  22.447  1.00  0.00           H  
ATOM   2530 HG22 VAL   161      26.916  29.962  24.125  1.00  0.00           H  
ATOM   2531 HG23 VAL   161      27.890  31.306  23.559  1.00  0.00           H  
ATOM   2532  N   VAL   162      32.075  30.357  24.213  1.00  0.00           N  
ATOM   2533  CA  VAL   162      33.551  30.289  24.330  1.00  0.00           C  
ATOM   2534  C   VAL   162      33.992  29.395  25.500  1.00  0.00           C  
ATOM   2535  O   VAL   162      33.227  29.116  26.414  1.00  0.00           O  
ATOM   2536  CB  VAL   162      34.093  31.717  24.502  1.00  0.00           C  
ATOM   2537  CG1 VAL   162      33.749  32.518  23.290  1.00  0.00           C  
ATOM   2538  CG2 VAL   162      33.566  32.267  25.855  1.00  0.00           C  
ATOM   2539  H   VAL   162      31.557  31.205  24.399  1.00  0.00           H  
ATOM   2540  HA  VAL   162      33.845  29.951  23.336  1.00  0.00           H  
ATOM   2541  HB  VAL   162      35.170  31.550  24.529  1.00  0.00           H  
ATOM   2542 HG11 VAL   162      32.685  32.502  23.056  1.00  0.00           H  
ATOM   2543 HG12 VAL   162      33.994  33.575  23.394  1.00  0.00           H  
ATOM   2544 HG13 VAL   162      34.206  31.954  22.476  1.00  0.00           H  
ATOM   2545 HG21 VAL   162      33.929  31.683  26.701  1.00  0.00           H  
ATOM   2546 HG22 VAL   162      33.918  33.282  26.043  1.00  0.00           H  
ATOM   2547 HG23 VAL   162      32.478  32.326  25.871  1.00  0.00           H  
ATOM   2548  N   ASP   163      35.241  28.848  25.366  1.00  0.00           N  
ATOM   2549  CA  ASP   163      35.791  27.922  26.375  1.00  0.00           C  
ATOM   2550  C   ASP   163      36.245  28.785  27.557  1.00  0.00           C  
ATOM   2551  O   ASP   163      36.490  29.962  27.360  1.00  0.00           O  
ATOM   2552  CB  ASP   163      36.916  27.148  25.868  1.00  0.00           C  
ATOM   2553  CG  ASP   163      36.588  26.306  24.596  1.00  0.00           C  
ATOM   2554  OD1 ASP   163      37.563  25.870  23.928  1.00  0.00           O  
ATOM   2555  OD2 ASP   163      35.411  26.193  24.219  1.00  0.00           O1-
ATOM   2556  H   ASP   163      35.768  29.065  24.532  1.00  0.00           H  
ATOM   2557  HA  ASP   163      35.059  27.191  26.719  1.00  0.00           H  
ATOM   2558  HB2 ASP   163      37.637  27.894  25.533  1.00  0.00           H  
ATOM   2559  HB3 ASP   163      37.250  26.455  26.641  1.00  0.00           H  
ATOM   2560  N   SER   164      36.414  28.182  28.711  1.00  0.00           N  
ATOM   2561  CA  SER   164      36.879  28.891  29.867  1.00  0.00           C  
ATOM   2562  C   SER   164      38.454  28.982  29.908  1.00  0.00           C  
ATOM   2563  O   SER   164      39.107  27.984  29.733  1.00  0.00           O  
ATOM   2564  CB  SER   164      36.379  28.254  31.146  1.00  0.00           C  
ATOM   2565  OG  SER   164      36.995  29.020  32.214  1.00  0.00           O  
ATOM   2566  H   SER   164      36.097  27.239  28.887  1.00  0.00           H  
ATOM   2567  HA  SER   164      36.472  29.901  29.923  1.00  0.00           H  
ATOM   2568  HB2 SER   164      35.302  28.416  31.188  1.00  0.00           H  
ATOM   2569  HB3 SER   164      36.548  27.191  31.323  1.00  0.00           H  
ATOM   2570  HG  SER   164      37.026  28.481  33.008  1.00  0.00           H  
ATOM   2571  N   LEU   165      39.028  30.061  30.387  1.00  0.00           N  
ATOM   2572  CA  LEU   165      40.478  30.321  30.362  1.00  0.00           C  
ATOM   2573  C   LEU   165      41.225  29.797  31.552  1.00  0.00           C  
ATOM   2574  O   LEU   165      42.418  29.853  31.666  1.00  0.00           O  
ATOM   2575  CB  LEU   165      40.762  31.765  29.926  1.00  0.00           C  
ATOM   2576  CG  LEU   165      39.972  32.133  28.592  1.00  0.00           C  
ATOM   2577  CD1 LEU   165      40.027  33.641  28.430  1.00  0.00           C  
ATOM   2578  CD2 LEU   165      40.430  31.304  27.401  1.00  0.00           C  
ATOM   2579  H   LEU   165      38.487  30.882  30.620  1.00  0.00           H  
ATOM   2580  HA  LEU   165      40.931  29.679  29.607  1.00  0.00           H  
ATOM   2581  HB2 LEU   165      40.339  32.360  30.736  1.00  0.00           H  
ATOM   2582  HB3 LEU   165      41.839  31.826  29.772  1.00  0.00           H  
ATOM   2583  HG  LEU   165      38.904  31.955  28.714  1.00  0.00           H  
ATOM   2584 HD11 LEU   165      41.085  33.904  28.406  1.00  0.00           H  
ATOM   2585 HD12 LEU   165      39.493  34.078  27.587  1.00  0.00           H  
ATOM   2586 HD13 LEU   165      39.619  34.219  29.259  1.00  0.00           H  
ATOM   2587 HD21 LEU   165      39.855  30.384  27.297  1.00  0.00           H  
ATOM   2588 HD22 LEU   165      40.189  31.867  26.499  1.00  0.00           H  
ATOM   2589 HD23 LEU   165      41.510  31.165  27.429  1.00  0.00           H  
ATOM   2590  N   VAL   166      40.548  29.119  32.458  1.00  0.00           N  
ATOM   2591  CA  VAL   166      41.163  28.733  33.689  1.00  0.00           C  
ATOM   2592  C   VAL   166      42.179  27.637  33.519  1.00  0.00           C  
ATOM   2593  O   VAL   166      42.013  26.684  32.779  1.00  0.00           O  
ATOM   2594  CB  VAL   166      40.045  28.223  34.629  1.00  0.00           C  
ATOM   2595  CG1 VAL   166      40.657  27.599  35.932  1.00  0.00           C  
ATOM   2596  CG2 VAL   166      39.154  29.372  35.021  1.00  0.00           C  
ATOM   2597  H   VAL   166      39.557  29.140  32.261  1.00  0.00           H  
ATOM   2598  HA  VAL   166      41.627  29.626  34.107  1.00  0.00           H  
ATOM   2599  HB  VAL   166      39.474  27.472  34.083  1.00  0.00           H  
ATOM   2600 HG11 VAL   166      41.239  26.716  35.668  1.00  0.00           H  
ATOM   2601 HG12 VAL   166      41.467  28.245  36.272  1.00  0.00           H  
ATOM   2602 HG13 VAL   166      39.962  27.602  36.772  1.00  0.00           H  
ATOM   2603 HG21 VAL   166      38.934  30.048  34.194  1.00  0.00           H  
ATOM   2604 HG22 VAL   166      38.258  28.958  35.483  1.00  0.00           H  
ATOM   2605 HG23 VAL   166      39.528  30.026  35.808  1.00  0.00           H  
ATOM   2606  N   GLY   167      43.336  27.851  34.146  1.00  0.00           N  
ATOM   2607  CA  GLY   167      44.477  26.907  34.153  1.00  0.00           C  
ATOM   2608  C   GLY   167      45.434  27.107  33.014  1.00  0.00           C  
ATOM   2609  O   GLY   167      46.495  26.418  33.040  1.00  0.00           O  
ATOM   2610  H   GLY   167      43.307  28.654  34.757  1.00  0.00           H  
ATOM   2611  HA2 GLY   167      44.952  26.892  35.134  1.00  0.00           H  
ATOM   2612  HA3 GLY   167      44.204  25.865  33.986  1.00  0.00           H  
ATOM   2613  N   LYS   168      45.301  28.136  32.134  1.00  0.00           N  
ATOM   2614  CA  LYS   168      46.381  28.682  31.252  1.00  0.00           C  
ATOM   2615  C   LYS   168      47.228  29.629  32.027  1.00  0.00           C  
ATOM   2616  O   LYS   168      46.827  30.014  33.128  1.00  0.00           O  
ATOM   2617  CB  LYS   168      45.717  29.337  30.005  1.00  0.00           C  
ATOM   2618  CG  LYS   168      44.976  28.281  29.191  1.00  0.00           C  
ATOM   2619  CD  LYS   168      45.861  27.064  28.799  1.00  0.00           C  
ATOM   2620  CE  LYS   168      45.245  26.146  27.743  1.00  0.00           C  
ATOM   2621  NZ  LYS   168      44.008  25.546  28.288  1.00  0.00           N1+
ATOM   2622  H   LYS   168      44.434  28.646  32.225  1.00  0.00           H  
ATOM   2623  HA  LYS   168      47.095  27.889  31.032  1.00  0.00           H  
ATOM   2624  HB2 LYS   168      45.017  30.100  30.346  1.00  0.00           H  
ATOM   2625  HB3 LYS   168      46.518  29.707  29.365  1.00  0.00           H  
ATOM   2626  HG2 LYS   168      44.158  27.813  29.740  1.00  0.00           H  
ATOM   2627  HG3 LYS   168      44.535  28.793  28.336  1.00  0.00           H  
ATOM   2628  HD2 LYS   168      46.686  27.535  28.265  1.00  0.00           H  
ATOM   2629  HD3 LYS   168      46.147  26.426  29.635  1.00  0.00           H  
ATOM   2630  HE2 LYS   168      45.021  26.748  26.863  1.00  0.00           H  
ATOM   2631  HE3 LYS   168      46.008  25.379  27.612  1.00  0.00           H  
ATOM   2632  HZ1 LYS   168      44.222  25.181  29.204  1.00  0.00           H  
ATOM   2633  HZ2 LYS   168      43.261  26.212  28.429  1.00  0.00           H  
ATOM   2634  HZ3 LYS   168      43.667  24.779  27.726  1.00  0.00           H  
ATOM   2635  N   GLN   169      48.316  30.001  31.412  1.00  0.00           N  
ATOM   2636  CA  GLN   169      49.239  31.037  31.798  1.00  0.00           C  
ATOM   2637  C   GLN   169      48.748  32.406  31.224  1.00  0.00           C  
ATOM   2638  O   GLN   169      48.159  32.423  30.161  1.00  0.00           O  
ATOM   2639  CB  GLN   169      50.638  30.692  31.330  1.00  0.00           C  
ATOM   2640  CG  GLN   169      51.612  31.781  31.730  1.00  0.00           C  
ATOM   2641  CD  GLN   169      53.044  31.374  31.508  1.00  0.00           C  
ATOM   2642  OE1 GLN   169      53.533  30.478  32.117  1.00  0.00           O  
ATOM   2643  NE2 GLN   169      53.754  31.911  30.575  1.00  0.00           N  
ATOM   2644  H   GLN   169      48.530  29.511  30.555  1.00  0.00           H  
ATOM   2645  HA  GLN   169      49.256  31.183  32.878  1.00  0.00           H  
ATOM   2646  HB2 GLN   169      50.982  29.757  31.772  1.00  0.00           H  
ATOM   2647  HB3 GLN   169      50.610  30.629  30.242  1.00  0.00           H  
ATOM   2648  HG2 GLN   169      51.403  32.656  31.116  1.00  0.00           H  
ATOM   2649  HG3 GLN   169      51.599  32.082  32.777  1.00  0.00           H  
ATOM   2650 HE21 GLN   169      53.270  32.658  30.099  1.00  0.00           H  
ATOM   2651 HE22 GLN   169      54.651  31.516  30.333  1.00  0.00           H  
ATOM   2652  N   VAL   170      48.977  33.530  31.905  1.00  0.00           N  
ATOM   2653  CA  VAL   170      48.628  34.931  31.505  1.00  0.00           C  
ATOM   2654  C   VAL   170      49.724  35.937  31.913  1.00  0.00           C  
ATOM   2655  O   VAL   170      50.291  35.896  33.017  1.00  0.00           O  
ATOM   2656  CB  VAL   170      47.203  35.230  32.077  1.00  0.00           C  
ATOM   2657  CG1 VAL   170      47.163  35.084  33.575  1.00  0.00           C  
ATOM   2658  CG2 VAL   170      46.843  36.646  31.631  1.00  0.00           C  
ATOM   2659  H   VAL   170      49.440  33.426  32.797  1.00  0.00           H  
ATOM   2660  HA  VAL   170      48.565  34.966  30.417  1.00  0.00           H  
ATOM   2661  HB  VAL   170      46.492  34.550  31.607  1.00  0.00           H  
ATOM   2662 HG11 VAL   170      47.374  34.066  33.905  1.00  0.00           H  
ATOM   2663 HG12 VAL   170      47.748  35.871  34.052  1.00  0.00           H  
ATOM   2664 HG13 VAL   170      46.128  35.299  33.840  1.00  0.00           H  
ATOM   2665 HG21 VAL   170      47.409  37.444  32.112  1.00  0.00           H  
ATOM   2666 HG22 VAL   170      46.991  36.732  30.554  1.00  0.00           H  
ATOM   2667 HG23 VAL   170      45.777  36.853  31.727  1.00  0.00           H  
ATOM   2668  N   GLU   171      50.192  36.868  31.036  1.00  0.00           N  
ATOM   2669  CA  GLU   171      51.117  37.996  31.411  1.00  0.00           C  
ATOM   2670  C   GLU   171      50.432  39.350  31.293  1.00  0.00           C  
ATOM   2671  O   GLU   171      49.477  39.546  30.451  1.00  0.00           O  
ATOM   2672  CB  GLU   171      52.292  37.946  30.510  1.00  0.00           C  
ATOM   2673  CG  GLU   171      52.980  36.550  30.514  1.00  0.00           C  
ATOM   2674  CD  GLU   171      52.369  35.524  29.532  1.00  0.00           C  
ATOM   2675  OE1 GLU   171      52.776  34.356  29.618  1.00  0.00           O  
ATOM   2676  OE2 GLU   171      51.541  35.790  28.659  1.00  0.00           O1-
ATOM   2677  H   GLU   171      49.768  36.842  30.120  1.00  0.00           H  
ATOM   2678  HA  GLU   171      51.459  37.802  32.427  1.00  0.00           H  
ATOM   2679  HB2 GLU   171      52.009  38.262  29.506  1.00  0.00           H  
ATOM   2680  HB3 GLU   171      53.063  38.598  30.921  1.00  0.00           H  
ATOM   2681  HG2 GLU   171      54.042  36.635  30.284  1.00  0.00           H  
ATOM   2682  HG3 GLU   171      53.007  36.027  31.470  1.00  0.00           H  
ATOM   2683  N   TYR   172      50.848  40.279  32.125  1.00  0.00           N  
ATOM   2684  CA  TYR   172      50.509  41.773  32.028  1.00  0.00           C  
ATOM   2685  C   TYR   172      51.751  42.601  32.341  1.00  0.00           C  
ATOM   2686  O   TYR   172      52.824  41.994  32.437  1.00  0.00           O  
ATOM   2687  CB  TYR   172      49.313  42.229  32.855  1.00  0.00           C  
ATOM   2688  CG  TYR   172      47.989  41.824  32.125  1.00  0.00           C  
ATOM   2689  CD1 TYR   172      47.040  40.948  32.717  1.00  0.00           C  
ATOM   2690  CE1 TYR   172      45.770  40.793  32.049  1.00  0.00           C  
ATOM   2691  CZ  TYR   172      45.355  41.690  31.054  1.00  0.00           C  
ATOM   2692  OH  TYR   172      44.056  41.645  30.476  1.00  0.00           O  
ATOM   2693  CE2 TYR   172      46.266  42.662  30.589  1.00  0.00           C  
ATOM   2694  CD2 TYR   172      47.582  42.687  31.069  1.00  0.00           C  
ATOM   2695  H   TYR   172      51.653  40.194  32.728  1.00  0.00           H  
ATOM   2696  HA  TYR   172      50.275  42.072  31.007  1.00  0.00           H  
ATOM   2697  HB2 TYR   172      49.410  41.548  33.701  1.00  0.00           H  
ATOM   2698  HB3 TYR   172      49.370  43.276  33.151  1.00  0.00           H  
ATOM   2699  HD1 TYR   172      47.298  40.462  33.646  1.00  0.00           H  
ATOM   2700  HE1 TYR   172      45.025  40.071  32.349  1.00  0.00           H  
ATOM   2701  HH  TYR   172      43.827  42.557  30.282  1.00  0.00           H  
ATOM   2702  HE2 TYR   172      45.970  43.346  29.807  1.00  0.00           H  
ATOM   2703  HD2 TYR   172      48.290  43.370  30.624  1.00  0.00           H  
ATOM   2704  N   ALA   173      51.668  43.952  32.445  1.00  0.00           N  
ATOM   2705  CA  ALA   173      52.860  44.793  32.798  1.00  0.00           C  
ATOM   2706  C   ALA   173      52.945  45.162  34.284  1.00  0.00           C  
ATOM   2707  O   ALA   173      51.927  45.503  34.835  1.00  0.00           O  
ATOM   2708  CB  ALA   173      52.981  45.973  31.882  1.00  0.00           C  
ATOM   2709  H   ALA   173      50.796  44.440  32.297  1.00  0.00           H  
ATOM   2710  HA  ALA   173      53.706  44.153  32.549  1.00  0.00           H  
ATOM   2711  HB1 ALA   173      52.192  46.649  32.212  1.00  0.00           H  
ATOM   2712  HB2 ALA   173      53.970  46.415  32.002  1.00  0.00           H  
ATOM   2713  HB3 ALA   173      52.766  45.621  30.873  1.00  0.00           H  
ATOM   2714  N   LYS   174      54.120  45.264  34.832  1.00  0.00           N  
ATOM   2715  CA  LYS   174      54.487  45.939  36.058  1.00  0.00           C  
ATOM   2716  C   LYS   174      54.424  47.451  35.863  1.00  0.00           C  
ATOM   2717  O   LYS   174      54.496  48.022  34.732  1.00  0.00           O  
ATOM   2718  CB  LYS   174      55.828  45.452  36.511  1.00  0.00           C  
ATOM   2719  CG  LYS   174      56.411  46.019  37.869  1.00  0.00           C  
ATOM   2720  CD  LYS   174      57.878  45.607  38.098  1.00  0.00           C  
ATOM   2721  CE  LYS   174      58.424  46.308  39.305  1.00  0.00           C  
ATOM   2722  NZ  LYS   174      59.906  46.239  39.371  1.00  0.00           N1+
ATOM   2723  H   LYS   174      54.877  44.984  34.225  1.00  0.00           H  
ATOM   2724  HA  LYS   174      53.776  45.755  36.863  1.00  0.00           H  
ATOM   2725  HB2 LYS   174      55.788  44.371  36.649  1.00  0.00           H  
ATOM   2726  HB3 LYS   174      56.518  45.679  35.698  1.00  0.00           H  
ATOM   2727  HG2 LYS   174      56.406  47.109  37.880  1.00  0.00           H  
ATOM   2728  HG3 LYS   174      55.767  45.719  38.695  1.00  0.00           H  
ATOM   2729  HD2 LYS   174      57.995  44.533  38.248  1.00  0.00           H  
ATOM   2730  HD3 LYS   174      58.564  45.969  37.333  1.00  0.00           H  
ATOM   2731  HE2 LYS   174      58.167  47.335  39.048  1.00  0.00           H  
ATOM   2732  HE3 LYS   174      57.857  45.896  40.139  1.00  0.00           H  
ATOM   2733  HZ1 LYS   174      60.351  46.341  38.470  1.00  0.00           H  
ATOM   2734  HZ2 LYS   174      60.334  46.931  39.969  1.00  0.00           H  
ATOM   2735  HZ3 LYS   174      60.246  45.337  39.673  1.00  0.00           H  
ATOM   2736  N   GLU   175      54.397  48.196  36.993  1.00  0.00           N  
ATOM   2737  CA  GLU   175      54.284  49.663  36.847  1.00  0.00           C  
ATOM   2738  C   GLU   175      55.465  50.430  36.198  1.00  0.00           C  
ATOM   2739  O   GLU   175      55.347  51.625  35.998  1.00  0.00           O  
ATOM   2740  CB  GLU   175      53.787  50.329  38.175  1.00  0.00           C  
ATOM   2741  CG  GLU   175      52.348  50.032  38.575  1.00  0.00           C  
ATOM   2742  CD  GLU   175      51.687  51.090  39.449  1.00  0.00           C  
ATOM   2743  OE1 GLU   175      50.968  50.590  40.323  1.00  0.00           O  
ATOM   2744  OE2 GLU   175      51.773  52.267  39.203  1.00  0.00           O1-
ATOM   2745  H   GLU   175      54.489  47.738  37.889  1.00  0.00           H  
ATOM   2746  HA  GLU   175      53.486  49.900  36.144  1.00  0.00           H  
ATOM   2747  HB2 GLU   175      54.424  49.939  38.969  1.00  0.00           H  
ATOM   2748  HB3 GLU   175      54.022  51.392  38.237  1.00  0.00           H  
ATOM   2749  HG2 GLU   175      51.769  50.016  37.652  1.00  0.00           H  
ATOM   2750  HG3 GLU   175      52.263  49.000  38.914  1.00  0.00           H  
ATOM   2751  N   ASP   176      56.604  49.797  35.996  1.00  0.00           N  
ATOM   2752  CA  ASP   176      57.733  50.221  35.117  1.00  0.00           C  
ATOM   2753  C   ASP   176      57.606  49.835  33.657  1.00  0.00           C  
ATOM   2754  O   ASP   176      58.450  50.317  32.898  1.00  0.00           O  
ATOM   2755  CB  ASP   176      59.026  49.819  35.772  1.00  0.00           C  
ATOM   2756  CG  ASP   176      59.344  48.311  35.783  1.00  0.00           C  
ATOM   2757  OD1 ASP   176      60.182  48.120  36.724  1.00  0.00           O  
ATOM   2758  OD2 ASP   176      58.641  47.427  35.167  1.00  0.00           O1-
ATOM   2759  H   ASP   176      56.688  48.935  36.516  1.00  0.00           H  
ATOM   2760  HA  ASP   176      57.698  51.310  35.102  1.00  0.00           H  
ATOM   2761  HB2 ASP   176      59.930  50.230  35.324  1.00  0.00           H  
ATOM   2762  HB3 ASP   176      59.084  50.193  36.794  1.00  0.00           H  
ATOM   2763  N   GLY   177      56.546  49.119  33.253  1.00  0.00           N  
ATOM   2764  CA  GLY   177      56.260  48.654  31.911  1.00  0.00           C  
ATOM   2765  C   GLY   177      56.885  47.347  31.631  1.00  0.00           C  
ATOM   2766  O   GLY   177      56.509  46.789  30.565  1.00  0.00           O  
ATOM   2767  H   GLY   177      55.890  48.988  34.010  1.00  0.00           H  
ATOM   2768  HA2 GLY   177      55.179  48.645  31.776  1.00  0.00           H  
ATOM   2769  HA3 GLY   177      56.609  49.378  31.175  1.00  0.00           H  
ATOM   2770  N   SER   178      57.643  46.689  32.433  1.00  0.00           N  
ATOM   2771  CA  SER   178      58.063  45.344  32.201  1.00  0.00           C  
ATOM   2772  C   SER   178      57.014  44.290  32.244  1.00  0.00           C  
ATOM   2773  O   SER   178      56.181  44.256  33.119  1.00  0.00           O  
ATOM   2774  CB  SER   178      59.150  44.912  33.155  1.00  0.00           C  
ATOM   2775  OG  SER   178      58.793  45.014  34.508  1.00  0.00           O  
ATOM   2776  H   SER   178      57.823  47.033  33.366  1.00  0.00           H  
ATOM   2777  HA  SER   178      58.408  45.382  31.167  1.00  0.00           H  
ATOM   2778  HB2 SER   178      59.357  43.870  32.913  1.00  0.00           H  
ATOM   2779  HB3 SER   178      60.013  45.526  32.895  1.00  0.00           H  
ATOM   2780  HG  SER   178      58.705  45.949  34.708  1.00  0.00           H  
ATOM   2781  N   LYS   179      57.104  43.262  31.382  1.00  0.00           N  
ATOM   2782  CA  LYS   179      56.219  42.078  31.436  1.00  0.00           C  
ATOM   2783  C   LYS   179      56.443  41.256  32.687  1.00  0.00           C  
ATOM   2784  O   LYS   179      57.615  41.118  33.128  1.00  0.00           O  
ATOM   2785  CB  LYS   179      56.437  41.130  30.181  1.00  0.00           C  
ATOM   2786  CG  LYS   179      56.340  41.704  28.822  1.00  0.00           C  
ATOM   2787  CD  LYS   179      54.966  42.167  28.340  1.00  0.00           C  
ATOM   2788  CE  LYS   179      55.009  43.003  27.025  1.00  0.00           C  
ATOM   2789  NZ  LYS   179      53.707  42.955  26.265  1.00  0.00           N1+
ATOM   2790  H   LYS   179      57.846  43.219  30.698  1.00  0.00           H  
ATOM   2791  HA  LYS   179      55.212  42.494  31.473  1.00  0.00           H  
ATOM   2792  HB2 LYS   179      57.427  40.686  30.290  1.00  0.00           H  
ATOM   2793  HB3 LYS   179      55.770  40.269  30.205  1.00  0.00           H  
ATOM   2794  HG2 LYS   179      57.012  42.562  28.789  1.00  0.00           H  
ATOM   2795  HG3 LYS   179      56.616  40.930  28.106  1.00  0.00           H  
ATOM   2796  HD2 LYS   179      54.250  41.345  28.309  1.00  0.00           H  
ATOM   2797  HD3 LYS   179      54.524  42.837  29.077  1.00  0.00           H  
ATOM   2798  HE2 LYS   179      55.344  44.017  27.244  1.00  0.00           H  
ATOM   2799  HE3 LYS   179      55.814  42.538  26.456  1.00  0.00           H  
ATOM   2800  HZ1 LYS   179      53.713  43.643  25.525  1.00  0.00           H  
ATOM   2801  HZ2 LYS   179      53.804  42.041  25.847  1.00  0.00           H  
ATOM   2802  HZ3 LYS   179      52.913  43.229  26.826  1.00  0.00           H  
ATOM   2803  N   ARG   180      55.400  40.532  33.115  1.00  0.00           N  
ATOM   2804  CA  ARG   180      55.383  39.600  34.137  1.00  0.00           C  
ATOM   2805  C   ARG   180      54.192  38.579  34.063  1.00  0.00           C  
ATOM   2806  O   ARG   180      53.142  38.912  33.495  1.00  0.00           O  
ATOM   2807  CB  ARG   180      55.344  40.420  35.513  1.00  0.00           C  
ATOM   2808  CG  ARG   180      54.048  41.259  35.701  1.00  0.00           C  
ATOM   2809  CD  ARG   180      53.015  40.556  36.699  1.00  0.00           C  
ATOM   2810  NE  ARG   180      53.583  40.788  38.065  1.00  0.00           N  
ATOM   2811  CZ  ARG   180      53.277  41.676  38.937  1.00  0.00           C  
ATOM   2812  NH1 ARG   180      52.218  42.334  38.872  1.00  0.00           N  
ATOM   2813  NH2 ARG   180      53.979  41.848  40.009  1.00  0.00           N1+
ATOM   2814  H   ARG   180      54.485  40.832  32.809  1.00  0.00           H  
ATOM   2815  HA  ARG   180      56.274  38.980  34.242  1.00  0.00           H  
ATOM   2816  HB2 ARG   180      55.500  39.698  36.314  1.00  0.00           H  
ATOM   2817  HB3 ARG   180      56.220  41.067  35.444  1.00  0.00           H  
ATOM   2818  HG2 ARG   180      54.358  42.207  36.140  1.00  0.00           H  
ATOM   2819  HG3 ARG   180      53.483  41.326  34.771  1.00  0.00           H  
ATOM   2820  HD2 ARG   180      52.148  41.182  36.490  1.00  0.00           H  
ATOM   2821  HD3 ARG   180      52.816  39.530  36.388  1.00  0.00           H  
ATOM   2822  HE  ARG   180      54.286  40.095  38.282  1.00  0.00           H  
ATOM   2823 HH11 ARG   180      51.657  42.147  38.054  1.00  0.00           H  
ATOM   2824 HH12 ARG   180      52.012  43.240  39.270  1.00  0.00           H  
ATOM   2825 HH21 ARG   180      54.833  41.323  40.132  1.00  0.00           H  
ATOM   2826 HH22 ARG   180      53.770  42.679  40.544  1.00  0.00           H  
ATOM   2827  N   THR   181      54.343  37.494  34.745  1.00  0.00           N  
ATOM   2828  CA  THR   181      53.626  36.286  34.511  1.00  0.00           C  
ATOM   2829  C   THR   181      52.735  35.796  35.702  1.00  0.00           C  
ATOM   2830  O   THR   181      53.181  35.863  36.899  1.00  0.00           O  
ATOM   2831  CB  THR   181      54.480  35.073  34.038  1.00  0.00           C  
ATOM   2832  CG2 THR   181      53.722  33.843  33.638  1.00  0.00           C  
ATOM   2833  OG1 THR   181      55.236  35.495  32.865  1.00  0.00           O  
ATOM   2834  H   THR   181      55.236  37.385  35.203  1.00  0.00           H  
ATOM   2835  HA  THR   181      52.901  36.513  33.730  1.00  0.00           H  
ATOM   2836  HB  THR   181      55.213  34.774  34.787  1.00  0.00           H  
ATOM   2837 HG21 THR   181      53.042  34.125  32.835  1.00  0.00           H  
ATOM   2838 HG22 THR   181      54.300  32.993  33.276  1.00  0.00           H  
ATOM   2839 HG23 THR   181      53.177  33.467  34.503  1.00  0.00           H  
ATOM   2840  HG1 THR   181      56.143  35.586  33.165  1.00  0.00           H  
ATOM   2841  N   GLY   182      51.495  35.357  35.393  1.00  0.00           N  
ATOM   2842  CA  GLY   182      50.497  34.793  36.324  1.00  0.00           C  
ATOM   2843  C   GLY   182      49.728  33.595  35.740  1.00  0.00           C  
ATOM   2844  O   GLY   182      50.149  33.037  34.726  1.00  0.00           O  
ATOM   2845  H   GLY   182      51.275  35.238  34.414  1.00  0.00           H  
ATOM   2846  HA2 GLY   182      50.975  34.398  37.220  1.00  0.00           H  
ATOM   2847  HA3 GLY   182      49.809  35.551  36.699  1.00  0.00           H  
ATOM   2848  N   MET   183      48.660  33.220  36.453  1.00  0.00           N  
ATOM   2849  CA  MET   183      47.753  32.104  36.153  1.00  0.00           C  
ATOM   2850  C   MET   183      46.304  32.522  36.317  1.00  0.00           C  
ATOM   2851  O   MET   183      45.967  33.264  37.214  1.00  0.00           O  
ATOM   2852  CB  MET   183      48.146  31.045  37.099  1.00  0.00           C  
ATOM   2853  CG  MET   183      47.312  29.786  36.970  1.00  0.00           C  
ATOM   2854  SD  MET   183      47.576  28.357  38.098  1.00  0.00           S  
ATOM   2855  CE  MET   183      46.959  26.985  37.168  1.00  0.00           C  
ATOM   2856  H   MET   183      48.435  33.784  37.259  1.00  0.00           H  
ATOM   2857  HA  MET   183      47.990  31.695  35.170  1.00  0.00           H  
ATOM   2858  HB2 MET   183      49.177  30.808  36.834  1.00  0.00           H  
ATOM   2859  HB3 MET   183      48.041  31.331  38.146  1.00  0.00           H  
ATOM   2860  HG2 MET   183      46.241  29.938  37.106  1.00  0.00           H  
ATOM   2861  HG3 MET   183      47.313  29.404  35.949  1.00  0.00           H  
ATOM   2862  HE1 MET   183      47.420  26.947  36.181  1.00  0.00           H  
ATOM   2863  HE2 MET   183      47.081  26.026  37.672  1.00  0.00           H  
ATOM   2864  HE3 MET   183      45.907  27.198  36.978  1.00  0.00           H  
ATOM   2865  N   VAL   184      45.468  32.000  35.386  1.00  0.00           N  
ATOM   2866  CA  VAL   184      44.014  32.241  35.546  1.00  0.00           C  
ATOM   2867  C   VAL   184      43.455  31.203  36.483  1.00  0.00           C  
ATOM   2868  O   VAL   184      43.349  30.037  36.169  1.00  0.00           O  
ATOM   2869  CB  VAL   184      43.265  32.192  34.219  1.00  0.00           C  
ATOM   2870  CG1 VAL   184      41.738  32.594  34.359  1.00  0.00           C  
ATOM   2871  CG2 VAL   184      43.910  32.935  33.063  1.00  0.00           C  
ATOM   2872  H   VAL   184      45.781  31.375  34.656  1.00  0.00           H  
ATOM   2873  HA  VAL   184      43.789  33.241  35.917  1.00  0.00           H  
ATOM   2874  HB  VAL   184      43.164  31.165  33.867  1.00  0.00           H  
ATOM   2875 HG11 VAL   184      41.234  31.819  34.937  1.00  0.00           H  
ATOM   2876 HG12 VAL   184      41.602  33.475  34.985  1.00  0.00           H  
ATOM   2877 HG13 VAL   184      41.325  32.772  33.366  1.00  0.00           H  
ATOM   2878 HG21 VAL   184      44.863  32.492  32.773  1.00  0.00           H  
ATOM   2879 HG22 VAL   184      43.216  32.834  32.229  1.00  0.00           H  
ATOM   2880 HG23 VAL   184      43.897  33.994  33.319  1.00  0.00           H  
ATOM   2881  N   ILE   185      43.182  31.599  37.708  1.00  0.00           N  
ATOM   2882  CA  ILE   185      42.884  30.648  38.827  1.00  0.00           C  
ATOM   2883  C   ILE   185      41.378  30.410  39.112  1.00  0.00           C  
ATOM   2884  O   ILE   185      40.944  29.302  39.541  1.00  0.00           O  
ATOM   2885  CB  ILE   185      43.663  31.137  40.094  1.00  0.00           C  
ATOM   2886  CG2 ILE   185      45.122  30.814  39.897  1.00  0.00           C  
ATOM   2887  CG1 ILE   185      43.381  32.659  40.497  1.00  0.00           C  
ATOM   2888  CD1 ILE   185      43.468  32.866  42.022  1.00  0.00           C  
ATOM   2889  H   ILE   185      43.357  32.559  37.970  1.00  0.00           H  
ATOM   2890  HA  ILE   185      43.263  29.660  38.568  1.00  0.00           H  
ATOM   2891  HB  ILE   185      43.341  30.477  40.899  1.00  0.00           H  
ATOM   2892 HG21 ILE   185      45.374  29.753  39.886  1.00  0.00           H  
ATOM   2893 HG22 ILE   185      45.467  31.252  38.960  1.00  0.00           H  
ATOM   2894 HG23 ILE   185      45.699  31.113  40.772  1.00  0.00           H  
ATOM   2895 HG12 ILE   185      44.097  33.323  40.013  1.00  0.00           H  
ATOM   2896 HG13 ILE   185      42.399  32.866  40.071  1.00  0.00           H  
ATOM   2897 HD11 ILE   185      42.823  32.197  42.592  1.00  0.00           H  
ATOM   2898 HD12 ILE   185      44.471  32.606  42.361  1.00  0.00           H  
ATOM   2899 HD13 ILE   185      43.272  33.902  42.300  1.00  0.00           H  
ATOM   2900  N   HIS   186      40.543  31.451  39.097  1.00  0.00           N  
ATOM   2901  CA  HIS   186      39.072  31.330  39.401  1.00  0.00           C  
ATOM   2902  C   HIS   186      38.230  32.246  38.493  1.00  0.00           C  
ATOM   2903  O   HIS   186      38.634  33.383  38.185  1.00  0.00           O  
ATOM   2904  CB  HIS   186      38.908  31.660  40.851  1.00  0.00           C  
ATOM   2905  CG  HIS   186      37.435  31.721  41.377  1.00  0.00           C  
ATOM   2906  ND1 HIS   186      36.675  30.569  41.733  1.00  0.00           N  
ATOM   2907  CE1 HIS   186      35.462  31.048  42.053  1.00  0.00           C  
ATOM   2908  NE2 HIS   186      35.406  32.372  41.884  1.00  0.00           N  
ATOM   2909  CD2 HIS   186      36.643  32.810  41.346  1.00  0.00           C  
ATOM   2910  H   HIS   186      40.882  32.369  38.847  1.00  0.00           H  
ATOM   2911  HA  HIS   186      38.694  30.314  39.284  1.00  0.00           H  
ATOM   2912  HB2 HIS   186      39.434  30.934  41.472  1.00  0.00           H  
ATOM   2913  HB3 HIS   186      39.161  32.698  41.064  1.00  0.00           H  
ATOM   2914  HE1 HIS   186      34.591  30.471  42.328  1.00  0.00           H  
ATOM   2915  HE2 HIS   186      34.624  33.000  41.997  1.00  0.00           H  
ATOM   2916  HD2 HIS   186      36.879  33.786  40.948  1.00  0.00           H  
ATOM   2917  N   GLN   187      37.107  31.779  38.067  1.00  0.00           N  
ATOM   2918  CA  GLN   187      36.206  32.400  37.059  1.00  0.00           C  
ATOM   2919  C   GLN   187      35.021  33.025  37.833  1.00  0.00           C  
ATOM   2920  O   GLN   187      34.353  32.353  38.658  1.00  0.00           O  
ATOM   2921  CB  GLN   187      35.735  31.273  36.106  1.00  0.00           C  
ATOM   2922  CG  GLN   187      34.833  31.922  35.060  1.00  0.00           C  
ATOM   2923  CD  GLN   187      34.427  30.864  34.025  1.00  0.00           C  
ATOM   2924  OE1 GLN   187      34.110  29.738  34.444  1.00  0.00           O  
ATOM   2925  NE2 GLN   187      34.349  31.158  32.730  1.00  0.00           N  
ATOM   2926  H   GLN   187      36.978  30.778  38.123  1.00  0.00           H  
ATOM   2927  HA  GLN   187      36.718  33.176  36.490  1.00  0.00           H  
ATOM   2928  HB2 GLN   187      36.564  30.769  35.610  1.00  0.00           H  
ATOM   2929  HB3 GLN   187      35.122  30.520  36.601  1.00  0.00           H  
ATOM   2930  HG2 GLN   187      33.995  32.337  35.619  1.00  0.00           H  
ATOM   2931  HG3 GLN   187      35.373  32.710  34.535  1.00  0.00           H  
ATOM   2932 HE21 GLN   187      34.495  32.097  32.387  1.00  0.00           H  
ATOM   2933 HE22 GLN   187      33.916  30.502  32.096  1.00  0.00           H  
ATOM   2934  N   VAL   188      34.619  34.274  37.471  1.00  0.00           N  
ATOM   2935  CA  VAL   188      33.451  35.002  38.120  1.00  0.00           C  
ATOM   2936  C   VAL   188      32.142  34.576  37.498  1.00  0.00           C  
ATOM   2937  O   VAL   188      31.643  35.155  36.556  1.00  0.00           O  
ATOM   2938  CB  VAL   188      33.697  36.514  38.071  1.00  0.00           C  
ATOM   2939  CG1 VAL   188      32.528  37.469  38.545  1.00  0.00           C  
ATOM   2940  CG2 VAL   188      34.905  36.898  38.947  1.00  0.00           C  
ATOM   2941  H   VAL   188      35.213  34.791  36.839  1.00  0.00           H  
ATOM   2942  HA  VAL   188      33.378  34.715  39.169  1.00  0.00           H  
ATOM   2943  HB  VAL   188      33.909  36.830  37.050  1.00  0.00           H  
ATOM   2944 HG11 VAL   188      32.270  37.084  39.531  1.00  0.00           H  
ATOM   2945 HG12 VAL   188      32.909  38.489  38.610  1.00  0.00           H  
ATOM   2946 HG13 VAL   188      31.722  37.249  37.846  1.00  0.00           H  
ATOM   2947 HG21 VAL   188      34.819  36.622  39.998  1.00  0.00           H  
ATOM   2948 HG22 VAL   188      35.772  36.465  38.448  1.00  0.00           H  
ATOM   2949 HG23 VAL   188      35.045  37.979  38.979  1.00  0.00           H  
ATOM   2950  N   GLU   189      31.416  33.658  38.085  1.00  0.00           N  
ATOM   2951  CA  GLU   189      30.247  32.894  37.566  1.00  0.00           C  
ATOM   2952  C   GLU   189      29.054  33.836  37.221  1.00  0.00           C  
ATOM   2953  O   GLU   189      28.209  33.537  36.316  1.00  0.00           O  
ATOM   2954  CB  GLU   189      29.800  31.983  38.728  1.00  0.00           C  
ATOM   2955  CG  GLU   189      30.657  30.715  38.875  1.00  0.00           C  
ATOM   2956  CD  GLU   189      30.732  29.923  37.598  1.00  0.00           C  
ATOM   2957  OE1 GLU   189      31.830  29.362  37.315  1.00  0.00           O  
ATOM   2958  OE2 GLU   189      29.734  29.876  36.823  1.00  0.00           O1-
ATOM   2959  H   GLU   189      31.792  33.224  38.915  1.00  0.00           H  
ATOM   2960  HA  GLU   189      30.460  32.340  36.652  1.00  0.00           H  
ATOM   2961  HB2 GLU   189      29.818  32.531  39.670  1.00  0.00           H  
ATOM   2962  HB3 GLU   189      28.762  31.680  38.588  1.00  0.00           H  
ATOM   2963  HG2 GLU   189      31.686  31.022  39.066  1.00  0.00           H  
ATOM   2964  HG3 GLU   189      30.309  30.176  39.756  1.00  0.00           H  
ATOM   2965  N   ALA   190      28.993  34.983  37.896  1.00  0.00           N  
ATOM   2966  CA  ALA   190      28.058  36.083  37.704  1.00  0.00           C  
ATOM   2967  C   ALA   190      28.137  36.701  36.269  1.00  0.00           C  
ATOM   2968  O   ALA   190      27.102  37.135  35.730  1.00  0.00           O  
ATOM   2969  CB  ALA   190      28.379  37.242  38.650  1.00  0.00           C  
ATOM   2970  H   ALA   190      29.576  35.018  38.719  1.00  0.00           H  
ATOM   2971  HA  ALA   190      27.045  35.876  38.049  1.00  0.00           H  
ATOM   2972  HB1 ALA   190      27.745  38.095  38.412  1.00  0.00           H  
ATOM   2973  HB2 ALA   190      28.275  37.008  39.709  1.00  0.00           H  
ATOM   2974  HB3 ALA   190      29.401  37.595  38.510  1.00  0.00           H  
ATOM   2975  N   LYS   191      29.359  36.771  35.807  1.00  0.00           N  
ATOM   2976  CA  LYS   191      29.777  37.337  34.535  1.00  0.00           C  
ATOM   2977  C   LYS   191      31.142  36.610  34.100  1.00  0.00           C  
ATOM   2978  O   LYS   191      32.233  37.323  34.212  1.00  0.00           O  
ATOM   2979  CB  LYS   191      30.027  38.862  34.536  1.00  0.00           C  
ATOM   2980  CG  LYS   191      28.824  39.853  34.678  1.00  0.00           C  
ATOM   2981  CD  LYS   191      27.765  39.785  33.559  1.00  0.00           C  
ATOM   2982  CE  LYS   191      26.775  40.906  33.938  1.00  0.00           C  
ATOM   2983  NZ  LYS   191      27.341  42.267  33.655  1.00  0.00           N1+
ATOM   2984  H   LYS   191      30.146  36.399  36.320  1.00  0.00           H  
ATOM   2985  HA  LYS   191      29.016  37.071  33.801  1.00  0.00           H  
ATOM   2986  HB2 LYS   191      30.701  39.065  35.369  1.00  0.00           H  
ATOM   2987  HB3 LYS   191      30.702  39.035  33.698  1.00  0.00           H  
ATOM   2988  HG2 LYS   191      28.305  39.693  35.623  1.00  0.00           H  
ATOM   2989  HG3 LYS   191      29.279  40.842  34.613  1.00  0.00           H  
ATOM   2990  HD2 LYS   191      28.203  39.850  32.563  1.00  0.00           H  
ATOM   2991  HD3 LYS   191      27.168  38.873  33.534  1.00  0.00           H  
ATOM   2992  HE2 LYS   191      25.880  40.739  33.339  1.00  0.00           H  
ATOM   2993  HE3 LYS   191      26.558  40.778  34.999  1.00  0.00           H  
ATOM   2994  HZ1 LYS   191      26.854  43.008  34.137  1.00  0.00           H  
ATOM   2995  HZ2 LYS   191      28.264  42.294  34.067  1.00  0.00           H  
ATOM   2996  HZ3 LYS   191      27.313  42.445  32.661  1.00  0.00           H  
ATOM   2997  N   PRO   192      31.151  35.286  33.737  1.00  0.00           N  
ATOM   2998  CA  PRO   192      32.282  34.370  33.468  1.00  0.00           C  
ATOM   2999  C   PRO   192      33.398  34.831  32.496  1.00  0.00           C  
ATOM   3000  O   PRO   192      34.316  34.077  32.271  1.00  0.00           O  
ATOM   3001  CD  PRO   192      29.907  34.529  33.541  1.00  0.00           C  
ATOM   3002  CG  PRO   192      30.192  33.382  32.664  1.00  0.00           C  
ATOM   3003  CB  PRO   192      31.615  33.032  33.066  1.00  0.00           C  
ATOM   3004  HD2 PRO   192      29.123  35.109  33.052  1.00  0.00           H  
ATOM   3005  HD3 PRO   192      29.597  34.162  34.519  1.00  0.00           H  
ATOM   3006  HG2 PRO   192      30.211  33.637  31.604  1.00  0.00           H  
ATOM   3007  HG3 PRO   192      29.564  32.509  32.843  1.00  0.00           H  
ATOM   3008  HB2 PRO   192      32.241  32.629  32.270  1.00  0.00           H  
ATOM   3009  HB3 PRO   192      31.550  32.325  33.894  1.00  0.00           H  
ATOM   3010  HA  PRO   192      32.914  34.285  34.352  1.00  0.00           H  
ATOM   3011  N   SER   193      33.101  35.867  31.671  1.00  0.00           N  
ATOM   3012  CA  SER   193      34.144  36.587  30.880  1.00  0.00           C  
ATOM   3013  C   SER   193      35.180  37.401  31.692  1.00  0.00           C  
ATOM   3014  O   SER   193      36.207  37.697  31.143  1.00  0.00           O  
ATOM   3015  CB  SER   193      33.432  37.571  29.951  1.00  0.00           C  
ATOM   3016  OG  SER   193      32.632  38.569  30.585  1.00  0.00           O  
ATOM   3017  H   SER   193      32.233  36.318  31.922  1.00  0.00           H  
ATOM   3018  HA  SER   193      34.710  35.827  30.342  1.00  0.00           H  
ATOM   3019  HB2 SER   193      34.169  38.048  29.305  1.00  0.00           H  
ATOM   3020  HB3 SER   193      32.821  36.876  29.375  1.00  0.00           H  
ATOM   3021  HG  SER   193      31.896  38.743  29.994  1.00  0.00           H  
ATOM   3022  N   VAL   194      34.897  37.644  32.998  1.00  0.00           N  
ATOM   3023  CA  VAL   194      35.721  38.186  34.071  1.00  0.00           C  
ATOM   3024  C   VAL   194      36.357  37.037  34.942  1.00  0.00           C  
ATOM   3025  O   VAL   194      35.610  36.125  35.235  1.00  0.00           O  
ATOM   3026  CB  VAL   194      35.052  39.352  34.764  1.00  0.00           C  
ATOM   3027  CG1 VAL   194      36.188  40.219  35.454  1.00  0.00           C  
ATOM   3028  CG2 VAL   194      34.260  40.324  33.875  1.00  0.00           C  
ATOM   3029  H   VAL   194      33.907  37.654  33.201  1.00  0.00           H  
ATOM   3030  HA  VAL   194      36.642  38.495  33.576  1.00  0.00           H  
ATOM   3031  HB  VAL   194      34.405  38.983  35.560  1.00  0.00           H  
ATOM   3032 HG11 VAL   194      35.711  41.080  35.920  1.00  0.00           H  
ATOM   3033 HG12 VAL   194      36.717  39.667  36.231  1.00  0.00           H  
ATOM   3034 HG13 VAL   194      36.905  40.579  34.715  1.00  0.00           H  
ATOM   3035 HG21 VAL   194      33.239  40.006  33.666  1.00  0.00           H  
ATOM   3036 HG22 VAL   194      34.146  41.210  34.499  1.00  0.00           H  
ATOM   3037 HG23 VAL   194      34.920  40.587  33.048  1.00  0.00           H  
ATOM   3038  N   TYR   195      37.608  37.203  35.416  1.00  0.00           N  
ATOM   3039  CA  TYR   195      38.359  36.162  36.130  1.00  0.00           C  
ATOM   3040  C   TYR   195      39.376  36.797  37.140  1.00  0.00           C  
ATOM   3041  O   TYR   195      39.903  37.918  36.925  1.00  0.00           O  
ATOM   3042  CB  TYR   195      39.160  35.273  35.135  1.00  0.00           C  
ATOM   3043  CG  TYR   195      38.503  34.656  33.939  1.00  0.00           C  
ATOM   3044  CD1 TYR   195      38.322  35.302  32.734  1.00  0.00           C  
ATOM   3045  CE1 TYR   195      37.722  34.679  31.643  1.00  0.00           C  
ATOM   3046  CZ  TYR   195      37.404  33.306  31.745  1.00  0.00           C  
ATOM   3047  OH  TYR   195      36.927  32.556  30.734  1.00  0.00           O  
ATOM   3048  CE2 TYR   195      37.570  32.648  32.982  1.00  0.00           C  
ATOM   3049  CD2 TYR   195      38.178  33.288  34.069  1.00  0.00           C  
ATOM   3050  H   TYR   195      38.037  38.087  35.184  1.00  0.00           H  
ATOM   3051  HA  TYR   195      37.641  35.496  36.608  1.00  0.00           H  
ATOM   3052  HB2 TYR   195      39.829  36.047  34.758  1.00  0.00           H  
ATOM   3053  HB3 TYR   195      39.759  34.511  35.633  1.00  0.00           H  
ATOM   3054  HD1 TYR   195      38.566  36.346  32.602  1.00  0.00           H  
ATOM   3055  HE1 TYR   195      37.644  35.161  30.680  1.00  0.00           H  
ATOM   3056  HH  TYR   195      36.999  32.976  29.873  1.00  0.00           H  
ATOM   3057  HE2 TYR   195      37.169  31.659  33.149  1.00  0.00           H  
ATOM   3058  HD2 TYR   195      38.251  32.787  35.023  1.00  0.00           H  
ATOM   3059  N   PHE   196      39.667  35.937  38.131  1.00  0.00           N  
ATOM   3060  CA  PHE   196      40.776  36.184  39.118  1.00  0.00           C  
ATOM   3061  C   PHE   196      42.078  35.551  38.601  1.00  0.00           C  
ATOM   3062  O   PHE   196      42.063  34.452  38.032  1.00  0.00           O  
ATOM   3063  CB  PHE   196      40.429  35.572  40.490  1.00  0.00           C  
ATOM   3064  CG  PHE   196      39.293  36.102  41.253  1.00  0.00           C  
ATOM   3065  CD1 PHE   196      39.197  35.637  42.602  1.00  0.00           C  
ATOM   3066  CE1 PHE   196      38.040  36.048  43.304  1.00  0.00           C  
ATOM   3067  CZ  PHE   196      37.086  36.910  42.744  1.00  0.00           C  
ATOM   3068  CE2 PHE   196      37.241  37.353  41.427  1.00  0.00           C  
ATOM   3069  CD2 PHE   196      38.396  37.042  40.714  1.00  0.00           C  
ATOM   3070  H   PHE   196      39.192  35.054  38.255  1.00  0.00           H  
ATOM   3071  HA  PHE   196      40.983  37.235  39.322  1.00  0.00           H  
ATOM   3072  HB2 PHE   196      40.275  34.499  40.376  1.00  0.00           H  
ATOM   3073  HB3 PHE   196      41.314  35.644  41.123  1.00  0.00           H  
ATOM   3074  HD1 PHE   196      39.886  34.938  43.053  1.00  0.00           H  
ATOM   3075  HE1 PHE   196      37.993  35.781  44.349  1.00  0.00           H  
ATOM   3076  HZ  PHE   196      36.234  37.241  43.319  1.00  0.00           H  
ATOM   3077  HE2 PHE   196      36.427  37.853  40.924  1.00  0.00           H  
ATOM   3078  HD2 PHE   196      38.439  37.453  39.716  1.00  0.00           H  
ATOM   3079  N   ILE   197      43.178  36.265  38.797  1.00  0.00           N  
ATOM   3080  CA  ILE   197      44.532  35.947  38.388  1.00  0.00           C  
ATOM   3081  C   ILE   197      45.434  36.059  39.614  1.00  0.00           C  
ATOM   3082  O   ILE   197      45.265  36.943  40.486  1.00  0.00           O  
ATOM   3083  CB  ILE   197      45.010  36.930  37.240  1.00  0.00           C  
ATOM   3084  CG2 ILE   197      46.527  36.772  36.852  1.00  0.00           C  
ATOM   3085  CG1 ILE   197      44.158  36.559  35.975  1.00  0.00           C  
ATOM   3086  CD1 ILE   197      42.796  37.344  35.767  1.00  0.00           C  
ATOM   3087  H   ILE   197      43.063  37.119  39.324  1.00  0.00           H  
ATOM   3088  HA  ILE   197      44.594  34.896  38.106  1.00  0.00           H  
ATOM   3089  HB  ILE   197      44.773  37.982  37.402  1.00  0.00           H  
ATOM   3090 HG21 ILE   197      46.877  35.744  36.763  1.00  0.00           H  
ATOM   3091 HG22 ILE   197      46.726  37.389  35.975  1.00  0.00           H  
ATOM   3092 HG23 ILE   197      47.063  37.371  37.589  1.00  0.00           H  
ATOM   3093 HG12 ILE   197      44.836  36.774  35.149  1.00  0.00           H  
ATOM   3094 HG13 ILE   197      44.097  35.472  35.923  1.00  0.00           H  
ATOM   3095 HD11 ILE   197      42.520  37.894  36.667  1.00  0.00           H  
ATOM   3096 HD12 ILE   197      42.957  37.977  34.895  1.00  0.00           H  
ATOM   3097 HD13 ILE   197      41.908  36.719  35.677  1.00  0.00           H  
ATOM   3098  N   LYS   198      46.291  35.063  39.786  1.00  0.00           N  
ATOM   3099  CA  LYS   198      47.465  35.251  40.714  1.00  0.00           C  
ATOM   3100  C   LYS   198      48.723  35.531  39.887  1.00  0.00           C  
ATOM   3101  O   LYS   198      48.987  34.732  38.979  1.00  0.00           O  
ATOM   3102  CB  LYS   198      47.620  33.897  41.532  1.00  0.00           C  
ATOM   3103  CG  LYS   198      48.886  33.710  42.301  1.00  0.00           C  
ATOM   3104  CD  LYS   198      48.794  34.612  43.559  1.00  0.00           C  
ATOM   3105  CE  LYS   198      49.794  34.317  44.656  1.00  0.00           C  
ATOM   3106  NZ  LYS   198      51.199  34.285  44.187  1.00  0.00           N1+
ATOM   3107  H   LYS   198      46.261  34.293  39.133  1.00  0.00           H  
ATOM   3108  HA  LYS   198      47.375  36.164  41.302  1.00  0.00           H  
ATOM   3109  HB2 LYS   198      46.719  33.613  42.076  1.00  0.00           H  
ATOM   3110  HB3 LYS   198      47.652  33.164  40.725  1.00  0.00           H  
ATOM   3111  HG2 LYS   198      48.972  32.692  42.681  1.00  0.00           H  
ATOM   3112  HG3 LYS   198      49.766  33.989  41.722  1.00  0.00           H  
ATOM   3113  HD2 LYS   198      48.621  35.684  43.463  1.00  0.00           H  
ATOM   3114  HD3 LYS   198      47.870  34.355  44.077  1.00  0.00           H  
ATOM   3115  HE2 LYS   198      49.665  35.212  45.265  1.00  0.00           H  
ATOM   3116  HE3 LYS   198      49.521  33.370  45.122  1.00  0.00           H  
ATOM   3117  HZ1 LYS   198      51.445  33.516  43.580  1.00  0.00           H  
ATOM   3118  HZ2 LYS   198      51.454  35.076  43.613  1.00  0.00           H  
ATOM   3119  HZ3 LYS   198      51.866  34.174  44.937  1.00  0.00           H  
ATOM   3120  N   PHE   199      49.506  36.547  40.234  1.00  0.00           N  
ATOM   3121  CA  PHE   199      50.828  36.600  39.633  1.00  0.00           C  
ATOM   3122  C   PHE   199      51.839  35.626  40.386  1.00  0.00           C  
ATOM   3123  O   PHE   199      51.842  35.483  41.613  1.00  0.00           O  
ATOM   3124  CB  PHE   199      51.295  38.085  39.655  1.00  0.00           C  
ATOM   3125  CG  PHE   199      50.496  38.898  38.617  1.00  0.00           C  
ATOM   3126  CD1 PHE   199      50.123  40.191  38.988  1.00  0.00           C  
ATOM   3127  CE1 PHE   199      49.413  41.034  38.140  1.00  0.00           C  
ATOM   3128  CZ  PHE   199      49.061  40.561  36.864  1.00  0.00           C  
ATOM   3129  CE2 PHE   199      49.522  39.310  36.448  1.00  0.00           C  
ATOM   3130  CD2 PHE   199      50.152  38.453  37.366  1.00  0.00           C  
ATOM   3131  H   PHE   199      49.406  36.962  41.150  1.00  0.00           H  
ATOM   3132  HA  PHE   199      50.783  36.329  38.578  1.00  0.00           H  
ATOM   3133  HB2 PHE   199      50.932  38.417  40.628  1.00  0.00           H  
ATOM   3134  HB3 PHE   199      52.372  38.114  39.490  1.00  0.00           H  
ATOM   3135  HD1 PHE   199      50.547  40.578  39.903  1.00  0.00           H  
ATOM   3136  HE1 PHE   199      49.209  42.061  38.407  1.00  0.00           H  
ATOM   3137  HZ  PHE   199      48.638  41.248  36.146  1.00  0.00           H  
ATOM   3138  HE2 PHE   199      49.392  38.920  35.449  1.00  0.00           H  
ATOM   3139  HD2 PHE   199      50.527  37.508  37.002  1.00  0.00           H  
ATOM   3140  N   ASP   200      52.884  35.153  39.665  1.00  0.00           N  
ATOM   3141  CA  ASP   200      54.065  34.431  40.208  1.00  0.00           C  
ATOM   3142  C   ASP   200      54.870  35.117  41.303  1.00  0.00           C  
ATOM   3143  O   ASP   200      55.454  34.387  42.159  1.00  0.00           O  
ATOM   3144  CB  ASP   200      55.037  34.080  39.057  1.00  0.00           C  
ATOM   3145  CG  ASP   200      54.565  32.981  38.090  1.00  0.00           C  
ATOM   3146  OD1 ASP   200      53.362  32.927  37.759  1.00  0.00           O  
ATOM   3147  OD2 ASP   200      55.439  32.233  37.542  1.00  0.00           O1-
ATOM   3148  H   ASP   200      52.938  35.267  38.663  1.00  0.00           H  
ATOM   3149  HA  ASP   200      53.667  33.513  40.640  1.00  0.00           H  
ATOM   3150  HB2 ASP   200      55.304  34.932  38.433  1.00  0.00           H  
ATOM   3151  HB3 ASP   200      55.991  33.687  39.409  1.00  0.00           H  
ATOM   3152  N   ASP   201      54.936  36.416  41.235  1.00  0.00           N  
ATOM   3153  CA  ASP   201      55.770  37.348  42.084  1.00  0.00           C  
ATOM   3154  C   ASP   201      54.958  38.221  43.063  1.00  0.00           C  
ATOM   3155  O   ASP   201      55.612  39.038  43.710  1.00  0.00           O  
ATOM   3156  CB  ASP   201      56.710  38.195  41.185  1.00  0.00           C  
ATOM   3157  CG  ASP   201      55.998  39.004  40.106  1.00  0.00           C  
ATOM   3158  OD1 ASP   201      56.242  40.239  39.992  1.00  0.00           O  
ATOM   3159  OD2 ASP   201      55.049  38.456  39.520  1.00  0.00           O1-
ATOM   3160  H   ASP   201      54.624  36.777  40.345  1.00  0.00           H  
ATOM   3161  HA  ASP   201      56.330  36.760  42.811  1.00  0.00           H  
ATOM   3162  HB2 ASP   201      57.228  38.869  41.868  1.00  0.00           H  
ATOM   3163  HB3 ASP   201      57.378  37.561  40.602  1.00  0.00           H  
ATOM   3164  N   ASP   202      53.705  38.029  43.098  1.00  0.00           N  
ATOM   3165  CA  ASP   202      52.814  38.895  43.930  1.00  0.00           C  
ATOM   3166  C   ASP   202      51.790  38.029  44.636  1.00  0.00           C  
ATOM   3167  O   ASP   202      51.273  37.097  43.993  1.00  0.00           O  
ATOM   3168  CB  ASP   202      52.203  39.925  42.962  1.00  0.00           C  
ATOM   3169  CG  ASP   202      51.423  41.062  43.643  1.00  0.00           C  
ATOM   3170  OD1 ASP   202      51.220  42.129  42.985  1.00  0.00           O  
ATOM   3171  OD2 ASP   202      51.141  40.926  44.883  1.00  0.00           O1-
ATOM   3172  H   ASP   202      53.236  37.243  42.670  1.00  0.00           H  
ATOM   3173  HA  ASP   202      53.383  39.442  44.682  1.00  0.00           H  
ATOM   3174  HB2 ASP   202      52.891  40.170  42.153  1.00  0.00           H  
ATOM   3175  HB3 ASP   202      51.440  39.344  42.444  1.00  0.00           H  
ATOM   3176  N   PHE   203      51.503  38.404  45.897  1.00  0.00           N  
ATOM   3177  CA  PHE   203      50.467  37.893  46.766  1.00  0.00           C  
ATOM   3178  C   PHE   203      49.020  38.436  46.601  1.00  0.00           C  
ATOM   3179  O   PHE   203      48.043  37.672  46.638  1.00  0.00           O  
ATOM   3180  CB  PHE   203      50.888  37.866  48.230  1.00  0.00           C  
ATOM   3181  CG  PHE   203      51.443  39.190  48.709  1.00  0.00           C  
ATOM   3182  CD1 PHE   203      50.580  40.147  49.341  1.00  0.00           C  
ATOM   3183  CE1 PHE   203      51.088  41.400  49.729  1.00  0.00           C  
ATOM   3184  CZ  PHE   203      52.488  41.668  49.564  1.00  0.00           C  
ATOM   3185  CE2 PHE   203      53.420  40.742  48.982  1.00  0.00           C  
ATOM   3186  CD2 PHE   203      52.799  39.564  48.552  1.00  0.00           C  
ATOM   3187  H   PHE   203      51.912  39.280  46.190  1.00  0.00           H  
ATOM   3188  HA  PHE   203      50.447  36.826  46.547  1.00  0.00           H  
ATOM   3189  HB2 PHE   203      50.016  37.542  48.800  1.00  0.00           H  
ATOM   3190  HB3 PHE   203      51.619  37.067  48.358  1.00  0.00           H  
ATOM   3191  HD1 PHE   203      49.528  39.992  49.528  1.00  0.00           H  
ATOM   3192  HE1 PHE   203      50.370  42.092  50.143  1.00  0.00           H  
ATOM   3193  HZ  PHE   203      52.929  42.586  49.923  1.00  0.00           H  
ATOM   3194  HE2 PHE   203      54.485  40.915  48.936  1.00  0.00           H  
ATOM   3195  HD2 PHE   203      53.435  38.849  48.052  1.00  0.00           H  
ATOM   3196  N   HIS   204      48.918  39.757  46.237  1.00  0.00           N  
ATOM   3197  CA  HIS   204      47.640  40.331  45.914  1.00  0.00           C  
ATOM   3198  C   HIS   204      46.973  39.628  44.746  1.00  0.00           C  
ATOM   3199  O   HIS   204      47.723  39.206  43.854  1.00  0.00           O  
ATOM   3200  CB  HIS   204      47.691  41.868  45.651  1.00  0.00           C  
ATOM   3201  CG  HIS   204      48.545  42.598  46.623  1.00  0.00           C  
ATOM   3202  ND1 HIS   204      49.921  42.581  46.713  1.00  0.00           N1+
ATOM   3203  CE1 HIS   204      50.339  43.377  47.664  1.00  0.00           C  
ATOM   3204  NE2 HIS   204      49.282  44.034  48.120  1.00  0.00           N  
ATOM   3205  CD2 HIS   204      48.139  43.605  47.412  1.00  0.00           C  
ATOM   3206  H   HIS   204      49.770  40.243  45.996  1.00  0.00           H  
ATOM   3207  HA  HIS   204      47.084  40.078  46.817  1.00  0.00           H  
ATOM   3208  HB2 HIS   204      47.915  42.080  44.605  1.00  0.00           H  
ATOM   3209  HB3 HIS   204      46.694  42.287  45.789  1.00  0.00           H  
ATOM   3210  HD1 HIS   204      50.538  41.987  46.179  1.00  0.00           H  
ATOM   3211  HE1 HIS   204      51.371  43.691  47.724  1.00  0.00           H  
ATOM   3212  HE2 HIS   204      49.264  44.773  48.807  1.00  0.00           H  
ATOM   3213  HD2 HIS   204      47.201  44.139  47.415  1.00  0.00           H  
ATOM   3214  N   ILE   205      45.655  39.447  44.782  1.00  0.00           N  
ATOM   3215  CA  ILE   205      44.874  38.870  43.714  1.00  0.00           C  
ATOM   3216  C   ILE   205      44.398  39.991  42.797  1.00  0.00           C  
ATOM   3217  O   ILE   205      43.978  41.043  43.270  1.00  0.00           O  
ATOM   3218  CB  ILE   205      43.715  37.924  44.174  1.00  0.00           C  
ATOM   3219  CG2 ILE   205      42.711  37.335  43.046  1.00  0.00           C  
ATOM   3220  CG1 ILE   205      44.276  36.781  45.069  1.00  0.00           C  
ATOM   3221  CD1 ILE   205      45.169  35.771  44.277  1.00  0.00           C  
ATOM   3222  H   ILE   205      45.185  39.711  45.636  1.00  0.00           H  
ATOM   3223  HA  ILE   205      45.655  38.351  43.159  1.00  0.00           H  
ATOM   3224  HB  ILE   205      43.075  38.430  44.896  1.00  0.00           H  
ATOM   3225 HG21 ILE   205      43.249  36.765  42.288  1.00  0.00           H  
ATOM   3226 HG22 ILE   205      41.833  36.794  43.397  1.00  0.00           H  
ATOM   3227 HG23 ILE   205      42.313  38.235  42.580  1.00  0.00           H  
ATOM   3228 HG12 ILE   205      44.791  37.239  45.913  1.00  0.00           H  
ATOM   3229 HG13 ILE   205      43.426  36.263  45.514  1.00  0.00           H  
ATOM   3230 HD11 ILE   205      44.705  35.338  43.391  1.00  0.00           H  
ATOM   3231 HD12 ILE   205      46.144  36.200  44.045  1.00  0.00           H  
ATOM   3232 HD13 ILE   205      45.347  35.045  45.071  1.00  0.00           H  
ATOM   3233  N   TYR   206      44.422  39.734  41.504  1.00  0.00           N  
ATOM   3234  CA  TYR   206      44.123  40.614  40.383  1.00  0.00           C  
ATOM   3235  C   TYR   206      42.824  40.157  39.705  1.00  0.00           C  
ATOM   3236  O   TYR   206      42.659  38.922  39.728  1.00  0.00           O  
ATOM   3237  CB  TYR   206      45.344  40.702  39.440  1.00  0.00           C  
ATOM   3238  CG  TYR   206      46.418  41.520  40.049  1.00  0.00           C  
ATOM   3239  CD1 TYR   206      47.383  40.926  40.886  1.00  0.00           C  
ATOM   3240  CE1 TYR   206      48.346  41.739  41.566  1.00  0.00           C  
ATOM   3241  CZ  TYR   206      48.472  43.145  41.258  1.00  0.00           C  
ATOM   3242  OH  TYR   206      49.487  43.835  41.785  1.00  0.00           O  
ATOM   3243  CE2 TYR   206      47.599  43.694  40.280  1.00  0.00           C  
ATOM   3244  CD2 TYR   206      46.604  42.853  39.691  1.00  0.00           C  
ATOM   3245  H   TYR   206      44.718  38.840  41.138  1.00  0.00           H  
ATOM   3246  HA  TYR   206      44.028  41.616  40.800  1.00  0.00           H  
ATOM   3247  HB2 TYR   206      45.800  39.761  39.132  1.00  0.00           H  
ATOM   3248  HB3 TYR   206      45.133  41.194  38.490  1.00  0.00           H  
ATOM   3249  HD1 TYR   206      47.385  39.881  41.158  1.00  0.00           H  
ATOM   3250  HE1 TYR   206      48.981  41.322  42.333  1.00  0.00           H  
ATOM   3251  HH  TYR   206      49.971  43.180  42.293  1.00  0.00           H  
ATOM   3252  HE2 TYR   206      47.863  44.696  39.976  1.00  0.00           H  
ATOM   3253  HD2 TYR   206      45.986  43.352  38.959  1.00  0.00           H  
ATOM   3254  N   VAL   207      42.139  41.062  38.983  1.00  0.00           N  
ATOM   3255  CA  VAL   207      40.945  40.815  38.141  1.00  0.00           C  
ATOM   3256  C   VAL   207      41.047  41.449  36.758  1.00  0.00           C  
ATOM   3257  O   VAL   207      41.447  42.643  36.629  1.00  0.00           O  
ATOM   3258  CB  VAL   207      39.610  41.210  38.896  1.00  0.00           C  
ATOM   3259  CG1 VAL   207      38.355  40.596  38.262  1.00  0.00           C  
ATOM   3260  CG2 VAL   207      39.596  40.839  40.336  1.00  0.00           C  
ATOM   3261  H   VAL   207      42.430  42.028  38.951  1.00  0.00           H  
ATOM   3262  HA  VAL   207      40.862  39.737  38.010  1.00  0.00           H  
ATOM   3263  HB  VAL   207      39.534  42.297  38.886  1.00  0.00           H  
ATOM   3264 HG11 VAL   207      37.424  40.889  38.746  1.00  0.00           H  
ATOM   3265 HG12 VAL   207      38.314  40.839  37.200  1.00  0.00           H  
ATOM   3266 HG13 VAL   207      38.401  39.542  38.537  1.00  0.00           H  
ATOM   3267 HG21 VAL   207      38.666  41.094  40.843  1.00  0.00           H  
ATOM   3268 HG22 VAL   207      39.621  39.752  40.416  1.00  0.00           H  
ATOM   3269 HG23 VAL   207      40.390  41.375  40.856  1.00  0.00           H  
ATOM   3270  N   TYR   208      40.711  40.693  35.717  1.00  0.00           N  
ATOM   3271  CA  TYR   208      40.789  41.036  34.308  1.00  0.00           C  
ATOM   3272  C   TYR   208      39.626  40.388  33.627  1.00  0.00           C  
ATOM   3273  O   TYR   208      39.188  39.239  33.911  1.00  0.00           O  
ATOM   3274  CB  TYR   208      42.196  40.699  33.741  1.00  0.00           C  
ATOM   3275  CG  TYR   208      43.341  41.484  34.341  1.00  0.00           C  
ATOM   3276  CD1 TYR   208      43.555  42.746  33.846  1.00  0.00           C  
ATOM   3277  CE1 TYR   208      44.611  43.575  34.351  1.00  0.00           C  
ATOM   3278  CZ  TYR   208      45.561  43.028  35.304  1.00  0.00           C  
ATOM   3279  OH  TYR   208      46.561  43.810  35.776  1.00  0.00           O  
ATOM   3280  CE2 TYR   208      45.326  41.735  35.740  1.00  0.00           C  
ATOM   3281  CD2 TYR   208      44.248  40.898  35.256  1.00  0.00           C  
ATOM   3282  H   TYR   208      40.464  39.731  35.902  1.00  0.00           H  
ATOM   3283  HA  TYR   208      40.664  42.116  34.228  1.00  0.00           H  
ATOM   3284  HB2 TYR   208      42.359  39.631  33.885  1.00  0.00           H  
ATOM   3285  HB3 TYR   208      42.192  40.865  32.664  1.00  0.00           H  
ATOM   3286  HD1 TYR   208      42.880  43.123  33.092  1.00  0.00           H  
ATOM   3287  HE1 TYR   208      44.832  44.571  33.998  1.00  0.00           H  
ATOM   3288  HH  TYR   208      46.608  44.737  35.530  1.00  0.00           H  
ATOM   3289  HE2 TYR   208      46.076  41.193  36.297  1.00  0.00           H  
ATOM   3290  HD2 TYR   208      44.121  39.897  35.641  1.00  0.00           H  
ATOM   3291  N   ASP   209      39.006  41.133  32.765  1.00  0.00           N  
ATOM   3292  CA  ASP   209      38.229  40.570  31.678  1.00  0.00           C  
ATOM   3293  C   ASP   209      39.204  40.003  30.602  1.00  0.00           C  
ATOM   3294  O   ASP   209      39.678  40.780  29.779  1.00  0.00           O  
ATOM   3295  CB  ASP   209      37.240  41.568  31.102  1.00  0.00           C  
ATOM   3296  CG  ASP   209      37.714  43.026  30.849  1.00  0.00           C  
ATOM   3297  OD1 ASP   209      38.653  43.577  31.445  1.00  0.00           O  
ATOM   3298  OD2 ASP   209      37.103  43.645  29.953  1.00  0.00           O1-
ATOM   3299  H   ASP   209      39.292  42.072  32.523  1.00  0.00           H  
ATOM   3300  HA  ASP   209      37.643  39.730  32.049  1.00  0.00           H  
ATOM   3301  HB2 ASP   209      36.792  41.186  30.185  1.00  0.00           H  
ATOM   3302  HB3 ASP   209      36.357  41.556  31.741  1.00  0.00           H  
ATOM   3303  N   LEU   210      39.376  38.706  30.504  1.00  0.00           N  
ATOM   3304  CA  LEU   210      40.292  38.031  29.510  1.00  0.00           C  
ATOM   3305  C   LEU   210      39.706  37.667  28.157  1.00  0.00           C  
ATOM   3306  O   LEU   210      40.465  37.109  27.401  1.00  0.00           O  
ATOM   3307  CB  LEU   210      40.893  36.791  30.241  1.00  0.00           C  
ATOM   3308  CG  LEU   210      41.861  37.115  31.337  1.00  0.00           C  
ATOM   3309  CD1 LEU   210      42.803  35.897  31.601  1.00  0.00           C  
ATOM   3310  CD2 LEU   210      42.791  38.318  31.044  1.00  0.00           C  
ATOM   3311  H   LEU   210      38.839  38.209  31.200  1.00  0.00           H  
ATOM   3312  HA  LEU   210      41.066  38.759  29.271  1.00  0.00           H  
ATOM   3313  HB2 LEU   210      40.105  36.121  30.584  1.00  0.00           H  
ATOM   3314  HB3 LEU   210      41.489  36.283  29.483  1.00  0.00           H  
ATOM   3315  HG  LEU   210      41.334  37.352  32.262  1.00  0.00           H  
ATOM   3316 HD11 LEU   210      43.463  36.196  32.415  1.00  0.00           H  
ATOM   3317 HD12 LEU   210      42.177  35.101  32.005  1.00  0.00           H  
ATOM   3318 HD13 LEU   210      43.432  35.681  30.737  1.00  0.00           H  
ATOM   3319 HD21 LEU   210      43.501  38.531  31.843  1.00  0.00           H  
ATOM   3320 HD22 LEU   210      43.284  38.190  30.080  1.00  0.00           H  
ATOM   3321 HD23 LEU   210      42.223  39.247  31.079  1.00  0.00           H  
ATOM   3322  N   VAL   211      38.482  37.931  27.851  1.00  0.00           N  
ATOM   3323  CA  VAL   211      37.865  37.491  26.618  1.00  0.00           C  
ATOM   3324  C   VAL   211      38.369  38.208  25.373  1.00  0.00           C  
ATOM   3325  O   VAL   211      38.528  39.404  25.472  1.00  0.00           O  
ATOM   3326  CB  VAL   211      36.298  37.513  26.720  1.00  0.00           C  
ATOM   3327  CG1 VAL   211      35.829  36.247  27.427  1.00  0.00           C  
ATOM   3328  CG2 VAL   211      35.744  38.743  27.439  1.00  0.00           C  
ATOM   3329  H   VAL   211      37.939  38.254  28.639  1.00  0.00           H  
ATOM   3330  HA  VAL   211      38.021  36.417  26.522  1.00  0.00           H  
ATOM   3331  HB  VAL   211      36.057  37.564  25.658  1.00  0.00           H  
ATOM   3332 HG11 VAL   211      34.745  36.269  27.541  1.00  0.00           H  
ATOM   3333 HG12 VAL   211      36.089  35.509  26.669  1.00  0.00           H  
ATOM   3334 HG13 VAL   211      36.249  36.114  28.424  1.00  0.00           H  
ATOM   3335 HG21 VAL   211      35.998  38.724  28.499  1.00  0.00           H  
ATOM   3336 HG22 VAL   211      36.159  39.616  26.935  1.00  0.00           H  
ATOM   3337 HG23 VAL   211      34.666  38.727  27.281  1.00  0.00           H  
ATOM   3338  N   LYS   212      38.605  37.658  24.223  1.00  0.00           N  
ATOM   3339  CA  LYS   212      39.174  38.296  23.002  1.00  0.00           C  
ATOM   3340  C   LYS   212      38.397  39.434  22.449  1.00  0.00           C  
ATOM   3341  O   LYS   212      37.135  39.441  22.365  1.00  0.00           O  
ATOM   3342  CB  LYS   212      39.282  37.140  21.926  1.00  0.00           C  
ATOM   3343  CG  LYS   212      40.009  37.562  20.708  1.00  0.00           C  
ATOM   3344  CD  LYS   212      41.479  37.915  20.943  1.00  0.00           C  
ATOM   3345  CE  LYS   212      42.316  38.226  19.742  1.00  0.00           C  
ATOM   3346  NZ  LYS   212      42.880  37.031  19.073  1.00  0.00           N1+
ATOM   3347  H   LYS   212      38.217  36.741  24.054  1.00  0.00           H  
ATOM   3348  HA  LYS   212      40.175  38.626  23.277  1.00  0.00           H  
ATOM   3349  HB2 LYS   212      39.810  36.269  22.315  1.00  0.00           H  
ATOM   3350  HB3 LYS   212      38.247  36.867  21.718  1.00  0.00           H  
ATOM   3351  HG2 LYS   212      39.976  36.729  20.006  1.00  0.00           H  
ATOM   3352  HG3 LYS   212      39.449  38.395  20.281  1.00  0.00           H  
ATOM   3353  HD2 LYS   212      41.495  38.790  21.593  1.00  0.00           H  
ATOM   3354  HD3 LYS   212      41.965  37.144  21.540  1.00  0.00           H  
ATOM   3355  HE2 LYS   212      41.772  38.903  19.083  1.00  0.00           H  
ATOM   3356  HE3 LYS   212      43.166  38.717  20.216  1.00  0.00           H  
ATOM   3357  HZ1 LYS   212      42.157  36.597  18.516  1.00  0.00           H  
ATOM   3358  HZ2 LYS   212      43.599  37.365  18.448  1.00  0.00           H  
ATOM   3359  HZ3 LYS   212      43.269  36.352  19.712  1.00  0.00           H  
ATOM   3360  N   NME   213      39.073  40.466  21.974  1.00  0.00           N  
ATOM   3361  C   NME   213      38.591  41.739  21.658  1.00  0.00           C  
ATOM   3362  H   NME   213      40.060  40.514  22.185  1.00  0.00           H  
ATOM   3363  H1  NME   213      39.299  42.268  21.021  1.00  0.00           H  
ATOM   3364  H2  NME   213      37.645  41.678  21.120  1.00  0.00           H  
ATOM   3365  H3  NME   213      38.496  42.299  22.588  1.00  0.00           H  
TER    3366      NME   213
CONECT 3361 3363 3364 3365
CONECT 3363 3361
CONECT 3364 3361
CONECT 3365 3361
END   
