# Supplementary material for: Exploring Aromatic Cage Flexibility Using Cosolvent Molecular Dynamics Simulations—An In-Silico Case Study of Tudor Domains
Source: J Chem Inf Model. 2024 May 21;64(11):4553–69. doi: 10.1021/acs.jcim.4c00298 (PMC11167732; doi:10.1021/acs.jcim.4c00298)
Supplement: Supplementary file 2 — ci4c00298_si_002.zip [file ci4c00298_si_002.zip › SPIN1/cluster_representatives/domain1/02_TEA_rep_c3.pdb]

TITLE     rep04.c3
REMARK   4      COMPLIES WITH FORMAT V. 3.0, 1-DEC-2006
REMARK 888
REMARK 888 WRITTEN BY MAESTRO (A PRODUCT OF SCHRODINGER, LLC)
ATOM      1  CH3 ACE     1      39.236  15.975  65.073  1.00  0.00           C  
ATOM      2  C   ACE     1      40.325  16.919  64.525  1.00  0.00           C  
ATOM      3  O   ACE     1      40.142  18.156  64.682  1.00  0.00           O  
ATOM      4  H1  ACE     1      39.707  15.305  65.793  1.00  0.00           H  
ATOM      5  H2  ACE     1      38.461  16.529  65.602  1.00  0.00           H  
ATOM      6  H3  ACE     1      38.833  15.288  64.329  1.00  0.00           H  
ATOM      7  N   ARG     2      41.181  16.325  63.708  1.00  0.00           N  
ATOM      8  CA  ARG     2      42.111  16.982  62.757  1.00  0.00           C  
ATOM      9  C   ARG     2      41.283  17.643  61.594  1.00  0.00           C  
ATOM     10  O   ARG     2      40.250  17.031  61.224  1.00  0.00           O  
ATOM     11  CB  ARG     2      43.217  16.042  62.297  1.00  0.00           C  
ATOM     12  CG  ARG     2      43.899  16.701  61.030  1.00  0.00           C  
ATOM     13  CD  ARG     2      45.070  15.750  60.694  1.00  0.00           C  
ATOM     14  NE  ARG     2      45.680  16.068  59.464  1.00  0.00           N  
ATOM     15  CZ  ARG     2      46.013  15.234  58.531  1.00  0.00           C  
ATOM     16  NH1 ARG     2      45.964  13.909  58.704  1.00  0.00           N  
ATOM     17  NH2 ARG     2      46.533  15.689  57.438  1.00  0.00           N1+
ATOM     18  H   ARG     2      41.182  15.315  63.702  1.00  0.00           H  
ATOM     19  HA  ARG     2      42.575  17.842  63.240  1.00  0.00           H  
ATOM     20  HB2 ARG     2      43.923  15.931  63.119  1.00  0.00           H  
ATOM     21  HB3 ARG     2      42.929  15.019  62.053  1.00  0.00           H  
ATOM     22  HG2 ARG     2      43.253  16.650  60.153  1.00  0.00           H  
ATOM     23  HG3 ARG     2      44.302  17.704  61.170  1.00  0.00           H  
ATOM     24  HD2 ARG     2      45.810  15.693  61.492  1.00  0.00           H  
ATOM     25  HD3 ARG     2      44.757  14.707  60.755  1.00  0.00           H  
ATOM     26  HE  ARG     2      45.566  17.025  59.161  1.00  0.00           H  
ATOM     27 HH11 ARG     2      45.788  13.518  59.619  1.00  0.00           H  
ATOM     28 HH12 ARG     2      46.275  13.448  57.862  1.00  0.00           H  
ATOM     29 HH21 ARG     2      46.815  16.632  57.213  1.00  0.00           H  
ATOM     30 HH22 ARG     2      46.852  14.992  56.782  1.00  0.00           H  
ATOM     31  N   ARG     3      41.723  18.787  60.974  1.00  0.00           N  
ATOM     32  CA  ARG     3      41.209  19.471  59.802  1.00  0.00           C  
ATOM     33  C   ARG     3      42.248  19.963  58.764  1.00  0.00           C  
ATOM     34  O   ARG     3      43.333  20.272  59.160  1.00  0.00           O  
ATOM     35  CB  ARG     3      40.428  20.729  60.257  1.00  0.00           C  
ATOM     36  CG  ARG     3      41.293  21.791  60.947  1.00  0.00           C  
ATOM     37  CD  ARG     3      40.404  23.004  61.234  1.00  0.00           C  
ATOM     38  NE  ARG     3      39.413  22.893  62.407  1.00  0.00           N  
ATOM     39  CZ  ARG     3      38.707  23.844  62.920  1.00  0.00           C  
ATOM     40  NH1 ARG     3      38.794  25.113  62.583  1.00  0.00           N  
ATOM     41  NH2 ARG     3      37.775  23.652  63.841  1.00  0.00           N1+
ATOM     42  H   ARG     3      42.608  19.158  61.288  1.00  0.00           H  
ATOM     43  HA  ARG     3      40.520  18.777  59.322  1.00  0.00           H  
ATOM     44  HB2 ARG     3      39.935  21.243  59.431  1.00  0.00           H  
ATOM     45  HB3 ARG     3      39.689  20.355  60.966  1.00  0.00           H  
ATOM     46  HG2 ARG     3      41.786  21.485  61.870  1.00  0.00           H  
ATOM     47  HG3 ARG     3      41.996  22.180  60.210  1.00  0.00           H  
ATOM     48  HD2 ARG     3      41.099  23.828  61.397  1.00  0.00           H  
ATOM     49  HD3 ARG     3      39.957  23.351  60.302  1.00  0.00           H  
ATOM     50  HE  ARG     3      39.291  21.956  62.763  1.00  0.00           H  
ATOM     51 HH11 ARG     3      39.483  25.290  61.867  1.00  0.00           H  
ATOM     52 HH12 ARG     3      38.204  25.811  63.014  1.00  0.00           H  
ATOM     53 HH21 ARG     3      37.656  22.770  64.318  1.00  0.00           H  
ATOM     54 HH22 ARG     3      37.328  24.493  64.175  1.00  0.00           H  
ATOM     55  N   ASN     4      41.765  20.221  57.550  1.00  0.00           N  
ATOM     56  CA  ASN     4      42.291  21.176  56.535  1.00  0.00           C  
ATOM     57  C   ASN     4      42.137  22.596  57.088  1.00  0.00           C  
ATOM     58  O   ASN     4      41.067  23.067  57.458  1.00  0.00           O  
ATOM     59  CB  ASN     4      41.583  21.011  55.176  1.00  0.00           C  
ATOM     60  CG  ASN     4      42.016  21.836  53.969  1.00  0.00           C  
ATOM     61  OD1 ASN     4      42.943  22.622  54.037  1.00  0.00           O  
ATOM     62  ND2 ASN     4      41.248  21.703  52.902  1.00  0.00           N  
ATOM     63  H   ASN     4      40.927  19.725  57.283  1.00  0.00           H  
ATOM     64  HA  ASN     4      43.338  20.972  56.314  1.00  0.00           H  
ATOM     65  HB2 ASN     4      41.695  19.957  54.921  1.00  0.00           H  
ATOM     66  HB3 ASN     4      40.517  21.228  55.228  1.00  0.00           H  
ATOM     67 HD21 ASN     4      40.579  20.951  52.818  1.00  0.00           H  
ATOM     68 HD22 ASN     4      41.616  22.258  52.143  1.00  0.00           H  
ATOM     69  N   ILE     5      43.181  23.452  57.051  1.00  0.00           N  
ATOM     70  CA  ILE     5      43.282  24.841  57.513  1.00  0.00           C  
ATOM     71  C   ILE     5      42.269  25.793  56.750  1.00  0.00           C  
ATOM     72  O   ILE     5      42.220  27.037  56.886  1.00  0.00           O  
ATOM     73  CB  ILE     5      44.765  25.317  57.452  1.00  0.00           C  
ATOM     74  CG2 ILE     5      45.308  25.358  55.991  1.00  0.00           C  
ATOM     75  CG1 ILE     5      44.988  26.608  58.245  1.00  0.00           C  
ATOM     76  CD1 ILE     5      46.363  26.806  58.804  1.00  0.00           C  
ATOM     77  H   ILE     5      44.024  23.103  56.619  1.00  0.00           H  
ATOM     78  HA  ILE     5      42.945  24.847  58.550  1.00  0.00           H  
ATOM     79  HB  ILE     5      45.334  24.538  57.960  1.00  0.00           H  
ATOM     80 HG21 ILE     5      44.878  26.144  55.369  1.00  0.00           H  
ATOM     81 HG22 ILE     5      46.362  25.593  56.140  1.00  0.00           H  
ATOM     82 HG23 ILE     5      45.299  24.354  55.568  1.00  0.00           H  
ATOM     83 HG12 ILE     5      44.823  27.484  57.617  1.00  0.00           H  
ATOM     84 HG13 ILE     5      44.241  26.752  59.026  1.00  0.00           H  
ATOM     85 HD11 ILE     5      47.052  27.060  57.998  1.00  0.00           H  
ATOM     86 HD12 ILE     5      46.398  27.690  59.441  1.00  0.00           H  
ATOM     87 HD13 ILE     5      46.670  25.891  59.310  1.00  0.00           H  
ATOM     88  N   VAL     6      41.387  25.245  55.884  1.00  0.00           N  
ATOM     89  CA  VAL     6      40.466  26.037  55.055  1.00  0.00           C  
ATOM     90  C   VAL     6      39.218  26.557  55.871  1.00  0.00           C  
ATOM     91  O   VAL     6      38.841  25.901  56.823  1.00  0.00           O  
ATOM     92  CB  VAL     6      40.085  25.281  53.758  1.00  0.00           C  
ATOM     93  CG1 VAL     6      39.185  24.071  54.074  1.00  0.00           C  
ATOM     94  CG2 VAL     6      39.322  26.115  52.697  1.00  0.00           C  
ATOM     95  H   VAL     6      41.172  24.258  55.892  1.00  0.00           H  
ATOM     96  HA  VAL     6      41.009  26.912  54.697  1.00  0.00           H  
ATOM     97  HB  VAL     6      41.030  24.964  53.316  1.00  0.00           H  
ATOM     98 HG11 VAL     6      38.916  23.474  53.203  1.00  0.00           H  
ATOM     99 HG12 VAL     6      39.607  23.371  54.796  1.00  0.00           H  
ATOM    100 HG13 VAL     6      38.242  24.446  54.471  1.00  0.00           H  
ATOM    101 HG21 VAL     6      39.797  27.086  52.557  1.00  0.00           H  
ATOM    102 HG22 VAL     6      39.216  25.494  51.808  1.00  0.00           H  
ATOM    103 HG23 VAL     6      38.354  26.396  53.112  1.00  0.00           H  
ATOM    104  N   GLY     7      38.656  27.794  55.554  1.00  0.00           N  
ATOM    105  CA  GLY     7      37.597  28.402  56.399  1.00  0.00           C  
ATOM    106  C   GLY     7      38.011  28.846  57.776  1.00  0.00           C  
ATOM    107  O   GLY     7      37.214  28.936  58.715  1.00  0.00           O  
ATOM    108  H   GLY     7      39.006  28.403  54.829  1.00  0.00           H  
ATOM    109  HA2 GLY     7      37.202  29.253  55.843  1.00  0.00           H  
ATOM    110  HA3 GLY     7      36.953  27.540  56.572  1.00  0.00           H  
ATOM    111  N   CYS     8      39.363  28.782  57.992  1.00  0.00           N  
ATOM    112  CA  CYS     8      39.998  29.138  59.305  1.00  0.00           C  
ATOM    113  C   CYS     8      40.203  30.635  59.550  1.00  0.00           C  
ATOM    114  O   CYS     8      40.263  31.494  58.635  1.00  0.00           O  
ATOM    115  CB  CYS     8      41.381  28.399  59.555  1.00  0.00           C  
ATOM    116  SG  CYS     8      40.980  26.603  59.613  1.00  0.00           S  
ATOM    117  H   CYS     8      39.920  28.804  57.151  1.00  0.00           H  
ATOM    118  HA  CYS     8      39.429  28.786  60.165  1.00  0.00           H  
ATOM    119  HB2 CYS     8      42.105  28.639  58.776  1.00  0.00           H  
ATOM    120  HB3 CYS     8      41.827  28.691  60.505  1.00  0.00           H  
ATOM    121  HG  CYS     8      40.572  26.375  58.361  1.00  0.00           H  
ATOM    122  N   ARG     9      40.387  31.002  60.815  1.00  0.00           N  
ATOM    123  CA  ARG     9      40.832  32.297  61.375  1.00  0.00           C  
ATOM    124  C   ARG     9      42.284  32.231  61.857  1.00  0.00           C  
ATOM    125  O   ARG     9      42.605  31.302  62.620  1.00  0.00           O  
ATOM    126  CB  ARG     9      39.891  32.734  62.571  1.00  0.00           C  
ATOM    127  CG  ARG     9      38.666  33.433  62.023  1.00  0.00           C  
ATOM    128  CD  ARG     9      39.022  34.839  61.486  1.00  0.00           C  
ATOM    129  NE  ARG     9      39.719  35.777  62.543  1.00  0.00           N  
ATOM    130  CZ  ARG     9      40.177  36.955  62.197  1.00  0.00           C  
ATOM    131  NH1 ARG     9      40.003  37.574  61.064  1.00  0.00           N  
ATOM    132  NH2 ARG     9      40.877  37.644  63.011  1.00  0.00           N1+
ATOM    133  H   ARG     9      40.276  30.320  61.551  1.00  0.00           H  
ATOM    134  HA  ARG     9      40.825  33.068  60.604  1.00  0.00           H  
ATOM    135  HB2 ARG     9      39.651  31.869  63.190  1.00  0.00           H  
ATOM    136  HB3 ARG     9      40.470  33.401  63.210  1.00  0.00           H  
ATOM    137  HG2 ARG     9      38.185  32.797  61.280  1.00  0.00           H  
ATOM    138  HG3 ARG     9      37.911  33.509  62.806  1.00  0.00           H  
ATOM    139  HD2 ARG     9      39.688  34.736  60.629  1.00  0.00           H  
ATOM    140  HD3 ARG     9      38.090  35.318  61.184  1.00  0.00           H  
ATOM    141  HE  ARG     9      39.870  35.414  63.473  1.00  0.00           H  
ATOM    142 HH11 ARG     9      39.480  37.180  60.295  1.00  0.00           H  
ATOM    143 HH12 ARG     9      40.195  38.563  61.141  1.00  0.00           H  
ATOM    144 HH21 ARG     9      40.937  37.222  63.927  1.00  0.00           H  
ATOM    145 HH22 ARG     9      40.948  38.618  62.755  1.00  0.00           H  
ATOM    146  N   ILE    10      43.193  33.056  61.494  1.00  0.00           N  
ATOM    147  CA  ILE    10      44.606  32.697  61.705  1.00  0.00           C  
ATOM    148  C   ILE    10      45.373  33.954  62.227  1.00  0.00           C  
ATOM    149  O   ILE    10      44.812  35.023  62.124  1.00  0.00           O  
ATOM    150  CB  ILE    10      45.233  32.261  60.393  1.00  0.00           C  
ATOM    151  CG2 ILE    10      44.686  30.888  60.183  1.00  0.00           C  
ATOM    152  CG1 ILE    10      44.952  33.326  59.337  1.00  0.00           C  
ATOM    153  CD1 ILE    10      45.853  33.342  58.126  1.00  0.00           C  
ATOM    154  H   ILE    10      42.947  33.928  61.048  1.00  0.00           H  
ATOM    155  HA  ILE    10      44.719  31.922  62.463  1.00  0.00           H  
ATOM    156  HB  ILE    10      46.307  32.303  60.578  1.00  0.00           H  
ATOM    157 HG21 ILE    10      43.624  30.886  59.939  1.00  0.00           H  
ATOM    158 HG22 ILE    10      45.173  30.378  59.352  1.00  0.00           H  
ATOM    159 HG23 ILE    10      44.866  30.345  61.111  1.00  0.00           H  
ATOM    160 HG12 ILE    10      43.960  32.987  59.041  1.00  0.00           H  
ATOM    161 HG13 ILE    10      44.991  34.288  59.849  1.00  0.00           H  
ATOM    162 HD11 ILE    10      45.488  34.172  57.521  1.00  0.00           H  
ATOM    163 HD12 ILE    10      46.879  33.564  58.419  1.00  0.00           H  
ATOM    164 HD13 ILE    10      45.790  32.420  57.550  1.00  0.00           H  
ATOM    165  N   GLN    11      46.601  33.729  62.692  1.00  0.00           N  
ATOM    166  CA  GLN    11      47.551  34.799  62.880  1.00  0.00           C  
ATOM    167  C   GLN    11      48.995  34.356  62.592  1.00  0.00           C  
ATOM    168  O   GLN    11      49.319  33.219  62.876  1.00  0.00           O  
ATOM    169  CB  GLN    11      47.439  35.309  64.249  1.00  0.00           C  
ATOM    170  CG  GLN    11      48.540  36.313  64.674  1.00  0.00           C  
ATOM    171  CD  GLN    11      48.107  37.021  65.940  1.00  0.00           C  
ATOM    172  OE1 GLN    11      47.767  38.210  65.929  1.00  0.00           O  
ATOM    173  NE2 GLN    11      47.970  36.362  67.092  1.00  0.00           N  
ATOM    174  H   GLN    11      46.859  32.784  62.939  1.00  0.00           H  
ATOM    175  HA  GLN    11      47.244  35.616  62.227  1.00  0.00           H  
ATOM    176  HB2 GLN    11      46.463  35.755  64.440  1.00  0.00           H  
ATOM    177  HB3 GLN    11      47.486  34.451  64.919  1.00  0.00           H  
ATOM    178  HG2 GLN    11      49.446  35.752  64.904  1.00  0.00           H  
ATOM    179  HG3 GLN    11      48.641  37.096  63.923  1.00  0.00           H  
ATOM    180 HE21 GLN    11      48.188  35.378  67.160  1.00  0.00           H  
ATOM    181 HE22 GLN    11      47.360  36.749  67.798  1.00  0.00           H  
ATOM    182  N   HIS    12      49.847  35.134  62.004  1.00  0.00           N  
ATOM    183  CA  HIS    12      51.262  34.760  61.796  1.00  0.00           C  
ATOM    184  C   HIS    12      52.117  36.047  61.585  1.00  0.00           C  
ATOM    185  O   HIS    12      51.649  37.133  61.245  1.00  0.00           O  
ATOM    186  CB  HIS    12      51.355  33.916  60.581  1.00  0.00           C  
ATOM    187  CG  HIS    12      51.019  34.685  59.245  1.00  0.00           C  
ATOM    188  ND1 HIS    12      51.878  35.263  58.399  1.00  0.00           N  
ATOM    189  CE1 HIS    12      51.201  35.878  57.444  1.00  0.00           C  
ATOM    190  NE2 HIS    12      49.909  35.591  57.551  1.00  0.00           N  
ATOM    191  CD2 HIS    12      49.783  34.884  58.723  1.00  0.00           C  
ATOM    192  H   HIS    12      49.546  36.030  61.649  1.00  0.00           H  
ATOM    193  HA  HIS    12      51.623  34.163  62.634  1.00  0.00           H  
ATOM    194  HB2 HIS    12      52.410  33.688  60.436  1.00  0.00           H  
ATOM    195  HB3 HIS    12      50.715  33.042  60.710  1.00  0.00           H  
ATOM    196  HD1 HIS    12      52.859  35.373  58.612  1.00  0.00           H  
ATOM    197  HE1 HIS    12      51.701  36.466  56.688  1.00  0.00           H  
ATOM    198  HD2 HIS    12      48.879  34.528  59.195  1.00  0.00           H  
ATOM    199  N   GLY    13      53.412  35.818  61.891  1.00  0.00           N  
ATOM    200  CA  GLY    13      54.557  36.588  61.498  1.00  0.00           C  
ATOM    201  C   GLY    13      54.903  36.449  60.038  1.00  0.00           C  
ATOM    202  O   GLY    13      54.561  35.524  59.312  1.00  0.00           O  
ATOM    203  H   GLY    13      53.646  34.843  62.012  1.00  0.00           H  
ATOM    204  HA2 GLY    13      54.290  37.630  61.670  1.00  0.00           H  
ATOM    205  HA3 GLY    13      55.417  36.407  62.142  1.00  0.00           H  
ATOM    206  N   TRP    14      55.427  37.537  59.534  1.00  0.00           N  
ATOM    207  CA  TRP    14      55.711  37.710  58.096  1.00  0.00           C  
ATOM    208  C   TRP    14      57.090  38.440  57.844  1.00  0.00           C  
ATOM    209  O   TRP    14      57.453  39.496  58.426  1.00  0.00           O  
ATOM    210  CB  TRP    14      54.471  38.489  57.526  1.00  0.00           C  
ATOM    211  CG  TRP    14      54.705  38.752  56.051  1.00  0.00           C  
ATOM    212  CD1 TRP    14      55.081  39.874  55.461  1.00  0.00           C  
ATOM    213  NE1 TRP    14      54.980  39.902  54.106  1.00  0.00           N  
ATOM    214  CE2 TRP    14      54.887  38.585  53.759  1.00  0.00           C  
ATOM    215  CZ2 TRP    14      54.876  38.005  52.466  1.00  0.00           C  
ATOM    216  CH2 TRP    14      54.766  36.617  52.324  1.00  0.00           C  
ATOM    217  CZ3 TRP    14      54.437  35.945  53.487  1.00  0.00           C  
ATOM    218  CE3 TRP    14      54.430  36.462  54.790  1.00  0.00           C  
ATOM    219  CD2 TRP    14      54.661  37.816  54.933  1.00  0.00           C  
ATOM    220  H   TRP    14      55.516  38.284  60.207  1.00  0.00           H  
ATOM    221  HA  TRP    14      55.760  36.741  57.600  1.00  0.00           H  
ATOM    222  HB2 TRP    14      53.624  37.828  57.711  1.00  0.00           H  
ATOM    223  HB3 TRP    14      54.271  39.411  58.072  1.00  0.00           H  
ATOM    224  HD1 TRP    14      55.266  40.791  56.000  1.00  0.00           H  
ATOM    225  HE1 TRP    14      55.296  40.632  53.484  1.00  0.00           H  
ATOM    226  HZ2 TRP    14      55.043  38.580  51.568  1.00  0.00           H  
ATOM    227  HH2 TRP    14      54.737  36.047  51.407  1.00  0.00           H  
ATOM    228  HZ3 TRP    14      54.200  34.894  53.422  1.00  0.00           H  
ATOM    229  HE3 TRP    14      54.177  35.829  55.629  1.00  0.00           H  
ATOM    230  N   LYS    15      57.833  37.899  56.859  1.00  0.00           N  
ATOM    231  CA  LYS    15      59.217  38.415  56.506  1.00  0.00           C  
ATOM    232  C   LYS    15      59.612  37.998  55.122  1.00  0.00           C  
ATOM    233  O   LYS    15      59.732  36.824  54.965  1.00  0.00           O  
ATOM    234  CB  LYS    15      60.163  37.838  57.563  1.00  0.00           C  
ATOM    235  CG  LYS    15      61.490  38.651  57.479  1.00  0.00           C  
ATOM    236  CD  LYS    15      62.529  38.089  58.491  1.00  0.00           C  
ATOM    237  CE  LYS    15      63.732  39.056  58.714  1.00  0.00           C  
ATOM    238  NZ  LYS    15      64.507  39.328  57.429  1.00  0.00           N1+
ATOM    239  H   LYS    15      57.520  37.022  56.468  1.00  0.00           H  
ATOM    240  HA  LYS    15      59.329  39.497  56.443  1.00  0.00           H  
ATOM    241  HB2 LYS    15      59.646  37.850  58.522  1.00  0.00           H  
ATOM    242  HB3 LYS    15      60.386  36.819  57.248  1.00  0.00           H  
ATOM    243  HG2 LYS    15      61.851  38.655  56.450  1.00  0.00           H  
ATOM    244  HG3 LYS    15      61.359  39.669  57.847  1.00  0.00           H  
ATOM    245  HD2 LYS    15      62.085  37.926  59.473  1.00  0.00           H  
ATOM    246  HD3 LYS    15      62.950  37.182  58.058  1.00  0.00           H  
ATOM    247  HE2 LYS    15      63.414  40.033  59.078  1.00  0.00           H  
ATOM    248  HE3 LYS    15      64.433  38.665  59.452  1.00  0.00           H  
ATOM    249  HZ1 LYS    15      63.893  39.797  56.779  1.00  0.00           H  
ATOM    250  HZ2 LYS    15      65.330  39.890  57.594  1.00  0.00           H  
ATOM    251  HZ3 LYS    15      64.798  38.501  56.927  1.00  0.00           H  
ATOM    252  N   GLU    16      59.700  38.944  54.189  1.00  0.00           N  
ATOM    253  CA  GLU    16      59.931  38.612  52.750  1.00  0.00           C  
ATOM    254  C   GLU    16      61.405  38.672  52.339  1.00  0.00           C  
ATOM    255  O   GLU    16      61.809  38.198  51.238  1.00  0.00           O  
ATOM    256  CB  GLU    16      59.013  39.529  51.903  1.00  0.00           C  
ATOM    257  CG  GLU    16      59.371  40.986  51.682  1.00  0.00           C  
ATOM    258  CD  GLU    16      59.226  41.800  52.998  1.00  0.00           C  
ATOM    259  OE1 GLU    16      58.368  42.726  53.119  1.00  0.00           O  
ATOM    260  OE2 GLU    16      60.178  41.634  53.790  1.00  0.00           O1-
ATOM    261  H   GLU    16      59.578  39.909  54.460  1.00  0.00           H  
ATOM    262  HA  GLU    16      59.707  37.552  52.626  1.00  0.00           H  
ATOM    263  HB2 GLU    16      59.159  39.096  50.913  1.00  0.00           H  
ATOM    264  HB3 GLU    16      57.958  39.446  52.167  1.00  0.00           H  
ATOM    265  HG2 GLU    16      60.364  41.001  51.233  1.00  0.00           H  
ATOM    266  HG3 GLU    16      58.698  41.421  50.944  1.00  0.00           H  
ATOM    267  N   GLY    17      62.260  39.267  53.173  1.00  0.00           N  
ATOM    268  CA  GLY    17      63.605  39.797  52.921  1.00  0.00           C  
ATOM    269  C   GLY    17      64.160  40.740  54.030  1.00  0.00           C  
ATOM    270  O   GLY    17      63.485  40.671  55.042  1.00  0.00           O  
ATOM    271  H   GLY    17      61.830  39.728  53.962  1.00  0.00           H  
ATOM    272  HA2 GLY    17      64.418  39.071  52.900  1.00  0.00           H  
ATOM    273  HA3 GLY    17      63.544  40.239  51.927  1.00  0.00           H  
ATOM    274  N   ASN    18      65.181  41.516  53.796  1.00  0.00           N  
ATOM    275  CA  ASN    18      65.889  42.355  54.753  1.00  0.00           C  
ATOM    276  C   ASN    18      65.120  43.615  55.246  1.00  0.00           C  
ATOM    277  O   ASN    18      65.748  44.479  55.887  1.00  0.00           O  
ATOM    278  CB  ASN    18      67.176  42.878  54.136  1.00  0.00           C  
ATOM    279  CG  ASN    18      68.222  41.841  53.883  1.00  0.00           C  
ATOM    280  OD1 ASN    18      68.125  40.768  54.472  1.00  0.00           O  
ATOM    281  ND2 ASN    18      69.155  42.118  52.993  1.00  0.00           N  
ATOM    282  H   ASN    18      65.605  41.472  52.880  1.00  0.00           H  
ATOM    283  HA  ASN    18      66.228  41.766  55.605  1.00  0.00           H  
ATOM    284  HB2 ASN    18      66.897  43.299  53.170  1.00  0.00           H  
ATOM    285  HB3 ASN    18      67.607  43.624  54.802  1.00  0.00           H  
ATOM    286 HD21 ASN    18      69.185  43.072  52.663  1.00  0.00           H  
ATOM    287 HD22 ASN    18      69.900  41.467  52.788  1.00  0.00           H  
ATOM    288  N   GLY    19      63.808  43.641  54.922  1.00  0.00           N  
ATOM    289  CA  GLY    19      62.932  44.802  55.202  1.00  0.00           C  
ATOM    290  C   GLY    19      62.390  44.930  56.674  1.00  0.00           C  
ATOM    291  O   GLY    19      63.108  44.451  57.579  1.00  0.00           O  
ATOM    292  H   GLY    19      63.413  42.820  54.487  1.00  0.00           H  
ATOM    293  HA2 GLY    19      63.406  45.759  54.985  1.00  0.00           H  
ATOM    294  HA3 GLY    19      62.105  44.721  54.497  1.00  0.00           H  
ATOM    295  N   PRO    20      61.192  45.536  56.944  1.00  0.00           N  
ATOM    296  CA  PRO    20      60.463  45.403  58.167  1.00  0.00           C  
ATOM    297  C   PRO    20      59.831  44.002  58.337  1.00  0.00           C  
ATOM    298  O   PRO    20      59.160  43.503  57.444  1.00  0.00           O  
ATOM    299  CD  PRO    20      60.399  46.276  55.985  1.00  0.00           C  
ATOM    300  CG  PRO    20      59.017  46.538  56.618  1.00  0.00           C  
ATOM    301  CB  PRO    20      59.276  46.443  58.118  1.00  0.00           C  
ATOM    302  HD2 PRO    20      60.316  45.643  55.101  1.00  0.00           H  
ATOM    303  HD3 PRO    20      61.004  47.149  55.740  1.00  0.00           H  
ATOM    304  HG2 PRO    20      58.226  45.872  56.274  1.00  0.00           H  
ATOM    305  HG3 PRO    20      58.694  47.576  56.529  1.00  0.00           H  
ATOM    306  HB2 PRO    20      58.405  46.179  58.718  1.00  0.00           H  
ATOM    307  HB3 PRO    20      59.660  47.400  58.470  1.00  0.00           H  
ATOM    308  HA  PRO    20      61.189  45.566  58.964  1.00  0.00           H  
ATOM    309  N   VAL    21      60.005  43.381  59.483  1.00  0.00           N  
ATOM    310  CA  VAL    21      59.379  42.046  59.907  1.00  0.00           C  
ATOM    311  C   VAL    21      58.047  42.397  60.633  1.00  0.00           C  
ATOM    312  O   VAL    21      58.168  43.263  61.524  1.00  0.00           O  
ATOM    313  CB  VAL    21      60.414  41.249  60.827  1.00  0.00           C  
ATOM    314  CG1 VAL    21      60.611  41.689  62.238  1.00  0.00           C  
ATOM    315  CG2 VAL    21      60.118  39.761  60.928  1.00  0.00           C  
ATOM    316  H   VAL    21      60.701  43.795  60.087  1.00  0.00           H  
ATOM    317  HA  VAL    21      59.047  41.445  59.061  1.00  0.00           H  
ATOM    318  HB  VAL    21      61.410  41.259  60.385  1.00  0.00           H  
ATOM    319 HG11 VAL    21      61.327  41.116  62.828  1.00  0.00           H  
ATOM    320 HG12 VAL    21      60.967  42.717  62.308  1.00  0.00           H  
ATOM    321 HG13 VAL    21      59.743  41.709  62.897  1.00  0.00           H  
ATOM    322 HG21 VAL    21      60.065  39.284  59.950  1.00  0.00           H  
ATOM    323 HG22 VAL    21      60.929  39.302  61.493  1.00  0.00           H  
ATOM    324 HG23 VAL    21      59.234  39.569  61.536  1.00  0.00           H  
ATOM    325  N   THR    22      56.884  41.717  60.294  1.00  0.00           N  
ATOM    326  CA  THR    22      55.494  42.204  60.641  1.00  0.00           C  
ATOM    327  C   THR    22      54.587  41.041  61.064  1.00  0.00           C  
ATOM    328  O   THR    22      54.989  39.851  60.874  1.00  0.00           O  
ATOM    329  CB  THR    22      54.855  42.873  59.418  1.00  0.00           C  
ATOM    330  CG2 THR    22      55.543  44.173  59.133  1.00  0.00           C  
ATOM    331  OG1 THR    22      54.933  42.140  58.183  1.00  0.00           O  
ATOM    332  H   THR    22      56.938  40.941  59.651  1.00  0.00           H  
ATOM    333  HA  THR    22      55.500  42.989  61.397  1.00  0.00           H  
ATOM    334  HB  THR    22      53.812  43.132  59.597  1.00  0.00           H  
ATOM    335 HG21 THR    22      55.584  44.723  60.073  1.00  0.00           H  
ATOM    336 HG22 THR    22      56.521  43.955  58.706  1.00  0.00           H  
ATOM    337 HG23 THR    22      54.872  44.704  58.456  1.00  0.00           H  
ATOM    338  HG1 THR    22      55.821  42.301  57.856  1.00  0.00           H  
ATOM    339  N   GLN    23      53.357  41.305  61.477  1.00  0.00           N  
ATOM    340  CA  GLN    23      52.412  40.200  61.979  1.00  0.00           C  
ATOM    341  C   GLN    23      50.963  40.569  61.733  1.00  0.00           C  
ATOM    342  O   GLN    23      50.625  41.707  61.972  1.00  0.00           O  
ATOM    343  CB  GLN    23      52.632  39.899  63.490  1.00  0.00           C  
ATOM    344  CG  GLN    23      51.564  39.135  64.227  1.00  0.00           C  
ATOM    345  CD  GLN    23      51.962  38.735  65.682  1.00  0.00           C  
ATOM    346  OE1 GLN    23      52.900  37.965  65.926  1.00  0.00           O  
ATOM    347  NE2 GLN    23      51.324  39.214  66.689  1.00  0.00           N  
ATOM    348  H   GLN    23      53.019  42.256  61.491  1.00  0.00           H  
ATOM    349  HA  GLN    23      52.663  39.233  61.543  1.00  0.00           H  
ATOM    350  HB2 GLN    23      53.409  39.142  63.592  1.00  0.00           H  
ATOM    351  HB3 GLN    23      52.876  40.821  64.017  1.00  0.00           H  
ATOM    352  HG2 GLN    23      50.737  39.841  64.306  1.00  0.00           H  
ATOM    353  HG3 GLN    23      51.240  38.219  63.732  1.00  0.00           H  
ATOM    354 HE21 GLN    23      50.542  39.853  66.693  1.00  0.00           H  
ATOM    355 HE22 GLN    23      51.676  38.851  67.563  1.00  0.00           H  
ATOM    356  N   TRP    24      50.185  39.625  61.326  1.00  0.00           N  
ATOM    357  CA  TRP    24      48.914  39.847  60.626  1.00  0.00           C  
ATOM    358  C   TRP    24      47.849  38.870  61.142  1.00  0.00           C  
ATOM    359  O   TRP    24      47.988  37.664  61.143  1.00  0.00           O  
ATOM    360  CB  TRP    24      49.138  39.545  59.118  1.00  0.00           C  
ATOM    361  CG  TRP    24      50.246  40.285  58.470  1.00  0.00           C  
ATOM    362  CD1 TRP    24      51.586  40.011  58.596  1.00  0.00           C  
ATOM    363  NE1 TRP    24      52.275  41.001  58.006  1.00  0.00           N  
ATOM    364  CE2 TRP    24      51.533  41.858  57.359  1.00  0.00           C  
ATOM    365  CZ2 TRP    24      51.915  42.969  56.554  1.00  0.00           C  
ATOM    366  CH2 TRP    24      50.884  43.856  56.148  1.00  0.00           C  
ATOM    367  CZ3 TRP    24      49.577  43.429  56.359  1.00  0.00           C  
ATOM    368  CE3 TRP    24      49.222  42.265  57.120  1.00  0.00           C  
ATOM    369  CD2 TRP    24      50.254  41.453  57.609  1.00  0.00           C  
ATOM    370  H   TRP    24      50.566  38.690  61.311  1.00  0.00           H  
ATOM    371  HA  TRP    24      48.583  40.878  60.755  1.00  0.00           H  
ATOM    372  HB2 TRP    24      49.205  38.487  58.863  1.00  0.00           H  
ATOM    373  HB3 TRP    24      48.201  39.826  58.636  1.00  0.00           H  
ATOM    374  HD1 TRP    24      51.972  39.276  59.286  1.00  0.00           H  
ATOM    375  HE1 TRP    24      53.269  41.120  58.139  1.00  0.00           H  
ATOM    376  HZ2 TRP    24      52.974  43.135  56.424  1.00  0.00           H  
ATOM    377  HH2 TRP    24      51.027  44.657  55.438  1.00  0.00           H  
ATOM    378  HZ3 TRP    24      48.761  43.981  55.916  1.00  0.00           H  
ATOM    379  HE3 TRP    24      48.223  41.968  57.402  1.00  0.00           H  
ATOM    380  N   LYS    25      46.668  39.378  61.594  1.00  0.00           N  
ATOM    381  CA  LYS    25      45.411  38.646  61.719  1.00  0.00           C  
ATOM    382  C   LYS    25      44.665  38.621  60.343  1.00  0.00           C  
ATOM    383  O   LYS    25      44.679  39.446  59.507  1.00  0.00           O  
ATOM    384  CB  LYS    25      44.529  39.313  62.813  1.00  0.00           C  
ATOM    385  CG  LYS    25      45.182  39.158  64.205  1.00  0.00           C  
ATOM    386  CD  LYS    25      44.162  39.396  65.315  1.00  0.00           C  
ATOM    387  CE  LYS    25      44.866  39.315  66.723  1.00  0.00           C  
ATOM    388  NZ  LYS    25      43.943  39.543  67.852  1.00  0.00           N1+
ATOM    389  H   LYS    25      46.666  40.382  61.704  1.00  0.00           H  
ATOM    390  HA  LYS    25      45.667  37.611  61.950  1.00  0.00           H  
ATOM    391  HB2 LYS    25      44.400  40.379  62.627  1.00  0.00           H  
ATOM    392  HB3 LYS    25      43.508  38.934  62.865  1.00  0.00           H  
ATOM    393  HG2 LYS    25      45.733  38.219  64.268  1.00  0.00           H  
ATOM    394  HG3 LYS    25      45.934  39.941  64.300  1.00  0.00           H  
ATOM    395  HD2 LYS    25      43.799  40.399  65.096  1.00  0.00           H  
ATOM    396  HD3 LYS    25      43.286  38.751  65.251  1.00  0.00           H  
ATOM    397  HE2 LYS    25      45.415  38.374  66.696  1.00  0.00           H  
ATOM    398  HE3 LYS    25      45.544  40.163  66.621  1.00  0.00           H  
ATOM    399  HZ1 LYS    25      43.240  38.818  67.852  1.00  0.00           H  
ATOM    400  HZ2 LYS    25      44.376  39.502  68.763  1.00  0.00           H  
ATOM    401  HZ3 LYS    25      43.383  40.380  67.775  1.00  0.00           H  
ATOM    402  N   GLY    26      43.959  37.537  60.220  1.00  0.00           N  
ATOM    403  CA  GLY    26      42.919  37.384  59.166  1.00  0.00           C  
ATOM    404  C   GLY    26      42.279  36.002  59.039  1.00  0.00           C  
ATOM    405  O   GLY    26      42.010  35.385  60.090  1.00  0.00           O  
ATOM    406  H   GLY    26      43.999  36.845  60.955  1.00  0.00           H  
ATOM    407  HA2 GLY    26      42.131  38.100  59.400  1.00  0.00           H  
ATOM    408  HA3 GLY    26      43.365  37.651  58.208  1.00  0.00           H  
ATOM    409  N   THR    27      41.850  35.667  57.871  1.00  0.00           N  
ATOM    410  CA  THR    27      40.825  34.667  57.591  1.00  0.00           C  
ATOM    411  C   THR    27      41.011  33.988  56.232  1.00  0.00           C  
ATOM    412  O   THR    27      41.135  34.642  55.172  1.00  0.00           O  
ATOM    413  CB  THR    27      39.455  35.464  57.580  1.00  0.00           C  
ATOM    414  CG2 THR    27      38.276  34.424  57.640  1.00  0.00           C  
ATOM    415  OG1 THR    27      39.216  36.413  58.626  1.00  0.00           O  
ATOM    416  H   THR    27      42.067  36.195  57.037  1.00  0.00           H  
ATOM    417  HA  THR    27      40.756  33.934  58.394  1.00  0.00           H  
ATOM    418  HB  THR    27      39.400  35.953  56.607  1.00  0.00           H  
ATOM    419 HG21 THR    27      38.408  33.563  58.295  1.00  0.00           H  
ATOM    420 HG22 THR    27      37.333  34.895  57.916  1.00  0.00           H  
ATOM    421 HG23 THR    27      38.289  33.981  56.644  1.00  0.00           H  
ATOM    422  HG1 THR    27      39.345  37.284  58.245  1.00  0.00           H  
ATOM    423  N   VAL    28      41.087  32.661  56.261  1.00  0.00           N  
ATOM    424  CA  VAL    28      41.421  31.787  55.169  1.00  0.00           C  
ATOM    425  C   VAL    28      40.254  31.305  54.341  1.00  0.00           C  
ATOM    426  O   VAL    28      39.630  30.311  54.735  1.00  0.00           O  
ATOM    427  CB  VAL    28      42.211  30.584  55.779  1.00  0.00           C  
ATOM    428  CG1 VAL    28      42.736  29.561  54.751  1.00  0.00           C  
ATOM    429  CG2 VAL    28      43.459  30.987  56.648  1.00  0.00           C  
ATOM    430  H   VAL    28      40.933  32.235  57.164  1.00  0.00           H  
ATOM    431  HA  VAL    28      42.166  32.265  54.534  1.00  0.00           H  
ATOM    432  HB  VAL    28      41.624  30.008  56.494  1.00  0.00           H  
ATOM    433 HG11 VAL    28      43.268  28.752  55.251  1.00  0.00           H  
ATOM    434 HG12 VAL    28      41.934  29.028  54.239  1.00  0.00           H  
ATOM    435 HG13 VAL    28      43.518  29.962  54.106  1.00  0.00           H  
ATOM    436 HG21 VAL    28      44.089  30.153  56.957  1.00  0.00           H  
ATOM    437 HG22 VAL    28      44.090  31.683  56.094  1.00  0.00           H  
ATOM    438 HG23 VAL    28      43.137  31.440  57.585  1.00  0.00           H  
ATOM    439  N   LEU    29      40.024  31.921  53.213  1.00  0.00           N  
ATOM    440  CA  LEU    29      38.789  31.693  52.528  1.00  0.00           C  
ATOM    441  C   LEU    29      38.730  30.323  51.813  1.00  0.00           C  
ATOM    442  O   LEU    29      37.721  29.605  51.879  1.00  0.00           O  
ATOM    443  CB  LEU    29      38.553  32.842  51.571  1.00  0.00           C  
ATOM    444  CG  LEU    29      38.759  34.225  52.129  1.00  0.00           C  
ATOM    445  CD1 LEU    29      38.601  35.156  50.878  1.00  0.00           C  
ATOM    446  CD2 LEU    29      37.747  34.707  53.200  1.00  0.00           C  
ATOM    447  H   LEU    29      40.669  32.629  52.890  1.00  0.00           H  
ATOM    448  HA  LEU    29      38.037  31.681  53.316  1.00  0.00           H  
ATOM    449  HB2 LEU    29      39.335  32.784  50.814  1.00  0.00           H  
ATOM    450  HB3 LEU    29      37.559  32.729  51.140  1.00  0.00           H  
ATOM    451  HG  LEU    29      39.815  34.302  52.388  1.00  0.00           H  
ATOM    452 HD11 LEU    29      39.399  34.953  50.163  1.00  0.00           H  
ATOM    453 HD12 LEU    29      37.603  34.865  50.550  1.00  0.00           H  
ATOM    454 HD13 LEU    29      38.573  36.177  51.260  1.00  0.00           H  
ATOM    455 HD21 LEU    29      38.004  35.690  53.594  1.00  0.00           H  
ATOM    456 HD22 LEU    29      36.712  34.761  52.860  1.00  0.00           H  
ATOM    457 HD23 LEU    29      37.689  34.026  54.049  1.00  0.00           H  
ATOM    458  N   ASP    30      39.759  29.975  51.031  1.00  0.00           N  
ATOM    459  CA  ASP    30      39.635  28.971  50.010  1.00  0.00           C  
ATOM    460  C   ASP    30      40.923  28.360  49.568  1.00  0.00           C  
ATOM    461  O   ASP    30      41.981  28.752  49.949  1.00  0.00           O  
ATOM    462  CB  ASP    30      38.790  29.628  48.851  1.00  0.00           C  
ATOM    463  CG  ASP    30      37.937  28.737  47.961  1.00  0.00           C  
ATOM    464  OD1 ASP    30      37.228  29.259  47.074  1.00  0.00           O  
ATOM    465  OD2 ASP    30      37.916  27.534  48.119  1.00  0.00           O1-
ATOM    466  H   ASP    30      40.633  30.477  51.092  1.00  0.00           H  
ATOM    467  HA  ASP    30      38.978  28.187  50.386  1.00  0.00           H  
ATOM    468  HB2 ASP    30      38.095  30.331  49.309  1.00  0.00           H  
ATOM    469  HB3 ASP    30      39.437  30.247  48.229  1.00  0.00           H  
ATOM    470  N   GLN    31      40.960  27.345  48.751  1.00  0.00           N  
ATOM    471  CA  GLN    31      42.119  26.542  48.368  1.00  0.00           C  
ATOM    472  C   GLN    31      42.170  26.087  46.934  1.00  0.00           C  
ATOM    473  O   GLN    31      41.176  25.542  46.429  1.00  0.00           O  
ATOM    474  CB  GLN    31      42.118  25.234  49.304  1.00  0.00           C  
ATOM    475  CG  GLN    31      43.412  24.372  49.213  1.00  0.00           C  
ATOM    476  CD  GLN    31      43.262  22.946  49.763  1.00  0.00           C  
ATOM    477  OE1 GLN    31      42.452  22.562  50.579  1.00  0.00           O  
ATOM    478  NE2 GLN    31      44.040  21.974  49.259  1.00  0.00           N  
ATOM    479  H   GLN    31      40.077  26.926  48.494  1.00  0.00           H  
ATOM    480  HA  GLN    31      42.971  27.088  48.773  1.00  0.00           H  
ATOM    481  HB2 GLN    31      41.967  25.608  50.317  1.00  0.00           H  
ATOM    482  HB3 GLN    31      41.299  24.529  49.162  1.00  0.00           H  
ATOM    483  HG2 GLN    31      43.591  24.237  48.146  1.00  0.00           H  
ATOM    484  HG3 GLN    31      44.234  24.901  49.695  1.00  0.00           H  
ATOM    485 HE21 GLN    31      44.783  22.170  48.603  1.00  0.00           H  
ATOM    486 HE22 GLN    31      43.993  21.109  49.780  1.00  0.00           H  
ATOM    487  N   VAL    32      43.264  26.384  46.289  1.00  0.00           N  
ATOM    488  CA  VAL    32      43.300  26.343  44.849  1.00  0.00           C  
ATOM    489  C   VAL    32      43.551  24.903  44.371  1.00  0.00           C  
ATOM    490  O   VAL    32      44.451  24.169  44.734  1.00  0.00           O  
ATOM    491  CB  VAL    32      44.363  27.331  44.326  1.00  0.00           C  
ATOM    492  CG1 VAL    32      44.617  27.172  42.828  1.00  0.00           C  
ATOM    493  CG2 VAL    32      43.799  28.765  44.625  1.00  0.00           C  
ATOM    494  H   VAL    32      44.025  26.836  46.777  1.00  0.00           H  
ATOM    495  HA  VAL    32      42.314  26.560  44.437  1.00  0.00           H  
ATOM    496  HB  VAL    32      45.324  27.212  44.826  1.00  0.00           H  
ATOM    497 HG11 VAL    32      45.251  27.925  42.360  1.00  0.00           H  
ATOM    498 HG12 VAL    32      45.074  26.187  42.727  1.00  0.00           H  
ATOM    499 HG13 VAL    32      43.627  27.266  42.381  1.00  0.00           H  
ATOM    500 HG21 VAL    32      42.749  28.756  44.333  1.00  0.00           H  
ATOM    501 HG22 VAL    32      43.885  29.124  45.651  1.00  0.00           H  
ATOM    502 HG23 VAL    32      44.245  29.536  43.997  1.00  0.00           H  
ATOM    503  N   PRO    33      42.683  24.409  43.388  1.00  0.00           N  
ATOM    504  CA  PRO    33      42.697  23.065  42.859  1.00  0.00           C  
ATOM    505  C   PRO    33      43.958  22.591  42.009  1.00  0.00           C  
ATOM    506  O   PRO    33      44.284  21.424  41.894  1.00  0.00           O  
ATOM    507  CD  PRO    33      41.591  25.138  42.732  1.00  0.00           C  
ATOM    508  CG  PRO    33      40.995  24.303  41.619  1.00  0.00           C  
ATOM    509  CB  PRO    33      41.359  22.892  42.030  1.00  0.00           C  
ATOM    510  HD2 PRO    33      41.922  26.102  42.343  1.00  0.00           H  
ATOM    511  HD3 PRO    33      40.796  25.308  43.457  1.00  0.00           H  
ATOM    512  HG2 PRO    33      41.497  24.479  40.668  1.00  0.00           H  
ATOM    513  HG3 PRO    33      39.913  24.433  41.586  1.00  0.00           H  
ATOM    514  HB2 PRO    33      41.485  22.232  41.172  1.00  0.00           H  
ATOM    515  HB3 PRO    33      40.632  22.474  42.726  1.00  0.00           H  
ATOM    516  HA  PRO    33      42.647  22.485  43.780  1.00  0.00           H  
ATOM    517  N   VAL    34      44.677  23.590  41.449  1.00  0.00           N  
ATOM    518  CA  VAL    34      45.762  23.277  40.543  1.00  0.00           C  
ATOM    519  C   VAL    34      47.085  23.812  41.082  1.00  0.00           C  
ATOM    520  O   VAL    34      48.142  23.605  40.431  1.00  0.00           O  
ATOM    521  CB  VAL    34      45.435  24.031  39.201  1.00  0.00           C  
ATOM    522  CG1 VAL    34      44.316  23.297  38.477  1.00  0.00           C  
ATOM    523  CG2 VAL    34      45.017  25.500  39.426  1.00  0.00           C  
ATOM    524  H   VAL    34      44.327  24.525  41.605  1.00  0.00           H  
ATOM    525  HA  VAL    34      45.755  22.211  40.315  1.00  0.00           H  
ATOM    526  HB  VAL    34      46.239  24.130  38.471  1.00  0.00           H  
ATOM    527 HG11 VAL    34      43.372  23.553  38.958  1.00  0.00           H  
ATOM    528 HG12 VAL    34      44.195  23.691  37.467  1.00  0.00           H  
ATOM    529 HG13 VAL    34      44.684  22.274  38.403  1.00  0.00           H  
ATOM    530 HG21 VAL    34      45.766  25.910  40.104  1.00  0.00           H  
ATOM    531 HG22 VAL    34      45.092  25.986  38.454  1.00  0.00           H  
ATOM    532 HG23 VAL    34      44.029  25.653  39.860  1.00  0.00           H  
ATOM    533  N   ASN    35      47.083  24.279  42.337  1.00  0.00           N  
ATOM    534  CA  ASN    35      48.142  24.099  43.300  1.00  0.00           C  
ATOM    535  C   ASN    35      47.519  23.805  44.668  1.00  0.00           C  
ATOM    536  O   ASN    35      47.253  24.779  45.396  1.00  0.00           O  
ATOM    537  CB  ASN    35      49.061  25.330  43.309  1.00  0.00           C  
ATOM    538  CG  ASN    35      50.028  25.482  44.472  1.00  0.00           C  
ATOM    539  OD1 ASN    35      50.163  24.724  45.399  1.00  0.00           O  
ATOM    540  ND2 ASN    35      50.822  26.502  44.479  1.00  0.00           N  
ATOM    541  H   ASN    35      46.172  24.499  42.714  1.00  0.00           H  
ATOM    542  HA  ASN    35      48.646  23.187  42.978  1.00  0.00           H  
ATOM    543  HB2 ASN    35      49.666  25.234  42.408  1.00  0.00           H  
ATOM    544  HB3 ASN    35      48.421  26.200  43.160  1.00  0.00           H  
ATOM    545 HD21 ASN    35      50.784  27.114  43.676  1.00  0.00           H  
ATOM    546 HD22 ASN    35      51.414  26.718  45.269  1.00  0.00           H  
ATOM    547  N   PRO    36      47.452  22.527  45.150  1.00  0.00           N  
ATOM    548  CA  PRO    36      46.684  22.242  46.373  1.00  0.00           C  
ATOM    549  C   PRO    36      47.371  22.659  47.677  1.00  0.00           C  
ATOM    550  O   PRO    36      46.783  22.451  48.753  1.00  0.00           O  
ATOM    551  CD  PRO    36      47.859  21.282  44.505  1.00  0.00           C  
ATOM    552  CG  PRO    36      46.781  20.272  44.973  1.00  0.00           C  
ATOM    553  CB  PRO    36      46.410  20.736  46.404  1.00  0.00           C  
ATOM    554  HD2 PRO    36      48.860  20.980  44.813  1.00  0.00           H  
ATOM    555  HD3 PRO    36      48.042  21.307  43.431  1.00  0.00           H  
ATOM    556  HG2 PRO    36      47.131  19.242  45.040  1.00  0.00           H  
ATOM    557  HG3 PRO    36      45.879  20.278  44.363  1.00  0.00           H  
ATOM    558  HB2 PRO    36      46.982  20.177  47.144  1.00  0.00           H  
ATOM    559  HB3 PRO    36      45.366  20.568  46.668  1.00  0.00           H  
ATOM    560  HA  PRO    36      45.755  22.794  46.234  1.00  0.00           H  
ATOM    561  N   SER    37      48.567  23.261  47.587  1.00  0.00           N  
ATOM    562  CA  SER    37      49.231  23.886  48.733  1.00  0.00           C  
ATOM    563  C   SER    37      48.925  25.415  48.972  1.00  0.00           C  
ATOM    564  O   SER    37      49.218  25.929  50.009  1.00  0.00           O  
ATOM    565  CB  SER    37      50.783  23.863  48.646  1.00  0.00           C  
ATOM    566  OG  SER    37      51.210  22.537  48.328  1.00  0.00           O  
ATOM    567  H   SER    37      48.977  23.447  46.684  1.00  0.00           H  
ATOM    568  HA  SER    37      48.910  23.345  49.623  1.00  0.00           H  
ATOM    569  HB2 SER    37      50.965  24.548  47.819  1.00  0.00           H  
ATOM    570  HB3 SER    37      51.229  24.265  49.556  1.00  0.00           H  
ATOM    571  HG  SER    37      50.950  22.336  47.426  1.00  0.00           H  
ATOM    572  N   LEU    38      48.514  26.126  47.916  1.00  0.00           N  
ATOM    573  CA  LEU    38      48.178  27.549  47.863  1.00  0.00           C  
ATOM    574  C   LEU    38      46.746  27.725  48.353  1.00  0.00           C  
ATOM    575  O   LEU    38      45.830  27.061  47.890  1.00  0.00           O  
ATOM    576  CB  LEU    38      48.173  28.091  46.375  1.00  0.00           C  
ATOM    577  CG  LEU    38      47.862  29.592  46.224  1.00  0.00           C  
ATOM    578  CD1 LEU    38      48.824  30.423  47.066  1.00  0.00           C  
ATOM    579  CD2 LEU    38      47.973  30.015  44.771  1.00  0.00           C  
ATOM    580  H   LEU    38      48.266  25.624  47.076  1.00  0.00           H  
ATOM    581  HA  LEU    38      48.910  28.071  48.479  1.00  0.00           H  
ATOM    582  HB2 LEU    38      49.199  27.888  46.068  1.00  0.00           H  
ATOM    583  HB3 LEU    38      47.549  27.473  45.730  1.00  0.00           H  
ATOM    584  HG  LEU    38      46.855  29.814  46.578  1.00  0.00           H  
ATOM    585 HD11 LEU    38      49.761  30.485  46.512  1.00  0.00           H  
ATOM    586 HD12 LEU    38      48.455  31.448  47.110  1.00  0.00           H  
ATOM    587 HD13 LEU    38      48.910  30.080  48.097  1.00  0.00           H  
ATOM    588 HD21 LEU    38      47.836  31.096  44.766  1.00  0.00           H  
ATOM    589 HD22 LEU    38      48.838  29.634  44.228  1.00  0.00           H  
ATOM    590 HD23 LEU    38      47.117  29.620  44.224  1.00  0.00           H  
ATOM    591  N   TYR    39      46.537  28.590  49.361  1.00  0.00           N  
ATOM    592  CA  TYR    39      45.294  29.032  49.977  1.00  0.00           C  
ATOM    593  C   TYR    39      45.174  30.546  49.799  1.00  0.00           C  
ATOM    594  O   TYR    39      46.172  31.317  49.669  1.00  0.00           O  
ATOM    595  CB  TYR    39      45.204  28.583  51.468  1.00  0.00           C  
ATOM    596  CG  TYR    39      45.288  27.138  51.715  1.00  0.00           C  
ATOM    597  CD1 TYR    39      46.522  26.467  51.702  1.00  0.00           C  
ATOM    598  CE1 TYR    39      46.464  25.088  51.964  1.00  0.00           C  
ATOM    599  CZ  TYR    39      45.313  24.336  52.388  1.00  0.00           C  
ATOM    600  OH  TYR    39      45.334  23.063  52.911  1.00  0.00           O  
ATOM    601  CE2 TYR    39      44.102  25.045  52.503  1.00  0.00           C  
ATOM    602  CD2 TYR    39      44.084  26.411  52.037  1.00  0.00           C  
ATOM    603  H   TYR    39      47.368  29.121  49.577  1.00  0.00           H  
ATOM    604  HA  TYR    39      44.448  28.550  49.486  1.00  0.00           H  
ATOM    605  HB2 TYR    39      46.010  29.116  51.972  1.00  0.00           H  
ATOM    606  HB3 TYR    39      44.287  28.939  51.937  1.00  0.00           H  
ATOM    607  HD1 TYR    39      47.481  26.959  51.632  1.00  0.00           H  
ATOM    608  HE1 TYR    39      47.382  24.532  51.843  1.00  0.00           H  
ATOM    609  HH  TYR    39      44.469  22.876  53.284  1.00  0.00           H  
ATOM    610  HE2 TYR    39      43.177  24.595  52.832  1.00  0.00           H  
ATOM    611  HD2 TYR    39      43.190  27.017  52.041  1.00  0.00           H  
ATOM    612  N   LEU    40      43.905  31.050  49.660  1.00  0.00           N  
ATOM    613  CA  LEU    40      43.613  32.496  49.768  1.00  0.00           C  
ATOM    614  C   LEU    40      43.288  33.073  51.135  1.00  0.00           C  
ATOM    615  O   LEU    40      42.622  32.433  51.945  1.00  0.00           O  
ATOM    616  CB  LEU    40      42.313  32.687  48.996  1.00  0.00           C  
ATOM    617  CG  LEU    40      42.421  32.236  47.505  1.00  0.00           C  
ATOM    618  CD1 LEU    40      41.061  32.545  46.868  1.00  0.00           C  
ATOM    619  CD2 LEU    40      43.539  32.882  46.694  1.00  0.00           C  
ATOM    620  H   LEU    40      43.101  30.456  49.803  1.00  0.00           H  
ATOM    621  HA  LEU    40      44.403  33.082  49.298  1.00  0.00           H  
ATOM    622  HB2 LEU    40      41.497  32.065  49.363  1.00  0.00           H  
ATOM    623  HB3 LEU    40      41.993  33.728  48.950  1.00  0.00           H  
ATOM    624  HG  LEU    40      42.526  31.151  47.495  1.00  0.00           H  
ATOM    625 HD11 LEU    40      40.271  32.321  47.585  1.00  0.00           H  
ATOM    626 HD12 LEU    40      40.936  33.623  46.758  1.00  0.00           H  
ATOM    627 HD13 LEU    40      40.984  32.166  45.850  1.00  0.00           H  
ATOM    628 HD21 LEU    40      43.391  33.960  46.625  1.00  0.00           H  
ATOM    629 HD22 LEU    40      44.538  32.683  47.081  1.00  0.00           H  
ATOM    630 HD23 LEU    40      43.468  32.376  45.731  1.00  0.00           H  
ATOM    631  N   ILE    41      43.733  34.298  51.446  1.00  0.00           N  
ATOM    632  CA  ILE    41      43.562  34.905  52.726  1.00  0.00           C  
ATOM    633  C   ILE    41      43.173  36.398  52.725  1.00  0.00           C  
ATOM    634  O   ILE    41      43.844  37.163  51.986  1.00  0.00           O  
ATOM    635  CB  ILE    41      44.937  34.598  53.462  1.00  0.00           C  
ATOM    636  CG2 ILE    41      45.019  35.270  54.825  1.00  0.00           C  
ATOM    637  CG1 ILE    41      45.384  33.106  53.493  1.00  0.00           C  
ATOM    638  CD1 ILE    41      46.350  32.735  52.393  1.00  0.00           C  
ATOM    639  H   ILE    41      44.229  34.901  50.806  1.00  0.00           H  
ATOM    640  HA  ILE    41      42.767  34.355  53.230  1.00  0.00           H  
ATOM    641  HB  ILE    41      45.747  35.077  52.912  1.00  0.00           H  
ATOM    642 HG21 ILE    41      45.961  35.135  55.356  1.00  0.00           H  
ATOM    643 HG22 ILE    41      44.910  36.353  54.754  1.00  0.00           H  
ATOM    644 HG23 ILE    41      44.229  34.883  55.468  1.00  0.00           H  
ATOM    645 HG12 ILE    41      45.969  32.948  54.400  1.00  0.00           H  
ATOM    646 HG13 ILE    41      44.539  32.417  53.484  1.00  0.00           H  
ATOM    647 HD11 ILE    41      45.884  32.871  51.417  1.00  0.00           H  
ATOM    648 HD12 ILE    41      47.362  33.139  52.401  1.00  0.00           H  
ATOM    649 HD13 ILE    41      46.418  31.660  52.564  1.00  0.00           H  
ATOM    650  N   LYS    42      42.208  36.809  53.512  1.00  0.00           N  
ATOM    651  CA  LYS    42      41.796  38.207  53.719  1.00  0.00           C  
ATOM    652  C   LYS    42      42.512  38.621  54.980  1.00  0.00           C  
ATOM    653  O   LYS    42      42.589  37.940  56.039  1.00  0.00           O  
ATOM    654  CB  LYS    42      40.263  38.223  53.785  1.00  0.00           C  
ATOM    655  CG  LYS    42      39.741  39.581  54.088  1.00  0.00           C  
ATOM    656  CD  LYS    42      40.233  40.658  53.136  1.00  0.00           C  
ATOM    657  CE  LYS    42      39.270  41.873  53.193  1.00  0.00           C  
ATOM    658  NZ  LYS    42      39.452  42.688  54.468  1.00  0.00           N1+
ATOM    659  H   LYS    42      41.636  36.149  54.018  1.00  0.00           H  
ATOM    660  HA  LYS    42      42.166  38.856  52.925  1.00  0.00           H  
ATOM    661  HB2 LYS    42      39.975  37.910  52.782  1.00  0.00           H  
ATOM    662  HB3 LYS    42      39.958  37.719  54.702  1.00  0.00           H  
ATOM    663  HG2 LYS    42      38.657  39.537  53.991  1.00  0.00           H  
ATOM    664  HG3 LYS    42      40.123  39.851  55.073  1.00  0.00           H  
ATOM    665  HD2 LYS    42      41.235  41.035  53.343  1.00  0.00           H  
ATOM    666  HD3 LYS    42      40.276  40.246  52.128  1.00  0.00           H  
ATOM    667  HE2 LYS    42      39.620  42.516  52.385  1.00  0.00           H  
ATOM    668  HE3 LYS    42      38.244  41.579  52.973  1.00  0.00           H  
ATOM    669  HZ1 LYS    42      40.357  43.114  54.608  1.00  0.00           H  
ATOM    670  HZ2 LYS    42      38.965  43.565  54.352  1.00  0.00           H  
ATOM    671  HZ3 LYS    42      39.048  42.331  55.321  1.00  0.00           H  
ATOM    672  N   TYR    43      43.116  39.796  54.883  1.00  0.00           N  
ATOM    673  CA  TYR    43      43.805  40.447  56.036  1.00  0.00           C  
ATOM    674  C   TYR    43      43.003  41.549  56.665  1.00  0.00           C  
ATOM    675  O   TYR    43      42.551  42.413  55.938  1.00  0.00           O  
ATOM    676  CB  TYR    43      45.253  40.899  55.543  1.00  0.00           C  
ATOM    677  CG  TYR    43      46.239  39.746  55.446  1.00  0.00           C  
ATOM    678  CD1 TYR    43      46.574  39.232  54.232  1.00  0.00           C  
ATOM    679  CE1 TYR    43      47.397  38.085  54.122  1.00  0.00           C  
ATOM    680  CZ  TYR    43      47.815  37.411  55.304  1.00  0.00           C  
ATOM    681  OH  TYR    43      48.501  36.243  55.199  1.00  0.00           O  
ATOM    682  CE2 TYR    43      47.427  37.962  56.573  1.00  0.00           C  
ATOM    683  CD2 TYR    43      46.619  39.139  56.638  1.00  0.00           C  
ATOM    684  H   TYR    43      43.135  40.251  53.982  1.00  0.00           H  
ATOM    685  HA  TYR    43      43.874  39.719  56.844  1.00  0.00           H  
ATOM    686  HB2 TYR    43      45.237  41.463  54.610  1.00  0.00           H  
ATOM    687  HB3 TYR    43      45.652  41.517  56.347  1.00  0.00           H  
ATOM    688  HD1 TYR    43      46.357  39.837  53.365  1.00  0.00           H  
ATOM    689  HE1 TYR    43      47.445  37.590  53.164  1.00  0.00           H  
ATOM    690  HH  TYR    43      48.741  35.848  56.041  1.00  0.00           H  
ATOM    691  HE2 TYR    43      47.635  37.434  57.491  1.00  0.00           H  
ATOM    692  HD2 TYR    43      46.282  39.648  57.529  1.00  0.00           H  
ATOM    693  N   ASP    44      42.702  41.393  57.976  1.00  0.00           N  
ATOM    694  CA  ASP    44      41.866  42.287  58.838  1.00  0.00           C  
ATOM    695  C   ASP    44      42.514  43.702  58.675  1.00  0.00           C  
ATOM    696  O   ASP    44      43.575  43.986  59.183  1.00  0.00           O  
ATOM    697  CB  ASP    44      41.927  41.760  60.300  1.00  0.00           C  
ATOM    698  CG  ASP    44      40.831  40.806  60.717  1.00  0.00           C  
ATOM    699  OD1 ASP    44      39.881  40.497  59.972  1.00  0.00           O  
ATOM    700  OD2 ASP    44      41.025  40.297  61.872  1.00  0.00           O1-
ATOM    701  H   ASP    44      43.298  40.657  58.328  1.00  0.00           H  
ATOM    702  HA  ASP    44      40.814  42.187  58.573  1.00  0.00           H  
ATOM    703  HB2 ASP    44      42.916  41.311  60.389  1.00  0.00           H  
ATOM    704  HB3 ASP    44      41.924  42.568  61.031  1.00  0.00           H  
ATOM    705  N   GLY    45      41.807  44.582  58.041  1.00  0.00           N  
ATOM    706  CA  GLY    45      42.261  45.932  57.737  1.00  0.00           C  
ATOM    707  C   GLY    45      42.819  46.163  56.277  1.00  0.00           C  
ATOM    708  O   GLY    45      42.974  47.281  55.798  1.00  0.00           O  
ATOM    709  H   GLY    45      40.962  44.231  57.611  1.00  0.00           H  
ATOM    710  HA2 GLY    45      41.483  46.677  57.903  1.00  0.00           H  
ATOM    711  HA3 GLY    45      43.032  46.159  58.474  1.00  0.00           H  
ATOM    712  N   PHE    46      43.103  45.136  55.490  1.00  0.00           N  
ATOM    713  CA  PHE    46      43.431  45.242  54.017  1.00  0.00           C  
ATOM    714  C   PHE    46      42.259  44.647  53.154  1.00  0.00           C  
ATOM    715  O   PHE    46      41.696  43.660  53.547  1.00  0.00           O  
ATOM    716  CB  PHE    46      44.911  44.746  53.666  1.00  0.00           C  
ATOM    717  CG  PHE    46      46.100  45.468  54.243  1.00  0.00           C  
ATOM    718  CD1 PHE    46      46.279  45.595  55.652  1.00  0.00           C  
ATOM    719  CE1 PHE    46      47.387  46.269  56.184  1.00  0.00           C  
ATOM    720  CZ  PHE    46      48.325  46.951  55.322  1.00  0.00           C  
ATOM    721  CE2 PHE    46      48.168  46.781  53.932  1.00  0.00           C  
ATOM    722  CD2 PHE    46      47.096  46.016  53.385  1.00  0.00           C  
ATOM    723  H   PHE    46      42.873  44.198  55.787  1.00  0.00           H  
ATOM    724  HA  PHE    46      43.447  46.304  53.772  1.00  0.00           H  
ATOM    725  HB2 PHE    46      44.966  43.713  54.010  1.00  0.00           H  
ATOM    726  HB3 PHE    46      44.961  44.666  52.580  1.00  0.00           H  
ATOM    727  HD1 PHE    46      45.665  45.080  56.376  1.00  0.00           H  
ATOM    728  HE1 PHE    46      47.708  46.126  57.205  1.00  0.00           H  
ATOM    729  HZ  PHE    46      49.170  47.471  55.749  1.00  0.00           H  
ATOM    730  HE2 PHE    46      48.772  47.257  53.174  1.00  0.00           H  
ATOM    731  HD2 PHE    46      46.893  45.871  52.334  1.00  0.00           H  
ATOM    732  N   ASP    47      41.785  45.354  52.159  1.00  0.00           N  
ATOM    733  CA  ASP    47      40.495  44.921  51.532  1.00  0.00           C  
ATOM    734  C   ASP    47      40.629  43.896  50.403  1.00  0.00           C  
ATOM    735  O   ASP    47      39.655  43.220  50.142  1.00  0.00           O  
ATOM    736  CB  ASP    47      39.606  46.087  51.024  1.00  0.00           C  
ATOM    737  CG  ASP    47      39.378  47.237  52.011  1.00  0.00           C  
ATOM    738  OD1 ASP    47      39.029  48.347  51.542  1.00  0.00           O  
ATOM    739  OD2 ASP    47      39.373  47.044  53.207  1.00  0.00           O1-
ATOM    740  H   ASP    47      42.336  45.984  51.595  1.00  0.00           H  
ATOM    741  HA  ASP    47      39.896  44.523  52.351  1.00  0.00           H  
ATOM    742  HB2 ASP    47      40.058  46.555  50.149  1.00  0.00           H  
ATOM    743  HB3 ASP    47      38.637  45.616  50.856  1.00  0.00           H  
ATOM    744  N   CYS    48      41.784  43.748  49.844  1.00  0.00           N  
ATOM    745  CA  CYS    48      42.112  42.685  48.831  1.00  0.00           C  
ATOM    746  C   CYS    48      42.207  41.284  49.449  1.00  0.00           C  
ATOM    747  O   CYS    48      42.606  41.184  50.635  1.00  0.00           O  
ATOM    748  CB  CYS    48      43.575  42.945  48.274  1.00  0.00           C  
ATOM    749  SG  CYS    48      44.036  41.711  46.989  1.00  0.00           S  
ATOM    750  H   CYS    48      42.663  44.153  50.134  1.00  0.00           H  
ATOM    751  HA  CYS    48      41.450  42.737  47.966  1.00  0.00           H  
ATOM    752  HB2 CYS    48      43.560  43.977  47.923  1.00  0.00           H  
ATOM    753  HB3 CYS    48      44.304  42.933  49.085  1.00  0.00           H  
ATOM    754  HG  CYS    48      43.006  41.618  46.143  1.00  0.00           H  
ATOM    755  N   VAL    49      41.784  40.319  48.640  1.00  0.00           N  
ATOM    756  CA  VAL    49      42.101  38.906  48.873  1.00  0.00           C  
ATOM    757  C   VAL    49      43.515  38.580  48.258  1.00  0.00           C  
ATOM    758  O   VAL    49      43.847  38.771  47.124  1.00  0.00           O  
ATOM    759  CB  VAL    49      41.071  37.990  48.278  1.00  0.00           C  
ATOM    760  CG1 VAL    49      41.337  36.457  48.369  1.00  0.00           C  
ATOM    761  CG2 VAL    49      39.673  38.247  48.997  1.00  0.00           C  
ATOM    762  H   VAL    49      41.470  40.500  47.697  1.00  0.00           H  
ATOM    763  HA  VAL    49      42.064  38.683  49.940  1.00  0.00           H  
ATOM    764  HB  VAL    49      40.969  38.214  47.217  1.00  0.00           H  
ATOM    765 HG11 VAL    49      42.288  36.233  47.887  1.00  0.00           H  
ATOM    766 HG12 VAL    49      41.503  36.112  49.390  1.00  0.00           H  
ATOM    767 HG13 VAL    49      40.555  35.883  47.872  1.00  0.00           H  
ATOM    768 HG21 VAL    49      39.841  37.941  50.029  1.00  0.00           H  
ATOM    769 HG22 VAL    49      39.382  39.297  48.986  1.00  0.00           H  
ATOM    770 HG23 VAL    49      38.846  37.608  48.687  1.00  0.00           H  
ATOM    771  N   TYR    50      44.318  38.017  49.185  1.00  0.00           N  
ATOM    772  CA  TYR    50      45.673  37.536  48.922  1.00  0.00           C  
ATOM    773  C   TYR    50      45.815  35.998  48.766  1.00  0.00           C  
ATOM    774  O   TYR    50      44.837  35.283  49.048  1.00  0.00           O  
ATOM    775  CB  TYR    50      46.510  38.084  50.117  1.00  0.00           C  
ATOM    776  CG  TYR    50      46.632  39.622  50.148  1.00  0.00           C  
ATOM    777  CD1 TYR    50      45.770  40.415  50.952  1.00  0.00           C  
ATOM    778  CE1 TYR    50      45.821  41.811  50.871  1.00  0.00           C  
ATOM    779  CZ  TYR    50      46.859  42.435  50.141  1.00  0.00           C  
ATOM    780  OH  TYR    50      46.794  43.766  50.065  1.00  0.00           O  
ATOM    781  CE2 TYR    50      47.725  41.677  49.332  1.00  0.00           C  
ATOM    782  CD2 TYR    50      47.589  40.258  49.295  1.00  0.00           C  
ATOM    783  H   TYR    50      43.873  37.832  50.073  1.00  0.00           H  
ATOM    784  HA  TYR    50      45.990  37.977  47.977  1.00  0.00           H  
ATOM    785  HB2 TYR    50      46.054  37.706  51.031  1.00  0.00           H  
ATOM    786  HB3 TYR    50      47.533  37.709  50.154  1.00  0.00           H  
ATOM    787  HD1 TYR    50      45.065  39.902  51.589  1.00  0.00           H  
ATOM    788  HE1 TYR    50      45.091  42.418  51.388  1.00  0.00           H  
ATOM    789  HH  TYR    50      47.648  44.188  50.189  1.00  0.00           H  
ATOM    790  HE2 TYR    50      48.458  42.149  48.695  1.00  0.00           H  
ATOM    791  HD2 TYR    50      48.149  39.708  48.553  1.00  0.00           H  
ATOM    792  N   GLY    51      46.968  35.454  48.449  1.00  0.00           N  
ATOM    793  CA  GLY    51      47.249  34.030  48.519  1.00  0.00           C  
ATOM    794  C   GLY    51      48.634  33.681  49.103  1.00  0.00           C  
ATOM    795  O   GLY    51      49.602  34.414  48.791  1.00  0.00           O  
ATOM    796  H   GLY    51      47.714  36.090  48.208  1.00  0.00           H  
ATOM    797  HA2 GLY    51      46.482  33.485  49.070  1.00  0.00           H  
ATOM    798  HA3 GLY    51      47.251  33.595  47.519  1.00  0.00           H  
ATOM    799  N   LEU    52      48.683  32.688  50.019  1.00  0.00           N  
ATOM    800  CA  LEU    52      49.907  32.114  50.551  1.00  0.00           C  
ATOM    801  C   LEU    52      49.834  30.592  50.540  1.00  0.00           C  
ATOM    802  O   LEU    52      48.764  30.022  50.668  1.00  0.00           O  
ATOM    803  CB  LEU    52      50.199  32.579  51.951  1.00  0.00           C  
ATOM    804  CG  LEU    52      50.611  34.050  52.005  1.00  0.00           C  
ATOM    805  CD1 LEU    52      50.732  34.405  53.513  1.00  0.00           C  
ATOM    806  CD2 LEU    52      51.972  34.204  51.219  1.00  0.00           C  
ATOM    807  H   LEU    52      47.811  32.217  50.213  1.00  0.00           H  
ATOM    808  HA  LEU    52      50.715  32.321  49.849  1.00  0.00           H  
ATOM    809  HB2 LEU    52      49.300  32.355  52.525  1.00  0.00           H  
ATOM    810  HB3 LEU    52      50.963  31.949  52.405  1.00  0.00           H  
ATOM    811  HG  LEU    52      49.817  34.667  51.584  1.00  0.00           H  
ATOM    812 HD11 LEU    52      51.402  33.803  54.127  1.00  0.00           H  
ATOM    813 HD12 LEU    52      51.099  35.430  53.558  1.00  0.00           H  
ATOM    814 HD13 LEU    52      49.704  34.460  53.872  1.00  0.00           H  
ATOM    815 HD21 LEU    52      52.681  33.435  51.526  1.00  0.00           H  
ATOM    816 HD22 LEU    52      51.886  34.131  50.134  1.00  0.00           H  
ATOM    817 HD23 LEU    52      52.453  35.150  51.465  1.00  0.00           H  
ATOM    818  N   GLU    53      50.970  29.949  50.579  1.00  0.00           N  
ATOM    819  CA  GLU    53      51.256  28.552  50.844  1.00  0.00           C  
ATOM    820  C   GLU    53      51.515  28.316  52.326  1.00  0.00           C  
ATOM    821  O   GLU    53      52.635  28.425  52.766  1.00  0.00           O  
ATOM    822  CB  GLU    53      52.401  27.971  49.990  1.00  0.00           C  
ATOM    823  CG  GLU    53      52.103  28.064  48.475  1.00  0.00           C  
ATOM    824  CD  GLU    53      53.087  27.368  47.601  1.00  0.00           C  
ATOM    825  OE1 GLU    53      52.922  27.267  46.355  1.00  0.00           O  
ATOM    826  OE2 GLU    53      54.106  26.917  48.105  1.00  0.00           O1-
ATOM    827  H   GLU    53      51.684  30.634  50.373  1.00  0.00           H  
ATOM    828  HA  GLU    53      50.358  28.002  50.566  1.00  0.00           H  
ATOM    829  HB2 GLU    53      53.289  28.555  50.229  1.00  0.00           H  
ATOM    830  HB3 GLU    53      52.526  26.938  50.315  1.00  0.00           H  
ATOM    831  HG2 GLU    53      51.105  27.694  48.236  1.00  0.00           H  
ATOM    832  HG3 GLU    53      52.059  29.120  48.211  1.00  0.00           H  
ATOM    833  N   LEU    54      50.451  28.229  53.155  1.00  0.00           N  
ATOM    834  CA  LEU    54      50.588  28.469  54.564  1.00  0.00           C  
ATOM    835  C   LEU    54      51.513  27.531  55.353  1.00  0.00           C  
ATOM    836  O   LEU    54      52.143  27.999  56.314  1.00  0.00           O  
ATOM    837  CB  LEU    54      49.214  28.613  55.177  1.00  0.00           C  
ATOM    838  CG  LEU    54      48.301  29.769  54.795  1.00  0.00           C  
ATOM    839  CD1 LEU    54      46.927  29.433  55.323  1.00  0.00           C  
ATOM    840  CD2 LEU    54      48.861  31.077  55.331  1.00  0.00           C  
ATOM    841  H   LEU    54      49.570  28.536  52.770  1.00  0.00           H  
ATOM    842  HA  LEU    54      51.021  29.463  54.679  1.00  0.00           H  
ATOM    843  HB2 LEU    54      48.734  27.662  54.945  1.00  0.00           H  
ATOM    844  HB3 LEU    54      49.288  28.690  56.262  1.00  0.00           H  
ATOM    845  HG  LEU    54      48.212  29.853  53.712  1.00  0.00           H  
ATOM    846 HD11 LEU    54      46.877  29.527  56.408  1.00  0.00           H  
ATOM    847 HD12 LEU    54      46.307  30.187  54.839  1.00  0.00           H  
ATOM    848 HD13 LEU    54      46.544  28.477  54.968  1.00  0.00           H  
ATOM    849 HD21 LEU    54      48.622  31.124  56.394  1.00  0.00           H  
ATOM    850 HD22 LEU    54      49.914  31.299  55.162  1.00  0.00           H  
ATOM    851 HD23 LEU    54      48.151  31.813  54.953  1.00  0.00           H  
ATOM    852  N   ASN    55      51.576  26.268  54.955  1.00  0.00           N  
ATOM    853  CA  ASN    55      52.378  25.160  55.609  1.00  0.00           C  
ATOM    854  C   ASN    55      53.753  24.781  54.944  1.00  0.00           C  
ATOM    855  O   ASN    55      54.244  23.672  55.154  1.00  0.00           O  
ATOM    856  CB  ASN    55      51.458  23.968  55.795  1.00  0.00           C  
ATOM    857  CG  ASN    55      50.254  24.309  56.669  1.00  0.00           C  
ATOM    858  OD1 ASN    55      49.112  24.264  56.266  1.00  0.00           O  
ATOM    859  ND2 ASN    55      50.421  24.706  57.944  1.00  0.00           N  
ATOM    860  H   ASN    55      50.958  25.946  54.224  1.00  0.00           H  
ATOM    861  HA  ASN    55      52.769  25.525  56.559  1.00  0.00           H  
ATOM    862  HB2 ASN    55      51.177  23.724  54.770  1.00  0.00           H  
ATOM    863  HB3 ASN    55      52.095  23.209  56.249  1.00  0.00           H  
ATOM    864 HD21 ASN    55      51.304  24.666  58.433  1.00  0.00           H  
ATOM    865 HD22 ASN    55      49.598  25.089  58.387  1.00  0.00           H  
ATOM    866  N   LYS    56      54.160  25.661  53.998  1.00  0.00           N  
ATOM    867  CA  LYS    56      55.142  25.322  53.009  1.00  0.00           C  
ATOM    868  C   LYS    56      56.016  26.485  52.579  1.00  0.00           C  
ATOM    869  O   LYS    56      57.221  26.229  52.412  1.00  0.00           O  
ATOM    870  CB  LYS    56      54.356  24.820  51.835  1.00  0.00           C  
ATOM    871  CG  LYS    56      55.157  24.366  50.575  1.00  0.00           C  
ATOM    872  CD  LYS    56      54.233  24.016  49.366  1.00  0.00           C  
ATOM    873  CE  LYS    56      55.111  23.675  48.197  1.00  0.00           C  
ATOM    874  NZ  LYS    56      55.819  24.859  47.732  1.00  0.00           N1+
ATOM    875  H   LYS    56      53.503  26.393  53.772  1.00  0.00           H  
ATOM    876  HA  LYS    56      55.884  24.653  53.447  1.00  0.00           H  
ATOM    877  HB2 LYS    56      53.795  23.907  52.032  1.00  0.00           H  
ATOM    878  HB3 LYS    56      53.706  25.632  51.509  1.00  0.00           H  
ATOM    879  HG2 LYS    56      55.895  25.147  50.388  1.00  0.00           H  
ATOM    880  HG3 LYS    56      55.754  23.504  50.873  1.00  0.00           H  
ATOM    881  HD2 LYS    56      53.565  23.232  49.720  1.00  0.00           H  
ATOM    882  HD3 LYS    56      53.575  24.838  49.084  1.00  0.00           H  
ATOM    883  HE2 LYS    56      55.872  22.926  48.415  1.00  0.00           H  
ATOM    884  HE3 LYS    56      54.498  23.356  47.354  1.00  0.00           H  
ATOM    885  HZ1 LYS    56      55.184  25.629  47.578  1.00  0.00           H  
ATOM    886  HZ2 LYS    56      56.546  25.048  48.407  1.00  0.00           H  
ATOM    887  HZ3 LYS    56      56.152  24.707  46.791  1.00  0.00           H  
ATOM    888  N   ASP    57      55.590  27.747  52.445  1.00  0.00           N  
ATOM    889  CA  ASP    57      56.512  28.946  52.304  1.00  0.00           C  
ATOM    890  C   ASP    57      57.310  29.223  53.559  1.00  0.00           C  
ATOM    891  O   ASP    57      56.787  29.124  54.664  1.00  0.00           O  
ATOM    892  CB  ASP    57      55.434  30.029  52.161  1.00  0.00           C  
ATOM    893  CG  ASP    57      55.852  31.271  51.405  1.00  0.00           C  
ATOM    894  OD1 ASP    57      57.062  31.573  51.388  1.00  0.00           O  
ATOM    895  OD2 ASP    57      54.939  31.942  50.845  1.00  0.00           O1-
ATOM    896  H   ASP    57      54.644  27.902  52.764  1.00  0.00           H  
ATOM    897  HA  ASP    57      57.182  28.947  51.444  1.00  0.00           H  
ATOM    898  HB2 ASP    57      54.555  29.733  51.587  1.00  0.00           H  
ATOM    899  HB3 ASP    57      55.102  30.221  53.181  1.00  0.00           H  
ATOM    900  N   GLU    58      58.515  29.753  53.399  1.00  0.00           N  
ATOM    901  CA  GLU    58      59.400  30.192  54.444  1.00  0.00           C  
ATOM    902  C   GLU    58      59.005  31.564  54.918  1.00  0.00           C  
ATOM    903  O   GLU    58      59.183  31.880  56.080  1.00  0.00           O  
ATOM    904  CB  GLU    58      60.947  30.169  54.017  1.00  0.00           C  
ATOM    905  CG  GLU    58      61.855  29.891  55.243  1.00  0.00           C  
ATOM    906  CD  GLU    58      63.252  30.601  55.062  1.00  0.00           C  
ATOM    907  OE1 GLU    58      63.858  30.477  53.994  1.00  0.00           O  
ATOM    908  OE2 GLU    58      63.825  30.898  56.087  1.00  0.00           O1-
ATOM    909  H   GLU    58      58.841  29.871  52.450  1.00  0.00           H  
ATOM    910  HA  GLU    58      59.243  29.550  55.311  1.00  0.00           H  
ATOM    911  HB2 GLU    58      61.001  29.418  53.229  1.00  0.00           H  
ATOM    912  HB3 GLU    58      61.210  31.163  53.653  1.00  0.00           H  
ATOM    913  HG2 GLU    58      61.520  30.299  56.196  1.00  0.00           H  
ATOM    914  HG3 GLU    58      61.940  28.808  55.333  1.00  0.00           H  
ATOM    915  N   ARG    59      58.364  32.448  54.104  1.00  0.00           N  
ATOM    916  CA  ARG    59      57.991  33.801  54.439  1.00  0.00           C  
ATOM    917  C   ARG    59      56.895  33.908  55.559  1.00  0.00           C  
ATOM    918  O   ARG    59      56.813  34.932  56.234  1.00  0.00           O  
ATOM    919  CB  ARG    59      57.350  34.381  53.154  1.00  0.00           C  
ATOM    920  CG  ARG    59      58.286  34.452  52.025  1.00  0.00           C  
ATOM    921  CD  ARG    59      57.705  34.994  50.659  1.00  0.00           C  
ATOM    922  NE  ARG    59      56.788  34.082  50.015  1.00  0.00           N  
ATOM    923  CZ  ARG    59      56.569  33.921  48.711  1.00  0.00           C  
ATOM    924  NH1 ARG    59      57.126  34.623  47.723  1.00  0.00           N  
ATOM    925  NH2 ARG    59      55.809  32.895  48.348  1.00  0.00           N1+
ATOM    926  H   ARG    59      58.266  32.138  53.147  1.00  0.00           H  
ATOM    927  HA  ARG    59      58.901  34.352  54.676  1.00  0.00           H  
ATOM    928  HB2 ARG    59      56.545  33.696  52.887  1.00  0.00           H  
ATOM    929  HB3 ARG    59      57.049  35.387  53.447  1.00  0.00           H  
ATOM    930  HG2 ARG    59      59.034  35.191  52.313  1.00  0.00           H  
ATOM    931  HG3 ARG    59      58.946  33.630  51.749  1.00  0.00           H  
ATOM    932  HD2 ARG    59      57.392  36.037  50.603  1.00  0.00           H  
ATOM    933  HD3 ARG    59      58.596  35.119  50.044  1.00  0.00           H  
ATOM    934  HE  ARG    59      56.356  33.345  50.553  1.00  0.00           H  
ATOM    935 HH11 ARG    59      57.893  35.269  47.845  1.00  0.00           H  
ATOM    936 HH12 ARG    59      57.106  34.248  46.785  1.00  0.00           H  
ATOM    937 HH21 ARG    59      55.571  32.166  49.005  1.00  0.00           H  
ATOM    938 HH22 ARG    59      55.697  32.709  47.362  1.00  0.00           H  
ATOM    939  N   VAL    60      56.001  32.886  55.721  1.00  0.00           N  
ATOM    940  CA  VAL    60      55.300  32.668  57.013  1.00  0.00           C  
ATOM    941  C   VAL    60      56.200  32.226  58.186  1.00  0.00           C  
ATOM    942  O   VAL    60      56.973  31.300  58.086  1.00  0.00           O  
ATOM    943  CB  VAL    60      54.196  31.632  56.867  1.00  0.00           C  
ATOM    944  CG1 VAL    60      53.401  31.363  58.113  1.00  0.00           C  
ATOM    945  CG2 VAL    60      53.214  31.896  55.638  1.00  0.00           C  
ATOM    946  H   VAL    60      55.989  32.185  54.994  1.00  0.00           H  
ATOM    947  HA  VAL    60      54.805  33.584  57.335  1.00  0.00           H  
ATOM    948  HB  VAL    60      54.755  30.712  56.698  1.00  0.00           H  
ATOM    949 HG11 VAL    60      52.881  32.256  58.461  1.00  0.00           H  
ATOM    950 HG12 VAL    60      52.590  30.666  57.900  1.00  0.00           H  
ATOM    951 HG13 VAL    60      53.957  30.854  58.900  1.00  0.00           H  
ATOM    952 HG21 VAL    60      52.624  32.790  55.838  1.00  0.00           H  
ATOM    953 HG22 VAL    60      53.743  32.137  54.716  1.00  0.00           H  
ATOM    954 HG23 VAL    60      52.551  31.034  55.563  1.00  0.00           H  
ATOM    955  N   SER    61      56.070  32.867  59.346  1.00  0.00           N  
ATOM    956  CA  SER    61      56.561  32.372  60.648  1.00  0.00           C  
ATOM    957  C   SER    61      55.504  32.496  61.777  1.00  0.00           C  
ATOM    958  O   SER    61      54.522  33.249  61.600  1.00  0.00           O  
ATOM    959  CB  SER    61      57.894  33.104  60.876  1.00  0.00           C  
ATOM    960  OG  SER    61      57.576  34.441  61.205  1.00  0.00           O  
ATOM    961  H   SER    61      55.379  33.601  59.406  1.00  0.00           H  
ATOM    962  HA  SER    61      56.805  31.319  60.506  1.00  0.00           H  
ATOM    963  HB2 SER    61      58.340  32.632  61.752  1.00  0.00           H  
ATOM    964  HB3 SER    61      58.598  32.901  60.069  1.00  0.00           H  
ATOM    965  HG  SER    61      57.669  34.938  60.388  1.00  0.00           H  
ATOM    966  N   ALA    62      55.570  31.718  62.873  1.00  0.00           N  
ATOM    967  CA  ALA    62      54.675  31.882  64.045  1.00  0.00           C  
ATOM    968  C   ALA    62      53.191  31.632  63.683  1.00  0.00           C  
ATOM    969  O   ALA    62      52.383  32.176  64.458  1.00  0.00           O  
ATOM    970  CB  ALA    62      55.062  33.210  64.753  1.00  0.00           C  
ATOM    971  H   ALA    62      56.280  31.004  62.949  1.00  0.00           H  
ATOM    972  HA  ALA    62      54.866  31.055  64.729  1.00  0.00           H  
ATOM    973  HB1 ALA    62      54.713  33.147  65.783  1.00  0.00           H  
ATOM    974  HB2 ALA    62      56.128  33.428  64.696  1.00  0.00           H  
ATOM    975  HB3 ALA    62      54.554  34.013  64.219  1.00  0.00           H  
ATOM    976  N   LEU    63      52.875  30.849  62.608  1.00  0.00           N  
ATOM    977  CA  LEU    63      51.474  30.635  62.231  1.00  0.00           C  
ATOM    978  C   LEU    63      50.821  29.880  63.430  1.00  0.00           C  
ATOM    979  O   LEU    63      51.252  28.799  63.812  1.00  0.00           O  
ATOM    980  CB  LEU    63      51.315  29.866  60.889  1.00  0.00           C  
ATOM    981  CG  LEU    63      49.907  29.336  60.561  1.00  0.00           C  
ATOM    982  CD1 LEU    63      48.851  30.427  60.272  1.00  0.00           C  
ATOM    983  CD2 LEU    63      50.095  28.579  59.213  1.00  0.00           C  
ATOM    984  H   LEU    63      53.624  30.512  62.020  1.00  0.00           H  
ATOM    985  HA  LEU    63      50.993  31.611  62.163  1.00  0.00           H  
ATOM    986  HB2 LEU    63      51.725  30.538  60.135  1.00  0.00           H  
ATOM    987  HB3 LEU    63      52.012  29.029  60.908  1.00  0.00           H  
ATOM    988  HG  LEU    63      49.553  28.593  61.275  1.00  0.00           H  
ATOM    989 HD11 LEU    63      49.267  31.188  59.612  1.00  0.00           H  
ATOM    990 HD12 LEU    63      48.000  29.962  59.773  1.00  0.00           H  
ATOM    991 HD13 LEU    63      48.594  30.947  61.195  1.00  0.00           H  
ATOM    992 HD21 LEU    63      49.195  28.575  58.598  1.00  0.00           H  
ATOM    993 HD22 LEU    63      50.825  28.977  58.508  1.00  0.00           H  
ATOM    994 HD23 LEU    63      50.219  27.522  59.447  1.00  0.00           H  
ATOM    995  N   GLU    64      49.593  30.319  63.754  1.00  0.00           N  
ATOM    996  CA  GLU    64      48.649  29.712  64.675  1.00  0.00           C  
ATOM    997  C   GLU    64      47.145  29.927  64.208  1.00  0.00           C  
ATOM    998  O   GLU    64      46.798  30.997  63.671  1.00  0.00           O  
ATOM    999  CB  GLU    64      48.888  30.302  66.104  1.00  0.00           C  
ATOM   1000  CG  GLU    64      48.723  31.876  66.229  1.00  0.00           C  
ATOM   1001  CD  GLU    64      49.044  32.472  67.587  1.00  0.00           C  
ATOM   1002  OE1 GLU    64      49.542  31.771  68.516  1.00  0.00           O  
ATOM   1003  OE2 GLU    64      48.814  33.703  67.758  1.00  0.00           O1-
ATOM   1004  H   GLU    64      49.289  31.165  63.293  1.00  0.00           H  
ATOM   1005  HA  GLU    64      48.879  28.647  64.671  1.00  0.00           H  
ATOM   1006  HB2 GLU    64      48.246  29.783  66.815  1.00  0.00           H  
ATOM   1007  HB3 GLU    64      49.933  30.094  66.336  1.00  0.00           H  
ATOM   1008  HG2 GLU    64      49.331  32.351  65.460  1.00  0.00           H  
ATOM   1009  HG3 GLU    64      47.669  32.118  66.091  1.00  0.00           H  
ATOM   1010  N   VAL    65      46.346  28.921  64.406  1.00  0.00           N  
ATOM   1011  CA  VAL    65      44.851  28.927  64.211  1.00  0.00           C  
ATOM   1012  C   VAL    65      44.142  29.337  65.472  1.00  0.00           C  
ATOM   1013  O   VAL    65      44.439  28.890  66.590  1.00  0.00           O  
ATOM   1014  CB  VAL    65      44.328  27.550  63.678  1.00  0.00           C  
ATOM   1015  CG1 VAL    65      42.758  27.442  63.714  1.00  0.00           C  
ATOM   1016  CG2 VAL    65      44.810  27.444  62.269  1.00  0.00           C  
ATOM   1017  H   VAL    65      46.635  28.078  64.882  1.00  0.00           H  
ATOM   1018  HA  VAL    65      44.695  29.656  63.415  1.00  0.00           H  
ATOM   1019  HB  VAL    65      44.597  26.704  64.310  1.00  0.00           H  
ATOM   1020 HG11 VAL    65      42.387  28.134  62.959  1.00  0.00           H  
ATOM   1021 HG12 VAL    65      42.518  26.409  63.462  1.00  0.00           H  
ATOM   1022 HG13 VAL    65      42.483  27.484  64.768  1.00  0.00           H  
ATOM   1023 HG21 VAL    65      45.879  27.651  62.231  1.00  0.00           H  
ATOM   1024 HG22 VAL    65      44.710  26.419  61.910  1.00  0.00           H  
ATOM   1025 HG23 VAL    65      44.292  28.167  61.639  1.00  0.00           H  
ATOM   1026  N   LEU    66      43.091  30.151  65.222  1.00  0.00           N  
ATOM   1027  CA  LEU    66      42.178  30.856  66.137  1.00  0.00           C  
ATOM   1028  C   LEU    66      40.710  30.235  66.136  1.00  0.00           C  
ATOM   1029  O   LEU    66      40.362  29.527  65.240  1.00  0.00           O  
ATOM   1030  CB  LEU    66      42.233  32.293  65.788  1.00  0.00           C  
ATOM   1031  CG  LEU    66      43.548  32.927  65.426  1.00  0.00           C  
ATOM   1032  CD1 LEU    66      43.281  34.370  65.008  1.00  0.00           C  
ATOM   1033  CD2 LEU    66      44.598  32.998  66.626  1.00  0.00           C  
ATOM   1034  H   LEU    66      42.888  30.319  64.247  1.00  0.00           H  
ATOM   1035  HA  LEU    66      42.607  30.723  67.131  1.00  0.00           H  
ATOM   1036  HB2 LEU    66      41.442  32.520  65.072  1.00  0.00           H  
ATOM   1037  HB3 LEU    66      41.892  32.853  66.658  1.00  0.00           H  
ATOM   1038  HG  LEU    66      44.079  32.432  64.614  1.00  0.00           H  
ATOM   1039 HD11 LEU    66      42.781  34.319  64.041  1.00  0.00           H  
ATOM   1040 HD12 LEU    66      42.784  34.960  65.778  1.00  0.00           H  
ATOM   1041 HD13 LEU    66      44.225  34.891  64.847  1.00  0.00           H  
ATOM   1042 HD21 LEU    66      44.922  31.961  66.715  1.00  0.00           H  
ATOM   1043 HD22 LEU    66      45.463  33.575  66.301  1.00  0.00           H  
ATOM   1044 HD23 LEU    66      44.250  33.309  67.611  1.00  0.00           H  
ATOM   1045  N   PRO    67      39.833  30.563  67.127  1.00  0.00           N  
ATOM   1046  CA  PRO    67      38.546  29.856  67.243  1.00  0.00           C  
ATOM   1047  C   PRO    67      37.628  30.241  66.081  1.00  0.00           C  
ATOM   1048  O   PRO    67      37.771  31.270  65.409  1.00  0.00           O  
ATOM   1049  CD  PRO    67      40.011  31.456  68.236  1.00  0.00           C  
ATOM   1050  CG  PRO    67      38.984  30.997  69.296  1.00  0.00           C  
ATOM   1051  CB  PRO    67      37.878  30.264  68.523  1.00  0.00           C  
ATOM   1052  HD2 PRO    67      39.786  32.476  67.922  1.00  0.00           H  
ATOM   1053  HD3 PRO    67      41.012  31.253  68.617  1.00  0.00           H  
ATOM   1054  HG2 PRO    67      38.548  31.895  69.733  1.00  0.00           H  
ATOM   1055  HG3 PRO    67      39.382  30.400  70.117  1.00  0.00           H  
ATOM   1056  HB2 PRO    67      37.077  30.999  68.437  1.00  0.00           H  
ATOM   1057  HB3 PRO    67      37.364  29.467  69.059  1.00  0.00           H  
ATOM   1058  HA  PRO    67      38.685  28.776  67.188  1.00  0.00           H  
ATOM   1059  N   ASP    68      36.763  29.274  65.674  1.00  0.00           N  
ATOM   1060  CA  ASP    68      35.886  29.321  64.452  1.00  0.00           C  
ATOM   1061  C   ASP    68      34.828  30.407  64.439  1.00  0.00           C  
ATOM   1062  O   ASP    68      34.208  30.676  65.492  1.00  0.00           O  
ATOM   1063  CB  ASP    68      35.261  27.878  64.254  1.00  0.00           C  
ATOM   1064  CG  ASP    68      36.285  26.695  64.272  1.00  0.00           C  
ATOM   1065  OD1 ASP    68      37.502  26.906  64.310  1.00  0.00           O  
ATOM   1066  OD2 ASP    68      35.879  25.543  64.441  1.00  0.00           O1-
ATOM   1067  H   ASP    68      36.756  28.461  66.272  1.00  0.00           H  
ATOM   1068  HA  ASP    68      36.541  29.499  63.599  1.00  0.00           H  
ATOM   1069  HB2 ASP    68      34.558  27.913  65.086  1.00  0.00           H  
ATOM   1070  HB3 ASP    68      34.717  27.843  63.310  1.00  0.00           H  
ATOM   1071  N   ARG    69      34.536  30.920  63.227  1.00  0.00           N  
ATOM   1072  CA  ARG    69      33.432  31.847  62.926  1.00  0.00           C  
ATOM   1073  C   ARG    69      32.388  31.279  61.851  1.00  0.00           C  
ATOM   1074  O   ARG    69      31.904  32.105  61.104  1.00  0.00           O  
ATOM   1075  CB  ARG    69      33.958  33.234  62.587  1.00  0.00           C  
ATOM   1076  CG  ARG    69      34.816  33.912  63.706  1.00  0.00           C  
ATOM   1077  CD  ARG    69      35.336  35.195  63.034  1.00  0.00           C  
ATOM   1078  NE  ARG    69      36.184  35.967  64.036  1.00  0.00           N  
ATOM   1079  CZ  ARG    69      36.635  37.192  63.859  1.00  0.00           C  
ATOM   1080  NH1 ARG    69      36.523  37.795  62.726  1.00  0.00           N  
ATOM   1081  NH2 ARG    69      37.177  37.892  64.835  1.00  0.00           N1+
ATOM   1082  H   ARG    69      35.172  30.602  62.510  1.00  0.00           H  
ATOM   1083  HA  ARG    69      32.836  31.921  63.836  1.00  0.00           H  
ATOM   1084  HB2 ARG    69      34.610  33.105  61.724  1.00  0.00           H  
ATOM   1085  HB3 ARG    69      33.152  33.940  62.386  1.00  0.00           H  
ATOM   1086  HG2 ARG    69      34.143  34.356  64.439  1.00  0.00           H  
ATOM   1087  HG3 ARG    69      35.599  33.257  64.086  1.00  0.00           H  
ATOM   1088  HD2 ARG    69      35.860  34.884  62.130  1.00  0.00           H  
ATOM   1089  HD3 ARG    69      34.460  35.801  62.802  1.00  0.00           H  
ATOM   1090  HE  ARG    69      36.355  35.658  64.983  1.00  0.00           H  
ATOM   1091 HH11 ARG    69      35.811  37.419  62.117  1.00  0.00           H  
ATOM   1092 HH12 ARG    69      36.859  38.731  62.549  1.00  0.00           H  
ATOM   1093 HH21 ARG    69      37.394  37.383  65.680  1.00  0.00           H  
ATOM   1094 HH22 ARG    69      37.254  38.899  64.826  1.00  0.00           H  
ATOM   1095  N   VAL    70      32.268  29.965  61.658  1.00  0.00           N  
ATOM   1096  CA  VAL    70      31.316  29.357  60.689  1.00  0.00           C  
ATOM   1097  C   VAL    70      29.887  29.874  61.024  1.00  0.00           C  
ATOM   1098  O   VAL    70      29.493  29.998  62.133  1.00  0.00           O  
ATOM   1099  CB  VAL    70      31.502  27.890  60.653  1.00  0.00           C  
ATOM   1100  CG1 VAL    70      30.496  27.198  59.770  1.00  0.00           C  
ATOM   1101  CG2 VAL    70      32.893  27.546  60.165  1.00  0.00           C  
ATOM   1102  H   VAL    70      32.759  29.365  62.305  1.00  0.00           H  
ATOM   1103  HA  VAL    70      31.590  29.712  59.696  1.00  0.00           H  
ATOM   1104  HB  VAL    70      31.458  27.373  61.612  1.00  0.00           H  
ATOM   1105 HG11 VAL    70      29.556  27.180  60.321  1.00  0.00           H  
ATOM   1106 HG12 VAL    70      30.366  27.595  58.763  1.00  0.00           H  
ATOM   1107 HG13 VAL    70      30.886  26.188  59.645  1.00  0.00           H  
ATOM   1108 HG21 VAL    70      33.073  28.201  59.312  1.00  0.00           H  
ATOM   1109 HG22 VAL    70      33.619  27.641  60.972  1.00  0.00           H  
ATOM   1110 HG23 VAL    70      33.064  26.562  59.730  1.00  0.00           H  
ATOM   1111  N   ALA    71      29.192  30.172  59.942  1.00  0.00           N  
ATOM   1112  CA  ALA    71      27.720  30.449  59.931  1.00  0.00           C  
ATOM   1113  C   ALA    71      27.086  30.015  58.610  1.00  0.00           C  
ATOM   1114  O   ALA    71      27.807  29.852  57.604  1.00  0.00           O  
ATOM   1115  CB  ALA    71      27.505  31.979  60.226  1.00  0.00           C  
ATOM   1116  H   ALA    71      29.681  29.905  59.099  1.00  0.00           H  
ATOM   1117  HA  ALA    71      27.238  29.821  60.681  1.00  0.00           H  
ATOM   1118  HB1 ALA    71      28.188  32.558  59.604  1.00  0.00           H  
ATOM   1119  HB2 ALA    71      26.475  32.184  59.936  1.00  0.00           H  
ATOM   1120  HB3 ALA    71      27.634  32.242  61.276  1.00  0.00           H  
ATOM   1121  N   THR    72      25.763  29.676  58.560  1.00  0.00           N  
ATOM   1122  CA  THR    72      24.939  29.434  57.391  1.00  0.00           C  
ATOM   1123  C   THR    72      24.910  30.565  56.351  1.00  0.00           C  
ATOM   1124  O   THR    72      25.147  31.763  56.645  1.00  0.00           O  
ATOM   1125  CB  THR    72      23.570  29.024  57.951  1.00  0.00           C  
ATOM   1126  CG2 THR    72      22.974  30.074  58.866  1.00  0.00           C  
ATOM   1127  OG1 THR    72      22.708  28.872  56.874  1.00  0.00           O  
ATOM   1128  H   THR    72      25.291  29.765  59.447  1.00  0.00           H  
ATOM   1129  HA  THR    72      25.298  28.526  56.906  1.00  0.00           H  
ATOM   1130  HB  THR    72      23.693  28.053  58.429  1.00  0.00           H  
ATOM   1131 HG21 THR    72      23.194  31.065  58.469  1.00  0.00           H  
ATOM   1132 HG22 THR    72      21.907  29.913  59.018  1.00  0.00           H  
ATOM   1133 HG23 THR    72      23.377  30.031  59.878  1.00  0.00           H  
ATOM   1134  HG1 THR    72      23.074  28.218  56.273  1.00  0.00           H  
ATOM   1135  N   SER    73      24.622  30.225  55.130  1.00  0.00           N  
ATOM   1136  CA  SER    73      24.352  31.150  54.056  1.00  0.00           C  
ATOM   1137  C   SER    73      23.059  31.930  54.040  1.00  0.00           C  
ATOM   1138  O   SER    73      22.887  32.791  53.175  1.00  0.00           O  
ATOM   1139  CB  SER    73      24.531  30.521  52.605  1.00  0.00           C  
ATOM   1140  OG  SER    73      25.228  31.354  51.669  1.00  0.00           O  
ATOM   1141  H   SER    73      24.529  29.227  55.008  1.00  0.00           H  
ATOM   1142  HA  SER    73      25.182  31.856  54.059  1.00  0.00           H  
ATOM   1143  HB2 SER    73      25.090  29.591  52.714  1.00  0.00           H  
ATOM   1144  HB3 SER    73      23.553  30.337  52.161  1.00  0.00           H  
ATOM   1145  HG  SER    73      24.700  31.309  50.869  1.00  0.00           H  
ATOM   1146  N   ARG    74      22.239  31.786  55.104  1.00  0.00           N  
ATOM   1147  CA  ARG    74      20.957  32.455  55.275  1.00  0.00           C  
ATOM   1148  C   ARG    74      21.196  33.951  55.515  1.00  0.00           C  
ATOM   1149  O   ARG    74      22.082  34.461  56.226  1.00  0.00           O  
ATOM   1150  CB  ARG    74      20.041  31.744  56.346  1.00  0.00           C  
ATOM   1151  CG  ARG    74      19.685  30.339  55.918  1.00  0.00           C  
ATOM   1152  CD  ARG    74      18.701  29.662  56.800  1.00  0.00           C  
ATOM   1153  NE  ARG    74      19.325  28.761  57.819  1.00  0.00           N  
ATOM   1154  CZ  ARG    74      19.698  27.504  57.734  1.00  0.00           C  
ATOM   1155  NH1 ARG    74      19.805  26.763  56.686  1.00  0.00           N  
ATOM   1156  NH2 ARG    74      19.915  26.956  58.835  1.00  0.00           N1+
ATOM   1157  H   ARG    74      22.493  31.009  55.697  1.00  0.00           H  
ATOM   1158  HA  ARG    74      20.445  32.398  54.315  1.00  0.00           H  
ATOM   1159  HB2 ARG    74      20.567  31.789  57.299  1.00  0.00           H  
ATOM   1160  HB3 ARG    74      19.080  32.241  56.482  1.00  0.00           H  
ATOM   1161  HG2 ARG    74      19.166  30.448  54.966  1.00  0.00           H  
ATOM   1162  HG3 ARG    74      20.572  29.736  55.724  1.00  0.00           H  
ATOM   1163  HD2 ARG    74      18.063  30.351  57.354  1.00  0.00           H  
ATOM   1164  HD3 ARG    74      17.997  29.077  56.209  1.00  0.00           H  
ATOM   1165  HE  ARG    74      19.609  29.248  58.657  1.00  0.00           H  
ATOM   1166 HH11 ARG    74      19.476  27.219  55.848  1.00  0.00           H  
ATOM   1167 HH12 ARG    74      19.799  25.755  56.748  1.00  0.00           H  
ATOM   1168 HH21 ARG    74      19.661  27.433  59.688  1.00  0.00           H  
ATOM   1169 HH22 ARG    74      20.105  25.980  59.013  1.00  0.00           H  
ATOM   1170  N   ILE    75      20.339  34.781  54.982  1.00  0.00           N  
ATOM   1171  CA  ILE    75      20.547  36.247  54.797  1.00  0.00           C  
ATOM   1172  C   ILE    75      19.217  37.049  54.698  1.00  0.00           C  
ATOM   1173  O   ILE    75      18.221  36.493  54.232  1.00  0.00           O  
ATOM   1174  CB  ILE    75      21.437  36.485  53.590  1.00  0.00           C  
ATOM   1175  CG2 ILE    75      20.802  35.933  52.316  1.00  0.00           C  
ATOM   1176  CG1 ILE    75      21.926  37.932  53.481  1.00  0.00           C  
ATOM   1177  CD1 ILE    75      23.188  38.216  52.760  1.00  0.00           C  
ATOM   1178  H   ILE    75      19.741  34.247  54.368  1.00  0.00           H  
ATOM   1179  HA  ILE    75      21.110  36.592  55.664  1.00  0.00           H  
ATOM   1180  HB  ILE    75      22.313  35.891  53.850  1.00  0.00           H  
ATOM   1181 HG21 ILE    75      20.110  36.659  51.892  1.00  0.00           H  
ATOM   1182 HG22 ILE    75      21.593  35.822  51.575  1.00  0.00           H  
ATOM   1183 HG23 ILE    75      20.443  34.919  52.495  1.00  0.00           H  
ATOM   1184 HG12 ILE    75      21.135  38.535  53.036  1.00  0.00           H  
ATOM   1185 HG13 ILE    75      22.118  38.292  54.492  1.00  0.00           H  
ATOM   1186 HD11 ILE    75      24.043  37.732  53.232  1.00  0.00           H  
ATOM   1187 HD12 ILE    75      23.111  37.903  51.719  1.00  0.00           H  
ATOM   1188 HD13 ILE    75      23.433  39.277  52.734  1.00  0.00           H  
ATOM   1189  N   SER    76      19.112  38.345  54.985  1.00  0.00           N  
ATOM   1190  CA  SER    76      17.943  39.080  54.704  1.00  0.00           C  
ATOM   1191  C   SER    76      17.800  39.325  53.186  1.00  0.00           C  
ATOM   1192  O   SER    76      18.754  39.606  52.494  1.00  0.00           O  
ATOM   1193  CB  SER    76      18.077  40.499  55.352  1.00  0.00           C  
ATOM   1194  OG  SER    76      16.978  41.420  55.087  1.00  0.00           O  
ATOM   1195  H   SER    76      19.982  38.745  55.306  1.00  0.00           H  
ATOM   1196  HA  SER    76      17.112  38.535  55.153  1.00  0.00           H  
ATOM   1197  HB2 SER    76      18.208  40.250  56.405  1.00  0.00           H  
ATOM   1198  HB3 SER    76      19.022  41.002  55.147  1.00  0.00           H  
ATOM   1199  HG  SER    76      17.285  42.237  54.687  1.00  0.00           H  
ATOM   1200  N   ASP    77      16.642  39.088  52.614  1.00  0.00           N  
ATOM   1201  CA  ASP    77      16.352  39.171  51.184  1.00  0.00           C  
ATOM   1202  C   ASP    77      17.280  38.227  50.384  1.00  0.00           C  
ATOM   1203  O   ASP    77      18.076  38.731  49.554  1.00  0.00           O  
ATOM   1204  CB  ASP    77      16.295  40.596  50.713  1.00  0.00           C  
ATOM   1205  CG  ASP    77      15.423  41.532  51.579  1.00  0.00           C  
ATOM   1206  OD1 ASP    77      15.712  42.756  51.715  1.00  0.00           O  
ATOM   1207  OD2 ASP    77      14.406  41.046  52.176  1.00  0.00           O1-
ATOM   1208  H   ASP    77      15.851  38.862  53.200  1.00  0.00           H  
ATOM   1209  HA  ASP    77      15.415  38.634  51.038  1.00  0.00           H  
ATOM   1210  HB2 ASP    77      17.302  41.013  50.743  1.00  0.00           H  
ATOM   1211  HB3 ASP    77      15.875  40.516  49.710  1.00  0.00           H  
ATOM   1212  N   ALA    78      17.152  36.933  50.635  1.00  0.00           N  
ATOM   1213  CA  ALA    78      17.940  35.867  50.053  1.00  0.00           C  
ATOM   1214  C   ALA    78      17.735  35.788  48.551  1.00  0.00           C  
ATOM   1215  O   ALA    78      18.634  35.307  47.871  1.00  0.00           O  
ATOM   1216  CB  ALA    78      17.719  34.488  50.731  1.00  0.00           C  
ATOM   1217  H   ALA    78      16.388  36.645  51.228  1.00  0.00           H  
ATOM   1218  HA  ALA    78      18.966  36.191  50.228  1.00  0.00           H  
ATOM   1219  HB1 ALA    78      17.872  34.578  51.806  1.00  0.00           H  
ATOM   1220  HB2 ALA    78      16.711  34.146  50.495  1.00  0.00           H  
ATOM   1221  HB3 ALA    78      18.478  33.779  50.400  1.00  0.00           H  
ATOM   1222  N   HIS    79      16.509  36.159  48.026  1.00  0.00           N  
ATOM   1223  CA  HIS    79      16.217  36.430  46.609  1.00  0.00           C  
ATOM   1224  C   HIS    79      17.164  37.396  45.916  1.00  0.00           C  
ATOM   1225  O   HIS    79      17.698  37.223  44.795  1.00  0.00           O  
ATOM   1226  CB  HIS    79      14.715  36.810  46.468  1.00  0.00           C  
ATOM   1227  CG  HIS    79      14.174  37.972  47.271  1.00  0.00           C  
ATOM   1228  ND1 HIS    79      13.825  37.942  48.547  1.00  0.00           N  
ATOM   1229  CE1 HIS    79      13.351  39.170  48.810  1.00  0.00           C  
ATOM   1230  NE2 HIS    79      13.412  39.970  47.707  1.00  0.00           N  
ATOM   1231  CD2 HIS    79      13.957  39.161  46.716  1.00  0.00           C  
ATOM   1232  H   HIS    79      15.730  36.261  48.661  1.00  0.00           H  
ATOM   1233  HA  HIS    79      16.267  35.471  46.094  1.00  0.00           H  
ATOM   1234  HB2 HIS    79      14.473  36.952  45.415  1.00  0.00           H  
ATOM   1235  HB3 HIS    79      14.148  35.998  46.922  1.00  0.00           H  
ATOM   1236  HE1 HIS    79      12.841  39.378  49.739  1.00  0.00           H  
ATOM   1237  HE2 HIS    79      13.175  40.949  47.624  1.00  0.00           H  
ATOM   1238  HD2 HIS    79      14.045  39.443  45.677  1.00  0.00           H  
ATOM   1239  N   LEU    80      17.389  38.482  46.614  1.00  0.00           N  
ATOM   1240  CA  LEU    80      18.340  39.499  46.089  1.00  0.00           C  
ATOM   1241  C   LEU    80      19.804  39.066  46.199  1.00  0.00           C  
ATOM   1242  O   LEU    80      20.583  39.307  45.320  1.00  0.00           O  
ATOM   1243  CB  LEU    80      18.155  40.839  46.800  1.00  0.00           C  
ATOM   1244  CG  LEU    80      16.839  41.656  46.707  1.00  0.00           C  
ATOM   1245  CD1 LEU    80      16.904  42.947  47.494  1.00  0.00           C  
ATOM   1246  CD2 LEU    80      16.591  41.930  45.220  1.00  0.00           C  
ATOM   1247  H   LEU    80      17.171  38.402  47.597  1.00  0.00           H  
ATOM   1248  HA  LEU    80      18.101  39.640  45.035  1.00  0.00           H  
ATOM   1249  HB2 LEU    80      18.363  40.662  47.855  1.00  0.00           H  
ATOM   1250  HB3 LEU    80      18.939  41.505  46.442  1.00  0.00           H  
ATOM   1251  HG  LEU    80      16.088  40.959  47.077  1.00  0.00           H  
ATOM   1252 HD11 LEU    80      16.908  42.726  48.561  1.00  0.00           H  
ATOM   1253 HD12 LEU    80      17.860  43.458  47.373  1.00  0.00           H  
ATOM   1254 HD13 LEU    80      16.027  43.519  47.191  1.00  0.00           H  
ATOM   1255 HD21 LEU    80      16.304  40.976  44.778  1.00  0.00           H  
ATOM   1256 HD22 LEU    80      15.636  42.444  45.104  1.00  0.00           H  
ATOM   1257 HD23 LEU    80      17.331  42.540  44.702  1.00  0.00           H  
ATOM   1258  N   ALA    81      20.162  38.387  47.266  1.00  0.00           N  
ATOM   1259  CA  ALA    81      21.508  37.928  47.498  1.00  0.00           C  
ATOM   1260  C   ALA    81      21.903  36.887  46.468  1.00  0.00           C  
ATOM   1261  O   ALA    81      23.060  36.741  46.085  1.00  0.00           O  
ATOM   1262  CB  ALA    81      21.573  37.214  48.854  1.00  0.00           C  
ATOM   1263  H   ALA    81      19.523  38.332  48.046  1.00  0.00           H  
ATOM   1264  HA  ALA    81      22.249  38.726  47.493  1.00  0.00           H  
ATOM   1265  HB1 ALA    81      21.072  36.247  48.903  1.00  0.00           H  
ATOM   1266  HB2 ALA    81      22.593  37.011  49.180  1.00  0.00           H  
ATOM   1267  HB3 ALA    81      20.983  37.777  49.577  1.00  0.00           H  
ATOM   1268  N   ASP    82      20.984  36.082  45.928  1.00  0.00           N  
ATOM   1269  CA  ASP    82      21.079  35.261  44.756  1.00  0.00           C  
ATOM   1270  C   ASP    82      20.936  36.044  43.390  1.00  0.00           C  
ATOM   1271  O   ASP    82      21.165  35.385  42.349  1.00  0.00           O  
ATOM   1272  CB  ASP    82      19.954  34.147  44.770  1.00  0.00           C  
ATOM   1273  CG  ASP    82      20.343  32.931  45.623  1.00  0.00           C  
ATOM   1274  OD1 ASP    82      21.450  32.952  46.168  1.00  0.00           O  
ATOM   1275  OD2 ASP    82      19.551  31.913  45.727  1.00  0.00           O1-
ATOM   1276  H   ASP    82      20.099  36.069  46.414  1.00  0.00           H  
ATOM   1277  HA  ASP    82      22.064  34.800  44.689  1.00  0.00           H  
ATOM   1278  HB2 ASP    82      19.080  34.657  45.177  1.00  0.00           H  
ATOM   1279  HB3 ASP    82      19.687  33.805  43.770  1.00  0.00           H  
ATOM   1280  N   THR    83      20.408  37.268  43.385  1.00  0.00           N  
ATOM   1281  CA  THR    83      20.172  38.050  42.167  1.00  0.00           C  
ATOM   1282  C   THR    83      21.370  38.797  41.712  1.00  0.00           C  
ATOM   1283  O   THR    83      21.907  38.541  40.662  1.00  0.00           O  
ATOM   1284  CB  THR    83      18.947  39.002  42.243  1.00  0.00           C  
ATOM   1285  CG2 THR    83      18.763  39.732  40.850  1.00  0.00           C  
ATOM   1286  OG1 THR    83      17.755  38.228  42.366  1.00  0.00           O  
ATOM   1287  H   THR    83      20.023  37.617  44.250  1.00  0.00           H  
ATOM   1288  HA  THR    83      19.973  37.304  41.398  1.00  0.00           H  
ATOM   1289  HB  THR    83      19.150  39.666  43.084  1.00  0.00           H  
ATOM   1290 HG21 THR    83      18.846  39.018  40.031  1.00  0.00           H  
ATOM   1291 HG22 THR    83      17.779  40.191  40.761  1.00  0.00           H  
ATOM   1292 HG23 THR    83      19.539  40.465  40.625  1.00  0.00           H  
ATOM   1293  HG1 THR    83      17.763  37.744  43.195  1.00  0.00           H  
ATOM   1294  N   MET    84      21.979  39.530  42.641  1.00  0.00           N  
ATOM   1295  CA  MET    84      23.136  40.323  42.415  1.00  0.00           C  
ATOM   1296  C   MET    84      24.354  39.505  42.077  1.00  0.00           C  
ATOM   1297  O   MET    84      25.234  40.113  41.497  1.00  0.00           O  
ATOM   1298  CB  MET    84      23.442  41.122  43.684  1.00  0.00           C  
ATOM   1299  CG  MET    84      24.536  42.156  43.565  1.00  0.00           C  
ATOM   1300  SD  MET    84      24.499  43.470  44.806  1.00  0.00           S  
ATOM   1301  CE  MET    84      24.760  42.418  46.279  1.00  0.00           C  
ATOM   1302  H   MET    84      21.543  39.641  43.545  1.00  0.00           H  
ATOM   1303  HA  MET    84      22.849  40.975  41.590  1.00  0.00           H  
ATOM   1304  HB2 MET    84      22.509  41.659  43.855  1.00  0.00           H  
ATOM   1305  HB3 MET    84      23.621  40.452  44.524  1.00  0.00           H  
ATOM   1306  HG2 MET    84      25.529  41.706  43.594  1.00  0.00           H  
ATOM   1307  HG3 MET    84      24.434  42.686  42.618  1.00  0.00           H  
ATOM   1308  HE1 MET    84      25.491  41.655  46.012  1.00  0.00           H  
ATOM   1309  HE2 MET    84      24.943  43.075  47.129  1.00  0.00           H  
ATOM   1310  HE3 MET    84      23.822  41.886  46.439  1.00  0.00           H  
ATOM   1311  N   ILE    85      24.402  38.197  42.223  1.00  0.00           N  
ATOM   1312  CA  ILE    85      25.566  37.350  42.009  1.00  0.00           C  
ATOM   1313  C   ILE    85      25.821  37.354  40.459  1.00  0.00           C  
ATOM   1314  O   ILE    85      24.920  37.081  39.626  1.00  0.00           O  
ATOM   1315  CB  ILE    85      25.251  36.085  42.733  1.00  0.00           C  
ATOM   1316  CG2 ILE    85      25.895  34.852  42.165  1.00  0.00           C  
ATOM   1317  CG1 ILE    85      25.575  36.252  44.264  1.00  0.00           C  
ATOM   1318  CD1 ILE    85      25.495  34.997  45.105  1.00  0.00           C  
ATOM   1319  H   ILE    85      23.613  37.689  42.597  1.00  0.00           H  
ATOM   1320  HA  ILE    85      26.457  37.804  42.442  1.00  0.00           H  
ATOM   1321  HB  ILE    85      24.173  35.933  42.696  1.00  0.00           H  
ATOM   1322 HG21 ILE    85      26.978  34.965  42.138  1.00  0.00           H  
ATOM   1323 HG22 ILE    85      25.735  33.933  42.729  1.00  0.00           H  
ATOM   1324 HG23 ILE    85      25.417  34.599  41.218  1.00  0.00           H  
ATOM   1325 HG12 ILE    85      26.540  36.746  44.373  1.00  0.00           H  
ATOM   1326 HG13 ILE    85      24.876  37.001  44.637  1.00  0.00           H  
ATOM   1327 HD11 ILE    85      26.209  34.238  44.786  1.00  0.00           H  
ATOM   1328 HD12 ILE    85      25.774  35.143  46.149  1.00  0.00           H  
ATOM   1329 HD13 ILE    85      24.533  34.489  45.042  1.00  0.00           H  
ATOM   1330  N   GLY    86      27.111  37.614  40.082  1.00  0.00           N  
ATOM   1331  CA  GLY    86      27.521  37.701  38.660  1.00  0.00           C  
ATOM   1332  C   GLY    86      27.246  38.951  37.848  1.00  0.00           C  
ATOM   1333  O   GLY    86      27.526  38.975  36.700  1.00  0.00           O  
ATOM   1334  H   GLY    86      27.766  38.015  40.738  1.00  0.00           H  
ATOM   1335  HA2 GLY    86      28.608  37.617  38.648  1.00  0.00           H  
ATOM   1336  HA3 GLY    86      27.070  36.883  38.096  1.00  0.00           H  
ATOM   1337  N   LYS    87      26.498  39.886  38.430  1.00  0.00           N  
ATOM   1338  CA  LYS    87      26.005  41.056  37.704  1.00  0.00           C  
ATOM   1339  C   LYS    87      27.092  42.168  37.553  1.00  0.00           C  
ATOM   1340  O   LYS    87      27.934  42.362  38.402  1.00  0.00           O  
ATOM   1341  CB  LYS    87      24.719  41.641  38.336  1.00  0.00           C  
ATOM   1342  CG  LYS    87      23.475  40.686  38.549  1.00  0.00           C  
ATOM   1343  CD  LYS    87      23.001  40.172  37.193  1.00  0.00           C  
ATOM   1344  CE  LYS    87      22.213  41.237  36.487  1.00  0.00           C  
ATOM   1345  NZ  LYS    87      21.412  40.764  35.394  1.00  0.00           N1+
ATOM   1346  H   LYS    87      26.224  39.752  39.393  1.00  0.00           H  
ATOM   1347  HA  LYS    87      25.809  40.686  36.697  1.00  0.00           H  
ATOM   1348  HB2 LYS    87      24.964  42.109  39.289  1.00  0.00           H  
ATOM   1349  HB3 LYS    87      24.411  42.531  37.787  1.00  0.00           H  
ATOM   1350  HG2 LYS    87      23.855  39.846  39.131  1.00  0.00           H  
ATOM   1351  HG3 LYS    87      22.723  41.201  39.147  1.00  0.00           H  
ATOM   1352  HD2 LYS    87      23.852  39.897  36.569  1.00  0.00           H  
ATOM   1353  HD3 LYS    87      22.307  39.356  37.398  1.00  0.00           H  
ATOM   1354  HE2 LYS    87      21.631  41.884  37.143  1.00  0.00           H  
ATOM   1355  HE3 LYS    87      22.919  41.819  35.895  1.00  0.00           H  
ATOM   1356  HZ1 LYS    87      22.030  40.366  34.701  1.00  0.00           H  
ATOM   1357  HZ2 LYS    87      20.786  40.047  35.731  1.00  0.00           H  
ATOM   1358  HZ3 LYS    87      20.897  41.554  35.033  1.00  0.00           H  
ATOM   1359  N   ALA    88      26.883  42.968  36.543  1.00  0.00           N  
ATOM   1360  CA  ALA    88      27.593  44.235  36.358  1.00  0.00           C  
ATOM   1361  C   ALA    88      26.982  45.400  37.227  1.00  0.00           C  
ATOM   1362  O   ALA    88      25.787  45.466  37.523  1.00  0.00           O  
ATOM   1363  CB  ALA    88      27.445  44.544  34.906  1.00  0.00           C  
ATOM   1364  H   ALA    88      26.134  42.672  35.933  1.00  0.00           H  
ATOM   1365  HA  ALA    88      28.611  44.064  36.708  1.00  0.00           H  
ATOM   1366  HB1 ALA    88      28.051  45.422  34.681  1.00  0.00           H  
ATOM   1367  HB2 ALA    88      27.880  43.819  34.217  1.00  0.00           H  
ATOM   1368  HB3 ALA    88      26.418  44.781  34.631  1.00  0.00           H  
ATOM   1369  N   VAL    89      27.897  46.223  37.881  1.00  0.00           N  
ATOM   1370  CA  VAL    89      27.433  47.219  38.905  1.00  0.00           C  
ATOM   1371  C   VAL    89      28.140  48.581  38.681  1.00  0.00           C  
ATOM   1372  O   VAL    89      29.247  48.703  38.231  1.00  0.00           O  
ATOM   1373  CB  VAL    89      27.687  46.827  40.387  1.00  0.00           C  
ATOM   1374  CG1 VAL    89      26.872  45.533  40.754  1.00  0.00           C  
ATOM   1375  CG2 VAL    89      29.123  46.451  40.813  1.00  0.00           C  
ATOM   1376  H   VAL    89      28.849  46.069  37.579  1.00  0.00           H  
ATOM   1377  HA  VAL    89      26.361  47.380  38.787  1.00  0.00           H  
ATOM   1378  HB  VAL    89      27.304  47.609  41.041  1.00  0.00           H  
ATOM   1379 HG11 VAL    89      25.890  45.732  40.324  1.00  0.00           H  
ATOM   1380 HG12 VAL    89      27.420  44.670  40.380  1.00  0.00           H  
ATOM   1381 HG13 VAL    89      26.807  45.475  41.841  1.00  0.00           H  
ATOM   1382 HG21 VAL    89      29.275  46.166  41.854  1.00  0.00           H  
ATOM   1383 HG22 VAL    89      29.511  45.656  40.175  1.00  0.00           H  
ATOM   1384 HG23 VAL    89      29.771  47.302  40.608  1.00  0.00           H  
ATOM   1385  N   GLU    90      27.479  49.617  39.156  1.00  0.00           N  
ATOM   1386  CA  GLU    90      28.099  50.815  39.600  1.00  0.00           C  
ATOM   1387  C   GLU    90      27.984  50.972  41.158  1.00  0.00           C  
ATOM   1388  O   GLU    90      27.082  50.410  41.795  1.00  0.00           O  
ATOM   1389  CB  GLU    90      27.536  52.037  38.885  1.00  0.00           C  
ATOM   1390  CG  GLU    90      27.782  51.900  37.369  1.00  0.00           C  
ATOM   1391  CD  GLU    90      27.752  53.259  36.631  1.00  0.00           C  
ATOM   1392  OE1 GLU    90      26.848  54.101  36.834  1.00  0.00           O  
ATOM   1393  OE2 GLU    90      28.650  53.622  35.811  1.00  0.00           O1-
ATOM   1394  H   GLU    90      26.602  49.380  39.597  1.00  0.00           H  
ATOM   1395  HA  GLU    90      29.177  50.841  39.444  1.00  0.00           H  
ATOM   1396  HB2 GLU    90      26.462  52.119  39.054  1.00  0.00           H  
ATOM   1397  HB3 GLU    90      28.048  52.945  39.204  1.00  0.00           H  
ATOM   1398  HG2 GLU    90      28.777  51.458  37.311  1.00  0.00           H  
ATOM   1399  HG3 GLU    90      27.004  51.243  36.982  1.00  0.00           H  
ATOM   1400  N   HIS    91      29.071  51.618  41.782  1.00  0.00           N  
ATOM   1401  CA  HIS    91      29.274  51.644  43.263  1.00  0.00           C  
ATOM   1402  C   HIS    91      29.963  52.892  43.769  1.00  0.00           C  
ATOM   1403  O   HIS    91      31.162  53.079  43.487  1.00  0.00           O  
ATOM   1404  CB  HIS    91      30.128  50.340  43.717  1.00  0.00           C  
ATOM   1405  CG  HIS    91      30.285  50.098  45.188  1.00  0.00           C  
ATOM   1406  ND1 HIS    91      31.198  49.130  45.706  1.00  0.00           N  
ATOM   1407  CE1 HIS    91      30.929  48.955  46.981  1.00  0.00           C  
ATOM   1408  NE2 HIS    91      29.878  49.771  47.360  1.00  0.00           N  
ATOM   1409  CD2 HIS    91      29.523  50.491  46.259  1.00  0.00           C  
ATOM   1410  H   HIS    91      29.627  52.160  41.136  1.00  0.00           H  
ATOM   1411  HA  HIS    91      28.299  51.616  43.751  1.00  0.00           H  
ATOM   1412  HB2 HIS    91      29.545  49.542  43.257  1.00  0.00           H  
ATOM   1413  HB3 HIS    91      31.079  50.360  43.185  1.00  0.00           H  
ATOM   1414  HE1 HIS    91      31.551  48.277  47.547  1.00  0.00           H  
ATOM   1415  HE2 HIS    91      29.516  49.822  48.302  1.00  0.00           H  
ATOM   1416  HD2 HIS    91      28.691  51.181  46.260  1.00  0.00           H  
ATOM   1417  N   MET    92      29.298  53.641  44.580  1.00  0.00           N  
ATOM   1418  CA  MET    92      29.773  54.824  45.337  1.00  0.00           C  
ATOM   1419  C   MET    92      30.668  54.379  46.509  1.00  0.00           C  
ATOM   1420  O   MET    92      30.199  53.703  47.469  1.00  0.00           O  
ATOM   1421  CB  MET    92      28.619  55.677  45.688  1.00  0.00           C  
ATOM   1422  CG  MET    92      27.816  56.113  44.492  1.00  0.00           C  
ATOM   1423  SD  MET    92      26.835  57.525  45.035  1.00  0.00           S  
ATOM   1424  CE  MET    92      25.738  56.807  46.204  1.00  0.00           C  
ATOM   1425  H   MET    92      28.388  53.287  44.841  1.00  0.00           H  
ATOM   1426  HA  MET    92      30.412  55.474  44.739  1.00  0.00           H  
ATOM   1427  HB2 MET    92      28.020  55.133  46.419  1.00  0.00           H  
ATOM   1428  HB3 MET    92      29.165  56.519  46.115  1.00  0.00           H  
ATOM   1429  HG2 MET    92      28.332  56.420  43.583  1.00  0.00           H  
ATOM   1430  HG3 MET    92      27.125  55.301  44.266  1.00  0.00           H  
ATOM   1431  HE1 MET    92      24.969  57.527  46.484  1.00  0.00           H  
ATOM   1432  HE2 MET    92      25.186  56.076  45.612  1.00  0.00           H  
ATOM   1433  HE3 MET    92      26.190  56.411  47.113  1.00  0.00           H  
ATOM   1434  N   PHE    93      31.944  54.736  46.420  1.00  0.00           N  
ATOM   1435  CA  PHE    93      32.888  54.190  47.359  1.00  0.00           C  
ATOM   1436  C   PHE    93      33.550  55.281  48.253  1.00  0.00           C  
ATOM   1437  O   PHE    93      33.880  56.301  47.691  1.00  0.00           O  
ATOM   1438  CB  PHE    93      34.032  53.328  46.646  1.00  0.00           C  
ATOM   1439  CG  PHE    93      34.706  52.330  47.622  1.00  0.00           C  
ATOM   1440  CD1 PHE    93      33.995  51.307  48.237  1.00  0.00           C  
ATOM   1441  CE1 PHE    93      34.658  50.620  49.226  1.00  0.00           C  
ATOM   1442  CZ  PHE    93      35.953  50.901  49.564  1.00  0.00           C  
ATOM   1443  CE2 PHE    93      36.693  51.888  48.929  1.00  0.00           C  
ATOM   1444  CD2 PHE    93      36.040  52.648  47.903  1.00  0.00           C  
ATOM   1445  H   PHE    93      32.221  55.385  45.697  1.00  0.00           H  
ATOM   1446  HA  PHE    93      32.402  53.489  48.038  1.00  0.00           H  
ATOM   1447  HB2 PHE    93      33.576  52.725  45.861  1.00  0.00           H  
ATOM   1448  HB3 PHE    93      34.719  53.998  46.128  1.00  0.00           H  
ATOM   1449  HD1 PHE    93      32.992  51.037  47.940  1.00  0.00           H  
ATOM   1450  HE1 PHE    93      34.130  49.869  49.794  1.00  0.00           H  
ATOM   1451  HZ  PHE    93      36.441  50.336  50.345  1.00  0.00           H  
ATOM   1452  HE2 PHE    93      37.698  52.193  49.183  1.00  0.00           H  
ATOM   1453  HD2 PHE    93      36.577  53.406  47.352  1.00  0.00           H  
ATOM   1454  N   GLU    94      33.939  55.082  49.511  1.00  0.00           N  
ATOM   1455  CA  GLU    94      34.818  56.084  50.225  1.00  0.00           C  
ATOM   1456  C   GLU    94      36.170  56.330  49.679  1.00  0.00           C  
ATOM   1457  O   GLU    94      36.684  55.681  48.751  1.00  0.00           O  
ATOM   1458  CB  GLU    94      34.832  55.753  51.746  1.00  0.00           C  
ATOM   1459  CG  GLU    94      35.467  54.388  52.049  1.00  0.00           C  
ATOM   1460  CD  GLU    94      35.355  54.112  53.580  1.00  0.00           C  
ATOM   1461  OE1 GLU    94      35.323  55.022  54.438  1.00  0.00           O  
ATOM   1462  OE2 GLU    94      35.162  52.938  53.882  1.00  0.00           O1-
ATOM   1463  H   GLU    94      33.613  54.249  49.979  1.00  0.00           H  
ATOM   1464  HA  GLU    94      34.307  57.046  50.194  1.00  0.00           H  
ATOM   1465  HB2 GLU    94      35.203  56.606  52.313  1.00  0.00           H  
ATOM   1466  HB3 GLU    94      33.799  55.560  52.036  1.00  0.00           H  
ATOM   1467  HG2 GLU    94      34.862  53.654  51.516  1.00  0.00           H  
ATOM   1468  HG3 GLU    94      36.465  54.393  51.613  1.00  0.00           H  
ATOM   1469  N   THR    95      36.819  57.364  50.189  1.00  0.00           N  
ATOM   1470  CA  THR    95      38.200  57.851  49.771  1.00  0.00           C  
ATOM   1471  C   THR    95      38.814  58.589  50.958  1.00  0.00           C  
ATOM   1472  O   THR    95      38.080  59.165  51.722  1.00  0.00           O  
ATOM   1473  CB  THR    95      37.988  58.674  48.469  1.00  0.00           C  
ATOM   1474  CG2 THR    95      37.076  59.832  48.748  1.00  0.00           C  
ATOM   1475  OG1 THR    95      39.214  59.267  48.026  1.00  0.00           O  
ATOM   1476  H   THR    95      36.316  57.917  50.868  1.00  0.00           H  
ATOM   1477  HA  THR    95      38.918  57.045  49.615  1.00  0.00           H  
ATOM   1478  HB  THR    95      37.689  58.073  47.610  1.00  0.00           H  
ATOM   1479 HG21 THR    95      36.024  59.577  48.876  1.00  0.00           H  
ATOM   1480 HG22 THR    95      37.296  60.410  49.645  1.00  0.00           H  
ATOM   1481 HG23 THR    95      37.177  60.585  47.966  1.00  0.00           H  
ATOM   1482  HG1 THR    95      39.793  58.547  47.762  1.00  0.00           H  
ATOM   1483  N   GLU    96      40.153  58.636  51.018  1.00  0.00           N  
ATOM   1484  CA  GLU    96      40.979  59.589  51.824  1.00  0.00           C  
ATOM   1485  C   GLU    96      40.846  61.102  51.482  1.00  0.00           C  
ATOM   1486  O   GLU    96      41.194  61.993  52.252  1.00  0.00           O  
ATOM   1487  CB  GLU    96      42.490  59.147  51.665  1.00  0.00           C  
ATOM   1488  CG  GLU    96      42.872  57.707  51.848  1.00  0.00           C  
ATOM   1489  CD  GLU    96      42.169  57.055  53.001  1.00  0.00           C  
ATOM   1490  OE1 GLU    96      41.781  55.878  52.993  1.00  0.00           O  
ATOM   1491  OE2 GLU    96      42.119  57.721  54.067  1.00  0.00           O1-
ATOM   1492  H   GLU    96      40.639  57.979  50.424  1.00  0.00           H  
ATOM   1493  HA  GLU    96      40.683  59.490  52.868  1.00  0.00           H  
ATOM   1494  HB2 GLU    96      42.852  59.521  50.707  1.00  0.00           H  
ATOM   1495  HB3 GLU    96      43.071  59.676  52.421  1.00  0.00           H  
ATOM   1496  HG2 GLU    96      42.610  57.214  50.912  1.00  0.00           H  
ATOM   1497  HG3 GLU    96      43.944  57.551  51.970  1.00  0.00           H  
ATOM   1498  N   ASP    97      40.095  61.388  50.419  1.00  0.00           N  
ATOM   1499  CA  ASP    97      39.710  62.765  50.118  1.00  0.00           C  
ATOM   1500  C   ASP    97      38.603  63.317  51.057  1.00  0.00           C  
ATOM   1501  O   ASP    97      38.471  64.549  51.264  1.00  0.00           O  
ATOM   1502  CB  ASP    97      39.257  62.924  48.685  1.00  0.00           C  
ATOM   1503  CG  ASP    97      40.286  63.042  47.554  1.00  0.00           C  
ATOM   1504  OD1 ASP    97      39.930  62.618  46.469  1.00  0.00           O  
ATOM   1505  OD2 ASP    97      41.441  63.468  47.737  1.00  0.00           O1-
ATOM   1506  H   ASP    97      39.735  60.627  49.861  1.00  0.00           H  
ATOM   1507  HA  ASP    97      40.533  63.468  50.244  1.00  0.00           H  
ATOM   1508  HB2 ASP    97      38.501  62.196  48.391  1.00  0.00           H  
ATOM   1509  HB3 ASP    97      38.879  63.947  48.700  1.00  0.00           H  
ATOM   1510  N   GLY    98      37.720  62.370  51.553  1.00  0.00           N  
ATOM   1511  CA  GLY    98      36.318  62.863  51.902  1.00  0.00           C  
ATOM   1512  C   GLY    98      35.307  62.962  50.731  1.00  0.00           C  
ATOM   1513  O   GLY    98      35.778  63.132  49.634  1.00  0.00           O  
ATOM   1514  H   GLY    98      37.802  61.410  51.251  1.00  0.00           H  
ATOM   1515  HA2 GLY    98      35.876  62.083  52.522  1.00  0.00           H  
ATOM   1516  HA3 GLY    98      36.342  63.772  52.502  1.00  0.00           H  
ATOM   1517  N   SER    99      34.038  62.737  50.988  1.00  0.00           N  
ATOM   1518  CA  SER    99      32.972  62.427  50.042  1.00  0.00           C  
ATOM   1519  C   SER    99      33.163  61.387  48.921  1.00  0.00           C  
ATOM   1520  O   SER    99      34.037  61.436  48.007  1.00  0.00           O  
ATOM   1521  CB  SER    99      32.633  63.768  49.414  1.00  0.00           C  
ATOM   1522  OG  SER    99      31.544  63.728  48.559  1.00  0.00           O  
ATOM   1523  H   SER    99      33.845  62.758  51.980  1.00  0.00           H  
ATOM   1524  HA  SER    99      32.074  62.184  50.609  1.00  0.00           H  
ATOM   1525  HB2 SER    99      32.607  64.490  50.230  1.00  0.00           H  
ATOM   1526  HB3 SER    99      33.404  63.978  48.672  1.00  0.00           H  
ATOM   1527  HG  SER    99      30.772  63.798  49.125  1.00  0.00           H  
ATOM   1528  N   LYS   100      32.333  60.360  48.901  1.00  0.00           N  
ATOM   1529  CA  LYS   100      32.397  59.232  47.984  1.00  0.00           C  
ATOM   1530  C   LYS   100      32.495  59.451  46.474  1.00  0.00           C  
ATOM   1531  O   LYS   100      31.672  60.123  45.885  1.00  0.00           O  
ATOM   1532  CB  LYS   100      31.270  58.229  48.247  1.00  0.00           C  
ATOM   1533  CG  LYS   100      31.092  57.645  49.684  1.00  0.00           C  
ATOM   1534  CD  LYS   100      30.158  56.433  49.736  1.00  0.00           C  
ATOM   1535  CE  LYS   100      29.809  56.105  51.241  1.00  0.00           C  
ATOM   1536  NZ  LYS   100      28.960  54.881  51.241  1.00  0.00           N1+
ATOM   1537  H   LYS   100      31.592  60.359  49.587  1.00  0.00           H  
ATOM   1538  HA  LYS   100      33.332  58.712  48.188  1.00  0.00           H  
ATOM   1539  HB2 LYS   100      30.339  58.660  47.878  1.00  0.00           H  
ATOM   1540  HB3 LYS   100      31.481  57.384  47.592  1.00  0.00           H  
ATOM   1541  HG2 LYS   100      32.053  57.351  50.105  1.00  0.00           H  
ATOM   1542  HG3 LYS   100      30.696  58.361  50.403  1.00  0.00           H  
ATOM   1543  HD2 LYS   100      29.265  56.588  49.131  1.00  0.00           H  
ATOM   1544  HD3 LYS   100      30.679  55.562  49.340  1.00  0.00           H  
ATOM   1545  HE2 LYS   100      30.776  55.891  51.695  1.00  0.00           H  
ATOM   1546  HE3 LYS   100      29.275  56.964  51.647  1.00  0.00           H  
ATOM   1547  HZ1 LYS   100      28.785  54.524  52.170  1.00  0.00           H  
ATOM   1548  HZ2 LYS   100      28.071  55.068  50.801  1.00  0.00           H  
ATOM   1549  HZ3 LYS   100      29.441  54.140  50.752  1.00  0.00           H  
ATOM   1550  N   ASP   101      33.454  58.696  45.855  1.00  0.00           N  
ATOM   1551  CA  ASP   101      33.681  58.597  44.438  1.00  0.00           C  
ATOM   1552  C   ASP   101      33.234  57.239  43.848  1.00  0.00           C  
ATOM   1553  O   ASP   101      33.374  56.218  44.469  1.00  0.00           O  
ATOM   1554  CB  ASP   101      35.129  58.873  44.073  1.00  0.00           C  
ATOM   1555  CG  ASP   101      35.349  59.361  42.646  1.00  0.00           C  
ATOM   1556  OD1 ASP   101      36.515  59.305  42.336  1.00  0.00           O  
ATOM   1557  OD2 ASP   101      34.392  59.899  42.034  1.00  0.00           O1-
ATOM   1558  H   ASP   101      33.949  57.975  46.361  1.00  0.00           H  
ATOM   1559  HA  ASP   101      33.038  59.360  44.000  1.00  0.00           H  
ATOM   1560  HB2 ASP   101      35.555  59.653  44.704  1.00  0.00           H  
ATOM   1561  HB3 ASP   101      35.739  57.987  44.245  1.00  0.00           H  
ATOM   1562  N   GLU   102      32.829  57.251  42.572  1.00  0.00           N  
ATOM   1563  CA  GLU   102      32.148  56.084  41.955  1.00  0.00           C  
ATOM   1564  C   GLU   102      33.042  55.209  41.134  1.00  0.00           C  
ATOM   1565  O   GLU   102      33.774  55.715  40.202  1.00  0.00           O  
ATOM   1566  CB  GLU   102      30.968  56.715  41.197  1.00  0.00           C  
ATOM   1567  CG  GLU   102      29.855  55.704  41.003  1.00  0.00           C  
ATOM   1568  CD  GLU   102      28.617  56.416  40.428  1.00  0.00           C  
ATOM   1569  OE1 GLU   102      28.567  56.658  39.222  1.00  0.00           O  
ATOM   1570  OE2 GLU   102      27.699  56.830  41.159  1.00  0.00           O1-
ATOM   1571  H   GLU   102      32.841  58.121  42.059  1.00  0.00           H  
ATOM   1572  HA  GLU   102      31.830  55.421  42.761  1.00  0.00           H  
ATOM   1573  HB2 GLU   102      30.464  57.465  41.807  1.00  0.00           H  
ATOM   1574  HB3 GLU   102      31.290  57.127  40.242  1.00  0.00           H  
ATOM   1575  HG2 GLU   102      30.094  54.943  40.260  1.00  0.00           H  
ATOM   1576  HG3 GLU   102      29.604  55.206  41.939  1.00  0.00           H  
ATOM   1577  N   TRP   103      32.928  53.892  41.299  1.00  0.00           N  
ATOM   1578  CA  TRP   103      33.684  52.825  40.652  1.00  0.00           C  
ATOM   1579  C   TRP   103      32.859  51.752  39.905  1.00  0.00           C  
ATOM   1580  O   TRP   103      32.146  50.959  40.528  1.00  0.00           O  
ATOM   1581  CB  TRP   103      34.646  52.130  41.693  1.00  0.00           C  
ATOM   1582  CG  TRP   103      35.762  52.745  42.410  1.00  0.00           C  
ATOM   1583  CD1 TRP   103      35.551  53.643  43.356  1.00  0.00           C  
ATOM   1584  NE1 TRP   103      36.758  54.209  43.796  1.00  0.00           N  
ATOM   1585  CE2 TRP   103      37.809  53.699  43.012  1.00  0.00           C  
ATOM   1586  CZ2 TRP   103      39.195  54.018  42.956  1.00  0.00           C  
ATOM   1587  CH2 TRP   103      40.030  53.337  42.078  1.00  0.00           C  
ATOM   1588  CZ3 TRP   103      39.456  52.313  41.310  1.00  0.00           C  
ATOM   1589  CE3 TRP   103      38.068  52.048  41.303  1.00  0.00           C  
ATOM   1590  CD2 TRP   103      37.193  52.721  42.148  1.00  0.00           C  
ATOM   1591  H   TRP   103      32.321  53.521  42.017  1.00  0.00           H  
ATOM   1592  HA  TRP   103      34.190  53.183  39.755  1.00  0.00           H  
ATOM   1593  HB2 TRP   103      34.146  51.660  42.540  1.00  0.00           H  
ATOM   1594  HB3 TRP   103      35.142  51.280  41.224  1.00  0.00           H  
ATOM   1595  HD1 TRP   103      34.581  53.959  43.711  1.00  0.00           H  
ATOM   1596  HE1 TRP   103      36.842  54.908  44.521  1.00  0.00           H  
ATOM   1597  HZ2 TRP   103      39.707  54.575  43.727  1.00  0.00           H  
ATOM   1598  HH2 TRP   103      41.104  53.452  42.114  1.00  0.00           H  
ATOM   1599  HZ3 TRP   103      40.048  51.657  40.691  1.00  0.00           H  
ATOM   1600  HE3 TRP   103      37.638  51.313  40.639  1.00  0.00           H  
ATOM   1601  N   ARG   104      32.826  51.733  38.570  1.00  0.00           N  
ATOM   1602  CA  ARG   104      32.136  50.733  37.775  1.00  0.00           C  
ATOM   1603  C   ARG   104      32.812  49.329  37.891  1.00  0.00           C  
ATOM   1604  O   ARG   104      34.042  49.257  37.981  1.00  0.00           O  
ATOM   1605  CB  ARG   104      31.966  51.182  36.342  1.00  0.00           C  
ATOM   1606  CG  ARG   104      31.115  50.150  35.558  1.00  0.00           C  
ATOM   1607  CD  ARG   104      30.787  50.616  34.105  1.00  0.00           C  
ATOM   1608  NE  ARG   104      29.855  51.753  34.041  1.00  0.00           N  
ATOM   1609  CZ  ARG   104      29.021  52.060  32.992  1.00  0.00           C  
ATOM   1610  NH1 ARG   104      29.112  51.601  31.780  1.00  0.00           N  
ATOM   1611  NH2 ARG   104      28.211  53.016  33.232  1.00  0.00           N1+
ATOM   1612  H   ARG   104      33.291  52.399  37.969  1.00  0.00           H  
ATOM   1613  HA  ARG   104      31.194  50.571  38.298  1.00  0.00           H  
ATOM   1614  HB2 ARG   104      31.612  52.212  36.296  1.00  0.00           H  
ATOM   1615  HB3 ARG   104      32.962  51.152  35.902  1.00  0.00           H  
ATOM   1616  HG2 ARG   104      31.737  49.254  35.543  1.00  0.00           H  
ATOM   1617  HG3 ARG   104      30.144  50.117  36.050  1.00  0.00           H  
ATOM   1618  HD2 ARG   104      31.726  50.835  33.597  1.00  0.00           H  
ATOM   1619  HD3 ARG   104      30.325  49.796  33.556  1.00  0.00           H  
ATOM   1620  HE  ARG   104      29.623  52.224  34.904  1.00  0.00           H  
ATOM   1621 HH11 ARG   104      29.695  50.791  31.626  1.00  0.00           H  
ATOM   1622 HH12 ARG   104      28.536  51.897  31.004  1.00  0.00           H  
ATOM   1623 HH21 ARG   104      28.130  53.301  34.197  1.00  0.00           H  
ATOM   1624 HH22 ARG   104      27.490  53.226  32.556  1.00  0.00           H  
ATOM   1625  N   GLY   105      32.033  48.205  37.951  1.00  0.00           N  
ATOM   1626  CA  GLY   105      32.532  46.840  38.434  1.00  0.00           C  
ATOM   1627  C   GLY   105      31.582  45.634  38.229  1.00  0.00           C  
ATOM   1628  O   GLY   105      30.692  45.676  37.426  1.00  0.00           O  
ATOM   1629  H   GLY   105      31.024  48.204  37.910  1.00  0.00           H  
ATOM   1630  HA2 GLY   105      33.456  46.656  37.887  1.00  0.00           H  
ATOM   1631  HA3 GLY   105      32.613  46.873  39.521  1.00  0.00           H  
ATOM   1632  N   MET   106      31.884  44.569  38.940  1.00  0.00           N  
ATOM   1633  CA  MET   106      31.086  43.339  39.011  1.00  0.00           C  
ATOM   1634  C   MET   106      31.079  42.726  40.442  1.00  0.00           C  
ATOM   1635  O   MET   106      32.150  42.492  40.947  1.00  0.00           O  
ATOM   1636  CB  MET   106      31.692  42.374  37.927  1.00  0.00           C  
ATOM   1637  CG  MET   106      30.833  41.223  37.380  1.00  0.00           C  
ATOM   1638  SD  MET   106      31.266  40.559  35.767  1.00  0.00           S  
ATOM   1639  CE  MET   106      30.575  41.843  34.701  1.00  0.00           C  
ATOM   1640  H   MET   106      32.771  44.580  39.424  1.00  0.00           H  
ATOM   1641  HA  MET   106      30.065  43.572  38.708  1.00  0.00           H  
ATOM   1642  HB2 MET   106      31.947  43.063  37.121  1.00  0.00           H  
ATOM   1643  HB3 MET   106      32.582  42.023  38.450  1.00  0.00           H  
ATOM   1644  HG2 MET   106      30.900  40.466  38.161  1.00  0.00           H  
ATOM   1645  HG3 MET   106      29.881  41.732  37.233  1.00  0.00           H  
ATOM   1646  HE1 MET   106      29.490  41.867  34.601  1.00  0.00           H  
ATOM   1647  HE2 MET   106      30.907  42.793  35.120  1.00  0.00           H  
ATOM   1648  HE3 MET   106      31.016  41.789  33.706  1.00  0.00           H  
ATOM   1649  N   VAL   107      29.898  42.471  41.017  1.00  0.00           N  
ATOM   1650  CA  VAL   107      29.737  41.473  42.089  1.00  0.00           C  
ATOM   1651  C   VAL   107      29.917  40.059  41.625  1.00  0.00           C  
ATOM   1652  O   VAL   107      29.159  39.457  40.855  1.00  0.00           O  
ATOM   1653  CB  VAL   107      28.400  41.692  42.829  1.00  0.00           C  
ATOM   1654  CG1 VAL   107      28.097  40.650  43.861  1.00  0.00           C  
ATOM   1655  CG2 VAL   107      28.524  43.051  43.600  1.00  0.00           C  
ATOM   1656  H   VAL   107      29.100  42.717  40.449  1.00  0.00           H  
ATOM   1657  HA  VAL   107      30.576  41.643  42.763  1.00  0.00           H  
ATOM   1658  HB  VAL   107      27.573  41.785  42.124  1.00  0.00           H  
ATOM   1659 HG11 VAL   107      28.977  40.479  44.482  1.00  0.00           H  
ATOM   1660 HG12 VAL   107      27.230  41.010  44.415  1.00  0.00           H  
ATOM   1661 HG13 VAL   107      27.839  39.775  43.264  1.00  0.00           H  
ATOM   1662 HG21 VAL   107      29.405  42.970  44.237  1.00  0.00           H  
ATOM   1663 HG22 VAL   107      28.797  43.838  42.897  1.00  0.00           H  
ATOM   1664 HG23 VAL   107      27.660  43.457  44.127  1.00  0.00           H  
ATOM   1665  N   LEU   108      31.076  39.442  42.018  1.00  0.00           N  
ATOM   1666  CA  LEU   108      31.562  38.135  41.640  1.00  0.00           C  
ATOM   1667  C   LEU   108      30.821  36.977  42.309  1.00  0.00           C  
ATOM   1668  O   LEU   108      30.465  36.066  41.508  1.00  0.00           O  
ATOM   1669  CB  LEU   108      33.088  38.013  41.977  1.00  0.00           C  
ATOM   1670  CG  LEU   108      33.883  39.126  41.264  1.00  0.00           C  
ATOM   1671  CD1 LEU   108      35.329  39.230  41.860  1.00  0.00           C  
ATOM   1672  CD2 LEU   108      34.007  38.822  39.803  1.00  0.00           C  
ATOM   1673  H   LEU   108      31.641  39.983  42.656  1.00  0.00           H  
ATOM   1674  HA  LEU   108      31.420  38.031  40.564  1.00  0.00           H  
ATOM   1675  HB2 LEU   108      33.172  38.063  43.063  1.00  0.00           H  
ATOM   1676  HB3 LEU   108      33.534  37.076  41.643  1.00  0.00           H  
ATOM   1677  HG  LEU   108      33.443  40.098  41.491  1.00  0.00           H  
ATOM   1678 HD11 LEU   108      35.926  40.007  41.382  1.00  0.00           H  
ATOM   1679 HD12 LEU   108      35.353  39.327  42.945  1.00  0.00           H  
ATOM   1680 HD13 LEU   108      35.952  38.357  41.663  1.00  0.00           H  
ATOM   1681 HD21 LEU   108      34.489  37.870  39.580  1.00  0.00           H  
ATOM   1682 HD22 LEU   108      33.001  38.879  39.386  1.00  0.00           H  
ATOM   1683 HD23 LEU   108      34.591  39.637  39.375  1.00  0.00           H  
ATOM   1684  N   ALA   109      30.566  37.033  43.626  1.00  0.00           N  
ATOM   1685  CA  ALA   109      30.084  35.928  44.489  1.00  0.00           C  
ATOM   1686  C   ALA   109      29.654  36.352  45.882  1.00  0.00           C  
ATOM   1687  O   ALA   109      30.085  37.398  46.290  1.00  0.00           O  
ATOM   1688  CB  ALA   109      31.226  34.845  44.516  1.00  0.00           C  
ATOM   1689  H   ALA   109      30.904  37.824  44.155  1.00  0.00           H  
ATOM   1690  HA  ALA   109      29.210  35.459  44.039  1.00  0.00           H  
ATOM   1691  HB1 ALA   109      32.210  35.314  44.501  1.00  0.00           H  
ATOM   1692  HB2 ALA   109      31.133  34.340  45.477  1.00  0.00           H  
ATOM   1693  HB3 ALA   109      31.151  34.195  43.644  1.00  0.00           H  
ATOM   1694  N   ARG   110      28.991  35.503  46.652  1.00  0.00           N  
ATOM   1695  CA  ARG   110      29.083  35.601  48.116  1.00  0.00           C  
ATOM   1696  C   ARG   110      30.387  34.976  48.659  1.00  0.00           C  
ATOM   1697  O   ARG   110      30.829  33.920  48.123  1.00  0.00           O  
ATOM   1698  CB  ARG   110      27.832  35.208  48.908  1.00  0.00           C  
ATOM   1699  CG  ARG   110      26.740  36.205  48.591  1.00  0.00           C  
ATOM   1700  CD  ARG   110      25.325  35.734  48.897  1.00  0.00           C  
ATOM   1701  NE  ARG   110      25.057  35.651  50.324  1.00  0.00           N  
ATOM   1702  CZ  ARG   110      24.215  34.868  50.956  1.00  0.00           C  
ATOM   1703  NH1 ARG   110      23.366  34.063  50.368  1.00  0.00           N  
ATOM   1704  NH2 ARG   110      24.285  34.929  52.186  1.00  0.00           N1+
ATOM   1705  H   ARG   110      28.744  34.629  46.211  1.00  0.00           H  
ATOM   1706  HA  ARG   110      29.097  36.664  48.359  1.00  0.00           H  
ATOM   1707  HB2 ARG   110      27.485  34.215  48.623  1.00  0.00           H  
ATOM   1708  HB3 ARG   110      27.980  35.340  49.980  1.00  0.00           H  
ATOM   1709  HG2 ARG   110      26.933  37.153  49.094  1.00  0.00           H  
ATOM   1710  HG3 ARG   110      26.683  36.497  47.543  1.00  0.00           H  
ATOM   1711  HD2 ARG   110      24.538  36.170  48.282  1.00  0.00           H  
ATOM   1712  HD3 ARG   110      25.304  34.680  48.620  1.00  0.00           H  
ATOM   1713  HE  ARG   110      25.670  36.156  50.948  1.00  0.00           H  
ATOM   1714 HH11 ARG   110      23.434  34.164  49.365  1.00  0.00           H  
ATOM   1715 HH12 ARG   110      22.815  33.322  50.777  1.00  0.00           H  
ATOM   1716 HH21 ARG   110      25.014  35.428  52.675  1.00  0.00           H  
ATOM   1717 HH22 ARG   110      23.799  34.210  52.703  1.00  0.00           H  
ATOM   1718  N   ALA   111      31.039  35.626  49.620  1.00  0.00           N  
ATOM   1719  CA  ALA   111      32.444  35.227  50.003  1.00  0.00           C  
ATOM   1720  C   ALA   111      32.595  33.863  50.789  1.00  0.00           C  
ATOM   1721  O   ALA   111      31.720  33.519  51.605  1.00  0.00           O  
ATOM   1722  CB  ALA   111      32.963  36.389  50.871  1.00  0.00           C  
ATOM   1723  H   ALA   111      30.561  36.326  50.169  1.00  0.00           H  
ATOM   1724  HA  ALA   111      32.903  35.055  49.030  1.00  0.00           H  
ATOM   1725  HB1 ALA   111      33.977  36.096  51.142  1.00  0.00           H  
ATOM   1726  HB2 ALA   111      32.968  37.275  50.235  1.00  0.00           H  
ATOM   1727  HB3 ALA   111      32.308  36.472  51.738  1.00  0.00           H  
ATOM   1728  N   PRO   112      33.624  33.047  50.530  1.00  0.00           N  
ATOM   1729  CA  PRO   112      33.808  31.822  51.293  1.00  0.00           C  
ATOM   1730  C   PRO   112      34.113  32.035  52.816  1.00  0.00           C  
ATOM   1731  O   PRO   112      34.908  32.924  53.130  1.00  0.00           O  
ATOM   1732  CD  PRO   112      34.713  33.310  49.704  1.00  0.00           C  
ATOM   1733  CG  PRO   112      35.344  31.994  49.355  1.00  0.00           C  
ATOM   1734  CB  PRO   112      34.928  31.163  50.527  1.00  0.00           C  
ATOM   1735  HD2 PRO   112      35.308  34.019  50.279  1.00  0.00           H  
ATOM   1736  HD3 PRO   112      34.422  33.827  48.790  1.00  0.00           H  
ATOM   1737  HG2 PRO   112      36.420  32.052  49.191  1.00  0.00           H  
ATOM   1738  HG3 PRO   112      34.923  31.507  48.476  1.00  0.00           H  
ATOM   1739  HB2 PRO   112      35.759  31.005  51.215  1.00  0.00           H  
ATOM   1740  HB3 PRO   112      34.580  30.168  50.247  1.00  0.00           H  
ATOM   1741  HA  PRO   112      32.955  31.144  51.245  1.00  0.00           H  
ATOM   1742  N   VAL   113      33.386  31.278  53.616  1.00  0.00           N  
ATOM   1743  CA  VAL   113      33.239  31.428  55.103  1.00  0.00           C  
ATOM   1744  C   VAL   113      32.620  32.778  55.682  1.00  0.00           C  
ATOM   1745  O   VAL   113      32.468  32.944  56.913  1.00  0.00           O  
ATOM   1746  CB  VAL   113      34.461  30.844  55.842  1.00  0.00           C  
ATOM   1747  CG1 VAL   113      35.602  31.814  56.042  1.00  0.00           C  
ATOM   1748  CG2 VAL   113      34.137  30.282  57.236  1.00  0.00           C  
ATOM   1749  H   VAL   113      33.098  30.425  53.158  1.00  0.00           H  
ATOM   1750  HA  VAL   113      32.461  30.698  55.329  1.00  0.00           H  
ATOM   1751  HB  VAL   113      34.797  29.975  55.276  1.00  0.00           H  
ATOM   1752 HG11 VAL   113      36.073  32.126  55.110  1.00  0.00           H  
ATOM   1753 HG12 VAL   113      35.274  32.762  56.468  1.00  0.00           H  
ATOM   1754 HG13 VAL   113      36.384  31.311  56.612  1.00  0.00           H  
ATOM   1755 HG21 VAL   113      33.465  29.440  57.068  1.00  0.00           H  
ATOM   1756 HG22 VAL   113      35.030  29.891  57.724  1.00  0.00           H  
ATOM   1757 HG23 VAL   113      33.590  31.016  57.827  1.00  0.00           H  
ATOM   1758  N   MET   114      32.326  33.696  54.775  1.00  0.00           N  
ATOM   1759  CA  MET   114      31.968  35.114  55.053  1.00  0.00           C  
ATOM   1760  C   MET   114      30.647  35.582  54.370  1.00  0.00           C  
ATOM   1761  O   MET   114      30.601  36.696  53.799  1.00  0.00           O  
ATOM   1762  CB  MET   114      33.189  36.015  54.843  1.00  0.00           C  
ATOM   1763  CG  MET   114      34.469  35.694  55.653  1.00  0.00           C  
ATOM   1764  SD  MET   114      35.905  36.744  55.683  1.00  0.00           S  
ATOM   1765  CE  MET   114      35.204  38.153  56.604  1.00  0.00           C  
ATOM   1766  H   MET   114      32.376  33.440  53.799  1.00  0.00           H  
ATOM   1767  HA  MET   114      31.709  35.137  56.112  1.00  0.00           H  
ATOM   1768  HB2 MET   114      33.309  35.995  53.760  1.00  0.00           H  
ATOM   1769  HB3 MET   114      32.842  37.015  55.103  1.00  0.00           H  
ATOM   1770  HG2 MET   114      34.157  35.502  56.680  1.00  0.00           H  
ATOM   1771  HG3 MET   114      34.814  34.726  55.291  1.00  0.00           H  
ATOM   1772  HE1 MET   114      35.912  38.977  56.693  1.00  0.00           H  
ATOM   1773  HE2 MET   114      34.308  38.568  56.143  1.00  0.00           H  
ATOM   1774  HE3 MET   114      34.904  37.811  57.595  1.00  0.00           H  
ATOM   1775  N   ASN   115      29.575  34.805  54.439  1.00  0.00           N  
ATOM   1776  CA  ASN   115      28.436  34.930  53.492  1.00  0.00           C  
ATOM   1777  C   ASN   115      27.635  36.276  53.473  1.00  0.00           C  
ATOM   1778  O   ASN   115      26.858  36.520  52.530  1.00  0.00           O  
ATOM   1779  CB  ASN   115      27.475  33.710  53.632  1.00  0.00           C  
ATOM   1780  CG  ASN   115      28.102  32.401  53.984  1.00  0.00           C  
ATOM   1781  OD1 ASN   115      28.849  31.898  53.162  1.00  0.00           O  
ATOM   1782  ND2 ASN   115      27.784  31.900  55.162  1.00  0.00           N  
ATOM   1783  H   ASN   115      29.488  34.163  55.214  1.00  0.00           H  
ATOM   1784  HA  ASN   115      28.893  34.823  52.508  1.00  0.00           H  
ATOM   1785  HB2 ASN   115      26.571  33.873  54.219  1.00  0.00           H  
ATOM   1786  HB3 ASN   115      27.030  33.557  52.649  1.00  0.00           H  
ATOM   1787 HD21 ASN   115      27.083  32.337  55.743  1.00  0.00           H  
ATOM   1788 HD22 ASN   115      28.041  30.932  55.291  1.00  0.00           H  
ATOM   1789  N   THR   116      27.674  37.215  54.478  1.00  0.00           N  
ATOM   1790  CA  THR   116      27.151  38.627  54.378  1.00  0.00           C  
ATOM   1791  C   THR   116      27.999  39.541  53.528  1.00  0.00           C  
ATOM   1792  O   THR   116      27.395  40.472  53.016  1.00  0.00           O  
ATOM   1793  CB  THR   116      27.006  39.287  55.784  1.00  0.00           C  
ATOM   1794  CG2 THR   116      25.944  38.593  56.727  1.00  0.00           C  
ATOM   1795  OG1 THR   116      28.245  39.486  56.375  1.00  0.00           O  
ATOM   1796  H   THR   116      28.225  36.965  55.287  1.00  0.00           H  
ATOM   1797  HA  THR   116      26.162  38.594  53.923  1.00  0.00           H  
ATOM   1798  HB  THR   116      26.642  40.292  55.571  1.00  0.00           H  
ATOM   1799 HG21 THR   116      25.899  39.149  57.663  1.00  0.00           H  
ATOM   1800 HG22 THR   116      24.982  38.692  56.224  1.00  0.00           H  
ATOM   1801 HG23 THR   116      26.198  37.554  56.936  1.00  0.00           H  
ATOM   1802  HG1 THR   116      28.521  38.613  56.659  1.00  0.00           H  
ATOM   1803  N   TRP   117      29.300  39.295  53.387  1.00  0.00           N  
ATOM   1804  CA  TRP   117      30.260  39.935  52.450  1.00  0.00           C  
ATOM   1805  C   TRP   117      30.058  39.363  51.023  1.00  0.00           C  
ATOM   1806  O   TRP   117      29.716  38.248  50.877  1.00  0.00           O  
ATOM   1807  CB  TRP   117      31.675  39.680  52.948  1.00  0.00           C  
ATOM   1808  CG  TRP   117      31.830  40.196  54.358  1.00  0.00           C  
ATOM   1809  CD1 TRP   117      31.511  39.576  55.558  1.00  0.00           C  
ATOM   1810  NE1 TRP   117      31.799  40.373  56.597  1.00  0.00           N  
ATOM   1811  CE2 TRP   117      32.477  41.530  56.157  1.00  0.00           C  
ATOM   1812  CZ2 TRP   117      32.957  42.665  56.778  1.00  0.00           C  
ATOM   1813  CH2 TRP   117      33.765  43.601  56.079  1.00  0.00           C  
ATOM   1814  CZ3 TRP   117      34.092  43.305  54.792  1.00  0.00           C  
ATOM   1815  CE3 TRP   117      33.467  42.217  54.145  1.00  0.00           C  
ATOM   1816  CD2 TRP   117      32.582  41.369  54.772  1.00  0.00           C  
ATOM   1817  H   TRP   117      29.633  38.406  53.731  1.00  0.00           H  
ATOM   1818  HA  TRP   117      30.168  41.019  52.395  1.00  0.00           H  
ATOM   1819  HB2 TRP   117      31.905  38.625  53.095  1.00  0.00           H  
ATOM   1820  HB3 TRP   117      32.364  40.299  52.372  1.00  0.00           H  
ATOM   1821  HD1 TRP   117      31.000  38.626  55.614  1.00  0.00           H  
ATOM   1822  HE1 TRP   117      31.661  40.027  57.535  1.00  0.00           H  
ATOM   1823  HZ2 TRP   117      32.904  42.780  57.851  1.00  0.00           H  
ATOM   1824  HH2 TRP   117      34.401  44.275  56.634  1.00  0.00           H  
ATOM   1825  HZ3 TRP   117      34.831  43.845  54.219  1.00  0.00           H  
ATOM   1826  HE3 TRP   117      33.652  42.035  53.097  1.00  0.00           H  
ATOM   1827  N   PHE   118      30.321  40.213  50.056  1.00  0.00           N  
ATOM   1828  CA  PHE   118      30.351  39.827  48.634  1.00  0.00           C  
ATOM   1829  C   PHE   118      31.683  40.154  48.008  1.00  0.00           C  
ATOM   1830  O   PHE   118      32.182  41.235  48.167  1.00  0.00           O  
ATOM   1831  CB  PHE   118      29.260  40.607  47.890  1.00  0.00           C  
ATOM   1832  CG  PHE   118      27.843  40.188  48.181  1.00  0.00           C  
ATOM   1833  CD1 PHE   118      27.254  40.498  49.417  1.00  0.00           C  
ATOM   1834  CE1 PHE   118      25.937  40.092  49.641  1.00  0.00           C  
ATOM   1835  CZ  PHE   118      25.184  39.390  48.694  1.00  0.00           C  
ATOM   1836  CE2 PHE   118      25.780  39.236  47.349  1.00  0.00           C  
ATOM   1837  CD2 PHE   118      27.146  39.469  47.166  1.00  0.00           C  
ATOM   1838  H   PHE   118      30.389  41.181  50.336  1.00  0.00           H  
ATOM   1839  HA  PHE   118      30.181  38.752  48.563  1.00  0.00           H  
ATOM   1840  HB2 PHE   118      29.431  41.625  48.240  1.00  0.00           H  
ATOM   1841  HB3 PHE   118      29.574  40.703  46.851  1.00  0.00           H  
ATOM   1842  HD1 PHE   118      27.775  41.232  50.013  1.00  0.00           H  
ATOM   1843  HE1 PHE   118      25.538  40.254  50.631  1.00  0.00           H  
ATOM   1844  HZ  PHE   118      24.149  39.149  48.883  1.00  0.00           H  
ATOM   1845  HE2 PHE   118      25.217  38.885  46.496  1.00  0.00           H  
ATOM   1846  HD2 PHE   118      27.631  39.259  46.224  1.00  0.00           H  
ATOM   1847  N   TYR   119      32.085  39.316  47.061  1.00  0.00           N  
ATOM   1848  CA  TYR   119      33.288  39.461  46.328  1.00  0.00           C  
ATOM   1849  C   TYR   119      32.978  40.530  45.237  1.00  0.00           C  
ATOM   1850  O   TYR   119      31.869  40.453  44.712  1.00  0.00           O  
ATOM   1851  CB  TYR   119      33.564  38.059  45.643  1.00  0.00           C  
ATOM   1852  CG  TYR   119      34.418  37.047  46.440  1.00  0.00           C  
ATOM   1853  CD1 TYR   119      34.764  35.920  45.715  1.00  0.00           C  
ATOM   1854  CE1 TYR   119      35.666  35.030  46.200  1.00  0.00           C  
ATOM   1855  CZ  TYR   119      36.255  35.200  47.486  1.00  0.00           C  
ATOM   1856  OH  TYR   119      37.167  34.328  48.015  1.00  0.00           O  
ATOM   1857  CE2 TYR   119      35.920  36.296  48.300  1.00  0.00           C  
ATOM   1858  CD2 TYR   119      34.938  37.286  47.731  1.00  0.00           C  
ATOM   1859  H   TYR   119      31.567  38.461  46.912  1.00  0.00           H  
ATOM   1860  HA  TYR   119      34.088  39.823  46.974  1.00  0.00           H  
ATOM   1861  HB2 TYR   119      32.624  37.654  45.268  1.00  0.00           H  
ATOM   1862  HB3 TYR   119      34.333  38.296  44.907  1.00  0.00           H  
ATOM   1863  HD1 TYR   119      34.482  35.920  44.672  1.00  0.00           H  
ATOM   1864  HE1 TYR   119      35.962  34.274  45.488  1.00  0.00           H  
ATOM   1865  HH  TYR   119      37.358  33.547  47.491  1.00  0.00           H  
ATOM   1866  HE2 TYR   119      36.511  36.505  49.179  1.00  0.00           H  
ATOM   1867  HD2 TYR   119      34.664  38.213  48.212  1.00  0.00           H  
ATOM   1868  N   ILE   120      33.950  41.334  44.893  1.00  0.00           N  
ATOM   1869  CA  ILE   120      33.805  42.426  43.861  1.00  0.00           C  
ATOM   1870  C   ILE   120      35.138  42.748  43.240  1.00  0.00           C  
ATOM   1871  O   ILE   120      36.105  42.503  43.937  1.00  0.00           O  
ATOM   1872  CB  ILE   120      33.027  43.668  44.473  1.00  0.00           C  
ATOM   1873  CG2 ILE   120      33.757  44.170  45.754  1.00  0.00           C  
ATOM   1874  CG1 ILE   120      32.926  44.881  43.471  1.00  0.00           C  
ATOM   1875  CD1 ILE   120      31.735  45.836  43.756  1.00  0.00           C  
ATOM   1876  H   ILE   120      34.825  41.266  45.392  1.00  0.00           H  
ATOM   1877  HA  ILE   120      33.147  41.980  43.116  1.00  0.00           H  
ATOM   1878  HB  ILE   120      32.029  43.324  44.745  1.00  0.00           H  
ATOM   1879 HG21 ILE   120      33.176  44.975  46.204  1.00  0.00           H  
ATOM   1880 HG22 ILE   120      33.785  43.427  46.552  1.00  0.00           H  
ATOM   1881 HG23 ILE   120      34.771  44.547  45.620  1.00  0.00           H  
ATOM   1882 HG12 ILE   120      33.850  45.459  43.472  1.00  0.00           H  
ATOM   1883 HG13 ILE   120      32.781  44.545  42.445  1.00  0.00           H  
ATOM   1884 HD11 ILE   120      31.829  46.351  44.713  1.00  0.00           H  
ATOM   1885 HD12 ILE   120      31.557  46.525  42.931  1.00  0.00           H  
ATOM   1886 HD13 ILE   120      30.834  45.225  43.800  1.00  0.00           H  
ATOM   1887  N   THR   121      35.255  42.921  41.971  1.00  0.00           N  
ATOM   1888  CA  THR   121      36.396  43.551  41.315  1.00  0.00           C  
ATOM   1889  C   THR   121      35.815  44.756  40.430  1.00  0.00           C  
ATOM   1890  O   THR   121      34.614  44.895  40.287  1.00  0.00           O  
ATOM   1891  CB  THR   121      37.080  42.504  40.422  1.00  0.00           C  
ATOM   1892  CG2 THR   121      36.143  41.932  39.277  1.00  0.00           C  
ATOM   1893  OG1 THR   121      38.211  42.972  39.840  1.00  0.00           O  
ATOM   1894  H   THR   121      34.336  42.958  41.554  1.00  0.00           H  
ATOM   1895  HA  THR   121      37.027  43.952  42.109  1.00  0.00           H  
ATOM   1896  HB  THR   121      37.243  41.633  41.056  1.00  0.00           H  
ATOM   1897 HG21 THR   121      35.862  42.696  38.552  1.00  0.00           H  
ATOM   1898 HG22 THR   121      36.651  41.083  38.820  1.00  0.00           H  
ATOM   1899 HG23 THR   121      35.228  41.533  39.715  1.00  0.00           H  
ATOM   1900  HG1 THR   121      38.865  43.069  40.536  1.00  0.00           H  
ATOM   1901  N   TYR   122      36.733  45.624  39.975  1.00  0.00           N  
ATOM   1902  CA  TYR   122      36.494  47.002  39.447  1.00  0.00           C  
ATOM   1903  C   TYR   122      37.139  47.244  38.162  1.00  0.00           C  
ATOM   1904  O   TYR   122      38.217  46.839  37.886  1.00  0.00           O  
ATOM   1905  CB  TYR   122      36.695  48.171  40.376  1.00  0.00           C  
ATOM   1906  CG  TYR   122      35.997  48.013  41.742  1.00  0.00           C  
ATOM   1907  CD1 TYR   122      36.586  47.411  42.853  1.00  0.00           C  
ATOM   1908  CE1 TYR   122      35.953  47.368  44.110  1.00  0.00           C  
ATOM   1909  CZ  TYR   122      34.659  47.951  44.324  1.00  0.00           C  
ATOM   1910  OH  TYR   122      34.067  47.867  45.567  1.00  0.00           O  
ATOM   1911  CE2 TYR   122      34.008  48.510  43.187  1.00  0.00           C  
ATOM   1912  CD2 TYR   122      34.620  48.403  41.875  1.00  0.00           C  
ATOM   1913  H   TYR   122      37.653  45.389  40.319  1.00  0.00           H  
ATOM   1914  HA  TYR   122      35.427  47.029  39.226  1.00  0.00           H  
ATOM   1915  HB2 TYR   122      37.761  48.383  40.452  1.00  0.00           H  
ATOM   1916  HB3 TYR   122      36.177  49.026  39.942  1.00  0.00           H  
ATOM   1917  HD1 TYR   122      37.577  46.982  42.879  1.00  0.00           H  
ATOM   1918  HE1 TYR   122      36.439  46.997  45.001  1.00  0.00           H  
ATOM   1919  HH  TYR   122      33.228  48.328  45.499  1.00  0.00           H  
ATOM   1920  HE2 TYR   122      33.048  48.985  43.327  1.00  0.00           H  
ATOM   1921  HD2 TYR   122      34.069  48.740  41.008  1.00  0.00           H  
ATOM   1922  N   GLU   123      36.472  47.972  37.219  1.00  0.00           N  
ATOM   1923  CA  GLU   123      36.921  48.461  35.852  1.00  0.00           C  
ATOM   1924  C   GLU   123      38.258  49.260  35.906  1.00  0.00           C  
ATOM   1925  O   GLU   123      38.940  49.375  34.937  1.00  0.00           O  
ATOM   1926  CB  GLU   123      35.822  49.242  35.123  1.00  0.00           C  
ATOM   1927  CG  GLU   123      34.533  48.522  34.706  1.00  0.00           C  
ATOM   1928  CD  GLU   123      34.970  47.449  33.694  1.00  0.00           C  
ATOM   1929  OE1 GLU   123      35.362  47.793  32.533  1.00  0.00           O  
ATOM   1930  OE2 GLU   123      34.907  46.265  34.125  1.00  0.00           O1-
ATOM   1931  H   GLU   123      35.491  48.156  37.373  1.00  0.00           H  
ATOM   1932  HA  GLU   123      37.193  47.621  35.214  1.00  0.00           H  
ATOM   1933  HB2 GLU   123      35.590  50.033  35.836  1.00  0.00           H  
ATOM   1934  HB3 GLU   123      36.207  49.870  34.320  1.00  0.00           H  
ATOM   1935  HG2 GLU   123      34.026  48.086  35.566  1.00  0.00           H  
ATOM   1936  HG3 GLU   123      33.972  49.295  34.180  1.00  0.00           H  
ATOM   1937  N   LYS   124      38.500  49.929  37.023  1.00  0.00           N  
ATOM   1938  CA  LYS   124      39.718  50.772  37.306  1.00  0.00           C  
ATOM   1939  C   LYS   124      40.818  50.056  38.058  1.00  0.00           C  
ATOM   1940  O   LYS   124      41.993  50.473  38.030  1.00  0.00           O  
ATOM   1941  CB  LYS   124      39.215  52.221  37.906  1.00  0.00           C  
ATOM   1942  CG  LYS   124      38.445  53.188  37.037  1.00  0.00           C  
ATOM   1943  CD  LYS   124      38.069  54.481  37.762  1.00  0.00           C  
ATOM   1944  CE  LYS   124      37.091  54.196  38.907  1.00  0.00           C  
ATOM   1945  NZ  LYS   124      36.552  55.439  39.435  1.00  0.00           N1+
ATOM   1946  H   LYS   124      37.964  49.807  37.871  1.00  0.00           H  
ATOM   1947  HA  LYS   124      40.205  50.959  36.349  1.00  0.00           H  
ATOM   1948  HB2 LYS   124      38.522  51.936  38.698  1.00  0.00           H  
ATOM   1949  HB3 LYS   124      40.145  52.667  38.259  1.00  0.00           H  
ATOM   1950  HG2 LYS   124      39.064  53.444  36.177  1.00  0.00           H  
ATOM   1951  HG3 LYS   124      37.530  52.710  36.689  1.00  0.00           H  
ATOM   1952  HD2 LYS   124      39.017  54.860  38.145  1.00  0.00           H  
ATOM   1953  HD3 LYS   124      37.745  55.216  37.026  1.00  0.00           H  
ATOM   1954  HE2 LYS   124      36.289  53.614  38.453  1.00  0.00           H  
ATOM   1955  HE3 LYS   124      37.717  53.642  39.606  1.00  0.00           H  
ATOM   1956  HZ1 LYS   124      36.010  55.236  40.263  1.00  0.00           H  
ATOM   1957  HZ2 LYS   124      37.300  56.061  39.708  1.00  0.00           H  
ATOM   1958  HZ3 LYS   124      35.938  55.944  38.813  1.00  0.00           H  
ATOM   1959  N   ASP   125      40.528  49.018  38.839  1.00  0.00           N  
ATOM   1960  CA  ASP   125      41.486  48.091  39.481  1.00  0.00           C  
ATOM   1961  C   ASP   125      41.034  46.591  39.381  1.00  0.00           C  
ATOM   1962  O   ASP   125      40.187  46.167  40.187  1.00  0.00           O  
ATOM   1963  CB  ASP   125      41.566  48.586  40.954  1.00  0.00           C  
ATOM   1964  CG  ASP   125      42.706  47.789  41.619  1.00  0.00           C  
ATOM   1965  OD1 ASP   125      43.497  47.097  40.949  1.00  0.00           O  
ATOM   1966  OD2 ASP   125      42.977  47.920  42.850  1.00  0.00           O1-
ATOM   1967  H   ASP   125      39.568  48.705  38.829  1.00  0.00           H  
ATOM   1968  HA  ASP   125      42.466  48.280  39.045  1.00  0.00           H  
ATOM   1969  HB2 ASP   125      41.702  49.660  41.076  1.00  0.00           H  
ATOM   1970  HB3 ASP   125      40.634  48.347  41.466  1.00  0.00           H  
ATOM   1971  N   PRO   126      41.628  45.729  38.573  1.00  0.00           N  
ATOM   1972  CA  PRO   126      41.130  44.342  38.311  1.00  0.00           C  
ATOM   1973  C   PRO   126      41.270  43.301  39.414  1.00  0.00           C  
ATOM   1974  O   PRO   126      41.148  42.139  39.202  1.00  0.00           O  
ATOM   1975  CD  PRO   126      42.679  46.022  37.668  1.00  0.00           C  
ATOM   1976  CG  PRO   126      43.223  44.674  37.177  1.00  0.00           C  
ATOM   1977  CB  PRO   126      41.896  43.886  37.048  1.00  0.00           C  
ATOM   1978  HD2 PRO   126      43.442  46.582  38.210  1.00  0.00           H  
ATOM   1979  HD3 PRO   126      42.388  46.564  36.769  1.00  0.00           H  
ATOM   1980  HG2 PRO   126      43.842  44.372  38.021  1.00  0.00           H  
ATOM   1981  HG3 PRO   126      43.738  44.893  36.242  1.00  0.00           H  
ATOM   1982  HB2 PRO   126      41.910  42.801  37.146  1.00  0.00           H  
ATOM   1983  HB3 PRO   126      41.362  44.310  36.198  1.00  0.00           H  
ATOM   1984  HA  PRO   126      40.057  44.487  38.195  1.00  0.00           H  
ATOM   1985  N   VAL   127      41.576  43.720  40.633  1.00  0.00           N  
ATOM   1986  CA  VAL   127      41.878  42.926  41.858  1.00  0.00           C  
ATOM   1987  C   VAL   127      40.575  42.352  42.454  1.00  0.00           C  
ATOM   1988  O   VAL   127      39.485  42.887  42.403  1.00  0.00           O  
ATOM   1989  CB  VAL   127      42.517  43.899  42.948  1.00  0.00           C  
ATOM   1990  CG1 VAL   127      42.478  43.476  44.428  1.00  0.00           C  
ATOM   1991  CG2 VAL   127      43.988  44.044  42.429  1.00  0.00           C  
ATOM   1992  H   VAL   127      41.633  44.716  40.791  1.00  0.00           H  
ATOM   1993  HA  VAL   127      42.596  42.174  41.533  1.00  0.00           H  
ATOM   1994  HB  VAL   127      42.081  44.898  42.932  1.00  0.00           H  
ATOM   1995 HG11 VAL   127      43.216  44.128  44.896  1.00  0.00           H  
ATOM   1996 HG12 VAL   127      41.513  43.657  44.903  1.00  0.00           H  
ATOM   1997 HG13 VAL   127      42.911  42.490  44.597  1.00  0.00           H  
ATOM   1998 HG21 VAL   127      43.945  44.626  41.509  1.00  0.00           H  
ATOM   1999 HG22 VAL   127      44.454  44.676  43.185  1.00  0.00           H  
ATOM   2000 HG23 VAL   127      44.500  43.118  42.166  1.00  0.00           H  
ATOM   2001  N   LEU   128      40.720  41.272  43.210  1.00  0.00           N  
ATOM   2002  CA  LEU   128      39.699  40.630  44.109  1.00  0.00           C  
ATOM   2003  C   LEU   128      39.474  41.247  45.547  1.00  0.00           C  
ATOM   2004  O   LEU   128      40.265  41.045  46.515  1.00  0.00           O  
ATOM   2005  CB  LEU   128      39.937  39.109  44.003  1.00  0.00           C  
ATOM   2006  CG  LEU   128      38.983  38.250  44.912  1.00  0.00           C  
ATOM   2007  CD1 LEU   128      37.528  38.504  44.567  1.00  0.00           C  
ATOM   2008  CD2 LEU   128      39.426  36.798  44.862  1.00  0.00           C  
ATOM   2009  H   LEU   128      41.644  40.936  43.439  1.00  0.00           H  
ATOM   2010  HA  LEU   128      38.777  40.799  43.554  1.00  0.00           H  
ATOM   2011  HB2 LEU   128      39.762  38.902  42.947  1.00  0.00           H  
ATOM   2012  HB3 LEU   128      40.975  38.895  44.257  1.00  0.00           H  
ATOM   2013  HG  LEU   128      39.048  38.680  45.912  1.00  0.00           H  
ATOM   2014 HD11 LEU   128      37.325  38.119  43.568  1.00  0.00           H  
ATOM   2015 HD12 LEU   128      36.931  37.957  45.297  1.00  0.00           H  
ATOM   2016 HD13 LEU   128      37.323  39.567  44.694  1.00  0.00           H  
ATOM   2017 HD21 LEU   128      38.994  36.293  45.726  1.00  0.00           H  
ATOM   2018 HD22 LEU   128      39.187  36.298  43.922  1.00  0.00           H  
ATOM   2019 HD23 LEU   128      40.496  36.773  45.066  1.00  0.00           H  
ATOM   2020  N   TYR   129      38.466  42.102  45.694  1.00  0.00           N  
ATOM   2021  CA  TYR   129      38.061  42.775  46.961  1.00  0.00           C  
ATOM   2022  C   TYR   129      36.764  42.059  47.537  1.00  0.00           C  
ATOM   2023  O   TYR   129      36.078  41.220  46.932  1.00  0.00           O  
ATOM   2024  CB  TYR   129      37.900  44.340  46.903  1.00  0.00           C  
ATOM   2025  CG  TYR   129      39.142  45.092  46.383  1.00  0.00           C  
ATOM   2026  CD1 TYR   129      39.363  45.466  45.020  1.00  0.00           C  
ATOM   2027  CE1 TYR   129      40.478  46.257  44.632  1.00  0.00           C  
ATOM   2028  CZ  TYR   129      41.449  46.627  45.637  1.00  0.00           C  
ATOM   2029  OH  TYR   129      42.518  47.392  45.377  1.00  0.00           O  
ATOM   2030  CE2 TYR   129      41.188  46.327  46.966  1.00  0.00           C  
ATOM   2031  CD2 TYR   129      40.079  45.561  47.319  1.00  0.00           C  
ATOM   2032  H   TYR   129      37.871  42.171  44.881  1.00  0.00           H  
ATOM   2033  HA  TYR   129      38.858  42.576  47.677  1.00  0.00           H  
ATOM   2034  HB2 TYR   129      37.057  44.597  46.261  1.00  0.00           H  
ATOM   2035  HB3 TYR   129      37.669  44.787  47.870  1.00  0.00           H  
ATOM   2036  HD1 TYR   129      38.714  45.114  44.231  1.00  0.00           H  
ATOM   2037  HE1 TYR   129      40.631  46.516  43.595  1.00  0.00           H  
ATOM   2038  HH  TYR   129      42.592  47.620  44.448  1.00  0.00           H  
ATOM   2039  HE2 TYR   129      41.945  46.679  47.651  1.00  0.00           H  
ATOM   2040  HD2 TYR   129      39.875  45.175  48.307  1.00  0.00           H  
ATOM   2041  N   MET   130      36.426  42.313  48.801  1.00  0.00           N  
ATOM   2042  CA  MET   130      35.134  41.886  49.349  1.00  0.00           C  
ATOM   2043  C   MET   130      34.619  42.902  50.324  1.00  0.00           C  
ATOM   2044  O   MET   130      35.380  43.478  51.122  1.00  0.00           O  
ATOM   2045  CB  MET   130      35.395  40.554  50.129  1.00  0.00           C  
ATOM   2046  CG  MET   130      36.542  40.624  51.146  1.00  0.00           C  
ATOM   2047  SD  MET   130      37.085  38.973  51.499  1.00  0.00           S  
ATOM   2048  CE  MET   130      35.630  38.383  52.528  1.00  0.00           C  
ATOM   2049  H   MET   130      36.957  42.927  49.401  1.00  0.00           H  
ATOM   2050  HA  MET   130      34.423  41.703  48.543  1.00  0.00           H  
ATOM   2051  HB2 MET   130      34.461  40.250  50.601  1.00  0.00           H  
ATOM   2052  HB3 MET   130      35.713  39.787  49.423  1.00  0.00           H  
ATOM   2053  HG2 MET   130      37.442  41.016  50.672  1.00  0.00           H  
ATOM   2054  HG3 MET   130      36.466  41.313  51.987  1.00  0.00           H  
ATOM   2055  HE1 MET   130      35.982  37.435  52.933  1.00  0.00           H  
ATOM   2056  HE2 MET   130      35.523  39.140  53.305  1.00  0.00           H  
ATOM   2057  HE3 MET   130      34.737  38.363  51.902  1.00  0.00           H  
ATOM   2058  N   TYR   131      33.353  43.187  50.342  1.00  0.00           N  
ATOM   2059  CA  TYR   131      32.599  44.213  51.085  1.00  0.00           C  
ATOM   2060  C   TYR   131      31.203  43.797  51.374  1.00  0.00           C  
ATOM   2061  O   TYR   131      30.668  42.843  50.798  1.00  0.00           O  
ATOM   2062  CB  TYR   131      32.599  45.522  50.323  1.00  0.00           C  
ATOM   2063  CG  TYR   131      33.893  46.213  50.076  1.00  0.00           C  
ATOM   2064  CD1 TYR   131      34.196  46.729  48.805  1.00  0.00           C  
ATOM   2065  CE1 TYR   131      35.398  47.360  48.490  1.00  0.00           C  
ATOM   2066  CZ  TYR   131      36.264  47.578  49.534  1.00  0.00           C  
ATOM   2067  OH  TYR   131      37.339  48.340  49.350  1.00  0.00           O  
ATOM   2068  CE2 TYR   131      35.951  47.159  50.841  1.00  0.00           C  
ATOM   2069  CD2 TYR   131      34.778  46.420  51.144  1.00  0.00           C  
ATOM   2070  H   TYR   131      32.746  42.687  49.708  1.00  0.00           H  
ATOM   2071  HA  TYR   131      33.138  44.459  51.999  1.00  0.00           H  
ATOM   2072  HB2 TYR   131      32.068  45.323  49.392  1.00  0.00           H  
ATOM   2073  HB3 TYR   131      31.948  46.248  50.810  1.00  0.00           H  
ATOM   2074  HD1 TYR   131      33.497  46.728  47.981  1.00  0.00           H  
ATOM   2075  HE1 TYR   131      35.609  47.692  47.484  1.00  0.00           H  
ATOM   2076  HH  TYR   131      37.805  48.373  50.188  1.00  0.00           H  
ATOM   2077  HE2 TYR   131      36.586  47.391  51.684  1.00  0.00           H  
ATOM   2078  HD2 TYR   131      34.566  46.212  52.183  1.00  0.00           H  
ATOM   2079  N   GLN   132      30.438  44.508  52.266  1.00  0.00           N  
ATOM   2080  CA  GLN   132      29.005  44.104  52.494  1.00  0.00           C  
ATOM   2081  C   GLN   132      28.043  44.880  51.596  1.00  0.00           C  
ATOM   2082  O   GLN   132      27.796  46.035  51.773  1.00  0.00           O  
ATOM   2083  CB  GLN   132      28.689  44.370  54.032  1.00  0.00           C  
ATOM   2084  CG  GLN   132      29.448  43.365  54.934  1.00  0.00           C  
ATOM   2085  CD  GLN   132      28.973  43.406  56.402  1.00  0.00           C  
ATOM   2086  OE1 GLN   132      28.949  44.467  57.043  1.00  0.00           O  
ATOM   2087  NE2 GLN   132      28.887  42.252  57.090  1.00  0.00           N  
ATOM   2088  H   GLN   132      30.826  45.202  52.889  1.00  0.00           H  
ATOM   2089  HA  GLN   132      28.822  43.063  52.227  1.00  0.00           H  
ATOM   2090  HB2 GLN   132      29.010  45.368  54.332  1.00  0.00           H  
ATOM   2091  HB3 GLN   132      27.621  44.240  54.202  1.00  0.00           H  
ATOM   2092  HG2 GLN   132      29.536  42.328  54.613  1.00  0.00           H  
ATOM   2093  HG3 GLN   132      30.497  43.663  54.917  1.00  0.00           H  
ATOM   2094 HE21 GLN   132      28.865  41.317  56.707  1.00  0.00           H  
ATOM   2095 HE22 GLN   132      28.764  42.310  58.091  1.00  0.00           H  
ATOM   2096  N   LEU   133      27.717  44.297  50.455  1.00  0.00           N  
ATOM   2097  CA  LEU   133      27.235  44.981  49.256  1.00  0.00           C  
ATOM   2098  C   LEU   133      25.724  45.017  48.978  1.00  0.00           C  
ATOM   2099  O   LEU   133      25.229  45.876  48.253  1.00  0.00           O  
ATOM   2100  CB  LEU   133      28.003  44.392  48.006  1.00  0.00           C  
ATOM   2101  CG  LEU   133      29.479  44.776  48.049  1.00  0.00           C  
ATOM   2102  CD1 LEU   133      30.252  44.232  46.912  1.00  0.00           C  
ATOM   2103  CD2 LEU   133      29.756  46.257  48.272  1.00  0.00           C  
ATOM   2104  H   LEU   133      27.834  43.294  50.472  1.00  0.00           H  
ATOM   2105  HA  LEU   133      27.473  46.043  49.310  1.00  0.00           H  
ATOM   2106  HB2 LEU   133      27.899  43.307  48.032  1.00  0.00           H  
ATOM   2107  HB3 LEU   133      27.606  44.787  47.072  1.00  0.00           H  
ATOM   2108  HG  LEU   133      29.845  44.369  48.992  1.00  0.00           H  
ATOM   2109 HD11 LEU   133      31.259  44.646  46.966  1.00  0.00           H  
ATOM   2110 HD12 LEU   133      30.383  43.160  47.062  1.00  0.00           H  
ATOM   2111 HD13 LEU   133      29.839  44.478  45.934  1.00  0.00           H  
ATOM   2112 HD21 LEU   133      29.475  46.695  49.229  1.00  0.00           H  
ATOM   2113 HD22 LEU   133      30.818  46.400  48.071  1.00  0.00           H  
ATOM   2114 HD23 LEU   133      29.181  46.917  47.623  1.00  0.00           H  
ATOM   2115  N   LEU   134      25.000  44.181  49.730  1.00  0.00           N  
ATOM   2116  CA  LEU   134      23.552  44.270  49.785  1.00  0.00           C  
ATOM   2117  C   LEU   134      23.039  45.402  50.733  1.00  0.00           C  
ATOM   2118  O   LEU   134      22.084  46.114  50.446  1.00  0.00           O  
ATOM   2119  CB  LEU   134      23.119  42.839  50.129  1.00  0.00           C  
ATOM   2120  CG  LEU   134      21.554  42.737  50.270  1.00  0.00           C  
ATOM   2121  CD1 LEU   134      20.688  43.112  49.045  1.00  0.00           C  
ATOM   2122  CD2 LEU   134      21.135  41.268  50.504  1.00  0.00           C  
ATOM   2123  H   LEU   134      25.486  43.620  50.415  1.00  0.00           H  
ATOM   2124  HA  LEU   134      23.188  44.591  48.809  1.00  0.00           H  
ATOM   2125  HB2 LEU   134      23.310  42.308  49.197  1.00  0.00           H  
ATOM   2126  HB3 LEU   134      23.689  42.541  51.009  1.00  0.00           H  
ATOM   2127  HG  LEU   134      21.162  43.234  51.157  1.00  0.00           H  
ATOM   2128 HD11 LEU   134      20.991  44.057  48.594  1.00  0.00           H  
ATOM   2129 HD12 LEU   134      20.758  42.344  48.274  1.00  0.00           H  
ATOM   2130 HD13 LEU   134      19.636  43.255  49.290  1.00  0.00           H  
ATOM   2131 HD21 LEU   134      21.753  40.647  49.855  1.00  0.00           H  
ATOM   2132 HD22 LEU   134      21.352  40.935  51.519  1.00  0.00           H  
ATOM   2133 HD23 LEU   134      20.118  40.963  50.257  1.00  0.00           H  
ATOM   2134  N   ASP   135      23.729  45.701  51.811  1.00  0.00           N  
ATOM   2135  CA  ASP   135      23.668  46.865  52.656  1.00  0.00           C  
ATOM   2136  C   ASP   135      23.742  48.180  51.793  1.00  0.00           C  
ATOM   2137  O   ASP   135      22.946  49.120  52.017  1.00  0.00           O  
ATOM   2138  CB  ASP   135      24.782  46.778  53.706  1.00  0.00           C  
ATOM   2139  CG  ASP   135      24.879  45.478  54.461  1.00  0.00           C  
ATOM   2140  OD1 ASP   135      24.616  45.374  55.693  1.00  0.00           O  
ATOM   2141  OD2 ASP   135      25.213  44.476  53.777  1.00  0.00           O1-
ATOM   2142  H   ASP   135      24.510  45.093  52.010  1.00  0.00           H  
ATOM   2143  HA  ASP   135      22.708  46.899  53.170  1.00  0.00           H  
ATOM   2144  HB2 ASP   135      25.773  46.939  53.280  1.00  0.00           H  
ATOM   2145  HB3 ASP   135      24.658  47.642  54.358  1.00  0.00           H  
ATOM   2146  N   ASP   136      24.663  48.215  50.832  1.00  0.00           N  
ATOM   2147  CA  ASP   136      24.716  49.342  49.900  1.00  0.00           C  
ATOM   2148  C   ASP   136      23.669  49.247  48.748  1.00  0.00           C  
ATOM   2149  O   ASP   136      23.217  50.340  48.296  1.00  0.00           O  
ATOM   2150  CB  ASP   136      26.135  49.453  49.245  1.00  0.00           C  
ATOM   2151  CG  ASP   136      27.245  49.966  50.159  1.00  0.00           C  
ATOM   2152  OD1 ASP   136      28.475  49.998  49.795  1.00  0.00           O  
ATOM   2153  OD2 ASP   136      27.020  50.378  51.304  1.00  0.00           O1-
ATOM   2154  H   ASP   136      25.184  47.360  50.698  1.00  0.00           H  
ATOM   2155  HA  ASP   136      24.603  50.271  50.459  1.00  0.00           H  
ATOM   2156  HB2 ASP   136      26.347  48.463  48.842  1.00  0.00           H  
ATOM   2157  HB3 ASP   136      26.132  50.059  48.338  1.00  0.00           H  
ATOM   2158  N   TYR   137      23.343  48.106  48.220  1.00  0.00           N  
ATOM   2159  CA  TYR   137      22.287  47.931  47.174  1.00  0.00           C  
ATOM   2160  C   TYR   137      20.960  48.522  47.695  1.00  0.00           C  
ATOM   2161  O   TYR   137      20.171  49.240  47.086  1.00  0.00           O  
ATOM   2162  CB  TYR   137      22.168  46.451  46.804  1.00  0.00           C  
ATOM   2163  CG  TYR   137      21.106  46.204  45.786  1.00  0.00           C  
ATOM   2164  CD1 TYR   137      19.834  45.922  46.254  1.00  0.00           C  
ATOM   2165  CE1 TYR   137      18.750  45.867  45.383  1.00  0.00           C  
ATOM   2166  CZ  TYR   137      18.849  46.257  44.013  1.00  0.00           C  
ATOM   2167  OH  TYR   137      17.733  46.514  43.247  1.00  0.00           O  
ATOM   2168  CE2 TYR   137      20.156  46.534  43.531  1.00  0.00           C  
ATOM   2169  CD2 TYR   137      21.311  46.460  44.419  1.00  0.00           C  
ATOM   2170  H   TYR   137      23.829  47.288  48.557  1.00  0.00           H  
ATOM   2171  HA  TYR   137      22.492  48.524  46.282  1.00  0.00           H  
ATOM   2172  HB2 TYR   137      23.128  46.104  46.423  1.00  0.00           H  
ATOM   2173  HB3 TYR   137      21.851  45.844  47.652  1.00  0.00           H  
ATOM   2174  HD1 TYR   137      19.693  45.811  47.319  1.00  0.00           H  
ATOM   2175  HE1 TYR   137      17.776  45.610  45.774  1.00  0.00           H  
ATOM   2176  HH  TYR   137      16.947  46.599  43.791  1.00  0.00           H  
ATOM   2177  HE2 TYR   137      20.288  46.784  42.489  1.00  0.00           H  
ATOM   2178  HD2 TYR   137      22.276  46.708  44.002  1.00  0.00           H  
ATOM   2179  N   LYS   138      20.718  48.315  49.002  1.00  0.00           N  
ATOM   2180  CA  LYS   138      19.476  48.762  49.723  1.00  0.00           C  
ATOM   2181  C   LYS   138      19.688  50.146  50.366  1.00  0.00           C  
ATOM   2182  O   LYS   138      19.148  50.462  51.409  1.00  0.00           O  
ATOM   2183  CB  LYS   138      19.000  47.683  50.709  1.00  0.00           C  
ATOM   2184  CG  LYS   138      18.685  46.233  50.198  1.00  0.00           C  
ATOM   2185  CD  LYS   138      18.143  45.331  51.318  1.00  0.00           C  
ATOM   2186  CE  LYS   138      16.931  45.942  52.178  1.00  0.00           C  
ATOM   2187  NZ  LYS   138      16.514  45.098  53.353  1.00  0.00           N1+
ATOM   2188  H   LYS   138      21.356  47.718  49.508  1.00  0.00           H  
ATOM   2189  HA  LYS   138      18.705  48.834  48.956  1.00  0.00           H  
ATOM   2190  HB2 LYS   138      19.758  47.544  51.480  1.00  0.00           H  
ATOM   2191  HB3 LYS   138      18.064  48.029  51.148  1.00  0.00           H  
ATOM   2192  HG2 LYS   138      17.807  46.348  49.561  1.00  0.00           H  
ATOM   2193  HG3 LYS   138      19.528  45.735  49.720  1.00  0.00           H  
ATOM   2194  HD2 LYS   138      17.984  44.341  50.891  1.00  0.00           H  
ATOM   2195  HD3 LYS   138      18.917  45.297  52.085  1.00  0.00           H  
ATOM   2196  HE2 LYS   138      17.264  46.896  52.586  1.00  0.00           H  
ATOM   2197  HE3 LYS   138      16.081  46.174  51.536  1.00  0.00           H  
ATOM   2198  HZ1 LYS   138      17.317  45.081  53.966  1.00  0.00           H  
ATOM   2199  HZ2 LYS   138      15.749  45.453  53.908  1.00  0.00           H  
ATOM   2200  HZ3 LYS   138      16.231  44.224  52.934  1.00  0.00           H  
ATOM   2201  N   GLU   139      20.525  50.993  49.751  1.00  0.00           N  
ATOM   2202  CA  GLU   139      20.741  52.434  50.140  1.00  0.00           C  
ATOM   2203  C   GLU   139      20.838  53.287  48.920  1.00  0.00           C  
ATOM   2204  O   GLU   139      20.680  54.521  49.006  1.00  0.00           O  
ATOM   2205  CB  GLU   139      21.992  52.545  51.058  1.00  0.00           C  
ATOM   2206  CG  GLU   139      22.315  53.844  51.892  1.00  0.00           C  
ATOM   2207  CD  GLU   139      21.277  54.153  52.955  1.00  0.00           C  
ATOM   2208  OE1 GLU   139      21.060  53.265  53.771  1.00  0.00           O  
ATOM   2209  OE2 GLU   139      20.780  55.310  53.030  1.00  0.00           O1-
ATOM   2210  H   GLU   139      21.206  50.620  49.106  1.00  0.00           H  
ATOM   2211  HA  GLU   139      19.808  52.675  50.650  1.00  0.00           H  
ATOM   2212  HB2 GLU   139      21.922  51.707  51.752  1.00  0.00           H  
ATOM   2213  HB3 GLU   139      22.899  52.424  50.466  1.00  0.00           H  
ATOM   2214  HG2 GLU   139      23.305  53.749  52.339  1.00  0.00           H  
ATOM   2215  HG3 GLU   139      22.357  54.626  51.134  1.00  0.00           H  
ATOM   2216  N   GLY   140      21.025  52.671  47.779  1.00  0.00           N  
ATOM   2217  CA  GLY   140      21.327  53.396  46.542  1.00  0.00           C  
ATOM   2218  C   GLY   140      22.833  53.676  46.397  1.00  0.00           C  
ATOM   2219  O   GLY   140      23.201  54.193  45.336  1.00  0.00           O  
ATOM   2220  H   GLY   140      21.069  51.665  47.864  1.00  0.00           H  
ATOM   2221  HA2 GLY   140      21.177  52.729  45.693  1.00  0.00           H  
ATOM   2222  HA3 GLY   140      20.820  54.352  46.410  1.00  0.00           H  
ATOM   2223  N   ASP   141      23.711  53.337  47.360  1.00  0.00           N  
ATOM   2224  CA  ASP   141      25.216  53.470  47.239  1.00  0.00           C  
ATOM   2225  C   ASP   141      25.738  52.432  46.139  1.00  0.00           C  
ATOM   2226  O   ASP   141      26.691  52.742  45.423  1.00  0.00           O  
ATOM   2227  CB  ASP   141      25.935  53.091  48.526  1.00  0.00           C  
ATOM   2228  CG  ASP   141      25.936  54.100  49.716  1.00  0.00           C  
ATOM   2229  OD1 ASP   141      26.428  53.846  50.822  1.00  0.00           O  
ATOM   2230  OD2 ASP   141      25.392  55.264  49.573  1.00  0.00           O1-
ATOM   2231  H   ASP   141      23.322  52.861  48.161  1.00  0.00           H  
ATOM   2232  HA  ASP   141      25.366  54.535  47.063  1.00  0.00           H  
ATOM   2233  HB2 ASP   141      25.459  52.175  48.875  1.00  0.00           H  
ATOM   2234  HB3 ASP   141      26.980  53.015  48.224  1.00  0.00           H  
ATOM   2235  N   LEU   142      25.064  51.312  45.926  1.00  0.00           N  
ATOM   2236  CA  LEU   142      25.441  50.344  44.845  1.00  0.00           C  
ATOM   2237  C   LEU   142      24.192  50.134  44.002  1.00  0.00           C  
ATOM   2238  O   LEU   142      23.020  50.149  44.482  1.00  0.00           O  
ATOM   2239  CB  LEU   142      26.006  49.016  45.528  1.00  0.00           C  
ATOM   2240  CG  LEU   142      26.505  47.960  44.592  1.00  0.00           C  
ATOM   2241  CD1 LEU   142      27.674  47.145  45.205  1.00  0.00           C  
ATOM   2242  CD2 LEU   142      25.463  46.925  44.384  1.00  0.00           C  
ATOM   2243  H   LEU   142      24.278  51.040  46.500  1.00  0.00           H  
ATOM   2244  HA  LEU   142      26.229  50.743  44.206  1.00  0.00           H  
ATOM   2245  HB2 LEU   142      26.813  49.372  46.168  1.00  0.00           H  
ATOM   2246  HB3 LEU   142      25.322  48.576  46.253  1.00  0.00           H  
ATOM   2247  HG  LEU   142      26.871  48.356  43.645  1.00  0.00           H  
ATOM   2248 HD11 LEU   142      27.471  46.780  46.212  1.00  0.00           H  
ATOM   2249 HD12 LEU   142      27.878  46.253  44.613  1.00  0.00           H  
ATOM   2250 HD13 LEU   142      28.596  47.725  45.190  1.00  0.00           H  
ATOM   2251 HD21 LEU   142      25.099  46.531  45.334  1.00  0.00           H  
ATOM   2252 HD22 LEU   142      24.678  47.419  43.811  1.00  0.00           H  
ATOM   2253 HD23 LEU   142      25.792  46.092  43.763  1.00  0.00           H  
ATOM   2254  N   ARG   143      24.354  49.903  42.710  1.00  0.00           N  
ATOM   2255  CA  ARG   143      23.294  49.604  41.696  1.00  0.00           C  
ATOM   2256  C   ARG   143      23.734  48.601  40.674  1.00  0.00           C  
ATOM   2257  O   ARG   143      24.802  48.617  40.083  1.00  0.00           O  
ATOM   2258  CB  ARG   143      22.853  50.931  41.046  1.00  0.00           C  
ATOM   2259  CG  ARG   143      23.972  51.686  40.291  1.00  0.00           C  
ATOM   2260  CD  ARG   143      23.487  53.154  40.221  1.00  0.00           C  
ATOM   2261  NE  ARG   143      24.312  54.032  39.356  1.00  0.00           N  
ATOM   2262  CZ  ARG   143      25.113  54.954  39.755  1.00  0.00           C  
ATOM   2263  NH1 ARG   143      25.379  55.218  41.015  1.00  0.00           N  
ATOM   2264  NH2 ARG   143      25.853  55.609  38.949  1.00  0.00           N1+
ATOM   2265  H   ARG   143      25.285  49.715  42.366  1.00  0.00           H  
ATOM   2266  HA  ARG   143      22.396  49.188  42.152  1.00  0.00           H  
ATOM   2267  HB2 ARG   143      21.989  50.747  40.407  1.00  0.00           H  
ATOM   2268  HB3 ARG   143      22.421  51.576  41.811  1.00  0.00           H  
ATOM   2269  HG2 ARG   143      24.884  51.638  40.888  1.00  0.00           H  
ATOM   2270  HG3 ARG   143      24.137  51.228  39.316  1.00  0.00           H  
ATOM   2271  HD2 ARG   143      22.460  53.086  39.860  1.00  0.00           H  
ATOM   2272  HD3 ARG   143      23.402  53.553  41.232  1.00  0.00           H  
ATOM   2273  HE  ARG   143      24.292  53.964  38.349  1.00  0.00           H  
ATOM   2274 HH11 ARG   143      24.754  54.911  41.746  1.00  0.00           H  
ATOM   2275 HH12 ARG   143      26.139  55.812  41.314  1.00  0.00           H  
ATOM   2276 HH21 ARG   143      26.140  55.099  38.126  1.00  0.00           H  
ATOM   2277 HH22 ARG   143      26.435  56.369  39.272  1.00  0.00           H  
ATOM   2278  N   ILE   144      22.727  47.674  40.391  1.00  0.00           N  
ATOM   2279  CA  ILE   144      22.754  46.625  39.449  1.00  0.00           C  
ATOM   2280  C   ILE   144      22.492  47.166  37.991  1.00  0.00           C  
ATOM   2281  O   ILE   144      21.346  47.440  37.645  1.00  0.00           O  
ATOM   2282  CB  ILE   144      21.819  45.412  39.802  1.00  0.00           C  
ATOM   2283  CG2 ILE   144      21.897  44.383  38.704  1.00  0.00           C  
ATOM   2284  CG1 ILE   144      22.261  44.693  41.167  1.00  0.00           C  
ATOM   2285  CD1 ILE   144      21.337  43.625  41.739  1.00  0.00           C  
ATOM   2286  H   ILE   144      21.816  47.833  40.799  1.00  0.00           H  
ATOM   2287  HA  ILE   144      23.779  46.263  39.533  1.00  0.00           H  
ATOM   2288  HB  ILE   144      20.834  45.856  39.952  1.00  0.00           H  
ATOM   2289 HG21 ILE   144      21.527  44.790  37.764  1.00  0.00           H  
ATOM   2290 HG22 ILE   144      22.891  43.950  38.591  1.00  0.00           H  
ATOM   2291 HG23 ILE   144      21.206  43.566  38.912  1.00  0.00           H  
ATOM   2292 HG12 ILE   144      23.234  44.222  41.033  1.00  0.00           H  
ATOM   2293 HG13 ILE   144      22.402  45.522  41.862  1.00  0.00           H  
ATOM   2294 HD11 ILE   144      20.370  44.089  41.933  1.00  0.00           H  
ATOM   2295 HD12 ILE   144      21.239  42.773  41.067  1.00  0.00           H  
ATOM   2296 HD13 ILE   144      21.612  43.311  42.747  1.00  0.00           H  
ATOM   2297  N   MET   145      23.484  47.432  37.183  1.00  0.00           N  
ATOM   2298  CA  MET   145      23.480  47.925  35.834  1.00  0.00           C  
ATOM   2299  C   MET   145      22.476  47.207  34.928  1.00  0.00           C  
ATOM   2300  O   MET   145      22.344  45.994  35.043  1.00  0.00           O  
ATOM   2301  CB  MET   145      24.947  47.837  35.258  1.00  0.00           C  
ATOM   2302  CG  MET   145      25.894  48.937  35.816  1.00  0.00           C  
ATOM   2303  SD  MET   145      27.588  48.722  35.264  1.00  0.00           S  
ATOM   2304  CE  MET   145      27.606  48.958  33.437  1.00  0.00           C  
ATOM   2305  H   MET   145      24.388  47.181  37.555  1.00  0.00           H  
ATOM   2306  HA  MET   145      23.263  48.984  35.973  1.00  0.00           H  
ATOM   2307  HB2 MET   145      25.340  46.850  35.503  1.00  0.00           H  
ATOM   2308  HB3 MET   145      24.984  47.848  34.169  1.00  0.00           H  
ATOM   2309  HG2 MET   145      25.566  49.914  35.462  1.00  0.00           H  
ATOM   2310  HG3 MET   145      25.967  48.919  36.903  1.00  0.00           H  
ATOM   2311  HE1 MET   145      27.255  49.948  33.145  1.00  0.00           H  
ATOM   2312  HE2 MET   145      28.658  48.897  33.158  1.00  0.00           H  
ATOM   2313  HE3 MET   145      26.967  48.172  33.035  1.00  0.00           H  
ATOM   2314  N   PRO   146      21.904  47.838  33.895  1.00  0.00           N  
ATOM   2315  CA  PRO   146      20.908  47.230  32.977  1.00  0.00           C  
ATOM   2316  C   PRO   146      21.449  46.010  32.188  1.00  0.00           C  
ATOM   2317  O   PRO   146      22.623  45.974  31.816  1.00  0.00           O  
ATOM   2318  CD  PRO   146      21.993  49.215  33.570  1.00  0.00           C  
ATOM   2319  CG  PRO   146      21.461  49.369  32.135  1.00  0.00           C  
ATOM   2320  CB  PRO   146      20.398  48.356  32.045  1.00  0.00           C  
ATOM   2321  HD2 PRO   146      23.031  49.544  33.530  1.00  0.00           H  
ATOM   2322  HD3 PRO   146      21.448  49.801  34.310  1.00  0.00           H  
ATOM   2323  HG2 PRO   146      22.186  49.004  31.408  1.00  0.00           H  
ATOM   2324  HG3 PRO   146      21.187  50.382  31.839  1.00  0.00           H  
ATOM   2325  HB2 PRO   146      20.309  48.062  30.999  1.00  0.00           H  
ATOM   2326  HB3 PRO   146      19.439  48.688  32.443  1.00  0.00           H  
ATOM   2327  HA  PRO   146      20.105  46.818  33.588  1.00  0.00           H  
ATOM   2328  N   ASP   147      20.609  45.012  31.949  1.00  0.00           N  
ATOM   2329  CA  ASP   147      20.931  43.770  31.276  1.00  0.00           C  
ATOM   2330  C   ASP   147      21.366  43.980  29.767  1.00  0.00           C  
ATOM   2331  O   ASP   147      22.313  43.280  29.307  1.00  0.00           O  
ATOM   2332  CB  ASP   147      19.661  42.868  31.354  1.00  0.00           C  
ATOM   2333  CG  ASP   147      19.396  42.208  32.697  1.00  0.00           C  
ATOM   2334  OD1 ASP   147      18.468  41.319  32.748  1.00  0.00           O  
ATOM   2335  OD2 ASP   147      19.979  42.592  33.679  1.00  0.00           O1-
ATOM   2336  H   ASP   147      19.759  45.000  32.494  1.00  0.00           H  
ATOM   2337  HA  ASP   147      21.703  43.274  31.864  1.00  0.00           H  
ATOM   2338  HB2 ASP   147      18.752  43.320  30.956  1.00  0.00           H  
ATOM   2339  HB3 ASP   147      20.000  42.036  30.736  1.00  0.00           H  
ATOM   2340  N   SER   148      20.935  44.978  29.005  1.00  0.00           N  
ATOM   2341  CA  SER   148      19.652  45.736  29.177  1.00  0.00           C  
ATOM   2342  C   SER   148      18.429  44.829  28.790  1.00  0.00           C  
ATOM   2343  O   SER   148      18.569  43.679  28.319  1.00  0.00           O  
ATOM   2344  CB  SER   148      19.704  47.065  28.177  1.00  0.00           C  
ATOM   2345  OG  SER   148      20.037  46.652  26.883  1.00  0.00           O  
ATOM   2346  H   SER   148      21.424  45.083  28.128  1.00  0.00           H  
ATOM   2347  HA  SER   148      19.543  46.178  30.168  1.00  0.00           H  
ATOM   2348  HB2 SER   148      18.812  47.691  28.143  1.00  0.00           H  
ATOM   2349  HB3 SER   148      20.407  47.797  28.574  1.00  0.00           H  
ATOM   2350  HG  SER   148      19.259  46.524  26.335  1.00  0.00           H  
ATOM   2351  N   ASN   149      17.280  45.332  29.142  1.00  0.00           N  
ATOM   2352  CA  ASN   149      16.035  44.607  29.114  1.00  0.00           C  
ATOM   2353  C   ASN   149      15.661  44.016  27.790  1.00  0.00           C  
ATOM   2354  O   ASN   149      14.983  42.917  27.743  1.00  0.00           O  
ATOM   2355  CB  ASN   149      14.840  45.341  29.802  1.00  0.00           C  
ATOM   2356  CG  ASN   149      14.336  46.615  29.064  1.00  0.00           C  
ATOM   2357  OD1 ASN   149      14.095  46.692  27.905  1.00  0.00           O  
ATOM   2358  ND2 ASN   149      14.310  47.653  29.829  1.00  0.00           N  
ATOM   2359  H   ASN   149      17.215  46.208  29.641  1.00  0.00           H  
ATOM   2360  HA  ASN   149      16.189  43.750  29.769  1.00  0.00           H  
ATOM   2361  HB2 ASN   149      13.953  44.748  30.022  1.00  0.00           H  
ATOM   2362  HB3 ASN   149      15.306  45.616  30.747  1.00  0.00           H  
ATOM   2363 HD21 ASN   149      14.780  47.662  30.723  1.00  0.00           H  
ATOM   2364 HD22 ASN   149      14.139  48.520  29.339  1.00  0.00           H  
ATOM   2365  N   ASP   150      16.226  44.557  26.690  1.00  0.00           N  
ATOM   2366  CA  ASP   150      16.051  44.116  25.245  1.00  0.00           C  
ATOM   2367  C   ASP   150      17.167  43.110  24.862  1.00  0.00           C  
ATOM   2368  O   ASP   150      17.234  42.712  23.679  1.00  0.00           O  
ATOM   2369  CB  ASP   150      15.948  45.339  24.347  1.00  0.00           C  
ATOM   2370  CG  ASP   150      17.203  46.351  24.519  1.00  0.00           C  
ATOM   2371  OD1 ASP   150      17.261  47.398  23.835  1.00  0.00           O  
ATOM   2372  OD2 ASP   150      18.095  46.133  25.363  1.00  0.00           O1-
ATOM   2373  H   ASP   150      16.902  45.283  26.882  1.00  0.00           H  
ATOM   2374  HA  ASP   150      15.173  43.477  25.152  1.00  0.00           H  
ATOM   2375  HB2 ASP   150      16.023  44.924  23.342  1.00  0.00           H  
ATOM   2376  HB3 ASP   150      15.064  45.943  24.549  1.00  0.00           H  
ATOM   2377  N   SER   151      18.039  42.655  25.727  1.00  0.00           N  
ATOM   2378  CA  SER   151      19.046  41.550  25.470  1.00  0.00           C  
ATOM   2379  C   SER   151      18.654  40.052  25.558  1.00  0.00           C  
ATOM   2380  O   SER   151      19.428  39.231  24.940  1.00  0.00           O  
ATOM   2381  CB  SER   151      20.210  41.708  26.394  1.00  0.00           C  
ATOM   2382  OG  SER   151      19.801  41.458  27.773  1.00  0.00           O  
ATOM   2383  H   SER   151      18.016  43.053  26.656  1.00  0.00           H  
ATOM   2384  HA  SER   151      19.444  41.744  24.474  1.00  0.00           H  
ATOM   2385  HB2 SER   151      20.992  41.038  26.037  1.00  0.00           H  
ATOM   2386  HB3 SER   151      20.773  42.639  26.327  1.00  0.00           H  
ATOM   2387  HG  SER   151      19.351  42.267  28.023  1.00  0.00           H  
ATOM   2388  N   PRO   152      17.603  39.587  26.144  1.00  0.00           N  
ATOM   2389  CA  PRO   152      17.405  38.110  26.231  1.00  0.00           C  
ATOM   2390  C   PRO   152      17.484  37.339  24.912  1.00  0.00           C  
ATOM   2391  O   PRO   152      18.029  36.215  24.910  1.00  0.00           O  
ATOM   2392  CD  PRO   152      16.575  40.311  26.864  1.00  0.00           C  
ATOM   2393  CG  PRO   152      15.828  39.236  27.563  1.00  0.00           C  
ATOM   2394  CB  PRO   152      15.976  37.970  26.772  1.00  0.00           C  
ATOM   2395  HD2 PRO   152      15.890  40.839  26.202  1.00  0.00           H  
ATOM   2396  HD3 PRO   152      16.925  40.917  27.700  1.00  0.00           H  
ATOM   2397  HG2 PRO   152      14.759  39.444  27.540  1.00  0.00           H  
ATOM   2398  HG3 PRO   152      16.079  39.113  28.616  1.00  0.00           H  
ATOM   2399  HB2 PRO   152      15.241  37.904  25.970  1.00  0.00           H  
ATOM   2400  HB3 PRO   152      15.816  37.182  27.508  1.00  0.00           H  
ATOM   2401  HA  PRO   152      18.142  37.703  26.923  1.00  0.00           H  
ATOM   2402  N   PRO   153      17.032  37.911  23.781  1.00  0.00           N  
ATOM   2403  CA  PRO   153      17.162  37.186  22.523  1.00  0.00           C  
ATOM   2404  C   PRO   153      18.584  36.991  21.893  1.00  0.00           C  
ATOM   2405  O   PRO   153      18.810  36.197  20.945  1.00  0.00           O  
ATOM   2406  CD  PRO   153      16.550  39.241  23.471  1.00  0.00           C  
ATOM   2407  CG  PRO   153      15.619  39.107  22.283  1.00  0.00           C  
ATOM   2408  CB  PRO   153      16.168  37.863  21.565  1.00  0.00           C  
ATOM   2409  HD2 PRO   153      17.396  39.857  23.163  1.00  0.00           H  
ATOM   2410  HD3 PRO   153      15.996  39.735  24.268  1.00  0.00           H  
ATOM   2411  HG2 PRO   153      15.703  39.965  21.615  1.00  0.00           H  
ATOM   2412  HG3 PRO   153      14.603  38.938  22.641  1.00  0.00           H  
ATOM   2413  HB2 PRO   153      16.665  38.043  20.611  1.00  0.00           H  
ATOM   2414  HB3 PRO   153      15.243  37.299  21.446  1.00  0.00           H  
ATOM   2415  HA  PRO   153      16.844  36.148  22.616  1.00  0.00           H  
ATOM   2416  N   ALA   154      19.604  37.640  22.447  1.00  0.00           N  
ATOM   2417  CA  ALA   154      20.932  37.676  21.992  1.00  0.00           C  
ATOM   2418  C   ALA   154      21.819  36.628  22.619  1.00  0.00           C  
ATOM   2419  O   ALA   154      22.971  36.463  22.328  1.00  0.00           O  
ATOM   2420  CB  ALA   154      21.537  39.053  22.374  1.00  0.00           C  
ATOM   2421  H   ALA   154      19.372  38.250  23.218  1.00  0.00           H  
ATOM   2422  HA  ALA   154      21.045  37.509  20.921  1.00  0.00           H  
ATOM   2423  HB1 ALA   154      20.745  39.784  22.211  1.00  0.00           H  
ATOM   2424  HB2 ALA   154      21.773  39.048  23.438  1.00  0.00           H  
ATOM   2425  HB3 ALA   154      22.445  39.278  21.816  1.00  0.00           H  
ATOM   2426  N   GLU   155      21.277  35.925  23.604  1.00  0.00           N  
ATOM   2427  CA  GLU   155      21.814  34.772  24.360  1.00  0.00           C  
ATOM   2428  C   GLU   155      21.875  33.464  23.480  1.00  0.00           C  
ATOM   2429  O   GLU   155      20.932  33.237  22.734  1.00  0.00           O  
ATOM   2430  CB  GLU   155      21.098  34.433  25.682  1.00  0.00           C  
ATOM   2431  CG  GLU   155      21.225  35.583  26.683  1.00  0.00           C  
ATOM   2432  CD  GLU   155      22.616  35.822  27.256  1.00  0.00           C  
ATOM   2433  OE1 GLU   155      22.754  36.778  28.083  1.00  0.00           O  
ATOM   2434  OE2 GLU   155      23.636  35.271  26.807  1.00  0.00           O1-
ATOM   2435  H   GLU   155      20.364  36.273  23.858  1.00  0.00           H  
ATOM   2436  HA  GLU   155      22.839  35.057  24.597  1.00  0.00           H  
ATOM   2437  HB2 GLU   155      20.043  34.224  25.506  1.00  0.00           H  
ATOM   2438  HB3 GLU   155      21.641  33.615  26.155  1.00  0.00           H  
ATOM   2439  HG2 GLU   155      20.836  36.465  26.173  1.00  0.00           H  
ATOM   2440  HG3 GLU   155      20.630  35.166  27.495  1.00  0.00           H  
ATOM   2441  N   ARG   156      22.862  32.633  23.681  1.00  0.00           N  
ATOM   2442  CA  ARG   156      23.124  31.313  23.108  1.00  0.00           C  
ATOM   2443  C   ARG   156      22.691  30.136  23.971  1.00  0.00           C  
ATOM   2444  O   ARG   156      22.367  30.307  25.180  1.00  0.00           O  
ATOM   2445  CB  ARG   156      24.617  31.298  22.639  1.00  0.00           C  
ATOM   2446  CG  ARG   156      24.928  32.153  21.403  1.00  0.00           C  
ATOM   2447  CD  ARG   156      23.982  31.865  20.195  1.00  0.00           C  
ATOM   2448  NE  ARG   156      23.940  30.463  19.824  1.00  0.00           N  
ATOM   2449  CZ  ARG   156      24.718  29.942  18.867  1.00  0.00           C  
ATOM   2450  NH1 ARG   156      25.605  30.567  18.179  1.00  0.00           N  
ATOM   2451  NH2 ARG   156      24.459  28.679  18.514  1.00  0.00           N1+
ATOM   2452  H   ARG   156      23.487  32.979  24.394  1.00  0.00           H  
ATOM   2453  HA  ARG   156      22.517  31.167  22.215  1.00  0.00           H  
ATOM   2454  HB2 ARG   156      25.254  31.650  23.452  1.00  0.00           H  
ATOM   2455  HB3 ARG   156      24.933  30.272  22.450  1.00  0.00           H  
ATOM   2456  HG2 ARG   156      24.838  33.186  21.738  1.00  0.00           H  
ATOM   2457  HG3 ARG   156      25.932  31.895  21.068  1.00  0.00           H  
ATOM   2458  HD2 ARG   156      22.963  32.143  20.463  1.00  0.00           H  
ATOM   2459  HD3 ARG   156      24.264  32.484  19.344  1.00  0.00           H  
ATOM   2460  HE  ARG   156      23.189  29.882  20.168  1.00  0.00           H  
ATOM   2461 HH11 ARG   156      25.712  31.560  18.331  1.00  0.00           H  
ATOM   2462 HH12 ARG   156      26.296  30.122  17.592  1.00  0.00           H  
ATOM   2463 HH21 ARG   156      23.822  28.139  19.082  1.00  0.00           H  
ATOM   2464 HH22 ARG   156      24.908  28.348  17.672  1.00  0.00           H  
ATOM   2465  N   GLU   157      22.526  28.926  23.380  1.00  0.00           N  
ATOM   2466  CA  GLU   157      21.960  27.717  24.008  1.00  0.00           C  
ATOM   2467  C   GLU   157      23.048  26.791  24.612  1.00  0.00           C  
ATOM   2468  O   GLU   157      24.199  26.856  24.130  1.00  0.00           O  
ATOM   2469  CB  GLU   157      21.167  26.958  22.859  1.00  0.00           C  
ATOM   2470  CG  GLU   157      22.049  26.254  21.761  1.00  0.00           C  
ATOM   2471  CD  GLU   157      22.506  27.172  20.665  1.00  0.00           C  
ATOM   2472  OE1 GLU   157      22.264  28.369  20.657  1.00  0.00           O  
ATOM   2473  OE2 GLU   157      23.255  26.664  19.814  1.00  0.00           O1-
ATOM   2474  H   GLU   157      22.753  28.865  22.398  1.00  0.00           H  
ATOM   2475  HA  GLU   157      21.209  27.911  24.773  1.00  0.00           H  
ATOM   2476  HB2 GLU   157      20.647  26.157  23.385  1.00  0.00           H  
ATOM   2477  HB3 GLU   157      20.505  27.709  22.428  1.00  0.00           H  
ATOM   2478  HG2 GLU   157      22.879  25.663  22.148  1.00  0.00           H  
ATOM   2479  HG3 GLU   157      21.388  25.514  21.309  1.00  0.00           H  
ATOM   2480  N   PRO   158      22.711  25.802  25.455  1.00  0.00           N  
ATOM   2481  CA  PRO   158      23.735  24.978  26.139  1.00  0.00           C  
ATOM   2482  C   PRO   158      24.400  23.794  25.323  1.00  0.00           C  
ATOM   2483  O   PRO   158      23.820  23.391  24.309  1.00  0.00           O  
ATOM   2484  CD  PRO   158      21.497  25.577  26.165  1.00  0.00           C  
ATOM   2485  CG  PRO   158      21.918  25.344  27.617  1.00  0.00           C  
ATOM   2486  CB  PRO   158      23.161  24.507  27.473  1.00  0.00           C  
ATOM   2487  HD2 PRO   158      20.976  24.677  25.839  1.00  0.00           H  
ATOM   2488  HD3 PRO   158      20.924  26.497  26.287  1.00  0.00           H  
ATOM   2489  HG2 PRO   158      21.110  24.800  28.107  1.00  0.00           H  
ATOM   2490  HG3 PRO   158      22.045  26.292  28.139  1.00  0.00           H  
ATOM   2491  HB2 PRO   158      22.923  23.453  27.326  1.00  0.00           H  
ATOM   2492  HB3 PRO   158      23.753  24.814  28.335  1.00  0.00           H  
ATOM   2493  HA  PRO   158      24.533  25.687  26.357  1.00  0.00           H  
ATOM   2494  N   GLY   159      25.420  23.126  25.841  1.00  0.00           N  
ATOM   2495  CA  GLY   159      26.301  22.289  24.989  1.00  0.00           C  
ATOM   2496  C   GLY   159      27.316  23.153  24.223  1.00  0.00           C  
ATOM   2497  O   GLY   159      27.175  24.335  23.946  1.00  0.00           O  
ATOM   2498  H   GLY   159      25.620  23.346  26.806  1.00  0.00           H  
ATOM   2499  HA2 GLY   159      26.772  21.504  25.580  1.00  0.00           H  
ATOM   2500  HA3 GLY   159      25.697  21.737  24.270  1.00  0.00           H  
ATOM   2501  N   GLU   160      28.470  22.478  23.965  1.00  0.00           N  
ATOM   2502  CA  GLU   160      29.681  23.072  23.383  1.00  0.00           C  
ATOM   2503  C   GLU   160      30.213  24.194  24.245  1.00  0.00           C  
ATOM   2504  O   GLU   160      30.478  25.316  23.802  1.00  0.00           O  
ATOM   2505  CB  GLU   160      29.459  23.437  21.936  1.00  0.00           C  
ATOM   2506  CG  GLU   160      29.034  22.256  21.030  1.00  0.00           C  
ATOM   2507  CD  GLU   160      29.968  21.031  21.039  1.00  0.00           C  
ATOM   2508  OE1 GLU   160      29.392  19.950  21.131  1.00  0.00           O  
ATOM   2509  OE2 GLU   160      31.221  21.215  20.959  1.00  0.00           O1-
ATOM   2510  H   GLU   160      28.472  21.478  24.106  1.00  0.00           H  
ATOM   2511  HA  GLU   160      30.549  22.423  23.504  1.00  0.00           H  
ATOM   2512  HB2 GLU   160      28.660  24.170  21.826  1.00  0.00           H  
ATOM   2513  HB3 GLU   160      30.356  23.933  21.566  1.00  0.00           H  
ATOM   2514  HG2 GLU   160      27.988  22.026  21.232  1.00  0.00           H  
ATOM   2515  HG3 GLU   160      29.123  22.550  19.984  1.00  0.00           H  
ATOM   2516  N   VAL   161      30.431  23.884  25.545  1.00  0.00           N  
ATOM   2517  CA  VAL   161      30.876  24.754  26.570  1.00  0.00           C  
ATOM   2518  C   VAL   161      32.348  25.269  26.207  1.00  0.00           C  
ATOM   2519  O   VAL   161      33.207  24.477  25.896  1.00  0.00           O  
ATOM   2520  CB  VAL   161      30.663  24.087  27.931  1.00  0.00           C  
ATOM   2521  CG1 VAL   161      31.326  24.882  29.017  1.00  0.00           C  
ATOM   2522  CG2 VAL   161      29.119  24.034  28.243  1.00  0.00           C  
ATOM   2523  H   VAL   161      30.378  22.901  25.769  1.00  0.00           H  
ATOM   2524  HA  VAL   161      30.358  25.713  26.552  1.00  0.00           H  
ATOM   2525  HB  VAL   161      31.035  23.064  27.885  1.00  0.00           H  
ATOM   2526 HG11 VAL   161      30.983  25.904  28.855  1.00  0.00           H  
ATOM   2527 HG12 VAL   161      31.038  24.565  30.019  1.00  0.00           H  
ATOM   2528 HG13 VAL   161      32.416  24.897  28.992  1.00  0.00           H  
ATOM   2529 HG21 VAL   161      28.593  23.390  27.538  1.00  0.00           H  
ATOM   2530 HG22 VAL   161      29.014  23.719  29.281  1.00  0.00           H  
ATOM   2531 HG23 VAL   161      28.739  25.039  28.059  1.00  0.00           H  
ATOM   2532  N   VAL   162      32.562  26.611  26.187  1.00  0.00           N  
ATOM   2533  CA  VAL   162      33.880  27.141  25.812  1.00  0.00           C  
ATOM   2534  C   VAL   162      34.900  26.609  26.797  1.00  0.00           C  
ATOM   2535  O   VAL   162      34.789  26.786  28.029  1.00  0.00           O  
ATOM   2536  CB  VAL   162      33.972  28.627  25.757  1.00  0.00           C  
ATOM   2537  CG1 VAL   162      35.360  28.959  25.200  1.00  0.00           C  
ATOM   2538  CG2 VAL   162      32.957  29.358  24.845  1.00  0.00           C  
ATOM   2539  H   VAL   162      31.876  27.330  26.366  1.00  0.00           H  
ATOM   2540  HA  VAL   162      34.097  26.690  24.844  1.00  0.00           H  
ATOM   2541  HB  VAL   162      33.781  28.876  26.800  1.00  0.00           H  
ATOM   2542 HG11 VAL   162      35.483  28.740  24.139  1.00  0.00           H  
ATOM   2543 HG12 VAL   162      35.506  30.039  25.221  1.00  0.00           H  
ATOM   2544 HG13 VAL   162      36.093  28.531  25.883  1.00  0.00           H  
ATOM   2545 HG21 VAL   162      33.210  30.411  24.728  1.00  0.00           H  
ATOM   2546 HG22 VAL   162      33.135  28.842  23.902  1.00  0.00           H  
ATOM   2547 HG23 VAL   162      31.931  29.215  25.183  1.00  0.00           H  
ATOM   2548  N   ASP   163      35.915  25.887  26.293  1.00  0.00           N  
ATOM   2549  CA  ASP   163      36.867  25.098  27.107  1.00  0.00           C  
ATOM   2550  C   ASP   163      37.585  25.991  28.092  1.00  0.00           C  
ATOM   2551  O   ASP   163      38.019  27.108  27.843  1.00  0.00           O  
ATOM   2552  CB  ASP   163      37.941  24.386  26.283  1.00  0.00           C  
ATOM   2553  CG  ASP   163      37.353  23.407  25.287  1.00  0.00           C  
ATOM   2554  OD1 ASP   163      36.977  22.332  25.772  1.00  0.00           O  
ATOM   2555  OD2 ASP   163      37.396  23.647  24.046  1.00  0.00           O1-
ATOM   2556  H   ASP   163      35.978  25.738  25.296  1.00  0.00           H  
ATOM   2557  HA  ASP   163      36.197  24.425  27.641  1.00  0.00           H  
ATOM   2558  HB2 ASP   163      38.541  25.077  25.692  1.00  0.00           H  
ATOM   2559  HB3 ASP   163      38.435  23.826  27.077  1.00  0.00           H  
ATOM   2560  N   SER   164      37.673  25.399  29.346  1.00  0.00           N  
ATOM   2561  CA  SER   164      38.128  26.092  30.560  1.00  0.00           C  
ATOM   2562  C   SER   164      39.651  26.409  30.455  1.00  0.00           C  
ATOM   2563  O   SER   164      40.421  25.557  30.015  1.00  0.00           O  
ATOM   2564  CB  SER   164      37.854  25.122  31.764  1.00  0.00           C  
ATOM   2565  OG  SER   164      38.368  25.711  32.971  1.00  0.00           O  
ATOM   2566  H   SER   164      37.143  24.550  29.486  1.00  0.00           H  
ATOM   2567  HA  SER   164      37.567  27.026  30.579  1.00  0.00           H  
ATOM   2568  HB2 SER   164      36.788  24.896  31.758  1.00  0.00           H  
ATOM   2569  HB3 SER   164      38.419  24.207  31.588  1.00  0.00           H  
ATOM   2570  HG  SER   164      37.634  26.083  33.465  1.00  0.00           H  
ATOM   2571  N   LEU   165      40.082  27.569  30.972  1.00  0.00           N  
ATOM   2572  CA  LEU   165      41.520  27.816  31.076  1.00  0.00           C  
ATOM   2573  C   LEU   165      42.196  27.448  32.378  1.00  0.00           C  
ATOM   2574  O   LEU   165      43.334  27.795  32.586  1.00  0.00           O  
ATOM   2575  CB  LEU   165      41.770  29.356  30.757  1.00  0.00           C  
ATOM   2576  CG  LEU   165      41.091  29.977  29.540  1.00  0.00           C  
ATOM   2577  CD1 LEU   165      41.475  31.488  29.631  1.00  0.00           C  
ATOM   2578  CD2 LEU   165      41.408  29.414  28.144  1.00  0.00           C  
ATOM   2579  H   LEU   165      39.338  28.201  31.228  1.00  0.00           H  
ATOM   2580  HA  LEU   165      42.018  27.342  30.230  1.00  0.00           H  
ATOM   2581  HB2 LEU   165      41.364  29.946  31.579  1.00  0.00           H  
ATOM   2582  HB3 LEU   165      42.813  29.647  30.634  1.00  0.00           H  
ATOM   2583  HG  LEU   165      40.008  29.947  29.663  1.00  0.00           H  
ATOM   2584 HD11 LEU   165      42.518  31.698  29.393  1.00  0.00           H  
ATOM   2585 HD12 LEU   165      40.873  32.042  28.909  1.00  0.00           H  
ATOM   2586 HD13 LEU   165      41.271  31.857  30.636  1.00  0.00           H  
ATOM   2587 HD21 LEU   165      42.458  29.614  27.932  1.00  0.00           H  
ATOM   2588 HD22 LEU   165      41.352  28.326  28.167  1.00  0.00           H  
ATOM   2589 HD23 LEU   165      40.730  29.880  27.429  1.00  0.00           H  
ATOM   2590  N   VAL   166      41.499  26.851  33.337  1.00  0.00           N  
ATOM   2591  CA  VAL   166      41.983  26.761  34.711  1.00  0.00           C  
ATOM   2592  C   VAL   166      43.383  26.037  34.767  1.00  0.00           C  
ATOM   2593  O   VAL   166      43.386  24.970  34.149  1.00  0.00           O  
ATOM   2594  CB  VAL   166      40.839  26.210  35.584  1.00  0.00           C  
ATOM   2595  CG1 VAL   166      41.342  25.893  36.997  1.00  0.00           C  
ATOM   2596  CG2 VAL   166      39.641  27.190  35.696  1.00  0.00           C  
ATOM   2597  H   VAL   166      40.599  26.539  33.000  1.00  0.00           H  
ATOM   2598  HA  VAL   166      42.235  27.774  35.024  1.00  0.00           H  
ATOM   2599  HB  VAL   166      40.492  25.246  35.212  1.00  0.00           H  
ATOM   2600 HG11 VAL   166      42.342  25.461  37.006  1.00  0.00           H  
ATOM   2601 HG12 VAL   166      41.358  26.780  37.630  1.00  0.00           H  
ATOM   2602 HG13 VAL   166      40.615  25.221  37.453  1.00  0.00           H  
ATOM   2603 HG21 VAL   166      38.904  26.787  36.391  1.00  0.00           H  
ATOM   2604 HG22 VAL   166      39.969  28.095  36.208  1.00  0.00           H  
ATOM   2605 HG23 VAL   166      39.279  27.382  34.686  1.00  0.00           H  
ATOM   2606  N   GLY   167      44.421  26.537  35.400  1.00  0.00           N  
ATOM   2607  CA  GLY   167      45.722  25.895  35.360  1.00  0.00           C  
ATOM   2608  C   GLY   167      46.652  26.222  34.169  1.00  0.00           C  
ATOM   2609  O   GLY   167      47.830  25.915  34.232  1.00  0.00           O  
ATOM   2610  H   GLY   167      44.335  27.346  35.998  1.00  0.00           H  
ATOM   2611  HA2 GLY   167      46.208  26.124  36.309  1.00  0.00           H  
ATOM   2612  HA3 GLY   167      45.586  24.814  35.354  1.00  0.00           H  
ATOM   2613  N   LYS   168      46.187  27.011  33.229  1.00  0.00           N  
ATOM   2614  CA  LYS   168      47.072  27.501  32.107  1.00  0.00           C  
ATOM   2615  C   LYS   168      48.034  28.514  32.690  1.00  0.00           C  
ATOM   2616  O   LYS   168      47.668  29.372  33.488  1.00  0.00           O  
ATOM   2617  CB  LYS   168      46.172  28.192  31.086  1.00  0.00           C  
ATOM   2618  CG  LYS   168      46.715  28.809  29.802  1.00  0.00           C  
ATOM   2619  CD  LYS   168      45.676  29.431  28.874  1.00  0.00           C  
ATOM   2620  CE  LYS   168      46.186  30.054  27.601  1.00  0.00           C  
ATOM   2621  NZ  LYS   168      47.038  29.098  26.899  1.00  0.00           N1+
ATOM   2622  H   LYS   168      45.245  27.360  33.336  1.00  0.00           H  
ATOM   2623  HA  LYS   168      47.591  26.631  31.703  1.00  0.00           H  
ATOM   2624  HB2 LYS   168      45.396  27.472  30.825  1.00  0.00           H  
ATOM   2625  HB3 LYS   168      45.539  28.933  31.574  1.00  0.00           H  
ATOM   2626  HG2 LYS   168      47.288  29.668  30.152  1.00  0.00           H  
ATOM   2627  HG3 LYS   168      47.290  28.061  29.255  1.00  0.00           H  
ATOM   2628  HD2 LYS   168      44.926  28.664  28.683  1.00  0.00           H  
ATOM   2629  HD3 LYS   168      45.197  30.223  29.451  1.00  0.00           H  
ATOM   2630  HE2 LYS   168      45.387  30.476  26.991  1.00  0.00           H  
ATOM   2631  HE3 LYS   168      46.812  30.904  27.871  1.00  0.00           H  
ATOM   2632  HZ1 LYS   168      46.521  28.251  26.715  1.00  0.00           H  
ATOM   2633  HZ2 LYS   168      47.380  29.520  26.048  1.00  0.00           H  
ATOM   2634  HZ3 LYS   168      47.916  28.909  27.362  1.00  0.00           H  
ATOM   2635  N   GLN   169      49.313  28.518  32.344  1.00  0.00           N  
ATOM   2636  CA  GLN   169      50.283  29.598  32.694  1.00  0.00           C  
ATOM   2637  C   GLN   169      50.228  30.769  31.670  1.00  0.00           C  
ATOM   2638  O   GLN   169      50.212  30.484  30.518  1.00  0.00           O  
ATOM   2639  CB  GLN   169      51.634  29.012  32.928  1.00  0.00           C  
ATOM   2640  CG  GLN   169      51.708  28.074  34.119  1.00  0.00           C  
ATOM   2641  CD  GLN   169      53.061  27.436  34.254  1.00  0.00           C  
ATOM   2642  OE1 GLN   169      53.989  27.701  33.516  1.00  0.00           O  
ATOM   2643  NE2 GLN   169      53.168  26.720  35.316  1.00  0.00           N  
ATOM   2644  H   GLN   169      49.598  27.817  31.675  1.00  0.00           H  
ATOM   2645  HA  GLN   169      49.951  30.079  33.615  1.00  0.00           H  
ATOM   2646  HB2 GLN   169      51.930  28.481  32.023  1.00  0.00           H  
ATOM   2647  HB3 GLN   169      52.318  29.851  33.059  1.00  0.00           H  
ATOM   2648  HG2 GLN   169      51.511  28.541  35.084  1.00  0.00           H  
ATOM   2649  HG3 GLN   169      50.958  27.300  33.953  1.00  0.00           H  
ATOM   2650 HE21 GLN   169      52.369  26.635  35.927  1.00  0.00           H  
ATOM   2651 HE22 GLN   169      54.101  26.416  35.556  1.00  0.00           H  
ATOM   2652  N   VAL   170      50.221  32.032  32.138  1.00  0.00           N  
ATOM   2653  CA  VAL   170      50.018  33.227  31.329  1.00  0.00           C  
ATOM   2654  C   VAL   170      50.948  34.405  31.587  1.00  0.00           C  
ATOM   2655  O   VAL   170      51.271  34.684  32.701  1.00  0.00           O  
ATOM   2656  CB  VAL   170      48.590  33.740  31.527  1.00  0.00           C  
ATOM   2657  CG1 VAL   170      47.561  32.670  31.055  1.00  0.00           C  
ATOM   2658  CG2 VAL   170      48.250  34.050  32.993  1.00  0.00           C  
ATOM   2659  H   VAL   170      50.392  32.135  33.128  1.00  0.00           H  
ATOM   2660  HA  VAL   170      50.098  32.866  30.303  1.00  0.00           H  
ATOM   2661  HB  VAL   170      48.448  34.644  30.936  1.00  0.00           H  
ATOM   2662 HG11 VAL   170      47.848  32.263  30.085  1.00  0.00           H  
ATOM   2663 HG12 VAL   170      47.365  32.005  31.896  1.00  0.00           H  
ATOM   2664 HG13 VAL   170      46.638  33.224  30.882  1.00  0.00           H  
ATOM   2665 HG21 VAL   170      48.636  35.023  33.295  1.00  0.00           H  
ATOM   2666 HG22 VAL   170      47.164  34.053  33.090  1.00  0.00           H  
ATOM   2667 HG23 VAL   170      48.537  33.263  33.692  1.00  0.00           H  
ATOM   2668  N   GLU   171      51.292  35.119  30.531  1.00  0.00           N  
ATOM   2669  CA  GLU   171      52.252  36.223  30.449  1.00  0.00           C  
ATOM   2670  C   GLU   171      51.626  37.562  29.989  1.00  0.00           C  
ATOM   2671  O   GLU   171      50.695  37.663  29.200  1.00  0.00           O  
ATOM   2672  CB  GLU   171      53.428  35.744  29.610  1.00  0.00           C  
ATOM   2673  CG  GLU   171      53.106  35.219  28.163  1.00  0.00           C  
ATOM   2674  CD  GLU   171      52.938  33.654  28.186  1.00  0.00           C  
ATOM   2675  OE1 GLU   171      51.829  33.157  27.820  1.00  0.00           O  
ATOM   2676  OE2 GLU   171      53.876  32.860  28.547  1.00  0.00           O1-
ATOM   2677  H   GLU   171      50.769  34.953  29.683  1.00  0.00           H  
ATOM   2678  HA  GLU   171      52.685  36.351  31.441  1.00  0.00           H  
ATOM   2679  HB2 GLU   171      54.109  36.572  29.412  1.00  0.00           H  
ATOM   2680  HB3 GLU   171      54.074  35.049  30.145  1.00  0.00           H  
ATOM   2681  HG2 GLU   171      52.238  35.746  27.767  1.00  0.00           H  
ATOM   2682  HG3 GLU   171      53.959  35.486  27.539  1.00  0.00           H  
ATOM   2683  N   TYR   172      52.255  38.707  30.368  1.00  0.00           N  
ATOM   2684  CA  TYR   172      51.818  40.152  29.987  1.00  0.00           C  
ATOM   2685  C   TYR   172      53.147  41.017  30.051  1.00  0.00           C  
ATOM   2686  O   TYR   172      54.166  40.476  30.361  1.00  0.00           O  
ATOM   2687  CB  TYR   172      50.731  40.771  30.866  1.00  0.00           C  
ATOM   2688  CG  TYR   172      51.027  40.468  32.365  1.00  0.00           C  
ATOM   2689  CD1 TYR   172      51.784  41.390  33.127  1.00  0.00           C  
ATOM   2690  CE1 TYR   172      51.918  41.099  34.490  1.00  0.00           C  
ATOM   2691  CZ  TYR   172      51.594  39.841  35.041  1.00  0.00           C  
ATOM   2692  OH  TYR   172      51.982  39.564  36.318  1.00  0.00           O  
ATOM   2693  CE2 TYR   172      50.840  38.980  34.233  1.00  0.00           C  
ATOM   2694  CD2 TYR   172      50.546  39.315  32.939  1.00  0.00           C  
ATOM   2695  H   TYR   172      53.001  38.647  31.047  1.00  0.00           H  
ATOM   2696  HA  TYR   172      51.421  40.174  28.972  1.00  0.00           H  
ATOM   2697  HB2 TYR   172      50.652  41.853  30.768  1.00  0.00           H  
ATOM   2698  HB3 TYR   172      49.724  40.378  30.728  1.00  0.00           H  
ATOM   2699  HD1 TYR   172      52.256  42.260  32.697  1.00  0.00           H  
ATOM   2700  HE1 TYR   172      52.350  41.872  35.110  1.00  0.00           H  
ATOM   2701  HH  TYR   172      52.156  38.634  36.482  1.00  0.00           H  
ATOM   2702  HE2 TYR   172      50.452  38.076  34.679  1.00  0.00           H  
ATOM   2703  HD2 TYR   172      49.902  38.722  32.306  1.00  0.00           H  
ATOM   2704  N   ALA   173      53.157  42.363  29.817  1.00  0.00           N  
ATOM   2705  CA  ALA   173      54.369  43.154  29.996  1.00  0.00           C  
ATOM   2706  C   ALA   173      54.204  44.201  31.152  1.00  0.00           C  
ATOM   2707  O   ALA   173      53.170  44.233  31.907  1.00  0.00           O  
ATOM   2708  CB  ALA   173      54.685  43.692  28.634  1.00  0.00           C  
ATOM   2709  H   ALA   173      52.300  42.868  29.644  1.00  0.00           H  
ATOM   2710  HA  ALA   173      55.238  42.533  30.216  1.00  0.00           H  
ATOM   2711  HB1 ALA   173      53.955  44.416  28.273  1.00  0.00           H  
ATOM   2712  HB2 ALA   173      55.693  44.105  28.588  1.00  0.00           H  
ATOM   2713  HB3 ALA   173      54.834  42.892  27.908  1.00  0.00           H  
ATOM   2714  N   LYS   174      55.259  44.893  31.395  1.00  0.00           N  
ATOM   2715  CA  LYS   174      55.460  45.887  32.444  1.00  0.00           C  
ATOM   2716  C   LYS   174      55.502  47.313  31.877  1.00  0.00           C  
ATOM   2717  O   LYS   174      55.656  47.474  30.656  1.00  0.00           O  
ATOM   2718  CB  LYS   174      56.719  45.536  33.227  1.00  0.00           C  
ATOM   2719  CG  LYS   174      57.047  46.172  34.537  1.00  0.00           C  
ATOM   2720  CD  LYS   174      58.306  45.608  35.145  1.00  0.00           C  
ATOM   2721  CE  LYS   174      58.827  46.346  36.370  1.00  0.00           C  
ATOM   2722  NZ  LYS   174      58.805  47.816  36.267  1.00  0.00           N1+
ATOM   2723  H   LYS   174      56.139  44.561  31.025  1.00  0.00           H  
ATOM   2724  HA  LYS   174      54.630  45.978  33.146  1.00  0.00           H  
ATOM   2725  HB2 LYS   174      56.657  44.464  33.411  1.00  0.00           H  
ATOM   2726  HB3 LYS   174      57.539  45.781  32.552  1.00  0.00           H  
ATOM   2727  HG2 LYS   174      57.217  47.239  34.390  1.00  0.00           H  
ATOM   2728  HG3 LYS   174      56.265  46.076  35.290  1.00  0.00           H  
ATOM   2729  HD2 LYS   174      58.258  44.534  35.324  1.00  0.00           H  
ATOM   2730  HD3 LYS   174      59.054  45.723  34.360  1.00  0.00           H  
ATOM   2731  HE2 LYS   174      58.222  45.924  37.173  1.00  0.00           H  
ATOM   2732  HE3 LYS   174      59.837  45.998  36.587  1.00  0.00           H  
ATOM   2733  HZ1 LYS   174      57.935  48.156  35.882  1.00  0.00           H  
ATOM   2734  HZ2 LYS   174      59.095  48.330  37.087  1.00  0.00           H  
ATOM   2735  HZ3 LYS   174      59.467  47.937  35.513  1.00  0.00           H  
ATOM   2736  N   GLU   175      55.311  48.277  32.713  1.00  0.00           N  
ATOM   2737  CA  GLU   175      55.363  49.696  32.257  1.00  0.00           C  
ATOM   2738  C   GLU   175      56.645  50.112  31.586  1.00  0.00           C  
ATOM   2739  O   GLU   175      56.591  50.948  30.707  1.00  0.00           O  
ATOM   2740  CB  GLU   175      55.016  50.649  33.416  1.00  0.00           C  
ATOM   2741  CG  GLU   175      56.103  51.145  34.391  1.00  0.00           C  
ATOM   2742  CD  GLU   175      56.821  50.049  35.073  1.00  0.00           C  
ATOM   2743  OE1 GLU   175      57.982  49.822  34.642  1.00  0.00           O  
ATOM   2744  OE2 GLU   175      56.315  49.260  35.895  1.00  0.00           O1-
ATOM   2745  H   GLU   175      55.037  48.085  33.666  1.00  0.00           H  
ATOM   2746  HA  GLU   175      54.530  49.792  31.560  1.00  0.00           H  
ATOM   2747  HB2 GLU   175      54.708  51.575  32.929  1.00  0.00           H  
ATOM   2748  HB3 GLU   175      54.134  50.223  33.895  1.00  0.00           H  
ATOM   2749  HG2 GLU   175      56.826  51.789  33.890  1.00  0.00           H  
ATOM   2750  HG3 GLU   175      55.628  51.739  35.173  1.00  0.00           H  
ATOM   2751  N   ASP   176      57.753  49.367  31.871  1.00  0.00           N  
ATOM   2752  CA  ASP   176      59.102  49.510  31.268  1.00  0.00           C  
ATOM   2753  C   ASP   176      59.312  48.600  30.027  1.00  0.00           C  
ATOM   2754  O   ASP   176      60.395  48.668  29.369  1.00  0.00           O  
ATOM   2755  CB  ASP   176      60.312  49.298  32.244  1.00  0.00           C  
ATOM   2756  CG  ASP   176      60.170  47.930  32.954  1.00  0.00           C  
ATOM   2757  OD1 ASP   176      60.722  47.843  34.123  1.00  0.00           O  
ATOM   2758  OD2 ASP   176      59.889  46.881  32.325  1.00  0.00           O1-
ATOM   2759  H   ASP   176      57.662  48.811  32.710  1.00  0.00           H  
ATOM   2760  HA  ASP   176      59.119  50.536  30.900  1.00  0.00           H  
ATOM   2761  HB2 ASP   176      61.268  49.261  31.722  1.00  0.00           H  
ATOM   2762  HB3 ASP   176      60.344  49.984  33.091  1.00  0.00           H  
ATOM   2763  N   GLY   177      58.385  47.772  29.583  1.00  0.00           N  
ATOM   2764  CA  GLY   177      58.412  46.932  28.385  1.00  0.00           C  
ATOM   2765  C   GLY   177      58.789  45.474  28.578  1.00  0.00           C  
ATOM   2766  O   GLY   177      58.433  44.552  27.852  1.00  0.00           O  
ATOM   2767  H   GLY   177      57.513  47.761  30.092  1.00  0.00           H  
ATOM   2768  HA2 GLY   177      57.365  46.899  28.084  1.00  0.00           H  
ATOM   2769  HA3 GLY   177      58.883  47.346  27.493  1.00  0.00           H  
ATOM   2770  N   SER   178      59.481  45.152  29.674  1.00  0.00           N  
ATOM   2771  CA  SER   178      59.796  43.737  30.127  1.00  0.00           C  
ATOM   2772  C   SER   178      58.603  42.904  30.512  1.00  0.00           C  
ATOM   2773  O   SER   178      57.641  43.399  31.078  1.00  0.00           O  
ATOM   2774  CB  SER   178      60.876  43.757  31.170  1.00  0.00           C  
ATOM   2775  OG  SER   178      60.333  44.309  32.390  1.00  0.00           O  
ATOM   2776  H   SER   178      59.681  45.913  30.307  1.00  0.00           H  
ATOM   2777  HA  SER   178      60.301  43.186  29.334  1.00  0.00           H  
ATOM   2778  HB2 SER   178      61.154  42.741  31.452  1.00  0.00           H  
ATOM   2779  HB3 SER   178      61.743  44.353  30.888  1.00  0.00           H  
ATOM   2780  HG  SER   178      60.268  45.264  32.455  1.00  0.00           H  
ATOM   2781  N   LYS   179      58.730  41.573  30.267  1.00  0.00           N  
ATOM   2782  CA  LYS   179      57.708  40.525  30.547  1.00  0.00           C  
ATOM   2783  C   LYS   179      57.554  40.236  32.026  1.00  0.00           C  
ATOM   2784  O   LYS   179      58.519  40.125  32.775  1.00  0.00           O  
ATOM   2785  CB  LYS   179      58.125  39.313  29.719  1.00  0.00           C  
ATOM   2786  CG  LYS   179      57.100  38.204  29.787  1.00  0.00           C  
ATOM   2787  CD  LYS   179      57.627  36.716  29.590  1.00  0.00           C  
ATOM   2788  CE  LYS   179      58.421  36.406  28.297  1.00  0.00           C  
ATOM   2789  NZ  LYS   179      59.851  36.789  28.123  1.00  0.00           N1+
ATOM   2790  H   LYS   179      59.604  41.351  29.814  1.00  0.00           H  
ATOM   2791  HA  LYS   179      56.740  40.754  30.103  1.00  0.00           H  
ATOM   2792  HB2 LYS   179      58.274  39.574  28.671  1.00  0.00           H  
ATOM   2793  HB3 LYS   179      59.033  38.982  30.223  1.00  0.00           H  
ATOM   2794  HG2 LYS   179      56.581  38.232  30.745  1.00  0.00           H  
ATOM   2795  HG3 LYS   179      56.408  38.418  28.972  1.00  0.00           H  
ATOM   2796  HD2 LYS   179      58.163  36.394  30.483  1.00  0.00           H  
ATOM   2797  HD3 LYS   179      56.664  36.206  29.562  1.00  0.00           H  
ATOM   2798  HE2 LYS   179      58.307  35.327  28.194  1.00  0.00           H  
ATOM   2799  HE3 LYS   179      57.868  36.717  27.412  1.00  0.00           H  
ATOM   2800  HZ1 LYS   179      60.163  36.358  27.265  1.00  0.00           H  
ATOM   2801  HZ2 LYS   179      59.969  37.770  27.911  1.00  0.00           H  
ATOM   2802  HZ3 LYS   179      60.355  36.572  28.971  1.00  0.00           H  
ATOM   2803  N   ARG   180      56.316  40.076  32.443  1.00  0.00           N  
ATOM   2804  CA  ARG   180      55.838  39.463  33.675  1.00  0.00           C  
ATOM   2805  C   ARG   180      54.809  38.346  33.420  1.00  0.00           C  
ATOM   2806  O   ARG   180      54.339  38.166  32.337  1.00  0.00           O  
ATOM   2807  CB  ARG   180      55.314  40.523  34.699  1.00  0.00           C  
ATOM   2808  CG  ARG   180      56.393  41.343  35.399  1.00  0.00           C  
ATOM   2809  CD  ARG   180      55.744  42.432  36.273  1.00  0.00           C  
ATOM   2810  NE  ARG   180      54.980  41.886  37.413  1.00  0.00           N  
ATOM   2811  CZ  ARG   180      53.780  42.277  37.801  1.00  0.00           C  
ATOM   2812  NH1 ARG   180      53.132  43.268  37.381  1.00  0.00           N  
ATOM   2813  NH2 ARG   180      53.145  41.582  38.728  1.00  0.00           N1+
ATOM   2814  H   ARG   180      55.576  40.252  31.779  1.00  0.00           H  
ATOM   2815  HA  ARG   180      56.666  38.947  34.160  1.00  0.00           H  
ATOM   2816  HB2 ARG   180      54.680  41.185  34.110  1.00  0.00           H  
ATOM   2817  HB3 ARG   180      54.660  40.052  35.434  1.00  0.00           H  
ATOM   2818  HG2 ARG   180      57.056  40.727  36.005  1.00  0.00           H  
ATOM   2819  HG3 ARG   180      57.057  41.770  34.647  1.00  0.00           H  
ATOM   2820  HD2 ARG   180      56.532  43.049  36.705  1.00  0.00           H  
ATOM   2821  HD3 ARG   180      55.195  43.079  35.588  1.00  0.00           H  
ATOM   2822  HE  ARG   180      55.338  41.128  37.976  1.00  0.00           H  
ATOM   2823 HH11 ARG   180      53.447  43.842  36.612  1.00  0.00           H  
ATOM   2824 HH12 ARG   180      52.135  43.110  37.419  1.00  0.00           H  
ATOM   2825 HH21 ARG   180      53.403  40.659  39.049  1.00  0.00           H  
ATOM   2826 HH22 ARG   180      52.387  42.066  39.188  1.00  0.00           H  
ATOM   2827  N   THR   181      54.501  37.550  34.504  1.00  0.00           N  
ATOM   2828  CA  THR   181      53.813  36.223  34.467  1.00  0.00           C  
ATOM   2829  C   THR   181      52.719  36.066  35.587  1.00  0.00           C  
ATOM   2830  O   THR   181      52.635  36.857  36.557  1.00  0.00           O  
ATOM   2831  CB  THR   181      54.775  35.050  34.504  1.00  0.00           C  
ATOM   2832  CG2 THR   181      55.813  34.827  33.342  1.00  0.00           C  
ATOM   2833  OG1 THR   181      55.520  35.114  35.757  1.00  0.00           O  
ATOM   2834  H   THR   181      55.009  37.748  35.354  1.00  0.00           H  
ATOM   2835  HA  THR   181      53.322  36.110  33.500  1.00  0.00           H  
ATOM   2836  HB  THR   181      54.238  34.102  34.510  1.00  0.00           H  
ATOM   2837 HG21 THR   181      56.440  35.714  33.246  1.00  0.00           H  
ATOM   2838 HG22 THR   181      56.431  33.958  33.571  1.00  0.00           H  
ATOM   2839 HG23 THR   181      55.239  34.564  32.453  1.00  0.00           H  
ATOM   2840  HG1 THR   181      54.981  34.762  36.468  1.00  0.00           H  
ATOM   2841  N   GLY   182      51.721  35.248  35.239  1.00  0.00           N  
ATOM   2842  CA  GLY   182      50.668  34.766  36.101  1.00  0.00           C  
ATOM   2843  C   GLY   182      50.206  33.356  35.842  1.00  0.00           C  
ATOM   2844  O   GLY   182      50.683  32.650  34.962  1.00  0.00           O  
ATOM   2845  H   GLY   182      51.787  34.833  34.320  1.00  0.00           H  
ATOM   2846  HA2 GLY   182      51.078  34.957  37.092  1.00  0.00           H  
ATOM   2847  HA3 GLY   182      49.741  35.326  35.972  1.00  0.00           H  
ATOM   2848  N   MET   183      49.279  32.850  36.670  1.00  0.00           N  
ATOM   2849  CA  MET   183      48.560  31.549  36.475  1.00  0.00           C  
ATOM   2850  C   MET   183      47.019  31.595  36.920  1.00  0.00           C  
ATOM   2851  O   MET   183      46.606  32.264  37.869  1.00  0.00           O  
ATOM   2852  CB  MET   183      49.346  30.434  37.163  1.00  0.00           C  
ATOM   2853  CG  MET   183      48.865  29.063  36.878  1.00  0.00           C  
ATOM   2854  SD  MET   183      47.924  28.270  38.299  1.00  0.00           S  
ATOM   2855  CE  MET   183      49.168  27.658  39.442  1.00  0.00           C  
ATOM   2856  H   MET   183      48.887  33.413  37.412  1.00  0.00           H  
ATOM   2857  HA  MET   183      48.612  31.329  35.409  1.00  0.00           H  
ATOM   2858  HB2 MET   183      50.401  30.469  36.891  1.00  0.00           H  
ATOM   2859  HB3 MET   183      49.243  30.612  38.233  1.00  0.00           H  
ATOM   2860  HG2 MET   183      48.336  28.887  35.942  1.00  0.00           H  
ATOM   2861  HG3 MET   183      49.784  28.476  36.889  1.00  0.00           H  
ATOM   2862  HE1 MET   183      48.609  26.998  40.105  1.00  0.00           H  
ATOM   2863  HE2 MET   183      49.861  26.924  39.032  1.00  0.00           H  
ATOM   2864  HE3 MET   183      49.709  28.411  40.016  1.00  0.00           H  
ATOM   2865  N   VAL   184      46.151  30.788  36.338  1.00  0.00           N  
ATOM   2866  CA  VAL   184      44.722  30.851  36.429  1.00  0.00           C  
ATOM   2867  C   VAL   184      44.294  29.914  37.548  1.00  0.00           C  
ATOM   2868  O   VAL   184      44.296  28.653  37.411  1.00  0.00           O  
ATOM   2869  CB  VAL   184      44.032  30.466  35.064  1.00  0.00           C  
ATOM   2870  CG1 VAL   184      42.567  30.701  35.181  1.00  0.00           C  
ATOM   2871  CG2 VAL   184      44.572  31.230  33.877  1.00  0.00           C  
ATOM   2872  H   VAL   184      46.572  30.229  35.610  1.00  0.00           H  
ATOM   2873  HA  VAL   184      44.401  31.868  36.653  1.00  0.00           H  
ATOM   2874  HB  VAL   184      44.213  29.433  34.766  1.00  0.00           H  
ATOM   2875 HG11 VAL   184      42.425  31.767  35.359  1.00  0.00           H  
ATOM   2876 HG12 VAL   184      41.982  30.387  34.316  1.00  0.00           H  
ATOM   2877 HG13 VAL   184      42.194  30.163  36.052  1.00  0.00           H  
ATOM   2878 HG21 VAL   184      44.501  32.318  33.866  1.00  0.00           H  
ATOM   2879 HG22 VAL   184      45.645  31.094  33.738  1.00  0.00           H  
ATOM   2880 HG23 VAL   184      44.088  30.839  32.983  1.00  0.00           H  
ATOM   2881  N   ILE   185      43.630  30.452  38.601  1.00  0.00           N  
ATOM   2882  CA  ILE   185      43.193  29.699  39.780  1.00  0.00           C  
ATOM   2883  C   ILE   185      41.741  29.509  39.912  1.00  0.00           C  
ATOM   2884  O   ILE   185      41.386  28.792  40.832  1.00  0.00           O  
ATOM   2885  CB  ILE   185      43.833  30.381  40.994  1.00  0.00           C  
ATOM   2886  CG2 ILE   185      45.310  30.514  40.805  1.00  0.00           C  
ATOM   2887  CG1 ILE   185      43.307  31.841  41.205  1.00  0.00           C  
ATOM   2888  CD1 ILE   185      43.321  32.185  42.728  1.00  0.00           C  
ATOM   2889  H   ILE   185      43.563  31.459  38.574  1.00  0.00           H  
ATOM   2890  HA  ILE   185      43.632  28.706  39.683  1.00  0.00           H  
ATOM   2891  HB  ILE   185      43.681  29.722  41.849  1.00  0.00           H  
ATOM   2892 HG21 ILE   185      45.708  29.531  40.557  1.00  0.00           H  
ATOM   2893 HG22 ILE   185      45.561  31.156  39.961  1.00  0.00           H  
ATOM   2894 HG23 ILE   185      45.719  30.913  41.733  1.00  0.00           H  
ATOM   2895 HG12 ILE   185      43.842  32.589  40.620  1.00  0.00           H  
ATOM   2896 HG13 ILE   185      42.276  31.973  40.876  1.00  0.00           H  
ATOM   2897 HD11 ILE   185      44.322  32.044  43.138  1.00  0.00           H  
ATOM   2898 HD12 ILE   185      43.033  33.220  42.911  1.00  0.00           H  
ATOM   2899 HD13 ILE   185      42.495  31.631  43.173  1.00  0.00           H  
ATOM   2900  N   HIS   186      40.801  30.174  39.166  1.00  0.00           N  
ATOM   2901  CA  HIS   186      39.365  30.203  39.398  1.00  0.00           C  
ATOM   2902  C   HIS   186      38.622  30.571  38.088  1.00  0.00           C  
ATOM   2903  O   HIS   186      38.864  31.642  37.574  1.00  0.00           O  
ATOM   2904  CB  HIS   186      38.928  31.134  40.544  1.00  0.00           C  
ATOM   2905  CG  HIS   186      37.512  30.991  40.886  1.00  0.00           C  
ATOM   2906  ND1 HIS   186      36.954  30.031  41.666  1.00  0.00           N  
ATOM   2907  CE1 HIS   186      35.689  30.372  41.850  1.00  0.00           C  
ATOM   2908  NE2 HIS   186      35.316  31.379  41.040  1.00  0.00           N  
ATOM   2909  CD2 HIS   186      36.510  31.817  40.447  1.00  0.00           C  
ATOM   2910  H   HIS   186      41.282  30.808  38.543  1.00  0.00           H  
ATOM   2911  HA  HIS   186      39.050  29.193  39.659  1.00  0.00           H  
ATOM   2912  HB2 HIS   186      39.484  30.896  41.451  1.00  0.00           H  
ATOM   2913  HB3 HIS   186      39.209  32.145  40.246  1.00  0.00           H  
ATOM   2914  HE1 HIS   186      34.919  29.771  42.309  1.00  0.00           H  
ATOM   2915  HE2 HIS   186      34.361  31.701  40.971  1.00  0.00           H  
ATOM   2916  HD2 HIS   186      36.680  32.777  39.983  1.00  0.00           H  
ATOM   2917  N   GLN   187      37.628  29.821  37.665  1.00  0.00           N  
ATOM   2918  CA  GLN   187      36.600  30.161  36.702  1.00  0.00           C  
ATOM   2919  C   GLN   187      35.286  30.431  37.420  1.00  0.00           C  
ATOM   2920  O   GLN   187      34.843  29.569  38.165  1.00  0.00           O  
ATOM   2921  CB  GLN   187      36.515  29.106  35.602  1.00  0.00           C  
ATOM   2922  CG  GLN   187      35.564  29.495  34.372  1.00  0.00           C  
ATOM   2923  CD  GLN   187      35.556  28.329  33.429  1.00  0.00           C  
ATOM   2924  OE1 GLN   187      36.073  27.232  33.633  1.00  0.00           O  
ATOM   2925  NE2 GLN   187      34.834  28.422  32.317  1.00  0.00           N  
ATOM   2926  H   GLN   187      37.364  29.157  38.379  1.00  0.00           H  
ATOM   2927  HA  GLN   187      36.910  31.050  36.152  1.00  0.00           H  
ATOM   2928  HB2 GLN   187      37.486  28.930  35.140  1.00  0.00           H  
ATOM   2929  HB3 GLN   187      36.216  28.139  36.006  1.00  0.00           H  
ATOM   2930  HG2 GLN   187      34.548  29.723  34.695  1.00  0.00           H  
ATOM   2931  HG3 GLN   187      35.980  30.354  33.846  1.00  0.00           H  
ATOM   2932 HE21 GLN   187      34.440  29.304  32.024  1.00  0.00           H  
ATOM   2933 HE22 GLN   187      34.653  27.531  31.877  1.00  0.00           H  
ATOM   2934  N   VAL   188      34.812  31.655  37.336  1.00  0.00           N  
ATOM   2935  CA  VAL   188      33.646  32.178  38.066  1.00  0.00           C  
ATOM   2936  C   VAL   188      32.329  31.521  37.621  1.00  0.00           C  
ATOM   2937  O   VAL   188      31.967  31.493  36.419  1.00  0.00           O  
ATOM   2938  CB  VAL   188      33.489  33.669  37.862  1.00  0.00           C  
ATOM   2939  CG1 VAL   188      32.290  34.272  38.601  1.00  0.00           C  
ATOM   2940  CG2 VAL   188      34.691  34.351  38.464  1.00  0.00           C  
ATOM   2941  H   VAL   188      35.273  32.239  36.653  1.00  0.00           H  
ATOM   2942  HA  VAL   188      33.819  31.957  39.119  1.00  0.00           H  
ATOM   2943  HB  VAL   188      33.351  33.930  36.813  1.00  0.00           H  
ATOM   2944 HG11 VAL   188      31.374  33.988  38.084  1.00  0.00           H  
ATOM   2945 HG12 VAL   188      32.378  34.103  39.675  1.00  0.00           H  
ATOM   2946 HG13 VAL   188      32.283  35.358  38.500  1.00  0.00           H  
ATOM   2947 HG21 VAL   188      34.801  34.159  39.532  1.00  0.00           H  
ATOM   2948 HG22 VAL   188      35.626  34.053  37.991  1.00  0.00           H  
ATOM   2949 HG23 VAL   188      34.586  35.417  38.262  1.00  0.00           H  
ATOM   2950  N   GLU   189      31.565  31.021  38.590  1.00  0.00           N  
ATOM   2951  CA  GLU   189      30.368  30.260  38.504  1.00  0.00           C  
ATOM   2952  C   GLU   189      29.166  31.054  37.887  1.00  0.00           C  
ATOM   2953  O   GLU   189      28.341  30.628  37.075  1.00  0.00           O  
ATOM   2954  CB  GLU   189      30.093  29.539  39.809  1.00  0.00           C  
ATOM   2955  CG  GLU   189      28.936  28.637  39.862  1.00  0.00           C  
ATOM   2956  CD  GLU   189      29.212  27.365  39.008  1.00  0.00           C  
ATOM   2957  OE1 GLU   189      30.155  26.668  39.300  1.00  0.00           O  
ATOM   2958  OE2 GLU   189      28.526  27.056  37.994  1.00  0.00           O1-
ATOM   2959  H   GLU   189      31.713  31.281  39.555  1.00  0.00           H  
ATOM   2960  HA  GLU   189      30.505  29.549  37.688  1.00  0.00           H  
ATOM   2961  HB2 GLU   189      30.972  29.025  40.195  1.00  0.00           H  
ATOM   2962  HB3 GLU   189      29.891  30.374  40.479  1.00  0.00           H  
ATOM   2963  HG2 GLU   189      28.656  28.399  40.889  1.00  0.00           H  
ATOM   2964  HG3 GLU   189      28.149  29.158  39.317  1.00  0.00           H  
ATOM   2965  N   ALA   190      29.075  32.334  38.249  1.00  0.00           N  
ATOM   2966  CA  ALA   190      27.967  33.181  37.787  1.00  0.00           C  
ATOM   2967  C   ALA   190      28.261  33.607  36.311  1.00  0.00           C  
ATOM   2968  O   ALA   190      27.329  33.815  35.532  1.00  0.00           O  
ATOM   2969  CB  ALA   190      27.687  34.308  38.751  1.00  0.00           C  
ATOM   2970  H   ALA   190      29.762  32.723  38.879  1.00  0.00           H  
ATOM   2971  HA  ALA   190      27.071  32.562  37.749  1.00  0.00           H  
ATOM   2972  HB1 ALA   190      28.593  34.909  38.819  1.00  0.00           H  
ATOM   2973  HB2 ALA   190      26.778  34.843  38.473  1.00  0.00           H  
ATOM   2974  HB3 ALA   190      27.629  33.819  39.723  1.00  0.00           H  
ATOM   2975  N   LYS   191      29.553  33.786  35.990  1.00  0.00           N  
ATOM   2976  CA  LYS   191      30.039  34.221  34.676  1.00  0.00           C  
ATOM   2977  C   LYS   191      31.312  33.489  34.253  1.00  0.00           C  
ATOM   2978  O   LYS   191      32.410  34.040  34.321  1.00  0.00           O  
ATOM   2979  CB  LYS   191      30.066  35.742  34.746  1.00  0.00           C  
ATOM   2980  CG  LYS   191      29.998  36.460  33.364  1.00  0.00           C  
ATOM   2981  CD  LYS   191      30.286  37.967  33.616  1.00  0.00           C  
ATOM   2982  CE  LYS   191      30.032  38.757  32.292  1.00  0.00           C  
ATOM   2983  NZ  LYS   191      30.761  38.195  31.074  1.00  0.00           N1+
ATOM   2984  H   LYS   191      30.248  33.450  36.641  1.00  0.00           H  
ATOM   2985  HA  LYS   191      29.276  34.009  33.926  1.00  0.00           H  
ATOM   2986  HB2 LYS   191      29.155  36.064  35.251  1.00  0.00           H  
ATOM   2987  HB3 LYS   191      30.901  36.154  35.313  1.00  0.00           H  
ATOM   2988  HG2 LYS   191      30.752  36.036  32.702  1.00  0.00           H  
ATOM   2989  HG3 LYS   191      29.012  36.316  32.922  1.00  0.00           H  
ATOM   2990  HD2 LYS   191      29.567  38.394  34.314  1.00  0.00           H  
ATOM   2991  HD3 LYS   191      31.354  37.960  33.833  1.00  0.00           H  
ATOM   2992  HE2 LYS   191      28.963  38.761  32.078  1.00  0.00           H  
ATOM   2993  HE3 LYS   191      30.313  39.803  32.417  1.00  0.00           H  
ATOM   2994  HZ1 LYS   191      30.438  38.614  30.214  1.00  0.00           H  
ATOM   2995  HZ2 LYS   191      31.741  38.437  31.108  1.00  0.00           H  
ATOM   2996  HZ3 LYS   191      30.637  37.210  30.887  1.00  0.00           H  
ATOM   2997  N   PRO   192      31.168  32.193  33.822  1.00  0.00           N  
ATOM   2998  CA  PRO   192      32.323  31.311  33.400  1.00  0.00           C  
ATOM   2999  C   PRO   192      33.301  31.824  32.338  1.00  0.00           C  
ATOM   3000  O   PRO   192      34.222  31.130  31.967  1.00  0.00           O  
ATOM   3001  CD  PRO   192      29.912  31.488  33.689  1.00  0.00           C  
ATOM   3002  CG  PRO   192      30.244  29.998  33.597  1.00  0.00           C  
ATOM   3003  CB  PRO   192      31.576  30.078  32.946  1.00  0.00           C  
ATOM   3004  HD2 PRO   192      29.450  31.820  32.760  1.00  0.00           H  
ATOM   3005  HD3 PRO   192      29.237  31.637  34.531  1.00  0.00           H  
ATOM   3006  HG2 PRO   192      29.478  29.434  33.064  1.00  0.00           H  
ATOM   3007  HG3 PRO   192      30.468  29.747  34.634  1.00  0.00           H  
ATOM   3008  HB2 PRO   192      31.582  30.042  31.857  1.00  0.00           H  
ATOM   3009  HB3 PRO   192      32.095  29.186  33.294  1.00  0.00           H  
ATOM   3010  HA  PRO   192      32.944  31.103  34.271  1.00  0.00           H  
ATOM   3011  N   SER   193      33.110  33.056  31.805  1.00  0.00           N  
ATOM   3012  CA  SER   193      34.134  33.685  30.902  1.00  0.00           C  
ATOM   3013  C   SER   193      35.136  34.494  31.572  1.00  0.00           C  
ATOM   3014  O   SER   193      36.235  34.771  31.027  1.00  0.00           O  
ATOM   3015  CB  SER   193      33.386  34.633  29.895  1.00  0.00           C  
ATOM   3016  OG  SER   193      32.743  35.748  30.496  1.00  0.00           O  
ATOM   3017  H   SER   193      32.479  33.749  32.182  1.00  0.00           H  
ATOM   3018  HA  SER   193      34.683  32.960  30.301  1.00  0.00           H  
ATOM   3019  HB2 SER   193      34.070  34.922  29.097  1.00  0.00           H  
ATOM   3020  HB3 SER   193      32.608  34.014  29.447  1.00  0.00           H  
ATOM   3021  HG  SER   193      33.366  36.470  30.382  1.00  0.00           H  
ATOM   3022  N   VAL   194      34.848  34.932  32.814  1.00  0.00           N  
ATOM   3023  CA  VAL   194      35.839  35.582  33.758  1.00  0.00           C  
ATOM   3024  C   VAL   194      36.623  34.491  34.485  1.00  0.00           C  
ATOM   3025  O   VAL   194      36.113  33.499  34.969  1.00  0.00           O  
ATOM   3026  CB  VAL   194      35.078  36.540  34.694  1.00  0.00           C  
ATOM   3027  CG1 VAL   194      36.028  37.039  35.793  1.00  0.00           C  
ATOM   3028  CG2 VAL   194      34.439  37.763  34.091  1.00  0.00           C  
ATOM   3029  H   VAL   194      34.007  34.595  33.258  1.00  0.00           H  
ATOM   3030  HA  VAL   194      36.571  36.103  33.140  1.00  0.00           H  
ATOM   3031  HB  VAL   194      34.296  36.030  35.256  1.00  0.00           H  
ATOM   3032 HG11 VAL   194      36.453  36.219  36.372  1.00  0.00           H  
ATOM   3033 HG12 VAL   194      36.835  37.670  35.422  1.00  0.00           H  
ATOM   3034 HG13 VAL   194      35.422  37.637  36.474  1.00  0.00           H  
ATOM   3035 HG21 VAL   194      35.112  38.566  33.792  1.00  0.00           H  
ATOM   3036 HG22 VAL   194      33.959  37.419  33.175  1.00  0.00           H  
ATOM   3037 HG23 VAL   194      33.595  38.143  34.667  1.00  0.00           H  
ATOM   3038  N   TYR   195      37.905  34.792  34.664  1.00  0.00           N  
ATOM   3039  CA  TYR   195      38.788  33.960  35.465  1.00  0.00           C  
ATOM   3040  C   TYR   195      39.486  34.846  36.596  1.00  0.00           C  
ATOM   3041  O   TYR   195      39.661  36.085  36.382  1.00  0.00           O  
ATOM   3042  CB  TYR   195      39.859  33.304  34.538  1.00  0.00           C  
ATOM   3043  CG  TYR   195      39.291  32.314  33.492  1.00  0.00           C  
ATOM   3044  CD1 TYR   195      38.861  32.790  32.254  1.00  0.00           C  
ATOM   3045  CE1 TYR   195      38.311  31.909  31.321  1.00  0.00           C  
ATOM   3046  CZ  TYR   195      38.193  30.537  31.618  1.00  0.00           C  
ATOM   3047  OH  TYR   195      37.507  29.623  30.856  1.00  0.00           O  
ATOM   3048  CE2 TYR   195      38.656  30.094  32.833  1.00  0.00           C  
ATOM   3049  CD2 TYR   195      39.168  30.960  33.825  1.00  0.00           C  
ATOM   3050  H   TYR   195      38.361  35.577  34.223  1.00  0.00           H  
ATOM   3051  HA  TYR   195      38.212  33.214  36.011  1.00  0.00           H  
ATOM   3052  HB2 TYR   195      40.330  34.154  34.044  1.00  0.00           H  
ATOM   3053  HB3 TYR   195      40.568  32.876  35.248  1.00  0.00           H  
ATOM   3054  HD1 TYR   195      39.040  33.820  31.984  1.00  0.00           H  
ATOM   3055  HE1 TYR   195      37.925  32.271  30.380  1.00  0.00           H  
ATOM   3056  HH  TYR   195      36.647  29.888  30.521  1.00  0.00           H  
ATOM   3057  HE2 TYR   195      38.654  29.028  33.003  1.00  0.00           H  
ATOM   3058  HD2 TYR   195      39.470  30.492  34.750  1.00  0.00           H  
ATOM   3059  N   PHE   196      39.920  34.277  37.712  1.00  0.00           N  
ATOM   3060  CA  PHE   196      40.846  34.916  38.670  1.00  0.00           C  
ATOM   3061  C   PHE   196      42.223  34.351  38.387  1.00  0.00           C  
ATOM   3062  O   PHE   196      42.405  33.168  38.086  1.00  0.00           O  
ATOM   3063  CB  PHE   196      40.576  34.640  40.106  1.00  0.00           C  
ATOM   3064  CG  PHE   196      39.176  34.837  40.683  1.00  0.00           C  
ATOM   3065  CD1 PHE   196      38.144  35.432  39.909  1.00  0.00           C  
ATOM   3066  CE1 PHE   196      36.873  35.536  40.483  1.00  0.00           C  
ATOM   3067  CZ  PHE   196      36.647  35.012  41.750  1.00  0.00           C  
ATOM   3068  CE2 PHE   196      37.607  34.395  42.531  1.00  0.00           C  
ATOM   3069  CD2 PHE   196      38.881  34.242  41.948  1.00  0.00           C  
ATOM   3070  H   PHE   196      39.649  33.315  37.861  1.00  0.00           H  
ATOM   3071  HA  PHE   196      40.855  35.991  38.490  1.00  0.00           H  
ATOM   3072  HB2 PHE   196      40.799  33.600  40.342  1.00  0.00           H  
ATOM   3073  HB3 PHE   196      41.284  35.260  40.656  1.00  0.00           H  
ATOM   3074  HD1 PHE   196      38.294  35.908  38.951  1.00  0.00           H  
ATOM   3075  HE1 PHE   196      36.088  36.050  39.949  1.00  0.00           H  
ATOM   3076  HZ  PHE   196      35.610  35.120  42.032  1.00  0.00           H  
ATOM   3077  HE2 PHE   196      37.433  34.115  43.559  1.00  0.00           H  
ATOM   3078  HD2 PHE   196      39.676  33.665  42.397  1.00  0.00           H  
ATOM   3079  N   ILE   197      43.247  35.129  38.775  1.00  0.00           N  
ATOM   3080  CA  ILE   197      44.672  35.020  38.488  1.00  0.00           C  
ATOM   3081  C   ILE   197      45.569  35.336  39.712  1.00  0.00           C  
ATOM   3082  O   ILE   197      45.527  36.492  40.135  1.00  0.00           O  
ATOM   3083  CB  ILE   197      44.926  35.785  37.232  1.00  0.00           C  
ATOM   3084  CG2 ILE   197      46.276  35.351  36.568  1.00  0.00           C  
ATOM   3085  CG1 ILE   197      43.864  35.772  36.108  1.00  0.00           C  
ATOM   3086  CD1 ILE   197      43.657  34.572  35.207  1.00  0.00           C  
ATOM   3087  H   ILE   197      43.016  36.058  39.096  1.00  0.00           H  
ATOM   3088  HA  ILE   197      44.822  33.956  38.308  1.00  0.00           H  
ATOM   3089  HB  ILE   197      45.139  36.766  37.656  1.00  0.00           H  
ATOM   3090 HG21 ILE   197      46.526  36.177  35.902  1.00  0.00           H  
ATOM   3091 HG22 ILE   197      47.059  35.340  37.326  1.00  0.00           H  
ATOM   3092 HG23 ILE   197      46.183  34.374  36.095  1.00  0.00           H  
ATOM   3093 HG12 ILE   197      42.964  36.237  36.511  1.00  0.00           H  
ATOM   3094 HG13 ILE   197      44.189  36.498  35.363  1.00  0.00           H  
ATOM   3095 HD11 ILE   197      42.903  34.801  34.454  1.00  0.00           H  
ATOM   3096 HD12 ILE   197      44.521  34.127  34.713  1.00  0.00           H  
ATOM   3097 HD13 ILE   197      43.209  33.848  35.889  1.00  0.00           H  
ATOM   3098  N   LYS   198      46.387  34.431  40.171  1.00  0.00           N  
ATOM   3099  CA  LYS   198      47.510  34.802  41.009  1.00  0.00           C  
ATOM   3100  C   LYS   198      48.758  35.183  40.111  1.00  0.00           C  
ATOM   3101  O   LYS   198      49.017  34.557  39.080  1.00  0.00           O  
ATOM   3102  CB  LYS   198      47.938  33.651  41.890  1.00  0.00           C  
ATOM   3103  CG  LYS   198      49.262  33.833  42.821  1.00  0.00           C  
ATOM   3104  CD  LYS   198      49.214  34.902  43.889  1.00  0.00           C  
ATOM   3105  CE  LYS   198      50.251  34.790  44.984  1.00  0.00           C  
ATOM   3106  NZ  LYS   198      51.507  35.287  44.470  1.00  0.00           N1+
ATOM   3107  H   LYS   198      46.321  33.539  39.703  1.00  0.00           H  
ATOM   3108  HA  LYS   198      47.215  35.720  41.517  1.00  0.00           H  
ATOM   3109  HB2 LYS   198      47.120  33.338  42.539  1.00  0.00           H  
ATOM   3110  HB3 LYS   198      48.226  32.843  41.219  1.00  0.00           H  
ATOM   3111  HG2 LYS   198      49.523  32.845  43.203  1.00  0.00           H  
ATOM   3112  HG3 LYS   198      50.037  34.151  42.124  1.00  0.00           H  
ATOM   3113  HD2 LYS   198      48.999  35.890  43.482  1.00  0.00           H  
ATOM   3114  HD3 LYS   198      48.315  34.660  44.456  1.00  0.00           H  
ATOM   3115  HE2 LYS   198      49.898  35.474  45.755  1.00  0.00           H  
ATOM   3116  HE3 LYS   198      50.327  33.809  45.454  1.00  0.00           H  
ATOM   3117  HZ1 LYS   198      51.519  36.099  43.868  1.00  0.00           H  
ATOM   3118  HZ2 LYS   198      52.147  35.346  45.249  1.00  0.00           H  
ATOM   3119  HZ3 LYS   198      51.911  34.598  43.852  1.00  0.00           H  
ATOM   3120  N   PHE   199      49.555  36.202  40.418  1.00  0.00           N  
ATOM   3121  CA  PHE   199      50.852  36.528  39.708  1.00  0.00           C  
ATOM   3122  C   PHE   199      51.984  35.875  40.516  1.00  0.00           C  
ATOM   3123  O   PHE   199      51.881  35.811  41.715  1.00  0.00           O  
ATOM   3124  CB  PHE   199      51.002  38.036  39.542  1.00  0.00           C  
ATOM   3125  CG  PHE   199      49.919  38.669  38.687  1.00  0.00           C  
ATOM   3126  CD1 PHE   199      49.702  40.065  38.867  1.00  0.00           C  
ATOM   3127  CE1 PHE   199      48.855  40.815  38.046  1.00  0.00           C  
ATOM   3128  CZ  PHE   199      48.294  40.187  36.981  1.00  0.00           C  
ATOM   3129  CE2 PHE   199      48.449  38.816  36.743  1.00  0.00           C  
ATOM   3130  CD2 PHE   199      49.243  38.074  37.572  1.00  0.00           C  
ATOM   3131  H   PHE   199      49.502  36.551  41.364  1.00  0.00           H  
ATOM   3132  HA  PHE   199      50.865  36.052  38.728  1.00  0.00           H  
ATOM   3133  HB2 PHE   199      50.896  38.464  40.539  1.00  0.00           H  
ATOM   3134  HB3 PHE   199      51.999  38.266  39.165  1.00  0.00           H  
ATOM   3135  HD1 PHE   199      50.260  40.510  39.677  1.00  0.00           H  
ATOM   3136  HE1 PHE   199      48.744  41.869  38.256  1.00  0.00           H  
ATOM   3137  HZ  PHE   199      47.528  40.679  36.401  1.00  0.00           H  
ATOM   3138  HE2 PHE   199      47.904  38.362  35.928  1.00  0.00           H  
ATOM   3139  HD2 PHE   199      49.286  37.027  37.312  1.00  0.00           H  
ATOM   3140  N   ASP   200      53.109  35.589  39.887  1.00  0.00           N  
ATOM   3141  CA  ASP   200      54.268  34.985  40.459  1.00  0.00           C  
ATOM   3142  C   ASP   200      55.180  35.922  41.351  1.00  0.00           C  
ATOM   3143  O   ASP   200      56.002  35.495  42.139  1.00  0.00           O  
ATOM   3144  CB  ASP   200      55.126  34.419  39.344  1.00  0.00           C  
ATOM   3145  CG  ASP   200      54.457  33.436  38.445  1.00  0.00           C  
ATOM   3146  OD1 ASP   200      54.658  32.197  38.608  1.00  0.00           O  
ATOM   3147  OD2 ASP   200      53.728  33.918  37.613  1.00  0.00           O1-
ATOM   3148  H   ASP   200      53.057  35.777  38.896  1.00  0.00           H  
ATOM   3149  HA  ASP   200      53.908  34.210  41.136  1.00  0.00           H  
ATOM   3150  HB2 ASP   200      55.451  35.316  38.815  1.00  0.00           H  
ATOM   3151  HB3 ASP   200      56.075  34.005  39.686  1.00  0.00           H  
ATOM   3152  N   ASP   201      54.803  37.172  41.260  1.00  0.00           N  
ATOM   3153  CA  ASP   201      55.472  38.239  41.940  1.00  0.00           C  
ATOM   3154  C   ASP   201      54.554  39.357  42.572  1.00  0.00           C  
ATOM   3155  O   ASP   201      54.876  40.575  42.632  1.00  0.00           O  
ATOM   3156  CB  ASP   201      56.480  38.942  41.065  1.00  0.00           C  
ATOM   3157  CG  ASP   201      55.867  39.716  39.925  1.00  0.00           C  
ATOM   3158  OD1 ASP   201      54.704  39.450  39.465  1.00  0.00           O  
ATOM   3159  OD2 ASP   201      56.562  40.568  39.288  1.00  0.00           O1-
ATOM   3160  H   ASP   201      54.114  37.445  40.574  1.00  0.00           H  
ATOM   3161  HA  ASP   201      55.986  37.811  42.800  1.00  0.00           H  
ATOM   3162  HB2 ASP   201      57.011  39.634  41.720  1.00  0.00           H  
ATOM   3163  HB3 ASP   201      57.119  38.203  40.583  1.00  0.00           H  
ATOM   3164  N   ASP   202      53.358  38.994  42.870  1.00  0.00           N  
ATOM   3165  CA  ASP   202      52.395  39.732  43.627  1.00  0.00           C  
ATOM   3166  C   ASP   202      51.455  38.788  44.279  1.00  0.00           C  
ATOM   3167  O   ASP   202      50.919  37.904  43.614  1.00  0.00           O  
ATOM   3168  CB  ASP   202      51.545  40.691  42.634  1.00  0.00           C  
ATOM   3169  CG  ASP   202      50.766  41.720  43.399  1.00  0.00           C  
ATOM   3170  OD1 ASP   202      50.142  42.609  42.792  1.00  0.00           O  
ATOM   3171  OD2 ASP   202      50.651  41.709  44.661  1.00  0.00           O1-
ATOM   3172  H   ASP   202      53.096  38.040  42.665  1.00  0.00           H  
ATOM   3173  HA  ASP   202      52.845  40.311  44.434  1.00  0.00           H  
ATOM   3174  HB2 ASP   202      52.377  41.245  42.197  1.00  0.00           H  
ATOM   3175  HB3 ASP   202      50.968  40.167  41.873  1.00  0.00           H  
ATOM   3176  N   PHE   203      51.187  39.062  45.554  1.00  0.00           N  
ATOM   3177  CA  PHE   203      50.316  38.236  46.451  1.00  0.00           C  
ATOM   3178  C   PHE   203      48.846  38.578  46.362  1.00  0.00           C  
ATOM   3179  O   PHE   203      48.017  37.726  46.747  1.00  0.00           O  
ATOM   3180  CB  PHE   203      50.852  38.369  47.928  1.00  0.00           C  
ATOM   3181  CG  PHE   203      52.303  37.965  48.192  1.00  0.00           C  
ATOM   3182  CD1 PHE   203      52.555  36.535  48.391  1.00  0.00           C  
ATOM   3183  CE1 PHE   203      53.851  36.093  48.690  1.00  0.00           C  
ATOM   3184  CZ  PHE   203      54.917  37.004  48.620  1.00  0.00           C  
ATOM   3185  CE2 PHE   203      54.684  38.363  48.353  1.00  0.00           C  
ATOM   3186  CD2 PHE   203      53.366  38.895  48.129  1.00  0.00           C  
ATOM   3187  H   PHE   203      51.651  39.800  46.063  1.00  0.00           H  
ATOM   3188  HA  PHE   203      50.524  37.205  46.164  1.00  0.00           H  
ATOM   3189  HB2 PHE   203      50.724  39.416  48.203  1.00  0.00           H  
ATOM   3190  HB3 PHE   203      50.174  37.832  48.590  1.00  0.00           H  
ATOM   3191  HD1 PHE   203      51.747  35.825  48.301  1.00  0.00           H  
ATOM   3192  HE1 PHE   203      54.033  35.040  48.846  1.00  0.00           H  
ATOM   3193  HZ  PHE   203      55.883  36.612  48.900  1.00  0.00           H  
ATOM   3194  HE2 PHE   203      55.478  39.093  48.311  1.00  0.00           H  
ATOM   3195  HD2 PHE   203      53.202  39.963  48.114  1.00  0.00           H  
ATOM   3196  N   HIS   204      48.548  39.710  45.687  1.00  0.00           N  
ATOM   3197  CA  HIS   204      47.191  40.130  45.305  1.00  0.00           C  
ATOM   3198  C   HIS   204      46.571  39.193  44.270  1.00  0.00           C  
ATOM   3199  O   HIS   204      47.252  38.774  43.348  1.00  0.00           O  
ATOM   3200  CB  HIS   204      47.123  41.594  44.696  1.00  0.00           C  
ATOM   3201  CG  HIS   204      47.469  42.695  45.695  1.00  0.00           C  
ATOM   3202  ND1 HIS   204      48.771  43.143  45.988  1.00  0.00           N1+
ATOM   3203  CE1 HIS   204      48.668  44.216  46.780  1.00  0.00           C  
ATOM   3204  NE2 HIS   204      47.342  44.600  46.847  1.00  0.00           N  
ATOM   3205  CD2 HIS   204      46.559  43.583  46.245  1.00  0.00           C  
ATOM   3206  H   HIS   204      49.337  40.142  45.227  1.00  0.00           H  
ATOM   3207  HA  HIS   204      46.467  40.175  46.118  1.00  0.00           H  
ATOM   3208  HB2 HIS   204      47.864  41.528  43.899  1.00  0.00           H  
ATOM   3209  HB3 HIS   204      46.188  41.784  44.170  1.00  0.00           H  
ATOM   3210  HD1 HIS   204      49.607  42.718  45.615  1.00  0.00           H  
ATOM   3211  HE1 HIS   204      49.500  44.781  47.174  1.00  0.00           H  
ATOM   3212  HE2 HIS   204      47.032  45.439  47.317  1.00  0.00           H  
ATOM   3213  HD2 HIS   204      45.502  43.726  46.074  1.00  0.00           H  
ATOM   3214  N   ILE   205      45.286  38.815  44.381  1.00  0.00           N  
ATOM   3215  CA  ILE   205      44.455  38.204  43.309  1.00  0.00           C  
ATOM   3216  C   ILE   205      43.810  39.124  42.314  1.00  0.00           C  
ATOM   3217  O   ILE   205      43.313  40.175  42.728  1.00  0.00           O  
ATOM   3218  CB  ILE   205      43.412  37.169  43.842  1.00  0.00           C  
ATOM   3219  CG2 ILE   205      42.485  36.638  42.745  1.00  0.00           C  
ATOM   3220  CG1 ILE   205      43.897  36.000  44.678  1.00  0.00           C  
ATOM   3221  CD1 ILE   205      45.278  35.367  44.159  1.00  0.00           C  
ATOM   3222  H   ILE   205      44.804  38.952  45.258  1.00  0.00           H  
ATOM   3223  HA  ILE   205      45.142  37.657  42.663  1.00  0.00           H  
ATOM   3224  HB  ILE   205      42.755  37.676  44.548  1.00  0.00           H  
ATOM   3225 HG21 ILE   205      41.873  37.448  42.347  1.00  0.00           H  
ATOM   3226 HG22 ILE   205      42.980  36.238  41.860  1.00  0.00           H  
ATOM   3227 HG23 ILE   205      41.804  35.900  43.169  1.00  0.00           H  
ATOM   3228 HG12 ILE   205      44.032  36.264  45.727  1.00  0.00           H  
ATOM   3229 HG13 ILE   205      43.188  35.176  44.754  1.00  0.00           H  
ATOM   3230 HD11 ILE   205      45.426  34.503  44.806  1.00  0.00           H  
ATOM   3231 HD12 ILE   205      45.262  34.945  43.155  1.00  0.00           H  
ATOM   3232 HD13 ILE   205      46.158  36.009  44.180  1.00  0.00           H  
ATOM   3233  N   TYR   206      43.975  38.742  41.021  1.00  0.00           N  
ATOM   3234  CA  TYR   206      43.459  39.600  39.944  1.00  0.00           C  
ATOM   3235  C   TYR   206      42.408  38.848  39.018  1.00  0.00           C  
ATOM   3236  O   TYR   206      42.211  37.639  39.198  1.00  0.00           O  
ATOM   3237  CB  TYR   206      44.548  40.144  39.084  1.00  0.00           C  
ATOM   3238  CG  TYR   206      45.530  41.123  39.789  1.00  0.00           C  
ATOM   3239  CD1 TYR   206      46.598  40.590  40.499  1.00  0.00           C  
ATOM   3240  CE1 TYR   206      47.507  41.423  41.126  1.00  0.00           C  
ATOM   3241  CZ  TYR   206      47.387  42.796  40.985  1.00  0.00           C  
ATOM   3242  OH  TYR   206      48.356  43.634  41.423  1.00  0.00           O  
ATOM   3243  CE2 TYR   206      46.261  43.303  40.287  1.00  0.00           C  
ATOM   3244  CD2 TYR   206      45.231  42.484  39.729  1.00  0.00           C  
ATOM   3245  H   TYR   206      44.554  37.936  40.832  1.00  0.00           H  
ATOM   3246  HA  TYR   206      42.816  40.338  40.423  1.00  0.00           H  
ATOM   3247  HB2 TYR   206      45.083  39.309  38.631  1.00  0.00           H  
ATOM   3248  HB3 TYR   206      44.121  40.626  38.204  1.00  0.00           H  
ATOM   3249  HD1 TYR   206      46.676  39.524  40.650  1.00  0.00           H  
ATOM   3250  HE1 TYR   206      48.314  40.931  41.648  1.00  0.00           H  
ATOM   3251  HH  TYR   206      48.923  43.132  42.013  1.00  0.00           H  
ATOM   3252  HE2 TYR   206      46.332  44.314  39.914  1.00  0.00           H  
ATOM   3253  HD2 TYR   206      44.386  42.864  39.173  1.00  0.00           H  
ATOM   3254  N   VAL   207      41.598  39.548  38.202  1.00  0.00           N  
ATOM   3255  CA  VAL   207      40.338  39.014  37.714  1.00  0.00           C  
ATOM   3256  C   VAL   207      40.035  39.538  36.309  1.00  0.00           C  
ATOM   3257  O   VAL   207      39.859  40.779  36.093  1.00  0.00           O  
ATOM   3258  CB  VAL   207      39.059  39.356  38.585  1.00  0.00           C  
ATOM   3259  CG1 VAL   207      37.715  38.874  38.008  1.00  0.00           C  
ATOM   3260  CG2 VAL   207      39.160  38.938  40.049  1.00  0.00           C  
ATOM   3261  H   VAL   207      41.736  40.548  38.200  1.00  0.00           H  
ATOM   3262  HA  VAL   207      40.459  37.931  37.684  1.00  0.00           H  
ATOM   3263  HB  VAL   207      38.962  40.441  38.571  1.00  0.00           H  
ATOM   3264 HG11 VAL   207      37.478  39.519  37.162  1.00  0.00           H  
ATOM   3265 HG12 VAL   207      37.761  37.875  37.575  1.00  0.00           H  
ATOM   3266 HG13 VAL   207      36.913  38.875  38.746  1.00  0.00           H  
ATOM   3267 HG21 VAL   207      38.175  39.097  40.487  1.00  0.00           H  
ATOM   3268 HG22 VAL   207      39.290  37.856  40.075  1.00  0.00           H  
ATOM   3269 HG23 VAL   207      39.856  39.597  40.567  1.00  0.00           H  
ATOM   3270  N   TYR   208      40.039  38.680  35.290  1.00  0.00           N  
ATOM   3271  CA  TYR   208      39.852  39.091  33.887  1.00  0.00           C  
ATOM   3272  C   TYR   208      38.708  38.377  33.092  1.00  0.00           C  
ATOM   3273  O   TYR   208      38.639  37.153  32.984  1.00  0.00           O  
ATOM   3274  CB  TYR   208      41.193  39.081  33.159  1.00  0.00           C  
ATOM   3275  CG  TYR   208      42.243  39.916  33.709  1.00  0.00           C  
ATOM   3276  CD1 TYR   208      43.125  39.350  34.624  1.00  0.00           C  
ATOM   3277  CE1 TYR   208      44.219  40.055  35.050  1.00  0.00           C  
ATOM   3278  CZ  TYR   208      44.358  41.421  34.693  1.00  0.00           C  
ATOM   3279  OH  TYR   208      45.328  42.205  35.314  1.00  0.00           O  
ATOM   3280  CE2 TYR   208      43.397  42.027  33.903  1.00  0.00           C  
ATOM   3281  CD2 TYR   208      42.335  41.288  33.318  1.00  0.00           C  
ATOM   3282  H   TYR   208      40.256  37.718  35.508  1.00  0.00           H  
ATOM   3283  HA  TYR   208      39.577  40.145  33.877  1.00  0.00           H  
ATOM   3284  HB2 TYR   208      41.548  38.052  33.104  1.00  0.00           H  
ATOM   3285  HB3 TYR   208      41.043  39.337  32.110  1.00  0.00           H  
ATOM   3286  HD1 TYR   208      42.988  38.334  34.964  1.00  0.00           H  
ATOM   3287  HE1 TYR   208      44.966  39.761  35.772  1.00  0.00           H  
ATOM   3288  HH  TYR   208      45.513  43.008  34.822  1.00  0.00           H  
ATOM   3289  HE2 TYR   208      43.427  43.089  33.708  1.00  0.00           H  
ATOM   3290  HD2 TYR   208      41.828  41.856  32.553  1.00  0.00           H  
ATOM   3291  N   ASP   209      37.828  39.226  32.471  1.00  0.00           N  
ATOM   3292  CA  ASP   209      36.860  38.733  31.446  1.00  0.00           C  
ATOM   3293  C   ASP   209      37.522  38.252  30.104  1.00  0.00           C  
ATOM   3294  O   ASP   209      38.269  39.006  29.470  1.00  0.00           O  
ATOM   3295  CB  ASP   209      35.684  39.720  31.194  1.00  0.00           C  
ATOM   3296  CG  ASP   209      34.405  39.022  30.791  1.00  0.00           C  
ATOM   3297  OD1 ASP   209      34.389  37.920  30.146  1.00  0.00           O  
ATOM   3298  OD2 ASP   209      33.328  39.567  31.157  1.00  0.00           O1-
ATOM   3299  H   ASP   209      37.785  40.205  32.717  1.00  0.00           H  
ATOM   3300  HA  ASP   209      36.471  37.866  31.980  1.00  0.00           H  
ATOM   3301  HB2 ASP   209      35.610  40.457  31.994  1.00  0.00           H  
ATOM   3302  HB3 ASP   209      36.053  40.276  30.332  1.00  0.00           H  
ATOM   3303  N   LEU   210      37.080  37.052  29.639  1.00  0.00           N  
ATOM   3304  CA  LEU   210      37.439  36.471  28.383  1.00  0.00           C  
ATOM   3305  C   LEU   210      36.186  36.020  27.481  1.00  0.00           C  
ATOM   3306  O   LEU   210      36.294  35.112  26.644  1.00  0.00           O  
ATOM   3307  CB  LEU   210      38.488  35.378  28.532  1.00  0.00           C  
ATOM   3308  CG  LEU   210      39.840  36.029  28.980  1.00  0.00           C  
ATOM   3309  CD1 LEU   210      40.711  34.892  29.600  1.00  0.00           C  
ATOM   3310  CD2 LEU   210      40.551  36.861  27.906  1.00  0.00           C  
ATOM   3311  H   LEU   210      36.463  36.532  30.246  1.00  0.00           H  
ATOM   3312  HA  LEU   210      37.911  37.210  27.735  1.00  0.00           H  
ATOM   3313  HB2 LEU   210      38.219  34.677  29.323  1.00  0.00           H  
ATOM   3314  HB3 LEU   210      38.685  34.820  27.616  1.00  0.00           H  
ATOM   3315  HG  LEU   210      39.708  36.755  29.782  1.00  0.00           H  
ATOM   3316 HD11 LEU   210      41.280  34.403  28.809  1.00  0.00           H  
ATOM   3317 HD12 LEU   210      41.487  35.306  30.243  1.00  0.00           H  
ATOM   3318 HD13 LEU   210      40.100  34.317  30.295  1.00  0.00           H  
ATOM   3319 HD21 LEU   210      41.388  37.242  28.492  1.00  0.00           H  
ATOM   3320 HD22 LEU   210      40.943  36.226  27.110  1.00  0.00           H  
ATOM   3321 HD23 LEU   210      39.878  37.627  27.522  1.00  0.00           H  
ATOM   3322  N   VAL   211      35.015  36.730  27.583  1.00  0.00           N  
ATOM   3323  CA  VAL   211      33.863  36.578  26.668  1.00  0.00           C  
ATOM   3324  C   VAL   211      34.115  36.793  25.156  1.00  0.00           C  
ATOM   3325  O   VAL   211      33.553  36.117  24.302  1.00  0.00           O  
ATOM   3326  CB  VAL   211      32.613  37.368  27.153  1.00  0.00           C  
ATOM   3327  CG1 VAL   211      32.753  38.924  27.105  1.00  0.00           C  
ATOM   3328  CG2 VAL   211      31.348  36.977  26.293  1.00  0.00           C  
ATOM   3329  H   VAL   211      34.950  37.483  28.252  1.00  0.00           H  
ATOM   3330  HA  VAL   211      33.639  35.516  26.759  1.00  0.00           H  
ATOM   3331  HB  VAL   211      32.416  37.129  28.198  1.00  0.00           H  
ATOM   3332 HG11 VAL   211      32.239  39.363  27.960  1.00  0.00           H  
ATOM   3333 HG12 VAL   211      33.790  39.261  27.132  1.00  0.00           H  
ATOM   3334 HG13 VAL   211      32.241  39.291  26.216  1.00  0.00           H  
ATOM   3335 HG21 VAL   211      31.246  37.678  25.465  1.00  0.00           H  
ATOM   3336 HG22 VAL   211      31.499  35.944  25.980  1.00  0.00           H  
ATOM   3337 HG23 VAL   211      30.418  37.064  26.856  1.00  0.00           H  
ATOM   3338  N   LYS   212      35.059  37.671  24.856  1.00  0.00           N  
ATOM   3339  CA  LYS   212      35.326  38.102  23.457  1.00  0.00           C  
ATOM   3340  C   LYS   212      35.744  36.995  22.489  1.00  0.00           C  
ATOM   3341  O   LYS   212      35.287  36.977  21.356  1.00  0.00           O  
ATOM   3342  CB  LYS   212      36.362  39.220  23.464  1.00  0.00           C  
ATOM   3343  CG  LYS   212      35.748  40.671  23.588  1.00  0.00           C  
ATOM   3344  CD  LYS   212      36.606  41.898  23.403  1.00  0.00           C  
ATOM   3345  CE  LYS   212      37.420  42.257  24.592  1.00  0.00           C  
ATOM   3346  NZ  LYS   212      38.276  43.394  24.340  1.00  0.00           N1+
ATOM   3347  H   LYS   212      35.477  38.054  25.692  1.00  0.00           H  
ATOM   3348  HA  LYS   212      34.406  38.468  23.000  1.00  0.00           H  
ATOM   3349  HB2 LYS   212      37.081  38.975  24.246  1.00  0.00           H  
ATOM   3350  HB3 LYS   212      36.825  39.101  22.484  1.00  0.00           H  
ATOM   3351  HG2 LYS   212      34.926  40.687  22.873  1.00  0.00           H  
ATOM   3352  HG3 LYS   212      35.313  40.753  24.584  1.00  0.00           H  
ATOM   3353  HD2 LYS   212      37.180  41.703  22.497  1.00  0.00           H  
ATOM   3354  HD3 LYS   212      35.905  42.704  23.187  1.00  0.00           H  
ATOM   3355  HE2 LYS   212      36.771  42.412  25.454  1.00  0.00           H  
ATOM   3356  HE3 LYS   212      38.149  41.461  24.742  1.00  0.00           H  
ATOM   3357  HZ1 LYS   212      38.675  43.806  25.171  1.00  0.00           H  
ATOM   3358  HZ2 LYS   212      39.054  43.112  23.762  1.00  0.00           H  
ATOM   3359  HZ3 LYS   212      37.727  44.105  23.876  1.00  0.00           H  
ATOM   3360  N   NME   213      36.647  36.169  22.999  1.00  0.00           N  
ATOM   3361  C   NME   213      37.506  35.376  22.092  1.00  0.00           C  
ATOM   3362  H   NME   213      36.892  36.160  23.978  1.00  0.00           H  
ATOM   3363  H1  NME   213      36.994  34.914  21.248  1.00  0.00           H  
ATOM   3364  H2  NME   213      38.320  35.971  21.679  1.00  0.00           H  
ATOM   3365  H3  NME   213      38.041  34.603  22.645  1.00  0.00           H  
TER    3366      NME   213
CONECT 3361 3363 3364 3365
CONECT 3363 3361
CONECT 3364 3361
CONECT 3365 3361
END   
