# Supplementary material for: Exploring Aromatic Cage Flexibility Using Cosolvent Molecular Dynamics Simulations—An In-Silico Case Study of Tudor Domains
Source: J Chem Inf Model. 2024 May 21;64(11):4553–69. doi: 10.1021/acs.jcim.4c00298 (PMC11167732; doi:10.1021/acs.jcim.4c00298)
Supplement: Supplementary file 2 — ci4c00298_si_002.zip [file ci4c00298_si_002.zip › SPIN1/cluster_representatives/domain1/02_TEA_rep_c2.pdb]

TITLE     rep04.c2
REMARK   4      COMPLIES WITH FORMAT V. 3.0, 1-DEC-2006
REMARK 888
REMARK 888 WRITTEN BY MAESTRO (A PRODUCT OF SCHRODINGER, LLC)
ATOM      1  CH3 ACE     1      42.986  14.887  62.518  1.00  0.00           C  
ATOM      2  C   ACE     1      42.663  16.292  61.902  1.00  0.00           C  
ATOM      3  O   ACE     1      41.515  16.586  61.697  1.00  0.00           O  
ATOM      4  H1  ACE     1      43.953  14.467  62.241  1.00  0.00           H  
ATOM      5  H2  ACE     1      43.062  14.913  63.605  1.00  0.00           H  
ATOM      6  H3  ACE     1      42.240  14.167  62.182  1.00  0.00           H  
ATOM      7  N   ARG     2      43.697  17.086  61.915  1.00  0.00           N  
ATOM      8  CA  ARG     2      43.708  18.576  61.972  1.00  0.00           C  
ATOM      9  C   ARG     2      42.739  19.154  60.951  1.00  0.00           C  
ATOM     10  O   ARG     2      42.872  18.703  59.803  1.00  0.00           O  
ATOM     11  CB  ARG     2      45.167  18.982  61.857  1.00  0.00           C  
ATOM     12  CG  ARG     2      45.296  20.475  61.704  1.00  0.00           C  
ATOM     13  CD  ARG     2      46.779  20.889  61.931  1.00  0.00           C  
ATOM     14  NE  ARG     2      47.803  20.137  61.177  1.00  0.00           N  
ATOM     15  CZ  ARG     2      48.190  20.371  59.947  1.00  0.00           C  
ATOM     16  NH1 ARG     2      47.527  21.009  59.112  1.00  0.00           N  
ATOM     17  NH2 ARG     2      49.192  19.727  59.510  1.00  0.00           N1+
ATOM     18  H   ARG     2      44.543  16.682  62.291  1.00  0.00           H  
ATOM     19  HA  ARG     2      43.482  18.904  62.987  1.00  0.00           H  
ATOM     20  HB2 ARG     2      45.719  18.676  62.746  1.00  0.00           H  
ATOM     21  HB3 ARG     2      45.536  18.458  60.975  1.00  0.00           H  
ATOM     22  HG2 ARG     2      44.844  20.727  60.745  1.00  0.00           H  
ATOM     23  HG3 ARG     2      44.675  21.010  62.423  1.00  0.00           H  
ATOM     24  HD2 ARG     2      46.891  21.960  61.767  1.00  0.00           H  
ATOM     25  HD3 ARG     2      47.032  20.652  62.964  1.00  0.00           H  
ATOM     26  HE  ARG     2      48.339  19.392  61.597  1.00  0.00           H  
ATOM     27 HH11 ARG     2      46.657  21.465  59.351  1.00  0.00           H  
ATOM     28 HH12 ARG     2      47.989  21.263  58.251  1.00  0.00           H  
ATOM     29 HH21 ARG     2      49.626  19.051  60.122  1.00  0.00           H  
ATOM     30 HH22 ARG     2      49.631  19.973  58.635  1.00  0.00           H  
ATOM     31  N   ARG     3      41.796  20.037  61.315  1.00  0.00           N  
ATOM     32  CA  ARG     3      40.930  20.674  60.334  1.00  0.00           C  
ATOM     33  C   ARG     3      41.723  21.227  59.137  1.00  0.00           C  
ATOM     34  O   ARG     3      42.962  21.404  59.161  1.00  0.00           O  
ATOM     35  CB  ARG     3      40.092  21.752  60.995  1.00  0.00           C  
ATOM     36  CG  ARG     3      40.837  23.032  61.527  1.00  0.00           C  
ATOM     37  CD  ARG     3      40.053  23.708  62.735  1.00  0.00           C  
ATOM     38  NE  ARG     3      38.850  24.436  62.240  1.00  0.00           N  
ATOM     39  CZ  ARG     3      37.890  24.897  62.954  1.00  0.00           C  
ATOM     40  NH1 ARG     3      37.779  24.718  64.221  1.00  0.00           N  
ATOM     41  NH2 ARG     3      36.959  25.495  62.384  1.00  0.00           N1+
ATOM     42  H   ARG     3      41.828  20.394  62.259  1.00  0.00           H  
ATOM     43  HA  ARG     3      40.244  19.935  59.920  1.00  0.00           H  
ATOM     44  HB2 ARG     3      39.434  22.196  60.247  1.00  0.00           H  
ATOM     45  HB3 ARG     3      39.591  21.196  61.787  1.00  0.00           H  
ATOM     46  HG2 ARG     3      41.819  22.723  61.885  1.00  0.00           H  
ATOM     47  HG3 ARG     3      41.171  23.730  60.760  1.00  0.00           H  
ATOM     48  HD2 ARG     3      39.796  22.919  63.443  1.00  0.00           H  
ATOM     49  HD3 ARG     3      40.864  24.331  63.113  1.00  0.00           H  
ATOM     50  HE  ARG     3      38.677  24.397  61.246  1.00  0.00           H  
ATOM     51 HH11 ARG     3      38.377  24.066  64.708  1.00  0.00           H  
ATOM     52 HH12 ARG     3      36.842  24.809  64.585  1.00  0.00           H  
ATOM     53 HH21 ARG     3      37.142  25.781  61.433  1.00  0.00           H  
ATOM     54 HH22 ARG     3      36.224  25.950  62.907  1.00  0.00           H  
ATOM     55  N   ASN     4      41.072  21.578  58.055  1.00  0.00           N  
ATOM     56  CA  ASN     4      41.643  22.329  56.906  1.00  0.00           C  
ATOM     57  C   ASN     4      41.770  23.818  57.239  1.00  0.00           C  
ATOM     58  O   ASN     4      40.883  24.394  57.809  1.00  0.00           O  
ATOM     59  CB  ASN     4      40.926  22.005  55.593  1.00  0.00           C  
ATOM     60  CG  ASN     4      41.687  22.387  54.282  1.00  0.00           C  
ATOM     61  OD1 ASN     4      42.806  22.942  54.373  1.00  0.00           O  
ATOM     62  ND2 ASN     4      41.032  22.240  53.133  1.00  0.00           N  
ATOM     63  H   ASN     4      40.098  21.313  58.039  1.00  0.00           H  
ATOM     64  HA  ASN     4      42.665  22.018  56.689  1.00  0.00           H  
ATOM     65  HB2 ASN     4      40.607  20.980  55.407  1.00  0.00           H  
ATOM     66  HB3 ASN     4      40.017  22.604  55.549  1.00  0.00           H  
ATOM     67 HD21 ASN     4      40.059  21.976  53.200  1.00  0.00           H  
ATOM     68 HD22 ASN     4      41.478  22.392  52.240  1.00  0.00           H  
ATOM     69  N   ILE     5      42.930  24.460  56.960  1.00  0.00           N  
ATOM     70  CA  ILE     5      43.158  25.841  57.212  1.00  0.00           C  
ATOM     71  C   ILE     5      42.259  26.808  56.398  1.00  0.00           C  
ATOM     72  O   ILE     5      42.002  27.976  56.725  1.00  0.00           O  
ATOM     73  CB  ILE     5      44.707  26.106  57.197  1.00  0.00           C  
ATOM     74  CG2 ILE     5      45.277  25.979  55.797  1.00  0.00           C  
ATOM     75  CG1 ILE     5      44.888  27.573  57.763  1.00  0.00           C  
ATOM     76  CD1 ILE     5      46.166  27.799  58.423  1.00  0.00           C  
ATOM     77  H   ILE     5      43.586  23.952  56.384  1.00  0.00           H  
ATOM     78  HA  ILE     5      42.897  25.964  58.263  1.00  0.00           H  
ATOM     79  HB  ILE     5      45.229  25.419  57.864  1.00  0.00           H  
ATOM     80 HG21 ILE     5      46.359  26.103  55.858  1.00  0.00           H  
ATOM     81 HG22 ILE     5      45.003  24.999  55.407  1.00  0.00           H  
ATOM     82 HG23 ILE     5      44.781  26.752  55.211  1.00  0.00           H  
ATOM     83 HG12 ILE     5      44.740  28.322  56.985  1.00  0.00           H  
ATOM     84 HG13 ILE     5      44.010  27.742  58.387  1.00  0.00           H  
ATOM     85 HD11 ILE     5      47.004  27.736  57.729  1.00  0.00           H  
ATOM     86 HD12 ILE     5      46.285  28.799  58.841  1.00  0.00           H  
ATOM     87 HD13 ILE     5      46.285  27.052  59.208  1.00  0.00           H  
ATOM     88  N   VAL     6      41.714  26.324  55.233  1.00  0.00           N  
ATOM     89  CA  VAL     6      40.541  27.006  54.587  1.00  0.00           C  
ATOM     90  C   VAL     6      39.362  27.156  55.506  1.00  0.00           C  
ATOM     91  O   VAL     6      38.970  26.254  56.294  1.00  0.00           O  
ATOM     92  CB  VAL     6      40.232  26.448  53.195  1.00  0.00           C  
ATOM     93  CG1 VAL     6      39.326  25.218  53.396  1.00  0.00           C  
ATOM     94  CG2 VAL     6      39.433  27.437  52.327  1.00  0.00           C  
ATOM     95  H   VAL     6      41.975  25.393  54.942  1.00  0.00           H  
ATOM     96  HA  VAL     6      40.753  28.062  54.422  1.00  0.00           H  
ATOM     97  HB  VAL     6      41.123  26.124  52.658  1.00  0.00           H  
ATOM     98 HG11 VAL     6      39.689  24.553  54.179  1.00  0.00           H  
ATOM     99 HG12 VAL     6      38.291  25.454  53.641  1.00  0.00           H  
ATOM    100 HG13 VAL     6      39.218  24.707  52.439  1.00  0.00           H  
ATOM    101 HG21 VAL     6      38.393  27.491  52.651  1.00  0.00           H  
ATOM    102 HG22 VAL     6      39.884  28.427  52.266  1.00  0.00           H  
ATOM    103 HG23 VAL     6      39.369  26.961  51.349  1.00  0.00           H  
ATOM    104  N   GLY     7      38.722  28.332  55.554  1.00  0.00           N  
ATOM    105  CA  GLY     7      37.682  28.668  56.567  1.00  0.00           C  
ATOM    106  C   GLY     7      38.120  29.114  57.931  1.00  0.00           C  
ATOM    107  O   GLY     7      37.191  29.331  58.779  1.00  0.00           O  
ATOM    108  H   GLY     7      38.878  29.004  54.817  1.00  0.00           H  
ATOM    109  HA2 GLY     7      37.203  29.582  56.216  1.00  0.00           H  
ATOM    110  HA3 GLY     7      36.936  27.873  56.563  1.00  0.00           H  
ATOM    111  N   CYS     8      39.433  29.139  58.249  1.00  0.00           N  
ATOM    112  CA  CYS     8      39.983  29.465  59.602  1.00  0.00           C  
ATOM    113  C   CYS     8      40.278  30.967  59.720  1.00  0.00           C  
ATOM    114  O   CYS     8      40.973  31.522  58.825  1.00  0.00           O  
ATOM    115  CB  CYS     8      41.167  28.532  59.920  1.00  0.00           C  
ATOM    116  SG  CYS     8      40.486  26.824  60.029  1.00  0.00           S  
ATOM    117  H   CYS     8      40.136  28.928  57.557  1.00  0.00           H  
ATOM    118  HA  CYS     8      39.174  29.263  60.304  1.00  0.00           H  
ATOM    119  HB2 CYS     8      41.898  28.793  59.155  1.00  0.00           H  
ATOM    120  HB3 CYS     8      41.692  28.693  60.861  1.00  0.00           H  
ATOM    121  HG  CYS     8      40.465  26.669  58.702  1.00  0.00           H  
ATOM    122  N   ARG     9      39.918  31.518  60.833  1.00  0.00           N  
ATOM    123  CA  ARG     9      40.576  32.699  61.366  1.00  0.00           C  
ATOM    124  C   ARG     9      42.017  32.399  61.566  1.00  0.00           C  
ATOM    125  O   ARG     9      42.297  31.462  62.342  1.00  0.00           O  
ATOM    126  CB  ARG     9      39.993  33.117  62.715  1.00  0.00           C  
ATOM    127  CG  ARG     9      38.618  33.820  62.760  1.00  0.00           C  
ATOM    128  CD  ARG     9      38.512  35.222  62.063  1.00  0.00           C  
ATOM    129  NE  ARG     9      39.528  36.096  62.581  1.00  0.00           N  
ATOM    130  CZ  ARG     9      39.896  37.266  62.055  1.00  0.00           C  
ATOM    131  NH1 ARG     9      39.614  37.724  60.897  1.00  0.00           N  
ATOM    132  NH2 ARG     9      40.604  38.081  62.777  1.00  0.00           N1+
ATOM    133  H   ARG     9      39.258  30.985  61.381  1.00  0.00           H  
ATOM    134  HA  ARG     9      40.597  33.548  60.682  1.00  0.00           H  
ATOM    135  HB2 ARG     9      39.920  32.273  63.401  1.00  0.00           H  
ATOM    136  HB3 ARG     9      40.772  33.702  63.202  1.00  0.00           H  
ATOM    137  HG2 ARG     9      37.843  33.169  62.355  1.00  0.00           H  
ATOM    138  HG3 ARG     9      38.307  33.964  63.795  1.00  0.00           H  
ATOM    139  HD2 ARG     9      38.656  35.175  60.983  1.00  0.00           H  
ATOM    140  HD3 ARG     9      37.540  35.587  62.395  1.00  0.00           H  
ATOM    141  HE  ARG     9      39.807  35.922  63.536  1.00  0.00           H  
ATOM    142 HH11 ARG     9      39.232  37.104  60.197  1.00  0.00           H  
ATOM    143 HH12 ARG     9      40.130  38.532  60.579  1.00  0.00           H  
ATOM    144 HH21 ARG     9      40.679  37.856  63.758  1.00  0.00           H  
ATOM    145 HH22 ARG     9      40.800  38.979  62.359  1.00  0.00           H  
ATOM    146  N   ILE    10      42.937  33.087  60.855  1.00  0.00           N  
ATOM    147  CA  ILE    10      44.342  32.925  60.957  1.00  0.00           C  
ATOM    148  C   ILE    10      45.118  34.136  61.463  1.00  0.00           C  
ATOM    149  O   ILE    10      44.732  35.250  61.286  1.00  0.00           O  
ATOM    150  CB  ILE    10      44.871  32.488  59.640  1.00  0.00           C  
ATOM    151  CG2 ILE    10      44.401  31.025  59.297  1.00  0.00           C  
ATOM    152  CG1 ILE    10      44.480  33.530  58.504  1.00  0.00           C  
ATOM    153  CD1 ILE    10      45.671  33.458  57.435  1.00  0.00           C  
ATOM    154  H   ILE    10      42.665  33.869  60.276  1.00  0.00           H  
ATOM    155  HA  ILE    10      44.471  32.117  61.677  1.00  0.00           H  
ATOM    156  HB  ILE    10      45.956  32.384  59.622  1.00  0.00           H  
ATOM    157 HG21 ILE    10      44.867  30.638  58.391  1.00  0.00           H  
ATOM    158 HG22 ILE    10      44.709  30.389  60.127  1.00  0.00           H  
ATOM    159 HG23 ILE    10      43.314  30.942  59.308  1.00  0.00           H  
ATOM    160 HG12 ILE    10      43.547  33.182  58.061  1.00  0.00           H  
ATOM    161 HG13 ILE    10      44.357  34.547  58.877  1.00  0.00           H  
ATOM    162 HD11 ILE    10      45.495  34.216  56.672  1.00  0.00           H  
ATOM    163 HD12 ILE    10      46.587  33.718  57.965  1.00  0.00           H  
ATOM    164 HD13 ILE    10      45.661  32.518  56.883  1.00  0.00           H  
ATOM    165  N   GLN    11      46.185  33.904  62.218  1.00  0.00           N  
ATOM    166  CA  GLN    11      47.191  34.891  62.542  1.00  0.00           C  
ATOM    167  C   GLN    11      48.651  34.333  62.446  1.00  0.00           C  
ATOM    168  O   GLN    11      48.907  33.131  62.755  1.00  0.00           O  
ATOM    169  CB  GLN    11      46.843  35.618  63.924  1.00  0.00           C  
ATOM    170  CG  GLN    11      47.491  35.066  65.210  1.00  0.00           C  
ATOM    171  CD  GLN    11      47.097  35.941  66.441  1.00  0.00           C  
ATOM    172  OE1 GLN    11      46.544  36.995  66.421  1.00  0.00           O  
ATOM    173  NE2 GLN    11      47.492  35.554  67.634  1.00  0.00           N  
ATOM    174  H   GLN    11      46.364  32.934  62.435  1.00  0.00           H  
ATOM    175  HA  GLN    11      47.120  35.594  61.712  1.00  0.00           H  
ATOM    176  HB2 GLN    11      47.345  36.565  63.729  1.00  0.00           H  
ATOM    177  HB3 GLN    11      45.759  35.677  64.023  1.00  0.00           H  
ATOM    178  HG2 GLN    11      47.175  34.035  65.361  1.00  0.00           H  
ATOM    179  HG3 GLN    11      48.580  35.092  65.217  1.00  0.00           H  
ATOM    180 HE21 GLN    11      48.134  34.778  67.562  1.00  0.00           H  
ATOM    181 HE22 GLN    11      47.111  35.991  68.462  1.00  0.00           H  
ATOM    182  N   HIS    12      49.527  35.122  61.830  1.00  0.00           N  
ATOM    183  CA  HIS    12      50.866  34.751  61.327  1.00  0.00           C  
ATOM    184  C   HIS    12      51.824  35.906  61.378  1.00  0.00           C  
ATOM    185  O   HIS    12      51.535  37.112  61.180  1.00  0.00           O  
ATOM    186  CB  HIS    12      50.715  34.010  60.039  1.00  0.00           C  
ATOM    187  CG  HIS    12      50.596  34.882  58.855  1.00  0.00           C  
ATOM    188  ND1 HIS    12      51.656  35.520  58.294  1.00  0.00           N  
ATOM    189  CE1 HIS    12      51.164  36.325  57.369  1.00  0.00           C  
ATOM    190  NE2 HIS    12      49.865  36.251  57.239  1.00  0.00           N  
ATOM    191  CD2 HIS    12      49.472  35.435  58.282  1.00  0.00           C  
ATOM    192  H   HIS    12      49.226  36.016  61.468  1.00  0.00           H  
ATOM    193  HA  HIS    12      51.236  34.051  62.076  1.00  0.00           H  
ATOM    194  HB2 HIS    12      51.547  33.328  59.865  1.00  0.00           H  
ATOM    195  HB3 HIS    12      49.917  33.276  60.144  1.00  0.00           H  
ATOM    196  HD1 HIS    12      52.639  35.388  58.486  1.00  0.00           H  
ATOM    197  HE1 HIS    12      51.805  36.833  56.664  1.00  0.00           H  
ATOM    198  HD2 HIS    12      48.460  35.269  58.623  1.00  0.00           H  
ATOM    199  N   GLY    13      53.120  35.522  61.422  1.00  0.00           N  
ATOM    200  CA  GLY    13      54.278  36.332  61.229  1.00  0.00           C  
ATOM    201  C   GLY    13      54.669  36.367  59.712  1.00  0.00           C  
ATOM    202  O   GLY    13      54.353  35.539  58.909  1.00  0.00           O  
ATOM    203  H   GLY    13      53.314  34.545  61.591  1.00  0.00           H  
ATOM    204  HA2 GLY    13      54.095  37.319  61.654  1.00  0.00           H  
ATOM    205  HA3 GLY    13      55.073  35.932  61.860  1.00  0.00           H  
ATOM    206  N   TRP    14      55.419  37.458  59.419  1.00  0.00           N  
ATOM    207  CA  TRP    14      55.802  37.731  58.078  1.00  0.00           C  
ATOM    208  C   TRP    14      57.248  38.355  58.034  1.00  0.00           C  
ATOM    209  O   TRP    14      57.464  39.395  58.643  1.00  0.00           O  
ATOM    210  CB  TRP    14      54.701  38.538  57.378  1.00  0.00           C  
ATOM    211  CG  TRP    14      54.908  38.751  55.857  1.00  0.00           C  
ATOM    212  CD1 TRP    14      55.587  39.817  55.384  1.00  0.00           C  
ATOM    213  NE1 TRP    14      55.620  39.751  53.976  1.00  0.00           N  
ATOM    214  CE2 TRP    14      54.989  38.614  53.464  1.00  0.00           C  
ATOM    215  CZ2 TRP    14      54.841  38.062  52.178  1.00  0.00           C  
ATOM    216  CH2 TRP    14      54.103  36.922  51.991  1.00  0.00           C  
ATOM    217  CZ3 TRP    14      53.747  36.220  53.114  1.00  0.00           C  
ATOM    218  CE3 TRP    14      54.002  36.724  54.446  1.00  0.00           C  
ATOM    219  CD2 TRP    14      54.540  37.999  54.654  1.00  0.00           C  
ATOM    220  H   TRP    14      55.430  38.218  60.085  1.00  0.00           H  
ATOM    221  HA  TRP    14      55.831  36.761  57.582  1.00  0.00           H  
ATOM    222  HB2 TRP    14      53.796  37.932  57.424  1.00  0.00           H  
ATOM    223  HB3 TRP    14      54.594  39.442  57.978  1.00  0.00           H  
ATOM    224  HD1 TRP    14      55.969  40.607  56.013  1.00  0.00           H  
ATOM    225  HE1 TRP    14      55.990  40.454  53.352  1.00  0.00           H  
ATOM    226  HZ2 TRP    14      55.137  38.669  51.336  1.00  0.00           H  
ATOM    227  HH2 TRP    14      53.947  36.523  51.000  1.00  0.00           H  
ATOM    228  HZ3 TRP    14      53.389  35.208  52.994  1.00  0.00           H  
ATOM    229  HE3 TRP    14      53.879  36.105  55.323  1.00  0.00           H  
ATOM    230  N   LYS    15      58.225  37.766  57.345  1.00  0.00           N  
ATOM    231  CA  LYS    15      59.579  38.264  57.236  1.00  0.00           C  
ATOM    232  C   LYS    15      59.898  38.606  55.746  1.00  0.00           C  
ATOM    233  O   LYS    15      60.299  37.703  54.990  1.00  0.00           O  
ATOM    234  CB  LYS    15      60.526  37.185  57.665  1.00  0.00           C  
ATOM    235  CG  LYS    15      60.528  36.883  59.226  1.00  0.00           C  
ATOM    236  CD  LYS    15      61.090  35.557  59.685  1.00  0.00           C  
ATOM    237  CE  LYS    15      61.338  35.509  61.177  1.00  0.00           C  
ATOM    238  NZ  LYS    15      61.829  34.197  61.556  1.00  0.00           N1+
ATOM    239  H   LYS    15      57.905  37.014  56.751  1.00  0.00           H  
ATOM    240  HA  LYS    15      59.745  39.178  57.806  1.00  0.00           H  
ATOM    241  HB2 LYS    15      60.224  36.237  57.220  1.00  0.00           H  
ATOM    242  HB3 LYS    15      61.554  37.386  57.362  1.00  0.00           H  
ATOM    243  HG2 LYS    15      61.131  37.641  59.726  1.00  0.00           H  
ATOM    244  HG3 LYS    15      59.501  36.945  59.586  1.00  0.00           H  
ATOM    245  HD2 LYS    15      60.375  34.797  59.370  1.00  0.00           H  
ATOM    246  HD3 LYS    15      62.056  35.346  59.226  1.00  0.00           H  
ATOM    247  HE2 LYS    15      62.012  36.337  61.397  1.00  0.00           H  
ATOM    248  HE3 LYS    15      60.406  35.540  61.742  1.00  0.00           H  
ATOM    249  HZ1 LYS    15      62.729  34.071  61.116  1.00  0.00           H  
ATOM    250  HZ2 LYS    15      61.909  34.104  62.559  1.00  0.00           H  
ATOM    251  HZ3 LYS    15      61.272  33.414  61.244  1.00  0.00           H  
ATOM    252  N   GLU    16      59.765  39.853  55.371  1.00  0.00           N  
ATOM    253  CA  GLU    16      60.109  40.155  53.973  1.00  0.00           C  
ATOM    254  C   GLU    16      60.805  41.505  53.900  1.00  0.00           C  
ATOM    255  O   GLU    16      60.253  42.529  54.300  1.00  0.00           O  
ATOM    256  CB  GLU    16      58.848  40.138  53.099  1.00  0.00           C  
ATOM    257  CG  GLU    16      59.012  40.227  51.564  1.00  0.00           C  
ATOM    258  CD  GLU    16      57.647  40.477  50.811  1.00  0.00           C  
ATOM    259  OE1 GLU    16      57.459  39.863  49.812  1.00  0.00           O  
ATOM    260  OE2 GLU    16      56.916  41.410  51.264  1.00  0.00           O1-
ATOM    261  H   GLU    16      59.735  40.635  56.009  1.00  0.00           H  
ATOM    262  HA  GLU    16      60.712  39.368  53.521  1.00  0.00           H  
ATOM    263  HB2 GLU    16      58.338  39.204  53.338  1.00  0.00           H  
ATOM    264  HB3 GLU    16      58.219  40.941  53.483  1.00  0.00           H  
ATOM    265  HG2 GLU    16      59.752  40.987  51.315  1.00  0.00           H  
ATOM    266  HG3 GLU    16      59.309  39.239  51.212  1.00  0.00           H  
ATOM    267  N   GLY    17      61.894  41.582  53.170  1.00  0.00           N  
ATOM    268  CA  GLY    17      62.559  42.793  52.753  1.00  0.00           C  
ATOM    269  C   GLY    17      63.471  43.342  53.892  1.00  0.00           C  
ATOM    270  O   GLY    17      64.493  42.784  54.295  1.00  0.00           O  
ATOM    271  H   GLY    17      62.165  40.711  52.735  1.00  0.00           H  
ATOM    272  HA2 GLY    17      63.178  42.597  51.878  1.00  0.00           H  
ATOM    273  HA3 GLY    17      61.828  43.528  52.415  1.00  0.00           H  
ATOM    274  N   ASN    18      63.256  44.615  54.096  1.00  0.00           N  
ATOM    275  CA  ASN    18      63.913  45.447  55.123  1.00  0.00           C  
ATOM    276  C   ASN    18      63.315  45.248  56.541  1.00  0.00           C  
ATOM    277  O   ASN    18      62.092  45.340  56.648  1.00  0.00           O  
ATOM    278  CB  ASN    18      63.698  46.894  54.622  1.00  0.00           C  
ATOM    279  CG  ASN    18      64.482  47.217  53.401  1.00  0.00           C  
ATOM    280  OD1 ASN    18      65.608  47.655  53.518  1.00  0.00           O  
ATOM    281  ND2 ASN    18      63.959  47.244  52.211  1.00  0.00           N  
ATOM    282  H   ASN    18      62.505  45.102  53.628  1.00  0.00           H  
ATOM    283  HA  ASN    18      64.970  45.193  55.205  1.00  0.00           H  
ATOM    284  HB2 ASN    18      62.642  46.949  54.357  1.00  0.00           H  
ATOM    285  HB3 ASN    18      63.869  47.664  55.374  1.00  0.00           H  
ATOM    286 HD21 ASN    18      63.035  46.849  52.106  1.00  0.00           H  
ATOM    287 HD22 ASN    18      64.653  47.313  51.480  1.00  0.00           H  
ATOM    288  N   GLY    19      64.085  44.993  57.562  1.00  0.00           N  
ATOM    289  CA  GLY    19      63.562  44.944  58.969  1.00  0.00           C  
ATOM    290  C   GLY    19      63.214  43.518  59.521  1.00  0.00           C  
ATOM    291  O   GLY    19      62.947  42.571  58.789  1.00  0.00           O  
ATOM    292  H   GLY    19      65.033  44.722  57.345  1.00  0.00           H  
ATOM    293  HA2 GLY    19      64.315  45.356  59.641  1.00  0.00           H  
ATOM    294  HA3 GLY    19      62.704  45.615  59.005  1.00  0.00           H  
ATOM    295  N   PRO    20      63.036  43.372  60.833  1.00  0.00           N  
ATOM    296  CA  PRO    20      62.543  42.148  61.512  1.00  0.00           C  
ATOM    297  C   PRO    20      61.003  41.756  61.350  1.00  0.00           C  
ATOM    298  O   PRO    20      60.181  42.580  60.939  1.00  0.00           O  
ATOM    299  CD  PRO    20      63.152  44.449  61.802  1.00  0.00           C  
ATOM    300  CG  PRO    20      62.619  43.834  63.079  1.00  0.00           C  
ATOM    301  CB  PRO    20      62.964  42.371  62.963  1.00  0.00           C  
ATOM    302  HD2 PRO    20      62.471  45.243  61.495  1.00  0.00           H  
ATOM    303  HD3 PRO    20      64.168  44.829  61.910  1.00  0.00           H  
ATOM    304  HG2 PRO    20      61.560  44.053  63.216  1.00  0.00           H  
ATOM    305  HG3 PRO    20      63.127  44.085  64.009  1.00  0.00           H  
ATOM    306  HB2 PRO    20      62.411  41.794  63.705  1.00  0.00           H  
ATOM    307  HB3 PRO    20      64.034  42.238  63.123  1.00  0.00           H  
ATOM    308  HA  PRO    20      63.158  41.321  61.155  1.00  0.00           H  
ATOM    309  N   VAL    21      60.591  40.522  61.766  1.00  0.00           N  
ATOM    310  CA  VAL    21      59.229  39.980  61.634  1.00  0.00           C  
ATOM    311  C   VAL    21      58.089  40.967  62.003  1.00  0.00           C  
ATOM    312  O   VAL    21      58.208  41.852  62.814  1.00  0.00           O  
ATOM    313  CB  VAL    21      59.007  38.672  62.442  1.00  0.00           C  
ATOM    314  CG1 VAL    21      59.176  38.790  63.930  1.00  0.00           C  
ATOM    315  CG2 VAL    21      57.660  38.051  62.125  1.00  0.00           C  
ATOM    316  H   VAL    21      61.247  39.951  62.280  1.00  0.00           H  
ATOM    317  HA  VAL    21      59.055  39.733  60.586  1.00  0.00           H  
ATOM    318  HB  VAL    21      59.788  37.976  62.134  1.00  0.00           H  
ATOM    319 HG11 VAL    21      58.838  37.847  64.361  1.00  0.00           H  
ATOM    320 HG12 VAL    21      60.233  38.856  64.185  1.00  0.00           H  
ATOM    321 HG13 VAL    21      58.520  39.578  64.297  1.00  0.00           H  
ATOM    322 HG21 VAL    21      57.673  37.026  62.497  1.00  0.00           H  
ATOM    323 HG22 VAL    21      56.789  38.483  62.617  1.00  0.00           H  
ATOM    324 HG23 VAL    21      57.347  38.102  61.082  1.00  0.00           H  
ATOM    325  N   THR    22      56.927  40.768  61.319  1.00  0.00           N  
ATOM    326  CA  THR    22      55.623  41.515  61.466  1.00  0.00           C  
ATOM    327  C   THR    22      54.404  40.688  61.613  1.00  0.00           C  
ATOM    328  O   THR    22      54.320  39.657  61.058  1.00  0.00           O  
ATOM    329  CB  THR    22      55.367  42.522  60.292  1.00  0.00           C  
ATOM    330  CG2 THR    22      56.419  43.618  60.097  1.00  0.00           C  
ATOM    331  OG1 THR    22      55.490  41.677  59.156  1.00  0.00           O  
ATOM    332  H   THR    22      56.944  39.969  60.702  1.00  0.00           H  
ATOM    333  HA  THR    22      55.712  42.097  62.383  1.00  0.00           H  
ATOM    334  HB  THR    22      54.405  43.032  60.250  1.00  0.00           H  
ATOM    335 HG21 THR    22      56.431  44.129  61.060  1.00  0.00           H  
ATOM    336 HG22 THR    22      57.430  43.237  59.954  1.00  0.00           H  
ATOM    337 HG23 THR    22      56.117  44.237  59.253  1.00  0.00           H  
ATOM    338  HG1 THR    22      56.327  41.231  59.307  1.00  0.00           H  
ATOM    339  N   GLN    23      53.526  41.054  62.551  1.00  0.00           N  
ATOM    340  CA  GLN    23      52.306  40.290  62.916  1.00  0.00           C  
ATOM    341  C   GLN    23      51.072  40.670  62.074  1.00  0.00           C  
ATOM    342  O   GLN    23      50.640  41.828  61.928  1.00  0.00           O  
ATOM    343  CB  GLN    23      51.990  40.321  64.395  1.00  0.00           C  
ATOM    344  CG  GLN    23      53.048  39.737  65.390  1.00  0.00           C  
ATOM    345  CD  GLN    23      53.551  38.328  65.008  1.00  0.00           C  
ATOM    346  OE1 GLN    23      53.014  37.556  64.267  1.00  0.00           O  
ATOM    347  NE2 GLN    23      54.698  37.974  65.545  1.00  0.00           N  
ATOM    348  H   GLN    23      53.535  42.007  62.886  1.00  0.00           H  
ATOM    349  HA  GLN    23      52.472  39.236  62.691  1.00  0.00           H  
ATOM    350  HB2 GLN    23      51.789  41.344  64.716  1.00  0.00           H  
ATOM    351  HB3 GLN    23      51.138  39.662  64.561  1.00  0.00           H  
ATOM    352  HG2 GLN    23      53.959  40.336  65.386  1.00  0.00           H  
ATOM    353  HG3 GLN    23      52.680  39.673  66.414  1.00  0.00           H  
ATOM    354 HE21 GLN    23      55.237  38.581  66.146  1.00  0.00           H  
ATOM    355 HE22 GLN    23      55.066  37.061  65.318  1.00  0.00           H  
ATOM    356  N   TRP    24      50.312  39.710  61.596  1.00  0.00           N  
ATOM    357  CA  TRP    24      49.176  39.891  60.717  1.00  0.00           C  
ATOM    358  C   TRP    24      48.117  38.844  61.135  1.00  0.00           C  
ATOM    359  O   TRP    24      48.475  37.759  61.634  1.00  0.00           O  
ATOM    360  CB  TRP    24      49.539  39.710  59.206  1.00  0.00           C  
ATOM    361  CG  TRP    24      50.620  40.643  58.676  1.00  0.00           C  
ATOM    362  CD1 TRP    24      51.930  40.343  58.676  1.00  0.00           C  
ATOM    363  NE1 TRP    24      52.674  41.398  58.195  1.00  0.00           N  
ATOM    364  CE2 TRP    24      51.806  42.494  57.954  1.00  0.00           C  
ATOM    365  CZ2 TRP    24      52.017  43.731  57.462  1.00  0.00           C  
ATOM    366  CH2 TRP    24      51.021  44.672  57.614  1.00  0.00           C  
ATOM    367  CZ3 TRP    24      49.747  44.277  58.014  1.00  0.00           C  
ATOM    368  CE3 TRP    24      49.487  42.964  58.295  1.00  0.00           C  
ATOM    369  CD2 TRP    24      50.510  42.066  58.378  1.00  0.00           C  
ATOM    370  H   TRP    24      50.618  38.748  61.608  1.00  0.00           H  
ATOM    371  HA  TRP    24      48.683  40.851  60.877  1.00  0.00           H  
ATOM    372  HB2 TRP    24      49.787  38.660  59.052  1.00  0.00           H  
ATOM    373  HB3 TRP    24      48.664  39.893  58.582  1.00  0.00           H  
ATOM    374  HD1 TRP    24      52.347  39.368  58.879  1.00  0.00           H  
ATOM    375  HE1 TRP    24      53.683  41.433  58.197  1.00  0.00           H  
ATOM    376  HZ2 TRP    24      53.045  44.015  57.291  1.00  0.00           H  
ATOM    377  HH2 TRP    24      51.187  45.708  57.355  1.00  0.00           H  
ATOM    378  HZ3 TRP    24      48.905  44.952  57.982  1.00  0.00           H  
ATOM    379  HE3 TRP    24      48.479  42.644  58.515  1.00  0.00           H  
ATOM    380  N   LYS    25      46.886  39.200  60.901  1.00  0.00           N  
ATOM    381  CA  LYS    25      45.580  38.421  61.108  1.00  0.00           C  
ATOM    382  C   LYS    25      44.490  38.669  60.063  1.00  0.00           C  
ATOM    383  O   LYS    25      44.373  39.708  59.429  1.00  0.00           O  
ATOM    384  CB  LYS    25      45.061  38.720  62.536  1.00  0.00           C  
ATOM    385  CG  LYS    25      44.666  40.218  62.627  1.00  0.00           C  
ATOM    386  CD  LYS    25      44.164  40.531  64.051  1.00  0.00           C  
ATOM    387  CE  LYS    25      43.593  41.942  64.052  1.00  0.00           C  
ATOM    388  NZ  LYS    25      42.193  42.009  63.713  1.00  0.00           N1+
ATOM    389  H   LYS    25      46.839  40.154  60.573  1.00  0.00           H  
ATOM    390  HA  LYS    25      45.838  37.367  61.002  1.00  0.00           H  
ATOM    391  HB2 LYS    25      44.188  38.095  62.718  1.00  0.00           H  
ATOM    392  HB3 LYS    25      45.848  38.487  63.253  1.00  0.00           H  
ATOM    393  HG2 LYS    25      45.559  40.833  62.515  1.00  0.00           H  
ATOM    394  HG3 LYS    25      43.935  40.401  61.839  1.00  0.00           H  
ATOM    395  HD2 LYS    25      43.464  39.790  64.438  1.00  0.00           H  
ATOM    396  HD3 LYS    25      44.959  40.470  64.794  1.00  0.00           H  
ATOM    397  HE2 LYS    25      43.800  42.226  65.084  1.00  0.00           H  
ATOM    398  HE3 LYS    25      44.276  42.482  63.397  1.00  0.00           H  
ATOM    399  HZ1 LYS    25      42.027  41.270  63.045  1.00  0.00           H  
ATOM    400  HZ2 LYS    25      41.572  41.814  64.486  1.00  0.00           H  
ATOM    401  HZ3 LYS    25      41.971  42.910  63.316  1.00  0.00           H  
ATOM    402  N   GLY    26      43.824  37.603  59.736  1.00  0.00           N  
ATOM    403  CA  GLY    26      42.870  37.489  58.634  1.00  0.00           C  
ATOM    404  C   GLY    26      42.124  36.198  58.749  1.00  0.00           C  
ATOM    405  O   GLY    26      41.994  35.558  59.751  1.00  0.00           O  
ATOM    406  H   GLY    26      44.057  36.744  60.213  1.00  0.00           H  
ATOM    407  HA2 GLY    26      42.242  38.370  58.502  1.00  0.00           H  
ATOM    408  HA3 GLY    26      43.404  37.433  57.686  1.00  0.00           H  
ATOM    409  N   THR    27      41.518  35.780  57.624  1.00  0.00           N  
ATOM    410  CA  THR    27      40.650  34.646  57.466  1.00  0.00           C  
ATOM    411  C   THR    27      40.818  34.008  56.059  1.00  0.00           C  
ATOM    412  O   THR    27      40.835  34.701  55.035  1.00  0.00           O  
ATOM    413  CB  THR    27      39.104  35.006  57.593  1.00  0.00           C  
ATOM    414  CG2 THR    27      38.161  33.835  57.827  1.00  0.00           C  
ATOM    415  OG1 THR    27      38.989  35.947  58.631  1.00  0.00           O  
ATOM    416  H   THR    27      41.580  36.408  56.835  1.00  0.00           H  
ATOM    417  HA  THR    27      40.802  33.894  58.240  1.00  0.00           H  
ATOM    418  HB  THR    27      38.783  35.505  56.679  1.00  0.00           H  
ATOM    419 HG21 THR    27      38.171  33.210  56.934  1.00  0.00           H  
ATOM    420 HG22 THR    27      38.439  33.158  58.634  1.00  0.00           H  
ATOM    421 HG23 THR    27      37.139  34.182  57.983  1.00  0.00           H  
ATOM    422  HG1 THR    27      39.269  36.811  58.317  1.00  0.00           H  
ATOM    423  N   VAL    28      41.040  32.711  55.956  1.00  0.00           N  
ATOM    424  CA  VAL    28      41.315  32.020  54.705  1.00  0.00           C  
ATOM    425  C   VAL    28      39.988  31.694  53.995  1.00  0.00           C  
ATOM    426  O   VAL    28      39.033  31.310  54.707  1.00  0.00           O  
ATOM    427  CB  VAL    28      42.103  30.686  54.955  1.00  0.00           C  
ATOM    428  CG1 VAL    28      42.547  30.083  53.562  1.00  0.00           C  
ATOM    429  CG2 VAL    28      43.369  30.975  55.844  1.00  0.00           C  
ATOM    430  H   VAL    28      41.089  32.141  56.788  1.00  0.00           H  
ATOM    431  HA  VAL    28      42.031  32.623  54.146  1.00  0.00           H  
ATOM    432  HB  VAL    28      41.401  30.052  55.496  1.00  0.00           H  
ATOM    433 HG11 VAL    28      43.109  29.167  53.741  1.00  0.00           H  
ATOM    434 HG12 VAL    28      41.700  29.760  52.957  1.00  0.00           H  
ATOM    435 HG13 VAL    28      43.128  30.819  53.006  1.00  0.00           H  
ATOM    436 HG21 VAL    28      43.070  31.260  56.853  1.00  0.00           H  
ATOM    437 HG22 VAL    28      43.951  30.053  55.854  1.00  0.00           H  
ATOM    438 HG23 VAL    28      44.067  31.748  55.522  1.00  0.00           H  
ATOM    439  N   LEU    29      39.841  31.918  52.744  1.00  0.00           N  
ATOM    440  CA  LEU    29      38.640  32.036  51.947  1.00  0.00           C  
ATOM    441  C   LEU    29      38.339  30.870  51.047  1.00  0.00           C  
ATOM    442  O   LEU    29      37.324  30.197  51.235  1.00  0.00           O  
ATOM    443  CB  LEU    29      38.564  33.377  51.202  1.00  0.00           C  
ATOM    444  CG  LEU    29      38.637  34.696  51.971  1.00  0.00           C  
ATOM    445  CD1 LEU    29      38.665  36.006  51.136  1.00  0.00           C  
ATOM    446  CD2 LEU    29      37.499  34.836  53.021  1.00  0.00           C  
ATOM    447  H   LEU    29      40.722  32.040  52.264  1.00  0.00           H  
ATOM    448  HA  LEU    29      37.762  31.995  52.592  1.00  0.00           H  
ATOM    449  HB2 LEU    29      39.454  33.501  50.587  1.00  0.00           H  
ATOM    450  HB3 LEU    29      37.727  33.495  50.513  1.00  0.00           H  
ATOM    451  HG  LEU    29      39.524  34.704  52.604  1.00  0.00           H  
ATOM    452 HD11 LEU    29      38.630  36.920  51.729  1.00  0.00           H  
ATOM    453 HD12 LEU    29      39.565  35.914  50.527  1.00  0.00           H  
ATOM    454 HD13 LEU    29      37.799  36.047  50.476  1.00  0.00           H  
ATOM    455 HD21 LEU    29      36.513  34.797  52.559  1.00  0.00           H  
ATOM    456 HD22 LEU    29      37.501  34.058  53.784  1.00  0.00           H  
ATOM    457 HD23 LEU    29      37.666  35.760  53.575  1.00  0.00           H  
ATOM    458  N   ASP    30      39.315  30.653  50.197  1.00  0.00           N  
ATOM    459  CA  ASP    30      39.320  29.486  49.312  1.00  0.00           C  
ATOM    460  C   ASP    30      40.735  28.852  49.183  1.00  0.00           C  
ATOM    461  O   ASP    30      41.735  29.471  49.536  1.00  0.00           O  
ATOM    462  CB  ASP    30      38.774  29.892  47.971  1.00  0.00           C  
ATOM    463  CG  ASP    30      38.067  28.779  47.186  1.00  0.00           C  
ATOM    464  OD1 ASP    30      37.481  28.983  46.120  1.00  0.00           O  
ATOM    465  OD2 ASP    30      38.104  27.639  47.728  1.00  0.00           O1-
ATOM    466  H   ASP    30      40.193  31.142  50.301  1.00  0.00           H  
ATOM    467  HA  ASP    30      38.604  28.744  49.665  1.00  0.00           H  
ATOM    468  HB2 ASP    30      38.037  30.693  48.017  1.00  0.00           H  
ATOM    469  HB3 ASP    30      39.629  30.186  47.361  1.00  0.00           H  
ATOM    470  N   GLN    31      40.761  27.647  48.637  1.00  0.00           N  
ATOM    471  CA  GLN    31      41.931  26.791  48.376  1.00  0.00           C  
ATOM    472  C   GLN    31      41.958  26.321  46.937  1.00  0.00           C  
ATOM    473  O   GLN    31      40.911  25.920  46.477  1.00  0.00           O  
ATOM    474  CB  GLN    31      41.936  25.619  49.394  1.00  0.00           C  
ATOM    475  CG  GLN    31      43.178  24.750  49.194  1.00  0.00           C  
ATOM    476  CD  GLN    31      42.981  23.510  50.132  1.00  0.00           C  
ATOM    477  OE1 GLN    31      41.912  23.066  50.487  1.00  0.00           O  
ATOM    478  NE2 GLN    31      44.119  22.935  50.523  1.00  0.00           N  
ATOM    479  H   GLN    31      39.888  27.215  48.370  1.00  0.00           H  
ATOM    480  HA  GLN    31      42.836  27.379  48.534  1.00  0.00           H  
ATOM    481  HB2 GLN    31      42.010  26.016  50.406  1.00  0.00           H  
ATOM    482  HB3 GLN    31      41.015  25.065  49.213  1.00  0.00           H  
ATOM    483  HG2 GLN    31      43.275  24.328  48.194  1.00  0.00           H  
ATOM    484  HG3 GLN    31      44.054  25.310  49.520  1.00  0.00           H  
ATOM    485 HE21 GLN    31      45.067  23.245  50.366  1.00  0.00           H  
ATOM    486 HE22 GLN    31      43.843  22.162  51.113  1.00  0.00           H  
ATOM    487  N   VAL    32      43.035  26.422  46.147  1.00  0.00           N  
ATOM    488  CA  VAL    32      42.955  26.392  44.599  1.00  0.00           C  
ATOM    489  C   VAL    32      43.120  24.898  44.103  1.00  0.00           C  
ATOM    490  O   VAL    32      44.041  24.184  44.522  1.00  0.00           O  
ATOM    491  CB  VAL    32      43.935  27.428  44.071  1.00  0.00           C  
ATOM    492  CG1 VAL    32      44.097  27.267  42.603  1.00  0.00           C  
ATOM    493  CG2 VAL    32      43.481  28.823  44.573  1.00  0.00           C  
ATOM    494  H   VAL    32      43.883  26.750  46.588  1.00  0.00           H  
ATOM    495  HA  VAL    32      41.942  26.630  44.275  1.00  0.00           H  
ATOM    496  HB  VAL    32      44.891  27.116  44.493  1.00  0.00           H  
ATOM    497 HG11 VAL    32      44.809  28.065  42.391  1.00  0.00           H  
ATOM    498 HG12 VAL    32      44.442  26.262  42.358  1.00  0.00           H  
ATOM    499 HG13 VAL    32      43.090  27.421  42.215  1.00  0.00           H  
ATOM    500 HG21 VAL    32      44.062  29.104  45.451  1.00  0.00           H  
ATOM    501 HG22 VAL    32      43.758  29.590  43.850  1.00  0.00           H  
ATOM    502 HG23 VAL    32      42.406  28.892  44.741  1.00  0.00           H  
ATOM    503  N   PRO    33      42.222  24.340  43.307  1.00  0.00           N  
ATOM    504  CA  PRO    33      42.369  22.955  42.745  1.00  0.00           C  
ATOM    505  C   PRO    33      43.755  22.754  42.023  1.00  0.00           C  
ATOM    506  O   PRO    33      44.615  21.993  42.405  1.00  0.00           O  
ATOM    507  CD  PRO    33      40.906  24.839  43.005  1.00  0.00           C  
ATOM    508  CG  PRO    33      39.996  23.618  42.588  1.00  0.00           C  
ATOM    509  CB  PRO    33      41.088  22.790  41.900  1.00  0.00           C  
ATOM    510  HD2 PRO    33      40.914  25.583  42.208  1.00  0.00           H  
ATOM    511  HD3 PRO    33      40.473  25.322  43.881  1.00  0.00           H  
ATOM    512  HG2 PRO    33      39.197  23.917  41.910  1.00  0.00           H  
ATOM    513  HG3 PRO    33      39.648  23.138  43.503  1.00  0.00           H  
ATOM    514  HB2 PRO    33      41.205  23.274  40.930  1.00  0.00           H  
ATOM    515  HB3 PRO    33      40.726  21.763  41.854  1.00  0.00           H  
ATOM    516  HA  PRO    33      42.468  22.358  43.651  1.00  0.00           H  
ATOM    517  N   VAL    34      43.891  23.694  41.096  1.00  0.00           N  
ATOM    518  CA  VAL    34      45.159  23.877  40.368  1.00  0.00           C  
ATOM    519  C   VAL    34      46.380  24.306  41.138  1.00  0.00           C  
ATOM    520  O   VAL    34      47.460  24.104  40.612  1.00  0.00           O  
ATOM    521  CB  VAL    34      45.082  24.620  38.946  1.00  0.00           C  
ATOM    522  CG1 VAL    34      44.013  23.985  38.067  1.00  0.00           C  
ATOM    523  CG2 VAL    34      44.675  26.083  39.317  1.00  0.00           C  
ATOM    524  H   VAL    34      43.042  24.154  40.799  1.00  0.00           H  
ATOM    525  HA  VAL    34      45.446  22.881  40.032  1.00  0.00           H  
ATOM    526  HB  VAL    34      46.048  24.547  38.447  1.00  0.00           H  
ATOM    527 HG11 VAL    34      43.967  24.562  37.143  1.00  0.00           H  
ATOM    528 HG12 VAL    34      44.135  22.927  37.833  1.00  0.00           H  
ATOM    529 HG13 VAL    34      43.040  23.872  38.545  1.00  0.00           H  
ATOM    530 HG21 VAL    34      45.528  26.504  39.850  1.00  0.00           H  
ATOM    531 HG22 VAL    34      44.416  26.709  38.463  1.00  0.00           H  
ATOM    532 HG23 VAL    34      43.774  26.144  39.928  1.00  0.00           H  
ATOM    533  N   ASN    35      46.324  24.596  42.421  1.00  0.00           N  
ATOM    534  CA  ASN    35      47.468  24.417  43.322  1.00  0.00           C  
ATOM    535  C   ASN    35      46.954  24.142  44.725  1.00  0.00           C  
ATOM    536  O   ASN    35      46.707  25.073  45.456  1.00  0.00           O  
ATOM    537  CB  ASN    35      48.362  25.688  43.143  1.00  0.00           C  
ATOM    538  CG  ASN    35      49.635  25.761  43.998  1.00  0.00           C  
ATOM    539  OD1 ASN    35      49.904  24.951  44.871  1.00  0.00           O  
ATOM    540  ND2 ASN    35      50.432  26.823  43.876  1.00  0.00           N  
ATOM    541  H   ASN    35      45.385  24.665  42.787  1.00  0.00           H  
ATOM    542  HA  ASN    35      48.091  23.599  42.962  1.00  0.00           H  
ATOM    543  HB2 ASN    35      48.507  25.783  42.066  1.00  0.00           H  
ATOM    544  HB3 ASN    35      47.720  26.527  43.411  1.00  0.00           H  
ATOM    545 HD21 ASN    35      50.190  27.498  43.165  1.00  0.00           H  
ATOM    546 HD22 ASN    35      51.209  26.962  44.507  1.00  0.00           H  
ATOM    547  N   PRO    36      46.920  22.851  45.165  1.00  0.00           N  
ATOM    548  CA  PRO    36      46.438  22.473  46.448  1.00  0.00           C  
ATOM    549  C   PRO    36      47.055  23.064  47.694  1.00  0.00           C  
ATOM    550  O   PRO    36      46.413  22.857  48.738  1.00  0.00           O  
ATOM    551  CD  PRO    36      47.120  21.643  44.418  1.00  0.00           C  
ATOM    552  CG  PRO    36      46.380  20.544  45.044  1.00  0.00           C  
ATOM    553  CB  PRO    36      46.354  20.984  46.517  1.00  0.00           C  
ATOM    554  HD2 PRO    36      48.153  21.412  44.676  1.00  0.00           H  
ATOM    555  HD3 PRO    36      46.795  21.796  43.389  1.00  0.00           H  
ATOM    556  HG2 PRO    36      47.075  19.706  45.008  1.00  0.00           H  
ATOM    557  HG3 PRO    36      45.384  20.434  44.615  1.00  0.00           H  
ATOM    558  HB2 PRO    36      47.219  20.615  47.069  1.00  0.00           H  
ATOM    559  HB3 PRO    36      45.408  20.725  46.993  1.00  0.00           H  
ATOM    560  HA  PRO    36      45.471  22.977  46.442  1.00  0.00           H  
ATOM    561  N   SER    37      48.272  23.600  47.670  1.00  0.00           N  
ATOM    562  CA  SER    37      48.890  24.354  48.699  1.00  0.00           C  
ATOM    563  C   SER    37      48.733  25.829  48.602  1.00  0.00           C  
ATOM    564  O   SER    37      49.191  26.513  49.547  1.00  0.00           O  
ATOM    565  CB  SER    37      50.390  24.018  48.877  1.00  0.00           C  
ATOM    566  OG  SER    37      50.539  22.581  48.993  1.00  0.00           O  
ATOM    567  H   SER    37      48.744  23.575  46.778  1.00  0.00           H  
ATOM    568  HA  SER    37      48.408  23.989  49.606  1.00  0.00           H  
ATOM    569  HB2 SER    37      51.012  24.364  48.052  1.00  0.00           H  
ATOM    570  HB3 SER    37      50.798  24.568  49.724  1.00  0.00           H  
ATOM    571  HG  SER    37      50.237  22.346  49.873  1.00  0.00           H  
ATOM    572  N   LEU    38      48.122  26.385  47.551  1.00  0.00           N  
ATOM    573  CA  LEU    38      47.888  27.855  47.469  1.00  0.00           C  
ATOM    574  C   LEU    38      46.498  28.129  47.983  1.00  0.00           C  
ATOM    575  O   LEU    38      45.556  27.523  47.550  1.00  0.00           O  
ATOM    576  CB  LEU    38      48.202  28.287  46.029  1.00  0.00           C  
ATOM    577  CG  LEU    38      47.390  29.538  45.565  1.00  0.00           C  
ATOM    578  CD1 LEU    38      47.763  30.711  46.415  1.00  0.00           C  
ATOM    579  CD2 LEU    38      47.671  29.726  44.066  1.00  0.00           C  
ATOM    580  H   LEU    38      47.814  25.835  46.763  1.00  0.00           H  
ATOM    581  HA  LEU    38      48.628  28.278  48.148  1.00  0.00           H  
ATOM    582  HB2 LEU    38      49.266  28.477  45.892  1.00  0.00           H  
ATOM    583  HB3 LEU    38      47.875  27.505  45.344  1.00  0.00           H  
ATOM    584  HG  LEU    38      46.324  29.366  45.709  1.00  0.00           H  
ATOM    585 HD11 LEU    38      47.589  30.684  47.491  1.00  0.00           H  
ATOM    586 HD12 LEU    38      48.775  30.998  46.130  1.00  0.00           H  
ATOM    587 HD13 LEU    38      47.117  31.526  46.086  1.00  0.00           H  
ATOM    588 HD21 LEU    38      47.170  30.617  43.687  1.00  0.00           H  
ATOM    589 HD22 LEU    38      48.732  29.778  43.822  1.00  0.00           H  
ATOM    590 HD23 LEU    38      47.174  28.899  43.559  1.00  0.00           H  
ATOM    591  N   TYR    39      46.272  29.089  48.815  1.00  0.00           N  
ATOM    592  CA  TYR    39      45.005  29.511  49.454  1.00  0.00           C  
ATOM    593  C   TYR    39      44.790  31.015  49.290  1.00  0.00           C  
ATOM    594  O   TYR    39      45.754  31.766  49.136  1.00  0.00           O  
ATOM    595  CB  TYR    39      45.055  29.271  50.971  1.00  0.00           C  
ATOM    596  CG  TYR    39      45.387  27.806  51.357  1.00  0.00           C  
ATOM    597  CD1 TYR    39      46.631  27.299  51.264  1.00  0.00           C  
ATOM    598  CE1 TYR    39      46.870  26.012  51.677  1.00  0.00           C  
ATOM    599  CZ  TYR    39      45.828  25.221  52.269  1.00  0.00           C  
ATOM    600  OH  TYR    39      45.912  23.926  52.742  1.00  0.00           O  
ATOM    601  CE2 TYR    39      44.586  25.788  52.418  1.00  0.00           C  
ATOM    602  CD2 TYR    39      44.315  27.076  51.912  1.00  0.00           C  
ATOM    603  H   TYR    39      47.089  29.663  48.970  1.00  0.00           H  
ATOM    604  HA  TYR    39      44.183  28.920  49.051  1.00  0.00           H  
ATOM    605  HB2 TYR    39      45.863  29.895  51.354  1.00  0.00           H  
ATOM    606  HB3 TYR    39      44.098  29.714  51.245  1.00  0.00           H  
ATOM    607  HD1 TYR    39      47.358  27.975  50.839  1.00  0.00           H  
ATOM    608  HE1 TYR    39      47.869  25.606  51.614  1.00  0.00           H  
ATOM    609  HH  TYR    39      46.775  23.523  52.618  1.00  0.00           H  
ATOM    610  HE2 TYR    39      43.777  25.187  52.806  1.00  0.00           H  
ATOM    611  HD2 TYR    39      43.355  27.542  52.076  1.00  0.00           H  
ATOM    612  N   LEU    40      43.533  31.476  49.282  1.00  0.00           N  
ATOM    613  CA  LEU    40      43.134  32.926  49.228  1.00  0.00           C  
ATOM    614  C   LEU    40      42.721  33.426  50.612  1.00  0.00           C  
ATOM    615  O   LEU    40      42.132  32.679  51.377  1.00  0.00           O  
ATOM    616  CB  LEU    40      41.978  33.001  48.148  1.00  0.00           C  
ATOM    617  CG  LEU    40      42.390  33.003  46.704  1.00  0.00           C  
ATOM    618  CD1 LEU    40      42.545  31.581  46.236  1.00  0.00           C  
ATOM    619  CD2 LEU    40      41.165  33.459  45.938  1.00  0.00           C  
ATOM    620  H   LEU    40      42.773  30.828  49.431  1.00  0.00           H  
ATOM    621  HA  LEU    40      43.914  33.520  48.750  1.00  0.00           H  
ATOM    622  HB2 LEU    40      41.222  32.252  48.380  1.00  0.00           H  
ATOM    623  HB3 LEU    40      41.527  33.959  48.406  1.00  0.00           H  
ATOM    624  HG  LEU    40      43.232  33.691  46.633  1.00  0.00           H  
ATOM    625 HD11 LEU    40      42.819  31.638  45.182  1.00  0.00           H  
ATOM    626 HD12 LEU    40      43.390  31.134  46.759  1.00  0.00           H  
ATOM    627 HD13 LEU    40      41.694  30.910  46.347  1.00  0.00           H  
ATOM    628 HD21 LEU    40      41.186  33.369  44.852  1.00  0.00           H  
ATOM    629 HD22 LEU    40      40.332  32.790  46.156  1.00  0.00           H  
ATOM    630 HD23 LEU    40      40.839  34.471  46.174  1.00  0.00           H  
ATOM    631  N   ILE    41      43.034  34.656  50.871  1.00  0.00           N  
ATOM    632  CA  ILE    41      42.816  35.246  52.206  1.00  0.00           C  
ATOM    633  C   ILE    41      42.162  36.609  52.114  1.00  0.00           C  
ATOM    634  O   ILE    41      42.462  37.435  51.205  1.00  0.00           O  
ATOM    635  CB  ILE    41      44.173  35.424  52.893  1.00  0.00           C  
ATOM    636  CG2 ILE    41      43.928  35.838  54.319  1.00  0.00           C  
ATOM    637  CG1 ILE    41      44.954  34.100  53.066  1.00  0.00           C  
ATOM    638  CD1 ILE    41      46.035  33.930  51.991  1.00  0.00           C  
ATOM    639  H   ILE    41      43.415  35.234  50.137  1.00  0.00           H  
ATOM    640  HA  ILE    41      42.244  34.571  52.843  1.00  0.00           H  
ATOM    641  HB  ILE    41      44.799  36.121  52.335  1.00  0.00           H  
ATOM    642 HG21 ILE    41      44.811  35.901  54.954  1.00  0.00           H  
ATOM    643 HG22 ILE    41      43.608  36.877  54.230  1.00  0.00           H  
ATOM    644 HG23 ILE    41      43.220  35.107  54.709  1.00  0.00           H  
ATOM    645 HG12 ILE    41      45.482  34.173  54.017  1.00  0.00           H  
ATOM    646 HG13 ILE    41      44.285  33.261  53.256  1.00  0.00           H  
ATOM    647 HD11 ILE    41      46.781  34.718  52.102  1.00  0.00           H  
ATOM    648 HD12 ILE    41      46.459  32.930  52.073  1.00  0.00           H  
ATOM    649 HD13 ILE    41      45.557  34.073  51.023  1.00  0.00           H  
ATOM    650  N   LYS    42      41.335  36.938  53.146  1.00  0.00           N  
ATOM    651  CA  LYS    42      41.147  38.327  53.616  1.00  0.00           C  
ATOM    652  C   LYS    42      41.917  38.643  54.916  1.00  0.00           C  
ATOM    653  O   LYS    42      41.632  38.052  55.954  1.00  0.00           O  
ATOM    654  CB  LYS    42      39.628  38.602  53.999  1.00  0.00           C  
ATOM    655  CG  LYS    42      39.377  40.010  54.494  1.00  0.00           C  
ATOM    656  CD  LYS    42      39.827  41.019  53.505  1.00  0.00           C  
ATOM    657  CE  LYS    42      39.042  42.387  53.632  1.00  0.00           C  
ATOM    658  NZ  LYS    42      39.443  43.106  54.874  1.00  0.00           N1+
ATOM    659  H   LYS    42      41.208  36.243  53.868  1.00  0.00           H  
ATOM    660  HA  LYS    42      41.494  39.044  52.872  1.00  0.00           H  
ATOM    661  HB2 LYS    42      39.068  38.427  53.081  1.00  0.00           H  
ATOM    662  HB3 LYS    42      39.277  37.893  54.749  1.00  0.00           H  
ATOM    663  HG2 LYS    42      38.313  40.084  54.721  1.00  0.00           H  
ATOM    664  HG3 LYS    42      39.883  40.181  55.443  1.00  0.00           H  
ATOM    665  HD2 LYS    42      40.894  41.231  53.569  1.00  0.00           H  
ATOM    666  HD3 LYS    42      39.599  40.606  52.523  1.00  0.00           H  
ATOM    667  HE2 LYS    42      39.261  42.955  52.728  1.00  0.00           H  
ATOM    668  HE3 LYS    42      37.960  42.259  53.643  1.00  0.00           H  
ATOM    669  HZ1 LYS    42      39.098  44.055  54.888  1.00  0.00           H  
ATOM    670  HZ2 LYS    42      39.164  42.653  55.732  1.00  0.00           H  
ATOM    671  HZ3 LYS    42      40.438  43.227  54.997  1.00  0.00           H  
ATOM    672  N   TYR    43      42.737  39.641  54.944  1.00  0.00           N  
ATOM    673  CA  TYR    43      43.383  40.266  56.125  1.00  0.00           C  
ATOM    674  C   TYR    43      42.576  41.510  56.724  1.00  0.00           C  
ATOM    675  O   TYR    43      42.055  42.424  56.010  1.00  0.00           O  
ATOM    676  CB  TYR    43      44.852  40.740  55.877  1.00  0.00           C  
ATOM    677  CG  TYR    43      45.816  39.649  55.656  1.00  0.00           C  
ATOM    678  CD1 TYR    43      46.012  39.226  54.302  1.00  0.00           C  
ATOM    679  CE1 TYR    43      46.934  38.172  54.148  1.00  0.00           C  
ATOM    680  CZ  TYR    43      47.707  37.675  55.201  1.00  0.00           C  
ATOM    681  OH  TYR    43      48.669  36.752  54.961  1.00  0.00           O  
ATOM    682  CE2 TYR    43      47.468  38.109  56.476  1.00  0.00           C  
ATOM    683  CD2 TYR    43      46.577  39.159  56.705  1.00  0.00           C  
ATOM    684  H   TYR    43      42.897  40.110  54.064  1.00  0.00           H  
ATOM    685  HA  TYR    43      43.326  39.514  56.912  1.00  0.00           H  
ATOM    686  HB2 TYR    43      44.793  41.370  54.989  1.00  0.00           H  
ATOM    687  HB3 TYR    43      45.193  41.337  56.724  1.00  0.00           H  
ATOM    688  HD1 TYR    43      45.570  39.776  53.484  1.00  0.00           H  
ATOM    689  HE1 TYR    43      46.972  37.643  53.207  1.00  0.00           H  
ATOM    690  HH  TYR    43      49.036  36.426  55.786  1.00  0.00           H  
ATOM    691  HE2 TYR    43      47.960  37.629  57.309  1.00  0.00           H  
ATOM    692  HD2 TYR    43      46.360  39.439  57.725  1.00  0.00           H  
ATOM    693  N   ASP    44      42.529  41.588  58.040  1.00  0.00           N  
ATOM    694  CA  ASP    44      41.617  42.640  58.629  1.00  0.00           C  
ATOM    695  C   ASP    44      41.993  44.151  58.282  1.00  0.00           C  
ATOM    696  O   ASP    44      43.149  44.524  58.361  1.00  0.00           O  
ATOM    697  CB  ASP    44      41.422  42.368  60.113  1.00  0.00           C  
ATOM    698  CG  ASP    44      41.036  40.916  60.543  1.00  0.00           C  
ATOM    699  OD1 ASP    44      40.304  40.251  59.801  1.00  0.00           O  
ATOM    700  OD2 ASP    44      41.259  40.429  61.675  1.00  0.00           O1-
ATOM    701  H   ASP    44      43.124  40.982  58.586  1.00  0.00           H  
ATOM    702  HA  ASP    44      40.665  42.460  58.129  1.00  0.00           H  
ATOM    703  HB2 ASP    44      42.350  42.641  60.614  1.00  0.00           H  
ATOM    704  HB3 ASP    44      40.586  43.012  60.387  1.00  0.00           H  
ATOM    705  N   GLY    45      40.982  44.915  57.805  1.00  0.00           N  
ATOM    706  CA  GLY    45      41.133  46.305  57.395  1.00  0.00           C  
ATOM    707  C   GLY    45      41.960  46.660  56.172  1.00  0.00           C  
ATOM    708  O   GLY    45      41.878  47.808  55.774  1.00  0.00           O  
ATOM    709  H   GLY    45      40.070  44.490  57.719  1.00  0.00           H  
ATOM    710  HA2 GLY    45      40.156  46.786  57.345  1.00  0.00           H  
ATOM    711  HA3 GLY    45      41.607  46.671  58.306  1.00  0.00           H  
ATOM    712  N   PHE    46      42.684  45.685  55.555  1.00  0.00           N  
ATOM    713  CA  PHE    46      43.088  45.763  54.131  1.00  0.00           C  
ATOM    714  C   PHE    46      41.963  45.426  53.168  1.00  0.00           C  
ATOM    715  O   PHE    46      41.085  44.631  53.549  1.00  0.00           O  
ATOM    716  CB  PHE    46      44.388  44.855  53.924  1.00  0.00           C  
ATOM    717  CG  PHE    46      45.746  45.562  54.341  1.00  0.00           C  
ATOM    718  CD1 PHE    46      46.091  45.679  55.653  1.00  0.00           C  
ATOM    719  CE1 PHE    46      47.296  46.305  56.037  1.00  0.00           C  
ATOM    720  CZ  PHE    46      48.137  46.787  55.042  1.00  0.00           C  
ATOM    721  CE2 PHE    46      47.818  46.537  53.664  1.00  0.00           C  
ATOM    722  CD2 PHE    46      46.612  45.964  53.315  1.00  0.00           C  
ATOM    723  H   PHE    46      42.854  44.826  56.058  1.00  0.00           H  
ATOM    724  HA  PHE    46      43.390  46.774  53.856  1.00  0.00           H  
ATOM    725  HB2 PHE    46      44.329  43.911  54.465  1.00  0.00           H  
ATOM    726  HB3 PHE    46      44.509  44.623  52.866  1.00  0.00           H  
ATOM    727  HD1 PHE    46      45.363  45.375  56.391  1.00  0.00           H  
ATOM    728  HE1 PHE    46      47.521  46.535  57.068  1.00  0.00           H  
ATOM    729  HZ  PHE    46      49.128  47.150  55.268  1.00  0.00           H  
ATOM    730  HE2 PHE    46      48.499  46.927  52.922  1.00  0.00           H  
ATOM    731  HD2 PHE    46      46.420  45.879  52.255  1.00  0.00           H  
ATOM    732  N   ASP    47      42.041  46.024  51.974  1.00  0.00           N  
ATOM    733  CA  ASP    47      40.984  45.923  50.987  1.00  0.00           C  
ATOM    734  C   ASP    47      41.141  44.915  49.872  1.00  0.00           C  
ATOM    735  O   ASP    47      40.083  44.598  49.196  1.00  0.00           O  
ATOM    736  CB  ASP    47      40.894  47.305  50.336  1.00  0.00           C  
ATOM    737  CG  ASP    47      40.244  48.446  51.189  1.00  0.00           C  
ATOM    738  OD1 ASP    47      40.218  49.597  50.649  1.00  0.00           O  
ATOM    739  OD2 ASP    47      39.637  48.214  52.227  1.00  0.00           O1-
ATOM    740  H   ASP    47      42.786  46.691  51.836  1.00  0.00           H  
ATOM    741  HA  ASP    47      40.017  45.748  51.460  1.00  0.00           H  
ATOM    742  HB2 ASP    47      41.861  47.722  50.055  1.00  0.00           H  
ATOM    743  HB3 ASP    47      40.229  47.286  49.472  1.00  0.00           H  
ATOM    744  N   CYS    48      42.328  44.346  49.622  1.00  0.00           N  
ATOM    745  CA  CYS    48      42.630  43.404  48.578  1.00  0.00           C  
ATOM    746  C   CYS    48      42.506  41.958  49.008  1.00  0.00           C  
ATOM    747  O   CYS    48      42.562  41.635  50.233  1.00  0.00           O  
ATOM    748  CB  CYS    48      44.052  43.699  48.182  1.00  0.00           C  
ATOM    749  SG  CYS    48      44.308  42.788  46.614  1.00  0.00           S  
ATOM    750  H   CYS    48      43.034  44.415  50.341  1.00  0.00           H  
ATOM    751  HA  CYS    48      42.006  43.548  47.695  1.00  0.00           H  
ATOM    752  HB2 CYS    48      44.316  44.738  47.985  1.00  0.00           H  
ATOM    753  HB3 CYS    48      44.776  43.316  48.901  1.00  0.00           H  
ATOM    754  HG  CYS    48      43.142  43.277  46.181  1.00  0.00           H  
ATOM    755  N   VAL    49      42.114  41.144  48.012  1.00  0.00           N  
ATOM    756  CA  VAL    49      42.110  39.698  48.229  1.00  0.00           C  
ATOM    757  C   VAL    49      43.500  39.211  47.874  1.00  0.00           C  
ATOM    758  O   VAL    49      43.956  39.546  46.779  1.00  0.00           O  
ATOM    759  CB  VAL    49      40.997  38.951  47.522  1.00  0.00           C  
ATOM    760  CG1 VAL    49      40.886  37.571  48.065  1.00  0.00           C  
ATOM    761  CG2 VAL    49      39.653  39.619  47.779  1.00  0.00           C  
ATOM    762  H   VAL    49      42.107  41.514  47.072  1.00  0.00           H  
ATOM    763  HA  VAL    49      42.016  39.411  49.276  1.00  0.00           H  
ATOM    764  HB  VAL    49      41.252  38.829  46.470  1.00  0.00           H  
ATOM    765 HG11 VAL    49      40.568  37.460  49.102  1.00  0.00           H  
ATOM    766 HG12 VAL    49      40.045  37.104  47.554  1.00  0.00           H  
ATOM    767 HG13 VAL    49      41.830  37.074  47.842  1.00  0.00           H  
ATOM    768 HG21 VAL    49      39.517  39.605  48.860  1.00  0.00           H  
ATOM    769 HG22 VAL    49      39.680  40.651  47.427  1.00  0.00           H  
ATOM    770 HG23 VAL    49      38.842  39.086  47.284  1.00  0.00           H  
ATOM    771  N   TYR    50      44.193  38.503  48.796  1.00  0.00           N  
ATOM    772  CA  TYR    50      45.517  37.955  48.717  1.00  0.00           C  
ATOM    773  C   TYR    50      45.468  36.458  48.385  1.00  0.00           C  
ATOM    774  O   TYR    50      44.572  35.766  48.919  1.00  0.00           O  
ATOM    775  CB  TYR    50      46.229  38.261  50.065  1.00  0.00           C  
ATOM    776  CG  TYR    50      46.554  39.753  50.279  1.00  0.00           C  
ATOM    777  CD1 TYR    50      45.542  40.582  50.866  1.00  0.00           C  
ATOM    778  CE1 TYR    50      45.775  41.940  51.038  1.00  0.00           C  
ATOM    779  CZ  TYR    50      46.998  42.510  50.631  1.00  0.00           C  
ATOM    780  OH  TYR    50      47.274  43.830  50.794  1.00  0.00           O  
ATOM    781  CE2 TYR    50      47.972  41.732  50.032  1.00  0.00           C  
ATOM    782  CD2 TYR    50      47.768  40.340  49.845  1.00  0.00           C  
ATOM    783  H   TYR    50      43.680  38.310  49.645  1.00  0.00           H  
ATOM    784  HA  TYR    50      46.098  38.434  47.929  1.00  0.00           H  
ATOM    785  HB2 TYR    50      45.529  38.106  50.885  1.00  0.00           H  
ATOM    786  HB3 TYR    50      47.127  37.647  50.132  1.00  0.00           H  
ATOM    787  HD1 TYR    50      44.551  40.174  50.996  1.00  0.00           H  
ATOM    788  HE1 TYR    50      44.971  42.618  51.284  1.00  0.00           H  
ATOM    789  HH  TYR    50      48.059  44.124  50.327  1.00  0.00           H  
ATOM    790  HE2 TYR    50      48.873  42.238  49.720  1.00  0.00           H  
ATOM    791  HD2 TYR    50      48.522  39.639  49.519  1.00  0.00           H  
ATOM    792  N   GLY    51      46.451  35.858  47.759  1.00  0.00           N  
ATOM    793  CA  GLY    51      46.751  34.374  47.613  1.00  0.00           C  
ATOM    794  C   GLY    51      48.228  34.199  48.057  1.00  0.00           C  
ATOM    795  O   GLY    51      49.039  34.953  47.555  1.00  0.00           O  
ATOM    796  H   GLY    51      47.226  36.435  47.466  1.00  0.00           H  
ATOM    797  HA2 GLY    51      46.130  33.811  48.310  1.00  0.00           H  
ATOM    798  HA3 GLY    51      46.451  34.096  46.603  1.00  0.00           H  
ATOM    799  N   LEU    52      48.459  33.199  48.864  1.00  0.00           N  
ATOM    800  CA  LEU    52      49.696  32.699  49.435  1.00  0.00           C  
ATOM    801  C   LEU    52      49.668  31.153  49.639  1.00  0.00           C  
ATOM    802  O   LEU    52      48.637  30.461  49.846  1.00  0.00           O  
ATOM    803  CB  LEU    52      49.935  33.414  50.767  1.00  0.00           C  
ATOM    804  CG  LEU    52      50.395  34.867  50.616  1.00  0.00           C  
ATOM    805  CD1 LEU    52      50.195  35.571  51.974  1.00  0.00           C  
ATOM    806  CD2 LEU    52      51.895  34.888  50.228  1.00  0.00           C  
ATOM    807  H   LEU    52      47.613  32.738  49.171  1.00  0.00           H  
ATOM    808  HA  LEU    52      50.486  33.034  48.762  1.00  0.00           H  
ATOM    809  HB2 LEU    52      49.041  33.402  51.390  1.00  0.00           H  
ATOM    810  HB3 LEU    52      50.736  32.901  51.298  1.00  0.00           H  
ATOM    811  HG  LEU    52      49.769  35.408  49.906  1.00  0.00           H  
ATOM    812 HD11 LEU    52      49.161  35.877  52.133  1.00  0.00           H  
ATOM    813 HD12 LEU    52      50.524  35.021  52.855  1.00  0.00           H  
ATOM    814 HD13 LEU    52      50.809  36.469  52.033  1.00  0.00           H  
ATOM    815 HD21 LEU    52      52.473  34.315  50.953  1.00  0.00           H  
ATOM    816 HD22 LEU    52      52.107  34.545  49.215  1.00  0.00           H  
ATOM    817 HD23 LEU    52      52.264  35.913  50.257  1.00  0.00           H  
ATOM    818  N   GLU    53      50.898  30.632  49.488  1.00  0.00           N  
ATOM    819  CA  GLU    53      51.139  29.233  49.797  1.00  0.00           C  
ATOM    820  C   GLU    53      51.418  29.041  51.328  1.00  0.00           C  
ATOM    821  O   GLU    53      52.527  28.786  51.729  1.00  0.00           O  
ATOM    822  CB  GLU    53      52.309  28.712  48.926  1.00  0.00           C  
ATOM    823  CG  GLU    53      51.887  28.335  47.502  1.00  0.00           C  
ATOM    824  CD  GLU    53      52.931  27.532  46.717  1.00  0.00           C  
ATOM    825  OE1 GLU    53      52.766  27.279  45.509  1.00  0.00           O  
ATOM    826  OE2 GLU    53      53.995  27.266  47.342  1.00  0.00           O1-
ATOM    827  H   GLU    53      51.705  31.202  49.280  1.00  0.00           H  
ATOM    828  HA  GLU    53      50.248  28.648  49.571  1.00  0.00           H  
ATOM    829  HB2 GLU    53      53.028  29.531  48.898  1.00  0.00           H  
ATOM    830  HB3 GLU    53      52.645  27.819  49.452  1.00  0.00           H  
ATOM    831  HG2 GLU    53      50.958  27.768  47.444  1.00  0.00           H  
ATOM    832  HG3 GLU    53      51.665  29.279  47.003  1.00  0.00           H  
ATOM    833  N   LEU    54      50.369  29.196  52.140  1.00  0.00           N  
ATOM    834  CA  LEU    54      50.398  29.312  53.637  1.00  0.00           C  
ATOM    835  C   LEU    54      51.333  28.444  54.467  1.00  0.00           C  
ATOM    836  O   LEU    54      51.937  28.985  55.386  1.00  0.00           O  
ATOM    837  CB  LEU    54      48.986  29.008  54.096  1.00  0.00           C  
ATOM    838  CG  LEU    54      47.960  30.083  53.884  1.00  0.00           C  
ATOM    839  CD1 LEU    54      46.682  29.547  54.581  1.00  0.00           C  
ATOM    840  CD2 LEU    54      48.360  31.373  54.664  1.00  0.00           C  
ATOM    841  H   LEU    54      49.440  29.234  51.747  1.00  0.00           H  
ATOM    842  HA  LEU    54      50.548  30.352  53.929  1.00  0.00           H  
ATOM    843  HB2 LEU    54      48.662  28.146  53.513  1.00  0.00           H  
ATOM    844  HB3 LEU    54      49.017  28.601  55.106  1.00  0.00           H  
ATOM    845  HG  LEU    54      47.756  30.229  52.823  1.00  0.00           H  
ATOM    846 HD11 LEU    54      46.427  28.593  54.119  1.00  0.00           H  
ATOM    847 HD12 LEU    54      46.711  29.426  55.664  1.00  0.00           H  
ATOM    848 HD13 LEU    54      45.924  30.244  54.223  1.00  0.00           H  
ATOM    849 HD21 LEU    54      47.472  31.947  54.928  1.00  0.00           H  
ATOM    850 HD22 LEU    54      48.865  31.069  55.580  1.00  0.00           H  
ATOM    851 HD23 LEU    54      48.945  31.990  53.983  1.00  0.00           H  
ATOM    852  N   ASN    55      51.571  27.201  54.046  1.00  0.00           N  
ATOM    853  CA  ASN    55      52.591  26.305  54.739  1.00  0.00           C  
ATOM    854  C   ASN    55      53.878  26.088  53.974  1.00  0.00           C  
ATOM    855  O   ASN    55      54.643  25.391  54.524  1.00  0.00           O  
ATOM    856  CB  ASN    55      51.927  24.961  55.108  1.00  0.00           C  
ATOM    857  CG  ASN    55      50.563  25.234  55.824  1.00  0.00           C  
ATOM    858  OD1 ASN    55      50.440  25.969  56.820  1.00  0.00           O  
ATOM    859  ND2 ASN    55      49.513  24.554  55.393  1.00  0.00           N  
ATOM    860  H   ASN    55      51.036  26.726  53.333  1.00  0.00           H  
ATOM    861  HA  ASN    55      52.861  26.871  55.631  1.00  0.00           H  
ATOM    862  HB2 ASN    55      51.801  24.317  54.238  1.00  0.00           H  
ATOM    863  HB3 ASN    55      52.618  24.379  55.718  1.00  0.00           H  
ATOM    864 HD21 ASN    55      49.516  24.107  54.487  1.00  0.00           H  
ATOM    865 HD22 ASN    55      48.719  24.628  56.012  1.00  0.00           H  
ATOM    866  N   LYS    56      54.069  26.754  52.791  1.00  0.00           N  
ATOM    867  CA  LYS    56      55.422  26.591  52.036  1.00  0.00           C  
ATOM    868  C   LYS    56      56.236  27.861  51.946  1.00  0.00           C  
ATOM    869  O   LYS    56      57.470  27.746  51.822  1.00  0.00           O  
ATOM    870  CB  LYS    56      55.095  26.118  50.622  1.00  0.00           C  
ATOM    871  CG  LYS    56      54.212  24.833  50.668  1.00  0.00           C  
ATOM    872  CD  LYS    56      54.085  24.031  49.341  1.00  0.00           C  
ATOM    873  CE  LYS    56      53.649  22.636  49.752  1.00  0.00           C  
ATOM    874  NZ  LYS    56      53.300  21.775  48.618  1.00  0.00           N1+
ATOM    875  H   LYS    56      53.362  27.380  52.435  1.00  0.00           H  
ATOM    876  HA  LYS    56      55.991  25.808  52.536  1.00  0.00           H  
ATOM    877  HB2 LYS    56      54.473  26.913  50.209  1.00  0.00           H  
ATOM    878  HB3 LYS    56      55.952  25.893  49.987  1.00  0.00           H  
ATOM    879  HG2 LYS    56      54.691  24.169  51.388  1.00  0.00           H  
ATOM    880  HG3 LYS    56      53.245  25.090  51.100  1.00  0.00           H  
ATOM    881  HD2 LYS    56      53.313  24.570  48.791  1.00  0.00           H  
ATOM    882  HD3 LYS    56      55.110  23.931  48.984  1.00  0.00           H  
ATOM    883  HE2 LYS    56      54.569  22.287  50.220  1.00  0.00           H  
ATOM    884  HE3 LYS    56      52.771  22.659  50.399  1.00  0.00           H  
ATOM    885  HZ1 LYS    56      53.870  22.005  47.816  1.00  0.00           H  
ATOM    886  HZ2 LYS    56      53.334  20.825  48.958  1.00  0.00           H  
ATOM    887  HZ3 LYS    56      52.335  21.925  48.361  1.00  0.00           H  
ATOM    888  N   ASP    57      55.620  29.082  51.881  1.00  0.00           N  
ATOM    889  CA  ASP    57      56.249  30.371  51.612  1.00  0.00           C  
ATOM    890  C   ASP    57      57.205  30.729  52.722  1.00  0.00           C  
ATOM    891  O   ASP    57      56.891  30.983  53.903  1.00  0.00           O  
ATOM    892  CB  ASP    57      55.188  31.456  51.374  1.00  0.00           C  
ATOM    893  CG  ASP    57      55.648  32.806  50.928  1.00  0.00           C  
ATOM    894  OD1 ASP    57      56.820  33.141  50.869  1.00  0.00           O  
ATOM    895  OD2 ASP    57      54.775  33.567  50.481  1.00  0.00           O1-
ATOM    896  H   ASP    57      54.623  29.020  52.030  1.00  0.00           H  
ATOM    897  HA  ASP    57      56.771  30.363  50.655  1.00  0.00           H  
ATOM    898  HB2 ASP    57      54.574  31.033  50.580  1.00  0.00           H  
ATOM    899  HB3 ASP    57      54.634  31.494  52.311  1.00  0.00           H  
ATOM    900  N   GLU    58      58.453  31.038  52.314  1.00  0.00           N  
ATOM    901  CA  GLU    58      59.460  31.353  53.344  1.00  0.00           C  
ATOM    902  C   GLU    58      59.227  32.651  54.066  1.00  0.00           C  
ATOM    903  O   GLU    58      59.908  32.906  55.061  1.00  0.00           O  
ATOM    904  CB  GLU    58      60.930  31.322  52.802  1.00  0.00           C  
ATOM    905  CG  GLU    58      61.292  30.082  52.002  1.00  0.00           C  
ATOM    906  CD  GLU    58      61.888  28.896  52.752  1.00  0.00           C  
ATOM    907  OE1 GLU    58      62.528  29.117  53.822  1.00  0.00           O  
ATOM    908  OE2 GLU    58      61.806  27.726  52.361  1.00  0.00           O1-
ATOM    909  H   GLU    58      58.736  31.062  51.345  1.00  0.00           H  
ATOM    910  HA  GLU    58      59.466  30.612  54.143  1.00  0.00           H  
ATOM    911  HB2 GLU    58      60.990  32.162  52.109  1.00  0.00           H  
ATOM    912  HB3 GLU    58      61.687  31.402  53.582  1.00  0.00           H  
ATOM    913  HG2 GLU    58      60.481  29.752  51.353  1.00  0.00           H  
ATOM    914  HG3 GLU    58      62.086  30.363  51.309  1.00  0.00           H  
ATOM    915  N   ARG    59      58.267  33.455  53.608  1.00  0.00           N  
ATOM    916  CA  ARG    59      58.013  34.788  54.127  1.00  0.00           C  
ATOM    917  C   ARG    59      56.950  34.694  55.200  1.00  0.00           C  
ATOM    918  O   ARG    59      56.992  35.472  56.147  1.00  0.00           O  
ATOM    919  CB  ARG    59      57.536  35.708  53.034  1.00  0.00           C  
ATOM    920  CG  ARG    59      58.599  35.977  51.877  1.00  0.00           C  
ATOM    921  CD  ARG    59      58.005  36.792  50.764  1.00  0.00           C  
ATOM    922  NE  ARG    59      56.936  36.059  50.045  1.00  0.00           N  
ATOM    923  CZ  ARG    59      56.056  36.501  49.233  1.00  0.00           C  
ATOM    924  NH1 ARG    59      56.001  37.738  48.809  1.00  0.00           N  
ATOM    925  NH2 ARG    59      55.094  35.729  48.837  1.00  0.00           N1+
ATOM    926  H   ARG    59      57.829  33.235  52.725  1.00  0.00           H  
ATOM    927  HA  ARG    59      58.893  35.218  54.606  1.00  0.00           H  
ATOM    928  HB2 ARG    59      56.594  35.311  52.655  1.00  0.00           H  
ATOM    929  HB3 ARG    59      57.422  36.687  53.499  1.00  0.00           H  
ATOM    930  HG2 ARG    59      59.532  36.408  52.239  1.00  0.00           H  
ATOM    931  HG3 ARG    59      58.867  35.018  51.435  1.00  0.00           H  
ATOM    932  HD2 ARG    59      57.575  37.682  51.223  1.00  0.00           H  
ATOM    933  HD3 ARG    59      58.743  37.122  50.033  1.00  0.00           H  
ATOM    934  HE  ARG    59      56.802  35.083  50.267  1.00  0.00           H  
ATOM    935 HH11 ARG    59      56.675  38.383  49.195  1.00  0.00           H  
ATOM    936 HH12 ARG    59      55.406  37.898  48.009  1.00  0.00           H  
ATOM    937 HH21 ARG    59      54.924  34.894  49.379  1.00  0.00           H  
ATOM    938 HH22 ARG    59      54.426  36.057  48.153  1.00  0.00           H  
ATOM    939  N   VAL    60      56.155  33.602  55.280  1.00  0.00           N  
ATOM    940  CA  VAL    60      55.290  33.168  56.337  1.00  0.00           C  
ATOM    941  C   VAL    60      56.088  32.442  57.451  1.00  0.00           C  
ATOM    942  O   VAL    60      56.919  31.591  57.241  1.00  0.00           O  
ATOM    943  CB  VAL    60      54.216  32.247  55.770  1.00  0.00           C  
ATOM    944  CG1 VAL    60      53.215  31.848  56.898  1.00  0.00           C  
ATOM    945  CG2 VAL    60      53.319  32.907  54.619  1.00  0.00           C  
ATOM    946  H   VAL    60      56.394  32.872  54.625  1.00  0.00           H  
ATOM    947  HA  VAL    60      54.803  34.005  56.838  1.00  0.00           H  
ATOM    948  HB  VAL    60      54.630  31.283  55.473  1.00  0.00           H  
ATOM    949 HG11 VAL    60      52.906  32.812  57.302  1.00  0.00           H  
ATOM    950 HG12 VAL    60      52.397  31.296  56.436  1.00  0.00           H  
ATOM    951 HG13 VAL    60      53.701  31.284  57.694  1.00  0.00           H  
ATOM    952 HG21 VAL    60      52.732  32.078  54.224  1.00  0.00           H  
ATOM    953 HG22 VAL    60      52.710  33.778  54.860  1.00  0.00           H  
ATOM    954 HG23 VAL    60      53.937  33.314  53.820  1.00  0.00           H  
ATOM    955  N   SER    61      55.670  32.861  58.696  1.00  0.00           N  
ATOM    956  CA  SER    61      56.075  32.116  59.958  1.00  0.00           C  
ATOM    957  C   SER    61      55.069  32.158  61.030  1.00  0.00           C  
ATOM    958  O   SER    61      54.220  33.010  61.009  1.00  0.00           O  
ATOM    959  CB  SER    61      57.528  32.635  60.478  1.00  0.00           C  
ATOM    960  OG  SER    61      57.497  33.992  60.906  1.00  0.00           O  
ATOM    961  H   SER    61      54.880  33.474  58.836  1.00  0.00           H  
ATOM    962  HA  SER    61      56.225  31.104  59.582  1.00  0.00           H  
ATOM    963  HB2 SER    61      57.853  31.942  61.254  1.00  0.00           H  
ATOM    964  HB3 SER    61      58.256  32.367  59.712  1.00  0.00           H  
ATOM    965  HG  SER    61      57.822  34.082  61.805  1.00  0.00           H  
ATOM    966  N   ALA    62      55.256  31.398  62.128  1.00  0.00           N  
ATOM    967  CA  ALA    62      54.459  31.569  63.358  1.00  0.00           C  
ATOM    968  C   ALA    62      52.927  31.379  63.143  1.00  0.00           C  
ATOM    969  O   ALA    62      52.145  31.880  63.958  1.00  0.00           O  
ATOM    970  CB  ALA    62      54.953  32.772  64.159  1.00  0.00           C  
ATOM    971  H   ALA    62      56.040  30.764  62.071  1.00  0.00           H  
ATOM    972  HA  ALA    62      54.714  30.684  63.942  1.00  0.00           H  
ATOM    973  HB1 ALA    62      55.010  33.694  63.581  1.00  0.00           H  
ATOM    974  HB2 ALA    62      54.315  32.895  65.035  1.00  0.00           H  
ATOM    975  HB3 ALA    62      55.924  32.507  64.577  1.00  0.00           H  
ATOM    976  N   LEU    63      52.479  30.866  61.962  1.00  0.00           N  
ATOM    977  CA  LEU    63      51.063  30.684  61.661  1.00  0.00           C  
ATOM    978  C   LEU    63      50.288  29.955  62.793  1.00  0.00           C  
ATOM    979  O   LEU    63      50.731  28.870  63.268  1.00  0.00           O  
ATOM    980  CB  LEU    63      50.909  30.024  60.335  1.00  0.00           C  
ATOM    981  CG  LEU    63      49.545  29.710  59.724  1.00  0.00           C  
ATOM    982  CD1 LEU    63      48.631  30.903  59.467  1.00  0.00           C  
ATOM    983  CD2 LEU    63      49.730  28.932  58.350  1.00  0.00           C  
ATOM    984  H   LEU    63      53.179  30.503  61.331  1.00  0.00           H  
ATOM    985  HA  LEU    63      50.600  31.669  61.596  1.00  0.00           H  
ATOM    986  HB2 LEU    63      51.361  30.752  59.661  1.00  0.00           H  
ATOM    987  HB3 LEU    63      51.449  29.082  60.434  1.00  0.00           H  
ATOM    988  HG  LEU    63      49.053  28.983  60.371  1.00  0.00           H  
ATOM    989 HD11 LEU    63      47.589  30.704  59.216  1.00  0.00           H  
ATOM    990 HD12 LEU    63      48.513  31.413  60.423  1.00  0.00           H  
ATOM    991 HD13 LEU    63      49.170  31.379  58.648  1.00  0.00           H  
ATOM    992 HD21 LEU    63      50.317  29.527  57.651  1.00  0.00           H  
ATOM    993 HD22 LEU    63      50.190  27.946  58.418  1.00  0.00           H  
ATOM    994 HD23 LEU    63      48.816  28.770  57.776  1.00  0.00           H  
ATOM    995  N   GLU    64      48.992  30.320  63.067  1.00  0.00           N  
ATOM    996  CA  GLU    64      48.039  29.533  63.927  1.00  0.00           C  
ATOM    997  C   GLU    64      46.549  29.743  63.570  1.00  0.00           C  
ATOM    998  O   GLU    64      46.183  30.840  63.175  1.00  0.00           O  
ATOM    999  CB  GLU    64      48.390  29.894  65.445  1.00  0.00           C  
ATOM   1000  CG  GLU    64      48.107  31.402  65.805  1.00  0.00           C  
ATOM   1001  CD  GLU    64      48.081  31.693  67.354  1.00  0.00           C  
ATOM   1002  OE1 GLU    64      48.053  30.740  68.179  1.00  0.00           O  
ATOM   1003  OE2 GLU    64      48.145  32.902  67.683  1.00  0.00           O1-
ATOM   1004  H   GLU    64      48.618  31.203  62.751  1.00  0.00           H  
ATOM   1005  HA  GLU    64      48.187  28.470  63.733  1.00  0.00           H  
ATOM   1006  HB2 GLU    64      47.677  29.418  66.117  1.00  0.00           H  
ATOM   1007  HB3 GLU    64      49.383  29.564  65.750  1.00  0.00           H  
ATOM   1008  HG2 GLU    64      48.870  31.971  65.272  1.00  0.00           H  
ATOM   1009  HG3 GLU    64      47.185  31.691  65.300  1.00  0.00           H  
ATOM   1010  N   VAL    65      45.609  28.820  63.852  1.00  0.00           N  
ATOM   1011  CA  VAL    65      44.147  29.009  63.689  1.00  0.00           C  
ATOM   1012  C   VAL    65      43.640  29.573  65.098  1.00  0.00           C  
ATOM   1013  O   VAL    65      43.851  29.000  66.164  1.00  0.00           O  
ATOM   1014  CB  VAL    65      43.379  27.770  63.344  1.00  0.00           C  
ATOM   1015  CG1 VAL    65      44.103  27.045  62.206  1.00  0.00           C  
ATOM   1016  CG2 VAL    65      43.235  26.677  64.396  1.00  0.00           C  
ATOM   1017  H   VAL    65      45.987  28.043  64.375  1.00  0.00           H  
ATOM   1018  HA  VAL    65      43.879  29.726  62.913  1.00  0.00           H  
ATOM   1019  HB  VAL    65      42.358  28.051  63.087  1.00  0.00           H  
ATOM   1020 HG11 VAL    65      43.730  26.113  61.783  1.00  0.00           H  
ATOM   1021 HG12 VAL    65      44.380  27.682  61.367  1.00  0.00           H  
ATOM   1022 HG13 VAL    65      45.060  26.632  62.528  1.00  0.00           H  
ATOM   1023 HG21 VAL    65      44.138  26.690  65.007  1.00  0.00           H  
ATOM   1024 HG22 VAL    65      42.459  26.872  65.135  1.00  0.00           H  
ATOM   1025 HG23 VAL    65      43.039  25.674  64.016  1.00  0.00           H  
ATOM   1026  N   LEU    66      42.745  30.510  64.981  1.00  0.00           N  
ATOM   1027  CA  LEU    66      42.073  31.126  66.150  1.00  0.00           C  
ATOM   1028  C   LEU    66      40.559  30.734  66.209  1.00  0.00           C  
ATOM   1029  O   LEU    66      40.082  30.093  65.243  1.00  0.00           O  
ATOM   1030  CB  LEU    66      42.161  32.682  65.890  1.00  0.00           C  
ATOM   1031  CG  LEU    66      43.598  33.181  65.711  1.00  0.00           C  
ATOM   1032  CD1 LEU    66      43.568  34.683  65.645  1.00  0.00           C  
ATOM   1033  CD2 LEU    66      44.699  32.786  66.759  1.00  0.00           C  
ATOM   1034  H   LEU    66      42.489  30.820  64.054  1.00  0.00           H  
ATOM   1035  HA  LEU    66      42.529  30.820  67.092  1.00  0.00           H  
ATOM   1036  HB2 LEU    66      41.573  32.861  64.991  1.00  0.00           H  
ATOM   1037  HB3 LEU    66      41.764  33.240  66.738  1.00  0.00           H  
ATOM   1038  HG  LEU    66      43.861  32.791  64.728  1.00  0.00           H  
ATOM   1039 HD11 LEU    66      44.592  35.051  65.574  1.00  0.00           H  
ATOM   1040 HD12 LEU    66      42.935  34.928  64.793  1.00  0.00           H  
ATOM   1041 HD13 LEU    66      43.226  35.006  66.628  1.00  0.00           H  
ATOM   1042 HD21 LEU    66      44.373  32.980  67.781  1.00  0.00           H  
ATOM   1043 HD22 LEU    66      44.859  31.737  66.511  1.00  0.00           H  
ATOM   1044 HD23 LEU    66      45.694  33.217  66.649  1.00  0.00           H  
ATOM   1045  N   PRO    67      39.808  31.050  67.299  1.00  0.00           N  
ATOM   1046  CA  PRO    67      38.390  30.875  67.402  1.00  0.00           C  
ATOM   1047  C   PRO    67      37.635  31.295  66.104  1.00  0.00           C  
ATOM   1048  O   PRO    67      38.092  32.224  65.392  1.00  0.00           O  
ATOM   1049  CD  PRO    67      40.290  31.402  68.626  1.00  0.00           C  
ATOM   1050  CG  PRO    67      39.033  31.445  69.543  1.00  0.00           C  
ATOM   1051  CB  PRO    67      37.847  31.685  68.587  1.00  0.00           C  
ATOM   1052  HD2 PRO    67      40.886  32.313  68.675  1.00  0.00           H  
ATOM   1053  HD3 PRO    67      40.913  30.623  69.065  1.00  0.00           H  
ATOM   1054  HG2 PRO    67      39.078  32.193  70.334  1.00  0.00           H  
ATOM   1055  HG3 PRO    67      38.906  30.491  70.057  1.00  0.00           H  
ATOM   1056  HB2 PRO    67      37.727  32.729  68.297  1.00  0.00           H  
ATOM   1057  HB3 PRO    67      36.874  31.290  68.881  1.00  0.00           H  
ATOM   1058  HA  PRO    67      38.052  29.859  67.607  1.00  0.00           H  
ATOM   1059  N   ASP    68      36.516  30.613  65.777  1.00  0.00           N  
ATOM   1060  CA  ASP    68      35.655  30.789  64.592  1.00  0.00           C  
ATOM   1061  C   ASP    68      34.899  32.175  64.723  1.00  0.00           C  
ATOM   1062  O   ASP    68      33.689  32.163  64.843  1.00  0.00           O  
ATOM   1063  CB  ASP    68      34.801  29.580  64.369  1.00  0.00           C  
ATOM   1064  CG  ASP    68      35.609  28.287  64.011  1.00  0.00           C  
ATOM   1065  OD1 ASP    68      35.043  27.196  64.006  1.00  0.00           O  
ATOM   1066  OD2 ASP    68      36.787  28.411  63.661  1.00  0.00           O1-
ATOM   1067  H   ASP    68      36.351  29.728  66.235  1.00  0.00           H  
ATOM   1068  HA  ASP    68      36.399  30.913  63.805  1.00  0.00           H  
ATOM   1069  HB2 ASP    68      34.275  29.458  65.316  1.00  0.00           H  
ATOM   1070  HB3 ASP    68      34.052  29.828  63.617  1.00  0.00           H  
ATOM   1071  N   ARG    69      35.572  33.300  64.789  1.00  0.00           N  
ATOM   1072  CA  ARG    69      34.919  34.658  64.732  1.00  0.00           C  
ATOM   1073  C   ARG    69      34.555  35.115  63.307  1.00  0.00           C  
ATOM   1074  O   ARG    69      34.959  36.094  62.753  1.00  0.00           O  
ATOM   1075  CB  ARG    69      35.900  35.697  65.296  1.00  0.00           C  
ATOM   1076  CG  ARG    69      36.374  35.466  66.831  1.00  0.00           C  
ATOM   1077  CD  ARG    69      35.138  35.194  67.753  1.00  0.00           C  
ATOM   1078  NE  ARG    69      35.608  34.610  69.000  1.00  0.00           N  
ATOM   1079  CZ  ARG    69      35.173  33.520  69.571  1.00  0.00           C  
ATOM   1080  NH1 ARG    69      34.165  32.765  69.116  1.00  0.00           N  
ATOM   1081  NH2 ARG    69      35.793  33.004  70.589  1.00  0.00           N1+
ATOM   1082  H   ARG    69      36.573  33.189  64.874  1.00  0.00           H  
ATOM   1083  HA  ARG    69      33.965  34.724  65.254  1.00  0.00           H  
ATOM   1084  HB2 ARG    69      36.799  35.646  64.682  1.00  0.00           H  
ATOM   1085  HB3 ARG    69      35.491  36.695  65.136  1.00  0.00           H  
ATOM   1086  HG2 ARG    69      37.139  34.690  66.845  1.00  0.00           H  
ATOM   1087  HG3 ARG    69      36.897  36.394  67.063  1.00  0.00           H  
ATOM   1088  HD2 ARG    69      34.478  36.047  67.909  1.00  0.00           H  
ATOM   1089  HD3 ARG    69      34.565  34.359  67.351  1.00  0.00           H  
ATOM   1090  HE  ARG    69      36.390  34.970  69.527  1.00  0.00           H  
ATOM   1091 HH11 ARG    69      33.682  33.161  68.322  1.00  0.00           H  
ATOM   1092 HH12 ARG    69      33.823  31.910  69.531  1.00  0.00           H  
ATOM   1093 HH21 ARG    69      36.437  33.591  71.099  1.00  0.00           H  
ATOM   1094 HH22 ARG    69      35.558  32.091  70.949  1.00  0.00           H  
ATOM   1095  N   VAL    70      33.546  34.371  62.755  1.00  0.00           N  
ATOM   1096  CA  VAL    70      32.907  34.588  61.392  1.00  0.00           C  
ATOM   1097  C   VAL    70      31.396  34.529  61.484  1.00  0.00           C  
ATOM   1098  O   VAL    70      30.801  33.987  62.426  1.00  0.00           O  
ATOM   1099  CB  VAL    70      33.504  33.556  60.422  1.00  0.00           C  
ATOM   1100  CG1 VAL    70      32.953  33.627  59.021  1.00  0.00           C  
ATOM   1101  CG2 VAL    70      35.006  33.719  60.320  1.00  0.00           C  
ATOM   1102  H   VAL    70      33.285  33.484  63.163  1.00  0.00           H  
ATOM   1103  HA  VAL    70      33.149  35.530  60.899  1.00  0.00           H  
ATOM   1104  HB  VAL    70      33.220  32.585  60.829  1.00  0.00           H  
ATOM   1105 HG11 VAL    70      31.898  33.353  58.998  1.00  0.00           H  
ATOM   1106 HG12 VAL    70      33.015  34.583  58.499  1.00  0.00           H  
ATOM   1107 HG13 VAL    70      33.464  32.817  58.501  1.00  0.00           H  
ATOM   1108 HG21 VAL    70      35.510  33.493  61.260  1.00  0.00           H  
ATOM   1109 HG22 VAL    70      35.406  32.886  59.742  1.00  0.00           H  
ATOM   1110 HG23 VAL    70      35.247  34.687  59.881  1.00  0.00           H  
ATOM   1111  N   ALA    71      30.782  35.323  60.581  1.00  0.00           N  
ATOM   1112  CA  ALA    71      29.378  35.694  60.668  1.00  0.00           C  
ATOM   1113  C   ALA    71      28.375  34.571  60.278  1.00  0.00           C  
ATOM   1114  O   ALA    71      28.756  33.510  59.754  1.00  0.00           O  
ATOM   1115  CB  ALA    71      29.134  36.841  59.680  1.00  0.00           C  
ATOM   1116  H   ALA    71      31.323  35.723  59.828  1.00  0.00           H  
ATOM   1117  HA  ALA    71      29.145  36.076  61.661  1.00  0.00           H  
ATOM   1118  HB1 ALA    71      29.221  36.561  58.630  1.00  0.00           H  
ATOM   1119  HB2 ALA    71      28.122  37.245  59.697  1.00  0.00           H  
ATOM   1120  HB3 ALA    71      29.849  37.634  59.897  1.00  0.00           H  
ATOM   1121  N   THR    72      27.085  34.830  60.448  1.00  0.00           N  
ATOM   1122  CA  THR    72      26.152  33.998  59.641  1.00  0.00           C  
ATOM   1123  C   THR    72      26.200  34.347  58.143  1.00  0.00           C  
ATOM   1124  O   THR    72      26.592  35.433  57.732  1.00  0.00           O  
ATOM   1125  CB  THR    72      24.740  34.315  60.164  1.00  0.00           C  
ATOM   1126  CG2 THR    72      24.326  35.746  60.022  1.00  0.00           C  
ATOM   1127  OG1 THR    72      23.774  33.673  59.419  1.00  0.00           O  
ATOM   1128  H   THR    72      26.723  35.646  60.921  1.00  0.00           H  
ATOM   1129  HA  THR    72      26.193  32.930  59.856  1.00  0.00           H  
ATOM   1130  HB  THR    72      24.769  34.153  61.241  1.00  0.00           H  
ATOM   1131 HG21 THR    72      23.612  36.089  60.770  1.00  0.00           H  
ATOM   1132 HG22 THR    72      25.168  36.437  60.068  1.00  0.00           H  
ATOM   1133 HG23 THR    72      24.005  36.036  59.021  1.00  0.00           H  
ATOM   1134  HG1 THR    72      22.979  33.614  59.955  1.00  0.00           H  
ATOM   1135  N   SER    73      25.803  33.334  57.344  1.00  0.00           N  
ATOM   1136  CA  SER    73      25.509  33.406  55.861  1.00  0.00           C  
ATOM   1137  C   SER    73      24.070  33.959  55.507  1.00  0.00           C  
ATOM   1138  O   SER    73      23.680  33.866  54.293  1.00  0.00           O  
ATOM   1139  CB  SER    73      25.714  32.020  55.263  1.00  0.00           C  
ATOM   1140  OG  SER    73      24.890  31.027  55.780  1.00  0.00           O  
ATOM   1141  H   SER    73      25.557  32.505  57.865  1.00  0.00           H  
ATOM   1142  HA  SER    73      26.282  34.030  55.413  1.00  0.00           H  
ATOM   1143  HB2 SER    73      25.525  32.100  54.192  1.00  0.00           H  
ATOM   1144  HB3 SER    73      26.740  31.675  55.392  1.00  0.00           H  
ATOM   1145  HG  SER    73      25.251  30.892  56.660  1.00  0.00           H  
ATOM   1146  N   ARG    74      23.375  34.534  56.473  1.00  0.00           N  
ATOM   1147  CA  ARG    74      22.159  35.354  56.266  1.00  0.00           C  
ATOM   1148  C   ARG    74      22.423  36.846  56.113  1.00  0.00           C  
ATOM   1149  O   ARG    74      23.481  37.328  56.554  1.00  0.00           O  
ATOM   1150  CB  ARG    74      21.210  35.055  57.437  1.00  0.00           C  
ATOM   1151  CG  ARG    74      20.781  33.658  57.740  1.00  0.00           C  
ATOM   1152  CD  ARG    74      19.446  33.575  58.514  1.00  0.00           C  
ATOM   1153  NE  ARG    74      19.028  32.145  58.603  1.00  0.00           N  
ATOM   1154  CZ  ARG    74      18.744  31.370  59.627  1.00  0.00           C  
ATOM   1155  NH1 ARG    74      18.509  31.966  60.698  1.00  0.00           N  
ATOM   1156  NH2 ARG    74      18.824  30.070  59.532  1.00  0.00           N1+
ATOM   1157  H   ARG    74      23.772  34.538  57.402  1.00  0.00           H  
ATOM   1158  HA  ARG    74      21.647  34.982  55.378  1.00  0.00           H  
ATOM   1159  HB2 ARG    74      21.601  35.496  58.354  1.00  0.00           H  
ATOM   1160  HB3 ARG    74      20.288  35.593  57.217  1.00  0.00           H  
ATOM   1161  HG2 ARG    74      20.751  33.112  56.798  1.00  0.00           H  
ATOM   1162  HG3 ARG    74      21.540  33.098  58.287  1.00  0.00           H  
ATOM   1163  HD2 ARG    74      19.532  34.030  59.501  1.00  0.00           H  
ATOM   1164  HD3 ARG    74      18.713  34.094  57.896  1.00  0.00           H  
ATOM   1165  HE  ARG    74      19.069  31.583  57.765  1.00  0.00           H  
ATOM   1166 HH11 ARG    74      18.174  32.907  60.849  1.00  0.00           H  
ATOM   1167 HH12 ARG    74      18.599  31.311  61.461  1.00  0.00           H  
ATOM   1168 HH21 ARG    74      19.259  29.755  58.677  1.00  0.00           H  
ATOM   1169 HH22 ARG    74      18.437  29.526  60.290  1.00  0.00           H  
ATOM   1170  N   ILE    75      21.520  37.596  55.559  1.00  0.00           N  
ATOM   1171  CA  ILE    75      21.598  39.020  55.297  1.00  0.00           C  
ATOM   1172  C   ILE    75      20.290  39.743  55.164  1.00  0.00           C  
ATOM   1173  O   ILE    75      19.341  39.121  54.760  1.00  0.00           O  
ATOM   1174  CB  ILE    75      22.472  39.270  54.069  1.00  0.00           C  
ATOM   1175  CG2 ILE    75      21.890  39.123  52.655  1.00  0.00           C  
ATOM   1176  CG1 ILE    75      23.343  40.551  54.208  1.00  0.00           C  
ATOM   1177  CD1 ILE    75      24.630  40.667  53.310  1.00  0.00           C  
ATOM   1178  H   ILE    75      20.695  37.158  55.174  1.00  0.00           H  
ATOM   1179  HA  ILE    75      21.994  39.499  56.192  1.00  0.00           H  
ATOM   1180  HB  ILE    75      23.251  38.512  54.156  1.00  0.00           H  
ATOM   1181 HG21 ILE    75      22.655  38.991  51.889  1.00  0.00           H  
ATOM   1182 HG22 ILE    75      21.131  38.345  52.730  1.00  0.00           H  
ATOM   1183 HG23 ILE    75      21.292  39.984  52.356  1.00  0.00           H  
ATOM   1184 HG12 ILE    75      22.677  41.348  53.875  1.00  0.00           H  
ATOM   1185 HG13 ILE    75      23.572  40.731  55.258  1.00  0.00           H  
ATOM   1186 HD11 ILE    75      24.338  40.646  52.260  1.00  0.00           H  
ATOM   1187 HD12 ILE    75      25.128  41.615  53.512  1.00  0.00           H  
ATOM   1188 HD13 ILE    75      25.345  39.855  53.436  1.00  0.00           H  
ATOM   1189  N   SER    76      20.249  41.063  55.449  1.00  0.00           N  
ATOM   1190  CA  SER    76      19.032  41.913  55.362  1.00  0.00           C  
ATOM   1191  C   SER    76      18.804  42.441  53.927  1.00  0.00           C  
ATOM   1192  O   SER    76      19.727  42.912  53.315  1.00  0.00           O  
ATOM   1193  CB  SER    76      18.906  43.020  56.384  1.00  0.00           C  
ATOM   1194  OG  SER    76      20.031  43.800  56.533  1.00  0.00           O  
ATOM   1195  H   SER    76      21.072  41.483  55.858  1.00  0.00           H  
ATOM   1196  HA  SER    76      18.206  41.270  55.666  1.00  0.00           H  
ATOM   1197  HB2 SER    76      18.125  43.660  55.975  1.00  0.00           H  
ATOM   1198  HB3 SER    76      18.658  42.594  57.357  1.00  0.00           H  
ATOM   1199  HG  SER    76      20.659  43.081  56.638  1.00  0.00           H  
ATOM   1200  N   ASP    77      17.583  42.347  53.359  1.00  0.00           N  
ATOM   1201  CA  ASP    77      17.222  42.575  51.935  1.00  0.00           C  
ATOM   1202  C   ASP    77      18.127  41.659  50.947  1.00  0.00           C  
ATOM   1203  O   ASP    77      19.018  42.070  50.180  1.00  0.00           O  
ATOM   1204  CB  ASP    77      17.192  44.038  51.510  1.00  0.00           C  
ATOM   1205  CG  ASP    77      16.602  44.974  52.575  1.00  0.00           C  
ATOM   1206  OD1 ASP    77      17.240  45.385  53.553  1.00  0.00           O  
ATOM   1207  OD2 ASP    77      15.389  45.153  52.481  1.00  0.00           O1-
ATOM   1208  H   ASP    77      16.797  42.186  53.972  1.00  0.00           H  
ATOM   1209  HA  ASP    77      16.149  42.389  51.897  1.00  0.00           H  
ATOM   1210  HB2 ASP    77      18.212  44.384  51.339  1.00  0.00           H  
ATOM   1211  HB3 ASP    77      16.603  44.092  50.595  1.00  0.00           H  
ATOM   1212  N   ALA    78      17.934  40.323  51.140  1.00  0.00           N  
ATOM   1213  CA  ALA    78      18.460  39.272  50.313  1.00  0.00           C  
ATOM   1214  C   ALA    78      18.094  39.420  48.819  1.00  0.00           C  
ATOM   1215  O   ALA    78      18.927  39.126  47.983  1.00  0.00           O  
ATOM   1216  CB  ALA    78      17.857  37.948  50.915  1.00  0.00           C  
ATOM   1217  H   ALA    78      17.224  40.095  51.820  1.00  0.00           H  
ATOM   1218  HA  ALA    78      19.535  39.308  50.493  1.00  0.00           H  
ATOM   1219  HB1 ALA    78      16.770  38.021  50.943  1.00  0.00           H  
ATOM   1220  HB2 ALA    78      18.044  37.125  50.225  1.00  0.00           H  
ATOM   1221  HB3 ALA    78      18.187  37.828  51.947  1.00  0.00           H  
ATOM   1222  N   HIS    79      16.940  39.962  48.402  1.00  0.00           N  
ATOM   1223  CA  HIS    79      16.743  40.208  46.951  1.00  0.00           C  
ATOM   1224  C   HIS    79      17.788  41.182  46.374  1.00  0.00           C  
ATOM   1225  O   HIS    79      18.387  40.884  45.331  1.00  0.00           O  
ATOM   1226  CB  HIS    79      15.291  40.591  46.651  1.00  0.00           C  
ATOM   1227  CG  HIS    79      14.953  42.040  47.035  1.00  0.00           C  
ATOM   1228  ND1 HIS    79      15.149  42.534  48.367  1.00  0.00           N  
ATOM   1229  CE1 HIS    79      14.528  43.705  48.375  1.00  0.00           C  
ATOM   1230  NE2 HIS    79      14.013  43.979  47.171  1.00  0.00           N  
ATOM   1231  CD2 HIS    79      14.267  42.964  46.307  1.00  0.00           C  
ATOM   1232  H   HIS    79      16.141  39.894  49.015  1.00  0.00           H  
ATOM   1233  HA  HIS    79      16.917  39.267  46.429  1.00  0.00           H  
ATOM   1234  HB2 HIS    79      15.137  40.421  45.585  1.00  0.00           H  
ATOM   1235  HB3 HIS    79      14.588  40.063  47.295  1.00  0.00           H  
ATOM   1236  HE1 HIS    79      14.460  44.376  49.219  1.00  0.00           H  
ATOM   1237  HE2 HIS    79      13.493  44.797  46.890  1.00  0.00           H  
ATOM   1238  HD2 HIS    79      13.965  42.941  45.270  1.00  0.00           H  
ATOM   1239  N   LEU    80      18.082  42.301  47.059  1.00  0.00           N  
ATOM   1240  CA  LEU    80      19.137  43.251  46.710  1.00  0.00           C  
ATOM   1241  C   LEU    80      20.522  42.581  46.635  1.00  0.00           C  
ATOM   1242  O   LEU    80      21.308  42.740  45.713  1.00  0.00           O  
ATOM   1243  CB  LEU    80      19.042  44.391  47.682  1.00  0.00           C  
ATOM   1244  CG  LEU    80      17.791  45.307  47.651  1.00  0.00           C  
ATOM   1245  CD1 LEU    80      18.057  46.492  48.555  1.00  0.00           C  
ATOM   1246  CD2 LEU    80      17.555  45.878  46.289  1.00  0.00           C  
ATOM   1247  H   LEU    80      17.651  42.416  47.965  1.00  0.00           H  
ATOM   1248  HA  LEU    80      18.929  43.589  45.695  1.00  0.00           H  
ATOM   1249  HB2 LEU    80      19.077  43.998  48.698  1.00  0.00           H  
ATOM   1250  HB3 LEU    80      19.831  45.131  47.545  1.00  0.00           H  
ATOM   1251  HG  LEU    80      16.874  44.801  47.955  1.00  0.00           H  
ATOM   1252 HD11 LEU    80      17.135  47.072  48.586  1.00  0.00           H  
ATOM   1253 HD12 LEU    80      18.398  46.126  49.523  1.00  0.00           H  
ATOM   1254 HD13 LEU    80      18.815  47.174  48.168  1.00  0.00           H  
ATOM   1255 HD21 LEU    80      18.247  46.674  46.015  1.00  0.00           H  
ATOM   1256 HD22 LEU    80      17.558  45.020  45.616  1.00  0.00           H  
ATOM   1257 HD23 LEU    80      16.532  46.251  46.340  1.00  0.00           H  
ATOM   1258  N   ALA    81      20.782  41.709  47.564  1.00  0.00           N  
ATOM   1259  CA  ALA    81      22.038  40.793  47.552  1.00  0.00           C  
ATOM   1260  C   ALA    81      22.106  39.914  46.287  1.00  0.00           C  
ATOM   1261  O   ALA    81      23.210  39.745  45.720  1.00  0.00           O  
ATOM   1262  CB  ALA    81      22.151  40.007  48.858  1.00  0.00           C  
ATOM   1263  H   ALA    81      20.137  41.630  48.337  1.00  0.00           H  
ATOM   1264  HA  ALA    81      22.948  41.392  47.547  1.00  0.00           H  
ATOM   1265  HB1 ALA    81      22.060  40.663  49.724  1.00  0.00           H  
ATOM   1266  HB2 ALA    81      21.300  39.328  48.813  1.00  0.00           H  
ATOM   1267  HB3 ALA    81      23.051  39.392  48.885  1.00  0.00           H  
ATOM   1268  N   ASP    82      21.002  39.300  45.885  1.00  0.00           N  
ATOM   1269  CA  ASP    82      20.976  38.474  44.703  1.00  0.00           C  
ATOM   1270  C   ASP    82      21.089  39.317  43.448  1.00  0.00           C  
ATOM   1271  O   ASP    82      21.682  38.870  42.450  1.00  0.00           O  
ATOM   1272  CB  ASP    82      19.729  37.574  44.735  1.00  0.00           C  
ATOM   1273  CG  ASP    82      19.815  36.284  45.564  1.00  0.00           C  
ATOM   1274  OD1 ASP    82      18.843  35.473  45.437  1.00  0.00           O  
ATOM   1275  OD2 ASP    82      20.940  35.994  46.051  1.00  0.00           O1-
ATOM   1276  H   ASP    82      20.124  39.524  46.331  1.00  0.00           H  
ATOM   1277  HA  ASP    82      21.817  37.780  44.703  1.00  0.00           H  
ATOM   1278  HB2 ASP    82      18.898  38.179  45.098  1.00  0.00           H  
ATOM   1279  HB3 ASP    82      19.504  37.097  43.781  1.00  0.00           H  
ATOM   1280  N   THR    83      20.609  40.599  43.487  1.00  0.00           N  
ATOM   1281  CA  THR    83      20.437  41.535  42.337  1.00  0.00           C  
ATOM   1282  C   THR    83      21.825  42.093  41.903  1.00  0.00           C  
ATOM   1283  O   THR    83      21.972  42.355  40.732  1.00  0.00           O  
ATOM   1284  CB  THR    83      19.409  42.668  42.567  1.00  0.00           C  
ATOM   1285  CG2 THR    83      19.245  43.642  41.386  1.00  0.00           C  
ATOM   1286  OG1 THR    83      18.160  42.053  42.789  1.00  0.00           O  
ATOM   1287  H   THR    83      20.221  40.936  44.356  1.00  0.00           H  
ATOM   1288  HA  THR    83      20.134  40.913  41.495  1.00  0.00           H  
ATOM   1289  HB  THR    83      19.521  43.258  43.476  1.00  0.00           H  
ATOM   1290 HG21 THR    83      19.428  43.049  40.491  1.00  0.00           H  
ATOM   1291 HG22 THR    83      18.212  43.970  41.266  1.00  0.00           H  
ATOM   1292 HG23 THR    83      19.865  44.529  41.520  1.00  0.00           H  
ATOM   1293  HG1 THR    83      18.216  41.748  43.697  1.00  0.00           H  
ATOM   1294  N   MET    84      22.752  42.170  42.856  1.00  0.00           N  
ATOM   1295  CA  MET    84      23.924  42.994  42.649  1.00  0.00           C  
ATOM   1296  C   MET    84      25.051  42.063  42.047  1.00  0.00           C  
ATOM   1297  O   MET    84      26.082  42.543  41.539  1.00  0.00           O  
ATOM   1298  CB  MET    84      24.375  43.602  43.965  1.00  0.00           C  
ATOM   1299  CG  MET    84      25.420  44.618  43.784  1.00  0.00           C  
ATOM   1300  SD  MET    84      25.768  45.570  45.291  1.00  0.00           S  
ATOM   1301  CE  MET    84      26.340  44.280  46.475  1.00  0.00           C  
ATOM   1302  H   MET    84      22.568  41.766  43.764  1.00  0.00           H  
ATOM   1303  HA  MET    84      23.756  43.775  41.908  1.00  0.00           H  
ATOM   1304  HB2 MET    84      23.509  44.156  44.328  1.00  0.00           H  
ATOM   1305  HB3 MET    84      24.749  42.829  44.636  1.00  0.00           H  
ATOM   1306  HG2 MET    84      26.293  44.067  43.436  1.00  0.00           H  
ATOM   1307  HG3 MET    84      25.118  45.276  42.969  1.00  0.00           H  
ATOM   1308  HE1 MET    84      27.267  43.910  46.038  1.00  0.00           H  
ATOM   1309  HE2 MET    84      26.492  44.690  47.473  1.00  0.00           H  
ATOM   1310  HE3 MET    84      25.505  43.581  46.514  1.00  0.00           H  
ATOM   1311  N   ILE    85      24.899  40.752  41.906  1.00  0.00           N  
ATOM   1312  CA  ILE    85      25.865  39.837  41.472  1.00  0.00           C  
ATOM   1313  C   ILE    85      26.146  40.034  39.896  1.00  0.00           C  
ATOM   1314  O   ILE    85      25.286  40.227  39.032  1.00  0.00           O  
ATOM   1315  CB  ILE    85      25.316  38.364  41.752  1.00  0.00           C  
ATOM   1316  CG2 ILE    85      26.474  37.441  41.391  1.00  0.00           C  
ATOM   1317  CG1 ILE    85      24.797  38.222  43.187  1.00  0.00           C  
ATOM   1318  CD1 ILE    85      25.678  38.779  44.321  1.00  0.00           C  
ATOM   1319  H   ILE    85      23.973  40.463  42.186  1.00  0.00           H  
ATOM   1320  HA  ILE    85      26.885  39.953  41.840  1.00  0.00           H  
ATOM   1321  HB  ILE    85      24.564  38.122  41.002  1.00  0.00           H  
ATOM   1322 HG21 ILE    85      27.207  37.536  42.192  1.00  0.00           H  
ATOM   1323 HG22 ILE    85      26.066  36.430  41.406  1.00  0.00           H  
ATOM   1324 HG23 ILE    85      26.859  37.640  40.391  1.00  0.00           H  
ATOM   1325 HG12 ILE    85      23.859  38.765  43.301  1.00  0.00           H  
ATOM   1326 HG13 ILE    85      24.566  37.164  43.318  1.00  0.00           H  
ATOM   1327 HD11 ILE    85      25.329  38.509  45.318  1.00  0.00           H  
ATOM   1328 HD12 ILE    85      26.665  38.320  44.256  1.00  0.00           H  
ATOM   1329 HD13 ILE    85      25.765  39.858  44.194  1.00  0.00           H  
ATOM   1330  N   GLY    86      27.459  40.035  39.549  1.00  0.00           N  
ATOM   1331  CA  GLY    86      27.965  40.185  38.150  1.00  0.00           C  
ATOM   1332  C   GLY    86      27.621  41.496  37.471  1.00  0.00           C  
ATOM   1333  O   GLY    86      27.719  41.611  36.242  1.00  0.00           O  
ATOM   1334  H   GLY    86      28.202  39.873  40.213  1.00  0.00           H  
ATOM   1335  HA2 GLY    86      29.024  40.035  37.941  1.00  0.00           H  
ATOM   1336  HA3 GLY    86      27.512  39.426  37.511  1.00  0.00           H  
ATOM   1337  N   LYS    87      27.112  42.463  38.233  1.00  0.00           N  
ATOM   1338  CA  LYS    87      26.640  43.764  37.756  1.00  0.00           C  
ATOM   1339  C   LYS    87      27.839  44.669  37.568  1.00  0.00           C  
ATOM   1340  O   LYS    87      28.665  44.809  38.470  1.00  0.00           O  
ATOM   1341  CB  LYS    87      25.618  44.280  38.738  1.00  0.00           C  
ATOM   1342  CG  LYS    87      24.286  43.512  38.805  1.00  0.00           C  
ATOM   1343  CD  LYS    87      23.545  43.108  37.556  1.00  0.00           C  
ATOM   1344  CE  LYS    87      22.188  42.504  37.813  1.00  0.00           C  
ATOM   1345  NZ  LYS    87      21.514  42.061  36.589  1.00  0.00           N1+
ATOM   1346  H   LYS    87      27.142  42.334  39.235  1.00  0.00           H  
ATOM   1347  HA  LYS    87      26.244  43.601  36.753  1.00  0.00           H  
ATOM   1348  HB2 LYS    87      25.987  44.461  39.748  1.00  0.00           H  
ATOM   1349  HB3 LYS    87      25.416  45.279  38.353  1.00  0.00           H  
ATOM   1350  HG2 LYS    87      24.444  42.561  39.315  1.00  0.00           H  
ATOM   1351  HG3 LYS    87      23.607  44.164  39.355  1.00  0.00           H  
ATOM   1352  HD2 LYS    87      23.424  43.918  36.838  1.00  0.00           H  
ATOM   1353  HD3 LYS    87      24.207  42.466  36.973  1.00  0.00           H  
ATOM   1354  HE2 LYS    87      22.379  41.660  38.475  1.00  0.00           H  
ATOM   1355  HE3 LYS    87      21.546  43.237  38.302  1.00  0.00           H  
ATOM   1356  HZ1 LYS    87      22.022  41.295  36.171  1.00  0.00           H  
ATOM   1357  HZ2 LYS    87      20.561  41.747  36.708  1.00  0.00           H  
ATOM   1358  HZ3 LYS    87      21.462  42.797  35.900  1.00  0.00           H  
ATOM   1359  N   ALA    88      27.887  45.365  36.470  1.00  0.00           N  
ATOM   1360  CA  ALA    88      28.608  46.656  36.289  1.00  0.00           C  
ATOM   1361  C   ALA    88      28.043  47.669  37.281  1.00  0.00           C  
ATOM   1362  O   ALA    88      26.781  47.703  37.510  1.00  0.00           O  
ATOM   1363  CB  ALA    88      28.379  47.036  34.840  1.00  0.00           C  
ATOM   1364  H   ALA    88      27.147  45.296  35.786  1.00  0.00           H  
ATOM   1365  HA  ALA    88      29.683  46.502  36.386  1.00  0.00           H  
ATOM   1366  HB1 ALA    88      28.673  46.211  34.192  1.00  0.00           H  
ATOM   1367  HB2 ALA    88      27.329  47.265  34.656  1.00  0.00           H  
ATOM   1368  HB3 ALA    88      28.983  47.911  34.601  1.00  0.00           H  
ATOM   1369  N   VAL    89      28.940  48.442  37.888  1.00  0.00           N  
ATOM   1370  CA  VAL    89      28.702  49.375  39.044  1.00  0.00           C  
ATOM   1371  C   VAL    89      29.578  50.612  39.033  1.00  0.00           C  
ATOM   1372  O   VAL    89      30.741  50.554  38.588  1.00  0.00           O  
ATOM   1373  CB  VAL    89      28.829  48.687  40.405  1.00  0.00           C  
ATOM   1374  CG1 VAL    89      27.810  47.499  40.504  1.00  0.00           C  
ATOM   1375  CG2 VAL    89      30.213  48.165  40.724  1.00  0.00           C  
ATOM   1376  H   VAL    89      29.783  48.558  37.344  1.00  0.00           H  
ATOM   1377  HA  VAL    89      27.652  49.658  38.967  1.00  0.00           H  
ATOM   1378  HB  VAL    89      28.652  49.472  41.140  1.00  0.00           H  
ATOM   1379 HG11 VAL    89      26.814  47.901  40.323  1.00  0.00           H  
ATOM   1380 HG12 VAL    89      28.104  46.698  39.826  1.00  0.00           H  
ATOM   1381 HG13 VAL    89      27.814  47.161  41.540  1.00  0.00           H  
ATOM   1382 HG21 VAL    89      30.250  47.947  41.792  1.00  0.00           H  
ATOM   1383 HG22 VAL    89      30.498  47.372  40.033  1.00  0.00           H  
ATOM   1384 HG23 VAL    89      30.816  49.072  40.683  1.00  0.00           H  
ATOM   1385  N   GLU    90      29.071  51.650  39.662  1.00  0.00           N  
ATOM   1386  CA  GLU    90      29.782  52.938  39.781  1.00  0.00           C  
ATOM   1387  C   GLU    90      29.720  53.392  41.218  1.00  0.00           C  
ATOM   1388  O   GLU    90      28.688  53.718  41.761  1.00  0.00           O  
ATOM   1389  CB  GLU    90      29.307  53.984  38.749  1.00  0.00           C  
ATOM   1390  CG  GLU    90      29.807  53.819  37.320  1.00  0.00           C  
ATOM   1391  CD  GLU    90      29.474  55.126  36.522  1.00  0.00           C  
ATOM   1392  OE1 GLU    90      28.275  55.507  36.217  1.00  0.00           O  
ATOM   1393  OE2 GLU    90      30.416  55.703  35.949  1.00  0.00           O1-
ATOM   1394  H   GLU    90      28.084  51.597  39.869  1.00  0.00           H  
ATOM   1395  HA  GLU    90      30.843  52.858  39.545  1.00  0.00           H  
ATOM   1396  HB2 GLU    90      28.219  53.934  38.807  1.00  0.00           H  
ATOM   1397  HB3 GLU    90      29.502  54.998  39.097  1.00  0.00           H  
ATOM   1398  HG2 GLU    90      30.890  53.697  37.309  1.00  0.00           H  
ATOM   1399  HG3 GLU    90      29.334  52.913  36.942  1.00  0.00           H  
ATOM   1400  N   HIS    91      30.887  53.400  41.926  1.00  0.00           N  
ATOM   1401  CA  HIS    91      30.876  53.270  43.387  1.00  0.00           C  
ATOM   1402  C   HIS    91      31.743  54.404  44.067  1.00  0.00           C  
ATOM   1403  O   HIS    91      32.904  54.530  43.658  1.00  0.00           O  
ATOM   1404  CB  HIS    91      31.447  51.900  43.705  1.00  0.00           C  
ATOM   1405  CG  HIS    91      31.667  51.497  45.190  1.00  0.00           C  
ATOM   1406  ND1 HIS    91      32.722  50.694  45.620  1.00  0.00           N  
ATOM   1407  CE1 HIS    91      32.528  50.388  46.941  1.00  0.00           C  
ATOM   1408  NE2 HIS    91      31.342  50.899  47.270  1.00  0.00           N  
ATOM   1409  CD2 HIS    91      30.786  51.674  46.202  1.00  0.00           C  
ATOM   1410  H   HIS    91      31.726  53.135  41.430  1.00  0.00           H  
ATOM   1411  HA  HIS    91      29.874  53.312  43.814  1.00  0.00           H  
ATOM   1412  HB2 HIS    91      30.891  51.051  43.306  1.00  0.00           H  
ATOM   1413  HB3 HIS    91      32.462  51.768  43.332  1.00  0.00           H  
ATOM   1414  HE1 HIS    91      33.143  49.758  47.567  1.00  0.00           H  
ATOM   1415  HE2 HIS    91      30.951  50.702  48.180  1.00  0.00           H  
ATOM   1416  HD2 HIS    91      29.838  52.170  46.056  1.00  0.00           H  
ATOM   1417  N   MET    92      31.259  55.113  45.106  1.00  0.00           N  
ATOM   1418  CA  MET    92      31.977  56.156  45.869  1.00  0.00           C  
ATOM   1419  C   MET    92      33.086  55.465  46.670  1.00  0.00           C  
ATOM   1420  O   MET    92      32.864  54.607  47.495  1.00  0.00           O  
ATOM   1421  CB  MET    92      30.959  56.953  46.694  1.00  0.00           C  
ATOM   1422  CG  MET    92      29.962  57.792  45.929  1.00  0.00           C  
ATOM   1423  SD  MET    92      30.218  59.567  46.394  1.00  0.00           S  
ATOM   1424  CE  MET    92      31.535  59.887  45.214  1.00  0.00           C  
ATOM   1425  H   MET    92      30.336  54.817  45.391  1.00  0.00           H  
ATOM   1426  HA  MET    92      32.358  56.898  45.167  1.00  0.00           H  
ATOM   1427  HB2 MET    92      30.387  56.294  47.347  1.00  0.00           H  
ATOM   1428  HB3 MET    92      31.447  57.506  47.496  1.00  0.00           H  
ATOM   1429  HG2 MET    92      30.064  57.775  44.843  1.00  0.00           H  
ATOM   1430  HG3 MET    92      29.019  57.432  46.339  1.00  0.00           H  
ATOM   1431  HE1 MET    92      31.550  60.972  45.114  1.00  0.00           H  
ATOM   1432  HE2 MET    92      32.532  59.619  45.564  1.00  0.00           H  
ATOM   1433  HE3 MET    92      31.333  59.458  44.232  1.00  0.00           H  
ATOM   1434  N   PHE    93      34.259  55.971  46.439  1.00  0.00           N  
ATOM   1435  CA  PHE    93      35.494  55.655  47.110  1.00  0.00           C  
ATOM   1436  C   PHE    93      36.196  56.866  47.669  1.00  0.00           C  
ATOM   1437  O   PHE    93      35.921  57.988  47.222  1.00  0.00           O  
ATOM   1438  CB  PHE    93      36.507  54.828  46.343  1.00  0.00           C  
ATOM   1439  CG  PHE    93      37.667  54.154  47.119  1.00  0.00           C  
ATOM   1440  CD1 PHE    93      37.324  53.207  48.120  1.00  0.00           C  
ATOM   1441  CE1 PHE    93      38.322  52.687  48.909  1.00  0.00           C  
ATOM   1442  CZ  PHE    93      39.719  52.971  48.647  1.00  0.00           C  
ATOM   1443  CE2 PHE    93      40.066  53.892  47.604  1.00  0.00           C  
ATOM   1444  CD2 PHE    93      39.024  54.514  46.829  1.00  0.00           C  
ATOM   1445  H   PHE    93      34.306  56.829  45.910  1.00  0.00           H  
ATOM   1446  HA  PHE    93      35.136  55.061  47.951  1.00  0.00           H  
ATOM   1447  HB2 PHE    93      35.926  54.035  45.872  1.00  0.00           H  
ATOM   1448  HB3 PHE    93      36.835  55.397  45.473  1.00  0.00           H  
ATOM   1449  HD1 PHE    93      36.311  52.977  48.416  1.00  0.00           H  
ATOM   1450  HE1 PHE    93      38.170  51.986  49.716  1.00  0.00           H  
ATOM   1451  HZ  PHE    93      40.543  52.575  49.221  1.00  0.00           H  
ATOM   1452  HE2 PHE    93      41.131  53.951  47.437  1.00  0.00           H  
ATOM   1453  HD2 PHE    93      39.237  55.240  46.058  1.00  0.00           H  
ATOM   1454  N   GLU    94      36.818  56.644  48.795  1.00  0.00           N  
ATOM   1455  CA  GLU    94      37.527  57.683  49.544  1.00  0.00           C  
ATOM   1456  C   GLU    94      38.943  58.055  48.935  1.00  0.00           C  
ATOM   1457  O   GLU    94      39.553  57.268  48.236  1.00  0.00           O  
ATOM   1458  CB  GLU    94      37.569  57.294  51.034  1.00  0.00           C  
ATOM   1459  CG  GLU    94      38.428  56.019  51.355  1.00  0.00           C  
ATOM   1460  CD  GLU    94      38.656  55.950  52.813  1.00  0.00           C  
ATOM   1461  OE1 GLU    94      37.710  56.084  53.599  1.00  0.00           O  
ATOM   1462  OE2 GLU    94      39.857  55.796  53.243  1.00  0.00           O1-
ATOM   1463  H   GLU    94      36.760  55.706  49.165  1.00  0.00           H  
ATOM   1464  HA  GLU    94      36.840  58.524  49.456  1.00  0.00           H  
ATOM   1465  HB2 GLU    94      37.941  58.107  51.658  1.00  0.00           H  
ATOM   1466  HB3 GLU    94      36.533  57.069  51.284  1.00  0.00           H  
ATOM   1467  HG2 GLU    94      37.913  55.093  51.097  1.00  0.00           H  
ATOM   1468  HG3 GLU    94      39.373  56.059  50.814  1.00  0.00           H  
ATOM   1469  N   THR    95      39.463  59.244  49.217  1.00  0.00           N  
ATOM   1470  CA  THR    95      40.817  59.700  48.861  1.00  0.00           C  
ATOM   1471  C   THR    95      41.317  60.805  49.800  1.00  0.00           C  
ATOM   1472  O   THR    95      40.536  61.611  50.307  1.00  0.00           O  
ATOM   1473  CB  THR    95      40.989  60.150  47.368  1.00  0.00           C  
ATOM   1474  CG2 THR    95      40.029  61.307  47.038  1.00  0.00           C  
ATOM   1475  OG1 THR    95      42.365  60.415  47.025  1.00  0.00           O  
ATOM   1476  H   THR    95      38.931  59.770  49.896  1.00  0.00           H  
ATOM   1477  HA  THR    95      41.505  58.870  49.020  1.00  0.00           H  
ATOM   1478  HB  THR    95      40.676  59.297  46.765  1.00  0.00           H  
ATOM   1479 HG21 THR    95      40.268  62.095  47.752  1.00  0.00           H  
ATOM   1480 HG22 THR    95      40.097  61.628  45.999  1.00  0.00           H  
ATOM   1481 HG23 THR    95      39.022  60.914  47.184  1.00  0.00           H  
ATOM   1482  HG1 THR    95      42.889  59.633  47.214  1.00  0.00           H  
ATOM   1483  N   GLU    96      42.614  60.780  49.955  1.00  0.00           N  
ATOM   1484  CA  GLU    96      43.433  61.691  50.836  1.00  0.00           C  
ATOM   1485  C   GLU    96      43.546  63.119  50.376  1.00  0.00           C  
ATOM   1486  O   GLU    96      43.948  63.936  51.148  1.00  0.00           O  
ATOM   1487  CB  GLU    96      44.746  61.064  51.200  1.00  0.00           C  
ATOM   1488  CG  GLU    96      44.688  59.646  51.837  1.00  0.00           C  
ATOM   1489  CD  GLU    96      43.668  59.560  52.943  1.00  0.00           C  
ATOM   1490  OE1 GLU    96      42.842  58.615  52.945  1.00  0.00           O  
ATOM   1491  OE2 GLU    96      43.567  60.383  53.889  1.00  0.00           O1-
ATOM   1492  H   GLU    96      43.162  60.118  49.424  1.00  0.00           H  
ATOM   1493  HA  GLU    96      42.870  61.763  51.767  1.00  0.00           H  
ATOM   1494  HB2 GLU    96      45.255  61.052  50.236  1.00  0.00           H  
ATOM   1495  HB3 GLU    96      45.276  61.776  51.832  1.00  0.00           H  
ATOM   1496  HG2 GLU    96      44.582  58.906  51.044  1.00  0.00           H  
ATOM   1497  HG3 GLU    96      45.690  59.525  52.249  1.00  0.00           H  
ATOM   1498  N   ASP    97      43.073  63.421  49.166  1.00  0.00           N  
ATOM   1499  CA  ASP    97      42.800  64.645  48.493  1.00  0.00           C  
ATOM   1500  C   ASP    97      41.527  65.365  48.949  1.00  0.00           C  
ATOM   1501  O   ASP    97      41.142  66.399  48.355  1.00  0.00           O  
ATOM   1502  CB  ASP    97      42.716  64.403  46.974  1.00  0.00           C  
ATOM   1503  CG  ASP    97      43.896  63.672  46.290  1.00  0.00           C  
ATOM   1504  OD1 ASP    97      44.958  63.392  46.898  1.00  0.00           O  
ATOM   1505  OD2 ASP    97      43.686  63.406  45.090  1.00  0.00           O1-
ATOM   1506  H   ASP    97      42.803  62.614  48.622  1.00  0.00           H  
ATOM   1507  HA  ASP    97      43.676  65.216  48.798  1.00  0.00           H  
ATOM   1508  HB2 ASP    97      41.809  63.808  46.861  1.00  0.00           H  
ATOM   1509  HB3 ASP    97      42.498  65.350  46.480  1.00  0.00           H  
ATOM   1510  N   GLY    98      40.839  64.834  49.946  1.00  0.00           N  
ATOM   1511  CA  GLY    98      39.565  65.315  50.515  1.00  0.00           C  
ATOM   1512  C   GLY    98      38.375  64.599  49.895  1.00  0.00           C  
ATOM   1513  O   GLY    98      38.337  64.309  48.712  1.00  0.00           O  
ATOM   1514  H   GLY    98      41.220  64.025  50.414  1.00  0.00           H  
ATOM   1515  HA2 GLY    98      39.662  65.126  51.584  1.00  0.00           H  
ATOM   1516  HA3 GLY    98      39.389  66.374  50.328  1.00  0.00           H  
ATOM   1517  N   SER    99      37.316  64.356  50.712  1.00  0.00           N  
ATOM   1518  CA  SER    99      36.013  63.783  50.305  1.00  0.00           C  
ATOM   1519  C   SER    99      36.191  62.444  49.530  1.00  0.00           C  
ATOM   1520  O   SER    99      36.777  61.462  50.019  1.00  0.00           O  
ATOM   1521  CB  SER    99      35.098  64.937  49.812  1.00  0.00           C  
ATOM   1522  OG  SER    99      33.838  64.381  49.504  1.00  0.00           O  
ATOM   1523  H   SER    99      37.439  64.594  51.686  1.00  0.00           H  
ATOM   1524  HA  SER    99      35.438  63.355  51.127  1.00  0.00           H  
ATOM   1525  HB2 SER    99      35.148  65.796  50.481  1.00  0.00           H  
ATOM   1526  HB3 SER    99      35.515  65.218  48.845  1.00  0.00           H  
ATOM   1527  HG  SER    99      33.277  65.115  49.243  1.00  0.00           H  
ATOM   1528  N   LYS   100      35.574  62.230  48.344  1.00  0.00           N  
ATOM   1529  CA  LYS   100      35.269  60.988  47.630  1.00  0.00           C  
ATOM   1530  C   LYS   100      35.134  61.298  46.121  1.00  0.00           C  
ATOM   1531  O   LYS   100      34.885  62.430  45.651  1.00  0.00           O  
ATOM   1532  CB  LYS   100      34.020  60.307  48.046  1.00  0.00           C  
ATOM   1533  CG  LYS   100      33.825  59.866  49.478  1.00  0.00           C  
ATOM   1534  CD  LYS   100      32.459  59.196  49.717  1.00  0.00           C  
ATOM   1535  CE  LYS   100      32.202  59.273  51.239  1.00  0.00           C  
ATOM   1536  NZ  LYS   100      30.926  58.577  51.652  1.00  0.00           N1+
ATOM   1537  H   LYS   100      35.015  63.001  48.006  1.00  0.00           H  
ATOM   1538  HA  LYS   100      36.075  60.278  47.814  1.00  0.00           H  
ATOM   1539  HB2 LYS   100      33.182  60.999  47.959  1.00  0.00           H  
ATOM   1540  HB3 LYS   100      33.767  59.475  47.389  1.00  0.00           H  
ATOM   1541  HG2 LYS   100      34.644  59.181  49.698  1.00  0.00           H  
ATOM   1542  HG3 LYS   100      33.968  60.740  50.116  1.00  0.00           H  
ATOM   1543  HD2 LYS   100      31.665  59.757  49.223  1.00  0.00           H  
ATOM   1544  HD3 LYS   100      32.449  58.187  49.306  1.00  0.00           H  
ATOM   1545  HE2 LYS   100      33.051  58.888  51.804  1.00  0.00           H  
ATOM   1546  HE3 LYS   100      32.070  60.327  51.482  1.00  0.00           H  
ATOM   1547  HZ1 LYS   100      30.936  57.599  51.401  1.00  0.00           H  
ATOM   1548  HZ2 LYS   100      30.759  58.618  52.647  1.00  0.00           H  
ATOM   1549  HZ3 LYS   100      30.201  59.037  51.119  1.00  0.00           H  
ATOM   1550  N   ASP   101      35.355  60.251  45.299  1.00  0.00           N  
ATOM   1551  CA  ASP   101      35.013  60.192  43.857  1.00  0.00           C  
ATOM   1552  C   ASP   101      34.282  58.822  43.574  1.00  0.00           C  
ATOM   1553  O   ASP   101      34.450  57.943  44.378  1.00  0.00           O  
ATOM   1554  CB  ASP   101      36.353  60.410  43.097  1.00  0.00           C  
ATOM   1555  CG  ASP   101      36.188  60.557  41.557  1.00  0.00           C  
ATOM   1556  OD1 ASP   101      37.126  60.123  40.818  1.00  0.00           O  
ATOM   1557  OD2 ASP   101      35.178  61.065  40.996  1.00  0.00           O1-
ATOM   1558  H   ASP   101      35.589  59.356  45.706  1.00  0.00           H  
ATOM   1559  HA  ASP   101      34.430  61.093  43.663  1.00  0.00           H  
ATOM   1560  HB2 ASP   101      36.790  61.350  43.434  1.00  0.00           H  
ATOM   1561  HB3 ASP   101      36.952  59.601  43.515  1.00  0.00           H  
ATOM   1562  N   GLU   102      33.525  58.714  42.446  1.00  0.00           N  
ATOM   1563  CA  GLU   102      33.049  57.351  42.024  1.00  0.00           C  
ATOM   1564  C   GLU   102      33.963  56.692  41.010  1.00  0.00           C  
ATOM   1565  O   GLU   102      34.502  57.161  40.010  1.00  0.00           O  
ATOM   1566  CB  GLU   102      31.669  57.530  41.389  1.00  0.00           C  
ATOM   1567  CG  GLU   102      31.693  58.394  40.143  1.00  0.00           C  
ATOM   1568  CD  GLU   102      30.335  58.750  39.561  1.00  0.00           C  
ATOM   1569  OE1 GLU   102      30.160  59.105  38.340  1.00  0.00           O  
ATOM   1570  OE2 GLU   102      29.290  58.463  40.230  1.00  0.00           O1-
ATOM   1571  H   GLU   102      33.550  59.435  41.739  1.00  0.00           H  
ATOM   1572  HA  GLU   102      32.911  56.694  42.882  1.00  0.00           H  
ATOM   1573  HB2 GLU   102      31.308  56.576  41.002  1.00  0.00           H  
ATOM   1574  HB3 GLU   102      31.004  58.039  42.086  1.00  0.00           H  
ATOM   1575  HG2 GLU   102      32.182  59.348  40.340  1.00  0.00           H  
ATOM   1576  HG3 GLU   102      32.236  57.820  39.392  1.00  0.00           H  
ATOM   1577  N   TRP   103      34.104  55.370  41.213  1.00  0.00           N  
ATOM   1578  CA  TRP   103      34.953  54.499  40.504  1.00  0.00           C  
ATOM   1579  C   TRP   103      34.096  53.441  39.759  1.00  0.00           C  
ATOM   1580  O   TRP   103      33.262  52.799  40.404  1.00  0.00           O  
ATOM   1581  CB  TRP   103      35.837  53.813  41.505  1.00  0.00           C  
ATOM   1582  CG  TRP   103      36.939  54.643  42.092  1.00  0.00           C  
ATOM   1583  CD1 TRP   103      36.749  55.684  42.923  1.00  0.00           C  
ATOM   1584  NE1 TRP   103      37.994  56.200  43.260  1.00  0.00           N  
ATOM   1585  CE2 TRP   103      39.018  55.608  42.520  1.00  0.00           C  
ATOM   1586  CZ2 TRP   103      40.434  55.755  42.528  1.00  0.00           C  
ATOM   1587  CH2 TRP   103      41.211  54.959  41.659  1.00  0.00           C  
ATOM   1588  CZ3 TRP   103      40.505  54.168  40.772  1.00  0.00           C  
ATOM   1589  CE3 TRP   103      39.118  53.963  40.799  1.00  0.00           C  
ATOM   1590  CD2 TRP   103      38.334  54.726  41.683  1.00  0.00           C  
ATOM   1591  H   TRP   103      33.731  54.917  42.035  1.00  0.00           H  
ATOM   1592  HA  TRP   103      35.517  55.005  39.720  1.00  0.00           H  
ATOM   1593  HB2 TRP   103      35.248  53.466  42.354  1.00  0.00           H  
ATOM   1594  HB3 TRP   103      36.272  52.999  40.925  1.00  0.00           H  
ATOM   1595  HD1 TRP   103      35.793  55.943  43.354  1.00  0.00           H  
ATOM   1596  HE1 TRP   103      38.168  56.987  43.868  1.00  0.00           H  
ATOM   1597  HZ2 TRP   103      40.917  56.456  43.191  1.00  0.00           H  
ATOM   1598  HH2 TRP   103      42.288  54.907  41.717  1.00  0.00           H  
ATOM   1599  HZ3 TRP   103      41.027  53.541  40.064  1.00  0.00           H  
ATOM   1600  HE3 TRP   103      38.637  53.272  40.123  1.00  0.00           H  
ATOM   1601  N   ARG   104      34.413  53.180  38.548  1.00  0.00           N  
ATOM   1602  CA  ARG   104      33.661  52.245  37.649  1.00  0.00           C  
ATOM   1603  C   ARG   104      34.222  50.843  37.726  1.00  0.00           C  
ATOM   1604  O   ARG   104      35.508  50.758  37.854  1.00  0.00           O  
ATOM   1605  CB  ARG   104      33.580  52.800  36.238  1.00  0.00           C  
ATOM   1606  CG  ARG   104      32.628  52.090  35.242  1.00  0.00           C  
ATOM   1607  CD  ARG   104      32.444  52.703  33.897  1.00  0.00           C  
ATOM   1608  NE  ARG   104      31.485  53.845  33.971  1.00  0.00           N  
ATOM   1609  CZ  ARG   104      30.578  54.297  33.067  1.00  0.00           C  
ATOM   1610  NH1 ARG   104      30.468  53.751  31.950  1.00  0.00           N  
ATOM   1611  NH2 ARG   104      29.847  55.318  33.274  1.00  0.00           N1+
ATOM   1612  H   ARG   104      35.004  53.835  38.056  1.00  0.00           H  
ATOM   1613  HA  ARG   104      32.685  52.046  38.090  1.00  0.00           H  
ATOM   1614  HB2 ARG   104      33.217  53.824  36.324  1.00  0.00           H  
ATOM   1615  HB3 ARG   104      34.558  52.906  35.770  1.00  0.00           H  
ATOM   1616  HG2 ARG   104      32.874  51.041  35.077  1.00  0.00           H  
ATOM   1617  HG3 ARG   104      31.651  52.178  35.716  1.00  0.00           H  
ATOM   1618  HD2 ARG   104      33.403  53.078  33.537  1.00  0.00           H  
ATOM   1619  HD3 ARG   104      32.056  52.110  33.069  1.00  0.00           H  
ATOM   1620  HE  ARG   104      31.566  54.359  34.836  1.00  0.00           H  
ATOM   1621 HH11 ARG   104      31.059  53.001  31.624  1.00  0.00           H  
ATOM   1622 HH12 ARG   104      29.936  54.255  31.254  1.00  0.00           H  
ATOM   1623 HH21 ARG   104      29.729  55.658  34.217  1.00  0.00           H  
ATOM   1624 HH22 ARG   104      29.221  55.576  32.524  1.00  0.00           H  
ATOM   1625  N   GLY   105      33.441  49.781  37.824  1.00  0.00           N  
ATOM   1626  CA  GLY   105      33.947  48.396  37.984  1.00  0.00           C  
ATOM   1627  C   GLY   105      32.785  47.321  37.721  1.00  0.00           C  
ATOM   1628  O   GLY   105      31.649  47.665  37.309  1.00  0.00           O  
ATOM   1629  H   GLY   105      32.435  49.860  37.850  1.00  0.00           H  
ATOM   1630  HA2 GLY   105      34.788  48.160  37.332  1.00  0.00           H  
ATOM   1631  HA3 GLY   105      34.337  48.359  39.001  1.00  0.00           H  
ATOM   1632  N   MET   106      32.991  46.044  38.011  1.00  0.00           N  
ATOM   1633  CA  MET   106      32.002  44.971  37.995  1.00  0.00           C  
ATOM   1634  C   MET   106      31.982  44.429  39.468  1.00  0.00           C  
ATOM   1635  O   MET   106      33.066  44.130  39.922  1.00  0.00           O  
ATOM   1636  CB  MET   106      32.362  43.857  37.026  1.00  0.00           C  
ATOM   1637  CG  MET   106      31.229  42.847  36.827  1.00  0.00           C  
ATOM   1638  SD  MET   106      31.888  41.322  36.057  1.00  0.00           S  
ATOM   1639  CE  MET   106      32.466  41.819  34.424  1.00  0.00           C  
ATOM   1640  H   MET   106      33.927  45.873  38.351  1.00  0.00           H  
ATOM   1641  HA  MET   106      31.002  45.273  37.683  1.00  0.00           H  
ATOM   1642  HB2 MET   106      32.632  44.221  36.035  1.00  0.00           H  
ATOM   1643  HB3 MET   106      33.299  43.439  37.396  1.00  0.00           H  
ATOM   1644  HG2 MET   106      30.741  42.643  37.780  1.00  0.00           H  
ATOM   1645  HG3 MET   106      30.408  43.243  36.229  1.00  0.00           H  
ATOM   1646  HE1 MET   106      31.770  42.413  33.831  1.00  0.00           H  
ATOM   1647  HE2 MET   106      33.371  42.425  34.470  1.00  0.00           H  
ATOM   1648  HE3 MET   106      32.791  40.917  33.906  1.00  0.00           H  
ATOM   1649  N   VAL   107      30.809  44.302  40.038  1.00  0.00           N  
ATOM   1650  CA  VAL   107      30.692  43.502  41.272  1.00  0.00           C  
ATOM   1651  C   VAL   107      30.688  42.019  40.822  1.00  0.00           C  
ATOM   1652  O   VAL   107      29.835  41.644  39.957  1.00  0.00           O  
ATOM   1653  CB  VAL   107      29.407  43.790  42.076  1.00  0.00           C  
ATOM   1654  CG1 VAL   107      28.950  42.664  43.060  1.00  0.00           C  
ATOM   1655  CG2 VAL   107      29.625  45.091  42.825  1.00  0.00           C  
ATOM   1656  H   VAL   107      29.962  44.546  39.545  1.00  0.00           H  
ATOM   1657  HA  VAL   107      31.573  43.684  41.886  1.00  0.00           H  
ATOM   1658  HB  VAL   107      28.627  43.974  41.337  1.00  0.00           H  
ATOM   1659 HG11 VAL   107      29.776  42.266  43.649  1.00  0.00           H  
ATOM   1660 HG12 VAL   107      28.089  42.931  43.674  1.00  0.00           H  
ATOM   1661 HG13 VAL   107      28.630  41.838  42.426  1.00  0.00           H  
ATOM   1662 HG21 VAL   107      28.767  45.287  43.468  1.00  0.00           H  
ATOM   1663 HG22 VAL   107      30.561  45.091  43.382  1.00  0.00           H  
ATOM   1664 HG23 VAL   107      29.712  45.903  42.103  1.00  0.00           H  
ATOM   1665  N   LEU   108      31.607  41.203  41.348  1.00  0.00           N  
ATOM   1666  CA  LEU   108      31.772  39.870  40.851  1.00  0.00           C  
ATOM   1667  C   LEU   108      30.779  38.916  41.532  1.00  0.00           C  
ATOM   1668  O   LEU   108      29.709  38.575  40.922  1.00  0.00           O  
ATOM   1669  CB  LEU   108      33.284  39.381  41.101  1.00  0.00           C  
ATOM   1670  CG  LEU   108      34.379  40.125  40.251  1.00  0.00           C  
ATOM   1671  CD1 LEU   108      35.756  39.770  40.810  1.00  0.00           C  
ATOM   1672  CD2 LEU   108      34.238  39.756  38.767  1.00  0.00           C  
ATOM   1673  H   LEU   108      32.148  41.585  42.111  1.00  0.00           H  
ATOM   1674  HA  LEU   108      31.610  39.835  39.774  1.00  0.00           H  
ATOM   1675  HB2 LEU   108      33.521  39.454  42.163  1.00  0.00           H  
ATOM   1676  HB3 LEU   108      33.309  38.305  40.926  1.00  0.00           H  
ATOM   1677  HG  LEU   108      34.201  41.187  40.417  1.00  0.00           H  
ATOM   1678 HD11 LEU   108      36.433  40.407  40.240  1.00  0.00           H  
ATOM   1679 HD12 LEU   108      35.808  40.071  41.856  1.00  0.00           H  
ATOM   1680 HD13 LEU   108      35.906  38.696  40.700  1.00  0.00           H  
ATOM   1681 HD21 LEU   108      34.155  38.670  38.722  1.00  0.00           H  
ATOM   1682 HD22 LEU   108      33.432  40.354  38.341  1.00  0.00           H  
ATOM   1683 HD23 LEU   108      35.163  40.052  38.271  1.00  0.00           H  
ATOM   1684  N   ALA   109      30.998  38.588  42.793  1.00  0.00           N  
ATOM   1685  CA  ALA   109      30.193  37.636  43.535  1.00  0.00           C  
ATOM   1686  C   ALA   109      30.253  37.865  45.058  1.00  0.00           C  
ATOM   1687  O   ALA   109      31.083  38.641  45.565  1.00  0.00           O  
ATOM   1688  CB  ALA   109      30.544  36.209  43.052  1.00  0.00           C  
ATOM   1689  H   ALA   109      31.889  38.868  43.178  1.00  0.00           H  
ATOM   1690  HA  ALA   109      29.165  37.923  43.312  1.00  0.00           H  
ATOM   1691  HB1 ALA   109      30.283  36.002  42.015  1.00  0.00           H  
ATOM   1692  HB2 ALA   109      31.622  36.058  43.119  1.00  0.00           H  
ATOM   1693  HB3 ALA   109      29.898  35.538  43.618  1.00  0.00           H  
ATOM   1694  N   ARG   110      29.340  37.236  45.789  1.00  0.00           N  
ATOM   1695  CA  ARG   110      29.093  37.173  47.250  1.00  0.00           C  
ATOM   1696  C   ARG   110      30.108  36.150  47.784  1.00  0.00           C  
ATOM   1697  O   ARG   110      29.958  34.941  47.583  1.00  0.00           O  
ATOM   1698  CB  ARG   110      27.665  36.659  47.519  1.00  0.00           C  
ATOM   1699  CG  ARG   110      27.318  36.929  48.960  1.00  0.00           C  
ATOM   1700  CD  ARG   110      25.825  36.576  49.318  1.00  0.00           C  
ATOM   1701  NE  ARG   110      25.554  36.697  50.730  1.00  0.00           N  
ATOM   1702  CZ  ARG   110      24.333  36.493  51.292  1.00  0.00           C  
ATOM   1703  NH1 ARG   110      23.275  36.434  50.560  1.00  0.00           N  
ATOM   1704  NH2 ARG   110      24.130  36.538  52.618  1.00  0.00           N1+
ATOM   1705  H   ARG   110      28.650  36.765  45.221  1.00  0.00           H  
ATOM   1706  HA  ARG   110      29.325  38.125  47.727  1.00  0.00           H  
ATOM   1707  HB2 ARG   110      26.859  37.221  47.046  1.00  0.00           H  
ATOM   1708  HB3 ARG   110      27.541  35.617  47.226  1.00  0.00           H  
ATOM   1709  HG2 ARG   110      28.000  36.308  49.542  1.00  0.00           H  
ATOM   1710  HG3 ARG   110      27.483  37.997  49.103  1.00  0.00           H  
ATOM   1711  HD2 ARG   110      25.118  37.052  48.638  1.00  0.00           H  
ATOM   1712  HD3 ARG   110      25.722  35.512  49.105  1.00  0.00           H  
ATOM   1713  HE  ARG   110      26.279  36.903  51.402  1.00  0.00           H  
ATOM   1714 HH11 ARG   110      23.230  36.484  49.552  1.00  0.00           H  
ATOM   1715 HH12 ARG   110      22.472  36.227  51.136  1.00  0.00           H  
ATOM   1716 HH21 ARG   110      24.916  36.567  53.252  1.00  0.00           H  
ATOM   1717 HH22 ARG   110      23.167  36.388  52.884  1.00  0.00           H  
ATOM   1718  N   ALA   111      31.152  36.634  48.387  1.00  0.00           N  
ATOM   1719  CA  ALA   111      32.360  35.944  48.732  1.00  0.00           C  
ATOM   1720  C   ALA   111      32.233  34.664  49.559  1.00  0.00           C  
ATOM   1721  O   ALA   111      31.301  34.545  50.409  1.00  0.00           O  
ATOM   1722  CB  ALA   111      33.302  36.816  49.537  1.00  0.00           C  
ATOM   1723  H   ALA   111      31.168  37.628  48.564  1.00  0.00           H  
ATOM   1724  HA  ALA   111      32.877  35.630  47.825  1.00  0.00           H  
ATOM   1725  HB1 ALA   111      33.259  37.801  49.073  1.00  0.00           H  
ATOM   1726  HB2 ALA   111      32.821  36.875  50.514  1.00  0.00           H  
ATOM   1727  HB3 ALA   111      34.296  36.386  49.661  1.00  0.00           H  
ATOM   1728  N   PRO   112      33.094  33.588  49.393  1.00  0.00           N  
ATOM   1729  CA  PRO   112      33.089  32.386  50.245  1.00  0.00           C  
ATOM   1730  C   PRO   112      33.601  32.585  51.713  1.00  0.00           C  
ATOM   1731  O   PRO   112      34.393  33.510  51.989  1.00  0.00           O  
ATOM   1732  CD  PRO   112      34.044  33.441  48.351  1.00  0.00           C  
ATOM   1733  CG  PRO   112      34.804  32.177  48.710  1.00  0.00           C  
ATOM   1734  CB  PRO   112      33.851  31.324  49.485  1.00  0.00           C  
ATOM   1735  HD2 PRO   112      34.750  34.269  48.420  1.00  0.00           H  
ATOM   1736  HD3 PRO   112      33.533  33.375  47.391  1.00  0.00           H  
ATOM   1737  HG2 PRO   112      35.595  32.459  49.404  1.00  0.00           H  
ATOM   1738  HG3 PRO   112      35.197  31.668  47.830  1.00  0.00           H  
ATOM   1739  HB2 PRO   112      34.320  30.614  50.164  1.00  0.00           H  
ATOM   1740  HB3 PRO   112      33.141  30.830  48.822  1.00  0.00           H  
ATOM   1741  HA  PRO   112      32.061  32.027  50.302  1.00  0.00           H  
ATOM   1742  N   VAL   113      33.114  31.757  52.621  1.00  0.00           N  
ATOM   1743  CA  VAL   113      33.314  31.854  54.130  1.00  0.00           C  
ATOM   1744  C   VAL   113      32.900  33.131  54.823  1.00  0.00           C  
ATOM   1745  O   VAL   113      32.142  33.077  55.792  1.00  0.00           O  
ATOM   1746  CB  VAL   113      34.722  31.413  54.547  1.00  0.00           C  
ATOM   1747  CG1 VAL   113      34.878  31.437  56.066  1.00  0.00           C  
ATOM   1748  CG2 VAL   113      35.160  30.089  54.003  1.00  0.00           C  
ATOM   1749  H   VAL   113      32.458  31.029  52.376  1.00  0.00           H  
ATOM   1750  HA  VAL   113      32.653  31.099  54.556  1.00  0.00           H  
ATOM   1751  HB  VAL   113      35.380  32.166  54.113  1.00  0.00           H  
ATOM   1752 HG11 VAL   113      34.885  32.488  56.354  1.00  0.00           H  
ATOM   1753 HG12 VAL   113      34.168  30.772  56.558  1.00  0.00           H  
ATOM   1754 HG13 VAL   113      35.811  30.990  56.409  1.00  0.00           H  
ATOM   1755 HG21 VAL   113      36.229  29.890  54.065  1.00  0.00           H  
ATOM   1756 HG22 VAL   113      34.583  29.371  54.587  1.00  0.00           H  
ATOM   1757 HG23 VAL   113      34.943  30.020  52.937  1.00  0.00           H  
ATOM   1758  N   MET   114      33.314  34.287  54.366  1.00  0.00           N  
ATOM   1759  CA  MET   114      32.796  35.528  54.907  1.00  0.00           C  
ATOM   1760  C   MET   114      31.609  36.033  54.052  1.00  0.00           C  
ATOM   1761  O   MET   114      31.804  36.836  53.198  1.00  0.00           O  
ATOM   1762  CB  MET   114      33.981  36.542  54.962  1.00  0.00           C  
ATOM   1763  CG  MET   114      35.273  36.059  55.614  1.00  0.00           C  
ATOM   1764  SD  MET   114      36.601  37.242  55.675  1.00  0.00           S  
ATOM   1765  CE  MET   114      35.909  38.736  56.328  1.00  0.00           C  
ATOM   1766  H   MET   114      33.943  34.322  53.576  1.00  0.00           H  
ATOM   1767  HA  MET   114      32.481  35.493  55.949  1.00  0.00           H  
ATOM   1768  HB2 MET   114      34.252  36.811  53.942  1.00  0.00           H  
ATOM   1769  HB3 MET   114      33.644  37.413  55.524  1.00  0.00           H  
ATOM   1770  HG2 MET   114      35.032  35.771  56.637  1.00  0.00           H  
ATOM   1771  HG3 MET   114      35.630  35.211  55.029  1.00  0.00           H  
ATOM   1772  HE1 MET   114      36.716  39.320  56.771  1.00  0.00           H  
ATOM   1773  HE2 MET   114      35.375  39.193  55.495  1.00  0.00           H  
ATOM   1774  HE3 MET   114      35.133  38.550  57.071  1.00  0.00           H  
ATOM   1775  N   ASN   115      30.487  35.319  54.148  1.00  0.00           N  
ATOM   1776  CA  ASN   115      29.332  35.464  53.244  1.00  0.00           C  
ATOM   1777  C   ASN   115      28.528  36.797  53.372  1.00  0.00           C  
ATOM   1778  O   ASN   115      27.630  37.061  52.578  1.00  0.00           O  
ATOM   1779  CB  ASN   115      28.445  34.221  53.398  1.00  0.00           C  
ATOM   1780  CG  ASN   115      29.182  32.913  53.062  1.00  0.00           C  
ATOM   1781  OD1 ASN   115      29.108  31.997  53.795  1.00  0.00           O  
ATOM   1782  ND2 ASN   115      29.973  32.836  51.988  1.00  0.00           N  
ATOM   1783  H   ASN   115      30.418  34.687  54.933  1.00  0.00           H  
ATOM   1784  HA  ASN   115      29.802  35.376  52.265  1.00  0.00           H  
ATOM   1785  HB2 ASN   115      28.125  34.248  54.439  1.00  0.00           H  
ATOM   1786  HB3 ASN   115      27.639  34.322  52.672  1.00  0.00           H  
ATOM   1787 HD21 ASN   115      30.331  33.620  51.461  1.00  0.00           H  
ATOM   1788 HD22 ASN   115      30.383  31.932  51.802  1.00  0.00           H  
ATOM   1789  N   THR   116      28.977  37.717  54.206  1.00  0.00           N  
ATOM   1790  CA  THR   116      28.517  39.141  54.262  1.00  0.00           C  
ATOM   1791  C   THR   116      29.226  40.072  53.276  1.00  0.00           C  
ATOM   1792  O   THR   116      28.724  41.163  52.984  1.00  0.00           O  
ATOM   1793  CB  THR   116      28.658  39.711  55.650  1.00  0.00           C  
ATOM   1794  CG2 THR   116      27.664  38.996  56.629  1.00  0.00           C  
ATOM   1795  OG1 THR   116      29.947  39.667  56.213  1.00  0.00           O  
ATOM   1796  H   THR   116      29.653  37.474  54.916  1.00  0.00           H  
ATOM   1797  HA  THR   116      27.491  39.197  53.899  1.00  0.00           H  
ATOM   1798  HB  THR   116      28.356  40.758  55.612  1.00  0.00           H  
ATOM   1799 HG21 THR   116      26.655  38.853  56.243  1.00  0.00           H  
ATOM   1800 HG22 THR   116      28.000  38.007  56.940  1.00  0.00           H  
ATOM   1801 HG23 THR   116      27.612  39.638  57.509  1.00  0.00           H  
ATOM   1802  HG1 THR   116      30.009  38.773  56.558  1.00  0.00           H  
ATOM   1803  N   TRP   117      30.360  39.629  52.710  1.00  0.00           N  
ATOM   1804  CA  TRP   117      31.297  40.425  51.865  1.00  0.00           C  
ATOM   1805  C   TRP   117      31.018  40.059  50.434  1.00  0.00           C  
ATOM   1806  O   TRP   117      30.725  38.969  49.958  1.00  0.00           O  
ATOM   1807  CB  TRP   117      32.777  40.036  52.299  1.00  0.00           C  
ATOM   1808  CG  TRP   117      33.188  40.472  53.676  1.00  0.00           C  
ATOM   1809  CD1 TRP   117      32.730  39.984  54.855  1.00  0.00           C  
ATOM   1810  NE1 TRP   117      33.103  40.786  55.974  1.00  0.00           N  
ATOM   1811  CE2 TRP   117      33.960  41.753  55.525  1.00  0.00           C  
ATOM   1812  CZ2 TRP   117      34.726  42.721  56.224  1.00  0.00           C  
ATOM   1813  CH2 TRP   117      35.443  43.704  55.466  1.00  0.00           C  
ATOM   1814  CZ3 TRP   117      35.471  43.579  54.074  1.00  0.00           C  
ATOM   1815  CE3 TRP   117      34.864  42.543  53.358  1.00  0.00           C  
ATOM   1816  CD2 TRP   117      34.041  41.606  54.067  1.00  0.00           C  
ATOM   1817  H   TRP   117      30.645  38.663  52.788  1.00  0.00           H  
ATOM   1818  HA  TRP   117      31.164  41.504  51.948  1.00  0.00           H  
ATOM   1819  HB2 TRP   117      32.970  38.964  52.339  1.00  0.00           H  
ATOM   1820  HB3 TRP   117      33.465  40.413  51.542  1.00  0.00           H  
ATOM   1821  HD1 TRP   117      32.136  39.092  54.990  1.00  0.00           H  
ATOM   1822  HE1 TRP   117      32.787  40.621  56.919  1.00  0.00           H  
ATOM   1823  HZ2 TRP   117      34.719  42.675  57.303  1.00  0.00           H  
ATOM   1824  HH2 TRP   117      36.087  44.411  55.967  1.00  0.00           H  
ATOM   1825  HZ3 TRP   117      36.024  44.380  53.606  1.00  0.00           H  
ATOM   1826  HE3 TRP   117      34.808  42.454  52.284  1.00  0.00           H  
ATOM   1827  N   PHE   118      31.137  41.085  49.584  1.00  0.00           N  
ATOM   1828  CA  PHE   118      31.144  40.945  48.144  1.00  0.00           C  
ATOM   1829  C   PHE   118      32.497  41.270  47.547  1.00  0.00           C  
ATOM   1830  O   PHE   118      33.105  42.222  47.984  1.00  0.00           O  
ATOM   1831  CB  PHE   118      29.945  41.736  47.556  1.00  0.00           C  
ATOM   1832  CG  PHE   118      28.536  41.399  48.090  1.00  0.00           C  
ATOM   1833  CD1 PHE   118      28.112  41.764  49.375  1.00  0.00           C  
ATOM   1834  CE1 PHE   118      26.903  41.315  49.860  1.00  0.00           C  
ATOM   1835  CZ  PHE   118      25.920  40.784  49.018  1.00  0.00           C  
ATOM   1836  CE2 PHE   118      26.253  40.503  47.685  1.00  0.00           C  
ATOM   1837  CD2 PHE   118      27.593  40.726  47.239  1.00  0.00           C  
ATOM   1838  H   PHE   118      31.477  41.985  49.891  1.00  0.00           H  
ATOM   1839  HA  PHE   118      30.909  39.938  47.797  1.00  0.00           H  
ATOM   1840  HB2 PHE   118      30.215  42.790  47.623  1.00  0.00           H  
ATOM   1841  HB3 PHE   118      29.829  41.510  46.495  1.00  0.00           H  
ATOM   1842  HD1 PHE   118      28.825  42.178  50.073  1.00  0.00           H  
ATOM   1843  HE1 PHE   118      26.756  41.335  50.930  1.00  0.00           H  
ATOM   1844  HZ  PHE   118      24.995  40.390  49.413  1.00  0.00           H  
ATOM   1845  HE2 PHE   118      25.450  40.075  47.103  1.00  0.00           H  
ATOM   1846  HD2 PHE   118      27.814  40.487  46.209  1.00  0.00           H  
ATOM   1847  N   TYR   119      32.968  40.500  46.550  1.00  0.00           N  
ATOM   1848  CA  TYR   119      34.067  40.704  45.641  1.00  0.00           C  
ATOM   1849  C   TYR   119      33.775  41.743  44.494  1.00  0.00           C  
ATOM   1850  O   TYR   119      32.689  41.717  43.911  1.00  0.00           O  
ATOM   1851  CB  TYR   119      34.363  39.368  45.008  1.00  0.00           C  
ATOM   1852  CG  TYR   119      35.146  38.261  45.785  1.00  0.00           C  
ATOM   1853  CD1 TYR   119      35.371  37.082  45.062  1.00  0.00           C  
ATOM   1854  CE1 TYR   119      36.041  35.997  45.654  1.00  0.00           C  
ATOM   1855  CZ  TYR   119      36.603  36.182  46.930  1.00  0.00           C  
ATOM   1856  OH  TYR   119      37.467  35.290  47.550  1.00  0.00           O  
ATOM   1857  CE2 TYR   119      36.257  37.387  47.671  1.00  0.00           C  
ATOM   1858  CD2 TYR   119      35.534  38.419  47.108  1.00  0.00           C  
ATOM   1859  H   TYR   119      32.362  39.725  46.322  1.00  0.00           H  
ATOM   1860  HA  TYR   119      34.928  41.052  46.212  1.00  0.00           H  
ATOM   1861  HB2 TYR   119      33.412  39.039  44.588  1.00  0.00           H  
ATOM   1862  HB3 TYR   119      35.001  39.615  44.160  1.00  0.00           H  
ATOM   1863  HD1 TYR   119      35.074  36.954  44.032  1.00  0.00           H  
ATOM   1864  HE1 TYR   119      36.344  35.151  45.055  1.00  0.00           H  
ATOM   1865  HH  TYR   119      37.607  34.551  46.954  1.00  0.00           H  
ATOM   1866  HE2 TYR   119      36.495  37.418  48.724  1.00  0.00           H  
ATOM   1867  HD2 TYR   119      35.265  39.309  47.657  1.00  0.00           H  
ATOM   1868  N   ILE   120      34.757  42.603  44.200  1.00  0.00           N  
ATOM   1869  CA  ILE   120      34.663  43.786  43.237  1.00  0.00           C  
ATOM   1870  C   ILE   120      35.937  43.874  42.449  1.00  0.00           C  
ATOM   1871  O   ILE   120      37.027  43.643  42.987  1.00  0.00           O  
ATOM   1872  CB  ILE   120      34.206  45.115  43.909  1.00  0.00           C  
ATOM   1873  CG2 ILE   120      35.191  45.649  45.025  1.00  0.00           C  
ATOM   1874  CG1 ILE   120      33.843  46.287  42.911  1.00  0.00           C  
ATOM   1875  CD1 ILE   120      32.811  47.322  43.417  1.00  0.00           C  
ATOM   1876  H   ILE   120      35.635  42.519  44.693  1.00  0.00           H  
ATOM   1877  HA  ILE   120      33.918  43.447  42.517  1.00  0.00           H  
ATOM   1878  HB  ILE   120      33.293  44.768  44.392  1.00  0.00           H  
ATOM   1879 HG21 ILE   120      35.144  45.044  45.931  1.00  0.00           H  
ATOM   1880 HG22 ILE   120      36.172  45.717  44.556  1.00  0.00           H  
ATOM   1881 HG23 ILE   120      34.834  46.654  45.245  1.00  0.00           H  
ATOM   1882 HG12 ILE   120      34.689  46.861  42.531  1.00  0.00           H  
ATOM   1883 HG13 ILE   120      33.302  45.852  42.071  1.00  0.00           H  
ATOM   1884 HD11 ILE   120      32.622  48.103  42.681  1.00  0.00           H  
ATOM   1885 HD12 ILE   120      31.920  46.741  43.653  1.00  0.00           H  
ATOM   1886 HD13 ILE   120      33.085  47.852  44.330  1.00  0.00           H  
ATOM   1887  N   THR   121      35.916  44.265  41.167  1.00  0.00           N  
ATOM   1888  CA  THR   121      37.170  44.686  40.408  1.00  0.00           C  
ATOM   1889  C   THR   121      36.892  45.879  39.471  1.00  0.00           C  
ATOM   1890  O   THR   121      35.714  46.121  39.018  1.00  0.00           O  
ATOM   1891  CB  THR   121      37.692  43.474  39.617  1.00  0.00           C  
ATOM   1892  CG2 THR   121      36.768  42.924  38.501  1.00  0.00           C  
ATOM   1893  OG1 THR   121      38.938  43.832  39.157  1.00  0.00           O  
ATOM   1894  H   THR   121      35.031  44.579  40.796  1.00  0.00           H  
ATOM   1895  HA  THR   121      37.985  44.924  41.091  1.00  0.00           H  
ATOM   1896  HB  THR   121      37.670  42.716  40.401  1.00  0.00           H  
ATOM   1897 HG21 THR   121      36.427  43.679  37.792  1.00  0.00           H  
ATOM   1898 HG22 THR   121      37.272  42.156  37.913  1.00  0.00           H  
ATOM   1899 HG23 THR   121      35.798  42.687  38.937  1.00  0.00           H  
ATOM   1900  HG1 THR   121      39.490  43.983  39.928  1.00  0.00           H  
ATOM   1901  N   TYR   122      37.793  46.798  39.255  1.00  0.00           N  
ATOM   1902  CA  TYR   122      37.576  48.126  38.624  1.00  0.00           C  
ATOM   1903  C   TYR   122      38.111  48.357  37.192  1.00  0.00           C  
ATOM   1904  O   TYR   122      39.034  47.768  36.701  1.00  0.00           O  
ATOM   1905  CB  TYR   122      38.101  49.180  39.595  1.00  0.00           C  
ATOM   1906  CG  TYR   122      37.423  49.154  40.947  1.00  0.00           C  
ATOM   1907  CD1 TYR   122      37.893  48.393  42.034  1.00  0.00           C  
ATOM   1908  CE1 TYR   122      37.208  48.291  43.209  1.00  0.00           C  
ATOM   1909  CZ  TYR   122      36.074  49.142  43.398  1.00  0.00           C  
ATOM   1910  OH  TYR   122      35.477  49.167  44.622  1.00  0.00           O  
ATOM   1911  CE2 TYR   122      35.552  49.879  42.289  1.00  0.00           C  
ATOM   1912  CD2 TYR   122      36.189  49.894  41.090  1.00  0.00           C  
ATOM   1913  H   TYR   122      38.667  46.577  39.710  1.00  0.00           H  
ATOM   1914  HA  TYR   122      36.503  48.316  38.618  1.00  0.00           H  
ATOM   1915  HB2 TYR   122      39.163  48.946  39.676  1.00  0.00           H  
ATOM   1916  HB3 TYR   122      37.874  50.171  39.202  1.00  0.00           H  
ATOM   1917  HD1 TYR   122      38.733  47.741  41.844  1.00  0.00           H  
ATOM   1918  HE1 TYR   122      37.587  47.709  44.036  1.00  0.00           H  
ATOM   1919  HH  TYR   122      34.731  49.771  44.633  1.00  0.00           H  
ATOM   1920  HE2 TYR   122      34.774  50.584  42.545  1.00  0.00           H  
ATOM   1921  HD2 TYR   122      35.885  50.561  40.297  1.00  0.00           H  
ATOM   1922  N   GLU   123      37.499  49.252  36.442  1.00  0.00           N  
ATOM   1923  CA  GLU   123      37.943  49.536  35.037  1.00  0.00           C  
ATOM   1924  C   GLU   123      39.380  50.058  35.089  1.00  0.00           C  
ATOM   1925  O   GLU   123      40.234  49.827  34.229  1.00  0.00           O  
ATOM   1926  CB  GLU   123      37.006  50.560  34.383  1.00  0.00           C  
ATOM   1927  CG  GLU   123      35.580  50.179  34.099  1.00  0.00           C  
ATOM   1928  CD  GLU   123      35.206  48.779  33.556  1.00  0.00           C  
ATOM   1929  OE1 GLU   123      35.855  48.321  32.571  1.00  0.00           O  
ATOM   1930  OE2 GLU   123      34.218  48.169  34.058  1.00  0.00           O1-
ATOM   1931  H   GLU   123      36.788  49.844  36.848  1.00  0.00           H  
ATOM   1932  HA  GLU   123      37.970  48.590  34.495  1.00  0.00           H  
ATOM   1933  HB2 GLU   123      37.076  51.519  34.895  1.00  0.00           H  
ATOM   1934  HB3 GLU   123      37.439  50.606  33.383  1.00  0.00           H  
ATOM   1935  HG2 GLU   123      35.036  50.269  35.039  1.00  0.00           H  
ATOM   1936  HG3 GLU   123      35.194  51.015  33.516  1.00  0.00           H  
ATOM   1937  N   LYS   124      39.750  50.790  36.177  1.00  0.00           N  
ATOM   1938  CA  LYS   124      41.082  51.384  36.399  1.00  0.00           C  
ATOM   1939  C   LYS   124      42.097  50.446  37.052  1.00  0.00           C  
ATOM   1940  O   LYS   124      43.228  50.836  37.035  1.00  0.00           O  
ATOM   1941  CB  LYS   124      40.935  52.649  37.248  1.00  0.00           C  
ATOM   1942  CG  LYS   124      40.359  53.796  36.368  1.00  0.00           C  
ATOM   1943  CD  LYS   124      40.297  55.178  37.029  1.00  0.00           C  
ATOM   1944  CE  LYS   124      39.124  55.513  37.891  1.00  0.00           C  
ATOM   1945  NZ  LYS   124      39.418  56.485  38.930  1.00  0.00           N1+
ATOM   1946  H   LYS   124      39.011  51.030  36.823  1.00  0.00           H  
ATOM   1947  HA  LYS   124      41.385  51.724  35.408  1.00  0.00           H  
ATOM   1948  HB2 LYS   124      40.408  52.460  38.184  1.00  0.00           H  
ATOM   1949  HB3 LYS   124      41.908  53.054  37.526  1.00  0.00           H  
ATOM   1950  HG2 LYS   124      40.989  53.898  35.484  1.00  0.00           H  
ATOM   1951  HG3 LYS   124      39.389  53.567  35.926  1.00  0.00           H  
ATOM   1952  HD2 LYS   124      41.192  55.373  37.620  1.00  0.00           H  
ATOM   1953  HD3 LYS   124      40.262  55.954  36.264  1.00  0.00           H  
ATOM   1954  HE2 LYS   124      38.244  55.842  37.340  1.00  0.00           H  
ATOM   1955  HE3 LYS   124      38.731  54.620  38.378  1.00  0.00           H  
ATOM   1956  HZ1 LYS   124      39.779  57.331  38.513  1.00  0.00           H  
ATOM   1957  HZ2 LYS   124      38.571  56.769  39.402  1.00  0.00           H  
ATOM   1958  HZ3 LYS   124      40.019  56.155  39.671  1.00  0.00           H  
ATOM   1959  N   ASP   125      41.712  49.278  37.596  1.00  0.00           N  
ATOM   1960  CA  ASP   125      42.470  48.478  38.489  1.00  0.00           C  
ATOM   1961  C   ASP   125      41.865  47.039  38.533  1.00  0.00           C  
ATOM   1962  O   ASP   125      40.928  46.802  39.260  1.00  0.00           O  
ATOM   1963  CB  ASP   125      42.532  49.098  39.868  1.00  0.00           C  
ATOM   1964  CG  ASP   125      43.574  48.308  40.710  1.00  0.00           C  
ATOM   1965  OD1 ASP   125      44.193  47.383  40.108  1.00  0.00           O  
ATOM   1966  OD2 ASP   125      43.831  48.633  41.860  1.00  0.00           O1-
ATOM   1967  H   ASP   125      40.741  49.049  37.441  1.00  0.00           H  
ATOM   1968  HA  ASP   125      43.484  48.470  38.088  1.00  0.00           H  
ATOM   1969  HB2 ASP   125      42.731  50.169  39.899  1.00  0.00           H  
ATOM   1970  HB3 ASP   125      41.524  49.024  40.276  1.00  0.00           H  
ATOM   1971  N   PRO   126      42.546  46.053  37.862  1.00  0.00           N  
ATOM   1972  CA  PRO   126      42.133  44.681  37.743  1.00  0.00           C  
ATOM   1973  C   PRO   126      42.471  43.721  38.955  1.00  0.00           C  
ATOM   1974  O   PRO   126      42.350  42.537  38.929  1.00  0.00           O  
ATOM   1975  CD  PRO   126      43.640  46.265  37.012  1.00  0.00           C  
ATOM   1976  CG  PRO   126      43.993  44.891  36.335  1.00  0.00           C  
ATOM   1977  CB  PRO   126      42.586  44.198  36.399  1.00  0.00           C  
ATOM   1978  HD2 PRO   126      44.493  46.700  37.532  1.00  0.00           H  
ATOM   1979  HD3 PRO   126      43.401  47.003  36.246  1.00  0.00           H  
ATOM   1980  HG2 PRO   126      44.803  44.324  36.794  1.00  0.00           H  
ATOM   1981  HG3 PRO   126      44.170  45.089  35.278  1.00  0.00           H  
ATOM   1982  HB2 PRO   126      42.629  43.117  36.270  1.00  0.00           H  
ATOM   1983  HB3 PRO   126      41.829  44.535  35.692  1.00  0.00           H  
ATOM   1984  HA  PRO   126      41.049  44.746  37.644  1.00  0.00           H  
ATOM   1985  N   VAL   127      43.061  44.292  40.051  1.00  0.00           N  
ATOM   1986  CA  VAL   127      43.253  43.621  41.297  1.00  0.00           C  
ATOM   1987  C   VAL   127      41.881  43.167  41.902  1.00  0.00           C  
ATOM   1988  O   VAL   127      40.921  43.915  41.821  1.00  0.00           O  
ATOM   1989  CB  VAL   127      44.119  44.496  42.297  1.00  0.00           C  
ATOM   1990  CG1 VAL   127      44.224  43.824  43.689  1.00  0.00           C  
ATOM   1991  CG2 VAL   127      45.555  44.644  41.861  1.00  0.00           C  
ATOM   1992  H   VAL   127      43.092  45.302  40.035  1.00  0.00           H  
ATOM   1993  HA  VAL   127      43.858  42.740  41.081  1.00  0.00           H  
ATOM   1994  HB  VAL   127      43.726  45.502  42.448  1.00  0.00           H  
ATOM   1995 HG11 VAL   127      45.061  44.221  44.263  1.00  0.00           H  
ATOM   1996 HG12 VAL   127      43.370  44.136  44.291  1.00  0.00           H  
ATOM   1997 HG13 VAL   127      44.182  42.750  43.507  1.00  0.00           H  
ATOM   1998 HG21 VAL   127      45.483  45.067  40.859  1.00  0.00           H  
ATOM   1999 HG22 VAL   127      46.114  45.479  42.284  1.00  0.00           H  
ATOM   2000 HG23 VAL   127      46.050  43.677  41.947  1.00  0.00           H  
ATOM   2001  N   LEU   128      41.841  41.976  42.561  1.00  0.00           N  
ATOM   2002  CA  LEU   128      40.603  41.610  43.325  1.00  0.00           C  
ATOM   2003  C   LEU   128      40.566  42.413  44.654  1.00  0.00           C  
ATOM   2004  O   LEU   128      41.470  42.341  45.497  1.00  0.00           O  
ATOM   2005  CB  LEU   128      40.591  40.123  43.492  1.00  0.00           C  
ATOM   2006  CG  LEU   128      39.249  39.567  44.115  1.00  0.00           C  
ATOM   2007  CD1 LEU   128      38.057  39.844  43.180  1.00  0.00           C  
ATOM   2008  CD2 LEU   128      39.417  38.067  44.319  1.00  0.00           C  
ATOM   2009  H   LEU   128      42.707  41.521  42.814  1.00  0.00           H  
ATOM   2010  HA  LEU   128      39.717  41.958  42.794  1.00  0.00           H  
ATOM   2011  HB2 LEU   128      40.763  39.573  42.567  1.00  0.00           H  
ATOM   2012  HB3 LEU   128      41.455  39.850  44.097  1.00  0.00           H  
ATOM   2013  HG  LEU   128      39.064  39.946  45.121  1.00  0.00           H  
ATOM   2014 HD11 LEU   128      37.153  39.494  43.678  1.00  0.00           H  
ATOM   2015 HD12 LEU   128      37.893  40.910  43.024  1.00  0.00           H  
ATOM   2016 HD13 LEU   128      38.105  39.262  42.260  1.00  0.00           H  
ATOM   2017 HD21 LEU   128      38.506  37.734  44.816  1.00  0.00           H  
ATOM   2018 HD22 LEU   128      39.618  37.609  43.350  1.00  0.00           H  
ATOM   2019 HD23 LEU   128      40.242  37.792  44.977  1.00  0.00           H  
ATOM   2020  N   TYR   129      39.423  43.068  44.853  1.00  0.00           N  
ATOM   2021  CA  TYR   129      39.046  43.795  46.104  1.00  0.00           C  
ATOM   2022  C   TYR   129      37.776  43.214  46.734  1.00  0.00           C  
ATOM   2023  O   TYR   129      37.014  42.607  45.982  1.00  0.00           O  
ATOM   2024  CB  TYR   129      38.831  45.204  45.742  1.00  0.00           C  
ATOM   2025  CG  TYR   129      40.131  45.941  45.325  1.00  0.00           C  
ATOM   2026  CD1 TYR   129      40.447  46.249  43.941  1.00  0.00           C  
ATOM   2027  CE1 TYR   129      41.613  46.927  43.620  1.00  0.00           C  
ATOM   2028  CZ  TYR   129      42.611  47.114  44.620  1.00  0.00           C  
ATOM   2029  OH  TYR   129      43.850  47.658  44.298  1.00  0.00           O  
ATOM   2030  CE2 TYR   129      42.341  46.880  45.959  1.00  0.00           C  
ATOM   2031  CD2 TYR   129      41.149  46.186  46.292  1.00  0.00           C  
ATOM   2032  H   TYR   129      38.821  43.169  44.048  1.00  0.00           H  
ATOM   2033  HA  TYR   129      39.914  43.771  46.763  1.00  0.00           H  
ATOM   2034  HB2 TYR   129      38.176  45.070  44.881  1.00  0.00           H  
ATOM   2035  HB3 TYR   129      38.329  45.844  46.467  1.00  0.00           H  
ATOM   2036  HD1 TYR   129      39.771  45.872  43.189  1.00  0.00           H  
ATOM   2037  HE1 TYR   129      41.836  47.211  42.602  1.00  0.00           H  
ATOM   2038  HH  TYR   129      43.854  47.942  43.381  1.00  0.00           H  
ATOM   2039  HE2 TYR   129      43.106  47.133  46.677  1.00  0.00           H  
ATOM   2040  HD2 TYR   129      40.932  45.947  47.322  1.00  0.00           H  
ATOM   2041  N   MET   130      37.542  43.494  48.038  1.00  0.00           N  
ATOM   2042  CA  MET   130      36.320  42.944  48.800  1.00  0.00           C  
ATOM   2043  C   MET   130      35.828  43.903  49.865  1.00  0.00           C  
ATOM   2044  O   MET   130      36.654  44.571  50.548  1.00  0.00           O  
ATOM   2045  CB  MET   130      36.415  41.481  49.268  1.00  0.00           C  
ATOM   2046  CG  MET   130      37.445  41.249  50.376  1.00  0.00           C  
ATOM   2047  SD  MET   130      37.593  39.540  50.928  1.00  0.00           S  
ATOM   2048  CE  MET   130      36.393  39.573  52.317  1.00  0.00           C  
ATOM   2049  H   MET   130      38.282  43.809  48.649  1.00  0.00           H  
ATOM   2050  HA  MET   130      35.536  42.942  48.043  1.00  0.00           H  
ATOM   2051  HB2 MET   130      35.415  41.218  49.613  1.00  0.00           H  
ATOM   2052  HB3 MET   130      36.642  40.893  48.379  1.00  0.00           H  
ATOM   2053  HG2 MET   130      38.428  41.581  50.044  1.00  0.00           H  
ATOM   2054  HG3 MET   130      37.349  42.004  51.156  1.00  0.00           H  
ATOM   2055  HE1 MET   130      35.494  40.115  52.022  1.00  0.00           H  
ATOM   2056  HE2 MET   130      36.102  38.614  52.744  1.00  0.00           H  
ATOM   2057  HE3 MET   130      36.816  40.129  53.154  1.00  0.00           H  
ATOM   2058  N   TYR   131      34.510  44.015  50.004  1.00  0.00           N  
ATOM   2059  CA  TYR   131      33.761  45.035  50.731  1.00  0.00           C  
ATOM   2060  C   TYR   131      32.406  44.515  51.126  1.00  0.00           C  
ATOM   2061  O   TYR   131      31.837  43.688  50.402  1.00  0.00           O  
ATOM   2062  CB  TYR   131      33.614  46.138  49.681  1.00  0.00           C  
ATOM   2063  CG  TYR   131      34.843  47.058  49.454  1.00  0.00           C  
ATOM   2064  CD1 TYR   131      35.270  47.188  48.167  1.00  0.00           C  
ATOM   2065  CE1 TYR   131      36.397  48.054  47.901  1.00  0.00           C  
ATOM   2066  CZ  TYR   131      37.079  48.637  48.987  1.00  0.00           C  
ATOM   2067  OH  TYR   131      38.131  49.432  48.714  1.00  0.00           O  
ATOM   2068  CE2 TYR   131      36.560  48.524  50.319  1.00  0.00           C  
ATOM   2069  CD2 TYR   131      35.472  47.717  50.523  1.00  0.00           C  
ATOM   2070  H   TYR   131      33.927  43.378  49.481  1.00  0.00           H  
ATOM   2071  HA  TYR   131      34.245  45.345  51.657  1.00  0.00           H  
ATOM   2072  HB2 TYR   131      33.329  45.701  48.724  1.00  0.00           H  
ATOM   2073  HB3 TYR   131      32.789  46.785  49.980  1.00  0.00           H  
ATOM   2074  HD1 TYR   131      34.672  46.754  47.380  1.00  0.00           H  
ATOM   2075  HE1 TYR   131      36.702  48.238  46.881  1.00  0.00           H  
ATOM   2076  HH  TYR   131      38.814  49.522  49.383  1.00  0.00           H  
ATOM   2077  HE2 TYR   131      37.035  48.981  51.175  1.00  0.00           H  
ATOM   2078  HD2 TYR   131      35.108  47.690  51.539  1.00  0.00           H  
ATOM   2079  N   GLN   132      31.832  44.869  52.222  1.00  0.00           N  
ATOM   2080  CA  GLN   132      30.439  44.671  52.579  1.00  0.00           C  
ATOM   2081  C   GLN   132      29.536  45.648  51.703  1.00  0.00           C  
ATOM   2082  O   GLN   132      29.033  46.638  52.133  1.00  0.00           O  
ATOM   2083  CB  GLN   132      30.223  44.858  54.072  1.00  0.00           C  
ATOM   2084  CG  GLN   132      31.058  43.818  54.866  1.00  0.00           C  
ATOM   2085  CD  GLN   132      31.007  44.014  56.338  1.00  0.00           C  
ATOM   2086  OE1 GLN   132      30.019  43.703  57.059  1.00  0.00           O  
ATOM   2087  NE2 GLN   132      32.095  44.454  56.899  1.00  0.00           N  
ATOM   2088  H   GLN   132      32.297  45.634  52.691  1.00  0.00           H  
ATOM   2089  HA  GLN   132      30.087  43.684  52.279  1.00  0.00           H  
ATOM   2090  HB2 GLN   132      30.582  45.827  54.419  1.00  0.00           H  
ATOM   2091  HB3 GLN   132      29.155  44.706  54.223  1.00  0.00           H  
ATOM   2092  HG2 GLN   132      30.599  42.849  54.668  1.00  0.00           H  
ATOM   2093  HG3 GLN   132      32.076  43.730  54.487  1.00  0.00           H  
ATOM   2094 HE21 GLN   132      32.987  44.571  56.439  1.00  0.00           H  
ATOM   2095 HE22 GLN   132      32.114  44.691  57.881  1.00  0.00           H  
ATOM   2096  N   LEU   133      29.581  45.448  50.420  1.00  0.00           N  
ATOM   2097  CA  LEU   133      28.951  46.349  49.427  1.00  0.00           C  
ATOM   2098  C   LEU   133      27.371  46.565  49.661  1.00  0.00           C  
ATOM   2099  O   LEU   133      26.824  47.482  49.059  1.00  0.00           O  
ATOM   2100  CB  LEU   133      29.244  45.813  48.022  1.00  0.00           C  
ATOM   2101  CG  LEU   133      30.727  45.928  47.603  1.00  0.00           C  
ATOM   2102  CD1 LEU   133      30.751  45.547  46.163  1.00  0.00           C  
ATOM   2103  CD2 LEU   133      31.279  47.421  47.732  1.00  0.00           C  
ATOM   2104  H   LEU   133      30.235  44.754  50.086  1.00  0.00           H  
ATOM   2105  HA  LEU   133      29.163  47.395  49.647  1.00  0.00           H  
ATOM   2106  HB2 LEU   133      28.968  44.759  48.012  1.00  0.00           H  
ATOM   2107  HB3 LEU   133      28.562  46.322  47.341  1.00  0.00           H  
ATOM   2108  HG  LEU   133      31.388  45.171  48.027  1.00  0.00           H  
ATOM   2109 HD11 LEU   133      30.461  44.497  46.144  1.00  0.00           H  
ATOM   2110 HD12 LEU   133      30.030  46.191  45.660  1.00  0.00           H  
ATOM   2111 HD13 LEU   133      31.782  45.685  45.836  1.00  0.00           H  
ATOM   2112 HD21 LEU   133      31.202  47.720  48.778  1.00  0.00           H  
ATOM   2113 HD22 LEU   133      32.279  47.632  47.353  1.00  0.00           H  
ATOM   2114 HD23 LEU   133      30.583  48.066  47.196  1.00  0.00           H  
ATOM   2115  N   LEU   134      26.677  45.714  50.455  1.00  0.00           N  
ATOM   2116  CA  LEU   134      25.179  45.823  50.382  1.00  0.00           C  
ATOM   2117  C   LEU   134      24.621  47.076  51.107  1.00  0.00           C  
ATOM   2118  O   LEU   134      23.733  47.715  50.670  1.00  0.00           O  
ATOM   2119  CB  LEU   134      24.591  44.489  50.825  1.00  0.00           C  
ATOM   2120  CG  LEU   134      23.089  44.366  50.589  1.00  0.00           C  
ATOM   2121  CD1 LEU   134      22.587  44.402  49.162  1.00  0.00           C  
ATOM   2122  CD2 LEU   134      22.676  42.977  51.139  1.00  0.00           C  
ATOM   2123  H   LEU   134      27.157  44.941  50.893  1.00  0.00           H  
ATOM   2124  HA  LEU   134      24.928  46.026  49.341  1.00  0.00           H  
ATOM   2125  HB2 LEU   134      25.122  43.751  50.225  1.00  0.00           H  
ATOM   2126  HB3 LEU   134      24.718  44.368  51.901  1.00  0.00           H  
ATOM   2127  HG  LEU   134      22.533  45.172  51.068  1.00  0.00           H  
ATOM   2128 HD11 LEU   134      22.877  43.601  48.482  1.00  0.00           H  
ATOM   2129 HD12 LEU   134      21.499  44.443  49.210  1.00  0.00           H  
ATOM   2130 HD13 LEU   134      22.905  45.343  48.711  1.00  0.00           H  
ATOM   2131 HD21 LEU   134      21.632  42.889  50.837  1.00  0.00           H  
ATOM   2132 HD22 LEU   134      23.260  42.200  50.645  1.00  0.00           H  
ATOM   2133 HD23 LEU   134      22.744  43.063  52.224  1.00  0.00           H  
ATOM   2134  N   ASP   135      25.312  47.562  52.144  1.00  0.00           N  
ATOM   2135  CA  ASP   135      25.001  48.893  52.792  1.00  0.00           C  
ATOM   2136  C   ASP   135      25.336  50.092  51.914  1.00  0.00           C  
ATOM   2137  O   ASP   135      24.546  50.980  51.777  1.00  0.00           O  
ATOM   2138  CB  ASP   135      25.748  48.913  54.182  1.00  0.00           C  
ATOM   2139  CG  ASP   135      25.570  47.640  55.033  1.00  0.00           C  
ATOM   2140  OD1 ASP   135      24.412  47.259  55.367  1.00  0.00           O  
ATOM   2141  OD2 ASP   135      26.512  46.894  55.387  1.00  0.00           O1-
ATOM   2142  H   ASP   135      26.050  47.010  52.555  1.00  0.00           H  
ATOM   2143  HA  ASP   135      23.917  48.990  52.857  1.00  0.00           H  
ATOM   2144  HB2 ASP   135      26.772  49.147  53.892  1.00  0.00           H  
ATOM   2145  HB3 ASP   135      25.246  49.732  54.696  1.00  0.00           H  
ATOM   2146  N   ASP   136      26.430  50.099  51.176  1.00  0.00           N  
ATOM   2147  CA  ASP   136      26.759  51.045  50.055  1.00  0.00           C  
ATOM   2148  C   ASP   136      25.738  51.096  48.916  1.00  0.00           C  
ATOM   2149  O   ASP   136      25.412  52.180  48.415  1.00  0.00           O  
ATOM   2150  CB  ASP   136      28.233  50.815  49.430  1.00  0.00           C  
ATOM   2151  CG  ASP   136      29.360  51.126  50.363  1.00  0.00           C  
ATOM   2152  OD1 ASP   136      30.560  51.042  49.984  1.00  0.00           O  
ATOM   2153  OD2 ASP   136      29.077  51.426  51.553  1.00  0.00           O1-
ATOM   2154  H   ASP   136      27.039  49.308  51.334  1.00  0.00           H  
ATOM   2155  HA  ASP   136      26.749  52.076  50.407  1.00  0.00           H  
ATOM   2156  HB2 ASP   136      28.260  49.798  49.039  1.00  0.00           H  
ATOM   2157  HB3 ASP   136      28.399  51.444  48.556  1.00  0.00           H  
ATOM   2158  N   TYR   137      25.129  49.913  48.625  1.00  0.00           N  
ATOM   2159  CA  TYR   137      24.033  49.823  47.609  1.00  0.00           C  
ATOM   2160  C   TYR   137      22.713  50.456  48.214  1.00  0.00           C  
ATOM   2161  O   TYR   137      22.037  51.256  47.576  1.00  0.00           O  
ATOM   2162  CB  TYR   137      23.844  48.318  47.121  1.00  0.00           C  
ATOM   2163  CG  TYR   137      22.694  48.207  46.078  1.00  0.00           C  
ATOM   2164  CD1 TYR   137      22.395  49.226  45.172  1.00  0.00           C  
ATOM   2165  CE1 TYR   137      21.465  49.014  44.127  1.00  0.00           C  
ATOM   2166  CZ  TYR   137      20.644  47.885  44.067  1.00  0.00           C  
ATOM   2167  OH  TYR   137      19.528  47.754  43.232  1.00  0.00           O  
ATOM   2168  CE2 TYR   137      20.992  46.844  44.971  1.00  0.00           C  
ATOM   2169  CD2 TYR   137      22.013  46.987  45.911  1.00  0.00           C  
ATOM   2170  H   TYR   137      25.423  49.153  49.221  1.00  0.00           H  
ATOM   2171  HA  TYR   137      24.334  50.462  46.779  1.00  0.00           H  
ATOM   2172  HB2 TYR   137      24.777  48.049  46.626  1.00  0.00           H  
ATOM   2173  HB3 TYR   137      23.696  47.739  48.033  1.00  0.00           H  
ATOM   2174  HD1 TYR   137      22.899  50.181  45.144  1.00  0.00           H  
ATOM   2175  HE1 TYR   137      21.302  49.787  43.391  1.00  0.00           H  
ATOM   2176  HH  TYR   137      18.993  46.981  43.427  1.00  0.00           H  
ATOM   2177  HE2 TYR   137      20.421  45.930  44.905  1.00  0.00           H  
ATOM   2178  HD2 TYR   137      22.146  46.245  46.685  1.00  0.00           H  
ATOM   2179  N   LYS   138      22.335  50.083  49.439  1.00  0.00           N  
ATOM   2180  CA  LYS   138      21.168  50.607  50.114  1.00  0.00           C  
ATOM   2181  C   LYS   138      21.296  52.050  50.509  1.00  0.00           C  
ATOM   2182  O   LYS   138      20.325  52.768  50.566  1.00  0.00           O  
ATOM   2183  CB  LYS   138      20.729  49.699  51.282  1.00  0.00           C  
ATOM   2184  CG  LYS   138      20.067  48.387  50.908  1.00  0.00           C  
ATOM   2185  CD  LYS   138      19.580  47.649  52.089  1.00  0.00           C  
ATOM   2186  CE  LYS   138      20.445  46.398  52.425  1.00  0.00           C  
ATOM   2187  NZ  LYS   138      19.941  45.705  53.563  1.00  0.00           N1+
ATOM   2188  H   LYS   138      23.060  49.613  49.960  1.00  0.00           H  
ATOM   2189  HA  LYS   138      20.287  50.632  49.472  1.00  0.00           H  
ATOM   2190  HB2 LYS   138      21.570  49.441  51.926  1.00  0.00           H  
ATOM   2191  HB3 LYS   138      19.975  50.264  51.830  1.00  0.00           H  
ATOM   2192  HG2 LYS   138      19.284  48.693  50.215  1.00  0.00           H  
ATOM   2193  HG3 LYS   138      20.783  47.736  50.407  1.00  0.00           H  
ATOM   2194  HD2 LYS   138      19.603  48.350  52.923  1.00  0.00           H  
ATOM   2195  HD3 LYS   138      18.559  47.297  51.941  1.00  0.00           H  
ATOM   2196  HE2 LYS   138      20.494  45.740  51.558  1.00  0.00           H  
ATOM   2197  HE3 LYS   138      21.415  46.770  52.756  1.00  0.00           H  
ATOM   2198  HZ1 LYS   138      18.932  45.687  53.589  1.00  0.00           H  
ATOM   2199  HZ2 LYS   138      20.216  44.734  53.509  1.00  0.00           H  
ATOM   2200  HZ3 LYS   138      20.266  46.093  54.438  1.00  0.00           H  
ATOM   2201  N   GLU   139      22.527  52.546  50.773  1.00  0.00           N  
ATOM   2202  CA  GLU   139      22.904  53.919  50.948  1.00  0.00           C  
ATOM   2203  C   GLU   139      22.913  54.772  49.575  1.00  0.00           C  
ATOM   2204  O   GLU   139      22.760  55.998  49.607  1.00  0.00           O  
ATOM   2205  CB  GLU   139      24.374  53.906  51.494  1.00  0.00           C  
ATOM   2206  CG  GLU   139      24.968  55.263  51.878  1.00  0.00           C  
ATOM   2207  CD  GLU   139      24.089  55.866  53.076  1.00  0.00           C  
ATOM   2208  OE1 GLU   139      23.856  57.104  53.004  1.00  0.00           O  
ATOM   2209  OE2 GLU   139      23.665  55.184  54.018  1.00  0.00           O1-
ATOM   2210  H   GLU   139      23.165  51.763  50.786  1.00  0.00           H  
ATOM   2211  HA  GLU   139      22.313  54.429  51.709  1.00  0.00           H  
ATOM   2212  HB2 GLU   139      24.349  53.260  52.371  1.00  0.00           H  
ATOM   2213  HB3 GLU   139      24.919  53.399  50.698  1.00  0.00           H  
ATOM   2214  HG2 GLU   139      26.010  55.134  52.172  1.00  0.00           H  
ATOM   2215  HG3 GLU   139      24.969  55.964  51.043  1.00  0.00           H  
ATOM   2216  N   GLY   140      22.992  54.122  48.449  1.00  0.00           N  
ATOM   2217  CA  GLY   140      23.089  54.743  47.120  1.00  0.00           C  
ATOM   2218  C   GLY   140      24.478  55.207  46.833  1.00  0.00           C  
ATOM   2219  O   GLY   140      24.719  55.805  45.735  1.00  0.00           O  
ATOM   2220  H   GLY   140      23.227  53.145  48.550  1.00  0.00           H  
ATOM   2221  HA2 GLY   140      22.918  53.999  46.341  1.00  0.00           H  
ATOM   2222  HA3 GLY   140      22.408  55.594  47.117  1.00  0.00           H  
ATOM   2223  N   ASP   141      25.510  54.889  47.659  1.00  0.00           N  
ATOM   2224  CA  ASP   141      26.928  55.099  47.225  1.00  0.00           C  
ATOM   2225  C   ASP   141      27.379  54.130  46.147  1.00  0.00           C  
ATOM   2226  O   ASP   141      28.406  54.387  45.488  1.00  0.00           O  
ATOM   2227  CB  ASP   141      27.782  55.026  48.480  1.00  0.00           C  
ATOM   2228  CG  ASP   141      27.492  56.153  49.542  1.00  0.00           C  
ATOM   2229  OD1 ASP   141      27.959  56.108  50.715  1.00  0.00           O  
ATOM   2230  OD2 ASP   141      26.899  57.212  49.121  1.00  0.00           O1-
ATOM   2231  H   ASP   141      25.311  54.215  48.384  1.00  0.00           H  
ATOM   2232  HA  ASP   141      27.035  56.116  46.848  1.00  0.00           H  
ATOM   2233  HB2 ASP   141      27.644  54.044  48.932  1.00  0.00           H  
ATOM   2234  HB3 ASP   141      28.851  55.128  48.292  1.00  0.00           H  
ATOM   2235  N   LEU   142      26.668  53.062  45.831  1.00  0.00           N  
ATOM   2236  CA  LEU   142      26.897  52.292  44.696  1.00  0.00           C  
ATOM   2237  C   LEU   142      25.595  52.280  43.859  1.00  0.00           C  
ATOM   2238  O   LEU   142      24.501  52.054  44.441  1.00  0.00           O  
ATOM   2239  CB  LEU   142      27.359  50.872  45.222  1.00  0.00           C  
ATOM   2240  CG  LEU   142      27.552  49.698  44.188  1.00  0.00           C  
ATOM   2241  CD1 LEU   142      28.475  48.601  44.809  1.00  0.00           C  
ATOM   2242  CD2 LEU   142      26.277  48.892  43.815  1.00  0.00           C  
ATOM   2243  H   LEU   142      25.806  52.970  46.349  1.00  0.00           H  
ATOM   2244  HA  LEU   142      27.635  52.746  44.035  1.00  0.00           H  
ATOM   2245  HB2 LEU   142      28.311  50.974  45.743  1.00  0.00           H  
ATOM   2246  HB3 LEU   142      26.686  50.493  45.991  1.00  0.00           H  
ATOM   2247  HG  LEU   142      28.027  50.138  43.311  1.00  0.00           H  
ATOM   2248 HD11 LEU   142      28.427  47.661  44.260  1.00  0.00           H  
ATOM   2249 HD12 LEU   142      29.439  49.108  44.869  1.00  0.00           H  
ATOM   2250 HD13 LEU   142      28.163  48.411  45.836  1.00  0.00           H  
ATOM   2251 HD21 LEU   142      26.680  48.305  42.990  1.00  0.00           H  
ATOM   2252 HD22 LEU   142      25.944  48.417  44.738  1.00  0.00           H  
ATOM   2253 HD23 LEU   142      25.543  49.599  43.429  1.00  0.00           H  
ATOM   2254  N   ARG   143      25.662  52.244  42.558  1.00  0.00           N  
ATOM   2255  CA  ARG   143      24.542  52.156  41.607  1.00  0.00           C  
ATOM   2256  C   ARG   143      24.832  51.050  40.600  1.00  0.00           C  
ATOM   2257  O   ARG   143      25.941  50.782  40.152  1.00  0.00           O  
ATOM   2258  CB  ARG   143      24.153  53.489  41.024  1.00  0.00           C  
ATOM   2259  CG  ARG   143      25.246  54.178  40.187  1.00  0.00           C  
ATOM   2260  CD  ARG   143      24.693  55.458  39.698  1.00  0.00           C  
ATOM   2261  NE  ARG   143      25.639  56.110  38.822  1.00  0.00           N  
ATOM   2262  CZ  ARG   143      26.642  56.828  39.164  1.00  0.00           C  
ATOM   2263  NH1 ARG   143      26.811  57.259  40.378  1.00  0.00           N  
ATOM   2264  NH2 ARG   143      27.581  57.048  38.303  1.00  0.00           N1+
ATOM   2265  H   ARG   143      26.604  52.113  42.218  1.00  0.00           H  
ATOM   2266  HA  ARG   143      23.645  51.836  42.137  1.00  0.00           H  
ATOM   2267  HB2 ARG   143      23.238  53.529  40.432  1.00  0.00           H  
ATOM   2268  HB3 ARG   143      23.880  54.112  41.875  1.00  0.00           H  
ATOM   2269  HG2 ARG   143      26.126  54.479  40.756  1.00  0.00           H  
ATOM   2270  HG3 ARG   143      25.513  53.676  39.256  1.00  0.00           H  
ATOM   2271  HD2 ARG   143      23.840  55.208  39.066  1.00  0.00           H  
ATOM   2272  HD3 ARG   143      24.382  56.144  40.486  1.00  0.00           H  
ATOM   2273  HE  ARG   143      25.632  55.874  37.840  1.00  0.00           H  
ATOM   2274 HH11 ARG   143      26.064  57.099  41.040  1.00  0.00           H  
ATOM   2275 HH12 ARG   143      27.678  57.685  40.672  1.00  0.00           H  
ATOM   2276 HH21 ARG   143      27.552  56.645  37.377  1.00  0.00           H  
ATOM   2277 HH22 ARG   143      28.345  57.652  38.571  1.00  0.00           H  
ATOM   2278  N   ILE   144      23.763  50.354  40.273  1.00  0.00           N  
ATOM   2279  CA  ILE   144      23.759  49.316  39.231  1.00  0.00           C  
ATOM   2280  C   ILE   144      23.683  49.895  37.814  1.00  0.00           C  
ATOM   2281  O   ILE   144      22.867  50.766  37.596  1.00  0.00           O  
ATOM   2282  CB  ILE   144      22.609  48.335  39.551  1.00  0.00           C  
ATOM   2283  CG2 ILE   144      22.659  47.168  38.569  1.00  0.00           C  
ATOM   2284  CG1 ILE   144      22.615  47.848  40.980  1.00  0.00           C  
ATOM   2285  CD1 ILE   144      23.811  47.185  41.545  1.00  0.00           C  
ATOM   2286  H   ILE   144      22.814  50.523  40.573  1.00  0.00           H  
ATOM   2287  HA  ILE   144      24.675  48.730  39.303  1.00  0.00           H  
ATOM   2288  HB  ILE   144      21.650  48.849  39.492  1.00  0.00           H  
ATOM   2289 HG21 ILE   144      23.695  46.916  38.342  1.00  0.00           H  
ATOM   2290 HG22 ILE   144      22.022  46.325  38.838  1.00  0.00           H  
ATOM   2291 HG23 ILE   144      22.096  47.578  37.731  1.00  0.00           H  
ATOM   2292 HG12 ILE   144      22.158  48.540  41.688  1.00  0.00           H  
ATOM   2293 HG13 ILE   144      21.892  47.037  40.896  1.00  0.00           H  
ATOM   2294 HD11 ILE   144      24.586  47.952  41.530  1.00  0.00           H  
ATOM   2295 HD12 ILE   144      23.680  46.856  42.576  1.00  0.00           H  
ATOM   2296 HD13 ILE   144      24.086  46.339  40.915  1.00  0.00           H  
ATOM   2297  N   MET   145      24.542  49.454  36.871  1.00  0.00           N  
ATOM   2298  CA  MET   145      24.440  49.951  35.481  1.00  0.00           C  
ATOM   2299  C   MET   145      23.516  49.020  34.716  1.00  0.00           C  
ATOM   2300  O   MET   145      23.356  47.917  35.207  1.00  0.00           O  
ATOM   2301  CB  MET   145      25.858  49.999  34.911  1.00  0.00           C  
ATOM   2302  CG  MET   145      26.466  51.307  35.374  1.00  0.00           C  
ATOM   2303  SD  MET   145      28.299  51.163  34.884  1.00  0.00           S  
ATOM   2304  CE  MET   145      28.284  51.437  33.134  1.00  0.00           C  
ATOM   2305  H   MET   145      25.288  48.844  37.172  1.00  0.00           H  
ATOM   2306  HA  MET   145      23.994  50.945  35.474  1.00  0.00           H  
ATOM   2307  HB2 MET   145      26.370  49.101  35.256  1.00  0.00           H  
ATOM   2308  HB3 MET   145      25.925  50.005  33.823  1.00  0.00           H  
ATOM   2309  HG2 MET   145      26.011  52.182  34.910  1.00  0.00           H  
ATOM   2310  HG3 MET   145      26.248  51.377  36.439  1.00  0.00           H  
ATOM   2311  HE1 MET   145      27.628  50.725  32.634  1.00  0.00           H  
ATOM   2312  HE2 MET   145      27.895  52.439  32.954  1.00  0.00           H  
ATOM   2313  HE3 MET   145      29.245  51.276  32.644  1.00  0.00           H  
ATOM   2314  N   PRO   146      22.850  49.478  33.667  1.00  0.00           N  
ATOM   2315  CA  PRO   146      21.944  48.579  32.889  1.00  0.00           C  
ATOM   2316  C   PRO   146      22.705  47.436  32.225  1.00  0.00           C  
ATOM   2317  O   PRO   146      23.770  47.593  31.570  1.00  0.00           O  
ATOM   2318  CD  PRO   146      22.812  50.813  33.124  1.00  0.00           C  
ATOM   2319  CG  PRO   146      22.274  50.600  31.690  1.00  0.00           C  
ATOM   2320  CB  PRO   146      21.314  49.415  31.843  1.00  0.00           C  
ATOM   2321  HD2 PRO   146      23.812  51.245  33.097  1.00  0.00           H  
ATOM   2322  HD3 PRO   146      22.214  51.554  33.654  1.00  0.00           H  
ATOM   2323  HG2 PRO   146      23.106  50.371  31.025  1.00  0.00           H  
ATOM   2324  HG3 PRO   146      21.867  51.549  31.342  1.00  0.00           H  
ATOM   2325  HB2 PRO   146      21.242  48.810  30.940  1.00  0.00           H  
ATOM   2326  HB3 PRO   146      20.361  49.859  32.130  1.00  0.00           H  
ATOM   2327  HA  PRO   146      21.206  48.153  33.569  1.00  0.00           H  
ATOM   2328  N   ASP   147      22.192  46.223  32.306  1.00  0.00           N  
ATOM   2329  CA  ASP   147      22.816  45.007  31.827  1.00  0.00           C  
ATOM   2330  C   ASP   147      23.031  45.164  30.341  1.00  0.00           C  
ATOM   2331  O   ASP   147      24.142  44.947  29.806  1.00  0.00           O  
ATOM   2332  CB  ASP   147      21.983  43.764  32.268  1.00  0.00           C  
ATOM   2333  CG  ASP   147      21.856  43.680  33.728  1.00  0.00           C  
ATOM   2334  OD1 ASP   147      20.841  43.202  34.193  1.00  0.00           O  
ATOM   2335  OD2 ASP   147      22.818  44.050  34.451  1.00  0.00           O1-
ATOM   2336  H   ASP   147      21.382  46.173  32.908  1.00  0.00           H  
ATOM   2337  HA  ASP   147      23.809  44.889  32.262  1.00  0.00           H  
ATOM   2338  HB2 ASP   147      20.970  43.741  31.866  1.00  0.00           H  
ATOM   2339  HB3 ASP   147      22.544  42.859  32.036  1.00  0.00           H  
ATOM   2340  N   SER   148      22.059  45.495  29.459  1.00  0.00           N  
ATOM   2341  CA  SER   148      20.609  45.785  29.575  1.00  0.00           C  
ATOM   2342  C   SER   148      19.707  44.548  29.501  1.00  0.00           C  
ATOM   2343  O   SER   148      20.062  43.416  29.065  1.00  0.00           O  
ATOM   2344  CB  SER   148      20.376  46.758  28.470  1.00  0.00           C  
ATOM   2345  OG  SER   148      20.655  46.257  27.189  1.00  0.00           O  
ATOM   2346  H   SER   148      22.366  45.610  28.504  1.00  0.00           H  
ATOM   2347  HA  SER   148      20.399  46.379  30.464  1.00  0.00           H  
ATOM   2348  HB2 SER   148      19.390  47.219  28.536  1.00  0.00           H  
ATOM   2349  HB3 SER   148      21.133  47.540  28.529  1.00  0.00           H  
ATOM   2350  HG  SER   148      19.885  45.800  26.842  1.00  0.00           H  
ATOM   2351  N   ASN   149      18.456  44.601  29.979  1.00  0.00           N  
ATOM   2352  CA  ASN   149      17.425  43.547  30.201  1.00  0.00           C  
ATOM   2353  C   ASN   149      17.090  42.819  28.919  1.00  0.00           C  
ATOM   2354  O   ASN   149      16.716  41.634  29.070  1.00  0.00           O  
ATOM   2355  CB  ASN   149      16.217  44.197  30.939  1.00  0.00           C  
ATOM   2356  CG  ASN   149      15.421  45.090  29.958  1.00  0.00           C  
ATOM   2357  OD1 ASN   149      15.980  46.062  29.471  1.00  0.00           O  
ATOM   2358  ND2 ASN   149      14.330  44.694  29.486  1.00  0.00           N  
ATOM   2359  H   ASN   149      18.047  45.500  30.191  1.00  0.00           H  
ATOM   2360  HA  ASN   149      17.902  42.835  30.873  1.00  0.00           H  
ATOM   2361  HB2 ASN   149      15.622  43.402  31.387  1.00  0.00           H  
ATOM   2362  HB3 ASN   149      16.549  44.952  31.652  1.00  0.00           H  
ATOM   2363 HD21 ASN   149      13.934  43.838  29.849  1.00  0.00           H  
ATOM   2364 HD22 ASN   149      13.786  45.235  28.829  1.00  0.00           H  
ATOM   2365  N   ASP   150      17.276  43.372  27.758  1.00  0.00           N  
ATOM   2366  CA  ASP   150      17.208  42.630  26.457  1.00  0.00           C  
ATOM   2367  C   ASP   150      18.438  41.751  26.105  1.00  0.00           C  
ATOM   2368  O   ASP   150      18.333  40.945  25.185  1.00  0.00           O  
ATOM   2369  CB  ASP   150      17.066  43.663  25.361  1.00  0.00           C  
ATOM   2370  CG  ASP   150      18.220  44.641  25.243  1.00  0.00           C  
ATOM   2371  OD1 ASP   150      18.979  44.606  24.242  1.00  0.00           O  
ATOM   2372  OD2 ASP   150      18.481  45.435  26.172  1.00  0.00           O1-
ATOM   2373  H   ASP   150      17.539  44.347  27.778  1.00  0.00           H  
ATOM   2374  HA  ASP   150      16.234  42.140  26.419  1.00  0.00           H  
ATOM   2375  HB2 ASP   150      16.958  43.272  24.349  1.00  0.00           H  
ATOM   2376  HB3 ASP   150      16.152  44.187  25.642  1.00  0.00           H  
ATOM   2377  N   SER   151      19.564  41.775  26.809  1.00  0.00           N  
ATOM   2378  CA  SER   151      20.730  40.869  26.562  1.00  0.00           C  
ATOM   2379  C   SER   151      20.585  39.424  26.970  1.00  0.00           C  
ATOM   2380  O   SER   151      21.139  38.570  26.275  1.00  0.00           O  
ATOM   2381  CB  SER   151      21.990  41.588  27.008  1.00  0.00           C  
ATOM   2382  OG  SER   151      22.063  41.649  28.457  1.00  0.00           O  
ATOM   2383  H   SER   151      19.613  42.358  27.633  1.00  0.00           H  
ATOM   2384  HA  SER   151      20.813  40.810  25.477  1.00  0.00           H  
ATOM   2385  HB2 SER   151      22.850  41.130  26.520  1.00  0.00           H  
ATOM   2386  HB3 SER   151      21.966  42.600  26.602  1.00  0.00           H  
ATOM   2387  HG  SER   151      21.346  42.256  28.652  1.00  0.00           H  
ATOM   2388  N   PRO   152      19.897  39.042  28.036  1.00  0.00           N  
ATOM   2389  CA  PRO   152      19.764  37.661  28.443  1.00  0.00           C  
ATOM   2390  C   PRO   152      19.087  36.717  27.363  1.00  0.00           C  
ATOM   2391  O   PRO   152      19.764  35.614  27.159  1.00  0.00           O  
ATOM   2392  CD  PRO   152      19.450  39.831  29.159  1.00  0.00           C  
ATOM   2393  CG  PRO   152      19.606  38.842  30.324  1.00  0.00           C  
ATOM   2394  CB  PRO   152      19.010  37.582  29.723  1.00  0.00           C  
ATOM   2395  HD2 PRO   152      18.386  40.065  29.117  1.00  0.00           H  
ATOM   2396  HD3 PRO   152      20.015  40.751  29.312  1.00  0.00           H  
ATOM   2397  HG2 PRO   152      19.121  39.237  31.217  1.00  0.00           H  
ATOM   2398  HG3 PRO   152      20.647  38.632  30.572  1.00  0.00           H  
ATOM   2399  HB2 PRO   152      17.927  37.679  29.648  1.00  0.00           H  
ATOM   2400  HB3 PRO   152      19.438  36.677  30.155  1.00  0.00           H  
ATOM   2401  HA  PRO   152      20.728  37.201  28.663  1.00  0.00           H  
ATOM   2402  N   PRO   153      18.002  37.035  26.627  1.00  0.00           N  
ATOM   2403  CA  PRO   153      17.603  36.326  25.415  1.00  0.00           C  
ATOM   2404  C   PRO   153      18.547  36.360  24.237  1.00  0.00           C  
ATOM   2405  O   PRO   153      18.447  35.550  23.306  1.00  0.00           O  
ATOM   2406  CD  PRO   153      16.938  37.885  27.112  1.00  0.00           C  
ATOM   2407  CG  PRO   153      15.904  37.968  25.958  1.00  0.00           C  
ATOM   2408  CB  PRO   153      16.150  36.734  25.139  1.00  0.00           C  
ATOM   2409  HD2 PRO   153      17.252  38.860  27.485  1.00  0.00           H  
ATOM   2410  HD3 PRO   153      16.525  37.371  27.980  1.00  0.00           H  
ATOM   2411  HG2 PRO   153      16.034  38.790  25.255  1.00  0.00           H  
ATOM   2412  HG3 PRO   153      14.873  38.082  26.295  1.00  0.00           H  
ATOM   2413  HB2 PRO   153      16.028  36.960  24.080  1.00  0.00           H  
ATOM   2414  HB3 PRO   153      15.527  35.874  25.386  1.00  0.00           H  
ATOM   2415  HA  PRO   153      17.561  35.265  25.663  1.00  0.00           H  
ATOM   2416  N   ALA   154      19.538  37.216  24.294  1.00  0.00           N  
ATOM   2417  CA  ALA   154      20.544  37.316  23.192  1.00  0.00           C  
ATOM   2418  C   ALA   154      21.690  36.344  23.407  1.00  0.00           C  
ATOM   2419  O   ALA   154      22.461  35.984  22.525  1.00  0.00           O  
ATOM   2420  CB  ALA   154      21.068  38.757  23.159  1.00  0.00           C  
ATOM   2421  H   ALA   154      19.510  37.951  24.986  1.00  0.00           H  
ATOM   2422  HA  ALA   154      20.040  36.997  22.280  1.00  0.00           H  
ATOM   2423  HB1 ALA   154      21.612  38.971  22.239  1.00  0.00           H  
ATOM   2424  HB2 ALA   154      20.272  39.478  23.347  1.00  0.00           H  
ATOM   2425  HB3 ALA   154      21.793  38.957  23.948  1.00  0.00           H  
ATOM   2426  N   GLU   155      21.857  35.760  24.630  1.00  0.00           N  
ATOM   2427  CA  GLU   155      22.816  34.742  25.051  1.00  0.00           C  
ATOM   2428  C   GLU   155      22.365  33.278  24.521  1.00  0.00           C  
ATOM   2429  O   GLU   155      21.155  32.987  24.406  1.00  0.00           O  
ATOM   2430  CB  GLU   155      22.988  34.811  26.609  1.00  0.00           C  
ATOM   2431  CG  GLU   155      24.049  33.890  27.163  1.00  0.00           C  
ATOM   2432  CD  GLU   155      25.493  34.150  26.543  1.00  0.00           C  
ATOM   2433  OE1 GLU   155      26.372  34.551  27.295  1.00  0.00           O  
ATOM   2434  OE2 GLU   155      25.712  33.722  25.359  1.00  0.00           O1-
ATOM   2435  H   GLU   155      21.247  36.019  25.392  1.00  0.00           H  
ATOM   2436  HA  GLU   155      23.760  34.871  24.521  1.00  0.00           H  
ATOM   2437  HB2 GLU   155      23.263  35.841  26.833  1.00  0.00           H  
ATOM   2438  HB3 GLU   155      22.061  34.511  27.097  1.00  0.00           H  
ATOM   2439  HG2 GLU   155      24.149  33.858  28.248  1.00  0.00           H  
ATOM   2440  HG3 GLU   155      23.744  32.864  26.956  1.00  0.00           H  
ATOM   2441  N   ARG   156      23.295  32.388  24.067  1.00  0.00           N  
ATOM   2442  CA  ARG   156      22.944  31.075  23.413  1.00  0.00           C  
ATOM   2443  C   ARG   156      22.426  30.093  24.469  1.00  0.00           C  
ATOM   2444  O   ARG   156      22.898  30.016  25.590  1.00  0.00           O  
ATOM   2445  CB  ARG   156      24.048  30.515  22.494  1.00  0.00           C  
ATOM   2446  CG  ARG   156      24.469  31.388  21.306  1.00  0.00           C  
ATOM   2447  CD  ARG   156      23.523  31.603  20.199  1.00  0.00           C  
ATOM   2448  NE  ARG   156      22.950  30.326  19.717  1.00  0.00           N  
ATOM   2449  CZ  ARG   156      23.327  29.639  18.638  1.00  0.00           C  
ATOM   2450  NH1 ARG   156      24.159  30.140  17.796  1.00  0.00           N  
ATOM   2451  NH2 ARG   156      22.907  28.458  18.514  1.00  0.00           N1+
ATOM   2452  H   ARG   156      24.262  32.464  24.347  1.00  0.00           H  
ATOM   2453  HA  ARG   156      22.080  31.332  22.800  1.00  0.00           H  
ATOM   2454  HB2 ARG   156      24.918  30.397  23.140  1.00  0.00           H  
ATOM   2455  HB3 ARG   156      23.677  29.539  22.183  1.00  0.00           H  
ATOM   2456  HG2 ARG   156      24.694  32.336  21.795  1.00  0.00           H  
ATOM   2457  HG3 ARG   156      25.386  30.925  20.942  1.00  0.00           H  
ATOM   2458  HD2 ARG   156      22.694  32.155  20.643  1.00  0.00           H  
ATOM   2459  HD3 ARG   156      23.967  32.102  19.337  1.00  0.00           H  
ATOM   2460  HE  ARG   156      22.190  29.902  20.229  1.00  0.00           H  
ATOM   2461 HH11 ARG   156      24.630  30.983  18.092  1.00  0.00           H  
ATOM   2462 HH12 ARG   156      24.452  29.568  17.017  1.00  0.00           H  
ATOM   2463 HH21 ARG   156      22.325  28.042  19.227  1.00  0.00           H  
ATOM   2464 HH22 ARG   156      23.202  27.998  17.664  1.00  0.00           H  
ATOM   2465  N   GLU   157      21.608  29.205  23.955  1.00  0.00           N  
ATOM   2466  CA  GLU   157      20.902  28.036  24.642  1.00  0.00           C  
ATOM   2467  C   GLU   157      21.871  26.989  25.271  1.00  0.00           C  
ATOM   2468  O   GLU   157      23.050  26.912  24.936  1.00  0.00           O  
ATOM   2469  CB  GLU   157      20.091  27.289  23.588  1.00  0.00           C  
ATOM   2470  CG  GLU   157      20.671  26.583  22.338  1.00  0.00           C  
ATOM   2471  CD  GLU   157      21.312  27.417  21.286  1.00  0.00           C  
ATOM   2472  OE1 GLU   157      21.230  28.676  21.172  1.00  0.00           O  
ATOM   2473  OE2 GLU   157      21.964  26.744  20.452  1.00  0.00           O1-
ATOM   2474  H   GLU   157      21.400  29.186  22.966  1.00  0.00           H  
ATOM   2475  HA  GLU   157      20.168  28.400  25.361  1.00  0.00           H  
ATOM   2476  HB2 GLU   157      19.497  26.558  24.135  1.00  0.00           H  
ATOM   2477  HB3 GLU   157      19.248  27.904  23.272  1.00  0.00           H  
ATOM   2478  HG2 GLU   157      21.448  25.945  22.759  1.00  0.00           H  
ATOM   2479  HG3 GLU   157      19.961  25.953  21.802  1.00  0.00           H  
ATOM   2480  N   PRO   158      21.499  26.154  26.233  1.00  0.00           N  
ATOM   2481  CA  PRO   158      22.380  25.086  26.787  1.00  0.00           C  
ATOM   2482  C   PRO   158      22.700  24.003  25.730  1.00  0.00           C  
ATOM   2483  O   PRO   158      21.767  23.696  24.969  1.00  0.00           O  
ATOM   2484  CD  PRO   158      20.224  26.205  27.029  1.00  0.00           C  
ATOM   2485  CG  PRO   158      20.530  25.482  28.324  1.00  0.00           C  
ATOM   2486  CB  PRO   158      21.555  24.482  27.886  1.00  0.00           C  
ATOM   2487  HD2 PRO   158      19.477  25.622  26.490  1.00  0.00           H  
ATOM   2488  HD3 PRO   158      19.755  27.188  27.071  1.00  0.00           H  
ATOM   2489  HG2 PRO   158      19.598  25.068  28.710  1.00  0.00           H  
ATOM   2490  HG3 PRO   158      20.878  26.269  28.994  1.00  0.00           H  
ATOM   2491  HB2 PRO   158      21.113  23.563  27.503  1.00  0.00           H  
ATOM   2492  HB3 PRO   158      22.264  24.194  28.663  1.00  0.00           H  
ATOM   2493  HA  PRO   158      23.315  25.529  27.131  1.00  0.00           H  
ATOM   2494  N   GLY   159      23.876  23.414  25.845  1.00  0.00           N  
ATOM   2495  CA  GLY   159      24.472  22.266  25.196  1.00  0.00           C  
ATOM   2496  C   GLY   159      25.586  22.762  24.246  1.00  0.00           C  
ATOM   2497  O   GLY   159      25.695  23.929  23.888  1.00  0.00           O  
ATOM   2498  H   GLY   159      24.462  23.804  26.569  1.00  0.00           H  
ATOM   2499  HA2 GLY   159      24.925  21.615  25.943  1.00  0.00           H  
ATOM   2500  HA3 GLY   159      23.707  21.628  24.753  1.00  0.00           H  
ATOM   2501  N   GLU   160      26.499  21.889  23.932  1.00  0.00           N  
ATOM   2502  CA  GLU   160      27.737  22.292  23.153  1.00  0.00           C  
ATOM   2503  C   GLU   160      28.629  23.478  23.712  1.00  0.00           C  
ATOM   2504  O   GLU   160      28.998  24.358  22.945  1.00  0.00           O  
ATOM   2505  CB  GLU   160      27.513  22.468  21.593  1.00  0.00           C  
ATOM   2506  CG  GLU   160      26.810  21.295  20.868  1.00  0.00           C  
ATOM   2507  CD  GLU   160      27.574  20.003  20.805  1.00  0.00           C  
ATOM   2508  OE1 GLU   160      28.781  19.996  21.142  1.00  0.00           O  
ATOM   2509  OE2 GLU   160      26.962  18.954  20.418  1.00  0.00           O1-
ATOM   2510  H   GLU   160      26.328  20.894  23.978  1.00  0.00           H  
ATOM   2511  HA  GLU   160      28.429  21.451  23.207  1.00  0.00           H  
ATOM   2512  HB2 GLU   160      26.776  23.265  21.492  1.00  0.00           H  
ATOM   2513  HB3 GLU   160      28.437  22.752  21.089  1.00  0.00           H  
ATOM   2514  HG2 GLU   160      25.813  21.146  21.282  1.00  0.00           H  
ATOM   2515  HG3 GLU   160      26.584  21.713  19.887  1.00  0.00           H  
ATOM   2516  N   VAL   161      28.824  23.474  25.004  1.00  0.00           N  
ATOM   2517  CA  VAL   161      29.558  24.527  25.705  1.00  0.00           C  
ATOM   2518  C   VAL   161      31.022  24.304  25.762  1.00  0.00           C  
ATOM   2519  O   VAL   161      31.480  23.131  25.918  1.00  0.00           O  
ATOM   2520  CB  VAL   161      28.974  24.777  27.081  1.00  0.00           C  
ATOM   2521  CG1 VAL   161      29.670  25.831  28.034  1.00  0.00           C  
ATOM   2522  CG2 VAL   161      27.553  25.201  26.970  1.00  0.00           C  
ATOM   2523  H   VAL   161      28.537  22.691  25.575  1.00  0.00           H  
ATOM   2524  HA  VAL   161      29.377  25.460  25.172  1.00  0.00           H  
ATOM   2525  HB  VAL   161      28.978  23.819  27.601  1.00  0.00           H  
ATOM   2526 HG11 VAL   161      29.079  25.998  28.933  1.00  0.00           H  
ATOM   2527 HG12 VAL   161      30.622  25.419  28.369  1.00  0.00           H  
ATOM   2528 HG13 VAL   161      29.718  26.798  27.533  1.00  0.00           H  
ATOM   2529 HG21 VAL   161      27.180  25.467  27.959  1.00  0.00           H  
ATOM   2530 HG22 VAL   161      27.491  25.949  26.179  1.00  0.00           H  
ATOM   2531 HG23 VAL   161      26.843  24.414  26.715  1.00  0.00           H  
ATOM   2532  N   VAL   162      31.768  25.349  25.530  1.00  0.00           N  
ATOM   2533  CA  VAL   162      33.208  25.209  25.524  1.00  0.00           C  
ATOM   2534  C   VAL   162      33.789  25.087  26.971  1.00  0.00           C  
ATOM   2535  O   VAL   162      33.255  25.680  27.884  1.00  0.00           O  
ATOM   2536  CB  VAL   162      33.833  26.337  24.679  1.00  0.00           C  
ATOM   2537  CG1 VAL   162      33.974  27.652  25.471  1.00  0.00           C  
ATOM   2538  CG2 VAL   162      35.193  25.901  24.305  1.00  0.00           C  
ATOM   2539  H   VAL   162      31.311  26.239  25.394  1.00  0.00           H  
ATOM   2540  HA  VAL   162      33.480  24.278  25.028  1.00  0.00           H  
ATOM   2541  HB  VAL   162      33.255  26.551  23.781  1.00  0.00           H  
ATOM   2542 HG11 VAL   162      32.945  27.961  25.652  1.00  0.00           H  
ATOM   2543 HG12 VAL   162      34.623  27.534  26.338  1.00  0.00           H  
ATOM   2544 HG13 VAL   162      34.509  28.306  24.782  1.00  0.00           H  
ATOM   2545 HG21 VAL   162      35.796  25.870  25.212  1.00  0.00           H  
ATOM   2546 HG22 VAL   162      35.215  24.991  23.706  1.00  0.00           H  
ATOM   2547 HG23 VAL   162      35.695  26.684  23.737  1.00  0.00           H  
ATOM   2548  N   ASP   163      34.836  24.288  27.095  1.00  0.00           N  
ATOM   2549  CA  ASP   163      35.680  23.996  28.222  1.00  0.00           C  
ATOM   2550  C   ASP   163      36.478  25.223  28.752  1.00  0.00           C  
ATOM   2551  O   ASP   163      36.894  26.095  27.977  1.00  0.00           O  
ATOM   2552  CB  ASP   163      36.571  22.721  27.955  1.00  0.00           C  
ATOM   2553  CG  ASP   163      37.359  22.756  26.659  1.00  0.00           C  
ATOM   2554  OD1 ASP   163      38.468  22.209  26.637  1.00  0.00           O  
ATOM   2555  OD2 ASP   163      37.059  23.421  25.659  1.00  0.00           O1-
ATOM   2556  H   ASP   163      35.025  23.763  26.253  1.00  0.00           H  
ATOM   2557  HA  ASP   163      35.027  23.845  29.082  1.00  0.00           H  
ATOM   2558  HB2 ASP   163      37.220  22.632  28.827  1.00  0.00           H  
ATOM   2559  HB3 ASP   163      35.906  21.857  27.966  1.00  0.00           H  
ATOM   2560  N   SER   164      36.725  25.195  30.076  1.00  0.00           N  
ATOM   2561  CA  SER   164      37.364  26.162  30.903  1.00  0.00           C  
ATOM   2562  C   SER   164      38.832  26.453  30.492  1.00  0.00           C  
ATOM   2563  O   SER   164      39.485  25.622  29.888  1.00  0.00           O  
ATOM   2564  CB  SER   164      37.203  25.775  32.454  1.00  0.00           C  
ATOM   2565  OG  SER   164      38.060  26.546  33.274  1.00  0.00           O  
ATOM   2566  H   SER   164      36.210  24.463  30.543  1.00  0.00           H  
ATOM   2567  HA  SER   164      36.773  27.053  30.689  1.00  0.00           H  
ATOM   2568  HB2 SER   164      36.154  25.793  32.752  1.00  0.00           H  
ATOM   2569  HB3 SER   164      37.476  24.737  32.639  1.00  0.00           H  
ATOM   2570  HG  SER   164      37.993  26.294  34.198  1.00  0.00           H  
ATOM   2571  N   LEU   165      39.316  27.643  30.813  1.00  0.00           N  
ATOM   2572  CA  LEU   165      40.732  27.989  30.774  1.00  0.00           C  
ATOM   2573  C   LEU   165      41.509  27.806  32.099  1.00  0.00           C  
ATOM   2574  O   LEU   165      42.728  27.909  32.121  1.00  0.00           O  
ATOM   2575  CB  LEU   165      40.882  29.443  30.321  1.00  0.00           C  
ATOM   2576  CG  LEU   165      40.460  29.590  28.839  1.00  0.00           C  
ATOM   2577  CD1 LEU   165      40.245  31.013  28.230  1.00  0.00           C  
ATOM   2578  CD2 LEU   165      41.495  28.991  27.925  1.00  0.00           C  
ATOM   2579  H   LEU   165      38.642  28.297  31.185  1.00  0.00           H  
ATOM   2580  HA  LEU   165      41.251  27.422  30.002  1.00  0.00           H  
ATOM   2581  HB2 LEU   165      40.117  29.967  30.894  1.00  0.00           H  
ATOM   2582  HB3 LEU   165      41.912  29.771  30.461  1.00  0.00           H  
ATOM   2583  HG  LEU   165      39.427  29.246  28.782  1.00  0.00           H  
ATOM   2584 HD11 LEU   165      39.830  30.930  27.225  1.00  0.00           H  
ATOM   2585 HD12 LEU   165      39.594  31.585  28.890  1.00  0.00           H  
ATOM   2586 HD13 LEU   165      41.174  31.550  28.039  1.00  0.00           H  
ATOM   2587 HD21 LEU   165      42.511  29.320  28.142  1.00  0.00           H  
ATOM   2588 HD22 LEU   165      41.491  27.909  28.055  1.00  0.00           H  
ATOM   2589 HD23 LEU   165      41.208  29.152  26.886  1.00  0.00           H  
ATOM   2590  N   VAL   166      40.837  27.477  33.235  1.00  0.00           N  
ATOM   2591  CA  VAL   166      41.547  27.165  34.532  1.00  0.00           C  
ATOM   2592  C   VAL   166      42.585  26.043  34.285  1.00  0.00           C  
ATOM   2593  O   VAL   166      42.312  24.931  33.827  1.00  0.00           O  
ATOM   2594  CB  VAL   166      40.547  26.772  35.751  1.00  0.00           C  
ATOM   2595  CG1 VAL   166      41.311  26.443  37.012  1.00  0.00           C  
ATOM   2596  CG2 VAL   166      39.493  27.948  35.931  1.00  0.00           C  
ATOM   2597  H   VAL   166      39.838  27.364  33.136  1.00  0.00           H  
ATOM   2598  HA  VAL   166      42.174  27.974  34.905  1.00  0.00           H  
ATOM   2599  HB  VAL   166      40.035  25.845  35.489  1.00  0.00           H  
ATOM   2600 HG11 VAL   166      40.524  26.337  37.758  1.00  0.00           H  
ATOM   2601 HG12 VAL   166      41.918  25.538  37.000  1.00  0.00           H  
ATOM   2602 HG13 VAL   166      41.929  27.332  37.142  1.00  0.00           H  
ATOM   2603 HG21 VAL   166      38.938  27.649  36.820  1.00  0.00           H  
ATOM   2604 HG22 VAL   166      40.014  28.815  36.337  1.00  0.00           H  
ATOM   2605 HG23 VAL   166      38.834  28.209  35.103  1.00  0.00           H  
ATOM   2606  N   GLY   167      43.823  26.236  34.706  1.00  0.00           N  
ATOM   2607  CA  GLY   167      45.029  25.276  34.574  1.00  0.00           C  
ATOM   2608  C   GLY   167      46.032  25.701  33.446  1.00  0.00           C  
ATOM   2609  O   GLY   167      47.170  25.162  33.459  1.00  0.00           O  
ATOM   2610  H   GLY   167      44.079  27.080  35.199  1.00  0.00           H  
ATOM   2611  HA2 GLY   167      45.571  25.207  35.517  1.00  0.00           H  
ATOM   2612  HA3 GLY   167      44.727  24.242  34.410  1.00  0.00           H  
ATOM   2613  N   LYS   168      45.681  26.671  32.536  1.00  0.00           N  
ATOM   2614  CA  LYS   168      46.453  27.405  31.537  1.00  0.00           C  
ATOM   2615  C   LYS   168      47.331  28.414  32.348  1.00  0.00           C  
ATOM   2616  O   LYS   168      46.897  29.030  33.312  1.00  0.00           O  
ATOM   2617  CB  LYS   168      45.451  28.117  30.650  1.00  0.00           C  
ATOM   2618  CG  LYS   168      46.122  29.007  29.596  1.00  0.00           C  
ATOM   2619  CD  LYS   168      45.934  28.446  28.226  1.00  0.00           C  
ATOM   2620  CE  LYS   168      46.468  29.382  27.176  1.00  0.00           C  
ATOM   2621  NZ  LYS   168      46.557  28.674  25.864  1.00  0.00           N1+
ATOM   2622  H   LYS   168      44.687  26.834  32.471  1.00  0.00           H  
ATOM   2623  HA  LYS   168      47.030  26.622  31.044  1.00  0.00           H  
ATOM   2624  HB2 LYS   168      44.789  27.378  30.200  1.00  0.00           H  
ATOM   2625  HB3 LYS   168      44.793  28.673  31.319  1.00  0.00           H  
ATOM   2626  HG2 LYS   168      45.571  29.935  29.745  1.00  0.00           H  
ATOM   2627  HG3 LYS   168      47.171  29.185  29.834  1.00  0.00           H  
ATOM   2628  HD2 LYS   168      46.582  27.570  28.193  1.00  0.00           H  
ATOM   2629  HD3 LYS   168      44.894  28.314  27.926  1.00  0.00           H  
ATOM   2630  HE2 LYS   168      45.860  30.286  27.149  1.00  0.00           H  
ATOM   2631  HE3 LYS   168      47.459  29.678  27.520  1.00  0.00           H  
ATOM   2632  HZ1 LYS   168      45.648  28.315  25.611  1.00  0.00           H  
ATOM   2633  HZ2 LYS   168      46.695  29.336  25.113  1.00  0.00           H  
ATOM   2634  HZ3 LYS   168      47.318  28.023  25.997  1.00  0.00           H  
ATOM   2635  N   GLN   169      48.602  28.588  31.918  1.00  0.00           N  
ATOM   2636  CA  GLN   169      49.458  29.606  32.515  1.00  0.00           C  
ATOM   2637  C   GLN   169      49.313  30.973  31.834  1.00  0.00           C  
ATOM   2638  O   GLN   169      48.984  30.986  30.614  1.00  0.00           O  
ATOM   2639  CB  GLN   169      50.945  29.100  32.441  1.00  0.00           C  
ATOM   2640  CG  GLN   169      51.044  27.962  33.422  1.00  0.00           C  
ATOM   2641  CD  GLN   169      52.388  27.369  33.397  1.00  0.00           C  
ATOM   2642  OE1 GLN   169      53.253  27.740  32.645  1.00  0.00           O  
ATOM   2643  NE2 GLN   169      52.743  26.368  34.173  1.00  0.00           N  
ATOM   2644  H   GLN   169      49.007  27.943  31.255  1.00  0.00           H  
ATOM   2645  HA  GLN   169      49.192  29.722  33.565  1.00  0.00           H  
ATOM   2646  HB2 GLN   169      51.040  28.681  31.439  1.00  0.00           H  
ATOM   2647  HB3 GLN   169      51.691  29.851  32.697  1.00  0.00           H  
ATOM   2648  HG2 GLN   169      50.849  28.327  34.430  1.00  0.00           H  
ATOM   2649  HG3 GLN   169      50.396  27.112  33.208  1.00  0.00           H  
ATOM   2650 HE21 GLN   169      52.128  26.000  34.883  1.00  0.00           H  
ATOM   2651 HE22 GLN   169      53.631  25.914  34.007  1.00  0.00           H  
ATOM   2652  N   VAL   170      49.619  32.065  32.574  1.00  0.00           N  
ATOM   2653  CA  VAL   170      49.559  33.449  32.080  1.00  0.00           C  
ATOM   2654  C   VAL   170      50.941  34.032  32.247  1.00  0.00           C  
ATOM   2655  O   VAL   170      51.708  33.803  33.167  1.00  0.00           O  
ATOM   2656  CB  VAL   170      48.395  34.279  32.684  1.00  0.00           C  
ATOM   2657  CG1 VAL   170      47.010  33.583  32.404  1.00  0.00           C  
ATOM   2658  CG2 VAL   170      48.746  34.422  34.162  1.00  0.00           C  
ATOM   2659  H   VAL   170      49.840  31.927  33.550  1.00  0.00           H  
ATOM   2660  HA  VAL   170      49.516  33.467  30.991  1.00  0.00           H  
ATOM   2661  HB  VAL   170      48.483  35.209  32.121  1.00  0.00           H  
ATOM   2662 HG11 VAL   170      46.883  32.825  33.177  1.00  0.00           H  
ATOM   2663 HG12 VAL   170      46.332  34.422  32.563  1.00  0.00           H  
ATOM   2664 HG13 VAL   170      46.886  33.180  31.399  1.00  0.00           H  
ATOM   2665 HG21 VAL   170      47.861  34.935  34.539  1.00  0.00           H  
ATOM   2666 HG22 VAL   170      48.904  33.562  34.813  1.00  0.00           H  
ATOM   2667 HG23 VAL   170      49.537  35.161  34.287  1.00  0.00           H  
ATOM   2668  N   GLU   171      51.441  34.771  31.211  1.00  0.00           N  
ATOM   2669  CA  GLU   171      52.826  35.191  31.065  1.00  0.00           C  
ATOM   2670  C   GLU   171      53.019  36.429  30.132  1.00  0.00           C  
ATOM   2671  O   GLU   171      52.358  36.555  29.133  1.00  0.00           O  
ATOM   2672  CB  GLU   171      53.813  34.029  30.615  1.00  0.00           C  
ATOM   2673  CG  GLU   171      53.623  33.482  29.166  1.00  0.00           C  
ATOM   2674  CD  GLU   171      52.291  32.754  28.791  1.00  0.00           C  
ATOM   2675  OE1 GLU   171      51.417  33.323  28.131  1.00  0.00           O  
ATOM   2676  OE2 GLU   171      52.230  31.529  29.134  1.00  0.00           O1-
ATOM   2677  H   GLU   171      50.899  34.914  30.371  1.00  0.00           H  
ATOM   2678  HA  GLU   171      53.266  35.513  32.008  1.00  0.00           H  
ATOM   2679  HB2 GLU   171      54.782  34.517  30.722  1.00  0.00           H  
ATOM   2680  HB3 GLU   171      53.831  33.204  31.327  1.00  0.00           H  
ATOM   2681  HG2 GLU   171      53.878  34.301  28.493  1.00  0.00           H  
ATOM   2682  HG3 GLU   171      54.454  32.783  29.066  1.00  0.00           H  
ATOM   2683  N   TYR   172      53.993  37.210  30.415  1.00  0.00           N  
ATOM   2684  CA  TYR   172      54.447  38.331  29.576  1.00  0.00           C  
ATOM   2685  C   TYR   172      55.926  38.782  30.002  1.00  0.00           C  
ATOM   2686  O   TYR   172      56.497  38.195  30.947  1.00  0.00           O  
ATOM   2687  CB  TYR   172      53.373  39.475  29.796  1.00  0.00           C  
ATOM   2688  CG  TYR   172      53.326  40.218  31.192  1.00  0.00           C  
ATOM   2689  CD1 TYR   172      53.950  41.493  31.257  1.00  0.00           C  
ATOM   2690  CE1 TYR   172      54.030  42.272  32.463  1.00  0.00           C  
ATOM   2691  CZ  TYR   172      53.468  41.661  33.592  1.00  0.00           C  
ATOM   2692  OH  TYR   172      53.508  42.308  34.775  1.00  0.00           O  
ATOM   2693  CE2 TYR   172      52.744  40.478  33.512  1.00  0.00           C  
ATOM   2694  CD2 TYR   172      52.673  39.734  32.335  1.00  0.00           C  
ATOM   2695  H   TYR   172      54.579  36.995  31.209  1.00  0.00           H  
ATOM   2696  HA  TYR   172      54.556  38.022  28.537  1.00  0.00           H  
ATOM   2697  HB2 TYR   172      53.513  40.230  29.022  1.00  0.00           H  
ATOM   2698  HB3 TYR   172      52.384  39.163  29.463  1.00  0.00           H  
ATOM   2699  HD1 TYR   172      54.521  41.851  30.413  1.00  0.00           H  
ATOM   2700  HE1 TYR   172      54.600  43.189  32.507  1.00  0.00           H  
ATOM   2701  HH  TYR   172      53.514  43.263  34.684  1.00  0.00           H  
ATOM   2702  HE2 TYR   172      52.345  40.037  34.413  1.00  0.00           H  
ATOM   2703  HD2 TYR   172      52.122  38.805  32.298  1.00  0.00           H  
ATOM   2704  N   ALA   173      56.509  39.817  29.382  1.00  0.00           N  
ATOM   2705  CA  ALA   173      57.772  40.562  29.637  1.00  0.00           C  
ATOM   2706  C   ALA   173      57.524  42.029  30.121  1.00  0.00           C  
ATOM   2707  O   ALA   173      56.555  42.697  29.659  1.00  0.00           O  
ATOM   2708  CB  ALA   173      58.758  40.572  28.411  1.00  0.00           C  
ATOM   2709  H   ALA   173      55.968  40.243  28.643  1.00  0.00           H  
ATOM   2710  HA  ALA   173      58.151  40.049  30.521  1.00  0.00           H  
ATOM   2711  HB1 ALA   173      59.349  39.657  28.406  1.00  0.00           H  
ATOM   2712  HB2 ALA   173      58.180  40.707  27.496  1.00  0.00           H  
ATOM   2713  HB3 ALA   173      59.441  41.418  28.488  1.00  0.00           H  
ATOM   2714  N   LYS   174      58.385  42.472  31.053  1.00  0.00           N  
ATOM   2715  CA  LYS   174      58.415  43.871  31.553  1.00  0.00           C  
ATOM   2716  C   LYS   174      58.902  44.858  30.525  1.00  0.00           C  
ATOM   2717  O   LYS   174      58.998  44.529  29.367  1.00  0.00           O  
ATOM   2718  CB  LYS   174      59.387  43.760  32.770  1.00  0.00           C  
ATOM   2719  CG  LYS   174      58.761  42.895  33.873  1.00  0.00           C  
ATOM   2720  CD  LYS   174      59.669  42.829  35.171  1.00  0.00           C  
ATOM   2721  CE  LYS   174      59.696  44.042  36.071  1.00  0.00           C  
ATOM   2722  NZ  LYS   174      60.703  43.850  37.212  1.00  0.00           N1+
ATOM   2723  H   LYS   174      59.057  41.842  31.469  1.00  0.00           H  
ATOM   2724  HA  LYS   174      57.402  44.154  31.837  1.00  0.00           H  
ATOM   2725  HB2 LYS   174      60.311  43.306  32.413  1.00  0.00           H  
ATOM   2726  HB3 LYS   174      59.559  44.779  33.114  1.00  0.00           H  
ATOM   2727  HG2 LYS   174      57.705  43.091  34.056  1.00  0.00           H  
ATOM   2728  HG3 LYS   174      58.829  41.853  33.559  1.00  0.00           H  
ATOM   2729  HD2 LYS   174      59.324  41.991  35.777  1.00  0.00           H  
ATOM   2730  HD3 LYS   174      60.671  42.524  34.871  1.00  0.00           H  
ATOM   2731  HE2 LYS   174      59.883  44.976  35.541  1.00  0.00           H  
ATOM   2732  HE3 LYS   174      58.682  44.217  36.431  1.00  0.00           H  
ATOM   2733  HZ1 LYS   174      60.538  44.573  37.897  1.00  0.00           H  
ATOM   2734  HZ2 LYS   174      60.508  43.042  37.786  1.00  0.00           H  
ATOM   2735  HZ3 LYS   174      61.661  43.712  36.921  1.00  0.00           H  
ATOM   2736  N   GLU   175      59.080  46.113  30.952  1.00  0.00           N  
ATOM   2737  CA  GLU   175      59.834  47.129  30.204  1.00  0.00           C  
ATOM   2738  C   GLU   175      61.307  46.747  30.011  1.00  0.00           C  
ATOM   2739  O   GLU   175      61.785  46.905  28.926  1.00  0.00           O  
ATOM   2740  CB  GLU   175      59.780  48.552  30.825  1.00  0.00           C  
ATOM   2741  CG  GLU   175      60.615  49.677  30.217  1.00  0.00           C  
ATOM   2742  CD  GLU   175      60.116  50.004  28.815  1.00  0.00           C  
ATOM   2743  OE1 GLU   175      59.472  49.246  28.068  1.00  0.00           O  
ATOM   2744  OE2 GLU   175      60.401  51.088  28.260  1.00  0.00           O1-
ATOM   2745  H   GLU   175      58.805  46.325  31.900  1.00  0.00           H  
ATOM   2746  HA  GLU   175      59.405  47.012  29.209  1.00  0.00           H  
ATOM   2747  HB2 GLU   175      58.761  48.890  30.640  1.00  0.00           H  
ATOM   2748  HB3 GLU   175      59.889  48.553  31.910  1.00  0.00           H  
ATOM   2749  HG2 GLU   175      60.484  50.553  30.854  1.00  0.00           H  
ATOM   2750  HG3 GLU   175      61.698  49.566  30.156  1.00  0.00           H  
ATOM   2751  N   ASP   176      61.872  45.963  30.906  1.00  0.00           N  
ATOM   2752  CA  ASP   176      63.277  45.602  30.780  1.00  0.00           C  
ATOM   2753  C   ASP   176      63.616  44.274  29.942  1.00  0.00           C  
ATOM   2754  O   ASP   176      64.789  43.860  29.922  1.00  0.00           O  
ATOM   2755  CB  ASP   176      63.831  45.429  32.236  1.00  0.00           C  
ATOM   2756  CG  ASP   176      62.971  44.425  33.070  1.00  0.00           C  
ATOM   2757  OD1 ASP   176      62.008  44.791  33.795  1.00  0.00           O  
ATOM   2758  OD2 ASP   176      63.425  43.281  32.834  1.00  0.00           O1-
ATOM   2759  H   ASP   176      61.539  46.088  31.852  1.00  0.00           H  
ATOM   2760  HA  ASP   176      63.776  46.463  30.335  1.00  0.00           H  
ATOM   2761  HB2 ASP   176      64.867  45.092  32.205  1.00  0.00           H  
ATOM   2762  HB3 ASP   176      63.816  46.407  32.718  1.00  0.00           H  
ATOM   2763  N   GLY   177      62.627  43.630  29.387  1.00  0.00           N  
ATOM   2764  CA  GLY   177      62.818  42.318  28.738  1.00  0.00           C  
ATOM   2765  C   GLY   177      62.407  41.174  29.643  1.00  0.00           C  
ATOM   2766  O   GLY   177      61.725  40.219  29.227  1.00  0.00           O  
ATOM   2767  H   GLY   177      61.815  44.214  29.247  1.00  0.00           H  
ATOM   2768  HA2 GLY   177      62.084  42.237  27.936  1.00  0.00           H  
ATOM   2769  HA3 GLY   177      63.830  42.223  28.345  1.00  0.00           H  
ATOM   2770  N   SER   178      62.686  41.199  30.959  1.00  0.00           N  
ATOM   2771  CA  SER   178      62.490  40.016  31.805  1.00  0.00           C  
ATOM   2772  C   SER   178      61.054  39.551  32.054  1.00  0.00           C  
ATOM   2773  O   SER   178      60.088  40.310  31.997  1.00  0.00           O  
ATOM   2774  CB  SER   178      63.133  40.143  33.212  1.00  0.00           C  
ATOM   2775  OG  SER   178      62.401  41.121  33.916  1.00  0.00           O  
ATOM   2776  H   SER   178      63.127  41.998  31.391  1.00  0.00           H  
ATOM   2777  HA  SER   178      62.963  39.166  31.313  1.00  0.00           H  
ATOM   2778  HB2 SER   178      63.019  39.203  33.752  1.00  0.00           H  
ATOM   2779  HB3 SER   178      64.148  40.537  33.158  1.00  0.00           H  
ATOM   2780  HG  SER   178      62.518  41.994  33.535  1.00  0.00           H  
ATOM   2781  N   LYS   179      60.834  38.264  32.046  1.00  0.00           N  
ATOM   2782  CA  LYS   179      59.417  37.723  32.125  1.00  0.00           C  
ATOM   2783  C   LYS   179      58.794  37.601  33.524  1.00  0.00           C  
ATOM   2784  O   LYS   179      59.479  37.524  34.523  1.00  0.00           O  
ATOM   2785  CB  LYS   179      59.513  36.242  31.702  1.00  0.00           C  
ATOM   2786  CG  LYS   179      58.272  35.659  30.995  1.00  0.00           C  
ATOM   2787  CD  LYS   179      58.301  34.136  30.889  1.00  0.00           C  
ATOM   2788  CE  LYS   179      59.334  33.727  29.914  1.00  0.00           C  
ATOM   2789  NZ  LYS   179      59.528  32.280  30.162  1.00  0.00           N1+
ATOM   2790  H   LYS   179      61.632  37.658  32.181  1.00  0.00           H  
ATOM   2791  HA  LYS   179      58.695  38.233  31.487  1.00  0.00           H  
ATOM   2792  HB2 LYS   179      60.336  36.192  30.989  1.00  0.00           H  
ATOM   2793  HB3 LYS   179      59.780  35.585  32.529  1.00  0.00           H  
ATOM   2794  HG2 LYS   179      57.318  35.934  31.445  1.00  0.00           H  
ATOM   2795  HG3 LYS   179      58.272  36.034  29.971  1.00  0.00           H  
ATOM   2796  HD2 LYS   179      58.456  33.802  31.915  1.00  0.00           H  
ATOM   2797  HD3 LYS   179      57.322  33.925  30.460  1.00  0.00           H  
ATOM   2798  HE2 LYS   179      59.025  33.941  28.891  1.00  0.00           H  
ATOM   2799  HE3 LYS   179      60.313  34.131  30.171  1.00  0.00           H  
ATOM   2800  HZ1 LYS   179      58.604  31.899  30.306  1.00  0.00           H  
ATOM   2801  HZ2 LYS   179      60.025  31.759  29.454  1.00  0.00           H  
ATOM   2802  HZ3 LYS   179      59.956  32.133  31.065  1.00  0.00           H  
ATOM   2803  N   ARG   180      57.457  37.575  33.614  1.00  0.00           N  
ATOM   2804  CA  ARG   180      56.661  37.566  34.834  1.00  0.00           C  
ATOM   2805  C   ARG   180      55.552  36.569  34.458  1.00  0.00           C  
ATOM   2806  O   ARG   180      54.969  36.680  33.397  1.00  0.00           O  
ATOM   2807  CB  ARG   180      56.004  38.929  35.035  1.00  0.00           C  
ATOM   2808  CG  ARG   180      57.067  39.983  35.496  1.00  0.00           C  
ATOM   2809  CD  ARG   180      56.420  41.120  36.292  1.00  0.00           C  
ATOM   2810  NE  ARG   180      55.806  40.661  37.567  1.00  0.00           N  
ATOM   2811  CZ  ARG   180      54.917  41.269  38.350  1.00  0.00           C  
ATOM   2812  NH1 ARG   180      54.699  42.512  38.199  1.00  0.00           N  
ATOM   2813  NH2 ARG   180      54.266  40.629  39.286  1.00  0.00           N1+
ATOM   2814  H   ARG   180      57.006  37.778  32.733  1.00  0.00           H  
ATOM   2815  HA  ARG   180      57.233  37.154  35.665  1.00  0.00           H  
ATOM   2816  HB2 ARG   180      55.569  39.259  34.091  1.00  0.00           H  
ATOM   2817  HB3 ARG   180      55.192  38.923  35.762  1.00  0.00           H  
ATOM   2818  HG2 ARG   180      57.848  39.518  36.097  1.00  0.00           H  
ATOM   2819  HG3 ARG   180      57.402  40.329  34.517  1.00  0.00           H  
ATOM   2820  HD2 ARG   180      57.227  41.763  36.644  1.00  0.00           H  
ATOM   2821  HD3 ARG   180      55.794  41.870  35.810  1.00  0.00           H  
ATOM   2822  HE  ARG   180      56.028  39.710  37.826  1.00  0.00           H  
ATOM   2823 HH11 ARG   180      55.364  43.040  37.653  1.00  0.00           H  
ATOM   2824 HH12 ARG   180      53.967  42.917  38.765  1.00  0.00           H  
ATOM   2825 HH21 ARG   180      54.584  39.673  39.357  1.00  0.00           H  
ATOM   2826 HH22 ARG   180      53.707  41.150  39.947  1.00  0.00           H  
ATOM   2827  N   THR   181      55.216  35.647  35.405  1.00  0.00           N  
ATOM   2828  CA  THR   181      54.331  34.521  35.081  1.00  0.00           C  
ATOM   2829  C   THR   181      53.250  34.178  36.123  1.00  0.00           C  
ATOM   2830  O   THR   181      53.150  34.692  37.137  1.00  0.00           O  
ATOM   2831  CB  THR   181      55.207  33.253  34.796  1.00  0.00           C  
ATOM   2832  CG2 THR   181      56.296  33.548  33.728  1.00  0.00           C  
ATOM   2833  OG1 THR   181      55.742  32.617  35.961  1.00  0.00           O  
ATOM   2834  H   THR   181      55.762  35.558  36.250  1.00  0.00           H  
ATOM   2835  HA  THR   181      53.799  34.749  34.157  1.00  0.00           H  
ATOM   2836  HB  THR   181      54.557  32.523  34.314  1.00  0.00           H  
ATOM   2837 HG21 THR   181      57.012  34.284  34.093  1.00  0.00           H  
ATOM   2838 HG22 THR   181      56.869  32.639  33.546  1.00  0.00           H  
ATOM   2839 HG23 THR   181      55.747  33.873  32.845  1.00  0.00           H  
ATOM   2840  HG1 THR   181      55.140  31.983  36.358  1.00  0.00           H  
ATOM   2841  N   GLY   182      52.332  33.260  35.788  1.00  0.00           N  
ATOM   2842  CA  GLY   182      51.144  32.941  36.623  1.00  0.00           C  
ATOM   2843  C   GLY   182      50.234  31.792  36.219  1.00  0.00           C  
ATOM   2844  O   GLY   182      50.640  30.935  35.505  1.00  0.00           O  
ATOM   2845  H   GLY   182      52.331  33.067  34.797  1.00  0.00           H  
ATOM   2846  HA2 GLY   182      51.450  32.752  37.652  1.00  0.00           H  
ATOM   2847  HA3 GLY   182      50.549  33.854  36.643  1.00  0.00           H  
ATOM   2848  N   MET   183      49.050  31.780  36.747  1.00  0.00           N  
ATOM   2849  CA  MET   183      48.123  30.668  36.587  1.00  0.00           C  
ATOM   2850  C   MET   183      46.682  31.293  36.596  1.00  0.00           C  
ATOM   2851  O   MET   183      46.313  32.217  37.389  1.00  0.00           O  
ATOM   2852  CB  MET   183      48.433  29.688  37.800  1.00  0.00           C  
ATOM   2853  CG  MET   183      47.388  28.513  37.912  1.00  0.00           C  
ATOM   2854  SD  MET   183      47.184  27.387  36.474  1.00  0.00           S  
ATOM   2855  CE  MET   183      48.798  26.593  36.366  1.00  0.00           C  
ATOM   2856  H   MET   183      48.808  32.549  37.355  1.00  0.00           H  
ATOM   2857  HA  MET   183      48.257  30.211  35.606  1.00  0.00           H  
ATOM   2858  HB2 MET   183      49.437  29.271  37.720  1.00  0.00           H  
ATOM   2859  HB3 MET   183      48.350  30.198  38.760  1.00  0.00           H  
ATOM   2860  HG2 MET   183      47.618  27.816  38.718  1.00  0.00           H  
ATOM   2861  HG3 MET   183      46.411  28.885  38.225  1.00  0.00           H  
ATOM   2862  HE1 MET   183      48.783  25.638  35.841  1.00  0.00           H  
ATOM   2863  HE2 MET   183      49.526  27.120  35.748  1.00  0.00           H  
ATOM   2864  HE3 MET   183      49.174  26.348  37.359  1.00  0.00           H  
ATOM   2865  N   VAL   184      45.856  30.800  35.655  1.00  0.00           N  
ATOM   2866  CA  VAL   184      44.379  30.935  35.759  1.00  0.00           C  
ATOM   2867  C   VAL   184      43.853  30.072  36.890  1.00  0.00           C  
ATOM   2868  O   VAL   184      44.150  28.924  36.887  1.00  0.00           O  
ATOM   2869  CB  VAL   184      43.662  30.363  34.476  1.00  0.00           C  
ATOM   2870  CG1 VAL   184      42.156  30.574  34.468  1.00  0.00           C  
ATOM   2871  CG2 VAL   184      44.220  30.975  33.202  1.00  0.00           C  
ATOM   2872  H   VAL   184      46.131  29.994  35.112  1.00  0.00           H  
ATOM   2873  HA  VAL   184      44.094  31.986  35.825  1.00  0.00           H  
ATOM   2874  HB  VAL   184      43.891  29.298  34.503  1.00  0.00           H  
ATOM   2875 HG11 VAL   184      41.876  31.626  34.425  1.00  0.00           H  
ATOM   2876 HG12 VAL   184      41.707  30.214  33.543  1.00  0.00           H  
ATOM   2877 HG13 VAL   184      41.718  30.055  35.321  1.00  0.00           H  
ATOM   2878 HG21 VAL   184      43.670  30.567  32.354  1.00  0.00           H  
ATOM   2879 HG22 VAL   184      44.201  32.064  33.158  1.00  0.00           H  
ATOM   2880 HG23 VAL   184      45.256  30.657  33.085  1.00  0.00           H  
ATOM   2881  N   ILE   185      43.092  30.597  37.831  1.00  0.00           N  
ATOM   2882  CA  ILE   185      42.711  29.894  39.088  1.00  0.00           C  
ATOM   2883  C   ILE   185      41.210  29.596  39.244  1.00  0.00           C  
ATOM   2884  O   ILE   185      40.820  28.588  39.781  1.00  0.00           O  
ATOM   2885  CB  ILE   185      43.285  30.544  40.393  1.00  0.00           C  
ATOM   2886  CG2 ILE   185      44.760  30.085  40.490  1.00  0.00           C  
ATOM   2887  CG1 ILE   185      43.059  32.044  40.446  1.00  0.00           C  
ATOM   2888  CD1 ILE   185      43.207  32.626  41.879  1.00  0.00           C  
ATOM   2889  H   ILE   185      42.965  31.599  37.817  1.00  0.00           H  
ATOM   2890  HA  ILE   185      43.064  28.870  38.967  1.00  0.00           H  
ATOM   2891  HB  ILE   185      42.892  29.981  41.240  1.00  0.00           H  
ATOM   2892 HG21 ILE   185      45.123  30.235  41.507  1.00  0.00           H  
ATOM   2893 HG22 ILE   185      44.789  29.015  40.282  1.00  0.00           H  
ATOM   2894 HG23 ILE   185      45.351  30.670  39.786  1.00  0.00           H  
ATOM   2895 HG12 ILE   185      43.738  32.626  39.822  1.00  0.00           H  
ATOM   2896 HG13 ILE   185      42.037  32.255  40.132  1.00  0.00           H  
ATOM   2897 HD11 ILE   185      44.088  32.385  42.474  1.00  0.00           H  
ATOM   2898 HD12 ILE   185      43.006  33.681  41.693  1.00  0.00           H  
ATOM   2899 HD13 ILE   185      42.438  32.211  42.531  1.00  0.00           H  
ATOM   2900  N   HIS   186      40.341  30.471  38.754  1.00  0.00           N  
ATOM   2901  CA  HIS   186      38.886  30.338  38.800  1.00  0.00           C  
ATOM   2902  C   HIS   186      38.277  31.012  37.561  1.00  0.00           C  
ATOM   2903  O   HIS   186      38.799  31.985  37.030  1.00  0.00           O  
ATOM   2904  CB  HIS   186      38.299  30.923  40.064  1.00  0.00           C  
ATOM   2905  CG  HIS   186      38.675  30.382  41.415  1.00  0.00           C  
ATOM   2906  ND1 HIS   186      39.872  30.720  42.083  1.00  0.00           N  
ATOM   2907  CE1 HIS   186      39.728  30.224  43.281  1.00  0.00           C  
ATOM   2908  NE2 HIS   186      38.488  29.684  43.461  1.00  0.00           N  
ATOM   2909  CD2 HIS   186      37.851  29.772  42.261  1.00  0.00           C  
ATOM   2910  H   HIS   186      40.617  31.329  38.301  1.00  0.00           H  
ATOM   2911  HA  HIS   186      38.642  29.275  38.783  1.00  0.00           H  
ATOM   2912  HB2 HIS   186      38.711  31.931  40.110  1.00  0.00           H  
ATOM   2913  HB3 HIS   186      37.236  31.081  39.880  1.00  0.00           H  
ATOM   2914  HE1 HIS   186      40.393  30.382  44.116  1.00  0.00           H  
ATOM   2915  HE2 HIS   186      38.109  29.298  44.314  1.00  0.00           H  
ATOM   2916  HD2 HIS   186      36.850  29.397  42.107  1.00  0.00           H  
ATOM   2917  N   GLN   187      37.132  30.549  37.109  1.00  0.00           N  
ATOM   2918  CA  GLN   187      36.207  31.195  36.169  1.00  0.00           C  
ATOM   2919  C   GLN   187      35.326  32.211  36.936  1.00  0.00           C  
ATOM   2920  O   GLN   187      35.175  32.141  38.153  1.00  0.00           O  
ATOM   2921  CB  GLN   187      35.234  30.158  35.551  1.00  0.00           C  
ATOM   2922  CG  GLN   187      34.360  30.626  34.445  1.00  0.00           C  
ATOM   2923  CD  GLN   187      33.875  29.437  33.603  1.00  0.00           C  
ATOM   2924  OE1 GLN   187      33.403  28.390  34.005  1.00  0.00           O  
ATOM   2925  NE2 GLN   187      34.143  29.601  32.309  1.00  0.00           N  
ATOM   2926  H   GLN   187      36.748  29.696  37.491  1.00  0.00           H  
ATOM   2927  HA  GLN   187      36.719  31.742  35.377  1.00  0.00           H  
ATOM   2928  HB2 GLN   187      35.811  29.340  35.119  1.00  0.00           H  
ATOM   2929  HB3 GLN   187      34.633  29.744  36.361  1.00  0.00           H  
ATOM   2930  HG2 GLN   187      33.576  31.197  34.942  1.00  0.00           H  
ATOM   2931  HG3 GLN   187      34.840  31.324  33.759  1.00  0.00           H  
ATOM   2932 HE21 GLN   187      34.614  30.447  32.025  1.00  0.00           H  
ATOM   2933 HE22 GLN   187      33.951  28.900  31.607  1.00  0.00           H  
ATOM   2934  N   VAL   188      34.661  33.170  36.262  1.00  0.00           N  
ATOM   2935  CA  VAL   188      33.654  34.096  36.762  1.00  0.00           C  
ATOM   2936  C   VAL   188      32.309  33.661  36.173  1.00  0.00           C  
ATOM   2937  O   VAL   188      32.180  33.260  35.024  1.00  0.00           O  
ATOM   2938  CB  VAL   188      34.013  35.561  36.431  1.00  0.00           C  
ATOM   2939  CG1 VAL   188      32.841  36.582  36.444  1.00  0.00           C  
ATOM   2940  CG2 VAL   188      35.173  36.074  37.286  1.00  0.00           C  
ATOM   2941  H   VAL   188      34.908  33.250  35.286  1.00  0.00           H  
ATOM   2942  HA  VAL   188      33.555  33.984  37.842  1.00  0.00           H  
ATOM   2943  HB  VAL   188      34.362  35.595  35.399  1.00  0.00           H  
ATOM   2944 HG11 VAL   188      32.342  36.520  37.411  1.00  0.00           H  
ATOM   2945 HG12 VAL   188      33.195  37.605  36.314  1.00  0.00           H  
ATOM   2946 HG13 VAL   188      32.170  36.431  35.599  1.00  0.00           H  
ATOM   2947 HG21 VAL   188      34.968  35.967  38.352  1.00  0.00           H  
ATOM   2948 HG22 VAL   188      35.995  35.382  37.105  1.00  0.00           H  
ATOM   2949 HG23 VAL   188      35.345  37.122  37.041  1.00  0.00           H  
ATOM   2950  N   GLU   189      31.266  33.686  37.016  1.00  0.00           N  
ATOM   2951  CA  GLU   189      29.883  33.320  36.702  1.00  0.00           C  
ATOM   2952  C   GLU   189      29.218  34.266  35.700  1.00  0.00           C  
ATOM   2953  O   GLU   189      28.545  33.766  34.819  1.00  0.00           O  
ATOM   2954  CB  GLU   189      29.009  33.416  37.971  1.00  0.00           C  
ATOM   2955  CG  GLU   189      27.574  32.939  37.837  1.00  0.00           C  
ATOM   2956  CD  GLU   189      27.304  31.599  37.150  1.00  0.00           C  
ATOM   2957  OE1 GLU   189      26.228  31.313  36.535  1.00  0.00           O  
ATOM   2958  OE2 GLU   189      28.275  30.799  37.251  1.00  0.00           O1-
ATOM   2959  H   GLU   189      31.328  34.027  37.964  1.00  0.00           H  
ATOM   2960  HA  GLU   189      29.852  32.331  36.245  1.00  0.00           H  
ATOM   2961  HB2 GLU   189      29.465  32.801  38.747  1.00  0.00           H  
ATOM   2962  HB3 GLU   189      28.913  34.420  38.383  1.00  0.00           H  
ATOM   2963  HG2 GLU   189      27.065  33.026  38.796  1.00  0.00           H  
ATOM   2964  HG3 GLU   189      27.015  33.711  37.308  1.00  0.00           H  
ATOM   2965  N   ALA   190      29.462  35.601  35.860  1.00  0.00           N  
ATOM   2966  CA  ALA   190      28.709  36.590  35.097  1.00  0.00           C  
ATOM   2967  C   ALA   190      28.978  36.555  33.562  1.00  0.00           C  
ATOM   2968  O   ALA   190      28.151  36.970  32.844  1.00  0.00           O  
ATOM   2969  CB  ALA   190      29.090  38.021  35.537  1.00  0.00           C  
ATOM   2970  H   ALA   190      30.085  35.934  36.582  1.00  0.00           H  
ATOM   2971  HA  ALA   190      27.632  36.447  35.180  1.00  0.00           H  
ATOM   2972  HB1 ALA   190      30.167  38.107  35.388  1.00  0.00           H  
ATOM   2973  HB2 ALA   190      28.518  38.762  34.979  1.00  0.00           H  
ATOM   2974  HB3 ALA   190      28.912  38.064  36.611  1.00  0.00           H  
ATOM   2975  N   LYS   191      30.174  36.124  33.131  1.00  0.00           N  
ATOM   2976  CA  LYS   191      30.612  36.007  31.714  1.00  0.00           C  
ATOM   2977  C   LYS   191      31.500  34.833  31.501  1.00  0.00           C  
ATOM   2978  O   LYS   191      32.359  34.613  32.312  1.00  0.00           O  
ATOM   2979  CB  LYS   191      31.230  37.363  31.296  1.00  0.00           C  
ATOM   2980  CG  LYS   191      31.611  37.201  29.789  1.00  0.00           C  
ATOM   2981  CD  LYS   191      32.039  38.531  29.044  1.00  0.00           C  
ATOM   2982  CE  LYS   191      32.183  38.172  27.527  1.00  0.00           C  
ATOM   2983  NZ  LYS   191      33.228  39.006  26.809  1.00  0.00           N1+
ATOM   2984  H   LYS   191      30.762  35.673  33.818  1.00  0.00           H  
ATOM   2985  HA  LYS   191      29.663  35.933  31.183  1.00  0.00           H  
ATOM   2986  HB2 LYS   191      30.608  38.238  31.487  1.00  0.00           H  
ATOM   2987  HB3 LYS   191      32.193  37.482  31.792  1.00  0.00           H  
ATOM   2988  HG2 LYS   191      32.460  36.527  29.679  1.00  0.00           H  
ATOM   2989  HG3 LYS   191      30.725  36.868  29.248  1.00  0.00           H  
ATOM   2990  HD2 LYS   191      31.162  39.163  29.179  1.00  0.00           H  
ATOM   2991  HD3 LYS   191      32.945  39.005  29.421  1.00  0.00           H  
ATOM   2992  HE2 LYS   191      32.398  37.122  27.331  1.00  0.00           H  
ATOM   2993  HE3 LYS   191      31.187  38.176  27.085  1.00  0.00           H  
ATOM   2994  HZ1 LYS   191      33.104  38.917  25.810  1.00  0.00           H  
ATOM   2995  HZ2 LYS   191      33.131  39.992  27.003  1.00  0.00           H  
ATOM   2996  HZ3 LYS   191      34.158  38.810  27.151  1.00  0.00           H  
ATOM   2997  N   PRO   192      31.356  34.001  30.467  1.00  0.00           N  
ATOM   2998  CA  PRO   192      32.115  32.647  30.383  1.00  0.00           C  
ATOM   2999  C   PRO   192      33.581  32.914  30.021  1.00  0.00           C  
ATOM   3000  O   PRO   192      34.287  31.902  30.136  1.00  0.00           O  
ATOM   3001  CD  PRO   192      30.410  34.052  29.396  1.00  0.00           C  
ATOM   3002  CG  PRO   192      30.097  32.620  29.177  1.00  0.00           C  
ATOM   3003  CB  PRO   192      31.440  31.839  29.252  1.00  0.00           C  
ATOM   3004  HD2 PRO   192      30.951  34.255  28.472  1.00  0.00           H  
ATOM   3005  HD3 PRO   192      29.534  34.673  29.585  1.00  0.00           H  
ATOM   3006  HG2 PRO   192      29.696  32.527  28.168  1.00  0.00           H  
ATOM   3007  HG3 PRO   192      29.460  32.283  29.994  1.00  0.00           H  
ATOM   3008  HB2 PRO   192      32.143  31.786  28.421  1.00  0.00           H  
ATOM   3009  HB3 PRO   192      31.378  30.825  29.647  1.00  0.00           H  
ATOM   3010  HA  PRO   192      32.142  32.059  31.300  1.00  0.00           H  
ATOM   3011  N   SER   193      33.943  34.060  29.480  1.00  0.00           N  
ATOM   3012  CA  SER   193      35.326  34.379  29.010  1.00  0.00           C  
ATOM   3013  C   SER   193      36.239  34.925  30.153  1.00  0.00           C  
ATOM   3014  O   SER   193      37.471  34.959  30.016  1.00  0.00           O  
ATOM   3015  CB  SER   193      35.241  35.381  27.873  1.00  0.00           C  
ATOM   3016  OG  SER   193      34.684  36.624  28.424  1.00  0.00           O  
ATOM   3017  H   SER   193      33.190  34.700  29.270  1.00  0.00           H  
ATOM   3018  HA  SER   193      35.611  33.431  28.555  1.00  0.00           H  
ATOM   3019  HB2 SER   193      36.158  35.535  27.304  1.00  0.00           H  
ATOM   3020  HB3 SER   193      34.478  35.057  27.166  1.00  0.00           H  
ATOM   3021  HG  SER   193      35.398  37.263  28.466  1.00  0.00           H  
ATOM   3022  N   VAL   194      35.651  35.407  31.253  1.00  0.00           N  
ATOM   3023  CA  VAL   194      36.354  36.061  32.390  1.00  0.00           C  
ATOM   3024  C   VAL   194      36.861  35.064  33.396  1.00  0.00           C  
ATOM   3025  O   VAL   194      36.191  34.032  33.693  1.00  0.00           O  
ATOM   3026  CB  VAL   194      35.433  37.113  32.965  1.00  0.00           C  
ATOM   3027  CG1 VAL   194      36.184  37.874  34.104  1.00  0.00           C  
ATOM   3028  CG2 VAL   194      34.888  38.183  32.000  1.00  0.00           C  
ATOM   3029  H   VAL   194      34.689  35.190  31.470  1.00  0.00           H  
ATOM   3030  HA  VAL   194      37.286  36.501  32.036  1.00  0.00           H  
ATOM   3031  HB  VAL   194      34.575  36.658  33.460  1.00  0.00           H  
ATOM   3032 HG11 VAL   194      36.381  37.361  35.046  1.00  0.00           H  
ATOM   3033 HG12 VAL   194      37.104  38.364  33.786  1.00  0.00           H  
ATOM   3034 HG13 VAL   194      35.643  38.690  34.583  1.00  0.00           H  
ATOM   3035 HG21 VAL   194      34.134  38.713  32.582  1.00  0.00           H  
ATOM   3036 HG22 VAL   194      35.727  38.820  31.721  1.00  0.00           H  
ATOM   3037 HG23 VAL   194      34.404  37.732  31.133  1.00  0.00           H  
ATOM   3038  N   TYR   195      38.083  35.273  33.943  1.00  0.00           N  
ATOM   3039  CA  TYR   195      38.746  34.412  34.990  1.00  0.00           C  
ATOM   3040  C   TYR   195      39.500  35.249  36.098  1.00  0.00           C  
ATOM   3041  O   TYR   195      40.130  36.280  35.775  1.00  0.00           O  
ATOM   3042  CB  TYR   195      39.730  33.427  34.282  1.00  0.00           C  
ATOM   3043  CG  TYR   195      39.038  32.428  33.397  1.00  0.00           C  
ATOM   3044  CD1 TYR   195      38.612  32.700  32.117  1.00  0.00           C  
ATOM   3045  CE1 TYR   195      37.983  31.740  31.298  1.00  0.00           C  
ATOM   3046  CZ  TYR   195      37.714  30.499  31.838  1.00  0.00           C  
ATOM   3047  OH  TYR   195      37.087  29.533  31.159  1.00  0.00           O  
ATOM   3048  CE2 TYR   195      38.036  30.172  33.208  1.00  0.00           C  
ATOM   3049  CD2 TYR   195      38.830  31.128  33.981  1.00  0.00           C  
ATOM   3050  H   TYR   195      38.632  36.103  33.773  1.00  0.00           H  
ATOM   3051  HA  TYR   195      37.920  33.912  35.495  1.00  0.00           H  
ATOM   3052  HB2 TYR   195      40.507  33.914  33.694  1.00  0.00           H  
ATOM   3053  HB3 TYR   195      40.263  32.869  35.053  1.00  0.00           H  
ATOM   3054  HD1 TYR   195      38.785  33.702  31.755  1.00  0.00           H  
ATOM   3055  HE1 TYR   195      37.573  32.056  30.350  1.00  0.00           H  
ATOM   3056  HH  TYR   195      36.885  29.749  30.246  1.00  0.00           H  
ATOM   3057  HE2 TYR   195      37.816  29.184  33.583  1.00  0.00           H  
ATOM   3058  HD2 TYR   195      39.244  30.767  34.911  1.00  0.00           H  
ATOM   3059  N   PHE   196      39.791  34.619  37.186  1.00  0.00           N  
ATOM   3060  CA  PHE   196      40.657  34.958  38.253  1.00  0.00           C  
ATOM   3061  C   PHE   196      42.099  34.547  37.871  1.00  0.00           C  
ATOM   3062  O   PHE   196      42.341  33.348  37.652  1.00  0.00           O  
ATOM   3063  CB  PHE   196      40.106  34.364  39.611  1.00  0.00           C  
ATOM   3064  CG  PHE   196      38.804  34.953  40.167  1.00  0.00           C  
ATOM   3065  CD1 PHE   196      37.563  34.356  39.649  1.00  0.00           C  
ATOM   3066  CE1 PHE   196      36.340  34.730  40.255  1.00  0.00           C  
ATOM   3067  CZ  PHE   196      36.263  35.815  41.223  1.00  0.00           C  
ATOM   3068  CE2 PHE   196      37.466  36.312  41.758  1.00  0.00           C  
ATOM   3069  CD2 PHE   196      38.677  35.894  41.200  1.00  0.00           C  
ATOM   3070  H   PHE   196      39.341  33.717  37.238  1.00  0.00           H  
ATOM   3071  HA  PHE   196      40.748  36.043  38.298  1.00  0.00           H  
ATOM   3072  HB2 PHE   196      40.037  33.291  39.426  1.00  0.00           H  
ATOM   3073  HB3 PHE   196      40.958  34.487  40.279  1.00  0.00           H  
ATOM   3074  HD1 PHE   196      37.572  33.529  38.955  1.00  0.00           H  
ATOM   3075  HE1 PHE   196      35.453  34.238  39.885  1.00  0.00           H  
ATOM   3076  HZ  PHE   196      35.338  36.190  41.633  1.00  0.00           H  
ATOM   3077  HE2 PHE   196      37.562  37.050  42.540  1.00  0.00           H  
ATOM   3078  HD2 PHE   196      39.577  36.346  41.591  1.00  0.00           H  
ATOM   3079  N   ILE   197      43.055  35.469  37.984  1.00  0.00           N  
ATOM   3080  CA  ILE   197      44.456  35.257  37.671  1.00  0.00           C  
ATOM   3081  C   ILE   197      45.323  35.479  38.943  1.00  0.00           C  
ATOM   3082  O   ILE   197      45.116  36.503  39.648  1.00  0.00           O  
ATOM   3083  CB  ILE   197      44.904  36.099  36.432  1.00  0.00           C  
ATOM   3084  CG2 ILE   197      46.277  36.562  36.427  1.00  0.00           C  
ATOM   3085  CG1 ILE   197      44.661  35.448  35.014  1.00  0.00           C  
ATOM   3086  CD1 ILE   197      43.174  35.398  34.695  1.00  0.00           C  
ATOM   3087  H   ILE   197      42.895  36.379  38.393  1.00  0.00           H  
ATOM   3088  HA  ILE   197      44.574  34.198  37.439  1.00  0.00           H  
ATOM   3089  HB  ILE   197      44.366  37.046  36.380  1.00  0.00           H  
ATOM   3090 HG21 ILE   197      46.960  35.736  36.623  1.00  0.00           H  
ATOM   3091 HG22 ILE   197      46.558  37.124  35.536  1.00  0.00           H  
ATOM   3092 HG23 ILE   197      46.427  37.144  37.337  1.00  0.00           H  
ATOM   3093 HG12 ILE   197      45.000  36.115  34.221  1.00  0.00           H  
ATOM   3094 HG13 ILE   197      45.134  34.466  35.002  1.00  0.00           H  
ATOM   3095 HD11 ILE   197      43.145  34.986  33.686  1.00  0.00           H  
ATOM   3096 HD12 ILE   197      42.720  34.691  35.391  1.00  0.00           H  
ATOM   3097 HD13 ILE   197      42.759  36.405  34.732  1.00  0.00           H  
ATOM   3098  N   LYS   198      46.297  34.584  39.085  1.00  0.00           N  
ATOM   3099  CA  LYS   198      47.310  34.685  40.100  1.00  0.00           C  
ATOM   3100  C   LYS   198      48.707  34.637  39.453  1.00  0.00           C  
ATOM   3101  O   LYS   198      49.103  33.597  38.940  1.00  0.00           O  
ATOM   3102  CB  LYS   198      46.985  33.706  41.305  1.00  0.00           C  
ATOM   3103  CG  LYS   198      48.032  33.723  42.402  1.00  0.00           C  
ATOM   3104  CD  LYS   198      48.066  35.015  43.244  1.00  0.00           C  
ATOM   3105  CE  LYS   198      49.030  34.883  44.429  1.00  0.00           C  
ATOM   3106  NZ  LYS   198      50.394  34.500  44.059  1.00  0.00           N1+
ATOM   3107  H   LYS   198      46.286  33.729  38.548  1.00  0.00           H  
ATOM   3108  HA  LYS   198      47.265  35.698  40.500  1.00  0.00           H  
ATOM   3109  HB2 LYS   198      46.045  34.085  41.707  1.00  0.00           H  
ATOM   3110  HB3 LYS   198      46.842  32.729  40.844  1.00  0.00           H  
ATOM   3111  HG2 LYS   198      47.951  32.876  43.083  1.00  0.00           H  
ATOM   3112  HG3 LYS   198      49.033  33.590  41.993  1.00  0.00           H  
ATOM   3113  HD2 LYS   198      48.363  35.854  42.614  1.00  0.00           H  
ATOM   3114  HD3 LYS   198      47.147  35.393  43.689  1.00  0.00           H  
ATOM   3115  HE2 LYS   198      49.025  35.791  45.032  1.00  0.00           H  
ATOM   3116  HE3 LYS   198      48.630  34.180  45.160  1.00  0.00           H  
ATOM   3117  HZ1 LYS   198      50.461  33.593  43.620  1.00  0.00           H  
ATOM   3118  HZ2 LYS   198      50.858  35.193  43.488  1.00  0.00           H  
ATOM   3119  HZ3 LYS   198      50.927  34.333  44.900  1.00  0.00           H  
ATOM   3120  N   PHE   199      49.407  35.752  39.448  1.00  0.00           N  
ATOM   3121  CA  PHE   199      50.903  35.677  39.125  1.00  0.00           C  
ATOM   3122  C   PHE   199      51.658  34.791  40.126  1.00  0.00           C  
ATOM   3123  O   PHE   199      51.321  34.851  41.339  1.00  0.00           O  
ATOM   3124  CB  PHE   199      51.484  37.078  38.838  1.00  0.00           C  
ATOM   3125  CG  PHE   199      50.847  37.727  37.582  1.00  0.00           C  
ATOM   3126  CD1 PHE   199      49.682  38.534  37.705  1.00  0.00           C  
ATOM   3127  CE1 PHE   199      49.022  39.087  36.532  1.00  0.00           C  
ATOM   3128  CZ  PHE   199      49.471  38.634  35.262  1.00  0.00           C  
ATOM   3129  CE2 PHE   199      50.595  37.823  35.156  1.00  0.00           C  
ATOM   3130  CD2 PHE   199      51.402  37.499  36.306  1.00  0.00           C  
ATOM   3131  H   PHE   199      48.997  36.637  39.711  1.00  0.00           H  
ATOM   3132  HA  PHE   199      50.907  35.152  38.169  1.00  0.00           H  
ATOM   3133  HB2 PHE   199      51.343  37.577  39.796  1.00  0.00           H  
ATOM   3134  HB3 PHE   199      52.563  36.950  38.747  1.00  0.00           H  
ATOM   3135  HD1 PHE   199      49.350  38.939  38.650  1.00  0.00           H  
ATOM   3136  HE1 PHE   199      48.172  39.751  36.577  1.00  0.00           H  
ATOM   3137  HZ  PHE   199      48.965  38.835  34.329  1.00  0.00           H  
ATOM   3138  HE2 PHE   199      50.905  37.508  34.171  1.00  0.00           H  
ATOM   3139  HD2 PHE   199      52.308  36.929  36.165  1.00  0.00           H  
ATOM   3140  N   ASP   200      52.661  34.059  39.703  1.00  0.00           N  
ATOM   3141  CA  ASP   200      53.619  33.244  40.509  1.00  0.00           C  
ATOM   3142  C   ASP   200      54.520  34.094  41.433  1.00  0.00           C  
ATOM   3143  O   ASP   200      55.118  33.547  42.357  1.00  0.00           O  
ATOM   3144  CB  ASP   200      54.582  32.401  39.572  1.00  0.00           C  
ATOM   3145  CG  ASP   200      53.873  31.418  38.673  1.00  0.00           C  
ATOM   3146  OD1 ASP   200      52.763  30.872  38.956  1.00  0.00           O  
ATOM   3147  OD2 ASP   200      54.497  31.039  37.612  1.00  0.00           O1-
ATOM   3148  H   ASP   200      52.948  34.108  38.736  1.00  0.00           H  
ATOM   3149  HA  ASP   200      52.987  32.560  41.075  1.00  0.00           H  
ATOM   3150  HB2 ASP   200      55.240  33.061  39.007  1.00  0.00           H  
ATOM   3151  HB3 ASP   200      55.173  31.776  40.241  1.00  0.00           H  
ATOM   3152  N   ASP   201      54.546  35.409  41.300  1.00  0.00           N  
ATOM   3153  CA  ASP   201      55.442  36.313  41.919  1.00  0.00           C  
ATOM   3154  C   ASP   201      54.852  37.524  42.633  1.00  0.00           C  
ATOM   3155  O   ASP   201      55.580  38.485  42.836  1.00  0.00           O  
ATOM   3156  CB  ASP   201      56.493  36.751  40.925  1.00  0.00           C  
ATOM   3157  CG  ASP   201      56.002  37.757  39.833  1.00  0.00           C  
ATOM   3158  OD1 ASP   201      54.748  37.909  39.539  1.00  0.00           O  
ATOM   3159  OD2 ASP   201      56.893  38.418  39.262  1.00  0.00           O1-
ATOM   3160  H   ASP   201      53.901  35.772  40.614  1.00  0.00           H  
ATOM   3161  HA  ASP   201      55.988  35.774  42.693  1.00  0.00           H  
ATOM   3162  HB2 ASP   201      57.370  37.191  41.401  1.00  0.00           H  
ATOM   3163  HB3 ASP   201      56.786  35.838  40.406  1.00  0.00           H  
ATOM   3164  N   ASP   202      53.542  37.496  42.882  1.00  0.00           N  
ATOM   3165  CA  ASP   202      52.840  38.662  43.452  1.00  0.00           C  
ATOM   3166  C   ASP   202      51.607  38.070  44.263  1.00  0.00           C  
ATOM   3167  O   ASP   202      50.902  37.227  43.684  1.00  0.00           O  
ATOM   3168  CB  ASP   202      52.312  39.543  42.382  1.00  0.00           C  
ATOM   3169  CG  ASP   202      51.561  40.737  42.890  1.00  0.00           C  
ATOM   3170  OD1 ASP   202      50.883  41.434  42.140  1.00  0.00           O  
ATOM   3171  OD2 ASP   202      51.508  40.921  44.102  1.00  0.00           O1-
ATOM   3172  H   ASP   202      53.037  36.642  42.695  1.00  0.00           H  
ATOM   3173  HA  ASP   202      53.495  39.136  44.183  1.00  0.00           H  
ATOM   3174  HB2 ASP   202      53.139  39.827  41.731  1.00  0.00           H  
ATOM   3175  HB3 ASP   202      51.624  39.045  41.698  1.00  0.00           H  
ATOM   3176  N   PHE   203      51.556  38.402  45.544  1.00  0.00           N  
ATOM   3177  CA  PHE   203      50.542  37.933  46.496  1.00  0.00           C  
ATOM   3178  C   PHE   203      49.090  38.481  46.162  1.00  0.00           C  
ATOM   3179  O   PHE   203      48.143  37.794  46.656  1.00  0.00           O  
ATOM   3180  CB  PHE   203      50.989  38.073  47.958  1.00  0.00           C  
ATOM   3181  CG  PHE   203      51.409  39.357  48.660  1.00  0.00           C  
ATOM   3182  CD1 PHE   203      52.430  39.364  49.639  1.00  0.00           C  
ATOM   3183  CE1 PHE   203      52.862  40.614  50.166  1.00  0.00           C  
ATOM   3184  CZ  PHE   203      52.252  41.792  49.785  1.00  0.00           C  
ATOM   3185  CE2 PHE   203      51.343  41.847  48.731  1.00  0.00           C  
ATOM   3186  CD2 PHE   203      50.911  40.622  48.186  1.00  0.00           C  
ATOM   3187  H   PHE   203      52.208  39.058  45.950  1.00  0.00           H  
ATOM   3188  HA  PHE   203      50.510  36.860  46.308  1.00  0.00           H  
ATOM   3189  HB2 PHE   203      50.223  37.674  48.624  1.00  0.00           H  
ATOM   3190  HB3 PHE   203      51.820  37.372  48.027  1.00  0.00           H  
ATOM   3191  HD1 PHE   203      52.891  38.426  49.911  1.00  0.00           H  
ATOM   3192  HE1 PHE   203      53.635  40.596  50.920  1.00  0.00           H  
ATOM   3193  HZ  PHE   203      52.634  42.676  50.273  1.00  0.00           H  
ATOM   3194  HE2 PHE   203      51.007  42.827  48.424  1.00  0.00           H  
ATOM   3195  HD2 PHE   203      50.115  40.546  47.460  1.00  0.00           H  
ATOM   3196  N   HIS   204      48.964  39.494  45.311  1.00  0.00           N  
ATOM   3197  CA  HIS   204      47.653  39.911  44.912  1.00  0.00           C  
ATOM   3198  C   HIS   204      46.915  38.912  43.936  1.00  0.00           C  
ATOM   3199  O   HIS   204      47.579  38.246  43.202  1.00  0.00           O  
ATOM   3200  CB  HIS   204      47.689  41.308  44.257  1.00  0.00           C  
ATOM   3201  CG  HIS   204      48.415  42.339  45.038  1.00  0.00           C  
ATOM   3202  ND1 HIS   204      49.796  42.631  45.089  1.00  0.00           N1+
ATOM   3203  CE1 HIS   204      50.048  43.665  45.851  1.00  0.00           C  
ATOM   3204  NE2 HIS   204      48.866  44.091  46.326  1.00  0.00           N  
ATOM   3205  CD2 HIS   204      47.801  43.371  45.780  1.00  0.00           C  
ATOM   3206  H   HIS   204      49.804  39.924  44.952  1.00  0.00           H  
ATOM   3207  HA  HIS   204      47.173  39.923  45.890  1.00  0.00           H  
ATOM   3208  HB2 HIS   204      48.138  41.234  43.266  1.00  0.00           H  
ATOM   3209  HB3 HIS   204      46.665  41.639  44.084  1.00  0.00           H  
ATOM   3210  HD1 HIS   204      50.511  42.158  44.555  1.00  0.00           H  
ATOM   3211  HE1 HIS   204      50.962  44.225  45.979  1.00  0.00           H  
ATOM   3212  HE2 HIS   204      48.756  44.816  47.019  1.00  0.00           H  
ATOM   3213  HD2 HIS   204      46.764  43.673  45.813  1.00  0.00           H  
ATOM   3214  N   ILE   205      45.563  38.813  44.024  1.00  0.00           N  
ATOM   3215  CA  ILE   205      44.696  38.134  42.991  1.00  0.00           C  
ATOM   3216  C   ILE   205      44.333  39.323  41.974  1.00  0.00           C  
ATOM   3217  O   ILE   205      44.210  40.485  42.251  1.00  0.00           O  
ATOM   3218  CB  ILE   205      43.438  37.498  43.676  1.00  0.00           C  
ATOM   3219  CG2 ILE   205      42.550  36.879  42.597  1.00  0.00           C  
ATOM   3220  CG1 ILE   205      43.814  36.585  44.827  1.00  0.00           C  
ATOM   3221  CD1 ILE   205      44.329  35.179  44.376  1.00  0.00           C  
ATOM   3222  H   ILE   205      45.002  39.440  44.583  1.00  0.00           H  
ATOM   3223  HA  ILE   205      45.279  37.341  42.524  1.00  0.00           H  
ATOM   3224  HB  ILE   205      42.874  38.301  44.149  1.00  0.00           H  
ATOM   3225 HG21 ILE   205      42.074  37.617  41.951  1.00  0.00           H  
ATOM   3226 HG22 ILE   205      43.080  36.145  41.989  1.00  0.00           H  
ATOM   3227 HG23 ILE   205      41.724  36.311  43.026  1.00  0.00           H  
ATOM   3228 HG12 ILE   205      44.580  37.059  45.441  1.00  0.00           H  
ATOM   3229 HG13 ILE   205      42.935  36.367  45.432  1.00  0.00           H  
ATOM   3230 HD11 ILE   205      44.961  34.759  45.159  1.00  0.00           H  
ATOM   3231 HD12 ILE   205      43.426  34.573  44.287  1.00  0.00           H  
ATOM   3232 HD13 ILE   205      44.703  35.301  43.360  1.00  0.00           H  
ATOM   3233  N   TYR   206      44.057  38.910  40.736  1.00  0.00           N  
ATOM   3234  CA  TYR   206      43.579  39.740  39.567  1.00  0.00           C  
ATOM   3235  C   TYR   206      42.373  39.089  38.902  1.00  0.00           C  
ATOM   3236  O   TYR   206      42.094  37.894  39.163  1.00  0.00           O  
ATOM   3237  CB  TYR   206      44.696  39.981  38.528  1.00  0.00           C  
ATOM   3238  CG  TYR   206      45.898  40.722  39.166  1.00  0.00           C  
ATOM   3239  CD1 TYR   206      46.820  40.057  40.058  1.00  0.00           C  
ATOM   3240  CE1 TYR   206      47.939  40.745  40.473  1.00  0.00           C  
ATOM   3241  CZ  TYR   206      48.206  42.096  40.009  1.00  0.00           C  
ATOM   3242  OH  TYR   206      49.275  42.759  40.459  1.00  0.00           O  
ATOM   3243  CE2 TYR   206      47.226  42.752  39.295  1.00  0.00           C  
ATOM   3244  CD2 TYR   206      46.110  42.084  38.751  1.00  0.00           C  
ATOM   3245  H   TYR   206      44.224  37.960  40.440  1.00  0.00           H  
ATOM   3246  HA  TYR   206      43.262  40.703  39.967  1.00  0.00           H  
ATOM   3247  HB2 TYR   206      45.031  38.991  38.219  1.00  0.00           H  
ATOM   3248  HB3 TYR   206      44.278  40.541  37.691  1.00  0.00           H  
ATOM   3249  HD1 TYR   206      46.676  39.033  40.372  1.00  0.00           H  
ATOM   3250  HE1 TYR   206      48.734  40.286  41.043  1.00  0.00           H  
ATOM   3251  HH  TYR   206      49.811  42.198  41.025  1.00  0.00           H  
ATOM   3252  HE2 TYR   206      47.318  43.805  39.077  1.00  0.00           H  
ATOM   3253  HD2 TYR   206      45.375  42.725  38.287  1.00  0.00           H  
ATOM   3254  N   VAL   207      41.666  39.783  38.057  1.00  0.00           N  
ATOM   3255  CA  VAL   207      40.589  39.192  37.261  1.00  0.00           C  
ATOM   3256  C   VAL   207      40.601  39.813  35.913  1.00  0.00           C  
ATOM   3257  O   VAL   207      40.768  40.996  35.904  1.00  0.00           O  
ATOM   3258  CB  VAL   207      39.166  39.397  37.819  1.00  0.00           C  
ATOM   3259  CG1 VAL   207      38.110  38.652  36.937  1.00  0.00           C  
ATOM   3260  CG2 VAL   207      39.085  38.814  39.285  1.00  0.00           C  
ATOM   3261  H   VAL   207      41.970  40.732  37.891  1.00  0.00           H  
ATOM   3262  HA  VAL   207      40.787  38.138  37.069  1.00  0.00           H  
ATOM   3263  HB  VAL   207      38.926  40.452  37.950  1.00  0.00           H  
ATOM   3264 HG11 VAL   207      38.062  39.045  35.922  1.00  0.00           H  
ATOM   3265 HG12 VAL   207      38.326  37.585  36.890  1.00  0.00           H  
ATOM   3266 HG13 VAL   207      37.150  38.823  37.423  1.00  0.00           H  
ATOM   3267 HG21 VAL   207      39.620  39.570  39.860  1.00  0.00           H  
ATOM   3268 HG22 VAL   207      38.030  38.826  39.556  1.00  0.00           H  
ATOM   3269 HG23 VAL   207      39.529  37.831  39.446  1.00  0.00           H  
ATOM   3270  N   TYR   208      40.630  39.020  34.838  1.00  0.00           N  
ATOM   3271  CA  TYR   208      40.713  39.516  33.486  1.00  0.00           C  
ATOM   3272  C   TYR   208      39.708  38.947  32.552  1.00  0.00           C  
ATOM   3273  O   TYR   208      39.382  37.815  32.643  1.00  0.00           O  
ATOM   3274  CB  TYR   208      42.094  39.382  32.817  1.00  0.00           C  
ATOM   3275  CG  TYR   208      43.339  40.004  33.486  1.00  0.00           C  
ATOM   3276  CD1 TYR   208      44.425  39.234  34.037  1.00  0.00           C  
ATOM   3277  CE1 TYR   208      45.500  39.738  34.680  1.00  0.00           C  
ATOM   3278  CZ  TYR   208      45.589  41.136  34.865  1.00  0.00           C  
ATOM   3279  OH  TYR   208      46.678  41.731  35.505  1.00  0.00           O  
ATOM   3280  CE2 TYR   208      44.572  41.958  34.296  1.00  0.00           C  
ATOM   3281  CD2 TYR   208      43.447  41.435  33.584  1.00  0.00           C  
ATOM   3282  H   TYR   208      40.513  38.023  34.953  1.00  0.00           H  
ATOM   3283  HA  TYR   208      40.483  40.576  33.386  1.00  0.00           H  
ATOM   3284  HB2 TYR   208      42.354  38.328  32.721  1.00  0.00           H  
ATOM   3285  HB3 TYR   208      41.915  39.736  31.802  1.00  0.00           H  
ATOM   3286  HD1 TYR   208      44.265  38.166  34.008  1.00  0.00           H  
ATOM   3287  HE1 TYR   208      46.298  39.072  34.970  1.00  0.00           H  
ATOM   3288  HH  TYR   208      46.722  42.665  35.291  1.00  0.00           H  
ATOM   3289  HE2 TYR   208      44.759  43.019  34.377  1.00  0.00           H  
ATOM   3290  HD2 TYR   208      42.703  42.070  33.125  1.00  0.00           H  
ATOM   3291  N   ASP   209      39.198  39.724  31.570  1.00  0.00           N  
ATOM   3292  CA  ASP   209      38.534  39.119  30.410  1.00  0.00           C  
ATOM   3293  C   ASP   209      39.606  38.552  29.476  1.00  0.00           C  
ATOM   3294  O   ASP   209      40.575  39.284  29.175  1.00  0.00           O  
ATOM   3295  CB  ASP   209      37.585  40.046  29.635  1.00  0.00           C  
ATOM   3296  CG  ASP   209      36.601  39.228  28.880  1.00  0.00           C  
ATOM   3297  OD1 ASP   209      36.850  38.064  28.530  1.00  0.00           O  
ATOM   3298  OD2 ASP   209      35.559  39.758  28.457  1.00  0.00           O1-
ATOM   3299  H   ASP   209      39.666  40.618  31.519  1.00  0.00           H  
ATOM   3300  HA  ASP   209      37.899  38.320  30.792  1.00  0.00           H  
ATOM   3301  HB2 ASP   209      37.039  40.629  30.376  1.00  0.00           H  
ATOM   3302  HB3 ASP   209      38.108  40.728  28.965  1.00  0.00           H  
ATOM   3303  N   LEU   210      39.448  37.305  28.891  1.00  0.00           N  
ATOM   3304  CA  LEU   210      40.248  36.626  27.940  1.00  0.00           C  
ATOM   3305  C   LEU   210      39.818  36.611  26.425  1.00  0.00           C  
ATOM   3306  O   LEU   210      40.248  35.756  25.647  1.00  0.00           O  
ATOM   3307  CB  LEU   210      40.661  35.227  28.438  1.00  0.00           C  
ATOM   3308  CG  LEU   210      41.199  35.129  29.856  1.00  0.00           C  
ATOM   3309  CD1 LEU   210      41.748  33.761  30.180  1.00  0.00           C  
ATOM   3310  CD2 LEU   210      42.195  36.182  30.316  1.00  0.00           C  
ATOM   3311  H   LEU   210      38.563  36.853  29.071  1.00  0.00           H  
ATOM   3312  HA  LEU   210      41.197  37.143  27.805  1.00  0.00           H  
ATOM   3313  HB2 LEU   210      39.835  34.524  28.331  1.00  0.00           H  
ATOM   3314  HB3 LEU   210      41.528  34.895  27.866  1.00  0.00           H  
ATOM   3315  HG  LEU   210      40.314  35.340  30.456  1.00  0.00           H  
ATOM   3316 HD11 LEU   210      41.869  33.577  31.248  1.00  0.00           H  
ATOM   3317 HD12 LEU   210      41.000  32.977  30.060  1.00  0.00           H  
ATOM   3318 HD13 LEU   210      42.659  33.506  29.638  1.00  0.00           H  
ATOM   3319 HD21 LEU   210      42.026  37.145  29.835  1.00  0.00           H  
ATOM   3320 HD22 LEU   210      42.419  36.241  31.381  1.00  0.00           H  
ATOM   3321 HD23 LEU   210      43.183  36.022  29.884  1.00  0.00           H  
ATOM   3322  N   VAL   211      38.941  37.531  26.075  1.00  0.00           N  
ATOM   3323  CA  VAL   211      38.256  37.669  24.717  1.00  0.00           C  
ATOM   3324  C   VAL   211      39.242  38.230  23.627  1.00  0.00           C  
ATOM   3325  O   VAL   211      38.996  37.957  22.418  1.00  0.00           O  
ATOM   3326  CB  VAL   211      37.043  38.672  24.872  1.00  0.00           C  
ATOM   3327  CG1 VAL   211      37.454  40.091  25.328  1.00  0.00           C  
ATOM   3328  CG2 VAL   211      36.150  38.910  23.632  1.00  0.00           C  
ATOM   3329  H   VAL   211      38.708  38.263  26.730  1.00  0.00           H  
ATOM   3330  HA  VAL   211      37.874  36.675  24.487  1.00  0.00           H  
ATOM   3331  HB  VAL   211      36.450  38.175  25.640  1.00  0.00           H  
ATOM   3332 HG11 VAL   211      38.138  40.570  24.628  1.00  0.00           H  
ATOM   3333 HG12 VAL   211      36.530  40.648  25.484  1.00  0.00           H  
ATOM   3334 HG13 VAL   211      38.074  40.001  26.220  1.00  0.00           H  
ATOM   3335 HG21 VAL   211      36.693  39.309  22.776  1.00  0.00           H  
ATOM   3336 HG22 VAL   211      35.720  37.935  23.404  1.00  0.00           H  
ATOM   3337 HG23 VAL   211      35.310  39.600  23.717  1.00  0.00           H  
ATOM   3338  N   LYS   212      40.406  38.879  23.966  1.00  0.00           N  
ATOM   3339  CA  LYS   212      41.547  39.024  23.037  1.00  0.00           C  
ATOM   3340  C   LYS   212      42.531  37.792  23.051  1.00  0.00           C  
ATOM   3341  O   LYS   212      43.689  37.934  22.666  1.00  0.00           O  
ATOM   3342  CB  LYS   212      42.102  40.459  23.250  1.00  0.00           C  
ATOM   3343  CG  LYS   212      43.037  41.126  22.196  1.00  0.00           C  
ATOM   3344  CD  LYS   212      43.362  42.603  22.594  1.00  0.00           C  
ATOM   3345  CE  LYS   212      44.534  43.062  21.645  1.00  0.00           C  
ATOM   3346  NZ  LYS   212      44.410  42.800  20.174  1.00  0.00           N1+
ATOM   3347  H   LYS   212      40.521  38.937  24.967  1.00  0.00           H  
ATOM   3348  HA  LYS   212      41.076  39.089  22.056  1.00  0.00           H  
ATOM   3349  HB2 LYS   212      41.216  41.094  23.232  1.00  0.00           H  
ATOM   3350  HB3 LYS   212      42.574  40.427  24.232  1.00  0.00           H  
ATOM   3351  HG2 LYS   212      43.984  40.592  22.112  1.00  0.00           H  
ATOM   3352  HG3 LYS   212      42.598  41.145  21.199  1.00  0.00           H  
ATOM   3353  HD2 LYS   212      42.485  43.251  22.591  1.00  0.00           H  
ATOM   3354  HD3 LYS   212      43.737  42.632  23.617  1.00  0.00           H  
ATOM   3355  HE2 LYS   212      44.750  44.130  21.675  1.00  0.00           H  
ATOM   3356  HE3 LYS   212      45.416  42.472  21.892  1.00  0.00           H  
ATOM   3357  HZ1 LYS   212      44.329  41.823  19.930  1.00  0.00           H  
ATOM   3358  HZ2 LYS   212      43.713  43.402  19.759  1.00  0.00           H  
ATOM   3359  HZ3 LYS   212      45.224  42.997  19.610  1.00  0.00           H  
ATOM   3360  N   NME   213      42.171  36.563  23.473  1.00  0.00           N  
ATOM   3361  C   NME   213      43.168  35.558  23.862  1.00  0.00           C  
ATOM   3362  H   NME   213      41.178  36.454  23.625  1.00  0.00           H  
ATOM   3363  H1  NME   213      43.757  35.190  23.022  1.00  0.00           H  
ATOM   3364  H2  NME   213      43.880  35.961  24.581  1.00  0.00           H  
ATOM   3365  H3  NME   213      42.709  34.765  24.454  1.00  0.00           H  
TER    3366      NME   213
CONECT 3361 3363 3364 3365
CONECT 3363 3361
CONECT 3364 3361
CONECT 3365 3361
END   
