# Supplementary material for: Exploring Aromatic Cage Flexibility Using Cosolvent Molecular Dynamics Simulations—An In-Silico Case Study of Tudor Domains
Source: J Chem Inf Model. 2024 May 21;64(11):4553–69. doi: 10.1021/acs.jcim.4c00298 (PMC11167732; doi:10.1021/acs.jcim.4c00298)
Supplement: Supplementary file 2 — ci4c00298_si_002.zip [file ci4c00298_si_002.zip › SPIN1/cluster_representatives/domain1/02_TEA_rep_c1.pdb]

TITLE     rep04.c1
REMARK   4      COMPLIES WITH FORMAT V. 3.0, 1-DEC-2006
REMARK 888
REMARK 888 WRITTEN BY MAESTRO (A PRODUCT OF SCHRODINGER, LLC)
ATOM      1  CH3 ACE     1      35.626  19.369  57.104  1.00  0.00           C  
ATOM      2  C   ACE     1      36.759  19.926  57.992  1.00  0.00           C  
ATOM      3  O   ACE     1      37.886  20.107  57.496  1.00  0.00           O  
ATOM      4  H1  ACE     1      34.920  18.746  57.651  1.00  0.00           H  
ATOM      5  H2  ACE     1      35.024  20.177  56.686  1.00  0.00           H  
ATOM      6  H3  ACE     1      36.035  18.785  56.280  1.00  0.00           H  
ATOM      7  N   ARG     2      36.386  20.238  59.296  1.00  0.00           N  
ATOM      8  CA  ARG     2      37.183  20.963  60.253  1.00  0.00           C  
ATOM      9  C   ARG     2      38.681  20.732  60.279  1.00  0.00           C  
ATOM     10  O   ARG     2      39.426  21.685  60.445  1.00  0.00           O  
ATOM     11  CB  ARG     2      36.545  20.571  61.631  1.00  0.00           C  
ATOM     12  CG  ARG     2      37.006  21.316  62.899  1.00  0.00           C  
ATOM     13  CD  ARG     2      36.141  20.795  64.113  1.00  0.00           C  
ATOM     14  NE  ARG     2      34.690  20.751  63.824  1.00  0.00           N  
ATOM     15  CZ  ARG     2      33.739  20.359  64.707  1.00  0.00           C  
ATOM     16  NH1 ARG     2      34.044  19.911  65.884  1.00  0.00           N  
ATOM     17  NH2 ARG     2      32.510  20.526  64.377  1.00  0.00           N1+
ATOM     18  H   ARG     2      35.442  20.065  59.609  1.00  0.00           H  
ATOM     19  HA  ARG     2      37.011  22.036  60.176  1.00  0.00           H  
ATOM     20  HB2 ARG     2      35.489  20.822  61.524  1.00  0.00           H  
ATOM     21  HB3 ARG     2      36.676  19.493  61.722  1.00  0.00           H  
ATOM     22  HG2 ARG     2      38.077  21.225  63.082  1.00  0.00           H  
ATOM     23  HG3 ARG     2      36.729  22.344  62.667  1.00  0.00           H  
ATOM     24  HD2 ARG     2      36.579  19.854  64.446  1.00  0.00           H  
ATOM     25  HD3 ARG     2      36.311  21.416  64.992  1.00  0.00           H  
ATOM     26  HE  ARG     2      34.409  20.992  62.884  1.00  0.00           H  
ATOM     27 HH11 ARG     2      34.983  20.052  66.228  1.00  0.00           H  
ATOM     28 HH12 ARG     2      33.371  19.486  66.506  1.00  0.00           H  
ATOM     29 HH21 ARG     2      32.268  21.065  63.558  1.00  0.00           H  
ATOM     30 HH22 ARG     2      31.889  20.347  65.153  1.00  0.00           H  
ATOM     31  N   ARG     3      39.187  19.555  60.022  1.00  0.00           N  
ATOM     32  CA  ARG     3      40.626  19.194  59.875  1.00  0.00           C  
ATOM     33  C   ARG     3      41.366  19.900  58.757  1.00  0.00           C  
ATOM     34  O   ARG     3      42.590  19.794  58.854  1.00  0.00           O  
ATOM     35  CB  ARG     3      40.810  17.700  59.830  1.00  0.00           C  
ATOM     36  CG  ARG     3      40.409  16.951  61.108  1.00  0.00           C  
ATOM     37  CD  ARG     3      41.026  15.508  61.119  1.00  0.00           C  
ATOM     38  NE  ARG     3      40.677  14.757  62.321  1.00  0.00           N  
ATOM     39  CZ  ARG     3      40.578  13.452  62.514  1.00  0.00           C  
ATOM     40  NH1 ARG     3      40.488  12.656  61.536  1.00  0.00           N  
ATOM     41  NH2 ARG     3      40.524  12.994  63.743  1.00  0.00           N1+
ATOM     42  H   ARG     3      38.546  18.833  59.724  1.00  0.00           H  
ATOM     43  HA  ARG     3      41.103  19.534  60.795  1.00  0.00           H  
ATOM     44  HB2 ARG     3      40.282  17.403  58.923  1.00  0.00           H  
ATOM     45  HB3 ARG     3      41.870  17.483  59.698  1.00  0.00           H  
ATOM     46  HG2 ARG     3      40.759  17.511  61.975  1.00  0.00           H  
ATOM     47  HG3 ARG     3      39.320  16.904  61.124  1.00  0.00           H  
ATOM     48  HD2 ARG     3      40.707  14.998  60.210  1.00  0.00           H  
ATOM     49  HD3 ARG     3      42.105  15.662  61.112  1.00  0.00           H  
ATOM     50  HE  ARG     3      40.596  15.356  63.130  1.00  0.00           H  
ATOM     51 HH11 ARG     3      40.634  13.005  60.599  1.00  0.00           H  
ATOM     52 HH12 ARG     3      40.408  11.651  61.606  1.00  0.00           H  
ATOM     53 HH21 ARG     3      40.578  13.600  64.549  1.00  0.00           H  
ATOM     54 HH22 ARG     3      40.182  12.082  64.011  1.00  0.00           H  
ATOM     55  N   ASN     4      40.655  20.704  57.902  1.00  0.00           N  
ATOM     56  CA  ASN     4      41.155  21.769  57.007  1.00  0.00           C  
ATOM     57  C   ASN     4      41.089  23.192  57.545  1.00  0.00           C  
ATOM     58  O   ASN     4      40.146  23.578  58.289  1.00  0.00           O  
ATOM     59  CB  ASN     4      40.268  21.712  55.786  1.00  0.00           C  
ATOM     60  CG  ASN     4      41.053  21.992  54.467  1.00  0.00           C  
ATOM     61  OD1 ASN     4      40.981  23.054  53.890  1.00  0.00           O  
ATOM     62  ND2 ASN     4      41.833  21.016  54.089  1.00  0.00           N  
ATOM     63  H   ASN     4      39.663  20.649  58.086  1.00  0.00           H  
ATOM     64  HA  ASN     4      42.166  21.451  56.752  1.00  0.00           H  
ATOM     65  HB2 ASN     4      40.009  20.675  55.573  1.00  0.00           H  
ATOM     66  HB3 ASN     4      39.330  22.253  55.908  1.00  0.00           H  
ATOM     67 HD21 ASN     4      41.735  20.129  54.562  1.00  0.00           H  
ATOM     68 HD22 ASN     4      42.347  21.212  53.242  1.00  0.00           H  
ATOM     69  N   ILE     5      42.112  23.945  57.136  1.00  0.00           N  
ATOM     70  CA  ILE     5      42.265  25.382  57.526  1.00  0.00           C  
ATOM     71  C   ILE     5      41.312  26.359  56.787  1.00  0.00           C  
ATOM     72  O   ILE     5      41.356  27.542  57.101  1.00  0.00           O  
ATOM     73  CB  ILE     5      43.749  25.815  57.506  1.00  0.00           C  
ATOM     74  CG2 ILE     5      44.373  25.644  56.064  1.00  0.00           C  
ATOM     75  CG1 ILE     5      44.047  27.218  58.114  1.00  0.00           C  
ATOM     76  CD1 ILE     5      45.526  27.396  58.583  1.00  0.00           C  
ATOM     77  H   ILE     5      42.823  23.488  56.585  1.00  0.00           H  
ATOM     78  HA  ILE     5      41.958  25.502  58.565  1.00  0.00           H  
ATOM     79  HB  ILE     5      44.293  25.198  58.221  1.00  0.00           H  
ATOM     80 HG21 ILE     5      43.677  26.185  55.423  1.00  0.00           H  
ATOM     81 HG22 ILE     5      45.277  26.131  55.700  1.00  0.00           H  
ATOM     82 HG23 ILE     5      44.433  24.595  55.777  1.00  0.00           H  
ATOM     83 HG12 ILE     5      43.831  28.015  57.402  1.00  0.00           H  
ATOM     84 HG13 ILE     5      43.368  27.256  58.966  1.00  0.00           H  
ATOM     85 HD11 ILE     5      46.158  27.165  57.725  1.00  0.00           H  
ATOM     86 HD12 ILE     5      45.671  28.461  58.764  1.00  0.00           H  
ATOM     87 HD13 ILE     5      45.822  26.872  59.491  1.00  0.00           H  
ATOM     88  N   VAL     6      40.608  25.936  55.776  1.00  0.00           N  
ATOM     89  CA  VAL     6      39.602  26.817  55.098  1.00  0.00           C  
ATOM     90  C   VAL     6      38.511  27.287  56.068  1.00  0.00           C  
ATOM     91  O   VAL     6      38.125  26.582  56.970  1.00  0.00           O  
ATOM     92  CB  VAL     6      39.044  25.981  53.898  1.00  0.00           C  
ATOM     93  CG1 VAL     6      38.204  24.740  54.222  1.00  0.00           C  
ATOM     94  CG2 VAL     6      38.360  26.911  52.888  1.00  0.00           C  
ATOM     95  H   VAL     6      40.673  24.974  55.476  1.00  0.00           H  
ATOM     96  HA  VAL     6      40.086  27.733  54.761  1.00  0.00           H  
ATOM     97  HB  VAL     6      39.938  25.601  53.402  1.00  0.00           H  
ATOM     98 HG11 VAL     6      38.584  24.026  54.953  1.00  0.00           H  
ATOM     99 HG12 VAL     6      37.198  25.097  54.444  1.00  0.00           H  
ATOM    100 HG13 VAL     6      38.175  24.137  53.315  1.00  0.00           H  
ATOM    101 HG21 VAL     6      39.037  27.640  52.441  1.00  0.00           H  
ATOM    102 HG22 VAL     6      37.956  26.361  52.039  1.00  0.00           H  
ATOM    103 HG23 VAL     6      37.576  27.506  53.358  1.00  0.00           H  
ATOM    104  N   GLY     7      38.008  28.521  55.912  1.00  0.00           N  
ATOM    105  CA  GLY     7      37.090  29.119  56.838  1.00  0.00           C  
ATOM    106  C   GLY     7      37.616  29.571  58.202  1.00  0.00           C  
ATOM    107  O   GLY     7      36.890  30.189  58.938  1.00  0.00           O  
ATOM    108  H   GLY     7      38.290  29.072  55.113  1.00  0.00           H  
ATOM    109  HA2 GLY     7      36.404  29.842  56.397  1.00  0.00           H  
ATOM    110  HA3 GLY     7      36.343  28.369  57.096  1.00  0.00           H  
ATOM    111  N   CYS     8      38.832  29.211  58.532  1.00  0.00           N  
ATOM    112  CA  CYS     8      39.463  29.650  59.814  1.00  0.00           C  
ATOM    113  C   CYS     8      39.844  31.141  59.921  1.00  0.00           C  
ATOM    114  O   CYS     8      40.356  31.712  58.921  1.00  0.00           O  
ATOM    115  CB  CYS     8      40.608  28.729  60.338  1.00  0.00           C  
ATOM    116  SG  CYS     8      40.241  27.044  60.133  1.00  0.00           S  
ATOM    117  H   CYS     8      39.368  28.712  57.837  1.00  0.00           H  
ATOM    118  HA  CYS     8      38.711  29.607  60.602  1.00  0.00           H  
ATOM    119  HB2 CYS     8      41.532  28.946  59.802  1.00  0.00           H  
ATOM    120  HB3 CYS     8      40.708  28.979  61.394  1.00  0.00           H  
ATOM    121  HG  CYS     8      39.880  27.063  58.847  1.00  0.00           H  
ATOM    122  N   ARG     9      39.698  31.817  61.026  1.00  0.00           N  
ATOM    123  CA  ARG     9      40.378  33.106  61.372  1.00  0.00           C  
ATOM    124  C   ARG     9      41.866  32.775  61.700  1.00  0.00           C  
ATOM    125  O   ARG     9      42.156  31.809  62.438  1.00  0.00           O  
ATOM    126  CB  ARG     9      39.695  33.734  62.581  1.00  0.00           C  
ATOM    127  CG  ARG     9      38.271  34.256  62.369  1.00  0.00           C  
ATOM    128  CD  ARG     9      38.165  35.641  61.729  1.00  0.00           C  
ATOM    129  NE  ARG     9      38.591  36.747  62.621  1.00  0.00           N  
ATOM    130  CZ  ARG     9      39.219  37.836  62.230  1.00  0.00           C  
ATOM    131  NH1 ARG     9      39.366  38.198  60.963  1.00  0.00           N  
ATOM    132  NH2 ARG     9      39.750  38.682  63.082  1.00  0.00           N1+
ATOM    133  H   ARG     9      39.297  31.300  61.796  1.00  0.00           H  
ATOM    134  HA  ARG     9      40.355  33.836  60.563  1.00  0.00           H  
ATOM    135  HB2 ARG     9      39.497  33.032  63.390  1.00  0.00           H  
ATOM    136  HB3 ARG     9      40.359  34.473  63.030  1.00  0.00           H  
ATOM    137  HG2 ARG     9      37.758  33.612  61.655  1.00  0.00           H  
ATOM    138  HG3 ARG     9      37.594  34.178  63.220  1.00  0.00           H  
ATOM    139  HD2 ARG     9      38.652  35.683  60.755  1.00  0.00           H  
ATOM    140  HD3 ARG     9      37.096  35.752  61.547  1.00  0.00           H  
ATOM    141  HE  ARG     9      38.630  36.562  63.613  1.00  0.00           H  
ATOM    142 HH11 ARG     9      39.006  37.659  60.188  1.00  0.00           H  
ATOM    143 HH12 ARG     9      39.836  39.054  60.707  1.00  0.00           H  
ATOM    144 HH21 ARG     9      39.595  38.598  64.077  1.00  0.00           H  
ATOM    145 HH22 ARG     9      40.198  39.512  62.722  1.00  0.00           H  
ATOM    146  N   ILE    10      42.777  33.652  61.289  1.00  0.00           N  
ATOM    147  CA  ILE    10      44.253  33.435  61.496  1.00  0.00           C  
ATOM    148  C   ILE    10      45.042  34.619  62.066  1.00  0.00           C  
ATOM    149  O   ILE    10      44.617  35.752  61.894  1.00  0.00           O  
ATOM    150  CB  ILE    10      44.884  33.016  60.103  1.00  0.00           C  
ATOM    151  CG2 ILE    10      44.305  31.715  59.604  1.00  0.00           C  
ATOM    152  CG1 ILE    10      44.720  34.239  59.078  1.00  0.00           C  
ATOM    153  CD1 ILE    10      45.312  33.800  57.742  1.00  0.00           C  
ATOM    154  H   ILE    10      42.476  34.441  60.734  1.00  0.00           H  
ATOM    155  HA  ILE    10      44.505  32.667  62.228  1.00  0.00           H  
ATOM    156  HB  ILE    10      45.957  32.837  60.161  1.00  0.00           H  
ATOM    157 HG21 ILE    10      44.864  31.297  58.767  1.00  0.00           H  
ATOM    158 HG22 ILE    10      44.416  30.974  60.395  1.00  0.00           H  
ATOM    159 HG23 ILE    10      43.229  31.761  59.438  1.00  0.00           H  
ATOM    160 HG12 ILE    10      43.650  34.411  58.968  1.00  0.00           H  
ATOM    161 HG13 ILE    10      45.174  35.159  59.448  1.00  0.00           H  
ATOM    162 HD11 ILE    10      46.382  33.603  57.677  1.00  0.00           H  
ATOM    163 HD12 ILE    10      44.851  32.888  57.364  1.00  0.00           H  
ATOM    164 HD13 ILE    10      45.231  34.606  57.012  1.00  0.00           H  
ATOM    165  N   GLN    11      46.264  34.322  62.568  1.00  0.00           N  
ATOM    166  CA  GLN    11      47.266  35.444  62.613  1.00  0.00           C  
ATOM    167  C   GLN    11      48.693  34.871  62.540  1.00  0.00           C  
ATOM    168  O   GLN    11      49.001  33.769  63.033  1.00  0.00           O  
ATOM    169  CB  GLN    11      47.143  36.388  63.872  1.00  0.00           C  
ATOM    170  CG  GLN    11      47.400  35.710  65.215  1.00  0.00           C  
ATOM    171  CD  GLN    11      47.143  36.650  66.404  1.00  0.00           C  
ATOM    172  OE1 GLN    11      46.711  37.853  66.247  1.00  0.00           O  
ATOM    173  NE2 GLN    11      47.347  36.321  67.623  1.00  0.00           N  
ATOM    174  H   GLN    11      46.547  33.422  62.928  1.00  0.00           H  
ATOM    175  HA  GLN    11      47.169  36.115  61.760  1.00  0.00           H  
ATOM    176  HB2 GLN    11      47.895  37.173  63.792  1.00  0.00           H  
ATOM    177  HB3 GLN    11      46.114  36.747  63.908  1.00  0.00           H  
ATOM    178  HG2 GLN    11      46.717  34.878  65.374  1.00  0.00           H  
ATOM    179  HG3 GLN    11      48.462  35.463  65.205  1.00  0.00           H  
ATOM    180 HE21 GLN    11      47.517  35.346  67.822  1.00  0.00           H  
ATOM    181 HE22 GLN    11      47.235  36.976  68.384  1.00  0.00           H  
ATOM    182  N   HIS    12      49.544  35.579  61.786  1.00  0.00           N  
ATOM    183  CA  HIS    12      50.914  35.166  61.456  1.00  0.00           C  
ATOM    184  C   HIS    12      51.953  36.278  61.548  1.00  0.00           C  
ATOM    185  O   HIS    12      51.600  37.462  61.613  1.00  0.00           O  
ATOM    186  CB  HIS    12      51.043  34.522  60.051  1.00  0.00           C  
ATOM    187  CG  HIS    12      50.770  35.331  58.877  1.00  0.00           C  
ATOM    188  ND1 HIS    12      51.662  35.986  58.059  1.00  0.00           N  
ATOM    189  CE1 HIS    12      50.927  36.614  57.069  1.00  0.00           C  
ATOM    190  NE2 HIS    12      49.643  36.332  57.156  1.00  0.00           N  
ATOM    191  CD2 HIS    12      49.557  35.540  58.309  1.00  0.00           C  
ATOM    192  H   HIS    12      49.233  36.489  61.477  1.00  0.00           H  
ATOM    193  HA  HIS    12      51.267  34.473  62.219  1.00  0.00           H  
ATOM    194  HB2 HIS    12      52.012  34.035  59.932  1.00  0.00           H  
ATOM    195  HB3 HIS    12      50.318  33.718  59.928  1.00  0.00           H  
ATOM    196  HD1 HIS    12      52.666  35.881  58.008  1.00  0.00           H  
ATOM    197  HE1 HIS    12      51.397  37.294  56.374  1.00  0.00           H  
ATOM    198  HD2 HIS    12      48.639  35.134  58.707  1.00  0.00           H  
ATOM    199  N   GLY    13      53.214  35.854  61.482  1.00  0.00           N  
ATOM    200  CA  GLY    13      54.295  36.673  61.026  1.00  0.00           C  
ATOM    201  C   GLY    13      54.485  36.569  59.482  1.00  0.00           C  
ATOM    202  O   GLY    13      54.169  35.527  58.842  1.00  0.00           O  
ATOM    203  H   GLY    13      53.440  34.879  61.621  1.00  0.00           H  
ATOM    204  HA2 GLY    13      54.193  37.677  61.438  1.00  0.00           H  
ATOM    205  HA3 GLY    13      55.173  36.144  61.396  1.00  0.00           H  
ATOM    206  N   TRP    14      55.124  37.545  58.848  1.00  0.00           N  
ATOM    207  CA  TRP    14      55.719  37.450  57.473  1.00  0.00           C  
ATOM    208  C   TRP    14      57.111  38.119  57.336  1.00  0.00           C  
ATOM    209  O   TRP    14      57.354  39.163  57.902  1.00  0.00           O  
ATOM    210  CB  TRP    14      54.725  37.930  56.501  1.00  0.00           C  
ATOM    211  CG  TRP    14      55.101  38.066  55.039  1.00  0.00           C  
ATOM    212  CD1 TRP    14      55.690  39.154  54.488  1.00  0.00           C  
ATOM    213  NE1 TRP    14      55.995  38.886  53.172  1.00  0.00           N  
ATOM    214  CE2 TRP    14      55.489  37.646  52.767  1.00  0.00           C  
ATOM    215  CZ2 TRP    14      55.287  37.095  51.497  1.00  0.00           C  
ATOM    216  CH2 TRP    14      54.818  35.760  51.492  1.00  0.00           C  
ATOM    217  CZ3 TRP    14      54.521  35.055  52.713  1.00  0.00           C  
ATOM    218  CE3 TRP    14      54.531  35.727  53.993  1.00  0.00           C  
ATOM    219  CD2 TRP    14      55.009  37.077  53.981  1.00  0.00           C  
ATOM    220  H   TRP    14      55.380  38.395  59.329  1.00  0.00           H  
ATOM    221  HA  TRP    14      55.933  36.400  57.272  1.00  0.00           H  
ATOM    222  HB2 TRP    14      53.895  37.227  56.565  1.00  0.00           H  
ATOM    223  HB3 TRP    14      54.332  38.904  56.794  1.00  0.00           H  
ATOM    224  HD1 TRP    14      55.923  40.019  55.090  1.00  0.00           H  
ATOM    225  HE1 TRP    14      56.813  39.302  52.752  1.00  0.00           H  
ATOM    226  HZ2 TRP    14      55.552  37.628  50.596  1.00  0.00           H  
ATOM    227  HH2 TRP    14      54.627  35.309  50.529  1.00  0.00           H  
ATOM    228  HZ3 TRP    14      54.239  34.013  52.685  1.00  0.00           H  
ATOM    229  HE3 TRP    14      54.201  35.170  54.858  1.00  0.00           H  
ATOM    230  N   LYS    15      57.994  37.459  56.560  1.00  0.00           N  
ATOM    231  CA  LYS    15      59.322  37.991  56.198  1.00  0.00           C  
ATOM    232  C   LYS    15      59.774  37.422  54.861  1.00  0.00           C  
ATOM    233  O   LYS    15      59.349  36.431  54.347  1.00  0.00           O  
ATOM    234  CB  LYS    15      60.325  37.678  57.302  1.00  0.00           C  
ATOM    235  CG  LYS    15      61.034  36.333  57.401  1.00  0.00           C  
ATOM    236  CD  LYS    15      60.020  35.175  57.695  1.00  0.00           C  
ATOM    237  CE  LYS    15      60.522  33.732  57.996  1.00  0.00           C  
ATOM    238  NZ  LYS    15      61.883  33.339  57.353  1.00  0.00           N1+
ATOM    239  H   LYS    15      57.758  36.601  56.081  1.00  0.00           H  
ATOM    240  HA  LYS    15      59.266  39.059  55.985  1.00  0.00           H  
ATOM    241  HB2 LYS    15      61.054  38.484  57.382  1.00  0.00           H  
ATOM    242  HB3 LYS    15      59.823  37.973  58.224  1.00  0.00           H  
ATOM    243  HG2 LYS    15      61.567  36.110  56.477  1.00  0.00           H  
ATOM    244  HG3 LYS    15      61.663  36.385  58.289  1.00  0.00           H  
ATOM    245  HD2 LYS    15      59.425  35.503  58.548  1.00  0.00           H  
ATOM    246  HD3 LYS    15      59.335  35.143  56.848  1.00  0.00           H  
ATOM    247  HE2 LYS    15      60.565  33.698  59.084  1.00  0.00           H  
ATOM    248  HE3 LYS    15      59.739  33.068  57.630  1.00  0.00           H  
ATOM    249  HZ1 LYS    15      62.630  33.884  57.758  1.00  0.00           H  
ATOM    250  HZ2 LYS    15      62.021  32.344  57.457  1.00  0.00           H  
ATOM    251  HZ3 LYS    15      61.812  33.467  56.354  1.00  0.00           H  
ATOM    252  N   GLU    16      60.800  37.968  54.254  1.00  0.00           N  
ATOM    253  CA  GLU    16      61.365  37.482  52.975  1.00  0.00           C  
ATOM    254  C   GLU    16      62.878  37.855  52.789  1.00  0.00           C  
ATOM    255  O   GLU    16      63.610  37.002  52.245  1.00  0.00           O  
ATOM    256  CB  GLU    16      60.581  38.201  51.823  1.00  0.00           C  
ATOM    257  CG  GLU    16      60.520  39.714  51.840  1.00  0.00           C  
ATOM    258  CD  GLU    16      59.312  40.238  52.585  1.00  0.00           C  
ATOM    259  OE1 GLU    16      59.407  40.848  53.721  1.00  0.00           O  
ATOM    260  OE2 GLU    16      58.223  40.215  51.982  1.00  0.00           O1-
ATOM    261  H   GLU    16      61.272  38.730  54.720  1.00  0.00           H  
ATOM    262  HA  GLU    16      61.286  36.403  52.842  1.00  0.00           H  
ATOM    263  HB2 GLU    16      60.943  37.861  50.853  1.00  0.00           H  
ATOM    264  HB3 GLU    16      59.537  37.889  51.851  1.00  0.00           H  
ATOM    265  HG2 GLU    16      61.455  40.176  52.157  1.00  0.00           H  
ATOM    266  HG3 GLU    16      60.453  39.976  50.784  1.00  0.00           H  
ATOM    267  N   GLY    17      63.365  38.987  53.415  1.00  0.00           N  
ATOM    268  CA  GLY    17      64.712  39.497  53.210  1.00  0.00           C  
ATOM    269  C   GLY    17      65.202  40.560  54.230  1.00  0.00           C  
ATOM    270  O   GLY    17      65.344  40.380  55.419  1.00  0.00           O  
ATOM    271  H   GLY    17      62.763  39.532  54.016  1.00  0.00           H  
ATOM    272  HA2 GLY    17      65.436  38.703  53.396  1.00  0.00           H  
ATOM    273  HA3 GLY    17      64.807  39.916  52.208  1.00  0.00           H  
ATOM    274  N   ASN    18      65.511  41.692  53.610  1.00  0.00           N  
ATOM    275  CA  ASN    18      66.234  42.739  54.278  1.00  0.00           C  
ATOM    276  C   ASN    18      65.246  43.390  55.196  1.00  0.00           C  
ATOM    277  O   ASN    18      65.671  43.864  56.286  1.00  0.00           O  
ATOM    278  CB  ASN    18      66.741  43.671  53.171  1.00  0.00           C  
ATOM    279  CG  ASN    18      67.199  45.127  53.495  1.00  0.00           C  
ATOM    280  OD1 ASN    18      66.614  46.156  53.148  1.00  0.00           O  
ATOM    281  ND2 ASN    18      68.240  45.134  54.253  1.00  0.00           N  
ATOM    282  H   ASN    18      65.497  41.734  52.601  1.00  0.00           H  
ATOM    283  HA  ASN    18      67.093  42.326  54.808  1.00  0.00           H  
ATOM    284  HB2 ASN    18      67.595  43.256  52.635  1.00  0.00           H  
ATOM    285  HB3 ASN    18      65.968  43.794  52.412  1.00  0.00           H  
ATOM    286 HD21 ASN    18      68.701  44.292  54.568  1.00  0.00           H  
ATOM    287 HD22 ASN    18      68.623  46.005  54.589  1.00  0.00           H  
ATOM    288  N   GLY    19      63.956  43.490  54.847  1.00  0.00           N  
ATOM    289  CA  GLY    19      63.064  44.380  55.517  1.00  0.00           C  
ATOM    290  C   GLY    19      62.676  43.877  56.840  1.00  0.00           C  
ATOM    291  O   GLY    19      62.732  42.634  57.154  1.00  0.00           O  
ATOM    292  H   GLY    19      63.643  43.090  53.974  1.00  0.00           H  
ATOM    293  HA2 GLY    19      63.540  45.349  55.666  1.00  0.00           H  
ATOM    294  HA3 GLY    19      62.175  44.423  54.888  1.00  0.00           H  
ATOM    295  N   PRO    20      62.026  44.709  57.638  1.00  0.00           N  
ATOM    296  CA  PRO    20      61.544  44.381  58.985  1.00  0.00           C  
ATOM    297  C   PRO    20      60.489  43.250  58.875  1.00  0.00           C  
ATOM    298  O   PRO    20      59.646  43.169  57.937  1.00  0.00           O  
ATOM    299  CD  PRO    20      61.907  46.142  57.470  1.00  0.00           C  
ATOM    300  CG  PRO    20      61.961  46.780  58.897  1.00  0.00           C  
ATOM    301  CB  PRO    20      61.137  45.699  59.685  1.00  0.00           C  
ATOM    302  HD2 PRO    20      60.969  46.489  57.038  1.00  0.00           H  
ATOM    303  HD3 PRO    20      62.772  46.599  56.988  1.00  0.00           H  
ATOM    304  HG2 PRO    20      61.459  47.744  58.977  1.00  0.00           H  
ATOM    305  HG3 PRO    20      62.956  46.902  59.325  1.00  0.00           H  
ATOM    306  HB2 PRO    20      60.053  45.803  59.655  1.00  0.00           H  
ATOM    307  HB3 PRO    20      61.339  45.655  60.755  1.00  0.00           H  
ATOM    308  HA  PRO    20      62.330  43.862  59.535  1.00  0.00           H  
ATOM    309  N   VAL    21      60.449  42.386  59.892  1.00  0.00           N  
ATOM    310  CA  VAL    21      59.435  41.365  60.073  1.00  0.00           C  
ATOM    311  C   VAL    21      58.004  41.820  60.406  1.00  0.00           C  
ATOM    312  O   VAL    21      57.879  42.620  61.347  1.00  0.00           O  
ATOM    313  CB  VAL    21      59.813  40.361  61.111  1.00  0.00           C  
ATOM    314  CG1 VAL    21      58.853  39.228  61.220  1.00  0.00           C  
ATOM    315  CG2 VAL    21      61.226  39.813  60.777  1.00  0.00           C  
ATOM    316  H   VAL    21      61.147  42.366  60.622  1.00  0.00           H  
ATOM    317  HA  VAL    21      59.268  40.883  59.110  1.00  0.00           H  
ATOM    318  HB  VAL    21      59.786  40.932  62.039  1.00  0.00           H  
ATOM    319 HG11 VAL    21      57.867  39.502  61.596  1.00  0.00           H  
ATOM    320 HG12 VAL    21      58.763  38.662  60.293  1.00  0.00           H  
ATOM    321 HG13 VAL    21      59.208  38.490  61.940  1.00  0.00           H  
ATOM    322 HG21 VAL    21      61.980  40.587  60.920  1.00  0.00           H  
ATOM    323 HG22 VAL    21      61.525  39.014  61.457  1.00  0.00           H  
ATOM    324 HG23 VAL    21      61.102  39.401  59.775  1.00  0.00           H  
ATOM    325  N   THR    22      56.991  41.443  59.625  1.00  0.00           N  
ATOM    326  CA  THR    22      55.663  42.034  59.616  1.00  0.00           C  
ATOM    327  C   THR    22      54.716  41.054  60.270  1.00  0.00           C  
ATOM    328  O   THR    22      54.943  39.860  60.500  1.00  0.00           O  
ATOM    329  CB  THR    22      55.169  42.518  58.153  1.00  0.00           C  
ATOM    330  CG2 THR    22      55.933  43.733  57.771  1.00  0.00           C  
ATOM    331  OG1 THR    22      55.339  41.472  57.189  1.00  0.00           O  
ATOM    332  H   THR    22      57.202  40.692  58.983  1.00  0.00           H  
ATOM    333  HA  THR    22      55.655  42.910  60.264  1.00  0.00           H  
ATOM    334  HB  THR    22      54.104  42.755  58.165  1.00  0.00           H  
ATOM    335 HG21 THR    22      55.488  44.178  56.881  1.00  0.00           H  
ATOM    336 HG22 THR    22      55.812  44.466  58.568  1.00  0.00           H  
ATOM    337 HG23 THR    22      56.964  43.457  57.553  1.00  0.00           H  
ATOM    338  HG1 THR    22      56.255  41.355  56.925  1.00  0.00           H  
ATOM    339  N   GLN    23      53.509  41.559  60.560  1.00  0.00           N  
ATOM    340  CA  GLN    23      52.490  40.904  61.405  1.00  0.00           C  
ATOM    341  C   GLN    23      51.126  41.158  60.716  1.00  0.00           C  
ATOM    342  O   GLN    23      50.838  42.235  60.200  1.00  0.00           O  
ATOM    343  CB  GLN    23      52.596  41.409  62.826  1.00  0.00           C  
ATOM    344  CG  GLN    23      53.817  41.073  63.661  1.00  0.00           C  
ATOM    345  CD  GLN    23      53.792  39.631  64.264  1.00  0.00           C  
ATOM    346  OE1 GLN    23      52.816  39.016  64.601  1.00  0.00           O  
ATOM    347  NE2 GLN    23      55.005  39.014  64.399  1.00  0.00           N  
ATOM    348  H   GLN    23      53.405  42.533  60.313  1.00  0.00           H  
ATOM    349  HA  GLN    23      52.696  39.835  61.358  1.00  0.00           H  
ATOM    350  HB2 GLN    23      52.375  42.476  62.783  1.00  0.00           H  
ATOM    351  HB3 GLN    23      51.749  41.031  63.399  1.00  0.00           H  
ATOM    352  HG2 GLN    23      54.679  41.420  63.090  1.00  0.00           H  
ATOM    353  HG3 GLN    23      53.685  41.756  64.500  1.00  0.00           H  
ATOM    354 HE21 GLN    23      55.838  39.563  64.238  1.00  0.00           H  
ATOM    355 HE22 GLN    23      55.083  38.048  64.681  1.00  0.00           H  
ATOM    356  N   TRP    24      50.288  40.159  60.690  1.00  0.00           N  
ATOM    357  CA  TRP    24      49.051  40.097  59.910  1.00  0.00           C  
ATOM    358  C   TRP    24      48.025  39.308  60.648  1.00  0.00           C  
ATOM    359  O   TRP    24      48.370  38.300  61.288  1.00  0.00           O  
ATOM    360  CB  TRP    24      49.399  39.573  58.512  1.00  0.00           C  
ATOM    361  CG  TRP    24      50.401  40.274  57.688  1.00  0.00           C  
ATOM    362  CD1 TRP    24      51.774  40.048  57.794  1.00  0.00           C  
ATOM    363  NE1 TRP    24      52.421  40.874  56.894  1.00  0.00           N  
ATOM    364  CE2 TRP    24      51.514  41.698  56.195  1.00  0.00           C  
ATOM    365  CZ2 TRP    24      51.723  42.663  55.200  1.00  0.00           C  
ATOM    366  CH2 TRP    24      50.718  43.394  54.664  1.00  0.00           C  
ATOM    367  CZ3 TRP    24      49.433  43.118  55.227  1.00  0.00           C  
ATOM    368  CE3 TRP    24      49.173  42.102  56.175  1.00  0.00           C  
ATOM    369  CD2 TRP    24      50.243  41.289  56.680  1.00  0.00           C  
ATOM    370  H   TRP    24      50.633  39.294  61.082  1.00  0.00           H  
ATOM    371  HA  TRP    24      48.620  41.091  59.796  1.00  0.00           H  
ATOM    372  HB2 TRP    24      49.929  38.652  58.758  1.00  0.00           H  
ATOM    373  HB3 TRP    24      48.523  39.340  57.907  1.00  0.00           H  
ATOM    374  HD1 TRP    24      52.328  39.295  58.333  1.00  0.00           H  
ATOM    375  HE1 TRP    24      53.428  40.852  56.816  1.00  0.00           H  
ATOM    376  HZ2 TRP    24      52.735  42.766  54.838  1.00  0.00           H  
ATOM    377  HH2 TRP    24      50.970  44.182  53.970  1.00  0.00           H  
ATOM    378  HZ3 TRP    24      48.591  43.714  54.908  1.00  0.00           H  
ATOM    379  HE3 TRP    24      48.153  41.987  56.511  1.00  0.00           H  
ATOM    380  N   LYS    25      46.697  39.584  60.442  1.00  0.00           N  
ATOM    381  CA  LYS    25      45.564  38.839  61.104  1.00  0.00           C  
ATOM    382  C   LYS    25      44.341  38.849  60.177  1.00  0.00           C  
ATOM    383  O   LYS    25      44.116  39.833  59.541  1.00  0.00           O  
ATOM    384  CB  LYS    25      45.192  39.515  62.383  1.00  0.00           C  
ATOM    385  CG  LYS    25      43.841  39.062  62.944  1.00  0.00           C  
ATOM    386  CD  LYS    25      43.527  39.288  64.437  1.00  0.00           C  
ATOM    387  CE  LYS    25      43.697  40.764  64.776  1.00  0.00           C  
ATOM    388  NZ  LYS    25      42.578  41.633  64.322  1.00  0.00           N1+
ATOM    389  H   LYS    25      46.411  40.518  60.183  1.00  0.00           H  
ATOM    390  HA  LYS    25      45.906  37.815  61.253  1.00  0.00           H  
ATOM    391  HB2 LYS    25      45.953  39.495  63.163  1.00  0.00           H  
ATOM    392  HB3 LYS    25      44.920  40.539  62.128  1.00  0.00           H  
ATOM    393  HG2 LYS    25      43.047  39.565  62.392  1.00  0.00           H  
ATOM    394  HG3 LYS    25      43.815  38.009  62.663  1.00  0.00           H  
ATOM    395  HD2 LYS    25      42.517  39.091  64.796  1.00  0.00           H  
ATOM    396  HD3 LYS    25      44.253  38.699  64.999  1.00  0.00           H  
ATOM    397  HE2 LYS    25      43.530  40.835  65.851  1.00  0.00           H  
ATOM    398  HE3 LYS    25      44.640  41.189  64.434  1.00  0.00           H  
ATOM    399  HZ1 LYS    25      42.873  42.599  64.336  1.00  0.00           H  
ATOM    400  HZ2 LYS    25      42.276  41.567  63.361  1.00  0.00           H  
ATOM    401  HZ3 LYS    25      41.765  41.609  64.922  1.00  0.00           H  
ATOM    402  N   GLY    26      43.620  37.784  60.110  1.00  0.00           N  
ATOM    403  CA  GLY    26      42.712  37.638  58.957  1.00  0.00           C  
ATOM    404  C   GLY    26      41.715  36.559  59.058  1.00  0.00           C  
ATOM    405  O   GLY    26      41.510  35.934  60.113  1.00  0.00           O  
ATOM    406  H   GLY    26      43.892  36.961  60.628  1.00  0.00           H  
ATOM    407  HA2 GLY    26      42.058  38.509  58.897  1.00  0.00           H  
ATOM    408  HA3 GLY    26      43.319  37.399  58.084  1.00  0.00           H  
ATOM    409  N   THR    27      41.230  36.107  57.881  1.00  0.00           N  
ATOM    410  CA  THR    27      40.253  35.030  57.618  1.00  0.00           C  
ATOM    411  C   THR    27      40.583  34.362  56.253  1.00  0.00           C  
ATOM    412  O   THR    27      40.655  35.062  55.242  1.00  0.00           O  
ATOM    413  CB  THR    27      38.772  35.529  57.448  1.00  0.00           C  
ATOM    414  CG2 THR    27      37.822  34.388  57.846  1.00  0.00           C  
ATOM    415  OG1 THR    27      38.552  36.544  58.414  1.00  0.00           O  
ATOM    416  H   THR    27      41.521  36.644  57.077  1.00  0.00           H  
ATOM    417  HA  THR    27      40.272  34.219  58.345  1.00  0.00           H  
ATOM    418  HB  THR    27      38.634  35.855  56.418  1.00  0.00           H  
ATOM    419 HG21 THR    27      37.877  33.509  57.204  1.00  0.00           H  
ATOM    420 HG22 THR    27      37.929  34.131  58.900  1.00  0.00           H  
ATOM    421 HG23 THR    27      36.834  34.829  57.715  1.00  0.00           H  
ATOM    422  HG1 THR    27      37.806  37.059  58.098  1.00  0.00           H  
ATOM    423  N   VAL    28      40.753  33.043  56.194  1.00  0.00           N  
ATOM    424  CA  VAL    28      40.737  32.350  54.912  1.00  0.00           C  
ATOM    425  C   VAL    28      39.290  32.331  54.367  1.00  0.00           C  
ATOM    426  O   VAL    28      38.394  31.981  55.107  1.00  0.00           O  
ATOM    427  CB  VAL    28      41.099  30.861  55.051  1.00  0.00           C  
ATOM    428  CG1 VAL    28      41.051  30.189  53.683  1.00  0.00           C  
ATOM    429  CG2 VAL    28      42.460  30.675  55.644  1.00  0.00           C  
ATOM    430  H   VAL    28      40.716  32.501  57.046  1.00  0.00           H  
ATOM    431  HA  VAL    28      41.337  32.855  54.156  1.00  0.00           H  
ATOM    432  HB  VAL    28      40.372  30.392  55.714  1.00  0.00           H  
ATOM    433 HG11 VAL    28      41.446  29.194  53.885  1.00  0.00           H  
ATOM    434 HG12 VAL    28      40.072  30.025  53.232  1.00  0.00           H  
ATOM    435 HG13 VAL    28      41.726  30.644  52.957  1.00  0.00           H  
ATOM    436 HG21 VAL    28      43.147  31.396  55.201  1.00  0.00           H  
ATOM    437 HG22 VAL    28      42.441  30.990  56.687  1.00  0.00           H  
ATOM    438 HG23 VAL    28      42.925  29.694  55.541  1.00  0.00           H  
ATOM    439  N   LEU    29      39.191  32.533  53.060  1.00  0.00           N  
ATOM    440  CA  LEU    29      37.969  32.385  52.320  1.00  0.00           C  
ATOM    441  C   LEU    29      37.848  30.952  51.692  1.00  0.00           C  
ATOM    442  O   LEU    29      36.875  30.205  51.955  1.00  0.00           O  
ATOM    443  CB  LEU    29      37.827  33.478  51.252  1.00  0.00           C  
ATOM    444  CG  LEU    29      38.138  34.961  51.671  1.00  0.00           C  
ATOM    445  CD1 LEU    29      38.108  35.975  50.563  1.00  0.00           C  
ATOM    446  CD2 LEU    29      37.445  35.214  52.958  1.00  0.00           C  
ATOM    447  H   LEU    29      40.000  32.784  52.510  1.00  0.00           H  
ATOM    448  HA  LEU    29      37.175  32.374  53.066  1.00  0.00           H  
ATOM    449  HB2 LEU    29      38.592  33.205  50.525  1.00  0.00           H  
ATOM    450  HB3 LEU    29      36.836  33.453  50.799  1.00  0.00           H  
ATOM    451  HG  LEU    29      39.194  34.984  51.941  1.00  0.00           H  
ATOM    452 HD11 LEU    29      37.122  36.350  50.292  1.00  0.00           H  
ATOM    453 HD12 LEU    29      38.750  36.809  50.849  1.00  0.00           H  
ATOM    454 HD13 LEU    29      38.595  35.492  49.716  1.00  0.00           H  
ATOM    455 HD21 LEU    29      36.391  35.176  52.682  1.00  0.00           H  
ATOM    456 HD22 LEU    29      37.585  34.481  53.752  1.00  0.00           H  
ATOM    457 HD23 LEU    29      37.806  36.140  53.403  1.00  0.00           H  
ATOM    458  N   ASP    30      38.866  30.512  50.937  1.00  0.00           N  
ATOM    459  CA  ASP    30      38.608  29.379  49.916  1.00  0.00           C  
ATOM    460  C   ASP    30      39.920  28.650  49.553  1.00  0.00           C  
ATOM    461  O   ASP    30      40.995  29.236  49.571  1.00  0.00           O  
ATOM    462  CB  ASP    30      37.936  30.009  48.713  1.00  0.00           C  
ATOM    463  CG  ASP    30      37.388  28.940  47.748  1.00  0.00           C  
ATOM    464  OD1 ASP    30      37.208  27.724  48.090  1.00  0.00           O  
ATOM    465  OD2 ASP    30      37.151  29.312  46.598  1.00  0.00           O1-
ATOM    466  H   ASP    30      39.785  30.928  50.894  1.00  0.00           H  
ATOM    467  HA  ASP    30      37.944  28.671  50.412  1.00  0.00           H  
ATOM    468  HB2 ASP    30      37.082  30.623  49.000  1.00  0.00           H  
ATOM    469  HB3 ASP    30      38.623  30.674  48.190  1.00  0.00           H  
ATOM    470  N   GLN    31      39.855  27.316  49.273  1.00  0.00           N  
ATOM    471  CA  GLN    31      40.962  26.617  48.624  1.00  0.00           C  
ATOM    472  C   GLN    31      40.874  26.792  47.132  1.00  0.00           C  
ATOM    473  O   GLN    31      39.812  26.805  46.611  1.00  0.00           O  
ATOM    474  CB  GLN    31      40.956  25.153  49.065  1.00  0.00           C  
ATOM    475  CG  GLN    31      42.254  24.274  48.761  1.00  0.00           C  
ATOM    476  CD  GLN    31      42.267  22.890  49.524  1.00  0.00           C  
ATOM    477  OE1 GLN    31      41.263  22.284  49.796  1.00  0.00           O  
ATOM    478  NE2 GLN    31      43.435  22.289  49.782  1.00  0.00           N  
ATOM    479  H   GLN    31      38.934  26.952  49.075  1.00  0.00           H  
ATOM    480  HA  GLN    31      41.896  27.128  48.856  1.00  0.00           H  
ATOM    481  HB2 GLN    31      40.898  25.228  50.151  1.00  0.00           H  
ATOM    482  HB3 GLN    31      40.080  24.580  48.761  1.00  0.00           H  
ATOM    483  HG2 GLN    31      42.441  24.189  47.690  1.00  0.00           H  
ATOM    484  HG3 GLN    31      43.047  24.900  49.168  1.00  0.00           H  
ATOM    485 HE21 GLN    31      44.223  22.903  49.635  1.00  0.00           H  
ATOM    486 HE22 GLN    31      43.408  21.304  50.005  1.00  0.00           H  
ATOM    487  N   VAL    32      41.965  26.951  46.349  1.00  0.00           N  
ATOM    488  CA  VAL    32      41.960  27.012  44.877  1.00  0.00           C  
ATOM    489  C   VAL    32      42.022  25.530  44.350  1.00  0.00           C  
ATOM    490  O   VAL    32      42.809  24.715  44.891  1.00  0.00           O  
ATOM    491  CB  VAL    32      43.209  27.732  44.339  1.00  0.00           C  
ATOM    492  CG1 VAL    32      43.390  27.669  42.843  1.00  0.00           C  
ATOM    493  CG2 VAL    32      43.069  29.220  44.685  1.00  0.00           C  
ATOM    494  H   VAL    32      42.829  26.909  46.872  1.00  0.00           H  
ATOM    495  HA  VAL    32      41.072  27.577  44.591  1.00  0.00           H  
ATOM    496  HB  VAL    32      44.112  27.332  44.799  1.00  0.00           H  
ATOM    497 HG11 VAL    32      44.348  28.122  42.589  1.00  0.00           H  
ATOM    498 HG12 VAL    32      43.452  26.639  42.492  1.00  0.00           H  
ATOM    499 HG13 VAL    32      42.639  28.244  42.300  1.00  0.00           H  
ATOM    500 HG21 VAL    32      42.264  29.648  44.088  1.00  0.00           H  
ATOM    501 HG22 VAL    32      42.749  29.468  45.697  1.00  0.00           H  
ATOM    502 HG23 VAL    32      43.988  29.802  44.611  1.00  0.00           H  
ATOM    503  N   PRO    33      41.212  25.015  43.375  1.00  0.00           N  
ATOM    504  CA  PRO    33      41.344  23.654  42.816  1.00  0.00           C  
ATOM    505  C   PRO    33      42.743  23.268  42.227  1.00  0.00           C  
ATOM    506  O   PRO    33      43.171  22.171  42.515  1.00  0.00           O  
ATOM    507  CD  PRO    33      40.197  25.794  42.847  1.00  0.00           C  
ATOM    508  CG  PRO    33      39.229  24.860  42.180  1.00  0.00           C  
ATOM    509  CB  PRO    33      40.199  23.756  41.789  1.00  0.00           C  
ATOM    510  HD2 PRO    33      40.581  26.485  42.095  1.00  0.00           H  
ATOM    511  HD3 PRO    33      39.587  26.293  43.599  1.00  0.00           H  
ATOM    512  HG2 PRO    33      38.603  25.264  41.383  1.00  0.00           H  
ATOM    513  HG3 PRO    33      38.626  24.438  42.984  1.00  0.00           H  
ATOM    514  HB2 PRO    33      40.524  23.903  40.759  1.00  0.00           H  
ATOM    515  HB3 PRO    33      39.609  22.840  41.823  1.00  0.00           H  
ATOM    516  HA  PRO    33      40.991  22.925  43.544  1.00  0.00           H  
ATOM    517  N   VAL    34      43.419  24.145  41.432  1.00  0.00           N  
ATOM    518  CA  VAL    34      44.656  23.856  40.679  1.00  0.00           C  
ATOM    519  C   VAL    34      45.835  23.452  41.579  1.00  0.00           C  
ATOM    520  O   VAL    34      46.598  22.512  41.267  1.00  0.00           O  
ATOM    521  CB  VAL    34      44.994  24.839  39.587  1.00  0.00           C  
ATOM    522  CG1 VAL    34      45.513  26.178  40.215  1.00  0.00           C  
ATOM    523  CG2 VAL    34      46.112  24.447  38.585  1.00  0.00           C  
ATOM    524  H   VAL    34      42.858  24.860  40.992  1.00  0.00           H  
ATOM    525  HA  VAL    34      44.397  22.984  40.079  1.00  0.00           H  
ATOM    526  HB  VAL    34      44.062  25.040  39.058  1.00  0.00           H  
ATOM    527 HG11 VAL    34      44.789  26.986  40.102  1.00  0.00           H  
ATOM    528 HG12 VAL    34      45.619  26.100  41.297  1.00  0.00           H  
ATOM    529 HG13 VAL    34      46.458  26.575  39.846  1.00  0.00           H  
ATOM    530 HG21 VAL    34      45.896  23.449  38.205  1.00  0.00           H  
ATOM    531 HG22 VAL    34      46.023  25.166  37.771  1.00  0.00           H  
ATOM    532 HG23 VAL    34      47.136  24.554  38.944  1.00  0.00           H  
ATOM    533  N   ASN    35      45.923  24.136  42.704  1.00  0.00           N  
ATOM    534  CA  ASN    35      46.884  23.867  43.749  1.00  0.00           C  
ATOM    535  C   ASN    35      46.210  23.768  45.110  1.00  0.00           C  
ATOM    536  O   ASN    35      45.814  24.790  45.583  1.00  0.00           O  
ATOM    537  CB  ASN    35      47.963  24.980  43.749  1.00  0.00           C  
ATOM    538  CG  ASN    35      49.016  24.943  44.867  1.00  0.00           C  
ATOM    539  OD1 ASN    35      49.085  24.022  45.678  1.00  0.00           O  
ATOM    540  ND2 ASN    35      49.936  25.906  44.968  1.00  0.00           N  
ATOM    541  H   ASN    35      45.174  24.704  43.073  1.00  0.00           H  
ATOM    542  HA  ASN    35      47.385  22.931  43.503  1.00  0.00           H  
ATOM    543  HB2 ASN    35      48.529  24.930  42.818  1.00  0.00           H  
ATOM    544  HB3 ASN    35      47.412  25.909  43.900  1.00  0.00           H  
ATOM    545 HD21 ASN    35      50.007  26.579  44.218  1.00  0.00           H  
ATOM    546 HD22 ASN    35      50.635  25.891  45.697  1.00  0.00           H  
ATOM    547  N   PRO    36      46.256  22.574  45.786  1.00  0.00           N  
ATOM    548  CA  PRO    36      45.676  22.487  47.154  1.00  0.00           C  
ATOM    549  C   PRO    36      46.356  23.279  48.282  1.00  0.00           C  
ATOM    550  O   PRO    36      45.656  23.587  49.318  1.00  0.00           O  
ATOM    551  CD  PRO    36      46.412  21.220  45.215  1.00  0.00           C  
ATOM    552  CG  PRO    36      45.537  20.323  46.038  1.00  0.00           C  
ATOM    553  CB  PRO    36      45.637  20.980  47.432  1.00  0.00           C  
ATOM    554  HD2 PRO    36      47.430  20.853  45.343  1.00  0.00           H  
ATOM    555  HD3 PRO    36      46.074  21.218  44.179  1.00  0.00           H  
ATOM    556  HG2 PRO    36      45.848  19.278  46.030  1.00  0.00           H  
ATOM    557  HG3 PRO    36      44.551  20.327  45.575  1.00  0.00           H  
ATOM    558  HB2 PRO    36      46.622  20.810  47.864  1.00  0.00           H  
ATOM    559  HB3 PRO    36      44.879  20.555  48.090  1.00  0.00           H  
ATOM    560  HA  PRO    36      44.625  22.756  47.055  1.00  0.00           H  
ATOM    561  N   SER    37      47.627  23.530  48.179  1.00  0.00           N  
ATOM    562  CA  SER    37      48.359  24.322  49.178  1.00  0.00           C  
ATOM    563  C   SER    37      47.962  25.779  49.199  1.00  0.00           C  
ATOM    564  O   SER    37      48.063  26.448  50.232  1.00  0.00           O  
ATOM    565  CB  SER    37      49.832  24.107  48.956  1.00  0.00           C  
ATOM    566  OG  SER    37      50.594  24.913  49.783  1.00  0.00           O  
ATOM    567  H   SER    37      48.072  23.289  47.305  1.00  0.00           H  
ATOM    568  HA  SER    37      48.115  23.970  50.180  1.00  0.00           H  
ATOM    569  HB2 SER    37      50.026  23.040  49.068  1.00  0.00           H  
ATOM    570  HB3 SER    37      50.131  24.343  47.935  1.00  0.00           H  
ATOM    571  HG  SER    37      50.291  24.785  50.685  1.00  0.00           H  
ATOM    572  N   LEU    38      47.602  26.307  48.056  1.00  0.00           N  
ATOM    573  CA  LEU    38      47.264  27.719  47.815  1.00  0.00           C  
ATOM    574  C   LEU    38      45.757  27.971  48.209  1.00  0.00           C  
ATOM    575  O   LEU    38      44.814  27.474  47.607  1.00  0.00           O  
ATOM    576  CB  LEU    38      47.599  28.165  46.355  1.00  0.00           C  
ATOM    577  CG  LEU    38      46.995  29.513  45.928  1.00  0.00           C  
ATOM    578  CD1 LEU    38      47.624  30.701  46.662  1.00  0.00           C  
ATOM    579  CD2 LEU    38      47.233  29.804  44.473  1.00  0.00           C  
ATOM    580  H   LEU    38      47.405  25.660  47.306  1.00  0.00           H  
ATOM    581  HA  LEU    38      47.949  28.284  48.447  1.00  0.00           H  
ATOM    582  HB2 LEU    38      48.683  28.181  46.245  1.00  0.00           H  
ATOM    583  HB3 LEU    38      47.080  27.436  45.733  1.00  0.00           H  
ATOM    584  HG  LEU    38      45.909  29.514  46.012  1.00  0.00           H  
ATOM    585 HD11 LEU    38      48.682  30.499  46.827  1.00  0.00           H  
ATOM    586 HD12 LEU    38      47.427  31.657  46.178  1.00  0.00           H  
ATOM    587 HD13 LEU    38      47.159  30.726  47.647  1.00  0.00           H  
ATOM    588 HD21 LEU    38      48.234  30.184  44.267  1.00  0.00           H  
ATOM    589 HD22 LEU    38      47.203  28.832  43.979  1.00  0.00           H  
ATOM    590 HD23 LEU    38      46.446  30.456  44.096  1.00  0.00           H  
ATOM    591  N   TYR    39      45.590  28.824  49.148  1.00  0.00           N  
ATOM    592  CA  TYR    39      44.287  29.235  49.819  1.00  0.00           C  
ATOM    593  C   TYR    39      44.130  30.757  49.548  1.00  0.00           C  
ATOM    594  O   TYR    39      45.110  31.514  49.405  1.00  0.00           O  
ATOM    595  CB  TYR    39      44.379  28.913  51.313  1.00  0.00           C  
ATOM    596  CG  TYR    39      44.189  27.411  51.659  1.00  0.00           C  
ATOM    597  CD1 TYR    39      45.314  26.661  52.050  1.00  0.00           C  
ATOM    598  CE1 TYR    39      45.190  25.321  52.473  1.00  0.00           C  
ATOM    599  CZ  TYR    39      43.890  24.779  52.611  1.00  0.00           C  
ATOM    600  OH  TYR    39      43.677  23.580  53.245  1.00  0.00           O  
ATOM    601  CE2 TYR    39      42.780  25.570  52.240  1.00  0.00           C  
ATOM    602  CD2 TYR    39      42.926  26.897  51.758  1.00  0.00           C  
ATOM    603  H   TYR    39      46.402  29.326  49.479  1.00  0.00           H  
ATOM    604  HA  TYR    39      43.394  28.829  49.346  1.00  0.00           H  
ATOM    605  HB2 TYR    39      45.322  29.280  51.719  1.00  0.00           H  
ATOM    606  HB3 TYR    39      43.504  29.296  51.838  1.00  0.00           H  
ATOM    607  HD1 TYR    39      46.248  27.201  52.004  1.00  0.00           H  
ATOM    608  HE1 TYR    39      46.013  24.736  52.856  1.00  0.00           H  
ATOM    609  HH  TYR    39      42.768  23.559  53.555  1.00  0.00           H  
ATOM    610  HE2 TYR    39      41.758  25.272  52.423  1.00  0.00           H  
ATOM    611  HD2 TYR    39      42.077  27.550  51.616  1.00  0.00           H  
ATOM    612  N   LEU    40      42.893  31.304  49.421  1.00  0.00           N  
ATOM    613  CA  LEU    40      42.670  32.770  49.198  1.00  0.00           C  
ATOM    614  C   LEU    40      42.237  33.472  50.463  1.00  0.00           C  
ATOM    615  O   LEU    40      41.271  33.034  51.091  1.00  0.00           O  
ATOM    616  CB  LEU    40      41.576  33.086  48.142  1.00  0.00           C  
ATOM    617  CG  LEU    40      41.743  32.696  46.685  1.00  0.00           C  
ATOM    618  CD1 LEU    40      40.555  33.157  45.907  1.00  0.00           C  
ATOM    619  CD2 LEU    40      42.991  33.114  45.958  1.00  0.00           C  
ATOM    620  H   LEU    40      42.088  30.698  49.472  1.00  0.00           H  
ATOM    621  HA  LEU    40      43.607  33.173  48.815  1.00  0.00           H  
ATOM    622  HB2 LEU    40      40.614  32.681  48.458  1.00  0.00           H  
ATOM    623  HB3 LEU    40      41.418  34.165  48.156  1.00  0.00           H  
ATOM    624  HG  LEU    40      41.654  31.611  46.637  1.00  0.00           H  
ATOM    625 HD11 LEU    40      40.435  32.674  44.937  1.00  0.00           H  
ATOM    626 HD12 LEU    40      39.681  32.787  46.446  1.00  0.00           H  
ATOM    627 HD13 LEU    40      40.537  34.240  45.784  1.00  0.00           H  
ATOM    628 HD21 LEU    40      42.853  33.092  44.877  1.00  0.00           H  
ATOM    629 HD22 LEU    40      43.206  34.138  46.264  1.00  0.00           H  
ATOM    630 HD23 LEU    40      43.783  32.412  46.215  1.00  0.00           H  
ATOM    631  N   ILE    41      42.933  34.562  50.910  1.00  0.00           N  
ATOM    632  CA  ILE    41      42.863  35.048  52.316  1.00  0.00           C  
ATOM    633  C   ILE    41      42.340  36.466  52.221  1.00  0.00           C  
ATOM    634  O   ILE    41      42.736  37.153  51.284  1.00  0.00           O  
ATOM    635  CB  ILE    41      44.187  34.944  53.082  1.00  0.00           C  
ATOM    636  CG2 ILE    41      44.175  35.661  54.447  1.00  0.00           C  
ATOM    637  CG1 ILE    41      44.596  33.452  53.331  1.00  0.00           C  
ATOM    638  CD1 ILE    41      45.982  33.103  52.828  1.00  0.00           C  
ATOM    639  H   ILE    41      43.461  35.064  50.210  1.00  0.00           H  
ATOM    640  HA  ILE    41      42.156  34.498  52.937  1.00  0.00           H  
ATOM    641  HB  ILE    41      44.863  35.457  52.399  1.00  0.00           H  
ATOM    642 HG21 ILE    41      43.449  35.177  55.100  1.00  0.00           H  
ATOM    643 HG22 ILE    41      45.168  35.577  54.889  1.00  0.00           H  
ATOM    644 HG23 ILE    41      43.900  36.716  54.451  1.00  0.00           H  
ATOM    645 HG12 ILE    41      44.604  33.239  54.400  1.00  0.00           H  
ATOM    646 HG13 ILE    41      43.772  32.829  52.987  1.00  0.00           H  
ATOM    647 HD11 ILE    41      46.010  33.189  51.742  1.00  0.00           H  
ATOM    648 HD12 ILE    41      46.707  33.668  53.415  1.00  0.00           H  
ATOM    649 HD13 ILE    41      46.017  32.055  53.123  1.00  0.00           H  
ATOM    650  N   LYS    42      41.475  36.811  53.199  1.00  0.00           N  
ATOM    651  CA  LYS    42      41.179  38.238  53.488  1.00  0.00           C  
ATOM    652  C   LYS    42      41.800  38.697  54.812  1.00  0.00           C  
ATOM    653  O   LYS    42      41.443  38.249  55.877  1.00  0.00           O  
ATOM    654  CB  LYS    42      39.696  38.413  53.516  1.00  0.00           C  
ATOM    655  CG  LYS    42      38.985  39.690  53.813  1.00  0.00           C  
ATOM    656  CD  LYS    42      39.474  40.847  53.066  1.00  0.00           C  
ATOM    657  CE  LYS    42      38.781  42.191  53.503  1.00  0.00           C  
ATOM    658  NZ  LYS    42      39.156  42.651  54.936  1.00  0.00           N1+
ATOM    659  H   LYS    42      41.202  36.038  53.790  1.00  0.00           H  
ATOM    660  HA  LYS    42      41.592  38.768  52.631  1.00  0.00           H  
ATOM    661  HB2 LYS    42      39.504  38.159  52.474  1.00  0.00           H  
ATOM    662  HB3 LYS    42      39.419  37.678  54.273  1.00  0.00           H  
ATOM    663  HG2 LYS    42      37.991  39.615  53.372  1.00  0.00           H  
ATOM    664  HG3 LYS    42      39.070  39.876  54.884  1.00  0.00           H  
ATOM    665  HD2 LYS    42      40.533  40.950  53.301  1.00  0.00           H  
ATOM    666  HD3 LYS    42      39.225  40.590  52.036  1.00  0.00           H  
ATOM    667  HE2 LYS    42      39.131  42.862  52.717  1.00  0.00           H  
ATOM    668  HE3 LYS    42      37.697  42.079  53.503  1.00  0.00           H  
ATOM    669  HZ1 LYS    42      40.152  42.623  55.104  1.00  0.00           H  
ATOM    670  HZ2 LYS    42      38.744  43.545  55.162  1.00  0.00           H  
ATOM    671  HZ3 LYS    42      38.905  42.017  55.681  1.00  0.00           H  
ATOM    672  N   TYR    43      42.725  39.696  54.783  1.00  0.00           N  
ATOM    673  CA  TYR    43      43.275  40.243  56.087  1.00  0.00           C  
ATOM    674  C   TYR    43      42.390  41.321  56.680  1.00  0.00           C  
ATOM    675  O   TYR    43      41.667  42.113  56.059  1.00  0.00           O  
ATOM    676  CB  TYR    43      44.607  40.834  55.673  1.00  0.00           C  
ATOM    677  CG  TYR    43      45.655  39.816  55.350  1.00  0.00           C  
ATOM    678  CD1 TYR    43      45.891  38.671  56.188  1.00  0.00           C  
ATOM    679  CE1 TYR    43      46.862  37.700  55.872  1.00  0.00           C  
ATOM    680  CZ  TYR    43      47.729  37.897  54.766  1.00  0.00           C  
ATOM    681  OH  TYR    43      48.737  37.008  54.568  1.00  0.00           O  
ATOM    682  CE2 TYR    43      47.593  39.098  54.043  1.00  0.00           C  
ATOM    683  CD2 TYR    43      46.546  40.010  54.301  1.00  0.00           C  
ATOM    684  H   TYR    43      43.316  39.865  53.982  1.00  0.00           H  
ATOM    685  HA  TYR    43      43.420  39.482  56.854  1.00  0.00           H  
ATOM    686  HB2 TYR    43      44.435  41.483  54.816  1.00  0.00           H  
ATOM    687  HB3 TYR    43      45.031  41.436  56.477  1.00  0.00           H  
ATOM    688  HD1 TYR    43      45.382  38.499  57.125  1.00  0.00           H  
ATOM    689  HE1 TYR    43      46.905  36.782  56.440  1.00  0.00           H  
ATOM    690  HH  TYR    43      48.980  36.622  55.412  1.00  0.00           H  
ATOM    691  HE2 TYR    43      48.254  39.328  53.221  1.00  0.00           H  
ATOM    692  HD2 TYR    43      46.327  40.700  53.500  1.00  0.00           H  
ATOM    693  N   ASP    44      42.591  41.491  57.969  1.00  0.00           N  
ATOM    694  CA  ASP    44      41.906  42.685  58.692  1.00  0.00           C  
ATOM    695  C   ASP    44      42.537  44.082  58.393  1.00  0.00           C  
ATOM    696  O   ASP    44      43.782  44.155  58.492  1.00  0.00           O  
ATOM    697  CB  ASP    44      42.001  42.401  60.168  1.00  0.00           C  
ATOM    698  CG  ASP    44      40.998  41.431  60.794  1.00  0.00           C  
ATOM    699  OD1 ASP    44      40.127  40.942  60.051  1.00  0.00           O  
ATOM    700  OD2 ASP    44      41.058  41.197  61.998  1.00  0.00           O1-
ATOM    701  H   ASP    44      43.166  40.877  58.526  1.00  0.00           H  
ATOM    702  HA  ASP    44      40.862  42.812  58.406  1.00  0.00           H  
ATOM    703  HB2 ASP    44      43.021  42.174  60.479  1.00  0.00           H  
ATOM    704  HB3 ASP    44      41.613  43.273  60.695  1.00  0.00           H  
ATOM    705  N   GLY    45      41.703  45.109  58.180  1.00  0.00           N  
ATOM    706  CA  GLY    45      42.161  46.419  57.865  1.00  0.00           C  
ATOM    707  C   GLY    45      42.469  46.570  56.350  1.00  0.00           C  
ATOM    708  O   GLY    45      42.299  47.686  55.845  1.00  0.00           O  
ATOM    709  H   GLY    45      40.699  44.994  58.167  1.00  0.00           H  
ATOM    710  HA2 GLY    45      41.381  47.133  58.128  1.00  0.00           H  
ATOM    711  HA3 GLY    45      43.095  46.628  58.388  1.00  0.00           H  
ATOM    712  N   PHE    46      42.748  45.452  55.633  1.00  0.00           N  
ATOM    713  CA  PHE    46      43.093  45.473  54.244  1.00  0.00           C  
ATOM    714  C   PHE    46      41.926  45.023  53.338  1.00  0.00           C  
ATOM    715  O   PHE    46      41.291  44.021  53.558  1.00  0.00           O  
ATOM    716  CB  PHE    46      44.384  44.670  53.954  1.00  0.00           C  
ATOM    717  CG  PHE    46      45.690  45.248  54.650  1.00  0.00           C  
ATOM    718  CD1 PHE    46      46.463  46.096  53.902  1.00  0.00           C  
ATOM    719  CE1 PHE    46      47.624  46.647  54.432  1.00  0.00           C  
ATOM    720  CZ  PHE    46      48.010  46.385  55.764  1.00  0.00           C  
ATOM    721  CE2 PHE    46      47.277  45.486  56.464  1.00  0.00           C  
ATOM    722  CD2 PHE    46      46.090  44.940  55.908  1.00  0.00           C  
ATOM    723  H   PHE    46      42.741  44.609  56.189  1.00  0.00           H  
ATOM    724  HA  PHE    46      43.376  46.486  53.958  1.00  0.00           H  
ATOM    725  HB2 PHE    46      44.222  43.617  54.185  1.00  0.00           H  
ATOM    726  HB3 PHE    46      44.524  44.643  52.873  1.00  0.00           H  
ATOM    727  HD1 PHE    46      46.281  46.174  52.841  1.00  0.00           H  
ATOM    728  HE1 PHE    46      48.309  47.218  53.822  1.00  0.00           H  
ATOM    729  HZ  PHE    46      48.980  46.673  56.144  1.00  0.00           H  
ATOM    730  HE2 PHE    46      47.559  45.160  57.455  1.00  0.00           H  
ATOM    731  HD2 PHE    46      45.520  44.209  56.461  1.00  0.00           H  
ATOM    732  N   ASP    47      41.597  45.804  52.356  1.00  0.00           N  
ATOM    733  CA  ASP    47      40.375  45.632  51.577  1.00  0.00           C  
ATOM    734  C   ASP    47      40.356  44.513  50.410  1.00  0.00           C  
ATOM    735  O   ASP    47      39.351  43.905  50.141  1.00  0.00           O  
ATOM    736  CB  ASP    47      39.826  46.930  50.967  1.00  0.00           C  
ATOM    737  CG  ASP    47      39.312  48.016  51.940  1.00  0.00           C  
ATOM    738  OD1 ASP    47      39.063  47.760  53.122  1.00  0.00           O  
ATOM    739  OD2 ASP    47      39.064  49.132  51.539  1.00  0.00           O1-
ATOM    740  H   ASP    47      42.113  46.664  52.234  1.00  0.00           H  
ATOM    741  HA  ASP    47      39.605  45.283  52.264  1.00  0.00           H  
ATOM    742  HB2 ASP    47      40.697  47.215  50.376  1.00  0.00           H  
ATOM    743  HB3 ASP    47      39.025  46.800  50.239  1.00  0.00           H  
ATOM    744  N   CYS    48      41.541  44.269  49.890  1.00  0.00           N  
ATOM    745  CA  CYS    48      41.883  43.234  48.867  1.00  0.00           C  
ATOM    746  C   CYS    48      41.672  41.838  49.382  1.00  0.00           C  
ATOM    747  O   CYS    48      41.501  41.633  50.569  1.00  0.00           O  
ATOM    748  CB  CYS    48      43.316  43.556  48.396  1.00  0.00           C  
ATOM    749  SG  CYS    48      43.479  45.278  47.814  1.00  0.00           S  
ATOM    750  H   CYS    48      42.285  44.809  50.309  1.00  0.00           H  
ATOM    751  HA  CYS    48      41.105  43.383  48.119  1.00  0.00           H  
ATOM    752  HB2 CYS    48      43.966  43.375  49.252  1.00  0.00           H  
ATOM    753  HB3 CYS    48      43.617  42.926  47.559  1.00  0.00           H  
ATOM    754  HG  CYS    48      42.451  45.381  46.967  1.00  0.00           H  
ATOM    755  N   VAL    49      41.912  40.886  48.471  1.00  0.00           N  
ATOM    756  CA  VAL    49      42.189  39.470  48.679  1.00  0.00           C  
ATOM    757  C   VAL    49      43.627  39.129  48.237  1.00  0.00           C  
ATOM    758  O   VAL    49      44.334  39.773  47.425  1.00  0.00           O  
ATOM    759  CB  VAL    49      41.100  38.603  47.953  1.00  0.00           C  
ATOM    760  CG1 VAL    49      41.103  37.174  48.502  1.00  0.00           C  
ATOM    761  CG2 VAL    49      39.619  39.178  48.125  1.00  0.00           C  
ATOM    762  H   VAL    49      42.131  41.134  47.517  1.00  0.00           H  
ATOM    763  HA  VAL    49      42.187  39.238  49.744  1.00  0.00           H  
ATOM    764  HB  VAL    49      41.296  38.624  46.881  1.00  0.00           H  
ATOM    765 HG11 VAL    49      40.765  37.212  49.537  1.00  0.00           H  
ATOM    766 HG12 VAL    49      40.454  36.549  47.888  1.00  0.00           H  
ATOM    767 HG13 VAL    49      42.080  36.695  48.429  1.00  0.00           H  
ATOM    768 HG21 VAL    49      39.180  39.225  49.122  1.00  0.00           H  
ATOM    769 HG22 VAL    49      39.578  40.125  47.587  1.00  0.00           H  
ATOM    770 HG23 VAL    49      38.971  38.443  47.647  1.00  0.00           H  
ATOM    771  N   TYR    50      44.197  38.199  49.028  1.00  0.00           N  
ATOM    772  CA  TYR    50      45.603  37.717  49.085  1.00  0.00           C  
ATOM    773  C   TYR    50      45.705  36.190  48.690  1.00  0.00           C  
ATOM    774  O   TYR    50      44.678  35.487  48.856  1.00  0.00           O  
ATOM    775  CB  TYR    50      46.183  38.069  50.473  1.00  0.00           C  
ATOM    776  CG  TYR    50      46.287  39.579  50.660  1.00  0.00           C  
ATOM    777  CD1 TYR    50      47.557  40.226  50.647  1.00  0.00           C  
ATOM    778  CE1 TYR    50      47.675  41.620  50.781  1.00  0.00           C  
ATOM    779  CZ  TYR    50      46.537  42.403  51.054  1.00  0.00           C  
ATOM    780  OH  TYR    50      46.563  43.730  51.190  1.00  0.00           O  
ATOM    781  CE2 TYR    50      45.296  41.781  51.250  1.00  0.00           C  
ATOM    782  CD2 TYR    50      45.157  40.380  51.025  1.00  0.00           C  
ATOM    783  H   TYR    50      43.621  37.743  49.722  1.00  0.00           H  
ATOM    784  HA  TYR    50      46.187  38.289  48.363  1.00  0.00           H  
ATOM    785  HB2 TYR    50      45.572  37.688  51.292  1.00  0.00           H  
ATOM    786  HB3 TYR    50      47.178  37.625  50.439  1.00  0.00           H  
ATOM    787  HD1 TYR    50      48.443  39.696  50.328  1.00  0.00           H  
ATOM    788  HE1 TYR    50      48.605  42.155  50.645  1.00  0.00           H  
ATOM    789  HH  TYR    50      47.406  44.162  51.349  1.00  0.00           H  
ATOM    790  HE2 TYR    50      44.379  42.311  51.459  1.00  0.00           H  
ATOM    791  HD2 TYR    50      44.172  39.947  50.933  1.00  0.00           H  
ATOM    792  N   GLY    51      46.850  35.597  48.379  1.00  0.00           N  
ATOM    793  CA  GLY    51      46.985  34.180  48.194  1.00  0.00           C  
ATOM    794  C   GLY    51      48.336  33.738  48.647  1.00  0.00           C  
ATOM    795  O   GLY    51      49.333  34.307  48.252  1.00  0.00           O  
ATOM    796  H   GLY    51      47.674  36.175  48.305  1.00  0.00           H  
ATOM    797  HA2 GLY    51      46.246  33.667  48.808  1.00  0.00           H  
ATOM    798  HA3 GLY    51      46.835  33.742  47.207  1.00  0.00           H  
ATOM    799  N   LEU    52      48.424  32.665  49.553  1.00  0.00           N  
ATOM    800  CA  LEU    52      49.526  32.010  50.097  1.00  0.00           C  
ATOM    801  C   LEU    52      49.425  30.565  50.116  1.00  0.00           C  
ATOM    802  O   LEU    52      48.289  30.121  50.306  1.00  0.00           O  
ATOM    803  CB  LEU    52      49.804  32.567  51.461  1.00  0.00           C  
ATOM    804  CG  LEU    52      50.126  34.094  51.652  1.00  0.00           C  
ATOM    805  CD1 LEU    52      50.227  34.508  53.167  1.00  0.00           C  
ATOM    806  CD2 LEU    52      51.429  34.508  51.010  1.00  0.00           C  
ATOM    807  H   LEU    52      47.528  32.328  49.875  1.00  0.00           H  
ATOM    808  HA  LEU    52      50.457  32.180  49.556  1.00  0.00           H  
ATOM    809  HB2 LEU    52      48.905  32.301  52.019  1.00  0.00           H  
ATOM    810  HB3 LEU    52      50.593  31.923  51.845  1.00  0.00           H  
ATOM    811  HG  LEU    52      49.289  34.644  51.220  1.00  0.00           H  
ATOM    812 HD11 LEU    52      51.106  34.079  53.649  1.00  0.00           H  
ATOM    813 HD12 LEU    52      50.303  35.594  53.204  1.00  0.00           H  
ATOM    814 HD13 LEU    52      49.346  34.179  53.718  1.00  0.00           H  
ATOM    815 HD21 LEU    52      51.699  35.515  51.328  1.00  0.00           H  
ATOM    816 HD22 LEU    52      52.198  33.843  51.402  1.00  0.00           H  
ATOM    817 HD23 LEU    52      51.398  34.327  49.935  1.00  0.00           H  
ATOM    818  N   GLU    53      50.544  29.849  49.929  1.00  0.00           N  
ATOM    819  CA  GLU    53      50.832  28.486  50.209  1.00  0.00           C  
ATOM    820  C   GLU    53      50.883  28.315  51.731  1.00  0.00           C  
ATOM    821  O   GLU    53      51.930  28.022  52.203  1.00  0.00           O  
ATOM    822  CB  GLU    53      52.072  27.999  49.452  1.00  0.00           C  
ATOM    823  CG  GLU    53      51.861  27.856  47.935  1.00  0.00           C  
ATOM    824  CD  GLU    53      52.874  26.797  47.378  1.00  0.00           C  
ATOM    825  OE1 GLU    53      54.106  26.899  47.580  1.00  0.00           O  
ATOM    826  OE2 GLU    53      52.511  25.853  46.673  1.00  0.00           O1-
ATOM    827  H   GLU    53      51.343  30.351  49.569  1.00  0.00           H  
ATOM    828  HA  GLU    53      49.964  27.928  49.857  1.00  0.00           H  
ATOM    829  HB2 GLU    53      52.903  28.683  49.622  1.00  0.00           H  
ATOM    830  HB3 GLU    53      52.452  27.050  49.834  1.00  0.00           H  
ATOM    831  HG2 GLU    53      50.855  27.490  47.730  1.00  0.00           H  
ATOM    832  HG3 GLU    53      51.848  28.805  47.401  1.00  0.00           H  
ATOM    833  N   LEU    54      49.697  28.571  52.296  1.00  0.00           N  
ATOM    834  CA  LEU    54      49.538  28.902  53.655  1.00  0.00           C  
ATOM    835  C   LEU    54      50.016  27.793  54.672  1.00  0.00           C  
ATOM    836  O   LEU    54      50.443  28.185  55.762  1.00  0.00           O  
ATOM    837  CB  LEU    54      47.988  28.973  53.817  1.00  0.00           C  
ATOM    838  CG  LEU    54      47.481  29.408  55.225  1.00  0.00           C  
ATOM    839  CD1 LEU    54      48.157  30.691  55.644  1.00  0.00           C  
ATOM    840  CD2 LEU    54      45.926  29.439  55.190  1.00  0.00           C  
ATOM    841  H   LEU    54      48.948  28.692  51.629  1.00  0.00           H  
ATOM    842  HA  LEU    54      50.057  29.835  53.875  1.00  0.00           H  
ATOM    843  HB2 LEU    54      47.607  29.703  53.103  1.00  0.00           H  
ATOM    844  HB3 LEU    54      47.657  28.014  53.420  1.00  0.00           H  
ATOM    845  HG  LEU    54      47.941  28.682  55.894  1.00  0.00           H  
ATOM    846 HD11 LEU    54      49.219  30.453  55.710  1.00  0.00           H  
ATOM    847 HD12 LEU    54      47.903  31.555  55.030  1.00  0.00           H  
ATOM    848 HD13 LEU    54      47.711  30.942  56.606  1.00  0.00           H  
ATOM    849 HD21 LEU    54      45.592  29.892  56.124  1.00  0.00           H  
ATOM    850 HD22 LEU    54      45.645  30.070  54.347  1.00  0.00           H  
ATOM    851 HD23 LEU    54      45.411  28.496  55.007  1.00  0.00           H  
ATOM    852  N   ASN    55      49.988  26.499  54.259  1.00  0.00           N  
ATOM    853  CA  ASN    55      50.423  25.281  54.973  1.00  0.00           C  
ATOM    854  C   ASN    55      51.871  24.765  54.597  1.00  0.00           C  
ATOM    855  O   ASN    55      52.203  23.640  54.955  1.00  0.00           O  
ATOM    856  CB  ASN    55      49.309  24.222  54.819  1.00  0.00           C  
ATOM    857  CG  ASN    55      49.102  23.815  53.372  1.00  0.00           C  
ATOM    858  OD1 ASN    55      49.681  24.365  52.399  1.00  0.00           O  
ATOM    859  ND2 ASN    55      48.339  22.825  53.070  1.00  0.00           N  
ATOM    860  H   ASN    55      49.699  26.300  53.312  1.00  0.00           H  
ATOM    861  HA  ASN    55      50.601  25.568  56.010  1.00  0.00           H  
ATOM    862  HB2 ASN    55      49.504  23.349  55.443  1.00  0.00           H  
ATOM    863  HB3 ASN    55      48.401  24.682  55.208  1.00  0.00           H  
ATOM    864 HD21 ASN    55      47.766  22.341  53.748  1.00  0.00           H  
ATOM    865 HD22 ASN    55      48.251  22.493  52.121  1.00  0.00           H  
ATOM    866  N   LYS    56      52.675  25.591  53.933  1.00  0.00           N  
ATOM    867  CA  LYS    56      53.969  25.098  53.439  1.00  0.00           C  
ATOM    868  C   LYS    56      55.043  26.120  53.406  1.00  0.00           C  
ATOM    869  O   LYS    56      56.199  25.819  53.574  1.00  0.00           O  
ATOM    870  CB  LYS    56      53.721  24.595  52.039  1.00  0.00           C  
ATOM    871  CG  LYS    56      54.978  24.014  51.371  1.00  0.00           C  
ATOM    872  CD  LYS    56      54.515  23.307  50.102  1.00  0.00           C  
ATOM    873  CE  LYS    56      53.915  24.316  49.106  1.00  0.00           C  
ATOM    874  NZ  LYS    56      53.400  23.630  47.925  1.00  0.00           N1+
ATOM    875  H   LYS    56      52.285  26.406  53.482  1.00  0.00           H  
ATOM    876  HA  LYS    56      54.358  24.342  54.120  1.00  0.00           H  
ATOM    877  HB2 LYS    56      52.954  23.820  52.039  1.00  0.00           H  
ATOM    878  HB3 LYS    56      53.367  25.458  51.477  1.00  0.00           H  
ATOM    879  HG2 LYS    56      55.604  24.888  51.194  1.00  0.00           H  
ATOM    880  HG3 LYS    56      55.220  23.320  52.175  1.00  0.00           H  
ATOM    881  HD2 LYS    56      55.296  22.653  49.718  1.00  0.00           H  
ATOM    882  HD3 LYS    56      53.739  22.553  50.242  1.00  0.00           H  
ATOM    883  HE2 LYS    56      53.119  24.875  49.599  1.00  0.00           H  
ATOM    884  HE3 LYS    56      54.670  25.053  48.831  1.00  0.00           H  
ATOM    885  HZ1 LYS    56      52.709  22.950  48.209  1.00  0.00           H  
ATOM    886  HZ2 LYS    56      52.987  24.262  47.253  1.00  0.00           H  
ATOM    887  HZ3 LYS    56      54.114  23.177  47.373  1.00  0.00           H  
ATOM    888  N   ASP    57      54.677  27.346  53.162  1.00  0.00           N  
ATOM    889  CA  ASP    57      55.575  28.489  52.968  1.00  0.00           C  
ATOM    890  C   ASP    57      56.486  28.884  54.183  1.00  0.00           C  
ATOM    891  O   ASP    57      55.950  29.255  55.257  1.00  0.00           O  
ATOM    892  CB  ASP    57      54.792  29.736  52.415  1.00  0.00           C  
ATOM    893  CG  ASP    57      55.577  30.600  51.508  1.00  0.00           C  
ATOM    894  OD1 ASP    57      56.761  30.824  51.830  1.00  0.00           O  
ATOM    895  OD2 ASP    57      55.086  31.039  50.427  1.00  0.00           O1-
ATOM    896  H   ASP    57      53.705  27.530  52.958  1.00  0.00           H  
ATOM    897  HA  ASP    57      56.197  28.095  52.165  1.00  0.00           H  
ATOM    898  HB2 ASP    57      53.960  29.350  51.827  1.00  0.00           H  
ATOM    899  HB3 ASP    57      54.371  30.266  53.270  1.00  0.00           H  
ATOM    900  N   GLU    58      57.785  28.892  54.037  1.00  0.00           N  
ATOM    901  CA  GLU    58      58.719  29.427  54.989  1.00  0.00           C  
ATOM    902  C   GLU    58      58.488  30.891  55.359  1.00  0.00           C  
ATOM    903  O   GLU    58      58.775  31.231  56.501  1.00  0.00           O  
ATOM    904  CB  GLU    58      60.149  29.208  54.447  1.00  0.00           C  
ATOM    905  CG  GLU    58      61.281  29.686  55.416  1.00  0.00           C  
ATOM    906  CD  GLU    58      61.261  29.251  56.891  1.00  0.00           C  
ATOM    907  OE1 GLU    58      61.130  28.068  57.203  1.00  0.00           O  
ATOM    908  OE2 GLU    58      61.676  30.122  57.617  1.00  0.00           O1-
ATOM    909  H   GLU    58      58.144  28.692  53.115  1.00  0.00           H  
ATOM    910  HA  GLU    58      58.627  28.902  55.940  1.00  0.00           H  
ATOM    911  HB2 GLU    58      60.270  28.137  54.285  1.00  0.00           H  
ATOM    912  HB3 GLU    58      60.374  29.784  53.550  1.00  0.00           H  
ATOM    913  HG2 GLU    58      62.237  29.533  54.916  1.00  0.00           H  
ATOM    914  HG3 GLU    58      61.316  30.774  55.470  1.00  0.00           H  
ATOM    915  N   ARG    59      58.087  31.709  54.417  1.00  0.00           N  
ATOM    916  CA  ARG    59      57.881  33.156  54.504  1.00  0.00           C  
ATOM    917  C   ARG    59      56.756  33.520  55.506  1.00  0.00           C  
ATOM    918  O   ARG    59      56.792  34.656  55.931  1.00  0.00           O  
ATOM    919  CB  ARG    59      57.672  33.689  53.090  1.00  0.00           C  
ATOM    920  CG  ARG    59      58.755  33.326  52.051  1.00  0.00           C  
ATOM    921  CD  ARG    59      58.357  34.088  50.760  1.00  0.00           C  
ATOM    922  NE  ARG    59      57.276  33.390  50.225  1.00  0.00           N  
ATOM    923  CZ  ARG    59      56.718  33.687  49.023  1.00  0.00           C  
ATOM    924  NH1 ARG    59      57.043  34.755  48.285  1.00  0.00           N  
ATOM    925  NH2 ARG    59      55.768  32.952  48.551  1.00  0.00           N1+
ATOM    926  H   ARG    59      57.833  31.285  53.536  1.00  0.00           H  
ATOM    927  HA  ARG    59      58.812  33.593  54.867  1.00  0.00           H  
ATOM    928  HB2 ARG    59      56.679  33.384  52.762  1.00  0.00           H  
ATOM    929  HB3 ARG    59      57.700  34.779  53.088  1.00  0.00           H  
ATOM    930  HG2 ARG    59      59.731  33.740  52.304  1.00  0.00           H  
ATOM    931  HG3 ARG    59      58.844  32.251  51.895  1.00  0.00           H  
ATOM    932  HD2 ARG    59      58.015  35.100  50.980  1.00  0.00           H  
ATOM    933  HD3 ARG    59      59.169  34.214  50.044  1.00  0.00           H  
ATOM    934  HE  ARG    59      56.971  32.486  50.555  1.00  0.00           H  
ATOM    935 HH11 ARG    59      57.765  35.371  48.632  1.00  0.00           H  
ATOM    936 HH12 ARG    59      56.427  34.851  47.491  1.00  0.00           H  
ATOM    937 HH21 ARG    59      55.508  32.184  49.154  1.00  0.00           H  
ATOM    938 HH22 ARG    59      55.396  33.116  47.626  1.00  0.00           H  
ATOM    939  N   VAL    60      55.820  32.650  55.738  1.00  0.00           N  
ATOM    940  CA  VAL    60      54.770  32.827  56.813  1.00  0.00           C  
ATOM    941  C   VAL    60      55.362  32.123  58.030  1.00  0.00           C  
ATOM    942  O   VAL    60      55.789  30.971  57.951  1.00  0.00           O  
ATOM    943  CB  VAL    60      53.430  32.059  56.478  1.00  0.00           C  
ATOM    944  CG1 VAL    60      52.594  31.597  57.690  1.00  0.00           C  
ATOM    945  CG2 VAL    60      52.657  32.957  55.438  1.00  0.00           C  
ATOM    946  H   VAL    60      55.980  31.712  55.399  1.00  0.00           H  
ATOM    947  HA  VAL    60      54.600  33.873  57.071  1.00  0.00           H  
ATOM    948  HB  VAL    60      53.790  31.116  56.068  1.00  0.00           H  
ATOM    949 HG11 VAL    60      51.706  31.184  57.211  1.00  0.00           H  
ATOM    950 HG12 VAL    60      53.005  30.720  58.189  1.00  0.00           H  
ATOM    951 HG13 VAL    60      52.268  32.403  58.348  1.00  0.00           H  
ATOM    952 HG21 VAL    60      53.136  33.037  54.462  1.00  0.00           H  
ATOM    953 HG22 VAL    60      51.686  32.476  55.326  1.00  0.00           H  
ATOM    954 HG23 VAL    60      52.443  33.924  55.895  1.00  0.00           H  
ATOM    955  N   SER    61      55.258  32.736  59.221  1.00  0.00           N  
ATOM    956  CA  SER    61      55.769  32.160  60.501  1.00  0.00           C  
ATOM    957  C   SER    61      54.769  32.317  61.685  1.00  0.00           C  
ATOM    958  O   SER    61      53.928  33.222  61.698  1.00  0.00           O  
ATOM    959  CB  SER    61      57.159  32.766  60.910  1.00  0.00           C  
ATOM    960  OG  SER    61      57.093  34.171  61.199  1.00  0.00           O  
ATOM    961  H   SER    61      54.836  33.651  59.309  1.00  0.00           H  
ATOM    962  HA  SER    61      55.924  31.088  60.377  1.00  0.00           H  
ATOM    963  HB2 SER    61      57.562  32.257  61.786  1.00  0.00           H  
ATOM    964  HB3 SER    61      57.909  32.679  60.123  1.00  0.00           H  
ATOM    965  HG  SER    61      57.659  34.279  61.967  1.00  0.00           H  
ATOM    966  N   ALA    62      54.970  31.375  62.642  1.00  0.00           N  
ATOM    967  CA  ALA    62      54.241  31.221  63.913  1.00  0.00           C  
ATOM    968  C   ALA    62      52.731  31.405  63.698  1.00  0.00           C  
ATOM    969  O   ALA    62      52.053  31.933  64.585  1.00  0.00           O  
ATOM    970  CB  ALA    62      54.901  32.239  64.820  1.00  0.00           C  
ATOM    971  H   ALA    62      55.820  30.885  62.407  1.00  0.00           H  
ATOM    972  HA  ALA    62      54.414  30.186  64.207  1.00  0.00           H  
ATOM    973  HB1 ALA    62      54.811  33.234  64.385  1.00  0.00           H  
ATOM    974  HB2 ALA    62      54.322  32.110  65.734  1.00  0.00           H  
ATOM    975  HB3 ALA    62      55.955  32.012  64.983  1.00  0.00           H  
ATOM    976  N   LEU    63      52.187  30.758  62.720  1.00  0.00           N  
ATOM    977  CA  LEU    63      50.784  30.857  62.392  1.00  0.00           C  
ATOM    978  C   LEU    63      49.911  30.168  63.511  1.00  0.00           C  
ATOM    979  O   LEU    63      49.927  28.931  63.596  1.00  0.00           O  
ATOM    980  CB  LEU    63      50.630  30.250  60.985  1.00  0.00           C  
ATOM    981  CG  LEU    63      49.187  30.004  60.507  1.00  0.00           C  
ATOM    982  CD1 LEU    63      48.388  31.236  60.321  1.00  0.00           C  
ATOM    983  CD2 LEU    63      49.071  29.188  59.195  1.00  0.00           C  
ATOM    984  H   LEU    63      52.759  30.215  62.089  1.00  0.00           H  
ATOM    985  HA  LEU    63      50.688  31.942  62.421  1.00  0.00           H  
ATOM    986  HB2 LEU    63      51.169  30.876  60.274  1.00  0.00           H  
ATOM    987  HB3 LEU    63      51.049  29.246  60.919  1.00  0.00           H  
ATOM    988  HG  LEU    63      48.646  29.387  61.225  1.00  0.00           H  
ATOM    989 HD11 LEU    63      47.537  31.051  59.665  1.00  0.00           H  
ATOM    990 HD12 LEU    63      48.052  31.587  61.296  1.00  0.00           H  
ATOM    991 HD13 LEU    63      49.072  32.008  59.967  1.00  0.00           H  
ATOM    992 HD21 LEU    63      49.682  29.679  58.438  1.00  0.00           H  
ATOM    993 HD22 LEU    63      49.437  28.169  59.317  1.00  0.00           H  
ATOM    994 HD23 LEU    63      48.052  29.119  58.816  1.00  0.00           H  
ATOM    995  N   GLU    64      49.038  30.860  64.145  1.00  0.00           N  
ATOM    996  CA  GLU    64      47.930  30.326  65.014  1.00  0.00           C  
ATOM    997  C   GLU    64      46.527  30.621  64.476  1.00  0.00           C  
ATOM    998  O   GLU    64      46.204  31.738  64.107  1.00  0.00           O  
ATOM    999  CB  GLU    64      48.110  30.709  66.508  1.00  0.00           C  
ATOM   1000  CG  GLU    64      47.879  32.180  66.798  1.00  0.00           C  
ATOM   1001  CD  GLU    64      48.200  32.600  68.236  1.00  0.00           C  
ATOM   1002  OE1 GLU    64      48.303  31.716  69.069  1.00  0.00           O  
ATOM   1003  OE2 GLU    64      48.374  33.801  68.464  1.00  0.00           O1-
ATOM   1004  H   GLU    64      49.115  31.866  64.109  1.00  0.00           H  
ATOM   1005  HA  GLU    64      48.060  29.244  64.986  1.00  0.00           H  
ATOM   1006  HB2 GLU    64      47.391  30.125  67.084  1.00  0.00           H  
ATOM   1007  HB3 GLU    64      49.093  30.391  66.852  1.00  0.00           H  
ATOM   1008  HG2 GLU    64      48.435  32.829  66.122  1.00  0.00           H  
ATOM   1009  HG3 GLU    64      46.824  32.410  66.651  1.00  0.00           H  
ATOM   1010  N   VAL    65      45.673  29.578  64.643  1.00  0.00           N  
ATOM   1011  CA  VAL    65      44.259  29.829  64.408  1.00  0.00           C  
ATOM   1012  C   VAL    65      43.590  30.587  65.585  1.00  0.00           C  
ATOM   1013  O   VAL    65      44.012  30.445  66.762  1.00  0.00           O  
ATOM   1014  CB  VAL    65      43.495  28.532  64.105  1.00  0.00           C  
ATOM   1015  CG1 VAL    65      41.975  28.715  64.157  1.00  0.00           C  
ATOM   1016  CG2 VAL    65      43.854  27.936  62.683  1.00  0.00           C  
ATOM   1017  H   VAL    65      45.965  28.809  65.230  1.00  0.00           H  
ATOM   1018  HA  VAL    65      44.080  30.476  63.549  1.00  0.00           H  
ATOM   1019  HB  VAL    65      43.809  27.843  64.890  1.00  0.00           H  
ATOM   1020 HG11 VAL    65      41.645  28.725  65.196  1.00  0.00           H  
ATOM   1021 HG12 VAL    65      41.679  29.543  63.512  1.00  0.00           H  
ATOM   1022 HG13 VAL    65      41.488  27.791  63.846  1.00  0.00           H  
ATOM   1023 HG21 VAL    65      43.580  28.635  61.893  1.00  0.00           H  
ATOM   1024 HG22 VAL    65      44.934  27.790  62.658  1.00  0.00           H  
ATOM   1025 HG23 VAL    65      43.360  26.972  62.565  1.00  0.00           H  
ATOM   1026  N   LEU    66      42.610  31.386  65.234  1.00  0.00           N  
ATOM   1027  CA  LEU    66      41.774  32.190  66.140  1.00  0.00           C  
ATOM   1028  C   LEU    66      40.300  31.662  66.290  1.00  0.00           C  
ATOM   1029  O   LEU    66      39.818  30.928  65.387  1.00  0.00           O  
ATOM   1030  CB  LEU    66      41.851  33.721  65.802  1.00  0.00           C  
ATOM   1031  CG  LEU    66      43.321  34.345  65.698  1.00  0.00           C  
ATOM   1032  CD1 LEU    66      43.025  35.800  65.164  1.00  0.00           C  
ATOM   1033  CD2 LEU    66      44.043  34.335  67.031  1.00  0.00           C  
ATOM   1034  H   LEU    66      42.317  31.456  64.271  1.00  0.00           H  
ATOM   1035  HA  LEU    66      42.294  32.104  67.094  1.00  0.00           H  
ATOM   1036  HB2 LEU    66      41.289  33.967  64.901  1.00  0.00           H  
ATOM   1037  HB3 LEU    66      41.302  34.273  66.564  1.00  0.00           H  
ATOM   1038  HG  LEU    66      43.886  33.878  64.891  1.00  0.00           H  
ATOM   1039 HD11 LEU    66      42.442  35.855  64.245  1.00  0.00           H  
ATOM   1040 HD12 LEU    66      42.514  36.368  65.942  1.00  0.00           H  
ATOM   1041 HD13 LEU    66      43.976  36.333  65.146  1.00  0.00           H  
ATOM   1042 HD21 LEU    66      45.052  34.697  66.835  1.00  0.00           H  
ATOM   1043 HD22 LEU    66      43.574  34.947  67.801  1.00  0.00           H  
ATOM   1044 HD23 LEU    66      44.312  33.322  67.330  1.00  0.00           H  
ATOM   1045  N   PRO    67      39.535  32.000  67.331  1.00  0.00           N  
ATOM   1046  CA  PRO    67      38.087  31.719  67.333  1.00  0.00           C  
ATOM   1047  C   PRO    67      37.379  32.366  66.127  1.00  0.00           C  
ATOM   1048  O   PRO    67      37.857  33.316  65.577  1.00  0.00           O  
ATOM   1049  CD  PRO    67      39.972  32.611  68.578  1.00  0.00           C  
ATOM   1050  CG  PRO    67      38.821  32.255  69.547  1.00  0.00           C  
ATOM   1051  CB  PRO    67      37.520  32.218  68.685  1.00  0.00           C  
ATOM   1052  HD2 PRO    67      40.052  33.698  68.566  1.00  0.00           H  
ATOM   1053  HD3 PRO    67      40.796  32.102  69.079  1.00  0.00           H  
ATOM   1054  HG2 PRO    67      38.735  33.154  70.158  1.00  0.00           H  
ATOM   1055  HG3 PRO    67      38.958  31.289  70.033  1.00  0.00           H  
ATOM   1056  HB2 PRO    67      37.062  33.189  68.498  1.00  0.00           H  
ATOM   1057  HB3 PRO    67      36.740  31.571  69.087  1.00  0.00           H  
ATOM   1058  HA  PRO    67      38.062  30.631  67.270  1.00  0.00           H  
ATOM   1059  N   ASP    68      36.306  31.774  65.665  1.00  0.00           N  
ATOM   1060  CA  ASP    68      35.472  32.215  64.521  1.00  0.00           C  
ATOM   1061  C   ASP    68      34.906  33.698  64.665  1.00  0.00           C  
ATOM   1062  O   ASP    68      34.865  34.353  65.767  1.00  0.00           O  
ATOM   1063  CB  ASP    68      34.514  31.084  64.206  1.00  0.00           C  
ATOM   1064  CG  ASP    68      35.152  29.660  63.858  1.00  0.00           C  
ATOM   1065  OD1 ASP    68      36.126  29.678  63.056  1.00  0.00           O  
ATOM   1066  OD2 ASP    68      34.607  28.642  64.377  1.00  0.00           O1-
ATOM   1067  H   ASP    68      35.952  30.982  66.182  1.00  0.00           H  
ATOM   1068  HA  ASP    68      36.170  32.300  63.689  1.00  0.00           H  
ATOM   1069  HB2 ASP    68      33.931  30.977  65.120  1.00  0.00           H  
ATOM   1070  HB3 ASP    68      33.863  31.347  63.373  1.00  0.00           H  
ATOM   1071  N   ARG    69      34.420  34.360  63.585  1.00  0.00           N  
ATOM   1072  CA  ARG    69      33.385  35.406  63.809  1.00  0.00           C  
ATOM   1073  C   ARG    69      32.005  34.893  63.422  1.00  0.00           C  
ATOM   1074  O   ARG    69      31.877  34.085  62.466  1.00  0.00           O  
ATOM   1075  CB  ARG    69      33.778  36.678  63.091  1.00  0.00           C  
ATOM   1076  CG  ARG    69      34.755  37.482  64.015  1.00  0.00           C  
ATOM   1077  CD  ARG    69      35.087  38.898  63.373  1.00  0.00           C  
ATOM   1078  NE  ARG    69      33.995  39.918  63.336  1.00  0.00           N  
ATOM   1079  CZ  ARG    69      34.092  41.118  62.915  1.00  0.00           C  
ATOM   1080  NH1 ARG    69      35.178  41.834  62.585  1.00  0.00           N  
ATOM   1081  NH2 ARG    69      33.031  41.834  62.752  1.00  0.00           N1+
ATOM   1082  H   ARG    69      34.437  33.991  62.645  1.00  0.00           H  
ATOM   1083  HA  ARG    69      33.300  35.693  64.857  1.00  0.00           H  
ATOM   1084  HB2 ARG    69      34.226  36.442  62.126  1.00  0.00           H  
ATOM   1085  HB3 ARG    69      32.868  37.241  62.880  1.00  0.00           H  
ATOM   1086  HG2 ARG    69      34.240  37.561  64.973  1.00  0.00           H  
ATOM   1087  HG3 ARG    69      35.637  36.869  64.199  1.00  0.00           H  
ATOM   1088  HD2 ARG    69      35.951  39.311  63.895  1.00  0.00           H  
ATOM   1089  HD3 ARG    69      35.452  38.714  62.363  1.00  0.00           H  
ATOM   1090  HE  ARG    69      33.053  39.611  63.533  1.00  0.00           H  
ATOM   1091 HH11 ARG    69      36.124  41.521  62.747  1.00  0.00           H  
ATOM   1092 HH12 ARG    69      34.958  42.792  62.351  1.00  0.00           H  
ATOM   1093 HH21 ARG    69      32.102  41.489  62.943  1.00  0.00           H  
ATOM   1094 HH22 ARG    69      33.197  42.813  62.567  1.00  0.00           H  
ATOM   1095  N   VAL    70      30.934  35.296  64.130  1.00  0.00           N  
ATOM   1096  CA  VAL    70      29.523  35.241  63.661  1.00  0.00           C  
ATOM   1097  C   VAL    70      29.467  36.250  62.501  1.00  0.00           C  
ATOM   1098  O   VAL    70      29.794  37.424  62.624  1.00  0.00           O  
ATOM   1099  CB  VAL    70      28.447  35.574  64.739  1.00  0.00           C  
ATOM   1100  CG1 VAL    70      26.975  35.779  64.428  1.00  0.00           C  
ATOM   1101  CG2 VAL    70      28.570  34.504  65.800  1.00  0.00           C  
ATOM   1102  H   VAL    70      30.988  35.691  65.058  1.00  0.00           H  
ATOM   1103  HA  VAL    70      29.283  34.271  63.225  1.00  0.00           H  
ATOM   1104  HB  VAL    70      28.767  36.532  65.147  1.00  0.00           H  
ATOM   1105 HG11 VAL    70      26.822  36.494  63.620  1.00  0.00           H  
ATOM   1106 HG12 VAL    70      26.404  34.867  64.250  1.00  0.00           H  
ATOM   1107 HG13 VAL    70      26.523  36.295  65.275  1.00  0.00           H  
ATOM   1108 HG21 VAL    70      29.483  34.563  66.391  1.00  0.00           H  
ATOM   1109 HG22 VAL    70      27.879  34.521  66.643  1.00  0.00           H  
ATOM   1110 HG23 VAL    70      28.486  33.495  65.395  1.00  0.00           H  
ATOM   1111  N   ALA    71      29.148  35.674  61.378  1.00  0.00           N  
ATOM   1112  CA  ALA    71      28.692  36.327  60.155  1.00  0.00           C  
ATOM   1113  C   ALA    71      27.167  36.219  59.955  1.00  0.00           C  
ATOM   1114  O   ALA    71      26.438  35.316  60.475  1.00  0.00           O  
ATOM   1115  CB  ALA    71      29.371  35.615  59.005  1.00  0.00           C  
ATOM   1116  H   ALA    71      28.955  34.683  61.401  1.00  0.00           H  
ATOM   1117  HA  ALA    71      29.120  37.327  60.083  1.00  0.00           H  
ATOM   1118  HB1 ALA    71      28.991  36.058  58.085  1.00  0.00           H  
ATOM   1119  HB2 ALA    71      30.455  35.725  59.040  1.00  0.00           H  
ATOM   1120  HB3 ALA    71      29.031  34.581  58.946  1.00  0.00           H  
ATOM   1121  N   THR    72      26.713  37.140  59.095  1.00  0.00           N  
ATOM   1122  CA  THR    72      25.297  37.304  58.694  1.00  0.00           C  
ATOM   1123  C   THR    72      24.686  36.039  57.894  1.00  0.00           C  
ATOM   1124  O   THR    72      25.090  35.853  56.736  1.00  0.00           O  
ATOM   1125  CB  THR    72      25.142  38.595  57.876  1.00  0.00           C  
ATOM   1126  CG2 THR    72      23.618  38.961  57.768  1.00  0.00           C  
ATOM   1127  OG1 THR    72      25.829  39.793  58.369  1.00  0.00           O  
ATOM   1128  H   THR    72      27.327  37.901  58.842  1.00  0.00           H  
ATOM   1129  HA  THR    72      24.692  37.255  59.600  1.00  0.00           H  
ATOM   1130  HB  THR    72      25.558  38.385  56.891  1.00  0.00           H  
ATOM   1131 HG21 THR    72      23.202  39.191  58.749  1.00  0.00           H  
ATOM   1132 HG22 THR    72      23.502  39.810  57.093  1.00  0.00           H  
ATOM   1133 HG23 THR    72      23.058  38.159  57.286  1.00  0.00           H  
ATOM   1134  HG1 THR    72      26.761  39.562  58.372  1.00  0.00           H  
ATOM   1135  N   SER    73      23.745  35.293  58.448  1.00  0.00           N  
ATOM   1136  CA  SER    73      23.177  34.095  57.820  1.00  0.00           C  
ATOM   1137  C   SER    73      22.043  34.484  56.939  1.00  0.00           C  
ATOM   1138  O   SER    73      21.916  33.982  55.822  1.00  0.00           O  
ATOM   1139  CB  SER    73      22.619  33.192  58.927  1.00  0.00           C  
ATOM   1140  OG  SER    73      22.104  32.038  58.381  1.00  0.00           O  
ATOM   1141  H   SER    73      23.462  35.475  59.401  1.00  0.00           H  
ATOM   1142  HA  SER    73      23.940  33.552  57.263  1.00  0.00           H  
ATOM   1143  HB2 SER    73      23.413  32.922  59.623  1.00  0.00           H  
ATOM   1144  HB3 SER    73      21.880  33.760  59.491  1.00  0.00           H  
ATOM   1145  HG  SER    73      22.067  31.411  59.107  1.00  0.00           H  
ATOM   1146  N   ARG    74      21.076  35.417  57.388  1.00  0.00           N  
ATOM   1147  CA  ARG    74      20.047  36.012  56.549  1.00  0.00           C  
ATOM   1148  C   ARG    74      20.620  36.843  55.390  1.00  0.00           C  
ATOM   1149  O   ARG    74      21.779  37.186  55.409  1.00  0.00           O  
ATOM   1150  CB  ARG    74      19.054  36.885  57.413  1.00  0.00           C  
ATOM   1151  CG  ARG    74      18.449  35.972  58.459  1.00  0.00           C  
ATOM   1152  CD  ARG    74      17.206  36.493  59.137  1.00  0.00           C  
ATOM   1153  NE  ARG    74      16.890  35.916  60.485  1.00  0.00           N  
ATOM   1154  CZ  ARG    74      15.724  35.751  61.063  1.00  0.00           C  
ATOM   1155  NH1 ARG    74      14.553  36.067  60.586  1.00  0.00           N  
ATOM   1156  NH2 ARG    74      15.680  35.295  62.287  1.00  0.00           N1+
ATOM   1157  H   ARG    74      21.182  35.728  58.343  1.00  0.00           H  
ATOM   1158  HA  ARG    74      19.536  35.169  56.082  1.00  0.00           H  
ATOM   1159  HB2 ARG    74      19.571  37.687  57.939  1.00  0.00           H  
ATOM   1160  HB3 ARG    74      18.255  37.351  56.836  1.00  0.00           H  
ATOM   1161  HG2 ARG    74      18.168  35.075  57.907  1.00  0.00           H  
ATOM   1162  HG3 ARG    74      19.187  35.703  59.214  1.00  0.00           H  
ATOM   1163  HD2 ARG    74      17.201  37.582  59.099  1.00  0.00           H  
ATOM   1164  HD3 ARG    74      16.487  36.242  58.357  1.00  0.00           H  
ATOM   1165  HE  ARG    74      17.663  35.556  61.026  1.00  0.00           H  
ATOM   1166 HH11 ARG    74      14.483  36.089  59.579  1.00  0.00           H  
ATOM   1167 HH12 ARG    74      13.772  35.848  61.188  1.00  0.00           H  
ATOM   1168 HH21 ARG    74      16.530  34.941  62.702  1.00  0.00           H  
ATOM   1169 HH22 ARG    74      14.792  35.064  62.709  1.00  0.00           H  
ATOM   1170  N   ILE    75      19.843  37.059  54.282  1.00  0.00           N  
ATOM   1171  CA  ILE    75      20.171  37.920  53.157  1.00  0.00           C  
ATOM   1172  C   ILE    75      18.978  38.770  52.730  1.00  0.00           C  
ATOM   1173  O   ILE    75      17.796  38.402  52.799  1.00  0.00           O  
ATOM   1174  CB  ILE    75      20.870  37.190  51.983  1.00  0.00           C  
ATOM   1175  CG2 ILE    75      19.942  36.389  51.109  1.00  0.00           C  
ATOM   1176  CG1 ILE    75      21.639  38.142  51.068  1.00  0.00           C  
ATOM   1177  CD1 ILE    75      22.806  37.517  50.291  1.00  0.00           C  
ATOM   1178  H   ILE    75      18.934  36.622  54.230  1.00  0.00           H  
ATOM   1179  HA  ILE    75      20.885  38.666  53.507  1.00  0.00           H  
ATOM   1180  HB  ILE    75      21.586  36.461  52.363  1.00  0.00           H  
ATOM   1181 HG21 ILE    75      20.518  35.823  50.377  1.00  0.00           H  
ATOM   1182 HG22 ILE    75      19.465  35.671  51.776  1.00  0.00           H  
ATOM   1183 HG23 ILE    75      19.263  37.017  50.533  1.00  0.00           H  
ATOM   1184 HG12 ILE    75      20.944  38.598  50.364  1.00  0.00           H  
ATOM   1185 HG13 ILE    75      22.137  38.917  51.650  1.00  0.00           H  
ATOM   1186 HD11 ILE    75      22.589  36.647  49.671  1.00  0.00           H  
ATOM   1187 HD12 ILE    75      23.250  38.282  49.655  1.00  0.00           H  
ATOM   1188 HD13 ILE    75      23.550  37.324  51.064  1.00  0.00           H  
ATOM   1189  N   SER    76      19.220  39.994  52.253  1.00  0.00           N  
ATOM   1190  CA  SER    76      18.246  41.037  51.908  1.00  0.00           C  
ATOM   1191  C   SER    76      18.190  41.294  50.457  1.00  0.00           C  
ATOM   1192  O   SER    76      19.121  41.743  49.835  1.00  0.00           O  
ATOM   1193  CB  SER    76      18.798  42.306  52.612  1.00  0.00           C  
ATOM   1194  OG  SER    76      17.783  43.313  52.645  1.00  0.00           O  
ATOM   1195  H   SER    76      20.205  40.209  52.325  1.00  0.00           H  
ATOM   1196  HA  SER    76      17.254  40.921  52.345  1.00  0.00           H  
ATOM   1197  HB2 SER    76      19.155  42.114  53.624  1.00  0.00           H  
ATOM   1198  HB3 SER    76      19.645  42.756  52.095  1.00  0.00           H  
ATOM   1199  HG  SER    76      17.148  43.015  53.300  1.00  0.00           H  
ATOM   1200  N   ASP    77      17.001  41.039  49.878  1.00  0.00           N  
ATOM   1201  CA  ASP    77      16.742  41.175  48.395  1.00  0.00           C  
ATOM   1202  C   ASP    77      17.561  40.129  47.650  1.00  0.00           C  
ATOM   1203  O   ASP    77      18.307  40.436  46.741  1.00  0.00           O  
ATOM   1204  CB  ASP    77      16.850  42.569  47.872  1.00  0.00           C  
ATOM   1205  CG  ASP    77      16.231  43.679  48.659  1.00  0.00           C  
ATOM   1206  OD1 ASP    77      15.033  43.577  49.093  1.00  0.00           O  
ATOM   1207  OD2 ASP    77      16.895  44.708  48.802  1.00  0.00           O1-
ATOM   1208  H   ASP    77      16.265  40.669  50.463  1.00  0.00           H  
ATOM   1209  HA  ASP    77      15.724  40.849  48.181  1.00  0.00           H  
ATOM   1210  HB2 ASP    77      17.900  42.848  47.787  1.00  0.00           H  
ATOM   1211  HB3 ASP    77      16.471  42.606  46.851  1.00  0.00           H  
ATOM   1212  N   ALA    78      17.475  38.831  48.012  1.00  0.00           N  
ATOM   1213  CA  ALA    78      18.142  37.729  47.294  1.00  0.00           C  
ATOM   1214  C   ALA    78      17.977  37.710  45.795  1.00  0.00           C  
ATOM   1215  O   ALA    78      18.827  37.182  45.085  1.00  0.00           O  
ATOM   1216  CB  ALA    78      17.710  36.404  47.948  1.00  0.00           C  
ATOM   1217  H   ALA    78      16.717  38.602  48.639  1.00  0.00           H  
ATOM   1218  HA  ALA    78      19.191  37.905  47.529  1.00  0.00           H  
ATOM   1219  HB1 ALA    78      16.651  36.199  47.787  1.00  0.00           H  
ATOM   1220  HB2 ALA    78      18.361  35.606  47.591  1.00  0.00           H  
ATOM   1221  HB3 ALA    78      17.804  36.372  49.034  1.00  0.00           H  
ATOM   1222  N   HIS    79      16.837  38.174  45.244  1.00  0.00           N  
ATOM   1223  CA  HIS    79      16.640  38.307  43.868  1.00  0.00           C  
ATOM   1224  C   HIS    79      17.397  39.432  43.200  1.00  0.00           C  
ATOM   1225  O   HIS    79      17.845  39.221  42.062  1.00  0.00           O  
ATOM   1226  CB  HIS    79      15.135  38.544  43.741  1.00  0.00           C  
ATOM   1227  CG  HIS    79      14.595  39.839  44.344  1.00  0.00           C  
ATOM   1228  ND1 HIS    79      14.529  40.204  45.709  1.00  0.00           N  
ATOM   1229  CE1 HIS    79      13.651  41.240  45.801  1.00  0.00           C  
ATOM   1230  NE2 HIS    79      13.236  41.624  44.569  1.00  0.00           N  
ATOM   1231  CD2 HIS    79      13.732  40.654  43.687  1.00  0.00           C  
ATOM   1232  H   HIS    79      16.047  38.553  45.747  1.00  0.00           H  
ATOM   1233  HA  HIS    79      16.928  37.327  43.485  1.00  0.00           H  
ATOM   1234  HB2 HIS    79      14.800  38.583  42.704  1.00  0.00           H  
ATOM   1235  HB3 HIS    79      14.631  37.723  44.249  1.00  0.00           H  
ATOM   1236  HE1 HIS    79      13.389  41.770  46.705  1.00  0.00           H  
ATOM   1237  HE2 HIS    79      12.673  42.413  44.282  1.00  0.00           H  
ATOM   1238  HD2 HIS    79      13.428  40.583  42.653  1.00  0.00           H  
ATOM   1239  N   LEU    80      17.608  40.551  43.881  1.00  0.00           N  
ATOM   1240  CA  LEU    80      18.574  41.550  43.539  1.00  0.00           C  
ATOM   1241  C   LEU    80      20.058  41.114  43.768  1.00  0.00           C  
ATOM   1242  O   LEU    80      20.904  41.411  42.951  1.00  0.00           O  
ATOM   1243  CB  LEU    80      18.178  42.926  44.024  1.00  0.00           C  
ATOM   1244  CG  LEU    80      16.797  43.401  43.744  1.00  0.00           C  
ATOM   1245  CD1 LEU    80      16.678  44.806  44.160  1.00  0.00           C  
ATOM   1246  CD2 LEU    80      16.587  43.340  42.243  1.00  0.00           C  
ATOM   1247  H   LEU    80      17.368  40.507  44.861  1.00  0.00           H  
ATOM   1248  HA  LEU    80      18.534  41.556  42.450  1.00  0.00           H  
ATOM   1249  HB2 LEU    80      18.276  42.871  45.108  1.00  0.00           H  
ATOM   1250  HB3 LEU    80      18.853  43.743  43.772  1.00  0.00           H  
ATOM   1251  HG  LEU    80      16.086  42.770  44.278  1.00  0.00           H  
ATOM   1252 HD11 LEU    80      16.715  44.892  45.246  1.00  0.00           H  
ATOM   1253 HD12 LEU    80      17.533  45.370  43.787  1.00  0.00           H  
ATOM   1254 HD13 LEU    80      15.804  45.271  43.705  1.00  0.00           H  
ATOM   1255 HD21 LEU    80      17.549  43.629  41.818  1.00  0.00           H  
ATOM   1256 HD22 LEU    80      16.348  42.340  41.881  1.00  0.00           H  
ATOM   1257 HD23 LEU    80      15.803  44.010  41.889  1.00  0.00           H  
ATOM   1258  N   ALA    81      20.232  40.093  44.639  1.00  0.00           N  
ATOM   1259  CA  ALA    81      21.620  39.606  44.928  1.00  0.00           C  
ATOM   1260  C   ALA    81      22.188  38.680  43.877  1.00  0.00           C  
ATOM   1261  O   ALA    81      23.382  38.596  43.692  1.00  0.00           O  
ATOM   1262  CB  ALA    81      21.670  38.829  46.244  1.00  0.00           C  
ATOM   1263  H   ALA    81      19.432  39.663  45.080  1.00  0.00           H  
ATOM   1264  HA  ALA    81      22.253  40.493  44.960  1.00  0.00           H  
ATOM   1265  HB1 ALA    81      21.056  39.250  47.041  1.00  0.00           H  
ATOM   1266  HB2 ALA    81      21.267  37.828  46.089  1.00  0.00           H  
ATOM   1267  HB3 ALA    81      22.696  38.718  46.595  1.00  0.00           H  
ATOM   1268  N   ASP    82      21.290  38.024  43.107  1.00  0.00           N  
ATOM   1269  CA  ASP    82      21.566  37.422  41.839  1.00  0.00           C  
ATOM   1270  C   ASP    82      21.747  38.354  40.649  1.00  0.00           C  
ATOM   1271  O   ASP    82      22.534  38.161  39.719  1.00  0.00           O  
ATOM   1272  CB  ASP    82      20.405  36.494  41.400  1.00  0.00           C  
ATOM   1273  CG  ASP    82      20.228  35.302  42.256  1.00  0.00           C  
ATOM   1274  OD1 ASP    82      19.058  34.879  42.412  1.00  0.00           O  
ATOM   1275  OD2 ASP    82      21.172  34.792  42.847  1.00  0.00           O1-
ATOM   1276  H   ASP    82      20.367  37.831  43.468  1.00  0.00           H  
ATOM   1277  HA  ASP    82      22.464  36.804  41.831  1.00  0.00           H  
ATOM   1278  HB2 ASP    82      19.512  37.114  41.477  1.00  0.00           H  
ATOM   1279  HB3 ASP    82      20.539  36.264  40.343  1.00  0.00           H  
ATOM   1280  N   THR    83      20.993  39.485  40.725  1.00  0.00           N  
ATOM   1281  CA  THR    83      21.006  40.570  39.785  1.00  0.00           C  
ATOM   1282  C   THR    83      22.295  41.423  39.806  1.00  0.00           C  
ATOM   1283  O   THR    83      22.852  41.788  38.800  1.00  0.00           O  
ATOM   1284  CB  THR    83      19.775  41.499  40.029  1.00  0.00           C  
ATOM   1285  CG2 THR    83      19.629  42.682  39.010  1.00  0.00           C  
ATOM   1286  OG1 THR    83      18.593  40.758  40.015  1.00  0.00           O  
ATOM   1287  H   THR    83      20.457  39.497  41.581  1.00  0.00           H  
ATOM   1288  HA  THR    83      20.910  40.169  38.776  1.00  0.00           H  
ATOM   1289  HB  THR    83      19.837  41.992  40.999  1.00  0.00           H  
ATOM   1290 HG21 THR    83      19.722  42.251  38.013  1.00  0.00           H  
ATOM   1291 HG22 THR    83      18.704  43.251  39.100  1.00  0.00           H  
ATOM   1292 HG23 THR    83      20.449  43.387  39.148  1.00  0.00           H  
ATOM   1293  HG1 THR    83      18.629  40.111  40.724  1.00  0.00           H  
ATOM   1294  N   MET    84      22.915  41.594  40.993  1.00  0.00           N  
ATOM   1295  CA  MET    84      24.226  42.312  41.017  1.00  0.00           C  
ATOM   1296  C   MET    84      25.327  41.555  40.222  1.00  0.00           C  
ATOM   1297  O   MET    84      26.240  42.114  39.655  1.00  0.00           O  
ATOM   1298  CB  MET    84      24.697  42.354  42.533  1.00  0.00           C  
ATOM   1299  CG  MET    84      25.932  43.120  42.838  1.00  0.00           C  
ATOM   1300  SD  MET    84      26.007  44.837  42.208  1.00  0.00           S  
ATOM   1301  CE  MET    84      24.568  45.493  43.114  1.00  0.00           C  
ATOM   1302  H   MET    84      22.281  41.559  41.779  1.00  0.00           H  
ATOM   1303  HA  MET    84      24.276  43.287  40.533  1.00  0.00           H  
ATOM   1304  HB2 MET    84      23.873  42.746  43.128  1.00  0.00           H  
ATOM   1305  HB3 MET    84      24.874  41.332  42.870  1.00  0.00           H  
ATOM   1306  HG2 MET    84      26.036  43.186  43.921  1.00  0.00           H  
ATOM   1307  HG3 MET    84      26.832  42.579  42.549  1.00  0.00           H  
ATOM   1308  HE1 MET    84      24.322  46.554  43.069  1.00  0.00           H  
ATOM   1309  HE2 MET    84      23.699  44.932  42.772  1.00  0.00           H  
ATOM   1310  HE3 MET    84      24.681  45.216  44.162  1.00  0.00           H  
ATOM   1311  N   ILE    85      25.258  40.187  40.077  1.00  0.00           N  
ATOM   1312  CA  ILE    85      26.301  39.302  39.649  1.00  0.00           C  
ATOM   1313  C   ILE    85      26.767  39.606  38.238  1.00  0.00           C  
ATOM   1314  O   ILE    85      25.932  39.618  37.332  1.00  0.00           O  
ATOM   1315  CB  ILE    85      26.002  37.854  39.826  1.00  0.00           C  
ATOM   1316  CG2 ILE    85      27.121  36.907  39.342  1.00  0.00           C  
ATOM   1317  CG1 ILE    85      25.775  37.363  41.292  1.00  0.00           C  
ATOM   1318  CD1 ILE    85      26.805  37.699  42.286  1.00  0.00           C  
ATOM   1319  H   ILE    85      24.356  39.775  40.267  1.00  0.00           H  
ATOM   1320  HA  ILE    85      27.090  39.461  40.385  1.00  0.00           H  
ATOM   1321  HB  ILE    85      25.099  37.672  39.244  1.00  0.00           H  
ATOM   1322 HG21 ILE    85      26.795  35.867  39.383  1.00  0.00           H  
ATOM   1323 HG22 ILE    85      27.308  37.057  38.279  1.00  0.00           H  
ATOM   1324 HG23 ILE    85      28.062  36.948  39.891  1.00  0.00           H  
ATOM   1325 HG12 ILE    85      24.841  37.728  41.720  1.00  0.00           H  
ATOM   1326 HG13 ILE    85      25.731  36.274  41.245  1.00  0.00           H  
ATOM   1327 HD11 ILE    85      26.683  37.110  43.195  1.00  0.00           H  
ATOM   1328 HD12 ILE    85      27.819  37.483  41.949  1.00  0.00           H  
ATOM   1329 HD13 ILE    85      26.692  38.762  42.501  1.00  0.00           H  
ATOM   1330  N   GLY    86      28.075  39.733  37.953  1.00  0.00           N  
ATOM   1331  CA  GLY    86      28.701  39.888  36.680  1.00  0.00           C  
ATOM   1332  C   GLY    86      28.637  41.292  36.049  1.00  0.00           C  
ATOM   1333  O   GLY    86      29.268  41.446  35.011  1.00  0.00           O  
ATOM   1334  H   GLY    86      28.667  39.672  38.769  1.00  0.00           H  
ATOM   1335  HA2 GLY    86      29.664  39.380  36.646  1.00  0.00           H  
ATOM   1336  HA3 GLY    86      28.040  39.359  35.994  1.00  0.00           H  
ATOM   1337  N   LYS    87      27.852  42.249  36.595  1.00  0.00           N  
ATOM   1338  CA  LYS    87      27.601  43.575  35.943  1.00  0.00           C  
ATOM   1339  C   LYS    87      28.847  44.407  35.767  1.00  0.00           C  
ATOM   1340  O   LYS    87      29.850  44.226  36.507  1.00  0.00           O  
ATOM   1341  CB  LYS    87      26.458  44.379  36.695  1.00  0.00           C  
ATOM   1342  CG  LYS    87      25.151  43.664  36.934  1.00  0.00           C  
ATOM   1343  CD  LYS    87      24.140  43.746  35.756  1.00  0.00           C  
ATOM   1344  CE  LYS    87      22.706  43.211  36.028  1.00  0.00           C  
ATOM   1345  NZ  LYS    87      22.007  42.934  34.772  1.00  0.00           N1+
ATOM   1346  H   LYS    87      27.203  41.968  37.316  1.00  0.00           H  
ATOM   1347  HA  LYS    87      27.337  43.279  34.928  1.00  0.00           H  
ATOM   1348  HB2 LYS    87      26.780  44.559  37.720  1.00  0.00           H  
ATOM   1349  HB3 LYS    87      26.168  45.344  36.278  1.00  0.00           H  
ATOM   1350  HG2 LYS    87      25.322  42.625  37.214  1.00  0.00           H  
ATOM   1351  HG3 LYS    87      24.708  44.182  37.785  1.00  0.00           H  
ATOM   1352  HD2 LYS    87      23.938  44.749  35.382  1.00  0.00           H  
ATOM   1353  HD3 LYS    87      24.584  43.206  34.921  1.00  0.00           H  
ATOM   1354  HE2 LYS    87      22.761  42.311  36.642  1.00  0.00           H  
ATOM   1355  HE3 LYS    87      22.300  44.099  36.512  1.00  0.00           H  
ATOM   1356  HZ1 LYS    87      21.051  42.661  34.946  1.00  0.00           H  
ATOM   1357  HZ2 LYS    87      22.061  43.700  34.116  1.00  0.00           H  
ATOM   1358  HZ3 LYS    87      22.571  42.213  34.343  1.00  0.00           H  
ATOM   1359  N   ALA    88      28.859  45.389  34.885  1.00  0.00           N  
ATOM   1360  CA  ALA    88      29.781  46.559  35.055  1.00  0.00           C  
ATOM   1361  C   ALA    88      29.125  47.684  35.936  1.00  0.00           C  
ATOM   1362  O   ALA    88      27.918  47.836  35.976  1.00  0.00           O  
ATOM   1363  CB  ALA    88      30.262  46.954  33.665  1.00  0.00           C  
ATOM   1364  H   ALA    88      28.079  45.450  34.246  1.00  0.00           H  
ATOM   1365  HA  ALA    88      30.611  46.228  35.680  1.00  0.00           H  
ATOM   1366  HB1 ALA    88      29.379  47.274  33.112  1.00  0.00           H  
ATOM   1367  HB2 ALA    88      30.965  47.779  33.778  1.00  0.00           H  
ATOM   1368  HB3 ALA    88      30.764  46.091  33.226  1.00  0.00           H  
ATOM   1369  N   VAL    89      29.954  48.416  36.663  1.00  0.00           N  
ATOM   1370  CA  VAL    89      29.628  49.248  37.853  1.00  0.00           C  
ATOM   1371  C   VAL    89      30.483  50.471  38.050  1.00  0.00           C  
ATOM   1372  O   VAL    89      31.613  50.503  37.523  1.00  0.00           O  
ATOM   1373  CB  VAL    89      29.725  48.406  39.186  1.00  0.00           C  
ATOM   1374  CG1 VAL    89      28.730  47.331  39.262  1.00  0.00           C  
ATOM   1375  CG2 VAL    89      31.037  47.614  39.273  1.00  0.00           C  
ATOM   1376  H   VAL    89      30.884  48.049  36.805  1.00  0.00           H  
ATOM   1377  HA  VAL    89      28.573  49.519  37.809  1.00  0.00           H  
ATOM   1378  HB  VAL    89      29.672  49.047  40.066  1.00  0.00           H  
ATOM   1379 HG11 VAL    89      27.734  47.740  39.095  1.00  0.00           H  
ATOM   1380 HG12 VAL    89      28.911  46.605  38.470  1.00  0.00           H  
ATOM   1381 HG13 VAL    89      28.822  46.794  40.206  1.00  0.00           H  
ATOM   1382 HG21 VAL    89      31.124  47.266  40.303  1.00  0.00           H  
ATOM   1383 HG22 VAL    89      31.155  46.832  38.523  1.00  0.00           H  
ATOM   1384 HG23 VAL    89      31.922  48.242  39.173  1.00  0.00           H  
ATOM   1385  N   GLU    90      30.072  51.467  38.786  1.00  0.00           N  
ATOM   1386  CA  GLU    90      30.824  52.640  39.086  1.00  0.00           C  
ATOM   1387  C   GLU    90      30.609  52.855  40.598  1.00  0.00           C  
ATOM   1388  O   GLU    90      29.504  53.133  41.150  1.00  0.00           O  
ATOM   1389  CB  GLU    90      30.469  53.796  38.144  1.00  0.00           C  
ATOM   1390  CG  GLU    90      30.405  53.393  36.660  1.00  0.00           C  
ATOM   1391  CD  GLU    90      30.228  54.527  35.691  1.00  0.00           C  
ATOM   1392  OE1 GLU    90      31.271  55.186  35.316  1.00  0.00           O  
ATOM   1393  OE2 GLU    90      29.074  54.746  35.219  1.00  0.00           O1-
ATOM   1394  H   GLU    90      29.175  51.467  39.250  1.00  0.00           H  
ATOM   1395  HA  GLU    90      31.860  52.472  38.794  1.00  0.00           H  
ATOM   1396  HB2 GLU    90      29.592  54.313  38.536  1.00  0.00           H  
ATOM   1397  HB3 GLU    90      31.250  54.546  38.267  1.00  0.00           H  
ATOM   1398  HG2 GLU    90      31.278  52.792  36.409  1.00  0.00           H  
ATOM   1399  HG3 GLU    90      29.534  52.750  36.532  1.00  0.00           H  
ATOM   1400  N   HIS    91      31.745  52.954  41.259  1.00  0.00           N  
ATOM   1401  CA  HIS    91      31.779  52.670  42.702  1.00  0.00           C  
ATOM   1402  C   HIS    91      32.428  53.885  43.312  1.00  0.00           C  
ATOM   1403  O   HIS    91      33.606  54.063  43.009  1.00  0.00           O  
ATOM   1404  CB  HIS    91      32.503  51.401  42.923  1.00  0.00           C  
ATOM   1405  CG  HIS    91      32.287  50.778  44.256  1.00  0.00           C  
ATOM   1406  ND1 HIS    91      33.038  49.675  44.666  1.00  0.00           N  
ATOM   1407  CE1 HIS    91      32.530  49.338  45.854  1.00  0.00           C  
ATOM   1408  NE2 HIS    91      31.530  50.163  46.202  1.00  0.00           N  
ATOM   1409  CD2 HIS    91      31.384  51.075  45.192  1.00  0.00           C  
ATOM   1410  H   HIS    91      32.579  52.884  40.695  1.00  0.00           H  
ATOM   1411  HA  HIS    91      30.792  52.575  43.155  1.00  0.00           H  
ATOM   1412  HB2 HIS    91      32.123  50.723  42.159  1.00  0.00           H  
ATOM   1413  HB3 HIS    91      33.575  51.571  42.826  1.00  0.00           H  
ATOM   1414  HE1 HIS    91      32.970  48.582  46.488  1.00  0.00           H  
ATOM   1415  HE2 HIS    91      31.030  50.104  47.077  1.00  0.00           H  
ATOM   1416  HD2 HIS    91      30.655  51.872  45.185  1.00  0.00           H  
ATOM   1417  N   MET    92      31.746  54.546  44.255  1.00  0.00           N  
ATOM   1418  CA  MET    92      32.219  55.780  44.952  1.00  0.00           C  
ATOM   1419  C   MET    92      33.099  55.345  46.088  1.00  0.00           C  
ATOM   1420  O   MET    92      32.580  54.740  47.065  1.00  0.00           O  
ATOM   1421  CB  MET    92      31.171  56.827  45.272  1.00  0.00           C  
ATOM   1422  CG  MET    92      30.645  57.405  43.932  1.00  0.00           C  
ATOM   1423  SD  MET    92      29.652  58.944  44.130  1.00  0.00           S  
ATOM   1424  CE  MET    92      28.207  58.223  44.984  1.00  0.00           C  
ATOM   1425  H   MET    92      30.774  54.342  44.437  1.00  0.00           H  
ATOM   1426  HA  MET    92      32.951  56.274  44.313  1.00  0.00           H  
ATOM   1427  HB2 MET    92      30.279  56.422  45.749  1.00  0.00           H  
ATOM   1428  HB3 MET    92      31.684  57.634  45.795  1.00  0.00           H  
ATOM   1429  HG2 MET    92      31.515  57.716  43.352  1.00  0.00           H  
ATOM   1430  HG3 MET    92      30.181  56.563  43.419  1.00  0.00           H  
ATOM   1431  HE1 MET    92      28.012  57.196  44.678  1.00  0.00           H  
ATOM   1432  HE2 MET    92      28.353  58.156  46.062  1.00  0.00           H  
ATOM   1433  HE3 MET    92      27.339  58.824  44.712  1.00  0.00           H  
ATOM   1434  N   PHE    93      34.341  55.756  46.049  1.00  0.00           N  
ATOM   1435  CA  PHE    93      35.234  55.761  47.246  1.00  0.00           C  
ATOM   1436  C   PHE    93      35.048  56.973  48.117  1.00  0.00           C  
ATOM   1437  O   PHE    93      34.702  58.073  47.672  1.00  0.00           O  
ATOM   1438  CB  PHE    93      36.701  55.574  46.758  1.00  0.00           C  
ATOM   1439  CG  PHE    93      37.079  54.153  46.576  1.00  0.00           C  
ATOM   1440  CD1 PHE    93      36.662  53.332  45.538  1.00  0.00           C  
ATOM   1441  CE1 PHE    93      36.867  51.980  45.521  1.00  0.00           C  
ATOM   1442  CZ  PHE    93      37.473  51.378  46.665  1.00  0.00           C  
ATOM   1443  CE2 PHE    93      37.968  52.198  47.696  1.00  0.00           C  
ATOM   1444  CD2 PHE    93      37.761  53.615  47.680  1.00  0.00           C  
ATOM   1445  H   PHE    93      34.600  56.281  45.226  1.00  0.00           H  
ATOM   1446  HA  PHE    93      35.026  54.928  47.918  1.00  0.00           H  
ATOM   1447  HB2 PHE    93      36.760  56.090  45.800  1.00  0.00           H  
ATOM   1448  HB3 PHE    93      37.431  56.030  47.427  1.00  0.00           H  
ATOM   1449  HD1 PHE    93      36.152  53.663  44.646  1.00  0.00           H  
ATOM   1450  HE1 PHE    93      36.453  51.434  44.685  1.00  0.00           H  
ATOM   1451  HZ  PHE    93      37.594  50.305  46.692  1.00  0.00           H  
ATOM   1452  HE2 PHE    93      38.468  51.700  48.513  1.00  0.00           H  
ATOM   1453  HD2 PHE    93      38.113  54.128  48.563  1.00  0.00           H  
ATOM   1454  N   GLU    94      35.282  56.760  49.432  1.00  0.00           N  
ATOM   1455  CA  GLU    94      35.646  57.873  50.374  1.00  0.00           C  
ATOM   1456  C   GLU    94      37.119  58.199  50.164  1.00  0.00           C  
ATOM   1457  O   GLU    94      37.962  57.371  49.863  1.00  0.00           O  
ATOM   1458  CB  GLU    94      35.299  57.629  51.874  1.00  0.00           C  
ATOM   1459  CG  GLU    94      33.782  57.355  52.086  1.00  0.00           C  
ATOM   1460  CD  GLU    94      32.812  58.408  51.462  1.00  0.00           C  
ATOM   1461  OE1 GLU    94      31.754  57.976  50.908  1.00  0.00           O  
ATOM   1462  OE2 GLU    94      33.066  59.596  51.582  1.00  0.00           O1-
ATOM   1463  H   GLU    94      35.530  55.843  49.776  1.00  0.00           H  
ATOM   1464  HA  GLU    94      35.097  58.768  50.085  1.00  0.00           H  
ATOM   1465  HB2 GLU    94      35.849  56.743  52.191  1.00  0.00           H  
ATOM   1466  HB3 GLU    94      35.555  58.505  52.469  1.00  0.00           H  
ATOM   1467  HG2 GLU    94      33.589  56.375  51.650  1.00  0.00           H  
ATOM   1468  HG3 GLU    94      33.583  57.419  53.155  1.00  0.00           H  
ATOM   1469  N   THR    95      37.511  59.403  50.596  1.00  0.00           N  
ATOM   1470  CA  THR    95      38.864  60.006  50.573  1.00  0.00           C  
ATOM   1471  C   THR    95      39.059  61.071  51.600  1.00  0.00           C  
ATOM   1472  O   THR    95      38.294  62.006  51.825  1.00  0.00           O  
ATOM   1473  CB  THR    95      39.263  60.547  49.204  1.00  0.00           C  
ATOM   1474  CG2 THR    95      38.435  61.673  48.672  1.00  0.00           C  
ATOM   1475  OG1 THR    95      40.647  60.800  49.050  1.00  0.00           O  
ATOM   1476  H   THR    95      36.876  59.939  51.172  1.00  0.00           H  
ATOM   1477  HA  THR    95      39.532  59.169  50.774  1.00  0.00           H  
ATOM   1478  HB  THR    95      39.138  59.733  48.490  1.00  0.00           H  
ATOM   1479 HG21 THR    95      38.587  62.016  47.649  1.00  0.00           H  
ATOM   1480 HG22 THR    95      37.357  61.517  48.633  1.00  0.00           H  
ATOM   1481 HG23 THR    95      38.724  62.576  49.209  1.00  0.00           H  
ATOM   1482  HG1 THR    95      41.081  59.968  49.249  1.00  0.00           H  
ATOM   1483  N   GLU    96      40.353  61.052  52.060  1.00  0.00           N  
ATOM   1484  CA  GLU    96      40.864  62.152  52.882  1.00  0.00           C  
ATOM   1485  C   GLU    96      40.831  63.526  52.175  1.00  0.00           C  
ATOM   1486  O   GLU    96      40.927  64.552  52.862  1.00  0.00           O  
ATOM   1487  CB  GLU    96      42.271  61.837  53.417  1.00  0.00           C  
ATOM   1488  CG  GLU    96      43.341  61.806  52.300  1.00  0.00           C  
ATOM   1489  CD  GLU    96      44.692  61.354  52.884  1.00  0.00           C  
ATOM   1490  OE1 GLU    96      45.054  60.174  52.789  1.00  0.00           O  
ATOM   1491  OE2 GLU    96      45.417  62.215  53.413  1.00  0.00           O1-
ATOM   1492  H   GLU    96      40.956  60.244  52.004  1.00  0.00           H  
ATOM   1493  HA  GLU    96      40.194  62.368  53.714  1.00  0.00           H  
ATOM   1494  HB2 GLU    96      42.603  62.569  54.154  1.00  0.00           H  
ATOM   1495  HB3 GLU    96      42.309  60.923  54.010  1.00  0.00           H  
ATOM   1496  HG2 GLU    96      43.085  60.968  51.651  1.00  0.00           H  
ATOM   1497  HG3 GLU    96      43.365  62.832  51.932  1.00  0.00           H  
ATOM   1498  N   ASP    97      40.831  63.620  50.880  1.00  0.00           N  
ATOM   1499  CA  ASP    97      40.744  64.867  50.060  1.00  0.00           C  
ATOM   1500  C   ASP    97      39.289  65.429  50.100  1.00  0.00           C  
ATOM   1501  O   ASP    97      39.084  66.526  49.582  1.00  0.00           O  
ATOM   1502  CB  ASP    97      41.085  64.556  48.566  1.00  0.00           C  
ATOM   1503  CG  ASP    97      42.609  64.209  48.428  1.00  0.00           C  
ATOM   1504  OD1 ASP    97      43.078  63.706  47.382  1.00  0.00           O  
ATOM   1505  OD2 ASP    97      43.378  64.263  49.452  1.00  0.00           O1-
ATOM   1506  H   ASP    97      40.782  62.746  50.376  1.00  0.00           H  
ATOM   1507  HA  ASP    97      41.429  65.584  50.512  1.00  0.00           H  
ATOM   1508  HB2 ASP    97      40.454  63.700  48.325  1.00  0.00           H  
ATOM   1509  HB3 ASP    97      40.847  65.344  47.852  1.00  0.00           H  
ATOM   1510  N   GLY    98      38.327  64.904  50.903  1.00  0.00           N  
ATOM   1511  CA  GLY    98      36.957  65.353  50.941  1.00  0.00           C  
ATOM   1512  C   GLY    98      36.224  65.032  49.630  1.00  0.00           C  
ATOM   1513  O   GLY    98      36.817  64.786  48.590  1.00  0.00           O  
ATOM   1514  H   GLY    98      38.630  64.132  51.478  1.00  0.00           H  
ATOM   1515  HA2 GLY    98      36.350  64.939  51.746  1.00  0.00           H  
ATOM   1516  HA3 GLY    98      36.953  66.411  51.201  1.00  0.00           H  
ATOM   1517  N   SER    99      34.900  65.161  49.720  1.00  0.00           N  
ATOM   1518  CA  SER    99      33.941  64.894  48.664  1.00  0.00           C  
ATOM   1519  C   SER    99      34.108  63.357  48.267  1.00  0.00           C  
ATOM   1520  O   SER    99      34.650  62.537  49.028  1.00  0.00           O  
ATOM   1521  CB  SER    99      34.156  65.896  47.561  1.00  0.00           C  
ATOM   1522  OG  SER    99      33.122  65.689  46.555  1.00  0.00           O  
ATOM   1523  H   SER    99      34.481  65.329  50.623  1.00  0.00           H  
ATOM   1524  HA  SER    99      32.924  65.081  49.009  1.00  0.00           H  
ATOM   1525  HB2 SER    99      34.053  66.871  48.036  1.00  0.00           H  
ATOM   1526  HB3 SER    99      35.125  65.845  47.063  1.00  0.00           H  
ATOM   1527  HG  SER    99      32.391  66.307  46.629  1.00  0.00           H  
ATOM   1528  N   LYS   100      33.490  62.972  47.072  1.00  0.00           N  
ATOM   1529  CA  LYS   100      33.434  61.590  46.634  1.00  0.00           C  
ATOM   1530  C   LYS   100      34.539  61.275  45.608  1.00  0.00           C  
ATOM   1531  O   LYS   100      35.242  62.131  45.063  1.00  0.00           O  
ATOM   1532  CB  LYS   100      32.016  61.357  46.195  1.00  0.00           C  
ATOM   1533  CG  LYS   100      30.902  61.388  47.232  1.00  0.00           C  
ATOM   1534  CD  LYS   100      30.702  60.049  47.991  1.00  0.00           C  
ATOM   1535  CE  LYS   100      29.636  60.235  49.028  1.00  0.00           C  
ATOM   1536  NZ  LYS   100      29.257  58.960  49.724  1.00  0.00           N1+
ATOM   1537  H   LYS   100      33.127  63.708  46.482  1.00  0.00           H  
ATOM   1538  HA  LYS   100      33.686  60.902  47.441  1.00  0.00           H  
ATOM   1539  HB2 LYS   100      31.780  62.062  45.399  1.00  0.00           H  
ATOM   1540  HB3 LYS   100      31.902  60.414  45.661  1.00  0.00           H  
ATOM   1541  HG2 LYS   100      31.133  62.180  47.944  1.00  0.00           H  
ATOM   1542  HG3 LYS   100      29.961  61.750  46.817  1.00  0.00           H  
ATOM   1543  HD2 LYS   100      30.231  59.307  47.347  1.00  0.00           H  
ATOM   1544  HD3 LYS   100      31.683  59.742  48.354  1.00  0.00           H  
ATOM   1545  HE2 LYS   100      29.992  60.892  49.822  1.00  0.00           H  
ATOM   1546  HE3 LYS   100      28.714  60.639  48.611  1.00  0.00           H  
ATOM   1547  HZ1 LYS   100      30.116  58.636  50.146  1.00  0.00           H  
ATOM   1548  HZ2 LYS   100      28.688  59.150  50.536  1.00  0.00           H  
ATOM   1549  HZ3 LYS   100      28.786  58.306  49.116  1.00  0.00           H  
ATOM   1550  N   ASP   101      34.782  60.040  45.338  1.00  0.00           N  
ATOM   1551  CA  ASP   101      35.786  59.673  44.245  1.00  0.00           C  
ATOM   1552  C   ASP   101      35.429  58.371  43.423  1.00  0.00           C  
ATOM   1553  O   ASP   101      35.533  57.229  43.926  1.00  0.00           O  
ATOM   1554  CB  ASP   101      37.197  59.495  44.872  1.00  0.00           C  
ATOM   1555  CG  ASP   101      38.316  59.315  43.850  1.00  0.00           C  
ATOM   1556  OD1 ASP   101      38.388  59.878  42.739  1.00  0.00           O  
ATOM   1557  OD2 ASP   101      39.278  58.538  44.143  1.00  0.00           O1-
ATOM   1558  H   ASP   101      34.447  59.319  45.961  1.00  0.00           H  
ATOM   1559  HA  ASP   101      35.883  60.483  43.522  1.00  0.00           H  
ATOM   1560  HB2 ASP   101      37.490  60.403  45.398  1.00  0.00           H  
ATOM   1561  HB3 ASP   101      37.180  58.637  45.544  1.00  0.00           H  
ATOM   1562  N   GLU   102      34.810  58.584  42.269  1.00  0.00           N  
ATOM   1563  CA  GLU   102      34.283  57.415  41.563  1.00  0.00           C  
ATOM   1564  C   GLU   102      35.220  56.640  40.662  1.00  0.00           C  
ATOM   1565  O   GLU   102      35.899  57.301  39.884  1.00  0.00           O  
ATOM   1566  CB  GLU   102      32.955  57.781  40.813  1.00  0.00           C  
ATOM   1567  CG  GLU   102      32.098  56.604  40.372  1.00  0.00           C  
ATOM   1568  CD  GLU   102      30.932  57.131  39.572  1.00  0.00           C  
ATOM   1569  OE1 GLU   102      31.143  57.284  38.350  1.00  0.00           O  
ATOM   1570  OE2 GLU   102      29.967  57.597  40.238  1.00  0.00           O1-
ATOM   1571  H   GLU   102      34.593  59.466  41.826  1.00  0.00           H  
ATOM   1572  HA  GLU   102      33.892  56.715  42.301  1.00  0.00           H  
ATOM   1573  HB2 GLU   102      32.394  58.437  41.479  1.00  0.00           H  
ATOM   1574  HB3 GLU   102      33.075  58.351  39.893  1.00  0.00           H  
ATOM   1575  HG2 GLU   102      32.671  55.878  39.796  1.00  0.00           H  
ATOM   1576  HG3 GLU   102      31.643  56.187  41.270  1.00  0.00           H  
ATOM   1577  N   TRP   103      35.282  55.328  40.779  1.00  0.00           N  
ATOM   1578  CA  TRP   103      36.079  54.361  40.019  1.00  0.00           C  
ATOM   1579  C   TRP   103      35.131  53.436  39.222  1.00  0.00           C  
ATOM   1580  O   TRP   103      34.336  52.739  39.757  1.00  0.00           O  
ATOM   1581  CB  TRP   103      36.962  53.544  41.004  1.00  0.00           C  
ATOM   1582  CG  TRP   103      38.007  54.448  41.720  1.00  0.00           C  
ATOM   1583  CD1 TRP   103      37.839  55.516  42.529  1.00  0.00           C  
ATOM   1584  NE1 TRP   103      39.033  56.022  42.920  1.00  0.00           N  
ATOM   1585  CE2 TRP   103      40.095  55.323  42.361  1.00  0.00           C  
ATOM   1586  CZ2 TRP   103      41.520  55.418  42.470  1.00  0.00           C  
ATOM   1587  CH2 TRP   103      42.267  54.455  41.874  1.00  0.00           C  
ATOM   1588  CZ3 TRP   103      41.696  53.439  41.105  1.00  0.00           C  
ATOM   1589  CE3 TRP   103      40.309  53.398  40.890  1.00  0.00           C  
ATOM   1590  CD2 TRP   103      39.437  54.298  41.565  1.00  0.00           C  
ATOM   1591  H   TRP   103      34.686  54.915  41.482  1.00  0.00           H  
ATOM   1592  HA  TRP   103      36.593  54.910  39.231  1.00  0.00           H  
ATOM   1593  HB2 TRP   103      36.314  53.121  41.772  1.00  0.00           H  
ATOM   1594  HB3 TRP   103      37.514  52.836  40.385  1.00  0.00           H  
ATOM   1595  HD1 TRP   103      36.900  55.949  42.841  1.00  0.00           H  
ATOM   1596  HE1 TRP   103      39.197  56.875  43.437  1.00  0.00           H  
ATOM   1597  HZ2 TRP   103      41.906  56.244  43.048  1.00  0.00           H  
ATOM   1598  HH2 TRP   103      43.313  54.312  42.104  1.00  0.00           H  
ATOM   1599  HZ3 TRP   103      42.433  52.856  40.573  1.00  0.00           H  
ATOM   1600  HE3 TRP   103      39.791  52.691  40.259  1.00  0.00           H  
ATOM   1601  N   ARG   104      35.436  53.197  37.956  1.00  0.00           N  
ATOM   1602  CA  ARG   104      34.765  52.193  37.116  1.00  0.00           C  
ATOM   1603  C   ARG   104      35.362  50.799  37.393  1.00  0.00           C  
ATOM   1604  O   ARG   104      36.502  50.645  37.643  1.00  0.00           O  
ATOM   1605  CB  ARG   104      34.809  52.554  35.582  1.00  0.00           C  
ATOM   1606  CG  ARG   104      33.902  51.644  34.722  1.00  0.00           C  
ATOM   1607  CD  ARG   104      33.859  52.228  33.337  1.00  0.00           C  
ATOM   1608  NE  ARG   104      32.925  53.465  33.255  1.00  0.00           N  
ATOM   1609  CZ  ARG   104      32.405  54.050  32.230  1.00  0.00           C  
ATOM   1610  NH1 ARG   104      32.815  53.809  31.028  1.00  0.00           N  
ATOM   1611  NH2 ARG   104      31.497  54.957  32.377  1.00  0.00           N1+
ATOM   1612  H   ARG   104      35.987  53.894  37.475  1.00  0.00           H  
ATOM   1613  HA  ARG   104      33.707  52.085  37.356  1.00  0.00           H  
ATOM   1614  HB2 ARG   104      34.585  53.621  35.578  1.00  0.00           H  
ATOM   1615  HB3 ARG   104      35.810  52.508  35.153  1.00  0.00           H  
ATOM   1616  HG2 ARG   104      34.258  50.614  34.734  1.00  0.00           H  
ATOM   1617  HG3 ARG   104      32.839  51.621  34.961  1.00  0.00           H  
ATOM   1618  HD2 ARG   104      34.839  52.685  33.195  1.00  0.00           H  
ATOM   1619  HD3 ARG   104      33.654  51.485  32.567  1.00  0.00           H  
ATOM   1620  HE  ARG   104      32.651  53.882  34.133  1.00  0.00           H  
ATOM   1621 HH11 ARG   104      33.422  53.003  31.010  1.00  0.00           H  
ATOM   1622 HH12 ARG   104      32.514  54.215  30.153  1.00  0.00           H  
ATOM   1623 HH21 ARG   104      31.086  55.247  33.252  1.00  0.00           H  
ATOM   1624 HH22 ARG   104      31.237  55.477  31.551  1.00  0.00           H  
ATOM   1625  N   GLY   105      34.455  49.768  37.334  1.00  0.00           N  
ATOM   1626  CA  GLY   105      34.846  48.374  37.802  1.00  0.00           C  
ATOM   1627  C   GLY   105      33.801  47.240  37.397  1.00  0.00           C  
ATOM   1628  O   GLY   105      32.876  47.421  36.610  1.00  0.00           O  
ATOM   1629  H   GLY   105      33.458  49.878  37.215  1.00  0.00           H  
ATOM   1630  HA2 GLY   105      35.834  48.154  37.396  1.00  0.00           H  
ATOM   1631  HA3 GLY   105      34.840  48.312  38.890  1.00  0.00           H  
ATOM   1632  N   MET   106      34.060  45.994  37.798  1.00  0.00           N  
ATOM   1633  CA  MET   106      33.181  44.887  37.307  1.00  0.00           C  
ATOM   1634  C   MET   106      32.897  43.840  38.460  1.00  0.00           C  
ATOM   1635  O   MET   106      33.797  43.550  39.200  1.00  0.00           O  
ATOM   1636  CB  MET   106      33.774  44.284  36.018  1.00  0.00           C  
ATOM   1637  CG  MET   106      35.286  43.982  36.104  1.00  0.00           C  
ATOM   1638  SD  MET   106      35.635  42.668  34.916  1.00  0.00           S  
ATOM   1639  CE  MET   106      37.476  42.473  35.090  1.00  0.00           C  
ATOM   1640  H   MET   106      34.734  45.793  38.523  1.00  0.00           H  
ATOM   1641  HA  MET   106      32.190  45.246  37.031  1.00  0.00           H  
ATOM   1642  HB2 MET   106      33.258  43.343  35.823  1.00  0.00           H  
ATOM   1643  HB3 MET   106      33.654  44.898  35.125  1.00  0.00           H  
ATOM   1644  HG2 MET   106      35.968  44.821  35.962  1.00  0.00           H  
ATOM   1645  HG3 MET   106      35.354  43.608  37.126  1.00  0.00           H  
ATOM   1646  HE1 MET   106      37.911  43.465  34.968  1.00  0.00           H  
ATOM   1647  HE2 MET   106      37.803  41.942  35.985  1.00  0.00           H  
ATOM   1648  HE3 MET   106      37.921  41.926  34.258  1.00  0.00           H  
ATOM   1649  N   VAL   107      31.645  43.306  38.513  1.00  0.00           N  
ATOM   1650  CA  VAL   107      31.224  42.480  39.633  1.00  0.00           C  
ATOM   1651  C   VAL   107      31.620  40.987  39.345  1.00  0.00           C  
ATOM   1652  O   VAL   107      31.143  40.387  38.367  1.00  0.00           O  
ATOM   1653  CB  VAL   107      29.675  42.613  39.804  1.00  0.00           C  
ATOM   1654  CG1 VAL   107      29.278  41.688  40.995  1.00  0.00           C  
ATOM   1655  CG2 VAL   107      29.315  44.084  40.005  1.00  0.00           C  
ATOM   1656  H   VAL   107      30.969  43.578  37.815  1.00  0.00           H  
ATOM   1657  HA  VAL   107      31.702  42.847  40.542  1.00  0.00           H  
ATOM   1658  HB  VAL   107      29.118  42.245  38.943  1.00  0.00           H  
ATOM   1659 HG11 VAL   107      29.823  41.954  41.900  1.00  0.00           H  
ATOM   1660 HG12 VAL   107      28.234  41.884  41.240  1.00  0.00           H  
ATOM   1661 HG13 VAL   107      29.514  40.634  40.846  1.00  0.00           H  
ATOM   1662 HG21 VAL   107      28.399  44.298  40.556  1.00  0.00           H  
ATOM   1663 HG22 VAL   107      30.117  44.647  40.482  1.00  0.00           H  
ATOM   1664 HG23 VAL   107      29.322  44.560  39.025  1.00  0.00           H  
ATOM   1665  N   LEU   108      32.403  40.399  40.214  1.00  0.00           N  
ATOM   1666  CA  LEU   108      33.053  39.082  39.986  1.00  0.00           C  
ATOM   1667  C   LEU   108      32.322  37.914  40.731  1.00  0.00           C  
ATOM   1668  O   LEU   108      32.118  36.828  40.130  1.00  0.00           O  
ATOM   1669  CB  LEU   108      34.529  39.206  40.342  1.00  0.00           C  
ATOM   1670  CG  LEU   108      35.342  40.325  39.672  1.00  0.00           C  
ATOM   1671  CD1 LEU   108      36.766  39.883  39.992  1.00  0.00           C  
ATOM   1672  CD2 LEU   108      35.282  40.488  38.146  1.00  0.00           C  
ATOM   1673  H   LEU   108      32.609  40.879  41.078  1.00  0.00           H  
ATOM   1674  HA  LEU   108      32.997  38.893  38.914  1.00  0.00           H  
ATOM   1675  HB2 LEU   108      34.541  39.431  41.408  1.00  0.00           H  
ATOM   1676  HB3 LEU   108      34.925  38.193  40.267  1.00  0.00           H  
ATOM   1677  HG  LEU   108      35.259  41.264  40.219  1.00  0.00           H  
ATOM   1678 HD11 LEU   108      37.461  40.723  39.975  1.00  0.00           H  
ATOM   1679 HD12 LEU   108      36.932  39.428  40.968  1.00  0.00           H  
ATOM   1680 HD13 LEU   108      37.130  39.122  39.302  1.00  0.00           H  
ATOM   1681 HD21 LEU   108      35.966  41.243  37.759  1.00  0.00           H  
ATOM   1682 HD22 LEU   108      35.486  39.536  37.655  1.00  0.00           H  
ATOM   1683 HD23 LEU   108      34.298  40.761  37.765  1.00  0.00           H  
ATOM   1684  N   ALA   109      31.891  38.068  41.967  1.00  0.00           N  
ATOM   1685  CA  ALA   109      31.179  37.001  42.747  1.00  0.00           C  
ATOM   1686  C   ALA   109      30.502  37.468  44.077  1.00  0.00           C  
ATOM   1687  O   ALA   109      30.658  38.670  44.324  1.00  0.00           O  
ATOM   1688  CB  ALA   109      32.292  36.035  43.246  1.00  0.00           C  
ATOM   1689  H   ALA   109      32.061  38.969  42.392  1.00  0.00           H  
ATOM   1690  HA  ALA   109      30.415  36.490  42.160  1.00  0.00           H  
ATOM   1691  HB1 ALA   109      33.117  36.017  42.533  1.00  0.00           H  
ATOM   1692  HB2 ALA   109      32.757  36.477  44.127  1.00  0.00           H  
ATOM   1693  HB3 ALA   109      31.859  35.086  43.561  1.00  0.00           H  
ATOM   1694  N   ARG   110      29.791  36.499  44.756  1.00  0.00           N  
ATOM   1695  CA  ARG   110      29.326  36.549  46.146  1.00  0.00           C  
ATOM   1696  C   ARG   110      30.140  35.526  46.948  1.00  0.00           C  
ATOM   1697  O   ARG   110      30.178  34.275  46.651  1.00  0.00           O  
ATOM   1698  CB  ARG   110      27.781  36.369  46.258  1.00  0.00           C  
ATOM   1699  CG  ARG   110      27.300  36.787  47.663  1.00  0.00           C  
ATOM   1700  CD  ARG   110      25.809  37.227  47.763  1.00  0.00           C  
ATOM   1701  NE  ARG   110      24.858  36.113  47.498  1.00  0.00           N  
ATOM   1702  CZ  ARG   110      24.491  35.176  48.323  1.00  0.00           C  
ATOM   1703  NH1 ARG   110      24.990  34.956  49.477  1.00  0.00           N  
ATOM   1704  NH2 ARG   110      23.652  34.278  47.902  1.00  0.00           N1+
ATOM   1705  H   ARG   110      29.595  35.667  44.217  1.00  0.00           H  
ATOM   1706  HA  ARG   110      29.463  37.554  46.545  1.00  0.00           H  
ATOM   1707  HB2 ARG   110      27.230  36.975  45.538  1.00  0.00           H  
ATOM   1708  HB3 ARG   110      27.484  35.347  46.023  1.00  0.00           H  
ATOM   1709  HG2 ARG   110      27.447  35.948  48.343  1.00  0.00           H  
ATOM   1710  HG3 ARG   110      27.945  37.562  48.077  1.00  0.00           H  
ATOM   1711  HD2 ARG   110      25.606  37.608  48.764  1.00  0.00           H  
ATOM   1712  HD3 ARG   110      25.575  38.077  47.121  1.00  0.00           H  
ATOM   1713  HE  ARG   110      24.694  36.053  46.503  1.00  0.00           H  
ATOM   1714 HH11 ARG   110      25.608  35.604  49.944  1.00  0.00           H  
ATOM   1715 HH12 ARG   110      24.675  34.150  49.997  1.00  0.00           H  
ATOM   1716 HH21 ARG   110      23.124  34.379  47.047  1.00  0.00           H  
ATOM   1717 HH22 ARG   110      23.366  33.546  48.536  1.00  0.00           H  
ATOM   1718  N   ALA   111      31.009  36.082  47.836  1.00  0.00           N  
ATOM   1719  CA  ALA   111      32.064  35.228  48.331  1.00  0.00           C  
ATOM   1720  C   ALA   111      31.705  33.949  49.122  1.00  0.00           C  
ATOM   1721  O   ALA   111      30.676  34.022  49.783  1.00  0.00           O  
ATOM   1722  CB  ALA   111      32.900  36.139  49.286  1.00  0.00           C  
ATOM   1723  H   ALA   111      30.821  37.008  48.193  1.00  0.00           H  
ATOM   1724  HA  ALA   111      32.691  34.930  47.491  1.00  0.00           H  
ATOM   1725  HB1 ALA   111      33.230  37.040  48.770  1.00  0.00           H  
ATOM   1726  HB2 ALA   111      32.380  36.431  50.198  1.00  0.00           H  
ATOM   1727  HB3 ALA   111      33.813  35.565  49.451  1.00  0.00           H  
ATOM   1728  N   PRO   112      32.551  32.926  49.131  1.00  0.00           N  
ATOM   1729  CA  PRO   112      32.708  31.928  50.276  1.00  0.00           C  
ATOM   1730  C   PRO   112      32.956  32.719  51.598  1.00  0.00           C  
ATOM   1731  O   PRO   112      33.540  33.777  51.553  1.00  0.00           O  
ATOM   1732  CD  PRO   112      33.596  32.736  48.190  1.00  0.00           C  
ATOM   1733  CG  PRO   112      34.590  31.774  48.785  1.00  0.00           C  
ATOM   1734  CB  PRO   112      33.898  31.004  49.902  1.00  0.00           C  
ATOM   1735  HD2 PRO   112      34.135  33.632  47.880  1.00  0.00           H  
ATOM   1736  HD3 PRO   112      33.188  32.157  47.362  1.00  0.00           H  
ATOM   1737  HG2 PRO   112      35.353  32.359  49.299  1.00  0.00           H  
ATOM   1738  HG3 PRO   112      35.003  31.122  48.015  1.00  0.00           H  
ATOM   1739  HB2 PRO   112      34.500  30.778  50.782  1.00  0.00           H  
ATOM   1740  HB3 PRO   112      33.450  30.133  49.422  1.00  0.00           H  
ATOM   1741  HA  PRO   112      31.774  31.377  50.391  1.00  0.00           H  
ATOM   1742  N   VAL   113      32.531  32.164  52.767  1.00  0.00           N  
ATOM   1743  CA  VAL   113      32.824  32.725  54.167  1.00  0.00           C  
ATOM   1744  C   VAL   113      32.194  34.076  54.496  1.00  0.00           C  
ATOM   1745  O   VAL   113      31.673  34.138  55.645  1.00  0.00           O  
ATOM   1746  CB  VAL   113      34.343  32.640  54.517  1.00  0.00           C  
ATOM   1747  CG1 VAL   113      34.725  33.007  55.960  1.00  0.00           C  
ATOM   1748  CG2 VAL   113      34.821  31.183  54.241  1.00  0.00           C  
ATOM   1749  H   VAL   113      32.047  31.279  52.728  1.00  0.00           H  
ATOM   1750  HA  VAL   113      32.399  32.087  54.942  1.00  0.00           H  
ATOM   1751  HB  VAL   113      34.908  33.281  53.841  1.00  0.00           H  
ATOM   1752 HG11 VAL   113      34.247  33.956  56.203  1.00  0.00           H  
ATOM   1753 HG12 VAL   113      34.217  32.252  56.562  1.00  0.00           H  
ATOM   1754 HG13 VAL   113      35.797  33.069  56.146  1.00  0.00           H  
ATOM   1755 HG21 VAL   113      35.906  31.079  54.213  1.00  0.00           H  
ATOM   1756 HG22 VAL   113      34.430  30.525  55.016  1.00  0.00           H  
ATOM   1757 HG23 VAL   113      34.559  30.838  53.241  1.00  0.00           H  
ATOM   1758  N   MET   114      32.207  35.062  53.589  1.00  0.00           N  
ATOM   1759  CA  MET   114      31.790  36.450  53.929  1.00  0.00           C  
ATOM   1760  C   MET   114      30.492  36.777  53.032  1.00  0.00           C  
ATOM   1761  O   MET   114      30.589  37.590  52.125  1.00  0.00           O  
ATOM   1762  CB  MET   114      33.008  37.377  53.762  1.00  0.00           C  
ATOM   1763  CG  MET   114      33.908  37.257  54.974  1.00  0.00           C  
ATOM   1764  SD  MET   114      35.569  38.032  54.994  1.00  0.00           S  
ATOM   1765  CE  MET   114      35.146  39.777  55.297  1.00  0.00           C  
ATOM   1766  H   MET   114      32.589  34.938  52.662  1.00  0.00           H  
ATOM   1767  HA  MET   114      31.466  36.479  54.970  1.00  0.00           H  
ATOM   1768  HB2 MET   114      33.536  37.064  52.861  1.00  0.00           H  
ATOM   1769  HB3 MET   114      32.671  38.411  53.686  1.00  0.00           H  
ATOM   1770  HG2 MET   114      33.423  37.584  55.894  1.00  0.00           H  
ATOM   1771  HG3 MET   114      34.074  36.186  55.089  1.00  0.00           H  
ATOM   1772  HE1 MET   114      34.166  39.970  54.858  1.00  0.00           H  
ATOM   1773  HE2 MET   114      35.061  39.963  56.368  1.00  0.00           H  
ATOM   1774  HE3 MET   114      35.923  40.433  54.905  1.00  0.00           H  
ATOM   1775  N   ASN   115      29.452  35.919  53.128  1.00  0.00           N  
ATOM   1776  CA  ASN   115      28.446  35.753  52.041  1.00  0.00           C  
ATOM   1777  C   ASN   115      27.516  36.983  51.779  1.00  0.00           C  
ATOM   1778  O   ASN   115      26.727  36.907  50.820  1.00  0.00           O  
ATOM   1779  CB  ASN   115      27.647  34.403  52.200  1.00  0.00           C  
ATOM   1780  CG  ASN   115      28.495  33.320  52.753  1.00  0.00           C  
ATOM   1781  OD1 ASN   115      28.403  32.943  53.942  1.00  0.00           O  
ATOM   1782  ND2 ASN   115      29.445  32.835  51.994  1.00  0.00           N  
ATOM   1783  H   ASN   115      29.402  35.290  53.917  1.00  0.00           H  
ATOM   1784  HA  ASN   115      29.000  35.587  51.117  1.00  0.00           H  
ATOM   1785  HB2 ASN   115      26.928  34.604  52.995  1.00  0.00           H  
ATOM   1786  HB3 ASN   115      27.253  34.025  51.257  1.00  0.00           H  
ATOM   1787 HD21 ASN   115      29.706  33.227  51.100  1.00  0.00           H  
ATOM   1788 HD22 ASN   115      30.023  32.041  52.230  1.00  0.00           H  
ATOM   1789  N   THR   116      27.651  38.068  52.473  1.00  0.00           N  
ATOM   1790  CA  THR   116      27.048  39.364  52.126  1.00  0.00           C  
ATOM   1791  C   THR   116      27.872  40.165  51.160  1.00  0.00           C  
ATOM   1792  O   THR   116      27.388  40.955  50.401  1.00  0.00           O  
ATOM   1793  CB  THR   116      26.500  40.156  53.285  1.00  0.00           C  
ATOM   1794  CG2 THR   116      25.458  39.442  54.175  1.00  0.00           C  
ATOM   1795  OG1 THR   116      27.618  40.558  54.144  1.00  0.00           O  
ATOM   1796  H   THR   116      28.356  37.975  53.190  1.00  0.00           H  
ATOM   1797  HA  THR   116      26.254  39.094  51.430  1.00  0.00           H  
ATOM   1798  HB  THR   116      25.942  41.025  52.937  1.00  0.00           H  
ATOM   1799 HG21 THR   116      25.781  38.408  54.295  1.00  0.00           H  
ATOM   1800 HG22 THR   116      25.346  39.900  55.158  1.00  0.00           H  
ATOM   1801 HG23 THR   116      24.526  39.316  53.623  1.00  0.00           H  
ATOM   1802  HG1 THR   116      27.550  41.515  54.128  1.00  0.00           H  
ATOM   1803  N   TRP   117      29.147  40.028  51.344  1.00  0.00           N  
ATOM   1804  CA  TRP   117      30.167  40.664  50.555  1.00  0.00           C  
ATOM   1805  C   TRP   117      30.331  40.063  49.136  1.00  0.00           C  
ATOM   1806  O   TRP   117      29.938  38.914  48.881  1.00  0.00           O  
ATOM   1807  CB  TRP   117      31.501  40.489  51.245  1.00  0.00           C  
ATOM   1808  CG  TRP   117      31.648  40.990  52.642  1.00  0.00           C  
ATOM   1809  CD1 TRP   117      31.039  40.473  53.780  1.00  0.00           C  
ATOM   1810  NE1 TRP   117      31.222  41.419  54.747  1.00  0.00           N  
ATOM   1811  CE2 TRP   117      31.976  42.490  54.378  1.00  0.00           C  
ATOM   1812  CZ2 TRP   117      32.314  43.641  55.105  1.00  0.00           C  
ATOM   1813  CH2 TRP   117      33.014  44.616  54.382  1.00  0.00           C  
ATOM   1814  CZ3 TRP   117      33.331  44.514  53.016  1.00  0.00           C  
ATOM   1815  CE3 TRP   117      33.044  43.283  52.339  1.00  0.00           C  
ATOM   1816  CD2 TRP   117      32.246  42.297  52.945  1.00  0.00           C  
ATOM   1817  H   TRP   117      29.480  39.257  51.904  1.00  0.00           H  
ATOM   1818  HA  TRP   117      30.011  41.743  50.544  1.00  0.00           H  
ATOM   1819  HB2 TRP   117      32.015  39.532  51.154  1.00  0.00           H  
ATOM   1820  HB3 TRP   117      32.241  41.070  50.694  1.00  0.00           H  
ATOM   1821  HD1 TRP   117      30.374  39.625  53.843  1.00  0.00           H  
ATOM   1822  HE1 TRP   117      30.837  41.330  55.676  1.00  0.00           H  
ATOM   1823  HZ2 TRP   117      32.025  43.802  56.133  1.00  0.00           H  
ATOM   1824  HH2 TRP   117      33.377  45.526  54.835  1.00  0.00           H  
ATOM   1825  HZ3 TRP   117      33.725  45.439  52.622  1.00  0.00           H  
ATOM   1826  HE3 TRP   117      33.545  43.165  51.390  1.00  0.00           H  
ATOM   1827  N   PHE   118      30.793  40.938  48.228  1.00  0.00           N  
ATOM   1828  CA  PHE   118      30.864  40.733  46.746  1.00  0.00           C  
ATOM   1829  C   PHE   118      32.250  41.076  46.264  1.00  0.00           C  
ATOM   1830  O   PHE   118      32.836  42.145  46.495  1.00  0.00           O  
ATOM   1831  CB  PHE   118      29.720  41.503  46.017  1.00  0.00           C  
ATOM   1832  CG  PHE   118      28.333  41.095  46.116  1.00  0.00           C  
ATOM   1833  CD1 PHE   118      27.569  41.527  47.207  1.00  0.00           C  
ATOM   1834  CE1 PHE   118      26.235  41.138  47.318  1.00  0.00           C  
ATOM   1835  CZ  PHE   118      25.624  40.387  46.316  1.00  0.00           C  
ATOM   1836  CE2 PHE   118      26.374  39.937  45.210  1.00  0.00           C  
ATOM   1837  CD2 PHE   118      27.733  40.284  45.112  1.00  0.00           C  
ATOM   1838  H   PHE   118      31.092  41.856  48.528  1.00  0.00           H  
ATOM   1839  HA  PHE   118      30.667  39.690  46.502  1.00  0.00           H  
ATOM   1840  HB2 PHE   118      29.816  42.513  46.416  1.00  0.00           H  
ATOM   1841  HB3 PHE   118      29.974  41.540  44.957  1.00  0.00           H  
ATOM   1842  HD1 PHE   118      27.993  42.238  47.901  1.00  0.00           H  
ATOM   1843  HE1 PHE   118      25.668  41.332  48.216  1.00  0.00           H  
ATOM   1844  HZ  PHE   118      24.563  40.189  46.334  1.00  0.00           H  
ATOM   1845  HE2 PHE   118      25.759  39.334  44.558  1.00  0.00           H  
ATOM   1846  HD2 PHE   118      28.365  39.947  44.303  1.00  0.00           H  
ATOM   1847  N   TYR   119      32.730  40.162  45.426  1.00  0.00           N  
ATOM   1848  CA  TYR   119      34.025  40.280  44.849  1.00  0.00           C  
ATOM   1849  C   TYR   119      34.039  41.272  43.676  1.00  0.00           C  
ATOM   1850  O   TYR   119      33.088  41.303  42.889  1.00  0.00           O  
ATOM   1851  CB  TYR   119      34.585  38.937  44.374  1.00  0.00           C  
ATOM   1852  CG  TYR   119      35.027  37.818  45.295  1.00  0.00           C  
ATOM   1853  CD1 TYR   119      35.523  36.598  44.683  1.00  0.00           C  
ATOM   1854  CE1 TYR   119      35.995  35.529  45.541  1.00  0.00           C  
ATOM   1855  CZ  TYR   119      36.024  35.803  46.959  1.00  0.00           C  
ATOM   1856  OH  TYR   119      36.392  34.787  47.742  1.00  0.00           O  
ATOM   1857  CE2 TYR   119      35.702  37.058  47.543  1.00  0.00           C  
ATOM   1858  CD2 TYR   119      35.099  37.993  46.684  1.00  0.00           C  
ATOM   1859  H   TYR   119      32.055  39.497  45.079  1.00  0.00           H  
ATOM   1860  HA  TYR   119      34.692  40.689  45.608  1.00  0.00           H  
ATOM   1861  HB2 TYR   119      33.888  38.487  43.667  1.00  0.00           H  
ATOM   1862  HB3 TYR   119      35.478  39.163  43.791  1.00  0.00           H  
ATOM   1863  HD1 TYR   119      35.466  36.463  43.613  1.00  0.00           H  
ATOM   1864  HE1 TYR   119      36.309  34.558  45.186  1.00  0.00           H  
ATOM   1865  HH  TYR   119      36.695  34.033  47.232  1.00  0.00           H  
ATOM   1866  HE2 TYR   119      35.518  37.176  48.600  1.00  0.00           H  
ATOM   1867  HD2 TYR   119      34.719  38.871  47.184  1.00  0.00           H  
ATOM   1868  N   ILE   120      35.030  42.105  43.517  1.00  0.00           N  
ATOM   1869  CA  ILE   120      35.131  43.226  42.589  1.00  0.00           C  
ATOM   1870  C   ILE   120      36.593  43.528  42.212  1.00  0.00           C  
ATOM   1871  O   ILE   120      37.548  43.478  42.961  1.00  0.00           O  
ATOM   1872  CB  ILE   120      34.268  44.421  42.996  1.00  0.00           C  
ATOM   1873  CG2 ILE   120      34.474  44.732  44.465  1.00  0.00           C  
ATOM   1874  CG1 ILE   120      34.468  45.675  42.176  1.00  0.00           C  
ATOM   1875  CD1 ILE   120      33.287  46.623  42.162  1.00  0.00           C  
ATOM   1876  H   ILE   120      35.772  41.956  44.186  1.00  0.00           H  
ATOM   1877  HA  ILE   120      34.707  42.908  41.636  1.00  0.00           H  
ATOM   1878  HB  ILE   120      33.233  44.083  42.954  1.00  0.00           H  
ATOM   1879 HG21 ILE   120      34.142  43.899  45.085  1.00  0.00           H  
ATOM   1880 HG22 ILE   120      35.521  44.898  44.720  1.00  0.00           H  
ATOM   1881 HG23 ILE   120      34.062  45.689  44.784  1.00  0.00           H  
ATOM   1882 HG12 ILE   120      35.375  46.172  42.520  1.00  0.00           H  
ATOM   1883 HG13 ILE   120      34.692  45.351  41.160  1.00  0.00           H  
ATOM   1884 HD11 ILE   120      33.507  47.475  41.519  1.00  0.00           H  
ATOM   1885 HD12 ILE   120      32.466  46.045  41.738  1.00  0.00           H  
ATOM   1886 HD13 ILE   120      33.098  46.912  43.196  1.00  0.00           H  
ATOM   1887  N   THR   121      36.781  43.892  40.978  1.00  0.00           N  
ATOM   1888  CA  THR   121      37.973  44.582  40.468  1.00  0.00           C  
ATOM   1889  C   THR   121      37.717  45.836  39.575  1.00  0.00           C  
ATOM   1890  O   THR   121      36.613  46.015  39.120  1.00  0.00           O  
ATOM   1891  CB  THR   121      39.005  43.557  39.874  1.00  0.00           C  
ATOM   1892  CG2 THR   121      38.495  42.986  38.594  1.00  0.00           C  
ATOM   1893  OG1 THR   121      40.172  44.131  39.419  1.00  0.00           O  
ATOM   1894  H   THR   121      36.041  43.799  40.297  1.00  0.00           H  
ATOM   1895  HA  THR   121      38.543  44.971  41.311  1.00  0.00           H  
ATOM   1896  HB  THR   121      39.320  42.766  40.555  1.00  0.00           H  
ATOM   1897 HG21 THR   121      37.517  42.613  38.895  1.00  0.00           H  
ATOM   1898 HG22 THR   121      38.228  43.734  37.847  1.00  0.00           H  
ATOM   1899 HG23 THR   121      39.152  42.238  38.150  1.00  0.00           H  
ATOM   1900  HG1 THR   121      40.663  44.381  40.205  1.00  0.00           H  
ATOM   1901  N   TYR   122      38.713  46.677  39.293  1.00  0.00           N  
ATOM   1902  CA  TYR   122      38.650  48.079  38.654  1.00  0.00           C  
ATOM   1903  C   TYR   122      39.524  48.295  37.428  1.00  0.00           C  
ATOM   1904  O   TYR   122      40.576  47.693  37.205  1.00  0.00           O  
ATOM   1905  CB  TYR   122      38.686  49.201  39.685  1.00  0.00           C  
ATOM   1906  CG  TYR   122      37.844  49.005  40.866  1.00  0.00           C  
ATOM   1907  CD1 TYR   122      38.537  48.657  42.112  1.00  0.00           C  
ATOM   1908  CE1 TYR   122      37.830  48.691  43.374  1.00  0.00           C  
ATOM   1909  CZ  TYR   122      36.454  48.982  43.414  1.00  0.00           C  
ATOM   1910  OH  TYR   122      35.846  49.145  44.595  1.00  0.00           O  
ATOM   1911  CE2 TYR   122      35.726  49.106  42.207  1.00  0.00           C  
ATOM   1912  CD2 TYR   122      36.406  49.247  40.977  1.00  0.00           C  
ATOM   1913  H   TYR   122      39.646  46.389  39.549  1.00  0.00           H  
ATOM   1914  HA  TYR   122      37.618  48.033  38.306  1.00  0.00           H  
ATOM   1915  HB2 TYR   122      39.712  49.368  40.011  1.00  0.00           H  
ATOM   1916  HB3 TYR   122      38.410  50.133  39.192  1.00  0.00           H  
ATOM   1917  HD1 TYR   122      39.559  48.317  42.036  1.00  0.00           H  
ATOM   1918  HE1 TYR   122      38.300  48.429  44.310  1.00  0.00           H  
ATOM   1919  HH  TYR   122      34.920  49.389  44.522  1.00  0.00           H  
ATOM   1920  HE2 TYR   122      34.686  49.335  42.387  1.00  0.00           H  
ATOM   1921  HD2 TYR   122      35.878  49.535  40.080  1.00  0.00           H  
ATOM   1922  N   GLU   123      39.213  49.301  36.583  1.00  0.00           N  
ATOM   1923  CA  GLU   123      39.809  49.626  35.215  1.00  0.00           C  
ATOM   1924  C   GLU   123      41.143  50.379  35.346  1.00  0.00           C  
ATOM   1925  O   GLU   123      42.036  50.212  34.527  1.00  0.00           O  
ATOM   1926  CB  GLU   123      38.888  50.632  34.444  1.00  0.00           C  
ATOM   1927  CG  GLU   123      37.582  50.038  34.034  1.00  0.00           C  
ATOM   1928  CD  GLU   123      37.706  48.916  32.937  1.00  0.00           C  
ATOM   1929  OE1 GLU   123      36.774  48.053  32.702  1.00  0.00           O  
ATOM   1930  OE2 GLU   123      38.769  48.898  32.270  1.00  0.00           O1-
ATOM   1931  H   GLU   123      38.506  49.950  36.900  1.00  0.00           H  
ATOM   1932  HA  GLU   123      39.847  48.671  34.690  1.00  0.00           H  
ATOM   1933  HB2 GLU   123      38.687  51.495  35.080  1.00  0.00           H  
ATOM   1934  HB3 GLU   123      39.368  50.882  33.498  1.00  0.00           H  
ATOM   1935  HG2 GLU   123      37.097  49.679  34.942  1.00  0.00           H  
ATOM   1936  HG3 GLU   123      36.879  50.834  33.789  1.00  0.00           H  
ATOM   1937  N   LYS   124      41.326  51.104  36.475  1.00  0.00           N  
ATOM   1938  CA  LYS   124      42.592  51.749  36.932  1.00  0.00           C  
ATOM   1939  C   LYS   124      43.199  50.949  38.113  1.00  0.00           C  
ATOM   1940  O   LYS   124      44.118  51.383  38.765  1.00  0.00           O  
ATOM   1941  CB  LYS   124      42.296  53.165  37.519  1.00  0.00           C  
ATOM   1942  CG  LYS   124      41.780  54.207  36.509  1.00  0.00           C  
ATOM   1943  CD  LYS   124      41.571  55.589  37.135  1.00  0.00           C  
ATOM   1944  CE  LYS   124      40.725  55.639  38.406  1.00  0.00           C  
ATOM   1945  NZ  LYS   124      40.180  56.945  38.700  1.00  0.00           N1+
ATOM   1946  H   LYS   124      40.512  51.180  37.068  1.00  0.00           H  
ATOM   1947  HA  LYS   124      43.313  51.702  36.115  1.00  0.00           H  
ATOM   1948  HB2 LYS   124      41.492  53.079  38.250  1.00  0.00           H  
ATOM   1949  HB3 LYS   124      43.150  53.620  38.022  1.00  0.00           H  
ATOM   1950  HG2 LYS   124      42.537  54.333  35.735  1.00  0.00           H  
ATOM   1951  HG3 LYS   124      40.825  53.851  36.124  1.00  0.00           H  
ATOM   1952  HD2 LYS   124      42.521  56.111  37.255  1.00  0.00           H  
ATOM   1953  HD3 LYS   124      41.070  56.198  36.383  1.00  0.00           H  
ATOM   1954  HE2 LYS   124      39.882  54.969  38.237  1.00  0.00           H  
ATOM   1955  HE3 LYS   124      41.269  55.285  39.282  1.00  0.00           H  
ATOM   1956  HZ1 LYS   124      39.521  57.284  38.013  1.00  0.00           H  
ATOM   1957  HZ2 LYS   124      39.645  56.965  39.556  1.00  0.00           H  
ATOM   1958  HZ3 LYS   124      40.938  57.588  38.877  1.00  0.00           H  
ATOM   1959  N   ASP   125      42.558  49.808  38.426  1.00  0.00           N  
ATOM   1960  CA  ASP   125      43.054  48.893  39.468  1.00  0.00           C  
ATOM   1961  C   ASP   125      42.696  47.338  39.344  1.00  0.00           C  
ATOM   1962  O   ASP   125      41.641  46.960  39.781  1.00  0.00           O  
ATOM   1963  CB  ASP   125      42.723  49.477  40.878  1.00  0.00           C  
ATOM   1964  CG  ASP   125      43.661  48.869  41.930  1.00  0.00           C  
ATOM   1965  OD1 ASP   125      43.225  48.982  43.111  1.00  0.00           O  
ATOM   1966  OD2 ASP   125      44.754  48.341  41.601  1.00  0.00           O1-
ATOM   1967  H   ASP   125      41.703  49.566  37.945  1.00  0.00           H  
ATOM   1968  HA  ASP   125      44.129  48.921  39.290  1.00  0.00           H  
ATOM   1969  HB2 ASP   125      42.871  50.544  41.047  1.00  0.00           H  
ATOM   1970  HB3 ASP   125      41.687  49.216  41.091  1.00  0.00           H  
ATOM   1971  N   PRO   126      43.658  46.529  38.825  1.00  0.00           N  
ATOM   1972  CA  PRO   126      43.396  45.110  38.437  1.00  0.00           C  
ATOM   1973  C   PRO   126      43.435  44.111  39.538  1.00  0.00           C  
ATOM   1974  O   PRO   126      43.216  42.920  39.268  1.00  0.00           O  
ATOM   1975  CD  PRO   126      44.953  46.991  38.254  1.00  0.00           C  
ATOM   1976  CG  PRO   126      45.633  45.689  37.830  1.00  0.00           C  
ATOM   1977  CB  PRO   126      44.493  44.842  37.365  1.00  0.00           C  
ATOM   1978  HD2 PRO   126      45.472  47.624  38.974  1.00  0.00           H  
ATOM   1979  HD3 PRO   126      44.814  47.584  37.349  1.00  0.00           H  
ATOM   1980  HG2 PRO   126      46.039  45.288  38.759  1.00  0.00           H  
ATOM   1981  HG3 PRO   126      46.350  45.886  37.033  1.00  0.00           H  
ATOM   1982  HB2 PRO   126      44.795  43.808  37.202  1.00  0.00           H  
ATOM   1983  HB3 PRO   126      44.142  45.269  36.425  1.00  0.00           H  
ATOM   1984  HA  PRO   126      42.424  45.107  37.943  1.00  0.00           H  
ATOM   1985  N   VAL   127      43.654  44.600  40.765  1.00  0.00           N  
ATOM   1986  CA  VAL   127      43.612  43.809  42.016  1.00  0.00           C  
ATOM   1987  C   VAL   127      42.215  43.445  42.486  1.00  0.00           C  
ATOM   1988  O   VAL   127      41.245  44.159  42.202  1.00  0.00           O  
ATOM   1989  CB  VAL   127      44.383  44.546  43.117  1.00  0.00           C  
ATOM   1990  CG1 VAL   127      44.253  44.022  44.590  1.00  0.00           C  
ATOM   1991  CG2 VAL   127      45.822  44.615  42.818  1.00  0.00           C  
ATOM   1992  H   VAL   127      43.763  45.603  40.804  1.00  0.00           H  
ATOM   1993  HA  VAL   127      44.207  42.902  41.917  1.00  0.00           H  
ATOM   1994  HB  VAL   127      43.990  45.563  43.094  1.00  0.00           H  
ATOM   1995 HG11 VAL   127      44.387  42.940  44.596  1.00  0.00           H  
ATOM   1996 HG12 VAL   127      44.974  44.470  45.274  1.00  0.00           H  
ATOM   1997 HG13 VAL   127      43.268  44.306  44.962  1.00  0.00           H  
ATOM   1998 HG21 VAL   127      46.261  43.620  42.899  1.00  0.00           H  
ATOM   1999 HG22 VAL   127      46.104  45.008  41.841  1.00  0.00           H  
ATOM   2000 HG23 VAL   127      46.294  45.282  43.540  1.00  0.00           H  
ATOM   2001  N   LEU   128      42.092  42.241  43.014  1.00  0.00           N  
ATOM   2002  CA  LEU   128      40.908  41.564  43.576  1.00  0.00           C  
ATOM   2003  C   LEU   128      40.591  42.239  44.880  1.00  0.00           C  
ATOM   2004  O   LEU   128      41.281  42.068  45.843  1.00  0.00           O  
ATOM   2005  CB  LEU   128      40.996  40.010  43.584  1.00  0.00           C  
ATOM   2006  CG  LEU   128      39.855  39.234  44.297  1.00  0.00           C  
ATOM   2007  CD1 LEU   128      38.603  39.397  43.478  1.00  0.00           C  
ATOM   2008  CD2 LEU   128      40.236  37.718  44.387  1.00  0.00           C  
ATOM   2009  H   LEU   128      42.972  41.746  43.037  1.00  0.00           H  
ATOM   2010  HA  LEU   128      40.053  41.779  42.935  1.00  0.00           H  
ATOM   2011  HB2 LEU   128      40.990  39.596  42.575  1.00  0.00           H  
ATOM   2012  HB3 LEU   128      41.837  39.634  44.166  1.00  0.00           H  
ATOM   2013  HG  LEU   128      39.691  39.598  45.312  1.00  0.00           H  
ATOM   2014 HD11 LEU   128      38.727  38.971  42.483  1.00  0.00           H  
ATOM   2015 HD12 LEU   128      37.904  38.727  43.978  1.00  0.00           H  
ATOM   2016 HD13 LEU   128      38.106  40.368  43.472  1.00  0.00           H  
ATOM   2017 HD21 LEU   128      39.356  37.152  44.691  1.00  0.00           H  
ATOM   2018 HD22 LEU   128      40.448  37.363  43.379  1.00  0.00           H  
ATOM   2019 HD23 LEU   128      40.950  37.469  45.172  1.00  0.00           H  
ATOM   2020  N   TYR   129      39.358  42.766  45.017  1.00  0.00           N  
ATOM   2021  CA  TYR   129      38.644  43.314  46.200  1.00  0.00           C  
ATOM   2022  C   TYR   129      37.406  42.552  46.595  1.00  0.00           C  
ATOM   2023  O   TYR   129      36.845  41.785  45.820  1.00  0.00           O  
ATOM   2024  CB  TYR   129      38.324  44.840  46.056  1.00  0.00           C  
ATOM   2025  CG  TYR   129      39.540  45.768  45.973  1.00  0.00           C  
ATOM   2026  CD1 TYR   129      40.225  45.828  44.739  1.00  0.00           C  
ATOM   2027  CE1 TYR   129      41.271  46.750  44.662  1.00  0.00           C  
ATOM   2028  CZ  TYR   129      41.603  47.638  45.751  1.00  0.00           C  
ATOM   2029  OH  TYR   129      42.537  48.618  45.464  1.00  0.00           O  
ATOM   2030  CE2 TYR   129      41.016  47.426  47.019  1.00  0.00           C  
ATOM   2031  CD2 TYR   129      39.911  46.567  47.086  1.00  0.00           C  
ATOM   2032  H   TYR   129      38.762  42.824  44.204  1.00  0.00           H  
ATOM   2033  HA  TYR   129      39.251  43.224  47.101  1.00  0.00           H  
ATOM   2034  HB2 TYR   129      37.785  45.141  45.158  1.00  0.00           H  
ATOM   2035  HB3 TYR   129      37.748  44.982  46.970  1.00  0.00           H  
ATOM   2036  HD1 TYR   129      39.779  45.273  43.927  1.00  0.00           H  
ATOM   2037  HE1 TYR   129      41.642  46.948  43.667  1.00  0.00           H  
ATOM   2038  HH  TYR   129      42.854  48.581  44.558  1.00  0.00           H  
ATOM   2039  HE2 TYR   129      41.409  47.887  47.913  1.00  0.00           H  
ATOM   2040  HD2 TYR   129      39.363  46.519  48.015  1.00  0.00           H  
ATOM   2041  N   MET   130      36.890  42.830  47.776  1.00  0.00           N  
ATOM   2042  CA  MET   130      35.554  42.365  48.269  1.00  0.00           C  
ATOM   2043  C   MET   130      34.939  43.506  49.124  1.00  0.00           C  
ATOM   2044  O   MET   130      35.599  44.090  49.932  1.00  0.00           O  
ATOM   2045  CB  MET   130      35.717  40.987  49.008  1.00  0.00           C  
ATOM   2046  CG  MET   130      36.469  41.054  50.296  1.00  0.00           C  
ATOM   2047  SD  MET   130      35.643  40.429  51.770  1.00  0.00           S  
ATOM   2048  CE  MET   130      35.215  38.765  51.311  1.00  0.00           C  
ATOM   2049  H   MET   130      37.511  43.308  48.412  1.00  0.00           H  
ATOM   2050  HA  MET   130      34.962  42.229  47.364  1.00  0.00           H  
ATOM   2051  HB2 MET   130      34.713  40.595  49.176  1.00  0.00           H  
ATOM   2052  HB3 MET   130      36.200  40.300  48.313  1.00  0.00           H  
ATOM   2053  HG2 MET   130      37.413  40.531  50.141  1.00  0.00           H  
ATOM   2054  HG3 MET   130      36.847  42.061  50.474  1.00  0.00           H  
ATOM   2055  HE1 MET   130      34.157  38.618  51.096  1.00  0.00           H  
ATOM   2056  HE2 MET   130      35.679  38.519  50.355  1.00  0.00           H  
ATOM   2057  HE3 MET   130      35.584  38.072  52.067  1.00  0.00           H  
ATOM   2058  N   TYR   131      33.671  43.784  48.875  1.00  0.00           N  
ATOM   2059  CA  TYR   131      32.876  44.950  49.397  1.00  0.00           C  
ATOM   2060  C   TYR   131      31.370  44.600  49.438  1.00  0.00           C  
ATOM   2061  O   TYR   131      30.923  43.724  48.695  1.00  0.00           O  
ATOM   2062  CB  TYR   131      33.104  46.170  48.454  1.00  0.00           C  
ATOM   2063  CG  TYR   131      34.434  46.974  48.542  1.00  0.00           C  
ATOM   2064  CD1 TYR   131      35.325  47.037  47.455  1.00  0.00           C  
ATOM   2065  CE1 TYR   131      36.583  47.716  47.572  1.00  0.00           C  
ATOM   2066  CZ  TYR   131      36.891  48.365  48.802  1.00  0.00           C  
ATOM   2067  OH  TYR   131      38.146  48.937  48.869  1.00  0.00           O  
ATOM   2068  CE2 TYR   131      35.980  48.286  49.871  1.00  0.00           C  
ATOM   2069  CD2 TYR   131      34.706  47.701  49.749  1.00  0.00           C  
ATOM   2070  H   TYR   131      33.146  43.132  48.310  1.00  0.00           H  
ATOM   2071  HA  TYR   131      33.104  45.250  50.420  1.00  0.00           H  
ATOM   2072  HB2 TYR   131      32.978  45.799  47.437  1.00  0.00           H  
ATOM   2073  HB3 TYR   131      32.384  46.952  48.695  1.00  0.00           H  
ATOM   2074  HD1 TYR   131      35.068  46.593  46.505  1.00  0.00           H  
ATOM   2075  HE1 TYR   131      37.241  47.814  46.722  1.00  0.00           H  
ATOM   2076  HH  TYR   131      38.297  49.388  49.703  1.00  0.00           H  
ATOM   2077  HE2 TYR   131      36.211  48.883  50.742  1.00  0.00           H  
ATOM   2078  HD2 TYR   131      33.928  47.697  50.498  1.00  0.00           H  
ATOM   2079  N   GLN   132      30.592  45.222  50.261  1.00  0.00           N  
ATOM   2080  CA  GLN   132      29.184  44.950  50.417  1.00  0.00           C  
ATOM   2081  C   GLN   132      28.372  45.778  49.328  1.00  0.00           C  
ATOM   2082  O   GLN   132      27.632  46.708  49.581  1.00  0.00           O  
ATOM   2083  CB  GLN   132      28.746  45.180  51.886  1.00  0.00           C  
ATOM   2084  CG  GLN   132      29.348  44.237  52.889  1.00  0.00           C  
ATOM   2085  CD  GLN   132      28.502  43.834  54.100  1.00  0.00           C  
ATOM   2086  OE1 GLN   132      27.410  43.242  53.921  1.00  0.00           O  
ATOM   2087  NE2 GLN   132      28.999  43.942  55.285  1.00  0.00           N  
ATOM   2088  H   GLN   132      30.952  46.072  50.670  1.00  0.00           H  
ATOM   2089  HA  GLN   132      29.026  43.888  50.231  1.00  0.00           H  
ATOM   2090  HB2 GLN   132      28.783  46.192  52.288  1.00  0.00           H  
ATOM   2091  HB3 GLN   132      27.697  44.885  51.871  1.00  0.00           H  
ATOM   2092  HG2 GLN   132      29.639  43.385  52.275  1.00  0.00           H  
ATOM   2093  HG3 GLN   132      30.266  44.677  53.278  1.00  0.00           H  
ATOM   2094 HE21 GLN   132      29.854  44.414  55.541  1.00  0.00           H  
ATOM   2095 HE22 GLN   132      28.585  43.483  56.083  1.00  0.00           H  
ATOM   2096  N   LEU   133      28.585  45.429  48.062  1.00  0.00           N  
ATOM   2097  CA  LEU   133      28.124  46.221  46.958  1.00  0.00           C  
ATOM   2098  C   LEU   133      26.611  46.482  46.971  1.00  0.00           C  
ATOM   2099  O   LEU   133      26.215  47.475  46.451  1.00  0.00           O  
ATOM   2100  CB  LEU   133      28.443  45.432  45.639  1.00  0.00           C  
ATOM   2101  CG  LEU   133      29.885  45.219  45.309  1.00  0.00           C  
ATOM   2102  CD1 LEU   133      30.075  44.747  43.879  1.00  0.00           C  
ATOM   2103  CD2 LEU   133      30.803  46.404  45.461  1.00  0.00           C  
ATOM   2104  H   LEU   133      29.054  44.556  47.867  1.00  0.00           H  
ATOM   2105  HA  LEU   133      28.670  47.163  46.910  1.00  0.00           H  
ATOM   2106  HB2 LEU   133      27.937  44.467  45.609  1.00  0.00           H  
ATOM   2107  HB3 LEU   133      27.999  46.048  44.857  1.00  0.00           H  
ATOM   2108  HG  LEU   133      30.249  44.433  45.971  1.00  0.00           H  
ATOM   2109 HD11 LEU   133      31.031  44.241  43.741  1.00  0.00           H  
ATOM   2110 HD12 LEU   133      29.266  44.031  43.732  1.00  0.00           H  
ATOM   2111 HD13 LEU   133      29.927  45.568  43.177  1.00  0.00           H  
ATOM   2112 HD21 LEU   133      30.499  47.159  44.736  1.00  0.00           H  
ATOM   2113 HD22 LEU   133      30.952  46.699  46.500  1.00  0.00           H  
ATOM   2114 HD23 LEU   133      31.773  46.160  45.028  1.00  0.00           H  
ATOM   2115  N   LEU   134      25.912  45.486  47.436  1.00  0.00           N  
ATOM   2116  CA  LEU   134      24.465  45.439  47.349  1.00  0.00           C  
ATOM   2117  C   LEU   134      23.863  46.423  48.288  1.00  0.00           C  
ATOM   2118  O   LEU   134      22.767  46.861  47.984  1.00  0.00           O  
ATOM   2119  CB  LEU   134      24.074  43.926  47.661  1.00  0.00           C  
ATOM   2120  CG  LEU   134      22.631  43.412  47.472  1.00  0.00           C  
ATOM   2121  CD1 LEU   134      22.318  43.383  45.998  1.00  0.00           C  
ATOM   2122  CD2 LEU   134      22.538  42.043  48.103  1.00  0.00           C  
ATOM   2123  H   LEU   134      26.406  44.667  47.762  1.00  0.00           H  
ATOM   2124  HA  LEU   134      24.080  45.740  46.374  1.00  0.00           H  
ATOM   2125  HB2 LEU   134      24.707  43.309  47.024  1.00  0.00           H  
ATOM   2126  HB3 LEU   134      24.372  43.770  48.698  1.00  0.00           H  
ATOM   2127  HG  LEU   134      21.936  44.031  48.038  1.00  0.00           H  
ATOM   2128 HD11 LEU   134      23.085  42.741  45.564  1.00  0.00           H  
ATOM   2129 HD12 LEU   134      21.295  43.102  45.750  1.00  0.00           H  
ATOM   2130 HD13 LEU   134      22.472  44.322  45.467  1.00  0.00           H  
ATOM   2131 HD21 LEU   134      22.853  42.074  49.146  1.00  0.00           H  
ATOM   2132 HD22 LEU   134      21.487  41.755  48.076  1.00  0.00           H  
ATOM   2133 HD23 LEU   134      23.182  41.330  47.588  1.00  0.00           H  
ATOM   2134  N   ASP   135      24.504  46.782  49.393  1.00  0.00           N  
ATOM   2135  CA  ASP   135      24.269  47.951  50.167  1.00  0.00           C  
ATOM   2136  C   ASP   135      24.835  49.191  49.596  1.00  0.00           C  
ATOM   2137  O   ASP   135      24.106  50.164  49.582  1.00  0.00           O  
ATOM   2138  CB  ASP   135      24.767  47.729  51.564  1.00  0.00           C  
ATOM   2139  CG  ASP   135      23.839  46.787  52.356  1.00  0.00           C  
ATOM   2140  OD1 ASP   135      24.364  45.884  53.088  1.00  0.00           O  
ATOM   2141  OD2 ASP   135      22.587  46.926  52.370  1.00  0.00           O1-
ATOM   2142  H   ASP   135      25.360  46.316  49.659  1.00  0.00           H  
ATOM   2143  HA  ASP   135      23.194  48.060  50.316  1.00  0.00           H  
ATOM   2144  HB2 ASP   135      25.779  47.325  51.595  1.00  0.00           H  
ATOM   2145  HB3 ASP   135      24.676  48.667  52.114  1.00  0.00           H  
ATOM   2146  N   ASP   136      26.028  49.224  48.978  1.00  0.00           N  
ATOM   2147  CA  ASP   136      26.471  50.518  48.392  1.00  0.00           C  
ATOM   2148  C   ASP   136      25.497  50.954  47.290  1.00  0.00           C  
ATOM   2149  O   ASP   136      25.372  52.136  47.083  1.00  0.00           O  
ATOM   2150  CB  ASP   136      27.916  50.258  47.870  1.00  0.00           C  
ATOM   2151  CG  ASP   136      28.948  50.088  48.927  1.00  0.00           C  
ATOM   2152  OD1 ASP   136      30.109  49.829  48.661  1.00  0.00           O  
ATOM   2153  OD2 ASP   136      28.637  50.353  50.128  1.00  0.00           O1-
ATOM   2154  H   ASP   136      26.695  48.466  48.957  1.00  0.00           H  
ATOM   2155  HA  ASP   136      26.479  51.261  49.189  1.00  0.00           H  
ATOM   2156  HB2 ASP   136      27.975  49.429  47.164  1.00  0.00           H  
ATOM   2157  HB3 ASP   136      28.325  51.090  47.296  1.00  0.00           H  
ATOM   2158  N   TYR   137      24.896  50.026  46.608  1.00  0.00           N  
ATOM   2159  CA  TYR   137      23.871  50.137  45.575  1.00  0.00           C  
ATOM   2160  C   TYR   137      22.592  50.695  46.218  1.00  0.00           C  
ATOM   2161  O   TYR   137      21.897  51.462  45.483  1.00  0.00           O  
ATOM   2162  CB  TYR   137      23.518  48.763  44.969  1.00  0.00           C  
ATOM   2163  CG  TYR   137      22.395  48.891  43.939  1.00  0.00           C  
ATOM   2164  CD1 TYR   137      22.684  49.606  42.759  1.00  0.00           C  
ATOM   2165  CE1 TYR   137      21.751  49.705  41.746  1.00  0.00           C  
ATOM   2166  CZ  TYR   137      20.519  48.942  41.879  1.00  0.00           C  
ATOM   2167  OH  TYR   137      19.552  49.049  40.916  1.00  0.00           O  
ATOM   2168  CE2 TYR   137      20.259  48.071  43.011  1.00  0.00           C  
ATOM   2169  CD2 TYR   137      21.223  48.070  44.038  1.00  0.00           C  
ATOM   2170  H   TYR   137      25.181  49.077  46.803  1.00  0.00           H  
ATOM   2171  HA  TYR   137      24.227  50.778  44.769  1.00  0.00           H  
ATOM   2172  HB2 TYR   137      24.374  48.252  44.529  1.00  0.00           H  
ATOM   2173  HB3 TYR   137      23.144  48.177  45.808  1.00  0.00           H  
ATOM   2174  HD1 TYR   137      23.628  50.111  42.614  1.00  0.00           H  
ATOM   2175  HE1 TYR   137      22.063  50.269  40.881  1.00  0.00           H  
ATOM   2176  HH  TYR   137      18.871  48.377  41.000  1.00  0.00           H  
ATOM   2177  HE2 TYR   137      19.374  47.452  42.976  1.00  0.00           H  
ATOM   2178  HD2 TYR   137      21.077  47.426  44.893  1.00  0.00           H  
ATOM   2179  N   LYS   138      22.219  50.394  47.424  1.00  0.00           N  
ATOM   2180  CA  LYS   138      21.041  51.003  48.066  1.00  0.00           C  
ATOM   2181  C   LYS   138      21.406  52.431  48.502  1.00  0.00           C  
ATOM   2182  O   LYS   138      20.625  53.351  48.321  1.00  0.00           O  
ATOM   2183  CB  LYS   138      20.511  50.236  49.308  1.00  0.00           C  
ATOM   2184  CG  LYS   138      19.637  49.102  48.895  1.00  0.00           C  
ATOM   2185  CD  LYS   138      19.121  48.190  50.029  1.00  0.00           C  
ATOM   2186  CE  LYS   138      20.360  47.621  50.740  1.00  0.00           C  
ATOM   2187  NZ  LYS   138      20.051  46.457  51.564  1.00  0.00           N1+
ATOM   2188  H   LYS   138      22.858  49.871  48.006  1.00  0.00           H  
ATOM   2189  HA  LYS   138      20.335  51.130  47.245  1.00  0.00           H  
ATOM   2190  HB2 LYS   138      21.344  49.786  49.848  1.00  0.00           H  
ATOM   2191  HB3 LYS   138      19.911  50.854  49.975  1.00  0.00           H  
ATOM   2192  HG2 LYS   138      18.765  49.533  48.404  1.00  0.00           H  
ATOM   2193  HG3 LYS   138      20.139  48.422  48.207  1.00  0.00           H  
ATOM   2194  HD2 LYS   138      18.395  48.797  50.569  1.00  0.00           H  
ATOM   2195  HD3 LYS   138      18.442  47.422  49.659  1.00  0.00           H  
ATOM   2196  HE2 LYS   138      21.026  47.241  49.965  1.00  0.00           H  
ATOM   2197  HE3 LYS   138      20.969  48.357  51.266  1.00  0.00           H  
ATOM   2198  HZ1 LYS   138      19.428  45.775  51.154  1.00  0.00           H  
ATOM   2199  HZ2 LYS   138      20.924  46.005  51.798  1.00  0.00           H  
ATOM   2200  HZ3 LYS   138      19.702  46.761  52.461  1.00  0.00           H  
ATOM   2201  N   GLU   139      22.530  52.579  49.176  1.00  0.00           N  
ATOM   2202  CA  GLU   139      23.044  53.868  49.763  1.00  0.00           C  
ATOM   2203  C   GLU   139      23.257  54.901  48.705  1.00  0.00           C  
ATOM   2204  O   GLU   139      23.216  56.093  49.016  1.00  0.00           O  
ATOM   2205  CB  GLU   139      24.300  53.634  50.533  1.00  0.00           C  
ATOM   2206  CG  GLU   139      24.666  54.818  51.339  1.00  0.00           C  
ATOM   2207  CD  GLU   139      23.710  55.197  52.448  1.00  0.00           C  
ATOM   2208  OE1 GLU   139      22.757  54.400  52.772  1.00  0.00           O  
ATOM   2209  OE2 GLU   139      23.834  56.325  52.974  1.00  0.00           O1-
ATOM   2210  H   GLU   139      22.901  51.705  49.521  1.00  0.00           H  
ATOM   2211  HA  GLU   139      22.317  54.219  50.496  1.00  0.00           H  
ATOM   2212  HB2 GLU   139      24.157  52.778  51.192  1.00  0.00           H  
ATOM   2213  HB3 GLU   139      25.100  53.420  49.824  1.00  0.00           H  
ATOM   2214  HG2 GLU   139      25.611  54.450  51.739  1.00  0.00           H  
ATOM   2215  HG3 GLU   139      24.843  55.717  50.749  1.00  0.00           H  
ATOM   2216  N   GLY   140      23.594  54.480  47.497  1.00  0.00           N  
ATOM   2217  CA  GLY   140      23.824  55.432  46.429  1.00  0.00           C  
ATOM   2218  C   GLY   140      25.282  55.616  46.049  1.00  0.00           C  
ATOM   2219  O   GLY   140      25.616  56.413  45.191  1.00  0.00           O  
ATOM   2220  H   GLY   140      23.802  53.503  47.343  1.00  0.00           H  
ATOM   2221  HA2 GLY   140      23.328  55.190  45.489  1.00  0.00           H  
ATOM   2222  HA3 GLY   140      23.389  56.400  46.678  1.00  0.00           H  
ATOM   2223  N   ASP   141      26.219  54.948  46.757  1.00  0.00           N  
ATOM   2224  CA  ASP   141      27.711  54.855  46.593  1.00  0.00           C  
ATOM   2225  C   ASP   141      27.984  54.056  45.239  1.00  0.00           C  
ATOM   2226  O   ASP   141      28.985  54.254  44.653  1.00  0.00           O  
ATOM   2227  CB  ASP   141      28.308  54.249  47.846  1.00  0.00           C  
ATOM   2228  CG  ASP   141      28.152  55.174  49.095  1.00  0.00           C  
ATOM   2229  OD1 ASP   141      28.372  54.639  50.177  1.00  0.00           O  
ATOM   2230  OD2 ASP   141      27.830  56.395  48.955  1.00  0.00           O1-
ATOM   2231  H   ASP   141      25.849  54.354  47.485  1.00  0.00           H  
ATOM   2232  HA  ASP   141      28.090  55.876  46.558  1.00  0.00           H  
ATOM   2233  HB2 ASP   141      27.805  53.316  48.102  1.00  0.00           H  
ATOM   2234  HB3 ASP   141      29.349  54.118  47.550  1.00  0.00           H  
ATOM   2235  N   LEU   142      27.226  53.043  44.754  1.00  0.00           N  
ATOM   2236  CA  LEU   142      27.327  52.212  43.555  1.00  0.00           C  
ATOM   2237  C   LEU   142      26.219  52.502  42.540  1.00  0.00           C  
ATOM   2238  O   LEU   142      25.025  52.264  42.790  1.00  0.00           O  
ATOM   2239  CB  LEU   142      27.546  50.761  43.959  1.00  0.00           C  
ATOM   2240  CG  LEU   142      27.757  49.834  42.808  1.00  0.00           C  
ATOM   2241  CD1 LEU   142      28.867  48.790  43.190  1.00  0.00           C  
ATOM   2242  CD2 LEU   142      26.584  49.164  42.331  1.00  0.00           C  
ATOM   2243  H   LEU   142      26.378  52.829  45.259  1.00  0.00           H  
ATOM   2244  HA  LEU   142      28.244  52.534  43.059  1.00  0.00           H  
ATOM   2245  HB2 LEU   142      28.349  50.787  44.695  1.00  0.00           H  
ATOM   2246  HB3 LEU   142      26.685  50.418  44.534  1.00  0.00           H  
ATOM   2247  HG  LEU   142      28.091  50.471  41.990  1.00  0.00           H  
ATOM   2248 HD11 LEU   142      29.880  49.193  43.159  1.00  0.00           H  
ATOM   2249 HD12 LEU   142      28.541  48.435  44.168  1.00  0.00           H  
ATOM   2250 HD13 LEU   142      28.907  47.978  42.465  1.00  0.00           H  
ATOM   2251 HD21 LEU   142      26.893  48.537  41.495  1.00  0.00           H  
ATOM   2252 HD22 LEU   142      26.179  48.516  43.108  1.00  0.00           H  
ATOM   2253 HD23 LEU   142      25.873  49.928  42.019  1.00  0.00           H  
ATOM   2254  N   ARG   143      26.603  52.867  41.375  1.00  0.00           N  
ATOM   2255  CA  ARG   143      25.893  52.723  40.141  1.00  0.00           C  
ATOM   2256  C   ARG   143      26.192  51.337  39.555  1.00  0.00           C  
ATOM   2257  O   ARG   143      27.293  50.766  39.580  1.00  0.00           O  
ATOM   2258  CB  ARG   143      26.258  53.897  39.170  1.00  0.00           C  
ATOM   2259  CG  ARG   143      25.600  53.844  37.828  1.00  0.00           C  
ATOM   2260  CD  ARG   143      25.707  55.261  37.225  1.00  0.00           C  
ATOM   2261  NE  ARG   143      27.041  55.689  36.966  1.00  0.00           N  
ATOM   2262  CZ  ARG   143      27.770  56.607  37.584  1.00  0.00           C  
ATOM   2263  NH1 ARG   143      27.477  57.136  38.740  1.00  0.00           N  
ATOM   2264  NH2 ARG   143      28.839  57.030  37.038  1.00  0.00           N1+
ATOM   2265  H   ARG   143      27.570  53.142  41.275  1.00  0.00           H  
ATOM   2266  HA  ARG   143      24.820  52.755  40.332  1.00  0.00           H  
ATOM   2267  HB2 ARG   143      25.894  54.734  39.766  1.00  0.00           H  
ATOM   2268  HB3 ARG   143      27.334  53.908  38.999  1.00  0.00           H  
ATOM   2269  HG2 ARG   143      26.121  53.207  37.112  1.00  0.00           H  
ATOM   2270  HG3 ARG   143      24.564  53.507  37.876  1.00  0.00           H  
ATOM   2271  HD2 ARG   143      25.231  55.303  36.245  1.00  0.00           H  
ATOM   2272  HD3 ARG   143      25.180  55.933  37.903  1.00  0.00           H  
ATOM   2273  HE  ARG   143      27.472  55.233  36.175  1.00  0.00           H  
ATOM   2274 HH11 ARG   143      26.747  56.705  39.289  1.00  0.00           H  
ATOM   2275 HH12 ARG   143      28.222  57.613  39.226  1.00  0.00           H  
ATOM   2276 HH21 ARG   143      29.083  56.768  36.094  1.00  0.00           H  
ATOM   2277 HH22 ARG   143      29.603  57.339  37.622  1.00  0.00           H  
ATOM   2278  N   ILE   144      25.245  50.889  38.755  1.00  0.00           N  
ATOM   2279  CA  ILE   144      25.321  49.754  37.827  1.00  0.00           C  
ATOM   2280  C   ILE   144      25.091  50.184  36.342  1.00  0.00           C  
ATOM   2281  O   ILE   144      24.020  50.659  35.969  1.00  0.00           O  
ATOM   2282  CB  ILE   144      24.245  48.746  38.302  1.00  0.00           C  
ATOM   2283  CG2 ILE   144      24.135  47.656  37.275  1.00  0.00           C  
ATOM   2284  CG1 ILE   144      24.684  48.068  39.658  1.00  0.00           C  
ATOM   2285  CD1 ILE   144      23.636  47.146  40.235  1.00  0.00           C  
ATOM   2286  H   ILE   144      24.363  51.381  38.774  1.00  0.00           H  
ATOM   2287  HA  ILE   144      26.299  49.276  37.878  1.00  0.00           H  
ATOM   2288  HB  ILE   144      23.321  49.272  38.539  1.00  0.00           H  
ATOM   2289 HG21 ILE   144      23.438  47.944  36.489  1.00  0.00           H  
ATOM   2290 HG22 ILE   144      25.134  47.297  37.028  1.00  0.00           H  
ATOM   2291 HG23 ILE   144      23.558  46.835  37.702  1.00  0.00           H  
ATOM   2292 HG12 ILE   144      25.540  47.436  39.421  1.00  0.00           H  
ATOM   2293 HG13 ILE   144      24.961  48.836  40.380  1.00  0.00           H  
ATOM   2294 HD11 ILE   144      22.662  47.270  39.761  1.00  0.00           H  
ATOM   2295 HD12 ILE   144      23.934  46.102  40.334  1.00  0.00           H  
ATOM   2296 HD13 ILE   144      23.461  47.581  41.219  1.00  0.00           H  
ATOM   2297  N   MET   145      26.132  49.964  35.546  1.00  0.00           N  
ATOM   2298  CA  MET   145      26.071  50.412  34.126  1.00  0.00           C  
ATOM   2299  C   MET   145      25.176  49.416  33.337  1.00  0.00           C  
ATOM   2300  O   MET   145      24.925  48.287  33.781  1.00  0.00           O  
ATOM   2301  CB  MET   145      27.509  50.450  33.533  1.00  0.00           C  
ATOM   2302  CG  MET   145      28.524  51.320  34.243  1.00  0.00           C  
ATOM   2303  SD  MET   145      30.173  51.039  33.518  1.00  0.00           S  
ATOM   2304  CE  MET   145      30.025  51.286  31.765  1.00  0.00           C  
ATOM   2305  H   MET   145      26.796  49.251  35.813  1.00  0.00           H  
ATOM   2306  HA  MET   145      25.597  51.392  34.074  1.00  0.00           H  
ATOM   2307  HB2 MET   145      27.893  49.430  33.514  1.00  0.00           H  
ATOM   2308  HB3 MET   145      27.441  50.700  32.475  1.00  0.00           H  
ATOM   2309  HG2 MET   145      28.164  52.347  34.300  1.00  0.00           H  
ATOM   2310  HG3 MET   145      28.486  51.053  35.299  1.00  0.00           H  
ATOM   2311  HE1 MET   145      29.450  52.186  31.543  1.00  0.00           H  
ATOM   2312  HE2 MET   145      31.014  51.387  31.320  1.00  0.00           H  
ATOM   2313  HE3 MET   145      29.583  50.351  31.421  1.00  0.00           H  
ATOM   2314  N   PRO   146      24.587  49.847  32.183  1.00  0.00           N  
ATOM   2315  CA  PRO   146      23.699  49.049  31.324  1.00  0.00           C  
ATOM   2316  C   PRO   146      24.365  47.879  30.620  1.00  0.00           C  
ATOM   2317  O   PRO   146      25.526  48.042  30.276  1.00  0.00           O  
ATOM   2318  CD  PRO   146      24.441  51.291  31.790  1.00  0.00           C  
ATOM   2319  CG  PRO   146      23.113  51.330  30.946  1.00  0.00           C  
ATOM   2320  CB  PRO   146      23.033  49.958  30.338  1.00  0.00           C  
ATOM   2321  HD2 PRO   146      25.240  51.585  31.109  1.00  0.00           H  
ATOM   2322  HD3 PRO   146      24.216  51.942  32.635  1.00  0.00           H  
ATOM   2323  HG2 PRO   146      23.166  52.108  30.184  1.00  0.00           H  
ATOM   2324  HG3 PRO   146      22.421  51.529  31.764  1.00  0.00           H  
ATOM   2325  HB2 PRO   146      23.550  49.950  29.378  1.00  0.00           H  
ATOM   2326  HB3 PRO   146      21.985  49.717  30.161  1.00  0.00           H  
ATOM   2327  HA  PRO   146      22.959  48.702  32.046  1.00  0.00           H  
ATOM   2328  N   ASP   147      23.653  46.791  30.501  1.00  0.00           N  
ATOM   2329  CA  ASP   147      24.191  45.529  29.913  1.00  0.00           C  
ATOM   2330  C   ASP   147      24.506  45.617  28.462  1.00  0.00           C  
ATOM   2331  O   ASP   147      25.593  45.151  28.057  1.00  0.00           O  
ATOM   2332  CB  ASP   147      23.282  44.268  30.154  1.00  0.00           C  
ATOM   2333  CG  ASP   147      22.782  44.124  31.618  1.00  0.00           C  
ATOM   2334  OD1 ASP   147      21.694  43.451  31.786  1.00  0.00           O  
ATOM   2335  OD2 ASP   147      23.322  44.731  32.569  1.00  0.00           O1-
ATOM   2336  H   ASP   147      22.687  46.794  30.798  1.00  0.00           H  
ATOM   2337  HA  ASP   147      25.170  45.264  30.312  1.00  0.00           H  
ATOM   2338  HB2 ASP   147      22.449  44.380  29.459  1.00  0.00           H  
ATOM   2339  HB3 ASP   147      23.987  43.461  29.954  1.00  0.00           H  
ATOM   2340  N   SER   148      23.659  46.078  27.530  1.00  0.00           N  
ATOM   2341  CA  SER   148      22.230  46.399  27.565  1.00  0.00           C  
ATOM   2342  C   SER   148      21.432  45.304  26.876  1.00  0.00           C  
ATOM   2343  O   SER   148      21.974  44.645  26.025  1.00  0.00           O  
ATOM   2344  CB  SER   148      22.015  47.735  26.930  1.00  0.00           C  
ATOM   2345  OG  SER   148      22.618  47.822  25.678  1.00  0.00           O  
ATOM   2346  H   SER   148      24.069  46.244  26.622  1.00  0.00           H  
ATOM   2347  HA  SER   148      21.876  46.519  28.589  1.00  0.00           H  
ATOM   2348  HB2 SER   148      20.939  47.888  26.851  1.00  0.00           H  
ATOM   2349  HB3 SER   148      22.419  48.545  27.537  1.00  0.00           H  
ATOM   2350  HG  SER   148      21.937  47.907  25.006  1.00  0.00           H  
ATOM   2351  N   ASN   149      20.129  45.106  27.211  1.00  0.00           N  
ATOM   2352  CA  ASN   149      19.325  44.085  26.617  1.00  0.00           C  
ATOM   2353  C   ASN   149      19.168  44.131  25.085  1.00  0.00           C  
ATOM   2354  O   ASN   149      18.770  43.160  24.429  1.00  0.00           O  
ATOM   2355  CB  ASN   149      17.929  44.124  27.237  1.00  0.00           C  
ATOM   2356  CG  ASN   149      17.900  43.811  28.709  1.00  0.00           C  
ATOM   2357  OD1 ASN   149      18.343  42.811  29.189  1.00  0.00           O  
ATOM   2358  ND2 ASN   149      17.490  44.788  29.454  1.00  0.00           N  
ATOM   2359  H   ASN   149      19.734  45.758  27.873  1.00  0.00           H  
ATOM   2360  HA  ASN   149      19.845  43.135  26.746  1.00  0.00           H  
ATOM   2361  HB2 ASN   149      17.361  45.003  26.933  1.00  0.00           H  
ATOM   2362  HB3 ASN   149      17.324  43.353  26.762  1.00  0.00           H  
ATOM   2363 HD21 ASN   149      17.142  45.662  29.089  1.00  0.00           H  
ATOM   2364 HD22 ASN   149      17.417  44.626  30.448  1.00  0.00           H  
ATOM   2365  N   ASP   150      19.382  45.359  24.509  1.00  0.00           N  
ATOM   2366  CA  ASP   150      19.216  45.643  23.090  1.00  0.00           C  
ATOM   2367  C   ASP   150      20.504  45.564  22.167  1.00  0.00           C  
ATOM   2368  O   ASP   150      20.438  45.877  20.967  1.00  0.00           O  
ATOM   2369  CB  ASP   150      18.551  47.032  23.017  1.00  0.00           C  
ATOM   2370  CG  ASP   150      19.510  48.204  23.291  1.00  0.00           C  
ATOM   2371  OD1 ASP   150      19.312  49.210  22.618  1.00  0.00           O  
ATOM   2372  OD2 ASP   150      20.393  48.032  24.125  1.00  0.00           O1-
ATOM   2373  H   ASP   150      19.711  46.134  25.066  1.00  0.00           H  
ATOM   2374  HA  ASP   150      18.486  44.968  22.641  1.00  0.00           H  
ATOM   2375  HB2 ASP   150      18.215  47.168  21.989  1.00  0.00           H  
ATOM   2376  HB3 ASP   150      17.699  47.103  23.694  1.00  0.00           H  
ATOM   2377  N   SER   151      21.496  44.908  22.725  1.00  0.00           N  
ATOM   2378  CA  SER   151      22.812  44.553  22.086  1.00  0.00           C  
ATOM   2379  C   SER   151      22.999  43.074  21.772  1.00  0.00           C  
ATOM   2380  O   SER   151      23.253  42.720  20.628  1.00  0.00           O  
ATOM   2381  CB  SER   151      23.810  45.223  23.006  1.00  0.00           C  
ATOM   2382  OG  SER   151      24.984  45.213  22.306  1.00  0.00           O  
ATOM   2383  H   SER   151      21.431  44.650  23.699  1.00  0.00           H  
ATOM   2384  HA  SER   151      22.924  45.194  21.211  1.00  0.00           H  
ATOM   2385  HB2 SER   151      23.582  46.281  23.132  1.00  0.00           H  
ATOM   2386  HB3 SER   151      23.925  44.627  23.911  1.00  0.00           H  
ATOM   2387  HG  SER   151      25.421  44.369  22.443  1.00  0.00           H  
ATOM   2388  N   PRO   152      22.679  42.142  22.660  1.00  0.00           N  
ATOM   2389  CA  PRO   152      22.678  40.691  22.376  1.00  0.00           C  
ATOM   2390  C   PRO   152      22.035  40.278  20.983  1.00  0.00           C  
ATOM   2391  O   PRO   152      22.705  39.519  20.235  1.00  0.00           O  
ATOM   2392  CD  PRO   152      22.346  42.362  24.078  1.00  0.00           C  
ATOM   2393  CG  PRO   152      22.456  41.034  24.671  1.00  0.00           C  
ATOM   2394  CB  PRO   152      22.058  40.011  23.608  1.00  0.00           C  
ATOM   2395  HD2 PRO   152      21.317  42.721  24.105  1.00  0.00           H  
ATOM   2396  HD3 PRO   152      23.002  43.069  24.586  1.00  0.00           H  
ATOM   2397  HG2 PRO   152      21.746  40.947  25.494  1.00  0.00           H  
ATOM   2398  HG3 PRO   152      23.492  40.841  24.950  1.00  0.00           H  
ATOM   2399  HB2 PRO   152      20.973  39.996  23.510  1.00  0.00           H  
ATOM   2400  HB3 PRO   152      22.480  39.030  23.829  1.00  0.00           H  
ATOM   2401  HA  PRO   152      23.743  40.463  22.342  1.00  0.00           H  
ATOM   2402  N   PRO   153      20.819  40.739  20.586  1.00  0.00           N  
ATOM   2403  CA  PRO   153      20.204  40.387  19.289  1.00  0.00           C  
ATOM   2404  C   PRO   153      20.932  40.970  18.056  1.00  0.00           C  
ATOM   2405  O   PRO   153      20.730  40.458  17.001  1.00  0.00           O  
ATOM   2406  CD  PRO   153      19.885  41.535  21.378  1.00  0.00           C  
ATOM   2407  CG  PRO   153      18.814  42.041  20.389  1.00  0.00           C  
ATOM   2408  CB  PRO   153      18.746  40.869  19.370  1.00  0.00           C  
ATOM   2409  HD2 PRO   153      20.413  42.347  21.879  1.00  0.00           H  
ATOM   2410  HD3 PRO   153      19.445  40.864  22.115  1.00  0.00           H  
ATOM   2411  HG2 PRO   153      19.168  42.924  19.857  1.00  0.00           H  
ATOM   2412  HG3 PRO   153      17.849  42.153  20.884  1.00  0.00           H  
ATOM   2413  HB2 PRO   153      18.405  41.320  18.438  1.00  0.00           H  
ATOM   2414  HB3 PRO   153      18.093  40.050  19.673  1.00  0.00           H  
ATOM   2415  HA  PRO   153      20.238  39.310  19.124  1.00  0.00           H  
ATOM   2416  N   ALA   154      21.808  41.957  18.242  1.00  0.00           N  
ATOM   2417  CA  ALA   154      22.596  42.692  17.255  1.00  0.00           C  
ATOM   2418  C   ALA   154      24.069  42.278  17.172  1.00  0.00           C  
ATOM   2419  O   ALA   154      24.496  42.066  16.049  1.00  0.00           O  
ATOM   2420  CB  ALA   154      22.391  44.205  17.499  1.00  0.00           C  
ATOM   2421  H   ALA   154      21.856  42.429  19.134  1.00  0.00           H  
ATOM   2422  HA  ALA   154      22.165  42.512  16.270  1.00  0.00           H  
ATOM   2423  HB1 ALA   154      22.751  44.326  18.521  1.00  0.00           H  
ATOM   2424  HB2 ALA   154      22.788  44.940  16.799  1.00  0.00           H  
ATOM   2425  HB3 ALA   154      21.321  44.361  17.640  1.00  0.00           H  
ATOM   2426  N   GLU   155      24.740  42.106  18.241  1.00  0.00           N  
ATOM   2427  CA  GLU   155      26.191  41.907  18.331  1.00  0.00           C  
ATOM   2428  C   GLU   155      26.606  40.539  17.713  1.00  0.00           C  
ATOM   2429  O   GLU   155      25.909  39.546  17.828  1.00  0.00           O  
ATOM   2430  CB  GLU   155      26.496  41.978  19.805  1.00  0.00           C  
ATOM   2431  CG  GLU   155      28.010  41.643  20.204  1.00  0.00           C  
ATOM   2432  CD  GLU   155      29.077  42.585  19.632  1.00  0.00           C  
ATOM   2433  OE1 GLU   155      30.100  42.692  20.341  1.00  0.00           O  
ATOM   2434  OE2 GLU   155      28.907  43.255  18.571  1.00  0.00           O1-
ATOM   2435  H   GLU   155      24.209  42.072  19.100  1.00  0.00           H  
ATOM   2436  HA  GLU   155      26.674  42.783  17.899  1.00  0.00           H  
ATOM   2437  HB2 GLU   155      26.257  42.968  20.196  1.00  0.00           H  
ATOM   2438  HB3 GLU   155      25.891  41.227  20.314  1.00  0.00           H  
ATOM   2439  HG2 GLU   155      28.084  41.661  21.292  1.00  0.00           H  
ATOM   2440  HG3 GLU   155      28.258  40.643  19.850  1.00  0.00           H  
ATOM   2441  N   ARG   156      27.827  40.467  17.215  1.00  0.00           N  
ATOM   2442  CA  ARG   156      28.609  39.354  16.622  1.00  0.00           C  
ATOM   2443  C   ARG   156      28.872  38.262  17.644  1.00  0.00           C  
ATOM   2444  O   ARG   156      29.304  38.512  18.774  1.00  0.00           O  
ATOM   2445  CB  ARG   156      29.982  40.000  16.155  1.00  0.00           C  
ATOM   2446  CG  ARG   156      30.799  39.034  15.382  1.00  0.00           C  
ATOM   2447  CD  ARG   156      32.046  39.701  14.891  1.00  0.00           C  
ATOM   2448  NE  ARG   156      32.826  38.692  14.066  1.00  0.00           N  
ATOM   2449  CZ  ARG   156      34.064  38.301  14.259  1.00  0.00           C  
ATOM   2450  NH1 ARG   156      34.672  38.737  15.324  1.00  0.00           N  
ATOM   2451  NH2 ARG   156      34.748  37.722  13.302  1.00  0.00           N1+
ATOM   2452  H   ARG   156      28.400  41.298  17.186  1.00  0.00           H  
ATOM   2453  HA  ARG   156      27.982  38.995  15.805  1.00  0.00           H  
ATOM   2454  HB2 ARG   156      29.726  40.740  15.397  1.00  0.00           H  
ATOM   2455  HB3 ARG   156      30.584  40.281  17.019  1.00  0.00           H  
ATOM   2456  HG2 ARG   156      31.087  38.166  15.976  1.00  0.00           H  
ATOM   2457  HG3 ARG   156      30.269  38.744  14.475  1.00  0.00           H  
ATOM   2458  HD2 ARG   156      31.675  40.483  14.229  1.00  0.00           H  
ATOM   2459  HD3 ARG   156      32.675  40.180  15.642  1.00  0.00           H  
ATOM   2460  HE  ARG   156      32.337  38.224  13.317  1.00  0.00           H  
ATOM   2461 HH11 ARG   156      34.118  39.250  15.995  1.00  0.00           H  
ATOM   2462 HH12 ARG   156      35.668  38.654  15.465  1.00  0.00           H  
ATOM   2463 HH21 ARG   156      34.400  37.556  12.368  1.00  0.00           H  
ATOM   2464 HH22 ARG   156      35.751  37.726  13.420  1.00  0.00           H  
ATOM   2465  N   GLU   157      28.491  36.991  17.302  1.00  0.00           N  
ATOM   2466  CA  GLU   157      28.513  35.793  18.210  1.00  0.00           C  
ATOM   2467  C   GLU   157      29.981  35.336  18.554  1.00  0.00           C  
ATOM   2468  O   GLU   157      30.872  35.553  17.696  1.00  0.00           O  
ATOM   2469  CB  GLU   157      27.555  34.683  17.707  1.00  0.00           C  
ATOM   2470  CG  GLU   157      27.858  34.063  16.284  1.00  0.00           C  
ATOM   2471  CD  GLU   157      27.919  35.124  15.124  1.00  0.00           C  
ATOM   2472  OE1 GLU   157      27.015  35.914  15.004  1.00  0.00           O  
ATOM   2473  OE2 GLU   157      28.823  35.132  14.279  1.00  0.00           O1-
ATOM   2474  H   GLU   157      28.076  36.783  16.406  1.00  0.00           H  
ATOM   2475  HA  GLU   157      28.093  36.052  19.181  1.00  0.00           H  
ATOM   2476  HB2 GLU   157      27.506  33.867  18.427  1.00  0.00           H  
ATOM   2477  HB3 GLU   157      26.531  35.055  17.679  1.00  0.00           H  
ATOM   2478  HG2 GLU   157      28.835  33.589  16.376  1.00  0.00           H  
ATOM   2479  HG3 GLU   157      27.087  33.318  16.086  1.00  0.00           H  
ATOM   2480  N   PRO   158      30.222  34.670  19.702  1.00  0.00           N  
ATOM   2481  CA  PRO   158      31.507  34.137  20.033  1.00  0.00           C  
ATOM   2482  C   PRO   158      32.194  33.239  19.020  1.00  0.00           C  
ATOM   2483  O   PRO   158      31.439  32.692  18.196  1.00  0.00           O  
ATOM   2484  CD  PRO   158      29.376  34.562  20.895  1.00  0.00           C  
ATOM   2485  CG  PRO   158      30.233  34.032  22.088  1.00  0.00           C  
ATOM   2486  CB  PRO   158      31.280  33.281  21.354  1.00  0.00           C  
ATOM   2487  HD2 PRO   158      28.576  33.828  20.793  1.00  0.00           H  
ATOM   2488  HD3 PRO   158      28.829  35.484  21.090  1.00  0.00           H  
ATOM   2489  HG2 PRO   158      29.685  33.412  22.798  1.00  0.00           H  
ATOM   2490  HG3 PRO   158      30.689  34.802  22.711  1.00  0.00           H  
ATOM   2491  HB2 PRO   158      30.925  32.262  21.199  1.00  0.00           H  
ATOM   2492  HB3 PRO   158      32.218  33.300  21.910  1.00  0.00           H  
ATOM   2493  HA  PRO   158      32.137  35.017  20.161  1.00  0.00           H  
ATOM   2494  N   GLY   159      33.556  33.189  19.115  1.00  0.00           N  
ATOM   2495  CA  GLY   159      34.290  32.334  18.215  1.00  0.00           C  
ATOM   2496  C   GLY   159      34.385  30.888  18.655  1.00  0.00           C  
ATOM   2497  O   GLY   159      33.420  30.200  19.038  1.00  0.00           O  
ATOM   2498  H   GLY   159      34.010  33.569  19.933  1.00  0.00           H  
ATOM   2499  HA2 GLY   159      33.696  32.277  17.303  1.00  0.00           H  
ATOM   2500  HA3 GLY   159      35.259  32.776  17.985  1.00  0.00           H  
ATOM   2501  N   GLU   160      35.516  30.258  18.430  1.00  0.00           N  
ATOM   2502  CA  GLU   160      35.832  28.849  18.830  1.00  0.00           C  
ATOM   2503  C   GLU   160      35.620  28.507  20.354  1.00  0.00           C  
ATOM   2504  O   GLU   160      35.975  29.283  21.248  1.00  0.00           O  
ATOM   2505  CB  GLU   160      37.238  28.336  18.517  1.00  0.00           C  
ATOM   2506  CG  GLU   160      37.564  28.364  17.056  1.00  0.00           C  
ATOM   2507  CD  GLU   160      38.358  29.669  16.799  1.00  0.00           C  
ATOM   2508  OE1 GLU   160      39.639  29.674  16.632  1.00  0.00           O  
ATOM   2509  OE2 GLU   160      37.709  30.764  16.795  1.00  0.00           O1-
ATOM   2510  H   GLU   160      36.285  30.784  18.039  1.00  0.00           H  
ATOM   2511  HA  GLU   160      35.117  28.188  18.340  1.00  0.00           H  
ATOM   2512  HB2 GLU   160      37.940  28.890  19.140  1.00  0.00           H  
ATOM   2513  HB3 GLU   160      37.277  27.272  18.750  1.00  0.00           H  
ATOM   2514  HG2 GLU   160      38.011  27.440  16.689  1.00  0.00           H  
ATOM   2515  HG3 GLU   160      36.642  28.277  16.481  1.00  0.00           H  
ATOM   2516  N   VAL   161      35.168  27.307  20.672  1.00  0.00           N  
ATOM   2517  CA  VAL   161      34.945  26.749  22.038  1.00  0.00           C  
ATOM   2518  C   VAL   161      36.312  26.342  22.728  1.00  0.00           C  
ATOM   2519  O   VAL   161      36.855  25.222  22.514  1.00  0.00           O  
ATOM   2520  CB  VAL   161      33.911  25.594  22.026  1.00  0.00           C  
ATOM   2521  CG1 VAL   161      33.493  25.325  23.508  1.00  0.00           C  
ATOM   2522  CG2 VAL   161      32.605  25.978  21.356  1.00  0.00           C  
ATOM   2523  H   VAL   161      35.074  26.652  19.909  1.00  0.00           H  
ATOM   2524  HA  VAL   161      34.467  27.565  22.581  1.00  0.00           H  
ATOM   2525  HB  VAL   161      34.354  24.716  21.555  1.00  0.00           H  
ATOM   2526 HG11 VAL   161      32.766  24.527  23.657  1.00  0.00           H  
ATOM   2527 HG12 VAL   161      34.296  25.010  24.174  1.00  0.00           H  
ATOM   2528 HG13 VAL   161      33.169  26.237  24.009  1.00  0.00           H  
ATOM   2529 HG21 VAL   161      32.270  26.950  21.717  1.00  0.00           H  
ATOM   2530 HG22 VAL   161      32.748  26.058  20.278  1.00  0.00           H  
ATOM   2531 HG23 VAL   161      31.780  25.303  21.585  1.00  0.00           H  
ATOM   2532  N   VAL   162      36.955  27.368  23.370  1.00  0.00           N  
ATOM   2533  CA  VAL   162      38.303  27.390  23.913  1.00  0.00           C  
ATOM   2534  C   VAL   162      38.463  26.371  25.077  1.00  0.00           C  
ATOM   2535  O   VAL   162      37.476  26.104  25.846  1.00  0.00           O  
ATOM   2536  CB  VAL   162      38.737  28.754  24.414  1.00  0.00           C  
ATOM   2537  CG1 VAL   162      38.967  29.749  23.214  1.00  0.00           C  
ATOM   2538  CG2 VAL   162      37.681  29.374  25.423  1.00  0.00           C  
ATOM   2539  H   VAL   162      36.396  28.210  23.371  1.00  0.00           H  
ATOM   2540  HA  VAL   162      38.991  27.005  23.161  1.00  0.00           H  
ATOM   2541  HB  VAL   162      39.633  28.780  25.033  1.00  0.00           H  
ATOM   2542 HG11 VAL   162      38.233  29.791  22.410  1.00  0.00           H  
ATOM   2543 HG12 VAL   162      39.150  30.711  23.694  1.00  0.00           H  
ATOM   2544 HG13 VAL   162      39.921  29.444  22.785  1.00  0.00           H  
ATOM   2545 HG21 VAL   162      36.846  29.788  24.857  1.00  0.00           H  
ATOM   2546 HG22 VAL   162      37.547  28.589  26.167  1.00  0.00           H  
ATOM   2547 HG23 VAL   162      38.148  30.285  25.798  1.00  0.00           H  
ATOM   2548  N   ASP   163      39.665  25.894  25.231  1.00  0.00           N  
ATOM   2549  CA  ASP   163      40.069  25.304  26.518  1.00  0.00           C  
ATOM   2550  C   ASP   163      40.460  26.406  27.541  1.00  0.00           C  
ATOM   2551  O   ASP   163      40.801  27.490  27.105  1.00  0.00           O  
ATOM   2552  CB  ASP   163      41.176  24.295  26.228  1.00  0.00           C  
ATOM   2553  CG  ASP   163      41.265  23.208  27.269  1.00  0.00           C  
ATOM   2554  OD1 ASP   163      40.569  23.140  28.323  1.00  0.00           O  
ATOM   2555  OD2 ASP   163      42.191  22.334  27.102  1.00  0.00           O1-
ATOM   2556  H   ASP   163      40.417  26.249  24.656  1.00  0.00           H  
ATOM   2557  HA  ASP   163      39.181  24.751  26.823  1.00  0.00           H  
ATOM   2558  HB2 ASP   163      41.053  23.750  25.292  1.00  0.00           H  
ATOM   2559  HB3 ASP   163      42.110  24.857  26.238  1.00  0.00           H  
ATOM   2560  N   SER   164      40.363  26.148  28.878  1.00  0.00           N  
ATOM   2561  CA  SER   164      40.476  27.052  29.989  1.00  0.00           C  
ATOM   2562  C   SER   164      41.906  27.273  30.366  1.00  0.00           C  
ATOM   2563  O   SER   164      42.688  26.359  30.505  1.00  0.00           O  
ATOM   2564  CB  SER   164      39.700  26.547  31.186  1.00  0.00           C  
ATOM   2565  OG  SER   164      39.840  27.344  32.301  1.00  0.00           O  
ATOM   2566  H   SER   164      40.168  25.187  29.123  1.00  0.00           H  
ATOM   2567  HA  SER   164      39.993  27.969  29.653  1.00  0.00           H  
ATOM   2568  HB2 SER   164      38.659  26.299  30.978  1.00  0.00           H  
ATOM   2569  HB3 SER   164      40.192  25.605  31.428  1.00  0.00           H  
ATOM   2570  HG  SER   164      38.975  27.756  32.366  1.00  0.00           H  
ATOM   2571  N   LEU   165      42.311  28.501  30.717  1.00  0.00           N  
ATOM   2572  CA  LEU   165      43.659  28.904  31.009  1.00  0.00           C  
ATOM   2573  C   LEU   165      44.001  28.674  32.527  1.00  0.00           C  
ATOM   2574  O   LEU   165      45.107  29.032  32.908  1.00  0.00           O  
ATOM   2575  CB  LEU   165      43.825  30.382  30.486  1.00  0.00           C  
ATOM   2576  CG  LEU   165      43.720  30.687  28.912  1.00  0.00           C  
ATOM   2577  CD1 LEU   165      43.848  32.198  28.564  1.00  0.00           C  
ATOM   2578  CD2 LEU   165      44.816  29.923  28.203  1.00  0.00           C  
ATOM   2579  H   LEU   165      41.575  29.193  30.716  1.00  0.00           H  
ATOM   2580  HA  LEU   165      44.399  28.239  30.563  1.00  0.00           H  
ATOM   2581  HB2 LEU   165      43.195  31.040  31.084  1.00  0.00           H  
ATOM   2582  HB3 LEU   165      44.839  30.677  30.754  1.00  0.00           H  
ATOM   2583  HG  LEU   165      42.768  30.275  28.577  1.00  0.00           H  
ATOM   2584 HD11 LEU   165      43.639  32.395  27.512  1.00  0.00           H  
ATOM   2585 HD12 LEU   165      43.242  32.868  29.174  1.00  0.00           H  
ATOM   2586 HD13 LEU   165      44.860  32.589  28.672  1.00  0.00           H  
ATOM   2587 HD21 LEU   165      44.561  29.884  27.144  1.00  0.00           H  
ATOM   2588 HD22 LEU   165      45.778  30.383  28.425  1.00  0.00           H  
ATOM   2589 HD23 LEU   165      44.683  28.889  28.522  1.00  0.00           H  
ATOM   2590  N   VAL   166      43.144  28.066  33.288  1.00  0.00           N  
ATOM   2591  CA  VAL   166      43.489  27.405  34.595  1.00  0.00           C  
ATOM   2592  C   VAL   166      44.640  26.461  34.283  1.00  0.00           C  
ATOM   2593  O   VAL   166      44.480  25.535  33.463  1.00  0.00           O  
ATOM   2594  CB  VAL   166      42.283  26.709  35.225  1.00  0.00           C  
ATOM   2595  CG1 VAL   166      42.615  25.706  36.365  1.00  0.00           C  
ATOM   2596  CG2 VAL   166      41.340  27.728  35.734  1.00  0.00           C  
ATOM   2597  H   VAL   166      42.248  27.814  32.895  1.00  0.00           H  
ATOM   2598  HA  VAL   166      43.866  28.122  35.324  1.00  0.00           H  
ATOM   2599  HB  VAL   166      41.682  26.154  34.505  1.00  0.00           H  
ATOM   2600 HG11 VAL   166      43.136  24.840  35.958  1.00  0.00           H  
ATOM   2601 HG12 VAL   166      43.184  26.232  37.133  1.00  0.00           H  
ATOM   2602 HG13 VAL   166      41.668  25.437  36.833  1.00  0.00           H  
ATOM   2603 HG21 VAL   166      41.713  28.083  36.695  1.00  0.00           H  
ATOM   2604 HG22 VAL   166      41.002  28.484  35.024  1.00  0.00           H  
ATOM   2605 HG23 VAL   166      40.381  27.268  35.971  1.00  0.00           H  
ATOM   2606  N   GLY   167      45.653  26.665  35.079  1.00  0.00           N  
ATOM   2607  CA  GLY   167      46.891  25.927  35.001  1.00  0.00           C  
ATOM   2608  C   GLY   167      47.914  26.517  33.983  1.00  0.00           C  
ATOM   2609  O   GLY   167      48.985  25.911  33.938  1.00  0.00           O  
ATOM   2610  H   GLY   167      45.718  27.430  35.736  1.00  0.00           H  
ATOM   2611  HA2 GLY   167      47.303  25.893  36.010  1.00  0.00           H  
ATOM   2612  HA3 GLY   167      46.719  24.929  34.597  1.00  0.00           H  
ATOM   2613  N   LYS   168      47.690  27.616  33.240  1.00  0.00           N  
ATOM   2614  CA  LYS   168      48.798  28.256  32.481  1.00  0.00           C  
ATOM   2615  C   LYS   168      49.819  28.923  33.491  1.00  0.00           C  
ATOM   2616  O   LYS   168      49.369  29.550  34.447  1.00  0.00           O  
ATOM   2617  CB  LYS   168      48.150  29.248  31.504  1.00  0.00           C  
ATOM   2618  CG  LYS   168      49.172  30.257  30.826  1.00  0.00           C  
ATOM   2619  CD  LYS   168      48.528  31.233  29.887  1.00  0.00           C  
ATOM   2620  CE  LYS   168      49.545  32.119  29.102  1.00  0.00           C  
ATOM   2621  NZ  LYS   168      48.924  32.780  27.869  1.00  0.00           N1+
ATOM   2622  H   LYS   168      46.768  28.027  33.286  1.00  0.00           H  
ATOM   2623  HA  LYS   168      49.313  27.525  31.858  1.00  0.00           H  
ATOM   2624  HB2 LYS   168      47.586  28.844  30.663  1.00  0.00           H  
ATOM   2625  HB3 LYS   168      47.340  29.774  32.008  1.00  0.00           H  
ATOM   2626  HG2 LYS   168      49.559  30.882  31.631  1.00  0.00           H  
ATOM   2627  HG3 LYS   168      49.923  29.665  30.302  1.00  0.00           H  
ATOM   2628  HD2 LYS   168      47.900  30.755  29.135  1.00  0.00           H  
ATOM   2629  HD3 LYS   168      47.862  31.900  30.435  1.00  0.00           H  
ATOM   2630  HE2 LYS   168      49.918  32.770  29.893  1.00  0.00           H  
ATOM   2631  HE3 LYS   168      50.358  31.468  28.780  1.00  0.00           H  
ATOM   2632  HZ1 LYS   168      48.302  33.557  28.044  1.00  0.00           H  
ATOM   2633  HZ2 LYS   168      49.702  33.170  27.356  1.00  0.00           H  
ATOM   2634  HZ3 LYS   168      48.445  32.213  27.185  1.00  0.00           H  
ATOM   2635  N   GLN   169      51.087  28.889  33.145  1.00  0.00           N  
ATOM   2636  CA  GLN   169      52.027  29.793  33.743  1.00  0.00           C  
ATOM   2637  C   GLN   169      52.303  30.986  32.852  1.00  0.00           C  
ATOM   2638  O   GLN   169      52.337  30.867  31.644  1.00  0.00           O  
ATOM   2639  CB  GLN   169      53.298  29.067  34.109  1.00  0.00           C  
ATOM   2640  CG  GLN   169      53.080  27.922  35.106  1.00  0.00           C  
ATOM   2641  CD  GLN   169      54.334  27.161  35.458  1.00  0.00           C  
ATOM   2642  OE1 GLN   169      55.371  27.722  35.673  1.00  0.00           O  
ATOM   2643  NE2 GLN   169      54.287  25.820  35.571  1.00  0.00           N  
ATOM   2644  H   GLN   169      51.423  28.306  32.392  1.00  0.00           H  
ATOM   2645  HA  GLN   169      51.634  30.153  34.694  1.00  0.00           H  
ATOM   2646  HB2 GLN   169      53.780  28.690  33.208  1.00  0.00           H  
ATOM   2647  HB3 GLN   169      53.936  29.726  34.698  1.00  0.00           H  
ATOM   2648  HG2 GLN   169      52.653  28.289  36.039  1.00  0.00           H  
ATOM   2649  HG3 GLN   169      52.402  27.212  34.632  1.00  0.00           H  
ATOM   2650 HE21 GLN   169      53.429  25.302  35.444  1.00  0.00           H  
ATOM   2651 HE22 GLN   169      55.150  25.327  35.753  1.00  0.00           H  
ATOM   2652  N   VAL   170      52.357  32.176  33.427  1.00  0.00           N  
ATOM   2653  CA  VAL   170      52.304  33.440  32.741  1.00  0.00           C  
ATOM   2654  C   VAL   170      53.419  34.376  33.251  1.00  0.00           C  
ATOM   2655  O   VAL   170      54.024  34.346  34.364  1.00  0.00           O  
ATOM   2656  CB  VAL   170      50.870  34.027  32.898  1.00  0.00           C  
ATOM   2657  CG1 VAL   170      50.473  34.436  34.279  1.00  0.00           C  
ATOM   2658  CG2 VAL   170      50.541  35.117  31.806  1.00  0.00           C  
ATOM   2659  H   VAL   170      52.343  32.202  34.437  1.00  0.00           H  
ATOM   2660  HA  VAL   170      52.667  33.286  31.725  1.00  0.00           H  
ATOM   2661  HB  VAL   170      50.205  33.214  32.606  1.00  0.00           H  
ATOM   2662 HG11 VAL   170      51.030  35.301  34.640  1.00  0.00           H  
ATOM   2663 HG12 VAL   170      49.434  34.761  34.285  1.00  0.00           H  
ATOM   2664 HG13 VAL   170      50.647  33.617  34.977  1.00  0.00           H  
ATOM   2665 HG21 VAL   170      49.572  35.579  31.993  1.00  0.00           H  
ATOM   2666 HG22 VAL   170      51.189  35.944  32.094  1.00  0.00           H  
ATOM   2667 HG23 VAL   170      50.568  34.756  30.778  1.00  0.00           H  
ATOM   2668  N   GLU   171      53.819  35.344  32.401  1.00  0.00           N  
ATOM   2669  CA  GLU   171      54.738  36.506  32.658  1.00  0.00           C  
ATOM   2670  C   GLU   171      54.154  37.854  32.142  1.00  0.00           C  
ATOM   2671  O   GLU   171      53.311  37.809  31.171  1.00  0.00           O  
ATOM   2672  CB  GLU   171      56.073  36.359  32.058  1.00  0.00           C  
ATOM   2673  CG  GLU   171      56.981  35.190  32.467  1.00  0.00           C  
ATOM   2674  CD  GLU   171      56.603  33.926  31.697  1.00  0.00           C  
ATOM   2675  OE1 GLU   171      56.226  33.997  30.488  1.00  0.00           O  
ATOM   2676  OE2 GLU   171      56.676  32.857  32.258  1.00  0.00           O1-
ATOM   2677  H   GLU   171      53.347  35.252  31.513  1.00  0.00           H  
ATOM   2678  HA  GLU   171      54.849  36.516  33.743  1.00  0.00           H  
ATOM   2679  HB2 GLU   171      55.985  36.358  30.972  1.00  0.00           H  
ATOM   2680  HB3 GLU   171      56.661  37.231  32.346  1.00  0.00           H  
ATOM   2681  HG2 GLU   171      57.954  35.536  32.118  1.00  0.00           H  
ATOM   2682  HG3 GLU   171      56.929  35.027  33.544  1.00  0.00           H  
ATOM   2683  N   TYR   172      54.570  38.981  32.697  1.00  0.00           N  
ATOM   2684  CA  TYR   172      54.038  40.291  32.381  1.00  0.00           C  
ATOM   2685  C   TYR   172      55.115  41.359  32.712  1.00  0.00           C  
ATOM   2686  O   TYR   172      55.970  41.266  33.637  1.00  0.00           O  
ATOM   2687  CB  TYR   172      52.826  40.486  33.298  1.00  0.00           C  
ATOM   2688  CG  TYR   172      52.043  41.797  33.250  1.00  0.00           C  
ATOM   2689  CD1 TYR   172      51.090  42.000  32.185  1.00  0.00           C  
ATOM   2690  CE1 TYR   172      50.249  43.127  32.369  1.00  0.00           C  
ATOM   2691  CZ  TYR   172      50.409  43.939  33.547  1.00  0.00           C  
ATOM   2692  OH  TYR   172      49.460  44.926  33.648  1.00  0.00           O  
ATOM   2693  CE2 TYR   172      51.421  43.745  34.509  1.00  0.00           C  
ATOM   2694  CD2 TYR   172      52.199  42.667  34.339  1.00  0.00           C  
ATOM   2695  H   TYR   172      55.303  38.894  33.387  1.00  0.00           H  
ATOM   2696  HA  TYR   172      53.717  40.325  31.340  1.00  0.00           H  
ATOM   2697  HB2 TYR   172      52.109  39.694  33.083  1.00  0.00           H  
ATOM   2698  HB3 TYR   172      53.111  40.234  34.319  1.00  0.00           H  
ATOM   2699  HD1 TYR   172      50.999  41.326  31.347  1.00  0.00           H  
ATOM   2700  HE1 TYR   172      49.433  43.311  31.685  1.00  0.00           H  
ATOM   2701  HH  TYR   172      49.037  44.950  32.787  1.00  0.00           H  
ATOM   2702  HE2 TYR   172      51.541  44.354  35.393  1.00  0.00           H  
ATOM   2703  HD2 TYR   172      52.908  42.392  35.107  1.00  0.00           H  
ATOM   2704  N   ALA   173      55.253  42.342  31.797  1.00  0.00           N  
ATOM   2705  CA  ALA   173      56.292  43.326  31.703  1.00  0.00           C  
ATOM   2706  C   ALA   173      56.238  44.395  32.892  1.00  0.00           C  
ATOM   2707  O   ALA   173      55.251  44.572  33.641  1.00  0.00           O  
ATOM   2708  CB  ALA   173      56.091  44.087  30.414  1.00  0.00           C  
ATOM   2709  H   ALA   173      54.551  42.324  31.071  1.00  0.00           H  
ATOM   2710  HA  ALA   173      57.268  42.856  31.830  1.00  0.00           H  
ATOM   2711  HB1 ALA   173      56.165  43.421  29.554  1.00  0.00           H  
ATOM   2712  HB2 ALA   173      55.164  44.649  30.511  1.00  0.00           H  
ATOM   2713  HB3 ALA   173      56.945  44.765  30.411  1.00  0.00           H  
ATOM   2714  N   LYS   174      57.299  45.189  32.926  1.00  0.00           N  
ATOM   2715  CA  LYS   174      57.638  46.123  34.008  1.00  0.00           C  
ATOM   2716  C   LYS   174      58.237  47.466  33.611  1.00  0.00           C  
ATOM   2717  O   LYS   174      58.467  47.674  32.442  1.00  0.00           O  
ATOM   2718  CB  LYS   174      58.472  45.435  35.086  1.00  0.00           C  
ATOM   2719  CG  LYS   174      58.091  43.976  35.561  1.00  0.00           C  
ATOM   2720  CD  LYS   174      59.268  43.346  36.360  1.00  0.00           C  
ATOM   2721  CE  LYS   174      59.759  44.348  37.316  1.00  0.00           C  
ATOM   2722  NZ  LYS   174      60.685  43.703  38.272  1.00  0.00           N1+
ATOM   2723  H   LYS   174      58.006  45.052  32.218  1.00  0.00           H  
ATOM   2724  HA  LYS   174      56.667  46.397  34.421  1.00  0.00           H  
ATOM   2725  HB2 LYS   174      59.486  45.369  34.690  1.00  0.00           H  
ATOM   2726  HB3 LYS   174      58.464  46.070  35.972  1.00  0.00           H  
ATOM   2727  HG2 LYS   174      57.281  44.151  36.270  1.00  0.00           H  
ATOM   2728  HG3 LYS   174      57.848  43.317  34.728  1.00  0.00           H  
ATOM   2729  HD2 LYS   174      58.815  42.550  36.951  1.00  0.00           H  
ATOM   2730  HD3 LYS   174      60.115  42.962  35.792  1.00  0.00           H  
ATOM   2731  HE2 LYS   174      60.320  45.163  36.859  1.00  0.00           H  
ATOM   2732  HE3 LYS   174      58.954  44.873  37.830  1.00  0.00           H  
ATOM   2733  HZ1 LYS   174      61.174  42.942  37.824  1.00  0.00           H  
ATOM   2734  HZ2 LYS   174      61.341  44.342  38.698  1.00  0.00           H  
ATOM   2735  HZ3 LYS   174      60.081  43.354  39.002  1.00  0.00           H  
ATOM   2736  N   GLU   175      58.368  48.488  34.555  1.00  0.00           N  
ATOM   2737  CA  GLU   175      58.604  49.882  34.081  1.00  0.00           C  
ATOM   2738  C   GLU   175      60.045  50.177  33.493  1.00  0.00           C  
ATOM   2739  O   GLU   175      60.341  51.215  32.872  1.00  0.00           O  
ATOM   2740  CB  GLU   175      58.382  50.763  35.339  1.00  0.00           C  
ATOM   2741  CG  GLU   175      57.006  50.907  35.936  1.00  0.00           C  
ATOM   2742  CD  GLU   175      55.905  51.579  35.101  1.00  0.00           C  
ATOM   2743  OE1 GLU   175      54.756  51.215  35.258  1.00  0.00           O  
ATOM   2744  OE2 GLU   175      56.171  52.432  34.261  1.00  0.00           O1-
ATOM   2745  H   GLU   175      58.234  48.278  35.534  1.00  0.00           H  
ATOM   2746  HA  GLU   175      57.827  50.045  33.334  1.00  0.00           H  
ATOM   2747  HB2 GLU   175      59.017  50.357  36.126  1.00  0.00           H  
ATOM   2748  HB3 GLU   175      58.713  51.749  35.013  1.00  0.00           H  
ATOM   2749  HG2 GLU   175      56.651  49.925  36.250  1.00  0.00           H  
ATOM   2750  HG3 GLU   175      57.089  51.459  36.872  1.00  0.00           H  
ATOM   2751  N   ASP   176      60.984  49.186  33.665  1.00  0.00           N  
ATOM   2752  CA  ASP   176      62.353  49.152  33.122  1.00  0.00           C  
ATOM   2753  C   ASP   176      62.481  48.047  32.034  1.00  0.00           C  
ATOM   2754  O   ASP   176      63.603  47.690  31.626  1.00  0.00           O  
ATOM   2755  CB  ASP   176      63.396  48.927  34.219  1.00  0.00           C  
ATOM   2756  CG  ASP   176      63.089  47.700  35.074  1.00  0.00           C  
ATOM   2757  OD1 ASP   176      63.730  47.517  36.159  1.00  0.00           O  
ATOM   2758  OD2 ASP   176      62.325  46.845  34.593  1.00  0.00           O1-
ATOM   2759  H   ASP   176      60.718  48.438  34.289  1.00  0.00           H  
ATOM   2760  HA  ASP   176      62.511  50.112  32.629  1.00  0.00           H  
ATOM   2761  HB2 ASP   176      64.365  48.753  33.752  1.00  0.00           H  
ATOM   2762  HB3 ASP   176      63.490  49.691  34.990  1.00  0.00           H  
ATOM   2763  N   GLY   177      61.361  47.582  31.481  1.00  0.00           N  
ATOM   2764  CA  GLY   177      61.408  46.550  30.467  1.00  0.00           C  
ATOM   2765  C   GLY   177      61.754  45.131  30.887  1.00  0.00           C  
ATOM   2766  O   GLY   177      61.711  44.231  29.993  1.00  0.00           O  
ATOM   2767  H   GLY   177      60.443  47.936  31.709  1.00  0.00           H  
ATOM   2768  HA2 GLY   177      60.385  46.579  30.090  1.00  0.00           H  
ATOM   2769  HA3 GLY   177      62.059  46.841  29.643  1.00  0.00           H  
ATOM   2770  N   SER   178      62.080  44.946  32.219  1.00  0.00           N  
ATOM   2771  CA  SER   178      62.130  43.560  32.688  1.00  0.00           C  
ATOM   2772  C   SER   178      60.679  42.998  32.937  1.00  0.00           C  
ATOM   2773  O   SER   178      59.679  43.615  32.591  1.00  0.00           O  
ATOM   2774  CB  SER   178      63.012  43.533  33.960  1.00  0.00           C  
ATOM   2775  OG  SER   178      62.431  44.277  35.032  1.00  0.00           O  
ATOM   2776  H   SER   178      61.845  45.714  32.831  1.00  0.00           H  
ATOM   2777  HA  SER   178      62.672  42.977  31.944  1.00  0.00           H  
ATOM   2778  HB2 SER   178      63.030  42.503  34.317  1.00  0.00           H  
ATOM   2779  HB3 SER   178      64.031  43.863  33.756  1.00  0.00           H  
ATOM   2780  HG  SER   178      62.367  45.196  34.762  1.00  0.00           H  
ATOM   2781  N   LYS   179      60.711  41.781  33.464  1.00  0.00           N  
ATOM   2782  CA  LYS   179      59.520  40.857  33.456  1.00  0.00           C  
ATOM   2783  C   LYS   179      59.400  40.087  34.767  1.00  0.00           C  
ATOM   2784  O   LYS   179      60.397  39.641  35.337  1.00  0.00           O  
ATOM   2785  CB  LYS   179      59.545  39.992  32.160  1.00  0.00           C  
ATOM   2786  CG  LYS   179      58.129  39.677  31.578  1.00  0.00           C  
ATOM   2787  CD  LYS   179      58.148  38.780  30.357  1.00  0.00           C  
ATOM   2788  CE  LYS   179      58.826  39.429  29.096  1.00  0.00           C  
ATOM   2789  NZ  LYS   179      57.998  40.459  28.514  1.00  0.00           N1+
ATOM   2790  H   LYS   179      61.583  41.440  33.844  1.00  0.00           H  
ATOM   2791  HA  LYS   179      58.599  41.438  33.408  1.00  0.00           H  
ATOM   2792  HB2 LYS   179      60.058  40.651  31.460  1.00  0.00           H  
ATOM   2793  HB3 LYS   179      60.149  39.091  32.267  1.00  0.00           H  
ATOM   2794  HG2 LYS   179      57.550  39.230  32.385  1.00  0.00           H  
ATOM   2795  HG3 LYS   179      57.681  40.645  31.351  1.00  0.00           H  
ATOM   2796  HD2 LYS   179      58.649  37.817  30.457  1.00  0.00           H  
ATOM   2797  HD3 LYS   179      57.096  38.587  30.148  1.00  0.00           H  
ATOM   2798  HE2 LYS   179      59.824  39.786  29.348  1.00  0.00           H  
ATOM   2799  HE3 LYS   179      59.012  38.653  28.354  1.00  0.00           H  
ATOM   2800  HZ1 LYS   179      57.058  40.307  28.850  1.00  0.00           H  
ATOM   2801  HZ2 LYS   179      58.358  41.366  28.774  1.00  0.00           H  
ATOM   2802  HZ3 LYS   179      58.030  40.460  27.504  1.00  0.00           H  
ATOM   2803  N   ARG   180      58.146  39.794  35.172  1.00  0.00           N  
ATOM   2804  CA  ARG   180      57.824  38.938  36.381  1.00  0.00           C  
ATOM   2805  C   ARG   180      57.099  37.658  35.908  1.00  0.00           C  
ATOM   2806  O   ARG   180      56.359  37.663  34.935  1.00  0.00           O  
ATOM   2807  CB  ARG   180      56.962  39.753  37.322  1.00  0.00           C  
ATOM   2808  CG  ARG   180      55.463  40.033  36.846  1.00  0.00           C  
ATOM   2809  CD  ARG   180      54.957  41.441  37.291  1.00  0.00           C  
ATOM   2810  NE  ARG   180      54.738  41.534  38.747  1.00  0.00           N  
ATOM   2811  CZ  ARG   180      53.761  42.241  39.286  1.00  0.00           C  
ATOM   2812  NH1 ARG   180      53.074  43.178  38.677  1.00  0.00           N  
ATOM   2813  NH2 ARG   180      53.506  42.188  40.572  1.00  0.00           N1+
ATOM   2814  H   ARG   180      57.408  40.161  34.588  1.00  0.00           H  
ATOM   2815  HA  ARG   180      58.687  38.578  36.941  1.00  0.00           H  
ATOM   2816  HB2 ARG   180      56.824  39.172  38.233  1.00  0.00           H  
ATOM   2817  HB3 ARG   180      57.402  40.725  37.546  1.00  0.00           H  
ATOM   2818  HG2 ARG   180      55.295  39.909  35.777  1.00  0.00           H  
ATOM   2819  HG3 ARG   180      54.828  39.244  37.249  1.00  0.00           H  
ATOM   2820  HD2 ARG   180      55.659  42.169  36.885  1.00  0.00           H  
ATOM   2821  HD3 ARG   180      54.012  41.562  36.761  1.00  0.00           H  
ATOM   2822  HE  ARG   180      55.266  40.982  39.407  1.00  0.00           H  
ATOM   2823 HH11 ARG   180      53.348  43.423  37.737  1.00  0.00           H  
ATOM   2824 HH12 ARG   180      52.385  43.728  39.169  1.00  0.00           H  
ATOM   2825 HH21 ARG   180      54.016  41.492  41.097  1.00  0.00           H  
ATOM   2826 HH22 ARG   180      52.639  42.607  40.879  1.00  0.00           H  
ATOM   2827  N   THR   181      57.123  36.643  36.814  1.00  0.00           N  
ATOM   2828  CA  THR   181      56.427  35.304  36.702  1.00  0.00           C  
ATOM   2829  C   THR   181      55.195  35.048  37.515  1.00  0.00           C  
ATOM   2830  O   THR   181      55.054  35.522  38.639  1.00  0.00           O  
ATOM   2831  CB  THR   181      57.448  34.143  36.970  1.00  0.00           C  
ATOM   2832  CG2 THR   181      58.541  34.173  35.912  1.00  0.00           C  
ATOM   2833  OG1 THR   181      58.142  34.323  38.132  1.00  0.00           O  
ATOM   2834  H   THR   181      57.617  36.748  37.689  1.00  0.00           H  
ATOM   2835  HA  THR   181      56.031  35.237  35.689  1.00  0.00           H  
ATOM   2836  HB  THR   181      57.018  33.147  37.079  1.00  0.00           H  
ATOM   2837 HG21 THR   181      58.926  35.181  35.757  1.00  0.00           H  
ATOM   2838 HG22 THR   181      59.254  33.383  36.150  1.00  0.00           H  
ATOM   2839 HG23 THR   181      58.166  33.945  34.915  1.00  0.00           H  
ATOM   2840  HG1 THR   181      57.674  33.846  38.822  1.00  0.00           H  
ATOM   2841  N   GLY   182      54.232  34.296  37.045  1.00  0.00           N  
ATOM   2842  CA  GLY   182      52.953  33.940  37.676  1.00  0.00           C  
ATOM   2843  C   GLY   182      52.322  32.644  37.233  1.00  0.00           C  
ATOM   2844  O   GLY   182      52.817  31.877  36.385  1.00  0.00           O  
ATOM   2845  H   GLY   182      54.401  34.079  36.073  1.00  0.00           H  
ATOM   2846  HA2 GLY   182      53.224  33.829  38.726  1.00  0.00           H  
ATOM   2847  HA3 GLY   182      52.268  34.786  37.626  1.00  0.00           H  
ATOM   2848  N   MET   183      51.125  32.335  37.770  1.00  0.00           N  
ATOM   2849  CA  MET   183      50.229  31.276  37.290  1.00  0.00           C  
ATOM   2850  C   MET   183      48.775  31.716  37.273  1.00  0.00           C  
ATOM   2851  O   MET   183      48.420  32.593  38.069  1.00  0.00           O  
ATOM   2852  CB  MET   183      50.466  30.031  38.237  1.00  0.00           C  
ATOM   2853  CG  MET   183      49.601  28.748  37.932  1.00  0.00           C  
ATOM   2854  SD  MET   183      49.653  27.437  39.203  1.00  0.00           S  
ATOM   2855  CE  MET   183      51.125  26.548  38.566  1.00  0.00           C  
ATOM   2856  H   MET   183      50.791  32.987  38.466  1.00  0.00           H  
ATOM   2857  HA  MET   183      50.571  30.936  36.313  1.00  0.00           H  
ATOM   2858  HB2 MET   183      51.513  29.748  38.128  1.00  0.00           H  
ATOM   2859  HB3 MET   183      50.375  30.417  39.252  1.00  0.00           H  
ATOM   2860  HG2 MET   183      48.547  29.005  37.823  1.00  0.00           H  
ATOM   2861  HG3 MET   183      49.944  28.377  36.966  1.00  0.00           H  
ATOM   2862  HE1 MET   183      52.004  27.190  38.521  1.00  0.00           H  
ATOM   2863  HE2 MET   183      51.317  25.601  39.070  1.00  0.00           H  
ATOM   2864  HE3 MET   183      50.910  26.274  37.533  1.00  0.00           H  
ATOM   2865  N   VAL   184      48.095  31.262  36.226  1.00  0.00           N  
ATOM   2866  CA  VAL   184      46.622  31.533  36.124  1.00  0.00           C  
ATOM   2867  C   VAL   184      45.911  30.445  36.873  1.00  0.00           C  
ATOM   2868  O   VAL   184      46.139  29.318  36.558  1.00  0.00           O  
ATOM   2869  CB  VAL   184      46.210  31.609  34.608  1.00  0.00           C  
ATOM   2870  CG1 VAL   184      44.677  31.880  34.452  1.00  0.00           C  
ATOM   2871  CG2 VAL   184      46.969  32.693  33.790  1.00  0.00           C  
ATOM   2872  H   VAL   184      48.585  30.641  35.598  1.00  0.00           H  
ATOM   2873  HA  VAL   184      46.419  32.472  36.639  1.00  0.00           H  
ATOM   2874  HB  VAL   184      46.362  30.648  34.117  1.00  0.00           H  
ATOM   2875 HG11 VAL   184      44.493  32.749  35.085  1.00  0.00           H  
ATOM   2876 HG12 VAL   184      44.430  32.034  33.401  1.00  0.00           H  
ATOM   2877 HG13 VAL   184      44.063  31.070  34.845  1.00  0.00           H  
ATOM   2878 HG21 VAL   184      46.678  32.501  32.757  1.00  0.00           H  
ATOM   2879 HG22 VAL   184      46.607  33.669  34.116  1.00  0.00           H  
ATOM   2880 HG23 VAL   184      48.048  32.545  33.809  1.00  0.00           H  
ATOM   2881  N   ILE   185      45.048  30.810  37.851  1.00  0.00           N  
ATOM   2882  CA  ILE   185      44.612  29.925  38.944  1.00  0.00           C  
ATOM   2883  C   ILE   185      43.148  29.537  38.996  1.00  0.00           C  
ATOM   2884  O   ILE   185      42.786  28.445  39.498  1.00  0.00           O  
ATOM   2885  CB  ILE   185      45.080  30.494  40.298  1.00  0.00           C  
ATOM   2886  CG2 ILE   185      46.613  30.766  40.189  1.00  0.00           C  
ATOM   2887  CG1 ILE   185      44.163  31.646  40.785  1.00  0.00           C  
ATOM   2888  CD1 ILE   185      44.827  32.416  41.928  1.00  0.00           C  
ATOM   2889  H   ILE   185      44.962  31.800  38.035  1.00  0.00           H  
ATOM   2890  HA  ILE   185      45.119  28.972  38.789  1.00  0.00           H  
ATOM   2891  HB  ILE   185      44.909  29.761  41.086  1.00  0.00           H  
ATOM   2892 HG21 ILE   185      47.122  30.718  41.152  1.00  0.00           H  
ATOM   2893 HG22 ILE   185      47.078  30.077  39.485  1.00  0.00           H  
ATOM   2894 HG23 ILE   185      46.755  31.798  39.867  1.00  0.00           H  
ATOM   2895 HG12 ILE   185      43.852  32.307  39.976  1.00  0.00           H  
ATOM   2896 HG13 ILE   185      43.301  31.237  41.312  1.00  0.00           H  
ATOM   2897 HD11 ILE   185      45.461  31.899  42.649  1.00  0.00           H  
ATOM   2898 HD12 ILE   185      45.570  33.061  41.460  1.00  0.00           H  
ATOM   2899 HD13 ILE   185      44.101  33.021  42.470  1.00  0.00           H  
ATOM   2900  N   HIS   186      42.239  30.468  38.545  1.00  0.00           N  
ATOM   2901  CA  HIS   186      40.782  30.314  38.615  1.00  0.00           C  
ATOM   2902  C   HIS   186      39.967  31.095  37.580  1.00  0.00           C  
ATOM   2903  O   HIS   186      40.443  32.206  37.204  1.00  0.00           O  
ATOM   2904  CB  HIS   186      40.388  30.538  40.080  1.00  0.00           C  
ATOM   2905  CG  HIS   186      38.877  30.719  40.250  1.00  0.00           C  
ATOM   2906  ND1 HIS   186      37.942  29.715  40.433  1.00  0.00           N  
ATOM   2907  CE1 HIS   186      36.732  30.254  40.641  1.00  0.00           C  
ATOM   2908  NE2 HIS   186      36.795  31.591  40.406  1.00  0.00           N  
ATOM   2909  CD2 HIS   186      38.153  31.877  40.193  1.00  0.00           C  
ATOM   2910  H   HIS   186      42.633  31.296  38.123  1.00  0.00           H  
ATOM   2911  HA  HIS   186      40.523  29.267  38.458  1.00  0.00           H  
ATOM   2912  HB2 HIS   186      40.715  29.638  40.600  1.00  0.00           H  
ATOM   2913  HB3 HIS   186      40.931  31.437  40.373  1.00  0.00           H  
ATOM   2914  HE1 HIS   186      35.862  29.617  40.708  1.00  0.00           H  
ATOM   2915  HE2 HIS   186      35.969  32.104  40.133  1.00  0.00           H  
ATOM   2916  HD2 HIS   186      38.557  32.854  39.971  1.00  0.00           H  
ATOM   2917  N   GLN   187      38.870  30.560  37.163  1.00  0.00           N  
ATOM   2918  CA  GLN   187      38.054  31.186  36.145  1.00  0.00           C  
ATOM   2919  C   GLN   187      36.728  31.693  36.716  1.00  0.00           C  
ATOM   2920  O   GLN   187      36.114  31.050  37.581  1.00  0.00           O  
ATOM   2921  CB  GLN   187      37.915  30.251  34.981  1.00  0.00           C  
ATOM   2922  CG  GLN   187      37.342  30.959  33.728  1.00  0.00           C  
ATOM   2923  CD  GLN   187      37.187  29.808  32.647  1.00  0.00           C  
ATOM   2924  OE1 GLN   187      37.476  28.630  32.792  1.00  0.00           O  
ATOM   2925  NE2 GLN   187      36.782  30.158  31.459  1.00  0.00           N  
ATOM   2926  H   GLN   187      38.576  29.744  37.681  1.00  0.00           H  
ATOM   2927  HA  GLN   187      38.589  32.092  35.862  1.00  0.00           H  
ATOM   2928  HB2 GLN   187      38.901  29.916  34.659  1.00  0.00           H  
ATOM   2929  HB3 GLN   187      37.222  29.484  35.328  1.00  0.00           H  
ATOM   2930  HG2 GLN   187      36.304  31.279  33.813  1.00  0.00           H  
ATOM   2931  HG3 GLN   187      37.923  31.840  33.455  1.00  0.00           H  
ATOM   2932 HE21 GLN   187      36.477  31.117  31.373  1.00  0.00           H  
ATOM   2933 HE22 GLN   187      37.034  29.576  30.673  1.00  0.00           H  
ATOM   2934  N   VAL   188      36.294  32.873  36.282  1.00  0.00           N  
ATOM   2935  CA  VAL   188      35.160  33.608  36.912  1.00  0.00           C  
ATOM   2936  C   VAL   188      33.846  33.244  36.200  1.00  0.00           C  
ATOM   2937  O   VAL   188      33.598  33.645  35.038  1.00  0.00           O  
ATOM   2938  CB  VAL   188      35.431  35.176  36.812  1.00  0.00           C  
ATOM   2939  CG1 VAL   188      34.333  35.867  37.544  1.00  0.00           C  
ATOM   2940  CG2 VAL   188      36.715  35.577  37.564  1.00  0.00           C  
ATOM   2941  H   VAL   188      36.921  33.337  35.640  1.00  0.00           H  
ATOM   2942  HA  VAL   188      35.122  33.361  37.973  1.00  0.00           H  
ATOM   2943  HB  VAL   188      35.481  35.450  35.758  1.00  0.00           H  
ATOM   2944 HG11 VAL   188      33.390  35.551  37.096  1.00  0.00           H  
ATOM   2945 HG12 VAL   188      34.327  35.577  38.594  1.00  0.00           H  
ATOM   2946 HG13 VAL   188      34.505  36.942  37.597  1.00  0.00           H  
ATOM   2947 HG21 VAL   188      37.545  35.253  36.935  1.00  0.00           H  
ATOM   2948 HG22 VAL   188      36.619  36.644  37.765  1.00  0.00           H  
ATOM   2949 HG23 VAL   188      36.773  34.992  38.482  1.00  0.00           H  
ATOM   2950  N   GLU   189      32.980  32.446  36.820  1.00  0.00           N  
ATOM   2951  CA  GLU   189      31.660  31.942  36.260  1.00  0.00           C  
ATOM   2952  C   GLU   189      30.581  33.041  35.987  1.00  0.00           C  
ATOM   2953  O   GLU   189      29.713  32.823  35.135  1.00  0.00           O  
ATOM   2954  CB  GLU   189      31.020  31.012  37.307  1.00  0.00           C  
ATOM   2955  CG  GLU   189      29.687  30.296  37.037  1.00  0.00           C  
ATOM   2956  CD  GLU   189      29.655  29.600  35.640  1.00  0.00           C  
ATOM   2957  OE1 GLU   189      30.578  28.847  35.245  1.00  0.00           O  
ATOM   2958  OE2 GLU   189      28.488  29.667  35.083  1.00  0.00           O1-
ATOM   2959  H   GLU   189      33.131  32.114  37.762  1.00  0.00           H  
ATOM   2960  HA  GLU   189      31.775  31.445  35.297  1.00  0.00           H  
ATOM   2961  HB2 GLU   189      31.744  30.241  37.572  1.00  0.00           H  
ATOM   2962  HB3 GLU   189      30.898  31.575  38.233  1.00  0.00           H  
ATOM   2963  HG2 GLU   189      29.622  29.470  37.746  1.00  0.00           H  
ATOM   2964  HG3 GLU   189      28.944  31.084  37.162  1.00  0.00           H  
ATOM   2965  N   ALA   190      30.760  34.178  36.641  1.00  0.00           N  
ATOM   2966  CA  ALA   190      29.867  35.362  36.475  1.00  0.00           C  
ATOM   2967  C   ALA   190      30.340  36.260  35.254  1.00  0.00           C  
ATOM   2968  O   ALA   190      29.515  36.960  34.768  1.00  0.00           O  
ATOM   2969  CB  ALA   190      30.023  36.251  37.756  1.00  0.00           C  
ATOM   2970  H   ALA   190      31.343  34.083  37.460  1.00  0.00           H  
ATOM   2971  HA  ALA   190      28.809  35.213  36.259  1.00  0.00           H  
ATOM   2972  HB1 ALA   190      31.082  36.499  37.829  1.00  0.00           H  
ATOM   2973  HB2 ALA   190      29.444  37.172  37.694  1.00  0.00           H  
ATOM   2974  HB3 ALA   190      29.696  35.691  38.632  1.00  0.00           H  
ATOM   2975  N   LYS   191      31.594  36.152  34.708  1.00  0.00           N  
ATOM   2976  CA  LYS   191      32.194  36.790  33.462  1.00  0.00           C  
ATOM   2977  C   LYS   191      33.170  35.813  32.868  1.00  0.00           C  
ATOM   2978  O   LYS   191      34.358  35.978  33.150  1.00  0.00           O  
ATOM   2979  CB  LYS   191      32.867  38.136  33.890  1.00  0.00           C  
ATOM   2980  CG  LYS   191      31.822  39.116  34.491  1.00  0.00           C  
ATOM   2981  CD  LYS   191      32.480  40.555  34.690  1.00  0.00           C  
ATOM   2982  CE  LYS   191      32.644  41.366  33.377  1.00  0.00           C  
ATOM   2983  NZ  LYS   191      31.321  41.514  32.657  1.00  0.00           N1+
ATOM   2984  H   LYS   191      32.113  35.390  35.119  1.00  0.00           H  
ATOM   2985  HA  LYS   191      31.474  37.022  32.676  1.00  0.00           H  
ATOM   2986  HB2 LYS   191      33.475  38.015  34.788  1.00  0.00           H  
ATOM   2987  HB3 LYS   191      33.428  38.561  33.058  1.00  0.00           H  
ATOM   2988  HG2 LYS   191      30.928  39.148  33.868  1.00  0.00           H  
ATOM   2989  HG3 LYS   191      31.533  38.788  35.490  1.00  0.00           H  
ATOM   2990  HD2 LYS   191      31.826  41.162  35.316  1.00  0.00           H  
ATOM   2991  HD3 LYS   191      33.452  40.419  35.162  1.00  0.00           H  
ATOM   2992  HE2 LYS   191      33.100  42.329  33.608  1.00  0.00           H  
ATOM   2993  HE3 LYS   191      33.307  40.809  32.716  1.00  0.00           H  
ATOM   2994  HZ1 LYS   191      31.075  40.594  32.320  1.00  0.00           H  
ATOM   2995  HZ2 LYS   191      30.641  41.908  33.291  1.00  0.00           H  
ATOM   2996  HZ3 LYS   191      31.374  42.048  31.801  1.00  0.00           H  
ATOM   2997  N   PRO   192      32.789  34.718  32.084  1.00  0.00           N  
ATOM   2998  CA  PRO   192      33.653  33.573  31.812  1.00  0.00           C  
ATOM   2999  C   PRO   192      34.960  33.773  31.020  1.00  0.00           C  
ATOM   3000  O   PRO   192      35.743  32.855  30.929  1.00  0.00           O  
ATOM   3001  CD  PRO   192      31.396  34.340  31.836  1.00  0.00           C  
ATOM   3002  CG  PRO   192      31.383  32.845  31.916  1.00  0.00           C  
ATOM   3003  CB  PRO   192      32.736  32.485  31.288  1.00  0.00           C  
ATOM   3004  HD2 PRO   192      31.160  34.736  30.848  1.00  0.00           H  
ATOM   3005  HD3 PRO   192      30.783  34.805  32.608  1.00  0.00           H  
ATOM   3006  HG2 PRO   192      30.517  32.448  31.386  1.00  0.00           H  
ATOM   3007  HG3 PRO   192      31.324  32.583  32.972  1.00  0.00           H  
ATOM   3008  HB2 PRO   192      32.681  32.575  30.203  1.00  0.00           H  
ATOM   3009  HB3 PRO   192      32.905  31.485  31.689  1.00  0.00           H  
ATOM   3010  HA  PRO   192      34.024  33.214  32.772  1.00  0.00           H  
ATOM   3011  N   SER   193      35.210  35.004  30.631  1.00  0.00           N  
ATOM   3012  CA  SER   193      36.366  35.367  29.882  1.00  0.00           C  
ATOM   3013  C   SER   193      37.494  35.921  30.773  1.00  0.00           C  
ATOM   3014  O   SER   193      38.623  36.165  30.303  1.00  0.00           O  
ATOM   3015  CB  SER   193      35.996  36.458  28.834  1.00  0.00           C  
ATOM   3016  OG  SER   193      36.041  37.736  29.271  1.00  0.00           O  
ATOM   3017  H   SER   193      34.451  35.669  30.675  1.00  0.00           H  
ATOM   3018  HA  SER   193      36.894  34.536  29.415  1.00  0.00           H  
ATOM   3019  HB2 SER   193      36.718  36.371  28.022  1.00  0.00           H  
ATOM   3020  HB3 SER   193      34.990  36.282  28.454  1.00  0.00           H  
ATOM   3021  HG  SER   193      36.867  38.175  29.056  1.00  0.00           H  
ATOM   3022  N   VAL   194      37.181  36.163  32.045  1.00  0.00           N  
ATOM   3023  CA  VAL   194      38.074  36.626  33.086  1.00  0.00           C  
ATOM   3024  C   VAL   194      38.702  35.401  33.771  1.00  0.00           C  
ATOM   3025  O   VAL   194      37.989  34.432  34.144  1.00  0.00           O  
ATOM   3026  CB  VAL   194      37.363  37.559  33.954  1.00  0.00           C  
ATOM   3027  CG1 VAL   194      38.250  38.312  34.949  1.00  0.00           C  
ATOM   3028  CG2 VAL   194      36.575  38.692  33.262  1.00  0.00           C  
ATOM   3029  H   VAL   194      36.223  36.036  32.337  1.00  0.00           H  
ATOM   3030  HA  VAL   194      38.881  37.261  32.721  1.00  0.00           H  
ATOM   3031  HB  VAL   194      36.705  36.975  34.597  1.00  0.00           H  
ATOM   3032 HG11 VAL   194      39.072  38.855  34.485  1.00  0.00           H  
ATOM   3033 HG12 VAL   194      37.669  38.903  35.658  1.00  0.00           H  
ATOM   3034 HG13 VAL   194      38.627  37.493  35.562  1.00  0.00           H  
ATOM   3035 HG21 VAL   194      35.692  38.203  32.850  1.00  0.00           H  
ATOM   3036 HG22 VAL   194      36.296  39.462  33.982  1.00  0.00           H  
ATOM   3037 HG23 VAL   194      37.109  39.135  32.422  1.00  0.00           H  
ATOM   3038  N   TYR   195      39.977  35.523  34.172  1.00  0.00           N  
ATOM   3039  CA  TYR   195      40.735  34.752  35.171  1.00  0.00           C  
ATOM   3040  C   TYR   195      41.308  35.550  36.326  1.00  0.00           C  
ATOM   3041  O   TYR   195      41.508  36.747  36.154  1.00  0.00           O  
ATOM   3042  CB  TYR   195      41.841  34.069  34.398  1.00  0.00           C  
ATOM   3043  CG  TYR   195      41.442  33.048  33.307  1.00  0.00           C  
ATOM   3044  CD1 TYR   195      41.082  33.495  32.017  1.00  0.00           C  
ATOM   3045  CE1 TYR   195      40.502  32.549  31.107  1.00  0.00           C  
ATOM   3046  CZ  TYR   195      40.261  31.244  31.469  1.00  0.00           C  
ATOM   3047  OH  TYR   195      39.773  30.444  30.503  1.00  0.00           O  
ATOM   3048  CE2 TYR   195      40.608  30.795  32.734  1.00  0.00           C  
ATOM   3049  CD2 TYR   195      41.230  31.660  33.623  1.00  0.00           C  
ATOM   3050  H   TYR   195      40.476  36.307  33.775  1.00  0.00           H  
ATOM   3051  HA  TYR   195      40.031  33.997  35.522  1.00  0.00           H  
ATOM   3052  HB2 TYR   195      42.462  34.847  33.953  1.00  0.00           H  
ATOM   3053  HB3 TYR   195      42.452  33.517  35.112  1.00  0.00           H  
ATOM   3054  HD1 TYR   195      41.257  34.518  31.718  1.00  0.00           H  
ATOM   3055  HE1 TYR   195      40.224  32.841  30.105  1.00  0.00           H  
ATOM   3056  HH  TYR   195      39.967  30.644  29.585  1.00  0.00           H  
ATOM   3057  HE2 TYR   195      40.370  29.774  32.997  1.00  0.00           H  
ATOM   3058  HD2 TYR   195      41.409  31.299  34.626  1.00  0.00           H  
ATOM   3059  N   PHE   196      41.410  34.941  37.491  1.00  0.00           N  
ATOM   3060  CA  PHE   196      42.240  35.294  38.577  1.00  0.00           C  
ATOM   3061  C   PHE   196      43.691  34.915  38.275  1.00  0.00           C  
ATOM   3062  O   PHE   196      43.996  33.828  37.791  1.00  0.00           O  
ATOM   3063  CB  PHE   196      41.894  34.472  39.891  1.00  0.00           C  
ATOM   3064  CG  PHE   196      40.576  34.941  40.574  1.00  0.00           C  
ATOM   3065  CD1 PHE   196      39.794  35.996  40.085  1.00  0.00           C  
ATOM   3066  CE1 PHE   196      38.732  36.446  40.881  1.00  0.00           C  
ATOM   3067  CZ  PHE   196      38.363  35.755  42.054  1.00  0.00           C  
ATOM   3068  CE2 PHE   196      39.058  34.628  42.488  1.00  0.00           C  
ATOM   3069  CD2 PHE   196      40.168  34.242  41.727  1.00  0.00           C  
ATOM   3070  H   PHE   196      41.032  34.015  37.352  1.00  0.00           H  
ATOM   3071  HA  PHE   196      42.316  36.373  38.710  1.00  0.00           H  
ATOM   3072  HB2 PHE   196      41.790  33.420  39.625  1.00  0.00           H  
ATOM   3073  HB3 PHE   196      42.702  34.587  40.613  1.00  0.00           H  
ATOM   3074  HD1 PHE   196      40.000  36.514  39.161  1.00  0.00           H  
ATOM   3075  HE1 PHE   196      38.085  37.237  40.532  1.00  0.00           H  
ATOM   3076  HZ  PHE   196      37.473  36.090  42.567  1.00  0.00           H  
ATOM   3077  HE2 PHE   196      38.816  34.054  43.370  1.00  0.00           H  
ATOM   3078  HD2 PHE   196      40.759  33.385  42.013  1.00  0.00           H  
ATOM   3079  N   ILE   197      44.609  35.769  38.601  1.00  0.00           N  
ATOM   3080  CA  ILE   197      46.110  35.566  38.427  1.00  0.00           C  
ATOM   3081  C   ILE   197      46.917  35.695  39.707  1.00  0.00           C  
ATOM   3082  O   ILE   197      46.459  36.422  40.546  1.00  0.00           O  
ATOM   3083  CB  ILE   197      46.682  36.479  37.344  1.00  0.00           C  
ATOM   3084  CG2 ILE   197      48.219  36.697  37.361  1.00  0.00           C  
ATOM   3085  CG1 ILE   197      46.343  35.935  35.917  1.00  0.00           C  
ATOM   3086  CD1 ILE   197      44.865  36.058  35.366  1.00  0.00           C  
ATOM   3087  H   ILE   197      44.282  36.614  39.047  1.00  0.00           H  
ATOM   3088  HA  ILE   197      46.284  34.542  38.097  1.00  0.00           H  
ATOM   3089  HB  ILE   197      46.299  37.484  37.519  1.00  0.00           H  
ATOM   3090 HG21 ILE   197      48.638  35.699  37.235  1.00  0.00           H  
ATOM   3091 HG22 ILE   197      48.596  37.196  36.469  1.00  0.00           H  
ATOM   3092 HG23 ILE   197      48.545  37.246  38.244  1.00  0.00           H  
ATOM   3093 HG12 ILE   197      46.935  36.479  35.181  1.00  0.00           H  
ATOM   3094 HG13 ILE   197      46.708  34.913  35.819  1.00  0.00           H  
ATOM   3095 HD11 ILE   197      44.994  35.787  34.319  1.00  0.00           H  
ATOM   3096 HD12 ILE   197      44.137  35.413  35.858  1.00  0.00           H  
ATOM   3097 HD13 ILE   197      44.483  37.076  35.444  1.00  0.00           H  
ATOM   3098  N   LYS   198      48.042  35.012  39.912  1.00  0.00           N  
ATOM   3099  CA  LYS   198      48.958  35.108  41.078  1.00  0.00           C  
ATOM   3100  C   LYS   198      50.387  35.236  40.482  1.00  0.00           C  
ATOM   3101  O   LYS   198      50.935  34.303  39.814  1.00  0.00           O  
ATOM   3102  CB  LYS   198      48.779  33.837  41.971  1.00  0.00           C  
ATOM   3103  CG  LYS   198      49.638  33.851  43.216  1.00  0.00           C  
ATOM   3104  CD  LYS   198      49.518  35.142  44.064  1.00  0.00           C  
ATOM   3105  CE  LYS   198      50.373  35.014  45.293  1.00  0.00           C  
ATOM   3106  NZ  LYS   198      51.787  35.166  45.074  1.00  0.00           N1+
ATOM   3107  H   LYS   198      48.360  34.381  39.189  1.00  0.00           H  
ATOM   3108  HA  LYS   198      48.714  36.072  41.524  1.00  0.00           H  
ATOM   3109  HB2 LYS   198      47.748  33.577  42.212  1.00  0.00           H  
ATOM   3110  HB3 LYS   198      49.109  32.999  41.358  1.00  0.00           H  
ATOM   3111  HG2 LYS   198      49.470  32.962  43.825  1.00  0.00           H  
ATOM   3112  HG3 LYS   198      50.661  33.837  42.839  1.00  0.00           H  
ATOM   3113  HD2 LYS   198      49.770  36.061  43.535  1.00  0.00           H  
ATOM   3114  HD3 LYS   198      48.481  35.135  44.400  1.00  0.00           H  
ATOM   3115  HE2 LYS   198      50.044  35.750  46.027  1.00  0.00           H  
ATOM   3116  HE3 LYS   198      50.209  34.099  45.863  1.00  0.00           H  
ATOM   3117  HZ1 LYS   198      52.192  34.389  44.572  1.00  0.00           H  
ATOM   3118  HZ2 LYS   198      51.960  36.045  44.607  1.00  0.00           H  
ATOM   3119  HZ3 LYS   198      52.224  35.046  45.976  1.00  0.00           H  
ATOM   3120  N   PHE   199      50.969  36.379  40.696  1.00  0.00           N  
ATOM   3121  CA  PHE   199      52.383  36.562  40.565  1.00  0.00           C  
ATOM   3122  C   PHE   199      53.223  36.129  41.738  1.00  0.00           C  
ATOM   3123  O   PHE   199      52.799  36.191  42.890  1.00  0.00           O  
ATOM   3124  CB  PHE   199      52.606  38.057  40.235  1.00  0.00           C  
ATOM   3125  CG  PHE   199      51.958  38.604  38.988  1.00  0.00           C  
ATOM   3126  CD1 PHE   199      51.296  39.860  39.025  1.00  0.00           C  
ATOM   3127  CE1 PHE   199      50.917  40.463  37.828  1.00  0.00           C  
ATOM   3128  CZ  PHE   199      51.005  39.742  36.625  1.00  0.00           C  
ATOM   3129  CE2 PHE   199      51.690  38.517  36.589  1.00  0.00           C  
ATOM   3130  CD2 PHE   199      52.096  37.939  37.767  1.00  0.00           C  
ATOM   3131  H   PHE   199      50.639  37.110  41.310  1.00  0.00           H  
ATOM   3132  HA  PHE   199      52.615  35.919  39.716  1.00  0.00           H  
ATOM   3133  HB2 PHE   199      52.348  38.706  41.072  1.00  0.00           H  
ATOM   3134  HB3 PHE   199      53.658  38.269  40.049  1.00  0.00           H  
ATOM   3135  HD1 PHE   199      51.156  40.461  39.911  1.00  0.00           H  
ATOM   3136  HE1 PHE   199      50.453  41.438  37.841  1.00  0.00           H  
ATOM   3137  HZ  PHE   199      50.476  40.072  35.743  1.00  0.00           H  
ATOM   3138  HE2 PHE   199      51.890  37.988  35.669  1.00  0.00           H  
ATOM   3139  HD2 PHE   199      52.607  36.987  37.777  1.00  0.00           H  
ATOM   3140  N   ASP   200      54.517  35.760  41.459  1.00  0.00           N  
ATOM   3141  CA  ASP   200      55.496  35.294  42.405  1.00  0.00           C  
ATOM   3142  C   ASP   200      56.137  36.357  43.390  1.00  0.00           C  
ATOM   3143  O   ASP   200      56.837  36.046  44.345  1.00  0.00           O  
ATOM   3144  CB  ASP   200      56.481  34.459  41.623  1.00  0.00           C  
ATOM   3145  CG  ASP   200      55.968  33.292  40.699  1.00  0.00           C  
ATOM   3146  OD1 ASP   200      55.002  32.550  41.074  1.00  0.00           O  
ATOM   3147  OD2 ASP   200      56.671  33.047  39.742  1.00  0.00           O1-
ATOM   3148  H   ASP   200      54.889  35.755  40.520  1.00  0.00           H  
ATOM   3149  HA  ASP   200      55.071  34.543  43.071  1.00  0.00           H  
ATOM   3150  HB2 ASP   200      57.049  35.069  40.920  1.00  0.00           H  
ATOM   3151  HB3 ASP   200      57.218  34.045  42.311  1.00  0.00           H  
ATOM   3152  N   ASP   201      55.879  37.604  43.105  1.00  0.00           N  
ATOM   3153  CA  ASP   201      56.583  38.790  43.624  1.00  0.00           C  
ATOM   3154  C   ASP   201      55.662  39.567  44.572  1.00  0.00           C  
ATOM   3155  O   ASP   201      56.146  40.028  45.598  1.00  0.00           O  
ATOM   3156  CB  ASP   201      57.264  39.630  42.528  1.00  0.00           C  
ATOM   3157  CG  ASP   201      56.362  40.228  41.521  1.00  0.00           C  
ATOM   3158  OD1 ASP   201      56.929  40.908  40.666  1.00  0.00           O  
ATOM   3159  OD2 ASP   201      55.138  40.109  41.548  1.00  0.00           O1-
ATOM   3160  H   ASP   201      55.374  37.635  42.231  1.00  0.00           H  
ATOM   3161  HA  ASP   201      57.467  38.568  44.223  1.00  0.00           H  
ATOM   3162  HB2 ASP   201      57.841  40.430  42.990  1.00  0.00           H  
ATOM   3163  HB3 ASP   201      57.940  38.986  41.964  1.00  0.00           H  
ATOM   3164  N   ASP   202      54.347  39.563  44.408  1.00  0.00           N  
ATOM   3165  CA  ASP   202      53.278  40.154  45.230  1.00  0.00           C  
ATOM   3166  C   ASP   202      52.208  39.017  45.730  1.00  0.00           C  
ATOM   3167  O   ASP   202      51.729  38.219  44.923  1.00  0.00           O  
ATOM   3168  CB  ASP   202      52.647  41.365  44.502  1.00  0.00           C  
ATOM   3169  CG  ASP   202      51.558  42.177  45.289  1.00  0.00           C  
ATOM   3170  OD1 ASP   202      51.042  43.156  44.729  1.00  0.00           O  
ATOM   3171  OD2 ASP   202      51.285  41.935  46.468  1.00  0.00           O1-
ATOM   3172  H   ASP   202      54.073  39.099  43.554  1.00  0.00           H  
ATOM   3173  HA  ASP   202      53.720  40.623  46.109  1.00  0.00           H  
ATOM   3174  HB2 ASP   202      53.488  41.995  44.213  1.00  0.00           H  
ATOM   3175  HB3 ASP   202      52.261  41.134  43.509  1.00  0.00           H  
ATOM   3176  N   PHE   203      51.802  39.136  46.997  1.00  0.00           N  
ATOM   3177  CA  PHE   203      50.771  38.269  47.577  1.00  0.00           C  
ATOM   3178  C   PHE   203      49.378  38.829  47.426  1.00  0.00           C  
ATOM   3179  O   PHE   203      48.416  38.068  47.582  1.00  0.00           O  
ATOM   3180  CB  PHE   203      50.936  38.041  49.089  1.00  0.00           C  
ATOM   3181  CG  PHE   203      50.876  39.180  50.051  1.00  0.00           C  
ATOM   3182  CD1 PHE   203      51.137  40.529  49.690  1.00  0.00           C  
ATOM   3183  CE1 PHE   203      51.287  41.561  50.652  1.00  0.00           C  
ATOM   3184  CZ  PHE   203      51.062  41.264  51.996  1.00  0.00           C  
ATOM   3185  CE2 PHE   203      50.577  39.999  52.383  1.00  0.00           C  
ATOM   3186  CD2 PHE   203      50.486  39.036  51.423  1.00  0.00           C  
ATOM   3187  H   PHE   203      52.362  39.653  47.661  1.00  0.00           H  
ATOM   3188  HA  PHE   203      50.822  37.320  47.043  1.00  0.00           H  
ATOM   3189  HB2 PHE   203      50.238  37.279  49.435  1.00  0.00           H  
ATOM   3190  HB3 PHE   203      51.919  37.592  49.231  1.00  0.00           H  
ATOM   3191  HD1 PHE   203      51.360  40.847  48.682  1.00  0.00           H  
ATOM   3192  HE1 PHE   203      51.550  42.545  50.291  1.00  0.00           H  
ATOM   3193  HZ  PHE   203      51.306  42.021  52.728  1.00  0.00           H  
ATOM   3194  HE2 PHE   203      50.433  39.808  53.436  1.00  0.00           H  
ATOM   3195  HD2 PHE   203      50.302  38.008  51.696  1.00  0.00           H  
ATOM   3196  N   HIS   204      49.091  40.058  46.960  1.00  0.00           N  
ATOM   3197  CA  HIS   204      47.716  40.422  46.518  1.00  0.00           C  
ATOM   3198  C   HIS   204      47.225  39.511  45.418  1.00  0.00           C  
ATOM   3199  O   HIS   204      48.005  38.966  44.643  1.00  0.00           O  
ATOM   3200  CB  HIS   204      47.538  41.844  46.016  1.00  0.00           C  
ATOM   3201  CG  HIS   204      47.916  42.908  47.025  1.00  0.00           C  
ATOM   3202  ND1 HIS   204      49.208  43.271  47.314  1.00  0.00           N1+
ATOM   3203  CE1 HIS   204      49.208  44.373  48.104  1.00  0.00           C  
ATOM   3204  NE2 HIS   204      47.927  44.634  48.435  1.00  0.00           N  
ATOM   3205  CD2 HIS   204      47.120  43.782  47.707  1.00  0.00           C  
ATOM   3206  H   HIS   204      49.819  40.549  46.460  1.00  0.00           H  
ATOM   3207  HA  HIS   204      46.988  40.155  47.284  1.00  0.00           H  
ATOM   3208  HB2 HIS   204      48.209  41.934  45.161  1.00  0.00           H  
ATOM   3209  HB3 HIS   204      46.484  42.042  45.824  1.00  0.00           H  
ATOM   3210  HD1 HIS   204      50.044  42.878  46.905  1.00  0.00           H  
ATOM   3211  HE1 HIS   204      50.127  44.802  48.475  1.00  0.00           H  
ATOM   3212  HE2 HIS   204      47.702  45.381  49.076  1.00  0.00           H  
ATOM   3213  HD2 HIS   204      46.041  43.821  47.722  1.00  0.00           H  
ATOM   3214  N   ILE   205      45.942  39.417  45.176  1.00  0.00           N  
ATOM   3215  CA  ILE   205      45.446  38.728  43.918  1.00  0.00           C  
ATOM   3216  C   ILE   205      45.117  39.729  42.805  1.00  0.00           C  
ATOM   3217  O   ILE   205      44.558  40.793  43.018  1.00  0.00           O  
ATOM   3218  CB  ILE   205      44.192  37.787  44.205  1.00  0.00           C  
ATOM   3219  CG2 ILE   205      43.634  37.077  42.948  1.00  0.00           C  
ATOM   3220  CG1 ILE   205      44.513  36.703  45.306  1.00  0.00           C  
ATOM   3221  CD1 ILE   205      45.328  35.552  44.773  1.00  0.00           C  
ATOM   3222  H   ILE   205      45.298  39.834  45.833  1.00  0.00           H  
ATOM   3223  HA  ILE   205      46.162  38.024  43.495  1.00  0.00           H  
ATOM   3224  HB  ILE   205      43.367  38.337  44.659  1.00  0.00           H  
ATOM   3225 HG21 ILE   205      42.940  36.292  43.248  1.00  0.00           H  
ATOM   3226 HG22 ILE   205      43.060  37.807  42.378  1.00  0.00           H  
ATOM   3227 HG23 ILE   205      44.310  36.653  42.205  1.00  0.00           H  
ATOM   3228 HG12 ILE   205      44.969  37.126  46.201  1.00  0.00           H  
ATOM   3229 HG13 ILE   205      43.543  36.328  45.630  1.00  0.00           H  
ATOM   3230 HD11 ILE   205      45.782  34.979  45.582  1.00  0.00           H  
ATOM   3231 HD12 ILE   205      44.711  34.828  44.241  1.00  0.00           H  
ATOM   3232 HD13 ILE   205      46.143  35.900  44.139  1.00  0.00           H  
ATOM   3233  N   TYR   206      45.272  39.263  41.553  1.00  0.00           N  
ATOM   3234  CA  TYR   206      45.107  40.002  40.412  1.00  0.00           C  
ATOM   3235  C   TYR   206      44.050  39.353  39.578  1.00  0.00           C  
ATOM   3236  O   TYR   206      43.788  38.135  39.715  1.00  0.00           O  
ATOM   3237  CB  TYR   206      46.455  40.050  39.661  1.00  0.00           C  
ATOM   3238  CG  TYR   206      47.561  40.831  40.336  1.00  0.00           C  
ATOM   3239  CD1 TYR   206      48.303  40.224  41.396  1.00  0.00           C  
ATOM   3240  CE1 TYR   206      49.322  41.007  42.002  1.00  0.00           C  
ATOM   3241  CZ  TYR   206      49.588  42.267  41.547  1.00  0.00           C  
ATOM   3242  OH  TYR   206      50.629  42.994  42.066  1.00  0.00           O  
ATOM   3243  CE2 TYR   206      48.841  42.877  40.537  1.00  0.00           C  
ATOM   3244  CD2 TYR   206      47.825  42.178  39.916  1.00  0.00           C  
ATOM   3245  H   TYR   206      45.640  38.328  41.447  1.00  0.00           H  
ATOM   3246  HA  TYR   206      44.877  41.043  40.638  1.00  0.00           H  
ATOM   3247  HB2 TYR   206      46.859  39.081  39.369  1.00  0.00           H  
ATOM   3248  HB3 TYR   206      46.207  40.515  38.707  1.00  0.00           H  
ATOM   3249  HD1 TYR   206      47.998  39.283  41.829  1.00  0.00           H  
ATOM   3250  HE1 TYR   206      49.830  40.470  42.790  1.00  0.00           H  
ATOM   3251  HH  TYR   206      50.523  43.122  43.012  1.00  0.00           H  
ATOM   3252  HE2 TYR   206      49.157  43.808  40.091  1.00  0.00           H  
ATOM   3253  HD2 TYR   206      47.373  42.686  39.077  1.00  0.00           H  
ATOM   3254  N   VAL   207      43.423  40.075  38.672  1.00  0.00           N  
ATOM   3255  CA  VAL   207      42.257  39.652  37.787  1.00  0.00           C  
ATOM   3256  C   VAL   207      42.544  40.327  36.465  1.00  0.00           C  
ATOM   3257  O   VAL   207      43.025  41.449  36.341  1.00  0.00           O  
ATOM   3258  CB  VAL   207      40.956  40.291  38.227  1.00  0.00           C  
ATOM   3259  CG1 VAL   207      39.746  39.627  37.642  1.00  0.00           C  
ATOM   3260  CG2 VAL   207      40.901  40.188  39.794  1.00  0.00           C  
ATOM   3261  H   VAL   207      43.664  41.044  38.520  1.00  0.00           H  
ATOM   3262  HA  VAL   207      42.149  38.570  37.718  1.00  0.00           H  
ATOM   3263  HB  VAL   207      40.978  41.344  37.947  1.00  0.00           H  
ATOM   3264 HG11 VAL   207      39.768  38.577  37.934  1.00  0.00           H  
ATOM   3265 HG12 VAL   207      38.850  40.067  38.080  1.00  0.00           H  
ATOM   3266 HG13 VAL   207      39.749  39.567  36.554  1.00  0.00           H  
ATOM   3267 HG21 VAL   207      40.983  39.216  40.281  1.00  0.00           H  
ATOM   3268 HG22 VAL   207      41.670  40.864  40.168  1.00  0.00           H  
ATOM   3269 HG23 VAL   207      39.971  40.565  40.220  1.00  0.00           H  
ATOM   3270  N   TYR   208      42.382  39.552  35.349  1.00  0.00           N  
ATOM   3271  CA  TYR   208      42.566  40.033  33.977  1.00  0.00           C  
ATOM   3272  C   TYR   208      41.563  39.270  33.067  1.00  0.00           C  
ATOM   3273  O   TYR   208      41.291  38.074  33.292  1.00  0.00           O  
ATOM   3274  CB  TYR   208      44.015  39.706  33.454  1.00  0.00           C  
ATOM   3275  CG  TYR   208      45.105  40.572  34.215  1.00  0.00           C  
ATOM   3276  CD1 TYR   208      45.206  41.913  33.886  1.00  0.00           C  
ATOM   3277  CE1 TYR   208      46.104  42.712  34.606  1.00  0.00           C  
ATOM   3278  CZ  TYR   208      47.015  42.137  35.498  1.00  0.00           C  
ATOM   3279  OH  TYR   208      48.014  42.832  36.094  1.00  0.00           O  
ATOM   3280  CE2 TYR   208      46.932  40.735  35.728  1.00  0.00           C  
ATOM   3281  CD2 TYR   208      46.032  39.920  35.078  1.00  0.00           C  
ATOM   3282  H   TYR   208      42.133  38.575  35.409  1.00  0.00           H  
ATOM   3283  HA  TYR   208      42.275  41.082  33.936  1.00  0.00           H  
ATOM   3284  HB2 TYR   208      44.010  38.617  33.418  1.00  0.00           H  
ATOM   3285  HB3 TYR   208      44.044  39.995  32.403  1.00  0.00           H  
ATOM   3286  HD1 TYR   208      44.406  42.394  33.344  1.00  0.00           H  
ATOM   3287  HE1 TYR   208      46.166  43.756  34.339  1.00  0.00           H  
ATOM   3288  HH  TYR   208      48.234  43.627  35.603  1.00  0.00           H  
ATOM   3289  HE2 TYR   208      47.671  40.369  36.425  1.00  0.00           H  
ATOM   3290  HD2 TYR   208      46.094  38.843  35.130  1.00  0.00           H  
ATOM   3291  N   ASP   209      41.148  39.932  32.022  1.00  0.00           N  
ATOM   3292  CA  ASP   209      40.315  39.407  30.979  1.00  0.00           C  
ATOM   3293  C   ASP   209      41.194  38.821  29.816  1.00  0.00           C  
ATOM   3294  O   ASP   209      42.084  39.409  29.254  1.00  0.00           O  
ATOM   3295  CB  ASP   209      39.345  40.455  30.476  1.00  0.00           C  
ATOM   3296  CG  ASP   209      38.391  40.005  29.364  1.00  0.00           C  
ATOM   3297  OD1 ASP   209      38.410  38.807  28.970  1.00  0.00           O  
ATOM   3298  OD2 ASP   209      37.569  40.862  28.902  1.00  0.00           O1-
ATOM   3299  H   ASP   209      41.273  40.931  31.944  1.00  0.00           H  
ATOM   3300  HA  ASP   209      39.704  38.602  31.387  1.00  0.00           H  
ATOM   3301  HB2 ASP   209      38.815  40.954  31.287  1.00  0.00           H  
ATOM   3302  HB3 ASP   209      39.968  41.250  30.065  1.00  0.00           H  
ATOM   3303  N   LEU   210      40.977  37.517  29.559  1.00  0.00           N  
ATOM   3304  CA  LEU   210      41.844  36.705  28.609  1.00  0.00           C  
ATOM   3305  C   LEU   210      41.173  35.971  27.465  1.00  0.00           C  
ATOM   3306  O   LEU   210      41.875  35.510  26.542  1.00  0.00           O  
ATOM   3307  CB  LEU   210      42.729  35.716  29.412  1.00  0.00           C  
ATOM   3308  CG  LEU   210      43.631  36.416  30.485  1.00  0.00           C  
ATOM   3309  CD1 LEU   210      44.374  35.333  31.239  1.00  0.00           C  
ATOM   3310  CD2 LEU   210      44.749  37.197  29.806  1.00  0.00           C  
ATOM   3311  H   LEU   210      40.280  36.945  30.014  1.00  0.00           H  
ATOM   3312  HA  LEU   210      42.452  37.429  28.068  1.00  0.00           H  
ATOM   3313  HB2 LEU   210      41.981  35.095  29.906  1.00  0.00           H  
ATOM   3314  HB3 LEU   210      43.266  35.127  28.669  1.00  0.00           H  
ATOM   3315  HG  LEU   210      43.084  37.087  31.148  1.00  0.00           H  
ATOM   3316 HD11 LEU   210      43.698  34.604  31.689  1.00  0.00           H  
ATOM   3317 HD12 LEU   210      45.137  34.849  30.630  1.00  0.00           H  
ATOM   3318 HD13 LEU   210      45.013  35.750  32.017  1.00  0.00           H  
ATOM   3319 HD21 LEU   210      44.428  37.902  29.040  1.00  0.00           H  
ATOM   3320 HD22 LEU   210      45.240  37.663  30.660  1.00  0.00           H  
ATOM   3321 HD23 LEU   210      45.468  36.518  29.348  1.00  0.00           H  
ATOM   3322  N   VAL   211      39.831  35.938  27.392  1.00  0.00           N  
ATOM   3323  CA  VAL   211      39.079  35.444  26.243  1.00  0.00           C  
ATOM   3324  C   VAL   211      38.508  36.522  25.368  1.00  0.00           C  
ATOM   3325  O   VAL   211      38.294  36.250  24.209  1.00  0.00           O  
ATOM   3326  CB  VAL   211      38.106  34.249  26.537  1.00  0.00           C  
ATOM   3327  CG1 VAL   211      37.205  33.600  25.457  1.00  0.00           C  
ATOM   3328  CG2 VAL   211      38.973  33.088  27.052  1.00  0.00           C  
ATOM   3329  H   VAL   211      39.292  36.289  28.171  1.00  0.00           H  
ATOM   3330  HA  VAL   211      39.897  35.062  25.633  1.00  0.00           H  
ATOM   3331  HB  VAL   211      37.524  34.575  27.399  1.00  0.00           H  
ATOM   3332 HG11 VAL   211      36.880  32.570  25.608  1.00  0.00           H  
ATOM   3333 HG12 VAL   211      36.315  34.190  25.240  1.00  0.00           H  
ATOM   3334 HG13 VAL   211      37.630  33.619  24.453  1.00  0.00           H  
ATOM   3335 HG21 VAL   211      38.393  32.199  27.298  1.00  0.00           H  
ATOM   3336 HG22 VAL   211      39.636  32.793  26.239  1.00  0.00           H  
ATOM   3337 HG23 VAL   211      39.559  33.382  27.923  1.00  0.00           H  
ATOM   3338  N   LYS   212      38.306  37.775  25.855  1.00  0.00           N  
ATOM   3339  CA  LYS   212      37.541  38.817  25.083  1.00  0.00           C  
ATOM   3340  C   LYS   212      38.450  40.037  24.677  1.00  0.00           C  
ATOM   3341  O   LYS   212      39.321  40.420  25.453  1.00  0.00           O  
ATOM   3342  CB  LYS   212      36.291  39.277  25.857  1.00  0.00           C  
ATOM   3343  CG  LYS   212      35.190  38.233  25.870  1.00  0.00           C  
ATOM   3344  CD  LYS   212      33.862  38.754  26.582  1.00  0.00           C  
ATOM   3345  CE  LYS   212      32.767  37.680  26.696  1.00  0.00           C  
ATOM   3346  NZ  LYS   212      32.257  37.382  25.362  1.00  0.00           N1+
ATOM   3347  H   LYS   212      38.629  37.999  26.786  1.00  0.00           H  
ATOM   3348  HA  LYS   212      37.128  38.411  24.159  1.00  0.00           H  
ATOM   3349  HB2 LYS   212      36.489  39.439  26.917  1.00  0.00           H  
ATOM   3350  HB3 LYS   212      35.852  40.187  25.445  1.00  0.00           H  
ATOM   3351  HG2 LYS   212      34.895  37.994  24.848  1.00  0.00           H  
ATOM   3352  HG3 LYS   212      35.534  37.277  26.263  1.00  0.00           H  
ATOM   3353  HD2 LYS   212      34.151  38.996  27.605  1.00  0.00           H  
ATOM   3354  HD3 LYS   212      33.468  39.609  26.033  1.00  0.00           H  
ATOM   3355  HE2 LYS   212      33.285  36.834  27.148  1.00  0.00           H  
ATOM   3356  HE3 LYS   212      32.031  38.058  27.405  1.00  0.00           H  
ATOM   3357  HZ1 LYS   212      33.036  37.207  24.742  1.00  0.00           H  
ATOM   3358  HZ2 LYS   212      31.752  36.508  25.332  1.00  0.00           H  
ATOM   3359  HZ3 LYS   212      31.671  38.126  25.012  1.00  0.00           H  
ATOM   3360  N   NME   213      38.141  40.693  23.579  1.00  0.00           N  
ATOM   3361  C   NME   213      38.821  41.787  22.853  1.00  0.00           C  
ATOM   3362  H   NME   213      37.205  40.463  23.277  1.00  0.00           H  
ATOM   3363  H1  NME   213      39.553  41.421  22.133  1.00  0.00           H  
ATOM   3364  H2  NME   213      38.081  42.365  22.300  1.00  0.00           H  
ATOM   3365  H3  NME   213      39.324  42.529  23.472  1.00  0.00           H  
TER    3366      NME   213
CONECT 3361 3363 3364 3365
CONECT 3363 3361
CONECT 3364 3361
CONECT 3365 3361
END   
