# Supplementary material for: Exploring Aromatic Cage Flexibility Using Cosolvent Molecular Dynamics Simulations—An In-Silico Case Study of Tudor Domains
Source: J Chem Inf Model. 2024 May 21;64(11):4553–69. doi: 10.1021/acs.jcim.4c00298 (PMC11167732; doi:10.1021/acs.jcim.4c00298)
Supplement: Supplementary file 2 — ci4c00298_si_002.zip [file ci4c00298_si_002.zip › SPIN1/cluster_representatives/domain1/02_TEA_rep_c0.pdb]

TITLE     rep04.c0
REMARK   4      COMPLIES WITH FORMAT V. 3.0, 1-DEC-2006
REMARK 888
REMARK 888 WRITTEN BY MAESTRO (A PRODUCT OF SCHRODINGER, LLC)
ATOM      1  CH3 ACE     1      38.569  20.211  58.349  1.00  0.00           C  
ATOM      2  C   ACE     1      39.551  19.562  59.305  1.00  0.00           C  
ATOM      3  O   ACE     1      40.152  20.244  60.105  1.00  0.00           O  
ATOM      4  H1  ACE     1      38.515  21.256  58.654  1.00  0.00           H  
ATOM      5  H2  ACE     1      38.847  19.994  57.318  1.00  0.00           H  
ATOM      6  H3  ACE     1      37.561  19.885  58.603  1.00  0.00           H  
ATOM      7  N   ARG     2      39.639  18.204  59.264  1.00  0.00           N  
ATOM      8  CA  ARG     2      40.750  17.458  59.868  1.00  0.00           C  
ATOM      9  C   ARG     2      42.136  17.974  59.555  1.00  0.00           C  
ATOM     10  O   ARG     2      43.022  18.044  60.394  1.00  0.00           O  
ATOM     11  CB  ARG     2      40.602  15.952  59.550  1.00  0.00           C  
ATOM     12  CG  ARG     2      39.454  15.260  60.381  1.00  0.00           C  
ATOM     13  CD  ARG     2      39.375  13.769  59.849  1.00  0.00           C  
ATOM     14  NE  ARG     2      38.251  12.917  60.426  1.00  0.00           N  
ATOM     15  CZ  ARG     2      38.209  12.453  61.615  1.00  0.00           C  
ATOM     16  NH1 ARG     2      39.218  12.583  62.455  1.00  0.00           N  
ATOM     17  NH2 ARG     2      37.169  11.844  62.026  1.00  0.00           N1+
ATOM     18  H   ARG     2      39.018  17.827  58.563  1.00  0.00           H  
ATOM     19  HA  ARG     2      40.635  17.589  60.944  1.00  0.00           H  
ATOM     20  HB2 ARG     2      40.376  15.884  58.486  1.00  0.00           H  
ATOM     21  HB3 ARG     2      41.517  15.461  59.881  1.00  0.00           H  
ATOM     22  HG2 ARG     2      39.652  15.303  61.452  1.00  0.00           H  
ATOM     23  HG3 ARG     2      38.511  15.756  60.149  1.00  0.00           H  
ATOM     24  HD2 ARG     2      39.061  13.834  58.807  1.00  0.00           H  
ATOM     25  HD3 ARG     2      40.273  13.178  60.029  1.00  0.00           H  
ATOM     26  HE  ARG     2      37.487  12.617  59.838  1.00  0.00           H  
ATOM     27 HH11 ARG     2      40.093  13.062  62.299  1.00  0.00           H  
ATOM     28 HH12 ARG     2      39.140  12.186  63.380  1.00  0.00           H  
ATOM     29 HH21 ARG     2      36.398  11.870  61.375  1.00  0.00           H  
ATOM     30 HH22 ARG     2      37.047  11.651  63.010  1.00  0.00           H  
ATOM     31  N   ARG     3      42.207  18.466  58.328  1.00  0.00           N  
ATOM     32  CA  ARG     3      43.458  18.926  57.702  1.00  0.00           C  
ATOM     33  C   ARG     3      43.297  20.254  57.039  1.00  0.00           C  
ATOM     34  O   ARG     3      44.297  20.982  57.117  1.00  0.00           O  
ATOM     35  CB  ARG     3      43.716  17.764  56.716  1.00  0.00           C  
ATOM     36  CG  ARG     3      44.936  17.922  55.745  1.00  0.00           C  
ATOM     37  CD  ARG     3      46.207  18.282  56.507  1.00  0.00           C  
ATOM     38  NE  ARG     3      46.578  17.391  57.590  1.00  0.00           N  
ATOM     39  CZ  ARG     3      47.010  16.183  57.455  1.00  0.00           C  
ATOM     40  NH1 ARG     3      47.291  15.651  56.292  1.00  0.00           N  
ATOM     41  NH2 ARG     3      47.357  15.401  58.445  1.00  0.00           N1+
ATOM     42  H   ARG     3      41.355  18.331  57.803  1.00  0.00           H  
ATOM     43  HA  ARG     3      44.219  19.036  58.476  1.00  0.00           H  
ATOM     44  HB2 ARG     3      43.913  16.821  57.225  1.00  0.00           H  
ATOM     45  HB3 ARG     3      42.908  17.661  55.992  1.00  0.00           H  
ATOM     46  HG2 ARG     3      45.000  16.988  55.187  1.00  0.00           H  
ATOM     47  HG3 ARG     3      44.627  18.646  54.992  1.00  0.00           H  
ATOM     48  HD2 ARG     3      47.047  18.371  55.818  1.00  0.00           H  
ATOM     49  HD3 ARG     3      46.070  19.315  56.826  1.00  0.00           H  
ATOM     50  HE  ARG     3      46.674  17.792  58.512  1.00  0.00           H  
ATOM     51 HH11 ARG     3      47.155  16.198  55.454  1.00  0.00           H  
ATOM     52 HH12 ARG     3      47.512  14.667  56.232  1.00  0.00           H  
ATOM     53 HH21 ARG     3      47.520  15.738  59.383  1.00  0.00           H  
ATOM     54 HH22 ARG     3      47.806  14.514  58.263  1.00  0.00           H  
ATOM     55  N   ASN     4      42.136  20.574  56.532  1.00  0.00           N  
ATOM     56  CA  ASN     4      41.843  21.761  55.758  1.00  0.00           C  
ATOM     57  C   ASN     4      41.582  23.059  56.552  1.00  0.00           C  
ATOM     58  O   ASN     4      40.675  23.127  57.405  1.00  0.00           O  
ATOM     59  CB  ASN     4      40.524  21.511  55.013  1.00  0.00           C  
ATOM     60  CG  ASN     4      40.486  22.371  53.752  1.00  0.00           C  
ATOM     61  OD1 ASN     4      41.198  23.362  53.561  1.00  0.00           O  
ATOM     62  ND2 ASN     4      39.623  21.887  52.892  1.00  0.00           N  
ATOM     63  H   ASN     4      41.499  19.803  56.391  1.00  0.00           H  
ATOM     64  HA  ASN     4      42.625  21.796  55.000  1.00  0.00           H  
ATOM     65  HB2 ASN     4      40.452  20.479  54.671  1.00  0.00           H  
ATOM     66  HB3 ASN     4      39.693  21.884  55.611  1.00  0.00           H  
ATOM     67 HD21 ASN     4      39.188  20.993  53.070  1.00  0.00           H  
ATOM     68 HD22 ASN     4      39.520  22.458  52.065  1.00  0.00           H  
ATOM     69  N   ILE     5      42.282  24.165  56.240  1.00  0.00           N  
ATOM     70  CA  ILE     5      42.143  25.424  56.992  1.00  0.00           C  
ATOM     71  C   ILE     5      41.265  26.434  56.389  1.00  0.00           C  
ATOM     72  O   ILE     5      41.123  27.567  56.862  1.00  0.00           O  
ATOM     73  CB  ILE     5      43.583  25.942  57.325  1.00  0.00           C  
ATOM     74  CG2 ILE     5      44.348  24.942  58.183  1.00  0.00           C  
ATOM     75  CG1 ILE     5      44.224  26.235  55.992  1.00  0.00           C  
ATOM     76  CD1 ILE     5      45.506  27.093  56.146  1.00  0.00           C  
ATOM     77  H   ILE     5      43.061  24.124  55.599  1.00  0.00           H  
ATOM     78  HA  ILE     5      41.651  25.262  57.951  1.00  0.00           H  
ATOM     79  HB  ILE     5      43.486  26.846  57.927  1.00  0.00           H  
ATOM     80 HG21 ILE     5      43.683  24.489  58.918  1.00  0.00           H  
ATOM     81 HG22 ILE     5      44.792  24.148  57.582  1.00  0.00           H  
ATOM     82 HG23 ILE     5      45.193  25.444  58.656  1.00  0.00           H  
ATOM     83 HG12 ILE     5      44.500  25.303  55.500  1.00  0.00           H  
ATOM     84 HG13 ILE     5      43.566  26.736  55.282  1.00  0.00           H  
ATOM     85 HD11 ILE     5      46.251  26.672  56.821  1.00  0.00           H  
ATOM     86 HD12 ILE     5      45.904  27.225  55.139  1.00  0.00           H  
ATOM     87 HD13 ILE     5      45.254  28.069  56.560  1.00  0.00           H  
ATOM     88  N   VAL     6      40.632  26.121  55.310  1.00  0.00           N  
ATOM     89  CA  VAL     6      39.621  26.870  54.605  1.00  0.00           C  
ATOM     90  C   VAL     6      38.499  27.234  55.583  1.00  0.00           C  
ATOM     91  O   VAL     6      38.095  26.406  56.365  1.00  0.00           O  
ATOM     92  CB  VAL     6      39.103  26.142  53.365  1.00  0.00           C  
ATOM     93  CG1 VAL     6      38.169  24.953  53.832  1.00  0.00           C  
ATOM     94  CG2 VAL     6      38.439  27.181  52.527  1.00  0.00           C  
ATOM     95  H   VAL     6      40.781  25.167  55.014  1.00  0.00           H  
ATOM     96  HA  VAL     6      40.073  27.800  54.261  1.00  0.00           H  
ATOM     97  HB  VAL     6      39.996  25.736  52.890  1.00  0.00           H  
ATOM     98 HG11 VAL     6      37.355  25.217  54.506  1.00  0.00           H  
ATOM     99 HG12 VAL     6      37.787  24.454  52.942  1.00  0.00           H  
ATOM    100 HG13 VAL     6      38.906  24.387  54.402  1.00  0.00           H  
ATOM    101 HG21 VAL     6      38.112  26.744  51.584  1.00  0.00           H  
ATOM    102 HG22 VAL     6      37.620  27.557  53.141  1.00  0.00           H  
ATOM    103 HG23 VAL     6      39.054  28.029  52.224  1.00  0.00           H  
ATOM    104  N   GLY     7      37.979  28.491  55.530  1.00  0.00           N  
ATOM    105  CA  GLY     7      36.860  29.016  56.311  1.00  0.00           C  
ATOM    106  C   GLY     7      37.209  29.298  57.789  1.00  0.00           C  
ATOM    107  O   GLY     7      36.531  30.019  58.560  1.00  0.00           O  
ATOM    108  H   GLY     7      38.506  29.130  54.953  1.00  0.00           H  
ATOM    109  HA2 GLY     7      36.506  29.926  55.827  1.00  0.00           H  
ATOM    110  HA3 GLY     7      36.089  28.246  56.328  1.00  0.00           H  
ATOM    111  N   CYS     8      38.501  28.965  58.137  1.00  0.00           N  
ATOM    112  CA  CYS     8      39.113  29.389  59.388  1.00  0.00           C  
ATOM    113  C   CYS     8      39.534  30.884  59.487  1.00  0.00           C  
ATOM    114  O   CYS     8      39.612  31.621  58.497  1.00  0.00           O  
ATOM    115  CB  CYS     8      40.223  28.486  59.760  1.00  0.00           C  
ATOM    116  SG  CYS     8      39.824  26.728  59.842  1.00  0.00           S  
ATOM    117  H   CYS     8      39.038  28.373  57.521  1.00  0.00           H  
ATOM    118  HA  CYS     8      38.351  29.191  60.141  1.00  0.00           H  
ATOM    119  HB2 CYS     8      41.047  28.701  59.079  1.00  0.00           H  
ATOM    120  HB3 CYS     8      40.708  28.739  60.703  1.00  0.00           H  
ATOM    121  HG  CYS     8      39.438  26.535  58.577  1.00  0.00           H  
ATOM    122  N   ARG     9      39.949  31.321  60.670  1.00  0.00           N  
ATOM    123  CA  ARG     9      40.718  32.516  60.871  1.00  0.00           C  
ATOM    124  C   ARG     9      42.187  32.221  61.218  1.00  0.00           C  
ATOM    125  O   ARG     9      42.452  31.168  61.850  1.00  0.00           O  
ATOM    126  CB  ARG     9      40.116  33.282  62.175  1.00  0.00           C  
ATOM    127  CG  ARG     9      38.732  33.936  61.830  1.00  0.00           C  
ATOM    128  CD  ARG     9      38.809  35.310  61.221  1.00  0.00           C  
ATOM    129  NE  ARG     9      39.505  36.293  62.127  1.00  0.00           N  
ATOM    130  CZ  ARG     9      39.988  37.538  61.787  1.00  0.00           C  
ATOM    131  NH1 ARG     9      39.967  37.955  60.505  1.00  0.00           N  
ATOM    132  NH2 ARG     9      40.473  38.332  62.623  1.00  0.00           N1+
ATOM    133  H   ARG     9      39.697  30.776  61.482  1.00  0.00           H  
ATOM    134  HA  ARG     9      40.623  33.065  59.934  1.00  0.00           H  
ATOM    135  HB2 ARG     9      39.997  32.632  63.042  1.00  0.00           H  
ATOM    136  HB3 ARG     9      40.727  34.119  62.515  1.00  0.00           H  
ATOM    137  HG2 ARG     9      38.232  33.295  61.103  1.00  0.00           H  
ATOM    138  HG3 ARG     9      38.205  33.978  62.783  1.00  0.00           H  
ATOM    139  HD2 ARG     9      39.474  35.325  60.357  1.00  0.00           H  
ATOM    140  HD3 ARG     9      37.769  35.610  61.085  1.00  0.00           H  
ATOM    141  HE  ARG     9      39.631  36.134  63.116  1.00  0.00           H  
ATOM    142 HH11 ARG     9      39.496  37.500  59.737  1.00  0.00           H  
ATOM    143 HH12 ARG     9      40.203  38.906  60.258  1.00  0.00           H  
ATOM    144 HH21 ARG     9      40.600  38.036  63.580  1.00  0.00           H  
ATOM    145 HH22 ARG     9      40.856  39.227  62.351  1.00  0.00           H  
ATOM    146  N   ILE    10      43.160  33.036  60.871  1.00  0.00           N  
ATOM    147  CA  ILE    10      44.598  32.694  60.963  1.00  0.00           C  
ATOM    148  C   ILE    10      45.430  33.886  61.461  1.00  0.00           C  
ATOM    149  O   ILE    10      44.992  35.070  61.364  1.00  0.00           O  
ATOM    150  CB  ILE    10      45.098  32.008  59.687  1.00  0.00           C  
ATOM    151  CG2 ILE    10      44.547  30.541  59.572  1.00  0.00           C  
ATOM    152  CG1 ILE    10      44.869  32.783  58.379  1.00  0.00           C  
ATOM    153  CD1 ILE    10      45.396  34.144  58.166  1.00  0.00           C  
ATOM    154  H   ILE    10      43.072  33.880  60.323  1.00  0.00           H  
ATOM    155  HA  ILE    10      44.643  32.010  61.811  1.00  0.00           H  
ATOM    156  HB  ILE    10      46.175  31.972  59.852  1.00  0.00           H  
ATOM    157 HG21 ILE    10      43.459  30.563  59.518  1.00  0.00           H  
ATOM    158 HG22 ILE    10      44.885  30.246  58.579  1.00  0.00           H  
ATOM    159 HG23 ILE    10      44.851  29.896  60.396  1.00  0.00           H  
ATOM    160 HG12 ILE    10      45.171  32.224  57.494  1.00  0.00           H  
ATOM    161 HG13 ILE    10      43.792  32.780  58.210  1.00  0.00           H  
ATOM    162 HD11 ILE    10      46.483  34.203  58.129  1.00  0.00           H  
ATOM    163 HD12 ILE    10      45.003  34.534  57.226  1.00  0.00           H  
ATOM    164 HD13 ILE    10      45.109  34.775  59.007  1.00  0.00           H  
ATOM    165  N   GLN    11      46.539  33.575  62.156  1.00  0.00           N  
ATOM    166  CA  GLN    11      47.522  34.548  62.486  1.00  0.00           C  
ATOM    167  C   GLN    11      48.906  33.981  62.311  1.00  0.00           C  
ATOM    168  O   GLN    11      49.218  32.866  62.708  1.00  0.00           O  
ATOM    169  CB  GLN    11      47.206  35.275  63.810  1.00  0.00           C  
ATOM    170  CG  GLN    11      47.136  34.352  65.081  1.00  0.00           C  
ATOM    171  CD  GLN    11      46.422  35.031  66.288  1.00  0.00           C  
ATOM    172  OE1 GLN    11      45.886  36.108  66.217  1.00  0.00           O  
ATOM    173  NE2 GLN    11      46.369  34.291  67.393  1.00  0.00           N  
ATOM    174  H   GLN    11      46.763  32.633  62.445  1.00  0.00           H  
ATOM    175  HA  GLN    11      47.371  35.417  61.846  1.00  0.00           H  
ATOM    176  HB2 GLN    11      47.878  36.123  63.946  1.00  0.00           H  
ATOM    177  HB3 GLN    11      46.223  35.718  63.650  1.00  0.00           H  
ATOM    178  HG2 GLN    11      46.680  33.411  64.774  1.00  0.00           H  
ATOM    179  HG3 GLN    11      48.154  34.029  65.301  1.00  0.00           H  
ATOM    180 HE21 GLN    11      46.810  33.398  67.560  1.00  0.00           H  
ATOM    181 HE22 GLN    11      45.804  34.758  68.087  1.00  0.00           H  
ATOM    182  N   HIS    12      49.740  34.763  61.625  1.00  0.00           N  
ATOM    183  CA  HIS    12      51.142  34.325  61.378  1.00  0.00           C  
ATOM    184  C   HIS    12      52.116  35.513  61.427  1.00  0.00           C  
ATOM    185  O   HIS    12      51.742  36.667  61.395  1.00  0.00           O  
ATOM    186  CB  HIS    12      51.217  33.465  60.049  1.00  0.00           C  
ATOM    187  CG  HIS    12      50.716  34.295  58.891  1.00  0.00           C  
ATOM    188  ND1 HIS    12      51.503  35.200  58.225  1.00  0.00           N  
ATOM    189  CE1 HIS    12      50.754  35.838  57.351  1.00  0.00           C  
ATOM    190  NE2 HIS    12      49.525  35.354  57.338  1.00  0.00           N  
ATOM    191  CD2 HIS    12      49.437  34.457  58.323  1.00  0.00           C  
ATOM    192  H   HIS    12      49.571  35.682  61.242  1.00  0.00           H  
ATOM    193  HA  HIS    12      51.394  33.648  62.196  1.00  0.00           H  
ATOM    194  HB2 HIS    12      52.224  33.128  59.804  1.00  0.00           H  
ATOM    195  HB3 HIS    12      50.543  32.609  60.053  1.00  0.00           H  
ATOM    196  HD1 HIS    12      52.503  35.336  58.278  1.00  0.00           H  
ATOM    197  HE1 HIS    12      51.068  36.708  56.794  1.00  0.00           H  
ATOM    198  HD2 HIS    12      48.590  33.898  58.694  1.00  0.00           H  
ATOM    199  N   GLY    13      53.421  35.283  61.516  1.00  0.00           N  
ATOM    200  CA  GLY    13      54.390  36.360  61.318  1.00  0.00           C  
ATOM    201  C   GLY    13      54.691  36.544  59.833  1.00  0.00           C  
ATOM    202  O   GLY    13      54.465  35.597  59.041  1.00  0.00           O  
ATOM    203  H   GLY    13      53.737  34.326  61.579  1.00  0.00           H  
ATOM    204  HA2 GLY    13      54.123  37.277  61.843  1.00  0.00           H  
ATOM    205  HA3 GLY    13      55.289  36.066  61.860  1.00  0.00           H  
ATOM    206  N   TRP    14      55.247  37.624  59.283  1.00  0.00           N  
ATOM    207  CA  TRP    14      55.526  37.831  57.836  1.00  0.00           C  
ATOM    208  C   TRP    14      56.843  38.666  57.650  1.00  0.00           C  
ATOM    209  O   TRP    14      57.207  39.529  58.492  1.00  0.00           O  
ATOM    210  CB  TRP    14      54.299  38.542  57.177  1.00  0.00           C  
ATOM    211  CG  TRP    14      54.542  39.053  55.803  1.00  0.00           C  
ATOM    212  CD1 TRP    14      54.878  40.271  55.305  1.00  0.00           C  
ATOM    213  NE1 TRP    14      55.219  40.154  53.973  1.00  0.00           N  
ATOM    214  CE2 TRP    14      54.916  38.863  53.504  1.00  0.00           C  
ATOM    215  CZ2 TRP    14      54.653  38.380  52.225  1.00  0.00           C  
ATOM    216  CH2 TRP    14      54.362  36.988  52.116  1.00  0.00           C  
ATOM    217  CZ3 TRP    14      54.307  36.155  53.243  1.00  0.00           C  
ATOM    218  CE3 TRP    14      54.256  36.753  54.484  1.00  0.00           C  
ATOM    219  CD2 TRP    14      54.616  38.127  54.686  1.00  0.00           C  
ATOM    220  H   TRP    14      55.280  38.498  59.788  1.00  0.00           H  
ATOM    221  HA  TRP    14      55.661  36.876  57.328  1.00  0.00           H  
ATOM    222  HB2 TRP    14      53.392  37.939  57.171  1.00  0.00           H  
ATOM    223  HB3 TRP    14      54.107  39.366  57.865  1.00  0.00           H  
ATOM    224  HD1 TRP    14      54.968  41.192  55.862  1.00  0.00           H  
ATOM    225  HE1 TRP    14      55.439  40.997  53.462  1.00  0.00           H  
ATOM    226  HZ2 TRP    14      54.742  39.026  51.364  1.00  0.00           H  
ATOM    227  HH2 TRP    14      54.228  36.591  51.120  1.00  0.00           H  
ATOM    228  HZ3 TRP    14      54.197  35.091  53.088  1.00  0.00           H  
ATOM    229  HE3 TRP    14      54.090  36.125  55.346  1.00  0.00           H  
ATOM    230  N   LYS    15      57.561  38.289  56.617  1.00  0.00           N  
ATOM    231  CA  LYS    15      58.692  39.086  56.093  1.00  0.00           C  
ATOM    232  C   LYS    15      58.884  38.636  54.620  1.00  0.00           C  
ATOM    233  O   LYS    15      59.345  37.568  54.265  1.00  0.00           O  
ATOM    234  CB  LYS    15      59.952  38.816  56.924  1.00  0.00           C  
ATOM    235  CG  LYS    15      60.884  39.996  56.698  1.00  0.00           C  
ATOM    236  CD  LYS    15      62.229  39.878  57.491  1.00  0.00           C  
ATOM    237  CE  LYS    15      63.128  41.193  57.437  1.00  0.00           C  
ATOM    238  NZ  LYS    15      64.472  40.926  57.981  1.00  0.00           N1+
ATOM    239  H   LYS    15      57.255  37.464  56.123  1.00  0.00           H  
ATOM    240  HA  LYS    15      58.432  40.144  56.072  1.00  0.00           H  
ATOM    241  HB2 LYS    15      59.859  38.883  58.008  1.00  0.00           H  
ATOM    242  HB3 LYS    15      60.579  37.978  56.621  1.00  0.00           H  
ATOM    243  HG2 LYS    15      61.083  40.019  55.627  1.00  0.00           H  
ATOM    244  HG3 LYS    15      60.374  40.909  57.005  1.00  0.00           H  
ATOM    245  HD2 LYS    15      62.007  39.565  58.511  1.00  0.00           H  
ATOM    246  HD3 LYS    15      62.786  39.090  56.984  1.00  0.00           H  
ATOM    247  HE2 LYS    15      63.196  41.397  56.368  1.00  0.00           H  
ATOM    248  HE3 LYS    15      62.671  42.095  57.843  1.00  0.00           H  
ATOM    249  HZ1 LYS    15      64.956  40.374  57.288  1.00  0.00           H  
ATOM    250  HZ2 LYS    15      64.979  41.789  58.116  1.00  0.00           H  
ATOM    251  HZ3 LYS    15      64.443  40.439  58.865  1.00  0.00           H  
ATOM    252  N   GLU    16      58.638  39.639  53.785  1.00  0.00           N  
ATOM    253  CA  GLU    16      58.909  39.538  52.274  1.00  0.00           C  
ATOM    254  C   GLU    16      60.074  40.453  51.942  1.00  0.00           C  
ATOM    255  O   GLU    16      59.955  41.665  52.129  1.00  0.00           O  
ATOM    256  CB  GLU    16      57.673  40.027  51.486  1.00  0.00           C  
ATOM    257  CG  GLU    16      57.821  40.200  49.993  1.00  0.00           C  
ATOM    258  CD  GLU    16      58.444  38.962  49.240  1.00  0.00           C  
ATOM    259  OE1 GLU    16      57.730  38.346  48.441  1.00  0.00           O  
ATOM    260  OE2 GLU    16      59.632  38.637  49.401  1.00  0.00           O1-
ATOM    261  H   GLU    16      58.214  40.493  54.117  1.00  0.00           H  
ATOM    262  HA  GLU    16      59.110  38.527  51.920  1.00  0.00           H  
ATOM    263  HB2 GLU    16      56.898  39.264  51.552  1.00  0.00           H  
ATOM    264  HB3 GLU    16      57.257  40.941  51.911  1.00  0.00           H  
ATOM    265  HG2 GLU    16      56.845  40.497  49.610  1.00  0.00           H  
ATOM    266  HG3 GLU    16      58.550  40.992  49.824  1.00  0.00           H  
ATOM    267  N   GLY    17      61.225  39.996  51.421  1.00  0.00           N  
ATOM    268  CA  GLY    17      62.457  40.804  51.080  1.00  0.00           C  
ATOM    269  C   GLY    17      62.965  41.647  52.289  1.00  0.00           C  
ATOM    270  O   GLY    17      63.113  40.961  53.318  1.00  0.00           O  
ATOM    271  H   GLY    17      61.266  39.000  51.259  1.00  0.00           H  
ATOM    272  HA2 GLY    17      63.265  40.252  50.601  1.00  0.00           H  
ATOM    273  HA3 GLY    17      62.139  41.598  50.404  1.00  0.00           H  
ATOM    274  N   ASN    18      63.177  43.013  52.186  1.00  0.00           N  
ATOM    275  CA  ASN    18      63.906  43.796  53.134  1.00  0.00           C  
ATOM    276  C   ASN    18      63.089  44.806  53.872  1.00  0.00           C  
ATOM    277  O   ASN    18      63.644  45.663  54.569  1.00  0.00           O  
ATOM    278  CB  ASN    18      65.205  44.337  52.436  1.00  0.00           C  
ATOM    279  CG  ASN    18      66.329  43.431  52.207  1.00  0.00           C  
ATOM    280  OD1 ASN    18      66.157  42.219  52.168  1.00  0.00           O  
ATOM    281  ND2 ASN    18      67.527  43.967  52.038  1.00  0.00           N  
ATOM    282  H   ASN    18      62.875  43.515  51.363  1.00  0.00           H  
ATOM    283  HA  ASN    18      64.139  43.129  53.964  1.00  0.00           H  
ATOM    284  HB2 ASN    18      65.043  44.884  51.508  1.00  0.00           H  
ATOM    285  HB3 ASN    18      65.606  45.079  53.127  1.00  0.00           H  
ATOM    286 HD21 ASN    18      67.705  44.905  51.707  1.00  0.00           H  
ATOM    287 HD22 ASN    18      68.251  43.276  51.899  1.00  0.00           H  
ATOM    288  N   GLY    19      61.799  44.838  53.648  1.00  0.00           N  
ATOM    289  CA  GLY    19      60.968  45.619  54.598  1.00  0.00           C  
ATOM    290  C   GLY    19      60.745  44.839  55.974  1.00  0.00           C  
ATOM    291  O   GLY    19      61.177  43.699  55.994  1.00  0.00           O  
ATOM    292  H   GLY    19      61.364  44.153  53.046  1.00  0.00           H  
ATOM    293  HA2 GLY    19      61.182  46.672  54.779  1.00  0.00           H  
ATOM    294  HA3 GLY    19      59.999  45.503  54.111  1.00  0.00           H  
ATOM    295  N   PRO    20      60.411  45.477  57.079  1.00  0.00           N  
ATOM    296  CA  PRO    20      60.641  44.878  58.380  1.00  0.00           C  
ATOM    297  C   PRO    20      59.629  43.738  58.684  1.00  0.00           C  
ATOM    298  O   PRO    20      58.479  43.833  58.363  1.00  0.00           O  
ATOM    299  CD  PRO    20      60.061  46.894  57.310  1.00  0.00           C  
ATOM    300  CG  PRO    20      59.647  46.889  58.872  1.00  0.00           C  
ATOM    301  CB  PRO    20      60.517  45.860  59.496  1.00  0.00           C  
ATOM    302  HD2 PRO    20      59.255  47.279  56.685  1.00  0.00           H  
ATOM    303  HD3 PRO    20      60.914  47.555  57.151  1.00  0.00           H  
ATOM    304  HG2 PRO    20      58.581  46.753  59.053  1.00  0.00           H  
ATOM    305  HG3 PRO    20      60.043  47.831  59.252  1.00  0.00           H  
ATOM    306  HB2 PRO    20      60.040  45.483  60.400  1.00  0.00           H  
ATOM    307  HB3 PRO    20      61.495  46.308  59.673  1.00  0.00           H  
ATOM    308  HA  PRO    20      61.669  44.546  58.526  1.00  0.00           H  
ATOM    309  N   VAL    21      60.169  42.731  59.376  1.00  0.00           N  
ATOM    310  CA  VAL    21      59.413  41.604  59.965  1.00  0.00           C  
ATOM    311  C   VAL    21      58.146  42.034  60.742  1.00  0.00           C  
ATOM    312  O   VAL    21      58.121  43.179  61.259  1.00  0.00           O  
ATOM    313  CB  VAL    21      60.297  40.709  60.800  1.00  0.00           C  
ATOM    314  CG1 VAL    21      60.658  41.301  62.178  1.00  0.00           C  
ATOM    315  CG2 VAL    21      59.825  39.262  60.925  1.00  0.00           C  
ATOM    316  H   VAL    21      61.159  42.768  59.576  1.00  0.00           H  
ATOM    317  HA  VAL    21      59.164  40.969  59.115  1.00  0.00           H  
ATOM    318  HB  VAL    21      61.283  40.725  60.335  1.00  0.00           H  
ATOM    319 HG11 VAL    21      61.298  40.568  62.669  1.00  0.00           H  
ATOM    320 HG12 VAL    21      61.195  42.248  62.118  1.00  0.00           H  
ATOM    321 HG13 VAL    21      59.751  41.394  62.775  1.00  0.00           H  
ATOM    322 HG21 VAL    21      59.065  39.276  61.705  1.00  0.00           H  
ATOM    323 HG22 VAL    21      59.364  38.979  59.979  1.00  0.00           H  
ATOM    324 HG23 VAL    21      60.678  38.629  61.171  1.00  0.00           H  
ATOM    325  N   THR    22      57.076  41.269  60.585  1.00  0.00           N  
ATOM    326  CA  THR    22      55.758  41.707  61.160  1.00  0.00           C  
ATOM    327  C   THR    22      54.855  40.507  61.418  1.00  0.00           C  
ATOM    328  O   THR    22      55.355  39.417  61.282  1.00  0.00           O  
ATOM    329  CB  THR    22      55.062  42.766  60.170  1.00  0.00           C  
ATOM    330  CG2 THR    22      54.534  42.096  58.893  1.00  0.00           C  
ATOM    331  OG1 THR    22      53.908  43.402  60.824  1.00  0.00           O  
ATOM    332  H   THR    22      57.038  40.582  59.846  1.00  0.00           H  
ATOM    333  HA  THR    22      55.964  42.206  62.106  1.00  0.00           H  
ATOM    334  HB  THR    22      55.787  43.538  59.913  1.00  0.00           H  
ATOM    335 HG21 THR    22      55.318  41.523  58.397  1.00  0.00           H  
ATOM    336 HG22 THR    22      53.677  41.514  59.232  1.00  0.00           H  
ATOM    337 HG23 THR    22      54.310  42.982  58.298  1.00  0.00           H  
ATOM    338  HG1 THR    22      54.260  44.168  61.283  1.00  0.00           H  
ATOM    339  N   GLN    23      53.634  40.817  61.825  1.00  0.00           N  
ATOM    340  CA  GLN    23      52.584  39.858  62.084  1.00  0.00           C  
ATOM    341  C   GLN    23      51.168  40.328  61.549  1.00  0.00           C  
ATOM    342  O   GLN    23      50.710  41.416  61.879  1.00  0.00           O  
ATOM    343  CB  GLN    23      52.388  39.478  63.546  1.00  0.00           C  
ATOM    344  CG  GLN    23      53.730  39.019  64.133  1.00  0.00           C  
ATOM    345  CD  GLN    23      53.508  38.240  65.477  1.00  0.00           C  
ATOM    346  OE1 GLN    23      53.313  37.027  65.557  1.00  0.00           O  
ATOM    347  NE2 GLN    23      53.714  38.902  66.583  1.00  0.00           N  
ATOM    348  H   GLN    23      53.360  41.773  62.002  1.00  0.00           H  
ATOM    349  HA  GLN    23      52.828  38.999  61.460  1.00  0.00           H  
ATOM    350  HB2 GLN    23      51.922  40.234  64.177  1.00  0.00           H  
ATOM    351  HB3 GLN    23      51.737  38.606  63.486  1.00  0.00           H  
ATOM    352  HG2 GLN    23      54.245  38.270  63.532  1.00  0.00           H  
ATOM    353  HG3 GLN    23      54.347  39.909  64.253  1.00  0.00           H  
ATOM    354 HE21 GLN    23      53.930  39.887  66.512  1.00  0.00           H  
ATOM    355 HE22 GLN    23      53.853  38.392  67.444  1.00  0.00           H  
ATOM    356  N   TRP    24      50.422  39.436  60.843  1.00  0.00           N  
ATOM    357  CA  TRP    24      49.158  39.703  60.161  1.00  0.00           C  
ATOM    358  C   TRP    24      48.016  38.813  60.758  1.00  0.00           C  
ATOM    359  O   TRP    24      48.273  37.761  61.385  1.00  0.00           O  
ATOM    360  CB  TRP    24      49.162  39.418  58.637  1.00  0.00           C  
ATOM    361  CG  TRP    24      50.129  40.277  57.810  1.00  0.00           C  
ATOM    362  CD1 TRP    24      50.885  41.341  58.158  1.00  0.00           C  
ATOM    363  NE1 TRP    24      51.631  41.862  57.123  1.00  0.00           N  
ATOM    364  CE2 TRP    24      51.397  41.156  55.993  1.00  0.00           C  
ATOM    365  CZ2 TRP    24      51.913  41.315  54.701  1.00  0.00           C  
ATOM    366  CH2 TRP    24      51.452  40.398  53.708  1.00  0.00           C  
ATOM    367  CZ3 TRP    24      50.718  39.281  54.103  1.00  0.00           C  
ATOM    368  CE3 TRP    24      50.155  39.180  55.362  1.00  0.00           C  
ATOM    369  CD2 TRP    24      50.447  40.136  56.382  1.00  0.00           C  
ATOM    370  H   TRP    24      50.844  38.529  60.706  1.00  0.00           H  
ATOM    371  HA  TRP    24      48.783  40.710  60.343  1.00  0.00           H  
ATOM    372  HB2 TRP    24      49.318  38.339  58.603  1.00  0.00           H  
ATOM    373  HB3 TRP    24      48.206  39.720  58.209  1.00  0.00           H  
ATOM    374  HD1 TRP    24      50.817  41.748  59.156  1.00  0.00           H  
ATOM    375  HE1 TRP    24      52.225  42.665  57.277  1.00  0.00           H  
ATOM    376  HZ2 TRP    24      52.492  42.186  54.434  1.00  0.00           H  
ATOM    377  HH2 TRP    24      51.983  40.421  52.767  1.00  0.00           H  
ATOM    378  HZ3 TRP    24      50.520  38.599  53.289  1.00  0.00           H  
ATOM    379  HE3 TRP    24      49.461  38.368  55.518  1.00  0.00           H  
ATOM    380  N   LYS    25      46.762  39.179  60.527  1.00  0.00           N  
ATOM    381  CA  LYS    25      45.582  38.472  61.005  1.00  0.00           C  
ATOM    382  C   LYS    25      44.395  38.420  59.966  1.00  0.00           C  
ATOM    383  O   LYS    25      44.147  39.451  59.359  1.00  0.00           O  
ATOM    384  CB  LYS    25      45.040  39.165  62.281  1.00  0.00           C  
ATOM    385  CG  LYS    25      45.990  38.964  63.470  1.00  0.00           C  
ATOM    386  CD  LYS    25      45.111  38.951  64.757  1.00  0.00           C  
ATOM    387  CE  LYS    25      46.120  39.209  65.844  1.00  0.00           C  
ATOM    388  NZ  LYS    25      45.584  39.294  67.206  1.00  0.00           N1+
ATOM    389  H   LYS    25      46.559  40.091  60.144  1.00  0.00           H  
ATOM    390  HA  LYS    25      45.876  37.455  61.265  1.00  0.00           H  
ATOM    391  HB2 LYS    25      45.024  40.218  61.999  1.00  0.00           H  
ATOM    392  HB3 LYS    25      44.067  38.727  62.502  1.00  0.00           H  
ATOM    393  HG2 LYS    25      46.626  38.083  63.385  1.00  0.00           H  
ATOM    394  HG3 LYS    25      46.659  39.813  63.611  1.00  0.00           H  
ATOM    395  HD2 LYS    25      44.433  39.805  64.735  1.00  0.00           H  
ATOM    396  HD3 LYS    25      44.569  38.011  64.854  1.00  0.00           H  
ATOM    397  HE2 LYS    25      46.896  38.446  65.780  1.00  0.00           H  
ATOM    398  HE3 LYS    25      46.607  40.160  65.628  1.00  0.00           H  
ATOM    399  HZ1 LYS    25      44.725  39.824  67.183  1.00  0.00           H  
ATOM    400  HZ2 LYS    25      45.373  38.399  67.623  1.00  0.00           H  
ATOM    401  HZ3 LYS    25      46.216  39.719  67.870  1.00  0.00           H  
ATOM    402  N   GLY    26      43.612  37.384  59.773  1.00  0.00           N  
ATOM    403  CA  GLY    26      42.740  37.282  58.633  1.00  0.00           C  
ATOM    404  C   GLY    26      41.932  36.018  58.504  1.00  0.00           C  
ATOM    405  O   GLY    26      42.087  34.993  59.190  1.00  0.00           O  
ATOM    406  H   GLY    26      43.754  36.560  60.339  1.00  0.00           H  
ATOM    407  HA2 GLY    26      42.139  38.182  58.499  1.00  0.00           H  
ATOM    408  HA3 GLY    26      43.368  37.308  57.742  1.00  0.00           H  
ATOM    409  N   THR    27      40.980  36.064  57.558  1.00  0.00           N  
ATOM    410  CA  THR    27      39.925  35.063  57.332  1.00  0.00           C  
ATOM    411  C   THR    27      40.203  34.292  56.046  1.00  0.00           C  
ATOM    412  O   THR    27      40.390  34.923  54.973  1.00  0.00           O  
ATOM    413  CB  THR    27      38.593  35.764  57.306  1.00  0.00           C  
ATOM    414  CG2 THR    27      37.338  34.826  57.187  1.00  0.00           C  
ATOM    415  OG1 THR    27      38.441  36.551  58.517  1.00  0.00           O  
ATOM    416  H   THR    27      41.048  36.845  56.922  1.00  0.00           H  
ATOM    417  HA  THR    27      39.967  34.275  58.084  1.00  0.00           H  
ATOM    418  HB  THR    27      38.513  36.491  56.498  1.00  0.00           H  
ATOM    419 HG21 THR    27      37.358  34.586  56.124  1.00  0.00           H  
ATOM    420 HG22 THR    27      37.426  33.931  57.803  1.00  0.00           H  
ATOM    421 HG23 THR    27      36.440  35.393  57.431  1.00  0.00           H  
ATOM    422  HG1 THR    27      37.526  36.829  58.435  1.00  0.00           H  
ATOM    423  N   VAL    28      40.407  32.969  56.097  1.00  0.00           N  
ATOM    424  CA  VAL    28      40.756  32.061  54.973  1.00  0.00           C  
ATOM    425  C   VAL    28      39.525  31.768  54.155  1.00  0.00           C  
ATOM    426  O   VAL    28      38.562  31.230  54.665  1.00  0.00           O  
ATOM    427  CB  VAL    28      41.378  30.743  55.379  1.00  0.00           C  
ATOM    428  CG1 VAL    28      41.717  29.811  54.135  1.00  0.00           C  
ATOM    429  CG2 VAL    28      42.662  30.900  56.270  1.00  0.00           C  
ATOM    430  H   VAL    28      40.244  32.450  56.948  1.00  0.00           H  
ATOM    431  HA  VAL    28      41.435  32.620  54.328  1.00  0.00           H  
ATOM    432  HB  VAL    28      40.625  30.200  55.951  1.00  0.00           H  
ATOM    433 HG11 VAL    28      42.223  30.407  53.375  1.00  0.00           H  
ATOM    434 HG12 VAL    28      42.288  28.924  54.407  1.00  0.00           H  
ATOM    435 HG13 VAL    28      40.857  29.521  53.532  1.00  0.00           H  
ATOM    436 HG21 VAL    28      42.273  31.462  57.119  1.00  0.00           H  
ATOM    437 HG22 VAL    28      42.978  29.918  56.620  1.00  0.00           H  
ATOM    438 HG23 VAL    28      43.415  31.381  55.645  1.00  0.00           H  
ATOM    439  N   LEU    29      39.504  32.413  52.967  1.00  0.00           N  
ATOM    440  CA  LEU    29      38.252  32.407  52.169  1.00  0.00           C  
ATOM    441  C   LEU    29      38.012  31.090  51.526  1.00  0.00           C  
ATOM    442  O   LEU    29      36.908  30.509  51.581  1.00  0.00           O  
ATOM    443  CB  LEU    29      38.341  33.574  51.165  1.00  0.00           C  
ATOM    444  CG  LEU    29      38.519  34.945  51.805  1.00  0.00           C  
ATOM    445  CD1 LEU    29      38.826  35.885  50.612  1.00  0.00           C  
ATOM    446  CD2 LEU    29      37.265  35.351  52.663  1.00  0.00           C  
ATOM    447  H   LEU    29      40.230  32.974  52.544  1.00  0.00           H  
ATOM    448  HA  LEU    29      37.374  32.591  52.788  1.00  0.00           H  
ATOM    449  HB2 LEU    29      39.245  33.460  50.567  1.00  0.00           H  
ATOM    450  HB3 LEU    29      37.414  33.546  50.592  1.00  0.00           H  
ATOM    451  HG  LEU    29      39.375  34.945  52.480  1.00  0.00           H  
ATOM    452 HD11 LEU    29      39.761  35.433  50.280  1.00  0.00           H  
ATOM    453 HD12 LEU    29      38.046  35.888  49.850  1.00  0.00           H  
ATOM    454 HD13 LEU    29      38.915  36.959  50.776  1.00  0.00           H  
ATOM    455 HD21 LEU    29      37.315  36.420  52.870  1.00  0.00           H  
ATOM    456 HD22 LEU    29      36.366  35.153  52.079  1.00  0.00           H  
ATOM    457 HD23 LEU    29      37.263  34.766  53.583  1.00  0.00           H  
ATOM    458  N   ASP    30      39.008  30.563  50.738  1.00  0.00           N  
ATOM    459  CA  ASP    30      38.858  29.433  49.787  1.00  0.00           C  
ATOM    460  C   ASP    30      40.201  28.729  49.485  1.00  0.00           C  
ATOM    461  O   ASP    30      41.242  29.353  49.589  1.00  0.00           O  
ATOM    462  CB  ASP    30      38.214  30.060  48.566  1.00  0.00           C  
ATOM    463  CG  ASP    30      37.611  28.930  47.671  1.00  0.00           C  
ATOM    464  OD1 ASP    30      37.378  27.744  48.100  1.00  0.00           O  
ATOM    465  OD2 ASP    30      37.302  29.214  46.486  1.00  0.00           O1-
ATOM    466  H   ASP    30      39.894  31.043  50.671  1.00  0.00           H  
ATOM    467  HA  ASP    30      38.162  28.752  50.276  1.00  0.00           H  
ATOM    468  HB2 ASP    30      37.328  30.649  48.805  1.00  0.00           H  
ATOM    469  HB3 ASP    30      38.898  30.658  47.964  1.00  0.00           H  
ATOM    470  N   GLN    31      40.150  27.447  49.108  1.00  0.00           N  
ATOM    471  CA  GLN    31      41.416  26.770  48.724  1.00  0.00           C  
ATOM    472  C   GLN    31      41.510  26.751  47.179  1.00  0.00           C  
ATOM    473  O   GLN    31      40.482  26.473  46.555  1.00  0.00           O  
ATOM    474  CB  GLN    31      41.423  25.355  49.332  1.00  0.00           C  
ATOM    475  CG  GLN    31      42.644  24.519  48.894  1.00  0.00           C  
ATOM    476  CD  GLN    31      42.493  23.092  49.312  1.00  0.00           C  
ATOM    477  OE1 GLN    31      41.455  22.501  49.216  1.00  0.00           O  
ATOM    478  NE2 GLN    31      43.606  22.492  49.721  1.00  0.00           N  
ATOM    479  H   GLN    31      39.275  26.944  49.082  1.00  0.00           H  
ATOM    480  HA  GLN    31      42.240  27.371  49.108  1.00  0.00           H  
ATOM    481  HB2 GLN    31      41.288  25.389  50.413  1.00  0.00           H  
ATOM    482  HB3 GLN    31      40.525  24.891  48.923  1.00  0.00           H  
ATOM    483  HG2 GLN    31      42.658  24.486  47.805  1.00  0.00           H  
ATOM    484  HG3 GLN    31      43.604  24.945  49.184  1.00  0.00           H  
ATOM    485 HE21 GLN    31      44.473  23.011  49.719  1.00  0.00           H  
ATOM    486 HE22 GLN    31      43.576  21.536  50.044  1.00  0.00           H  
ATOM    487  N   VAL    32      42.685  26.926  46.509  1.00  0.00           N  
ATOM    488  CA  VAL    32      42.909  26.971  45.013  1.00  0.00           C  
ATOM    489  C   VAL    32      42.910  25.511  44.434  1.00  0.00           C  
ATOM    490  O   VAL    32      43.802  24.710  44.851  1.00  0.00           O  
ATOM    491  CB  VAL    32      44.129  27.775  44.626  1.00  0.00           C  
ATOM    492  CG1 VAL    32      44.486  27.537  43.166  1.00  0.00           C  
ATOM    493  CG2 VAL    32      43.897  29.253  44.842  1.00  0.00           C  
ATOM    494  H   VAL    32      43.466  27.186  47.095  1.00  0.00           H  
ATOM    495  HA  VAL    32      42.050  27.390  44.489  1.00  0.00           H  
ATOM    496  HB  VAL    32      44.967  27.502  45.267  1.00  0.00           H  
ATOM    497 HG11 VAL    32      43.524  27.677  42.675  1.00  0.00           H  
ATOM    498 HG12 VAL    32      45.321  28.179  42.885  1.00  0.00           H  
ATOM    499 HG13 VAL    32      44.769  26.484  43.168  1.00  0.00           H  
ATOM    500 HG21 VAL    32      44.802  29.848  44.718  1.00  0.00           H  
ATOM    501 HG22 VAL    32      43.002  29.624  44.343  1.00  0.00           H  
ATOM    502 HG23 VAL    32      43.657  29.402  45.895  1.00  0.00           H  
ATOM    503  N   PRO    33      42.011  25.072  43.572  1.00  0.00           N  
ATOM    504  CA  PRO    33      41.948  23.651  43.206  1.00  0.00           C  
ATOM    505  C   PRO    33      43.066  23.173  42.371  1.00  0.00           C  
ATOM    506  O   PRO    33      43.498  22.048  42.484  1.00  0.00           O  
ATOM    507  CD  PRO    33      40.809  25.751  43.060  1.00  0.00           C  
ATOM    508  CG  PRO    33      39.793  24.761  42.534  1.00  0.00           C  
ATOM    509  CB  PRO    33      40.675  23.450  42.384  1.00  0.00           C  
ATOM    510  HD2 PRO    33      41.142  26.375  42.231  1.00  0.00           H  
ATOM    511  HD3 PRO    33      40.361  26.393  43.818  1.00  0.00           H  
ATOM    512  HG2 PRO    33      39.358  25.104  41.596  1.00  0.00           H  
ATOM    513  HG3 PRO    33      39.032  24.534  43.280  1.00  0.00           H  
ATOM    514  HB2 PRO    33      40.844  23.196  41.338  1.00  0.00           H  
ATOM    515  HB3 PRO    33      40.135  22.786  43.060  1.00  0.00           H  
ATOM    516  HA  PRO    33      41.864  23.004  44.078  1.00  0.00           H  
ATOM    517  N   VAL    34      43.633  24.081  41.442  1.00  0.00           N  
ATOM    518  CA  VAL    34      44.849  23.938  40.533  1.00  0.00           C  
ATOM    519  C   VAL    34      46.126  23.981  41.319  1.00  0.00           C  
ATOM    520  O   VAL    34      47.164  23.620  40.809  1.00  0.00           O  
ATOM    521  CB  VAL    34      44.910  25.049  39.431  1.00  0.00           C  
ATOM    522  CG1 VAL    34      45.092  26.500  39.957  1.00  0.00           C  
ATOM    523  CG2 VAL    34      45.940  24.836  38.286  1.00  0.00           C  
ATOM    524  H   VAL    34      43.173  24.979  41.400  1.00  0.00           H  
ATOM    525  HA  VAL    34      44.811  22.980  40.015  1.00  0.00           H  
ATOM    526  HB  VAL    34      43.910  25.018  38.996  1.00  0.00           H  
ATOM    527 HG11 VAL    34      44.321  26.898  40.616  1.00  0.00           H  
ATOM    528 HG12 VAL    34      46.064  26.464  40.449  1.00  0.00           H  
ATOM    529 HG13 VAL    34      45.203  27.127  39.072  1.00  0.00           H  
ATOM    530 HG21 VAL    34      45.867  25.564  37.478  1.00  0.00           H  
ATOM    531 HG22 VAL    34      46.894  25.002  38.788  1.00  0.00           H  
ATOM    532 HG23 VAL    34      45.917  23.808  37.925  1.00  0.00           H  
ATOM    533  N   ASN    35      46.020  24.258  42.617  1.00  0.00           N  
ATOM    534  CA  ASN    35      47.184  24.432  43.462  1.00  0.00           C  
ATOM    535  C   ASN    35      46.720  24.229  44.965  1.00  0.00           C  
ATOM    536  O   ASN    35      46.590  25.189  45.720  1.00  0.00           O  
ATOM    537  CB  ASN    35      48.074  25.680  43.262  1.00  0.00           C  
ATOM    538  CG  ASN    35      49.238  25.726  44.179  1.00  0.00           C  
ATOM    539  OD1 ASN    35      49.805  24.730  44.690  1.00  0.00           O  
ATOM    540  ND2 ASN    35      49.881  26.877  44.338  1.00  0.00           N  
ATOM    541  H   ASN    35      45.088  24.319  43.001  1.00  0.00           H  
ATOM    542  HA  ASN    35      47.789  23.547  43.266  1.00  0.00           H  
ATOM    543  HB2 ASN    35      48.418  25.704  42.228  1.00  0.00           H  
ATOM    544  HB3 ASN    35      47.478  26.575  43.445  1.00  0.00           H  
ATOM    545 HD21 ASN    35      49.504  27.663  43.827  1.00  0.00           H  
ATOM    546 HD22 ASN    35      50.644  26.934  44.997  1.00  0.00           H  
ATOM    547  N   PRO    36      46.536  23.044  45.518  1.00  0.00           N  
ATOM    548  CA  PRO    36      46.078  22.838  46.932  1.00  0.00           C  
ATOM    549  C   PRO    36      46.984  23.523  48.001  1.00  0.00           C  
ATOM    550  O   PRO    36      46.494  23.720  49.119  1.00  0.00           O  
ATOM    551  CD  PRO    36      46.481  21.751  44.850  1.00  0.00           C  
ATOM    552  CG  PRO    36      45.563  20.764  45.626  1.00  0.00           C  
ATOM    553  CB  PRO    36      45.868  21.281  47.025  1.00  0.00           C  
ATOM    554  HD2 PRO    36      47.505  21.379  44.813  1.00  0.00           H  
ATOM    555  HD3 PRO    36      46.049  21.797  43.850  1.00  0.00           H  
ATOM    556  HG2 PRO    36      45.705  19.692  45.486  1.00  0.00           H  
ATOM    557  HG3 PRO    36      44.555  21.133  45.442  1.00  0.00           H  
ATOM    558  HB2 PRO    36      46.738  20.780  47.448  1.00  0.00           H  
ATOM    559  HB3 PRO    36      45.018  21.136  47.693  1.00  0.00           H  
ATOM    560  HA  PRO    36      45.042  23.127  47.106  1.00  0.00           H  
ATOM    561  N   SER    37      48.175  23.903  47.584  1.00  0.00           N  
ATOM    562  CA  SER    37      49.166  24.584  48.423  1.00  0.00           C  
ATOM    563  C   SER    37      48.630  25.952  48.878  1.00  0.00           C  
ATOM    564  O   SER    37      48.944  26.356  50.019  1.00  0.00           O  
ATOM    565  CB  SER    37      50.583  24.753  47.771  1.00  0.00           C  
ATOM    566  OG  SER    37      51.285  23.519  47.567  1.00  0.00           O  
ATOM    567  H   SER    37      48.417  23.765  46.613  1.00  0.00           H  
ATOM    568  HA  SER    37      49.151  23.959  49.316  1.00  0.00           H  
ATOM    569  HB2 SER    37      50.440  25.297  46.837  1.00  0.00           H  
ATOM    570  HB3 SER    37      51.193  25.353  48.447  1.00  0.00           H  
ATOM    571  HG  SER    37      50.786  22.954  46.972  1.00  0.00           H  
ATOM    572  N   LEU    38      47.880  26.604  48.055  1.00  0.00           N  
ATOM    573  CA  LEU    38      47.614  28.032  48.024  1.00  0.00           C  
ATOM    574  C   LEU    38      46.181  28.327  48.319  1.00  0.00           C  
ATOM    575  O   LEU    38      45.220  27.910  47.672  1.00  0.00           O  
ATOM    576  CB  LEU    38      48.024  28.636  46.705  1.00  0.00           C  
ATOM    577  CG  LEU    38      47.764  30.104  46.366  1.00  0.00           C  
ATOM    578  CD1 LEU    38      48.648  30.977  47.155  1.00  0.00           C  
ATOM    579  CD2 LEU    38      47.818  30.479  44.899  1.00  0.00           C  
ATOM    580  H   LEU    38      47.517  26.102  47.257  1.00  0.00           H  
ATOM    581  HA  LEU    38      48.193  28.502  48.818  1.00  0.00           H  
ATOM    582  HB2 LEU    38      49.066  28.353  46.553  1.00  0.00           H  
ATOM    583  HB3 LEU    38      47.591  28.120  45.847  1.00  0.00           H  
ATOM    584  HG  LEU    38      46.757  30.355  46.699  1.00  0.00           H  
ATOM    585 HD11 LEU    38      49.662  30.605  47.006  1.00  0.00           H  
ATOM    586 HD12 LEU    38      48.729  32.007  46.807  1.00  0.00           H  
ATOM    587 HD13 LEU    38      48.280  30.943  48.180  1.00  0.00           H  
ATOM    588 HD21 LEU    38      47.486  31.515  44.835  1.00  0.00           H  
ATOM    589 HD22 LEU    38      48.816  30.358  44.478  1.00  0.00           H  
ATOM    590 HD23 LEU    38      47.104  29.885  44.329  1.00  0.00           H  
ATOM    591  N   TYR    39      45.959  29.052  49.415  1.00  0.00           N  
ATOM    592  CA  TYR    39      44.671  29.570  49.872  1.00  0.00           C  
ATOM    593  C   TYR    39      44.516  31.056  49.709  1.00  0.00           C  
ATOM    594  O   TYR    39      45.476  31.803  49.534  1.00  0.00           O  
ATOM    595  CB  TYR    39      44.425  29.160  51.324  1.00  0.00           C  
ATOM    596  CG  TYR    39      44.360  27.683  51.625  1.00  0.00           C  
ATOM    597  CD1 TYR    39      45.559  26.926  51.727  1.00  0.00           C  
ATOM    598  CE1 TYR    39      45.477  25.524  52.060  1.00  0.00           C  
ATOM    599  CZ  TYR    39      44.215  24.993  52.425  1.00  0.00           C  
ATOM    600  OH  TYR    39      44.102  23.647  52.707  1.00  0.00           O  
ATOM    601  CE2 TYR    39      43.060  25.839  52.426  1.00  0.00           C  
ATOM    602  CD2 TYR    39      43.124  27.174  52.042  1.00  0.00           C  
ATOM    603  H   TYR    39      46.788  29.434  49.848  1.00  0.00           H  
ATOM    604  HA  TYR    39      43.912  29.034  49.303  1.00  0.00           H  
ATOM    605  HB2 TYR    39      45.190  29.533  52.005  1.00  0.00           H  
ATOM    606  HB3 TYR    39      43.471  29.577  51.647  1.00  0.00           H  
ATOM    607  HD1 TYR    39      46.506  27.312  51.381  1.00  0.00           H  
ATOM    608  HE1 TYR    39      46.326  24.855  52.063  1.00  0.00           H  
ATOM    609  HH  TYR    39      43.226  23.409  53.021  1.00  0.00           H  
ATOM    610  HE2 TYR    39      42.137  25.347  52.694  1.00  0.00           H  
ATOM    611  HD2 TYR    39      42.253  27.812  52.063  1.00  0.00           H  
ATOM    612  N   LEU    40      43.262  31.490  49.569  1.00  0.00           N  
ATOM    613  CA  LEU    40      42.872  32.812  49.214  1.00  0.00           C  
ATOM    614  C   LEU    40      42.320  33.417  50.523  1.00  0.00           C  
ATOM    615  O   LEU    40      41.497  32.772  51.117  1.00  0.00           O  
ATOM    616  CB  LEU    40      41.844  32.847  48.032  1.00  0.00           C  
ATOM    617  CG  LEU    40      42.428  32.178  46.798  1.00  0.00           C  
ATOM    618  CD1 LEU    40      41.452  32.335  45.654  1.00  0.00           C  
ATOM    619  CD2 LEU    40      43.814  32.716  46.409  1.00  0.00           C  
ATOM    620  H   LEU    40      42.573  30.752  49.546  1.00  0.00           H  
ATOM    621  HA  LEU    40      43.733  33.400  48.895  1.00  0.00           H  
ATOM    622  HB2 LEU    40      40.966  32.264  48.310  1.00  0.00           H  
ATOM    623  HB3 LEU    40      41.488  33.841  47.759  1.00  0.00           H  
ATOM    624  HG  LEU    40      42.537  31.127  47.068  1.00  0.00           H  
ATOM    625 HD11 LEU    40      40.506  31.795  45.689  1.00  0.00           H  
ATOM    626 HD12 LEU    40      41.168  33.368  45.451  1.00  0.00           H  
ATOM    627 HD13 LEU    40      41.915  32.052  44.709  1.00  0.00           H  
ATOM    628 HD21 LEU    40      44.157  32.259  45.480  1.00  0.00           H  
ATOM    629 HD22 LEU    40      43.847  33.806  46.400  1.00  0.00           H  
ATOM    630 HD23 LEU    40      44.493  32.301  47.154  1.00  0.00           H  
ATOM    631  N   ILE    41      42.744  34.587  50.973  1.00  0.00           N  
ATOM    632  CA  ILE    41      42.641  35.110  52.363  1.00  0.00           C  
ATOM    633  C   ILE    41      42.147  36.593  52.276  1.00  0.00           C  
ATOM    634  O   ILE    41      42.541  37.294  51.370  1.00  0.00           O  
ATOM    635  CB  ILE    41      43.898  34.892  53.266  1.00  0.00           C  
ATOM    636  CG2 ILE    41      43.580  35.323  54.738  1.00  0.00           C  
ATOM    637  CG1 ILE    41      44.357  33.444  53.224  1.00  0.00           C  
ATOM    638  CD1 ILE    41      45.529  33.350  52.270  1.00  0.00           C  
ATOM    639  H   ILE    41      43.238  35.083  50.245  1.00  0.00           H  
ATOM    640  HA  ILE    41      41.829  34.634  52.914  1.00  0.00           H  
ATOM    641  HB  ILE    41      44.657  35.572  52.881  1.00  0.00           H  
ATOM    642 HG21 ILE    41      44.557  35.366  55.220  1.00  0.00           H  
ATOM    643 HG22 ILE    41      43.174  36.333  54.793  1.00  0.00           H  
ATOM    644 HG23 ILE    41      42.976  34.570  55.244  1.00  0.00           H  
ATOM    645 HG12 ILE    41      44.793  33.075  54.152  1.00  0.00           H  
ATOM    646 HG13 ILE    41      43.527  32.774  52.997  1.00  0.00           H  
ATOM    647 HD11 ILE    41      45.403  34.123  51.512  1.00  0.00           H  
ATOM    648 HD12 ILE    41      46.395  33.760  52.791  1.00  0.00           H  
ATOM    649 HD13 ILE    41      45.673  32.300  52.016  1.00  0.00           H  
ATOM    650  N   LYS    42      41.409  37.076  53.242  1.00  0.00           N  
ATOM    651  CA  LYS    42      41.181  38.464  53.580  1.00  0.00           C  
ATOM    652  C   LYS    42      41.798  38.863  54.890  1.00  0.00           C  
ATOM    653  O   LYS    42      41.391  38.390  55.916  1.00  0.00           O  
ATOM    654  CB  LYS    42      39.699  38.762  53.421  1.00  0.00           C  
ATOM    655  CG  LYS    42      39.298  40.240  53.433  1.00  0.00           C  
ATOM    656  CD  LYS    42      40.020  41.142  52.390  1.00  0.00           C  
ATOM    657  CE  LYS    42      39.434  42.564  52.547  1.00  0.00           C  
ATOM    658  NZ  LYS    42      39.871  43.223  53.826  1.00  0.00           N1+
ATOM    659  H   LYS    42      41.003  36.394  53.867  1.00  0.00           H  
ATOM    660  HA  LYS    42      41.717  39.131  52.904  1.00  0.00           H  
ATOM    661  HB2 LYS    42      39.428  38.355  52.447  1.00  0.00           H  
ATOM    662  HB3 LYS    42      39.067  38.205  54.113  1.00  0.00           H  
ATOM    663  HG2 LYS    42      38.215  40.324  53.335  1.00  0.00           H  
ATOM    664  HG3 LYS    42      39.570  40.665  54.399  1.00  0.00           H  
ATOM    665  HD2 LYS    42      41.078  41.174  52.651  1.00  0.00           H  
ATOM    666  HD3 LYS    42      39.880  40.548  51.487  1.00  0.00           H  
ATOM    667  HE2 LYS    42      39.662  43.156  51.661  1.00  0.00           H  
ATOM    668  HE3 LYS    42      38.347  42.581  52.629  1.00  0.00           H  
ATOM    669  HZ1 LYS    42      39.291  44.043  53.928  1.00  0.00           H  
ATOM    670  HZ2 LYS    42      39.911  42.649  54.656  1.00  0.00           H  
ATOM    671  HZ3 LYS    42      40.789  43.530  53.537  1.00  0.00           H  
ATOM    672  N   TYR    43      42.821  39.797  54.801  1.00  0.00           N  
ATOM    673  CA  TYR    43      43.528  40.228  55.941  1.00  0.00           C  
ATOM    674  C   TYR    43      42.793  41.410  56.571  1.00  0.00           C  
ATOM    675  O   TYR    43      42.439  42.347  55.885  1.00  0.00           O  
ATOM    676  CB  TYR    43      44.973  40.414  55.684  1.00  0.00           C  
ATOM    677  CG  TYR    43      45.708  39.105  55.597  1.00  0.00           C  
ATOM    678  CD1 TYR    43      46.033  38.617  54.327  1.00  0.00           C  
ATOM    679  CE1 TYR    43      46.699  37.351  54.209  1.00  0.00           C  
ATOM    680  CZ  TYR    43      47.090  36.655  55.362  1.00  0.00           C  
ATOM    681  OH  TYR    43      47.613  35.433  55.223  1.00  0.00           O  
ATOM    682  CE2 TYR    43      46.884  37.184  56.619  1.00  0.00           C  
ATOM    683  CD2 TYR    43      46.208  38.467  56.748  1.00  0.00           C  
ATOM    684  H   TYR    43      43.243  40.094  53.933  1.00  0.00           H  
ATOM    685  HA  TYR    43      43.460  39.466  56.717  1.00  0.00           H  
ATOM    686  HB2 TYR    43      45.251  40.820  54.712  1.00  0.00           H  
ATOM    687  HB3 TYR    43      45.465  40.881  56.537  1.00  0.00           H  
ATOM    688  HD1 TYR    43      45.752  39.159  53.435  1.00  0.00           H  
ATOM    689  HE1 TYR    43      46.820  36.910  53.231  1.00  0.00           H  
ATOM    690  HH  TYR    43      48.267  35.302  55.914  1.00  0.00           H  
ATOM    691  HE2 TYR    43      47.294  36.696  57.491  1.00  0.00           H  
ATOM    692  HD2 TYR    43      46.002  38.907  57.713  1.00  0.00           H  
ATOM    693  N   ASP    44      42.730  41.383  57.836  1.00  0.00           N  
ATOM    694  CA  ASP    44      42.148  42.502  58.613  1.00  0.00           C  
ATOM    695  C   ASP    44      42.957  43.787  58.365  1.00  0.00           C  
ATOM    696  O   ASP    44      44.077  43.888  58.752  1.00  0.00           O  
ATOM    697  CB  ASP    44      42.214  42.163  60.148  1.00  0.00           C  
ATOM    698  CG  ASP    44      41.327  41.023  60.515  1.00  0.00           C  
ATOM    699  OD1 ASP    44      40.528  40.495  59.733  1.00  0.00           O  
ATOM    700  OD2 ASP    44      41.406  40.681  61.725  1.00  0.00           O1-
ATOM    701  H   ASP    44      43.070  40.577  58.340  1.00  0.00           H  
ATOM    702  HA  ASP    44      41.096  42.621  58.352  1.00  0.00           H  
ATOM    703  HB2 ASP    44      43.267  42.003  60.379  1.00  0.00           H  
ATOM    704  HB3 ASP    44      41.950  43.009  60.783  1.00  0.00           H  
ATOM    705  N   GLY    45      42.299  44.814  57.918  1.00  0.00           N  
ATOM    706  CA  GLY    45      42.902  46.172  57.668  1.00  0.00           C  
ATOM    707  C   GLY    45      43.703  46.224  56.413  1.00  0.00           C  
ATOM    708  O   GLY    45      44.336  47.242  56.220  1.00  0.00           O  
ATOM    709  H   GLY    45      41.360  44.683  57.569  1.00  0.00           H  
ATOM    710  HA2 GLY    45      42.132  46.914  57.454  1.00  0.00           H  
ATOM    711  HA3 GLY    45      43.567  46.540  58.449  1.00  0.00           H  
ATOM    712  N   PHE    46      43.640  45.210  55.497  1.00  0.00           N  
ATOM    713  CA  PHE    46      44.238  45.329  54.197  1.00  0.00           C  
ATOM    714  C   PHE    46      43.112  45.243  53.115  1.00  0.00           C  
ATOM    715  O   PHE    46      42.242  44.317  53.081  1.00  0.00           O  
ATOM    716  CB  PHE    46      45.247  44.203  53.966  1.00  0.00           C  
ATOM    717  CG  PHE    46      46.537  44.361  54.685  1.00  0.00           C  
ATOM    718  CD1 PHE    46      46.546  44.004  56.029  1.00  0.00           C  
ATOM    719  CE1 PHE    46      47.701  44.087  56.824  1.00  0.00           C  
ATOM    720  CZ  PHE    46      48.813  44.615  56.287  1.00  0.00           C  
ATOM    721  CE2 PHE    46      48.825  45.109  54.988  1.00  0.00           C  
ATOM    722  CD2 PHE    46      47.698  44.926  54.154  1.00  0.00           C  
ATOM    723  H   PHE    46      43.212  44.310  55.660  1.00  0.00           H  
ATOM    724  HA  PHE    46      44.752  46.290  54.216  1.00  0.00           H  
ATOM    725  HB2 PHE    46      44.835  43.279  54.372  1.00  0.00           H  
ATOM    726  HB3 PHE    46      45.450  43.947  52.926  1.00  0.00           H  
ATOM    727  HD1 PHE    46      45.673  43.512  56.432  1.00  0.00           H  
ATOM    728  HE1 PHE    46      47.731  43.705  57.833  1.00  0.00           H  
ATOM    729  HZ  PHE    46      49.663  44.795  56.929  1.00  0.00           H  
ATOM    730  HE2 PHE    46      49.652  45.671  54.581  1.00  0.00           H  
ATOM    731  HD2 PHE    46      47.749  45.338  53.158  1.00  0.00           H  
ATOM    732  N   ASP    47      42.995  46.215  52.259  1.00  0.00           N  
ATOM    733  CA  ASP    47      41.934  46.303  51.261  1.00  0.00           C  
ATOM    734  C   ASP    47      41.932  45.174  50.256  1.00  0.00           C  
ATOM    735  O   ASP    47      40.814  44.773  49.831  1.00  0.00           O  
ATOM    736  CB  ASP    47      41.888  47.590  50.478  1.00  0.00           C  
ATOM    737  CG  ASP    47      41.467  48.869  51.160  1.00  0.00           C  
ATOM    738  OD1 ASP    47      41.055  48.859  52.373  1.00  0.00           O  
ATOM    739  OD2 ASP    47      41.352  49.950  50.471  1.00  0.00           O1-
ATOM    740  H   ASP    47      43.528  47.068  52.341  1.00  0.00           H  
ATOM    741  HA  ASP    47      41.013  46.223  51.838  1.00  0.00           H  
ATOM    742  HB2 ASP    47      42.880  47.814  50.087  1.00  0.00           H  
ATOM    743  HB3 ASP    47      41.147  47.517  49.682  1.00  0.00           H  
ATOM    744  N   CYS    48      43.085  44.602  49.797  1.00  0.00           N  
ATOM    745  CA  CYS    48      43.129  43.483  48.898  1.00  0.00           C  
ATOM    746  C   CYS    48      42.888  42.089  49.424  1.00  0.00           C  
ATOM    747  O   CYS    48      43.112  41.697  50.553  1.00  0.00           O  
ATOM    748  CB  CYS    48      44.270  43.561  47.908  1.00  0.00           C  
ATOM    749  SG  CYS    48      44.666  45.247  47.539  1.00  0.00           S  
ATOM    750  H   CYS    48      43.969  44.882  50.197  1.00  0.00           H  
ATOM    751  HA  CYS    48      42.201  43.587  48.335  1.00  0.00           H  
ATOM    752  HB2 CYS    48      45.136  43.095  48.378  1.00  0.00           H  
ATOM    753  HB3 CYS    48      43.918  43.054  47.010  1.00  0.00           H  
ATOM    754  HG  CYS    48      43.511  45.553  46.941  1.00  0.00           H  
ATOM    755  N   VAL    49      42.355  41.305  48.519  1.00  0.00           N  
ATOM    756  CA  VAL    49      42.269  39.838  48.698  1.00  0.00           C  
ATOM    757  C   VAL    49      43.682  39.329  48.465  1.00  0.00           C  
ATOM    758  O   VAL    49      44.218  39.680  47.367  1.00  0.00           O  
ATOM    759  CB  VAL    49      41.312  39.105  47.762  1.00  0.00           C  
ATOM    760  CG1 VAL    49      41.289  37.557  47.972  1.00  0.00           C  
ATOM    761  CG2 VAL    49      39.938  39.774  47.972  1.00  0.00           C  
ATOM    762  H   VAL    49      42.183  41.725  47.617  1.00  0.00           H  
ATOM    763  HA  VAL    49      42.059  39.497  49.711  1.00  0.00           H  
ATOM    764  HB  VAL    49      41.585  39.293  46.723  1.00  0.00           H  
ATOM    765 HG11 VAL    49      40.413  37.112  47.502  1.00  0.00           H  
ATOM    766 HG12 VAL    49      42.233  37.156  47.605  1.00  0.00           H  
ATOM    767 HG13 VAL    49      41.169  37.295  49.024  1.00  0.00           H  
ATOM    768 HG21 VAL    49      39.198  39.310  47.320  1.00  0.00           H  
ATOM    769 HG22 VAL    49      39.500  39.705  48.967  1.00  0.00           H  
ATOM    770 HG23 VAL    49      40.063  40.830  47.732  1.00  0.00           H  
ATOM    771  N   TYR    50      44.326  38.675  49.439  1.00  0.00           N  
ATOM    772  CA  TYR    50      45.641  38.104  49.257  1.00  0.00           C  
ATOM    773  C   TYR    50      45.524  36.593  49.012  1.00  0.00           C  
ATOM    774  O   TYR    50      44.526  35.968  49.362  1.00  0.00           O  
ATOM    775  CB  TYR    50      46.399  38.432  50.511  1.00  0.00           C  
ATOM    776  CG  TYR    50      46.825  39.849  50.742  1.00  0.00           C  
ATOM    777  CD1 TYR    50      46.519  40.956  49.828  1.00  0.00           C  
ATOM    778  CE1 TYR    50      47.097  42.210  50.088  1.00  0.00           C  
ATOM    779  CZ  TYR    50      48.020  42.458  51.111  1.00  0.00           C  
ATOM    780  OH  TYR    50      48.546  43.631  51.314  1.00  0.00           O  
ATOM    781  CE2 TYR    50      48.206  41.410  52.042  1.00  0.00           C  
ATOM    782  CD2 TYR    50      47.672  40.148  51.850  1.00  0.00           C  
ATOM    783  H   TYR    50      43.765  38.362  50.218  1.00  0.00           H  
ATOM    784  HA  TYR    50      46.229  38.578  48.471  1.00  0.00           H  
ATOM    785  HB2 TYR    50      45.750  38.074  51.310  1.00  0.00           H  
ATOM    786  HB3 TYR    50      47.287  37.803  50.572  1.00  0.00           H  
ATOM    787  HD1 TYR    50      45.887  40.765  48.973  1.00  0.00           H  
ATOM    788  HE1 TYR    50      46.874  43.110  49.535  1.00  0.00           H  
ATOM    789  HH  TYR    50      47.951  44.298  50.963  1.00  0.00           H  
ATOM    790  HE2 TYR    50      48.937  41.568  52.821  1.00  0.00           H  
ATOM    791  HD2 TYR    50      48.070  39.322  52.420  1.00  0.00           H  
ATOM    792  N   GLY    51      46.670  35.957  48.610  1.00  0.00           N  
ATOM    793  CA  GLY    51      46.847  34.546  48.588  1.00  0.00           C  
ATOM    794  C   GLY    51      48.238  34.015  48.864  1.00  0.00           C  
ATOM    795  O   GLY    51      49.181  34.255  48.057  1.00  0.00           O  
ATOM    796  H   GLY    51      47.427  36.553  48.306  1.00  0.00           H  
ATOM    797  HA2 GLY    51      46.145  34.069  49.272  1.00  0.00           H  
ATOM    798  HA3 GLY    51      46.701  34.024  47.642  1.00  0.00           H  
ATOM    799  N   LEU    52      48.326  33.147  49.901  1.00  0.00           N  
ATOM    800  CA  LEU    52      49.639  32.581  50.382  1.00  0.00           C  
ATOM    801  C   LEU    52      49.514  31.008  50.384  1.00  0.00           C  
ATOM    802  O   LEU    52      48.472  30.398  50.654  1.00  0.00           O  
ATOM    803  CB  LEU    52      49.953  33.127  51.829  1.00  0.00           C  
ATOM    804  CG  LEU    52      50.013  34.673  51.984  1.00  0.00           C  
ATOM    805  CD1 LEU    52      50.356  34.956  53.480  1.00  0.00           C  
ATOM    806  CD2 LEU    52      50.999  35.488  51.150  1.00  0.00           C  
ATOM    807  H   LEU    52      47.421  32.886  50.266  1.00  0.00           H  
ATOM    808  HA  LEU    52      50.490  32.864  49.762  1.00  0.00           H  
ATOM    809  HB2 LEU    52      49.249  32.734  52.562  1.00  0.00           H  
ATOM    810  HB3 LEU    52      50.957  32.806  52.105  1.00  0.00           H  
ATOM    811  HG  LEU    52      49.046  35.153  51.831  1.00  0.00           H  
ATOM    812 HD11 LEU    52      50.267  36.013  53.731  1.00  0.00           H  
ATOM    813 HD12 LEU    52      49.681  34.455  54.173  1.00  0.00           H  
ATOM    814 HD13 LEU    52      51.398  34.698  53.672  1.00  0.00           H  
ATOM    815 HD21 LEU    52      50.894  36.545  51.395  1.00  0.00           H  
ATOM    816 HD22 LEU    52      52.028  35.165  51.307  1.00  0.00           H  
ATOM    817 HD23 LEU    52      50.711  35.188  50.142  1.00  0.00           H  
ATOM    818  N   GLU    53      50.660  30.357  50.165  1.00  0.00           N  
ATOM    819  CA  GLU    53      50.971  28.953  50.460  1.00  0.00           C  
ATOM    820  C   GLU    53      51.234  28.798  51.962  1.00  0.00           C  
ATOM    821  O   GLU    53      52.243  28.306  52.345  1.00  0.00           O  
ATOM    822  CB  GLU    53      51.995  28.341  49.480  1.00  0.00           C  
ATOM    823  CG  GLU    53      51.589  28.331  47.988  1.00  0.00           C  
ATOM    824  CD  GLU    53      52.672  27.767  47.007  1.00  0.00           C  
ATOM    825  OE1 GLU    53      53.879  27.689  47.295  1.00  0.00           O  
ATOM    826  OE2 GLU    53      52.239  27.376  45.879  1.00  0.00           O1-
ATOM    827  H   GLU    53      51.406  30.940  49.812  1.00  0.00           H  
ATOM    828  HA  GLU    53      50.084  28.345  50.286  1.00  0.00           H  
ATOM    829  HB2 GLU    53      52.848  29.015  49.561  1.00  0.00           H  
ATOM    830  HB3 GLU    53      52.214  27.305  49.736  1.00  0.00           H  
ATOM    831  HG2 GLU    53      50.655  27.774  47.906  1.00  0.00           H  
ATOM    832  HG3 GLU    53      51.284  29.333  47.686  1.00  0.00           H  
ATOM    833  N   LEU    54      50.227  29.206  52.733  1.00  0.00           N  
ATOM    834  CA  LEU    54      50.294  29.539  54.218  1.00  0.00           C  
ATOM    835  C   LEU    54      51.111  28.538  55.068  1.00  0.00           C  
ATOM    836  O   LEU    54      51.886  28.970  55.887  1.00  0.00           O  
ATOM    837  CB  LEU    54      48.896  29.783  54.754  1.00  0.00           C  
ATOM    838  CG  LEU    54      48.778  30.642  56.026  1.00  0.00           C  
ATOM    839  CD1 LEU    54      49.122  32.149  55.774  1.00  0.00           C  
ATOM    840  CD2 LEU    54      47.350  30.561  56.571  1.00  0.00           C  
ATOM    841  H   LEU    54      49.401  29.568  52.280  1.00  0.00           H  
ATOM    842  HA  LEU    54      50.816  30.492  54.305  1.00  0.00           H  
ATOM    843  HB2 LEU    54      48.385  30.349  53.975  1.00  0.00           H  
ATOM    844  HB3 LEU    54      48.406  28.813  54.839  1.00  0.00           H  
ATOM    845  HG  LEU    54      49.535  30.338  56.750  1.00  0.00           H  
ATOM    846 HD11 LEU    54      49.072  32.642  56.745  1.00  0.00           H  
ATOM    847 HD12 LEU    54      50.170  32.249  55.493  1.00  0.00           H  
ATOM    848 HD13 LEU    54      48.479  32.632  55.039  1.00  0.00           H  
ATOM    849 HD21 LEU    54      47.373  31.137  57.495  1.00  0.00           H  
ATOM    850 HD22 LEU    54      46.641  30.907  55.819  1.00  0.00           H  
ATOM    851 HD23 LEU    54      47.140  29.516  56.800  1.00  0.00           H  
ATOM    852  N   ASN    55      51.044  27.205  54.916  1.00  0.00           N  
ATOM    853  CA  ASN    55      51.690  26.284  55.838  1.00  0.00           C  
ATOM    854  C   ASN    55      53.097  25.979  55.236  1.00  0.00           C  
ATOM    855  O   ASN    55      53.839  25.258  55.892  1.00  0.00           O  
ATOM    856  CB  ASN    55      50.750  25.003  55.899  1.00  0.00           C  
ATOM    857  CG  ASN    55      50.971  24.288  57.241  1.00  0.00           C  
ATOM    858  OD1 ASN    55      50.714  24.790  58.295  1.00  0.00           O  
ATOM    859  ND2 ASN    55      51.422  23.079  57.171  1.00  0.00           N  
ATOM    860  H   ASN    55      50.350  26.896  54.251  1.00  0.00           H  
ATOM    861  HA  ASN    55      51.744  26.859  56.762  1.00  0.00           H  
ATOM    862  HB2 ASN    55      49.677  25.175  55.824  1.00  0.00           H  
ATOM    863  HB3 ASN    55      50.902  24.286  55.092  1.00  0.00           H  
ATOM    864 HD21 ASN    55      51.726  22.748  56.267  1.00  0.00           H  
ATOM    865 HD22 ASN    55      51.565  22.625  58.061  1.00  0.00           H  
ATOM    866  N   LYS    56      53.480  26.472  54.027  1.00  0.00           N  
ATOM    867  CA  LYS    56      54.648  26.094  53.206  1.00  0.00           C  
ATOM    868  C   LYS    56      55.589  27.317  52.869  1.00  0.00           C  
ATOM    869  O   LYS    56      56.818  27.084  52.675  1.00  0.00           O  
ATOM    870  CB  LYS    56      54.323  25.395  51.861  1.00  0.00           C  
ATOM    871  CG  LYS    56      53.376  24.209  52.117  1.00  0.00           C  
ATOM    872  CD  LYS    56      53.127  23.429  50.793  1.00  0.00           C  
ATOM    873  CE  LYS    56      51.945  22.406  51.005  1.00  0.00           C  
ATOM    874  NZ  LYS    56      51.696  21.612  49.812  1.00  0.00           N1+
ATOM    875  H   LYS    56      52.713  26.955  53.581  1.00  0.00           H  
ATOM    876  HA  LYS    56      55.251  25.480  53.877  1.00  0.00           H  
ATOM    877  HB2 LYS    56      53.864  25.961  51.050  1.00  0.00           H  
ATOM    878  HB3 LYS    56      55.155  24.847  51.421  1.00  0.00           H  
ATOM    879  HG2 LYS    56      53.734  23.546  52.904  1.00  0.00           H  
ATOM    880  HG3 LYS    56      52.438  24.673  52.420  1.00  0.00           H  
ATOM    881  HD2 LYS    56      52.863  24.125  49.997  1.00  0.00           H  
ATOM    882  HD3 LYS    56      53.965  22.809  50.476  1.00  0.00           H  
ATOM    883  HE2 LYS    56      52.109  21.772  51.877  1.00  0.00           H  
ATOM    884  HE3 LYS    56      51.048  22.975  51.249  1.00  0.00           H  
ATOM    885  HZ1 LYS    56      51.297  22.132  49.043  1.00  0.00           H  
ATOM    886  HZ2 LYS    56      52.545  21.249  49.404  1.00  0.00           H  
ATOM    887  HZ3 LYS    56      51.196  20.757  50.010  1.00  0.00           H  
ATOM    888  N   ASP    57      55.102  28.551  52.907  1.00  0.00           N  
ATOM    889  CA  ASP    57      55.780  29.722  52.388  1.00  0.00           C  
ATOM    890  C   ASP    57      56.877  30.129  53.364  1.00  0.00           C  
ATOM    891  O   ASP    57      56.633  30.335  54.531  1.00  0.00           O  
ATOM    892  CB  ASP    57      54.756  30.844  52.216  1.00  0.00           C  
ATOM    893  CG  ASP    57      55.177  31.918  51.224  1.00  0.00           C  
ATOM    894  OD1 ASP    57      54.358  32.516  50.503  1.00  0.00           O  
ATOM    895  OD2 ASP    57      56.347  32.438  51.316  1.00  0.00           O1-
ATOM    896  H   ASP    57      54.098  28.564  53.015  1.00  0.00           H  
ATOM    897  HA  ASP    57      56.230  29.376  51.457  1.00  0.00           H  
ATOM    898  HB2 ASP    57      53.864  30.332  51.856  1.00  0.00           H  
ATOM    899  HB3 ASP    57      54.432  31.335  53.133  1.00  0.00           H  
ATOM    900  N   GLU    58      58.111  30.217  52.973  1.00  0.00           N  
ATOM    901  CA  GLU    58      59.219  30.765  53.779  1.00  0.00           C  
ATOM    902  C   GLU    58      58.948  32.123  54.392  1.00  0.00           C  
ATOM    903  O   GLU    58      59.297  32.339  55.582  1.00  0.00           O  
ATOM    904  CB  GLU    58      60.584  30.728  53.032  1.00  0.00           C  
ATOM    905  CG  GLU    58      61.171  29.290  52.803  1.00  0.00           C  
ATOM    906  CD  GLU    58      61.584  28.749  54.143  1.00  0.00           C  
ATOM    907  OE1 GLU    58      60.726  28.164  54.815  1.00  0.00           O  
ATOM    908  OE2 GLU    58      62.787  28.782  54.513  1.00  0.00           O1-
ATOM    909  H   GLU    58      58.410  29.921  52.054  1.00  0.00           H  
ATOM    910  HA  GLU    58      59.309  30.062  54.606  1.00  0.00           H  
ATOM    911  HB2 GLU    58      60.418  31.272  52.102  1.00  0.00           H  
ATOM    912  HB3 GLU    58      61.269  31.340  53.619  1.00  0.00           H  
ATOM    913  HG2 GLU    58      60.355  28.705  52.378  1.00  0.00           H  
ATOM    914  HG3 GLU    58      62.023  29.241  52.126  1.00  0.00           H  
ATOM    915  N   ARG    59      58.133  32.974  53.746  1.00  0.00           N  
ATOM    916  CA  ARG    59      57.713  34.298  54.298  1.00  0.00           C  
ATOM    917  C   ARG    59      56.800  34.140  55.518  1.00  0.00           C  
ATOM    918  O   ARG    59      56.561  35.108  56.281  1.00  0.00           O  
ATOM    919  CB  ARG    59      57.068  35.055  53.189  1.00  0.00           C  
ATOM    920  CG  ARG    59      58.145  35.317  52.071  1.00  0.00           C  
ATOM    921  CD  ARG    59      57.520  35.877  50.815  1.00  0.00           C  
ATOM    922  NE  ARG    59      56.524  35.060  50.114  1.00  0.00           N  
ATOM    923  CZ  ARG    59      55.743  35.397  49.128  1.00  0.00           C  
ATOM    924  NH1 ARG    59      55.843  36.561  48.578  1.00  0.00           N  
ATOM    925  NH2 ARG    59      54.845  34.583  48.719  1.00  0.00           N1+
ATOM    926  H   ARG    59      57.814  32.761  52.811  1.00  0.00           H  
ATOM    927  HA  ARG    59      58.666  34.769  54.542  1.00  0.00           H  
ATOM    928  HB2 ARG    59      56.236  34.509  52.745  1.00  0.00           H  
ATOM    929  HB3 ARG    59      56.684  35.959  53.662  1.00  0.00           H  
ATOM    930  HG2 ARG    59      58.819  36.111  52.391  1.00  0.00           H  
ATOM    931  HG3 ARG    59      58.557  34.346  51.796  1.00  0.00           H  
ATOM    932  HD2 ARG    59      57.113  36.827  51.159  1.00  0.00           H  
ATOM    933  HD3 ARG    59      58.308  36.106  50.097  1.00  0.00           H  
ATOM    934  HE  ARG    59      56.322  34.140  50.479  1.00  0.00           H  
ATOM    935 HH11 ARG    59      56.682  37.087  48.777  1.00  0.00           H  
ATOM    936 HH12 ARG    59      55.213  36.876  47.854  1.00  0.00           H  
ATOM    937 HH21 ARG    59      54.590  33.791  49.293  1.00  0.00           H  
ATOM    938 HH22 ARG    59      54.432  34.875  47.845  1.00  0.00           H  
ATOM    939  N   VAL    60      55.965  33.118  55.589  1.00  0.00           N  
ATOM    940  CA  VAL    60      54.994  32.828  56.640  1.00  0.00           C  
ATOM    941  C   VAL    60      55.686  32.007  57.760  1.00  0.00           C  
ATOM    942  O   VAL    60      56.323  31.002  57.541  1.00  0.00           O  
ATOM    943  CB  VAL    60      53.725  32.144  56.092  1.00  0.00           C  
ATOM    944  CG1 VAL    60      52.708  31.694  57.184  1.00  0.00           C  
ATOM    945  CG2 VAL    60      52.917  33.046  55.119  1.00  0.00           C  
ATOM    946  H   VAL    60      56.113  32.450  54.846  1.00  0.00           H  
ATOM    947  HA  VAL    60      54.740  33.770  57.127  1.00  0.00           H  
ATOM    948  HB  VAL    60      53.889  31.221  55.536  1.00  0.00           H  
ATOM    949 HG11 VAL    60      52.218  32.512  57.712  1.00  0.00           H  
ATOM    950 HG12 VAL    60      51.924  31.175  56.631  1.00  0.00           H  
ATOM    951 HG13 VAL    60      53.254  31.021  57.845  1.00  0.00           H  
ATOM    952 HG21 VAL    60      52.241  32.446  54.509  1.00  0.00           H  
ATOM    953 HG22 VAL    60      52.417  33.905  55.567  1.00  0.00           H  
ATOM    954 HG23 VAL    60      53.690  33.462  54.472  1.00  0.00           H  
ATOM    955  N   SER    61      55.375  32.400  59.088  1.00  0.00           N  
ATOM    956  CA  SER    61      55.918  31.742  60.225  1.00  0.00           C  
ATOM    957  C   SER    61      54.966  31.784  61.431  1.00  0.00           C  
ATOM    958  O   SER    61      53.931  32.498  61.387  1.00  0.00           O  
ATOM    959  CB  SER    61      57.153  32.637  60.604  1.00  0.00           C  
ATOM    960  OG  SER    61      56.735  33.937  60.977  1.00  0.00           O  
ATOM    961  H   SER    61      54.767  33.193  59.234  1.00  0.00           H  
ATOM    962  HA  SER    61      56.252  30.745  59.940  1.00  0.00           H  
ATOM    963  HB2 SER    61      57.567  32.187  61.507  1.00  0.00           H  
ATOM    964  HB3 SER    61      57.997  32.546  59.921  1.00  0.00           H  
ATOM    965  HG  SER    61      56.928  34.497  60.222  1.00  0.00           H  
ATOM    966  N   ALA    62      55.309  30.871  62.419  1.00  0.00           N  
ATOM    967  CA  ALA    62      54.615  30.831  63.743  1.00  0.00           C  
ATOM    968  C   ALA    62      53.056  30.788  63.594  1.00  0.00           C  
ATOM    969  O   ALA    62      52.434  31.370  64.427  1.00  0.00           O  
ATOM    970  CB  ALA    62      55.153  31.928  64.662  1.00  0.00           C  
ATOM    971  H   ALA    62      56.074  30.221  62.310  1.00  0.00           H  
ATOM    972  HA  ALA    62      54.803  29.960  64.371  1.00  0.00           H  
ATOM    973  HB1 ALA    62      54.964  32.907  64.222  1.00  0.00           H  
ATOM    974  HB2 ALA    62      54.684  31.750  65.630  1.00  0.00           H  
ATOM    975  HB3 ALA    62      56.202  31.745  64.894  1.00  0.00           H  
ATOM    976  N   LEU    63      52.540  30.180  62.544  1.00  0.00           N  
ATOM    977  CA  LEU    63      51.098  30.071  62.214  1.00  0.00           C  
ATOM    978  C   LEU    63      50.334  29.409  63.402  1.00  0.00           C  
ATOM    979  O   LEU    63      50.628  28.335  63.903  1.00  0.00           O  
ATOM    980  CB  LEU    63      50.989  29.305  60.877  1.00  0.00           C  
ATOM    981  CG  LEU    63      49.523  28.928  60.498  1.00  0.00           C  
ATOM    982  CD1 LEU    63      48.741  30.144  60.155  1.00  0.00           C  
ATOM    983  CD2 LEU    63      49.600  27.985  59.295  1.00  0.00           C  
ATOM    984  H   LEU    63      53.199  29.738  61.918  1.00  0.00           H  
ATOM    985  HA  LEU    63      50.705  31.084  62.135  1.00  0.00           H  
ATOM    986  HB2 LEU    63      51.489  29.956  60.159  1.00  0.00           H  
ATOM    987  HB3 LEU    63      51.587  28.396  60.938  1.00  0.00           H  
ATOM    988  HG  LEU    63      49.126  28.392  61.360  1.00  0.00           H  
ATOM    989 HD11 LEU    63      49.173  30.617  59.273  1.00  0.00           H  
ATOM    990 HD12 LEU    63      47.727  29.816  59.922  1.00  0.00           H  
ATOM    991 HD13 LEU    63      48.761  30.852  60.984  1.00  0.00           H  
ATOM    992 HD21 LEU    63      50.058  28.482  58.440  1.00  0.00           H  
ATOM    993 HD22 LEU    63      50.228  27.163  59.638  1.00  0.00           H  
ATOM    994 HD23 LEU    63      48.565  27.708  59.094  1.00  0.00           H  
ATOM    995  N   GLU    64      49.134  29.978  63.603  1.00  0.00           N  
ATOM    996  CA  GLU    64      48.042  29.511  64.389  1.00  0.00           C  
ATOM    997  C   GLU    64      46.687  29.921  63.848  1.00  0.00           C  
ATOM    998  O   GLU    64      46.321  31.043  63.581  1.00  0.00           O  
ATOM    999  CB  GLU    64      48.283  29.882  65.884  1.00  0.00           C  
ATOM   1000  CG  GLU    64      47.241  29.098  66.745  1.00  0.00           C  
ATOM   1001  CD  GLU    64      47.699  28.835  68.203  1.00  0.00           C  
ATOM   1002  OE1 GLU    64      48.681  29.450  68.640  1.00  0.00           O  
ATOM   1003  OE2 GLU    64      46.951  28.183  68.954  1.00  0.00           O1-
ATOM   1004  H   GLU    64      48.941  30.767  63.002  1.00  0.00           H  
ATOM   1005  HA  GLU    64      48.038  28.427  64.276  1.00  0.00           H  
ATOM   1006  HB2 GLU    64      49.328  29.612  66.037  1.00  0.00           H  
ATOM   1007  HB3 GLU    64      48.151  30.964  65.899  1.00  0.00           H  
ATOM   1008  HG2 GLU    64      46.258  29.567  66.692  1.00  0.00           H  
ATOM   1009  HG3 GLU    64      47.108  28.179  66.174  1.00  0.00           H  
ATOM   1010  N   VAL    65      45.855  28.863  63.664  1.00  0.00           N  
ATOM   1011  CA  VAL    65      44.410  29.059  63.538  1.00  0.00           C  
ATOM   1012  C   VAL    65      43.740  29.391  64.935  1.00  0.00           C  
ATOM   1013  O   VAL    65      44.038  28.766  65.951  1.00  0.00           O  
ATOM   1014  CB  VAL    65      43.847  27.715  63.042  1.00  0.00           C  
ATOM   1015  CG1 VAL    65      42.292  27.604  63.117  1.00  0.00           C  
ATOM   1016  CG2 VAL    65      44.272  27.306  61.627  1.00  0.00           C  
ATOM   1017  H   VAL    65      46.262  27.970  63.899  1.00  0.00           H  
ATOM   1018  HA  VAL    65      44.157  29.941  62.949  1.00  0.00           H  
ATOM   1019  HB  VAL    65      44.193  26.967  63.755  1.00  0.00           H  
ATOM   1020 HG11 VAL    65      41.786  28.365  62.523  1.00  0.00           H  
ATOM   1021 HG12 VAL    65      41.955  26.637  62.746  1.00  0.00           H  
ATOM   1022 HG13 VAL    65      41.974  27.647  64.159  1.00  0.00           H  
ATOM   1023 HG21 VAL    65      45.352  27.201  61.517  1.00  0.00           H  
ATOM   1024 HG22 VAL    65      43.738  26.424  61.276  1.00  0.00           H  
ATOM   1025 HG23 VAL    65      43.795  28.006  60.941  1.00  0.00           H  
ATOM   1026  N   LEU    66      42.920  30.452  64.885  1.00  0.00           N  
ATOM   1027  CA  LEU    66      42.128  30.949  66.050  1.00  0.00           C  
ATOM   1028  C   LEU    66      40.938  30.082  66.284  1.00  0.00           C  
ATOM   1029  O   LEU    66      40.322  29.629  65.307  1.00  0.00           O  
ATOM   1030  CB  LEU    66      41.711  32.385  65.909  1.00  0.00           C  
ATOM   1031  CG  LEU    66      42.898  33.382  65.877  1.00  0.00           C  
ATOM   1032  CD1 LEU    66      43.433  33.666  64.468  1.00  0.00           C  
ATOM   1033  CD2 LEU    66      42.372  34.829  66.230  1.00  0.00           C  
ATOM   1034  H   LEU    66      42.697  30.889  64.002  1.00  0.00           H  
ATOM   1035  HA  LEU    66      42.754  30.948  66.942  1.00  0.00           H  
ATOM   1036  HB2 LEU    66      41.055  32.565  65.057  1.00  0.00           H  
ATOM   1037  HB3 LEU    66      40.945  32.623  66.647  1.00  0.00           H  
ATOM   1038  HG  LEU    66      43.701  33.011  66.513  1.00  0.00           H  
ATOM   1039 HD11 LEU    66      44.036  32.855  64.060  1.00  0.00           H  
ATOM   1040 HD12 LEU    66      42.602  33.815  63.779  1.00  0.00           H  
ATOM   1041 HD13 LEU    66      44.121  34.510  64.519  1.00  0.00           H  
ATOM   1042 HD21 LEU    66      43.113  35.620  66.112  1.00  0.00           H  
ATOM   1043 HD22 LEU    66      41.489  35.048  65.630  1.00  0.00           H  
ATOM   1044 HD23 LEU    66      42.033  34.793  67.265  1.00  0.00           H  
ATOM   1045  N   PRO    67      40.486  29.908  67.542  1.00  0.00           N  
ATOM   1046  CA  PRO    67      39.193  29.275  67.850  1.00  0.00           C  
ATOM   1047  C   PRO    67      37.973  30.026  67.260  1.00  0.00           C  
ATOM   1048  O   PRO    67      38.017  31.269  66.999  1.00  0.00           O  
ATOM   1049  CD  PRO    67      41.180  30.462  68.763  1.00  0.00           C  
ATOM   1050  CG  PRO    67      40.118  30.273  69.889  1.00  0.00           C  
ATOM   1051  CB  PRO    67      39.147  29.257  69.374  1.00  0.00           C  
ATOM   1052  HD2 PRO    67      41.446  31.512  68.640  1.00  0.00           H  
ATOM   1053  HD3 PRO    67      42.086  29.868  68.886  1.00  0.00           H  
ATOM   1054  HG2 PRO    67      39.598  31.221  70.032  1.00  0.00           H  
ATOM   1055  HG3 PRO    67      40.474  29.839  70.823  1.00  0.00           H  
ATOM   1056  HB2 PRO    67      38.123  29.477  69.676  1.00  0.00           H  
ATOM   1057  HB3 PRO    67      39.491  28.295  69.755  1.00  0.00           H  
ATOM   1058  HA  PRO    67      39.135  28.236  67.523  1.00  0.00           H  
ATOM   1059  N   ASP    68      36.978  29.298  66.814  1.00  0.00           N  
ATOM   1060  CA  ASP    68      36.053  29.721  65.702  1.00  0.00           C  
ATOM   1061  C   ASP    68      35.172  30.872  66.006  1.00  0.00           C  
ATOM   1062  O   ASP    68      34.629  31.072  67.080  1.00  0.00           O  
ATOM   1063  CB  ASP    68      35.227  28.467  65.254  1.00  0.00           C  
ATOM   1064  CG  ASP    68      36.076  27.536  64.399  1.00  0.00           C  
ATOM   1065  OD1 ASP    68      35.744  26.343  64.248  1.00  0.00           O  
ATOM   1066  OD2 ASP    68      37.057  27.979  63.749  1.00  0.00           O1-
ATOM   1067  H   ASP    68      36.921  28.328  67.090  1.00  0.00           H  
ATOM   1068  HA  ASP    68      36.700  30.164  64.944  1.00  0.00           H  
ATOM   1069  HB2 ASP    68      34.987  27.864  66.129  1.00  0.00           H  
ATOM   1070  HB3 ASP    68      34.328  28.708  64.687  1.00  0.00           H  
ATOM   1071  N   ARG    69      34.728  31.538  64.915  1.00  0.00           N  
ATOM   1072  CA  ARG    69      33.504  32.416  64.970  1.00  0.00           C  
ATOM   1073  C   ARG    69      32.230  31.573  64.714  1.00  0.00           C  
ATOM   1074  O   ARG    69      32.347  30.486  64.165  1.00  0.00           O  
ATOM   1075  CB  ARG    69      33.734  33.705  64.105  1.00  0.00           C  
ATOM   1076  CG  ARG    69      33.877  33.538  62.561  1.00  0.00           C  
ATOM   1077  CD  ARG    69      35.161  34.184  62.063  1.00  0.00           C  
ATOM   1078  NE  ARG    69      35.215  34.232  60.570  1.00  0.00           N  
ATOM   1079  CZ  ARG    69      35.018  33.126  59.844  1.00  0.00           C  
ATOM   1080  NH1 ARG    69      35.438  31.964  60.189  1.00  0.00           N  
ATOM   1081  NH2 ARG    69      34.330  33.083  58.782  1.00  0.00           N1+
ATOM   1082  H   ARG    69      35.209  31.220  64.086  1.00  0.00           H  
ATOM   1083  HA  ARG    69      33.345  32.673  66.017  1.00  0.00           H  
ATOM   1084  HB2 ARG    69      32.883  34.376  64.218  1.00  0.00           H  
ATOM   1085  HB3 ARG    69      34.602  34.215  64.523  1.00  0.00           H  
ATOM   1086  HG2 ARG    69      33.688  32.530  62.193  1.00  0.00           H  
ATOM   1087  HG3 ARG    69      33.011  33.959  62.052  1.00  0.00           H  
ATOM   1088  HD2 ARG    69      35.101  35.166  62.533  1.00  0.00           H  
ATOM   1089  HD3 ARG    69      36.032  33.758  62.562  1.00  0.00           H  
ATOM   1090  HE  ARG    69      35.458  35.102  60.118  1.00  0.00           H  
ATOM   1091 HH11 ARG    69      35.910  31.908  61.081  1.00  0.00           H  
ATOM   1092 HH12 ARG    69      35.246  31.096  59.709  1.00  0.00           H  
ATOM   1093 HH21 ARG    69      33.742  33.873  58.558  1.00  0.00           H  
ATOM   1094 HH22 ARG    69      33.877  32.200  58.599  1.00  0.00           H  
ATOM   1095  N   VAL    70      31.018  32.038  65.081  1.00  0.00           N  
ATOM   1096  CA  VAL    70      29.730  31.285  64.983  1.00  0.00           C  
ATOM   1097  C   VAL    70      28.635  32.259  64.504  1.00  0.00           C  
ATOM   1098  O   VAL    70      27.617  31.741  64.084  1.00  0.00           O  
ATOM   1099  CB  VAL    70      29.354  30.657  66.280  1.00  0.00           C  
ATOM   1100  CG1 VAL    70      30.404  29.686  66.837  1.00  0.00           C  
ATOM   1101  CG2 VAL    70      28.995  31.592  67.409  1.00  0.00           C  
ATOM   1102  H   VAL    70      31.093  32.840  65.690  1.00  0.00           H  
ATOM   1103  HA  VAL    70      29.834  30.498  64.237  1.00  0.00           H  
ATOM   1104  HB  VAL    70      28.482  30.031  66.089  1.00  0.00           H  
ATOM   1105 HG11 VAL    70      30.296  29.583  67.917  1.00  0.00           H  
ATOM   1106 HG12 VAL    70      30.426  28.714  66.344  1.00  0.00           H  
ATOM   1107 HG13 VAL    70      31.423  30.066  66.763  1.00  0.00           H  
ATOM   1108 HG21 VAL    70      29.921  32.145  67.564  1.00  0.00           H  
ATOM   1109 HG22 VAL    70      28.097  32.165  67.176  1.00  0.00           H  
ATOM   1110 HG23 VAL    70      28.693  31.120  68.344  1.00  0.00           H  
ATOM   1111  N   ALA    71      28.915  33.582  64.493  1.00  0.00           N  
ATOM   1112  CA  ALA    71      27.939  34.558  64.101  1.00  0.00           C  
ATOM   1113  C   ALA    71      27.569  34.522  62.704  1.00  0.00           C  
ATOM   1114  O   ALA    71      28.411  34.051  61.920  1.00  0.00           O  
ATOM   1115  CB  ALA    71      28.603  35.916  64.559  1.00  0.00           C  
ATOM   1116  H   ALA    71      29.825  33.908  64.786  1.00  0.00           H  
ATOM   1117  HA  ALA    71      27.074  34.314  64.719  1.00  0.00           H  
ATOM   1118  HB1 ALA    71      29.623  35.890  64.174  1.00  0.00           H  
ATOM   1119  HB2 ALA    71      28.019  36.747  64.165  1.00  0.00           H  
ATOM   1120  HB3 ALA    71      28.607  35.934  65.649  1.00  0.00           H  
ATOM   1121  N   THR    72      26.416  34.999  62.249  1.00  0.00           N  
ATOM   1122  CA  THR    72      25.898  34.931  60.848  1.00  0.00           C  
ATOM   1123  C   THR    72      26.730  35.836  59.925  1.00  0.00           C  
ATOM   1124  O   THR    72      27.173  36.854  60.414  1.00  0.00           O  
ATOM   1125  CB  THR    72      24.422  35.326  60.848  1.00  0.00           C  
ATOM   1126  CG2 THR    72      23.555  34.346  61.635  1.00  0.00           C  
ATOM   1127  OG1 THR    72      24.170  36.620  61.309  1.00  0.00           O  
ATOM   1128  H   THR    72      25.839  35.373  62.988  1.00  0.00           H  
ATOM   1129  HA  THR    72      25.919  33.910  60.466  1.00  0.00           H  
ATOM   1130  HB  THR    72      24.024  35.277  59.835  1.00  0.00           H  
ATOM   1131 HG21 THR    72      22.546  34.753  61.693  1.00  0.00           H  
ATOM   1132 HG22 THR    72      23.581  33.356  61.179  1.00  0.00           H  
ATOM   1133 HG23 THR    72      24.002  34.261  62.625  1.00  0.00           H  
ATOM   1134  HG1 THR    72      24.547  36.613  62.192  1.00  0.00           H  
ATOM   1135  N   SER    73      26.873  35.575  58.664  1.00  0.00           N  
ATOM   1136  CA  SER    73      27.750  36.234  57.648  1.00  0.00           C  
ATOM   1137  C   SER    73      27.112  36.655  56.281  1.00  0.00           C  
ATOM   1138  O   SER    73      27.636  37.605  55.706  1.00  0.00           O  
ATOM   1139  CB  SER    73      29.062  35.473  57.420  1.00  0.00           C  
ATOM   1140  OG  SER    73      29.715  35.855  56.256  1.00  0.00           O  
ATOM   1141  H   SER    73      26.354  34.776  58.327  1.00  0.00           H  
ATOM   1142  HA  SER    73      27.975  37.221  58.051  1.00  0.00           H  
ATOM   1143  HB2 SER    73      29.754  35.679  58.237  1.00  0.00           H  
ATOM   1144  HB3 SER    73      28.803  34.419  57.318  1.00  0.00           H  
ATOM   1145  HG  SER    73      30.211  35.096  55.940  1.00  0.00           H  
ATOM   1146  N   ARG    74      25.919  36.101  56.052  1.00  0.00           N  
ATOM   1147  CA  ARG    74      24.921  36.628  55.093  1.00  0.00           C  
ATOM   1148  C   ARG    74      24.549  38.088  55.276  1.00  0.00           C  
ATOM   1149  O   ARG    74      24.580  38.631  56.416  1.00  0.00           O  
ATOM   1150  CB  ARG    74      23.667  35.766  55.056  1.00  0.00           C  
ATOM   1151  CG  ARG    74      23.900  34.369  54.438  1.00  0.00           C  
ATOM   1152  CD  ARG    74      22.486  33.658  54.352  1.00  0.00           C  
ATOM   1153  NE  ARG    74      22.728  32.290  53.887  1.00  0.00           N  
ATOM   1154  CZ  ARG    74      21.934  31.225  54.043  1.00  0.00           C  
ATOM   1155  NH1 ARG    74      20.828  31.282  54.683  1.00  0.00           N  
ATOM   1156  NH2 ARG    74      22.420  30.015  53.697  1.00  0.00           N1+
ATOM   1157  H   ARG    74      25.568  35.263  56.495  1.00  0.00           H  
ATOM   1158  HA  ARG    74      25.351  36.608  54.092  1.00  0.00           H  
ATOM   1159  HB2 ARG    74      23.181  35.661  56.026  1.00  0.00           H  
ATOM   1160  HB3 ARG    74      22.991  36.292  54.383  1.00  0.00           H  
ATOM   1161  HG2 ARG    74      24.204  34.420  53.393  1.00  0.00           H  
ATOM   1162  HG3 ARG    74      24.510  33.822  55.157  1.00  0.00           H  
ATOM   1163  HD2 ARG    74      22.156  33.619  55.390  1.00  0.00           H  
ATOM   1164  HD3 ARG    74      21.834  34.177  53.650  1.00  0.00           H  
ATOM   1165  HE  ARG    74      23.607  32.049  53.453  1.00  0.00           H  
ATOM   1166 HH11 ARG    74      20.463  32.217  54.801  1.00  0.00           H  
ATOM   1167 HH12 ARG    74      20.164  30.522  54.699  1.00  0.00           H  
ATOM   1168 HH21 ARG    74      23.396  29.959  53.444  1.00  0.00           H  
ATOM   1169 HH22 ARG    74      21.773  29.246  53.802  1.00  0.00           H  
ATOM   1170  N   ILE    75      24.181  38.769  54.167  1.00  0.00           N  
ATOM   1171  CA  ILE    75      23.749  40.164  54.101  1.00  0.00           C  
ATOM   1172  C   ILE    75      22.224  40.379  54.218  1.00  0.00           C  
ATOM   1173  O   ILE    75      21.474  39.474  53.792  1.00  0.00           O  
ATOM   1174  CB  ILE    75      24.384  40.776  52.790  1.00  0.00           C  
ATOM   1175  CG2 ILE    75      23.720  40.269  51.496  1.00  0.00           C  
ATOM   1176  CG1 ILE    75      24.631  42.302  52.840  1.00  0.00           C  
ATOM   1177  CD1 ILE    75      25.396  42.923  51.672  1.00  0.00           C  
ATOM   1178  H   ILE    75      24.315  38.291  53.287  1.00  0.00           H  
ATOM   1179  HA  ILE    75      24.156  40.684  54.968  1.00  0.00           H  
ATOM   1180  HB  ILE    75      25.384  40.348  52.723  1.00  0.00           H  
ATOM   1181 HG21 ILE    75      22.752  40.763  51.580  1.00  0.00           H  
ATOM   1182 HG22 ILE    75      24.276  40.618  50.626  1.00  0.00           H  
ATOM   1183 HG23 ILE    75      23.546  39.194  51.446  1.00  0.00           H  
ATOM   1184 HG12 ILE    75      23.644  42.755  52.930  1.00  0.00           H  
ATOM   1185 HG13 ILE    75      25.257  42.435  53.723  1.00  0.00           H  
ATOM   1186 HD11 ILE    75      26.334  42.370  51.619  1.00  0.00           H  
ATOM   1187 HD12 ILE    75      24.862  42.821  50.728  1.00  0.00           H  
ATOM   1188 HD13 ILE    75      25.594  43.972  51.890  1.00  0.00           H  
ATOM   1189  N   SER    76      21.728  41.448  54.821  1.00  0.00           N  
ATOM   1190  CA  SER    76      20.268  41.851  54.766  1.00  0.00           C  
ATOM   1191  C   SER    76      19.950  42.553  53.434  1.00  0.00           C  
ATOM   1192  O   SER    76      20.899  43.042  52.805  1.00  0.00           O  
ATOM   1193  CB  SER    76      19.967  42.805  56.005  1.00  0.00           C  
ATOM   1194  OG  SER    76      18.631  43.173  56.198  1.00  0.00           O  
ATOM   1195  H   SER    76      22.368  42.194  55.055  1.00  0.00           H  
ATOM   1196  HA  SER    76      19.645  40.959  54.817  1.00  0.00           H  
ATOM   1197  HB2 SER    76      20.329  42.345  56.924  1.00  0.00           H  
ATOM   1198  HB3 SER    76      20.441  43.778  55.874  1.00  0.00           H  
ATOM   1199  HG  SER    76      18.579  43.555  57.077  1.00  0.00           H  
ATOM   1200  N   ASP    77      18.742  42.462  52.869  1.00  0.00           N  
ATOM   1201  CA  ASP    77      18.376  42.972  51.577  1.00  0.00           C  
ATOM   1202  C   ASP    77      19.203  42.302  50.510  1.00  0.00           C  
ATOM   1203  O   ASP    77      19.652  42.979  49.576  1.00  0.00           O  
ATOM   1204  CB  ASP    77      18.416  44.505  51.380  1.00  0.00           C  
ATOM   1205  CG  ASP    77      17.678  45.346  52.480  1.00  0.00           C  
ATOM   1206  OD1 ASP    77      18.333  46.281  53.055  1.00  0.00           O  
ATOM   1207  OD2 ASP    77      16.507  45.023  52.812  1.00  0.00           O1-
ATOM   1208  H   ASP    77      18.055  41.982  53.433  1.00  0.00           H  
ATOM   1209  HA  ASP    77      17.329  42.711  51.425  1.00  0.00           H  
ATOM   1210  HB2 ASP    77      19.447  44.789  51.170  1.00  0.00           H  
ATOM   1211  HB3 ASP    77      17.941  44.726  50.424  1.00  0.00           H  
ATOM   1212  N   ALA    78      19.406  40.994  50.644  1.00  0.00           N  
ATOM   1213  CA  ALA    78      20.225  40.295  49.590  1.00  0.00           C  
ATOM   1214  C   ALA    78      19.654  40.582  48.130  1.00  0.00           C  
ATOM   1215  O   ALA    78      20.458  40.526  47.187  1.00  0.00           O  
ATOM   1216  CB  ALA    78      20.349  38.846  49.906  1.00  0.00           C  
ATOM   1217  H   ALA    78      19.117  40.548  51.503  1.00  0.00           H  
ATOM   1218  HA  ALA    78      21.179  40.821  49.597  1.00  0.00           H  
ATOM   1219  HB1 ALA    78      19.363  38.421  50.094  1.00  0.00           H  
ATOM   1220  HB2 ALA    78      20.906  38.291  49.152  1.00  0.00           H  
ATOM   1221  HB3 ALA    78      20.970  38.720  50.793  1.00  0.00           H  
ATOM   1222  N   HIS    79      18.351  40.906  47.935  1.00  0.00           N  
ATOM   1223  CA  HIS    79      17.807  41.089  46.572  1.00  0.00           C  
ATOM   1224  C   HIS    79      18.402  42.323  45.863  1.00  0.00           C  
ATOM   1225  O   HIS    79      18.694  42.243  44.623  1.00  0.00           O  
ATOM   1226  CB  HIS    79      16.278  41.398  46.700  1.00  0.00           C  
ATOM   1227  CG  HIS    79      15.891  42.600  47.529  1.00  0.00           C  
ATOM   1228  ND1 HIS    79      15.839  42.628  48.877  1.00  0.00           N  
ATOM   1229  CE1 HIS    79      15.393  43.855  49.235  1.00  0.00           C  
ATOM   1230  NE2 HIS    79      15.324  44.638  48.108  1.00  0.00           N  
ATOM   1231  CD2 HIS    79      15.458  43.788  46.998  1.00  0.00           C  
ATOM   1232  H   HIS    79      17.755  40.797  48.743  1.00  0.00           H  
ATOM   1233  HA  HIS    79      17.893  40.169  45.994  1.00  0.00           H  
ATOM   1234  HB2 HIS    79      15.787  41.541  45.738  1.00  0.00           H  
ATOM   1235  HB3 HIS    79      15.717  40.602  47.190  1.00  0.00           H  
ATOM   1236  HE1 HIS    79      15.485  44.113  50.279  1.00  0.00           H  
ATOM   1237  HE2 HIS    79      15.074  45.617  48.127  1.00  0.00           H  
ATOM   1238  HD2 HIS    79      15.363  44.078  45.962  1.00  0.00           H  
ATOM   1239  N   LEU    80      18.780  43.372  46.622  1.00  0.00           N  
ATOM   1240  CA  LEU    80      19.504  44.554  46.251  1.00  0.00           C  
ATOM   1241  C   LEU    80      21.013  44.284  46.275  1.00  0.00           C  
ATOM   1242  O   LEU    80      21.653  44.768  45.373  1.00  0.00           O  
ATOM   1243  CB  LEU    80      19.103  45.722  47.212  1.00  0.00           C  
ATOM   1244  CG  LEU    80      19.997  46.978  47.068  1.00  0.00           C  
ATOM   1245  CD1 LEU    80      19.947  47.812  45.852  1.00  0.00           C  
ATOM   1246  CD2 LEU    80      19.461  47.869  48.210  1.00  0.00           C  
ATOM   1247  H   LEU    80      18.585  43.262  47.607  1.00  0.00           H  
ATOM   1248  HA  LEU    80      19.062  44.854  45.300  1.00  0.00           H  
ATOM   1249  HB2 LEU    80      18.063  45.947  46.976  1.00  0.00           H  
ATOM   1250  HB3 LEU    80      19.166  45.407  48.253  1.00  0.00           H  
ATOM   1251  HG  LEU    80      21.015  46.784  47.406  1.00  0.00           H  
ATOM   1252 HD11 LEU    80      20.245  47.242  44.972  1.00  0.00           H  
ATOM   1253 HD12 LEU    80      18.945  48.239  45.810  1.00  0.00           H  
ATOM   1254 HD13 LEU    80      20.691  48.601  45.962  1.00  0.00           H  
ATOM   1255 HD21 LEU    80      18.412  48.165  48.176  1.00  0.00           H  
ATOM   1256 HD22 LEU    80      19.682  47.327  49.129  1.00  0.00           H  
ATOM   1257 HD23 LEU    80      19.974  48.831  48.213  1.00  0.00           H  
ATOM   1258  N   ALA    81      21.518  43.422  47.160  1.00  0.00           N  
ATOM   1259  CA  ALA    81      22.912  43.028  47.204  1.00  0.00           C  
ATOM   1260  C   ALA    81      23.355  42.267  45.992  1.00  0.00           C  
ATOM   1261  O   ALA    81      24.297  42.670  45.296  1.00  0.00           O  
ATOM   1262  CB  ALA    81      23.178  42.283  48.526  1.00  0.00           C  
ATOM   1263  H   ALA    81      20.940  43.187  47.954  1.00  0.00           H  
ATOM   1264  HA  ALA    81      23.500  43.945  47.177  1.00  0.00           H  
ATOM   1265  HB1 ALA    81      22.749  41.281  48.558  1.00  0.00           H  
ATOM   1266  HB2 ALA    81      24.258  42.138  48.522  1.00  0.00           H  
ATOM   1267  HB3 ALA    81      22.820  42.875  49.368  1.00  0.00           H  
ATOM   1268  N   ASP    82      22.564  41.291  45.538  1.00  0.00           N  
ATOM   1269  CA  ASP    82      22.775  40.516  44.338  1.00  0.00           C  
ATOM   1270  C   ASP    82      22.505  41.345  43.043  1.00  0.00           C  
ATOM   1271  O   ASP    82      23.174  41.063  42.085  1.00  0.00           O  
ATOM   1272  CB  ASP    82      21.972  39.212  44.361  1.00  0.00           C  
ATOM   1273  CG  ASP    82      22.344  38.261  45.520  1.00  0.00           C  
ATOM   1274  OD1 ASP    82      21.499  37.409  45.840  1.00  0.00           O  
ATOM   1275  OD2 ASP    82      23.573  38.255  45.815  1.00  0.00           O1-
ATOM   1276  H   ASP    82      21.819  41.023  46.165  1.00  0.00           H  
ATOM   1277  HA  ASP    82      23.836  40.320  44.183  1.00  0.00           H  
ATOM   1278  HB2 ASP    82      20.924  39.481  44.492  1.00  0.00           H  
ATOM   1279  HB3 ASP    82      22.072  38.732  43.387  1.00  0.00           H  
ATOM   1280  N   THR    83      21.604  42.323  43.075  1.00  0.00           N  
ATOM   1281  CA  THR    83      21.420  43.254  41.934  1.00  0.00           C  
ATOM   1282  C   THR    83      22.694  44.165  41.622  1.00  0.00           C  
ATOM   1283  O   THR    83      22.867  44.687  40.527  1.00  0.00           O  
ATOM   1284  CB  THR    83      20.156  44.168  42.000  1.00  0.00           C  
ATOM   1285  CG2 THR    83      19.961  45.078  40.840  1.00  0.00           C  
ATOM   1286  OG1 THR    83      18.972  43.430  42.082  1.00  0.00           O  
ATOM   1287  H   THR    83      20.995  42.467  43.869  1.00  0.00           H  
ATOM   1288  HA  THR    83      21.203  42.579  41.105  1.00  0.00           H  
ATOM   1289  HB  THR    83      20.224  44.928  42.777  1.00  0.00           H  
ATOM   1290 HG21 THR    83      18.913  45.365  40.761  1.00  0.00           H  
ATOM   1291 HG22 THR    83      20.673  45.902  40.878  1.00  0.00           H  
ATOM   1292 HG23 THR    83      20.212  44.559  39.915  1.00  0.00           H  
ATOM   1293  HG1 THR    83      18.770  43.128  42.971  1.00  0.00           H  
ATOM   1294  N   MET    84      23.608  44.322  42.562  1.00  0.00           N  
ATOM   1295  CA  MET    84      24.776  45.175  42.368  1.00  0.00           C  
ATOM   1296  C   MET    84      25.827  44.369  41.513  1.00  0.00           C  
ATOM   1297  O   MET    84      26.762  44.901  40.929  1.00  0.00           O  
ATOM   1298  CB  MET    84      25.366  45.531  43.758  1.00  0.00           C  
ATOM   1299  CG  MET    84      26.638  46.394  43.860  1.00  0.00           C  
ATOM   1300  SD  MET    84      27.148  46.945  45.480  1.00  0.00           S  
ATOM   1301  CE  MET    84      26.036  48.341  45.903  1.00  0.00           C  
ATOM   1302  H   MET    84      23.507  43.927  43.486  1.00  0.00           H  
ATOM   1303  HA  MET    84      24.522  46.109  41.869  1.00  0.00           H  
ATOM   1304  HB2 MET    84      24.591  46.155  44.202  1.00  0.00           H  
ATOM   1305  HB3 MET    84      25.472  44.649  44.390  1.00  0.00           H  
ATOM   1306  HG2 MET    84      27.480  45.892  43.384  1.00  0.00           H  
ATOM   1307  HG3 MET    84      26.436  47.300  43.289  1.00  0.00           H  
ATOM   1308  HE1 MET    84      25.604  48.867  45.052  1.00  0.00           H  
ATOM   1309  HE2 MET    84      25.261  47.818  46.464  1.00  0.00           H  
ATOM   1310  HE3 MET    84      26.558  49.070  46.523  1.00  0.00           H  
ATOM   1311  N   ILE    85      25.757  42.989  41.427  1.00  0.00           N  
ATOM   1312  CA  ILE    85      26.750  42.108  40.830  1.00  0.00           C  
ATOM   1313  C   ILE    85      26.988  42.342  39.308  1.00  0.00           C  
ATOM   1314  O   ILE    85      25.978  42.350  38.589  1.00  0.00           O  
ATOM   1315  CB  ILE    85      26.455  40.624  41.157  1.00  0.00           C  
ATOM   1316  CG2 ILE    85      27.392  39.685  40.385  1.00  0.00           C  
ATOM   1317  CG1 ILE    85      26.447  40.396  42.725  1.00  0.00           C  
ATOM   1318  CD1 ILE    85      25.944  39.075  43.070  1.00  0.00           C  
ATOM   1319  H   ILE    85      24.912  42.584  41.805  1.00  0.00           H  
ATOM   1320  HA  ILE    85      27.677  42.343  41.353  1.00  0.00           H  
ATOM   1321  HB  ILE    85      25.452  40.331  40.847  1.00  0.00           H  
ATOM   1322 HG21 ILE    85      28.430  40.016  40.431  1.00  0.00           H  
ATOM   1323 HG22 ILE    85      27.382  38.673  40.791  1.00  0.00           H  
ATOM   1324 HG23 ILE    85      27.216  39.669  39.310  1.00  0.00           H  
ATOM   1325 HG12 ILE    85      27.448  40.501  43.143  1.00  0.00           H  
ATOM   1326 HG13 ILE    85      25.734  41.026  43.256  1.00  0.00           H  
ATOM   1327 HD11 ILE    85      26.599  38.258  42.770  1.00  0.00           H  
ATOM   1328 HD12 ILE    85      25.787  39.159  44.146  1.00  0.00           H  
ATOM   1329 HD13 ILE    85      24.948  38.907  42.659  1.00  0.00           H  
ATOM   1330  N   GLY    86      28.235  42.439  38.907  1.00  0.00           N  
ATOM   1331  CA  GLY    86      28.667  42.627  37.525  1.00  0.00           C  
ATOM   1332  C   GLY    86      28.342  44.024  36.936  1.00  0.00           C  
ATOM   1333  O   GLY    86      28.804  44.364  35.837  1.00  0.00           O  
ATOM   1334  H   GLY    86      28.967  42.166  39.547  1.00  0.00           H  
ATOM   1335  HA2 GLY    86      29.727  42.380  37.469  1.00  0.00           H  
ATOM   1336  HA3 GLY    86      28.046  42.057  36.833  1.00  0.00           H  
ATOM   1337  N   LYS    87      27.642  44.935  37.568  1.00  0.00           N  
ATOM   1338  CA  LYS    87      27.468  46.345  37.210  1.00  0.00           C  
ATOM   1339  C   LYS    87      28.723  47.151  37.345  1.00  0.00           C  
ATOM   1340  O   LYS    87      29.502  46.893  38.220  1.00  0.00           O  
ATOM   1341  CB  LYS    87      26.486  46.926  38.233  1.00  0.00           C  
ATOM   1342  CG  LYS    87      25.106  46.318  38.220  1.00  0.00           C  
ATOM   1343  CD  LYS    87      24.342  46.725  37.005  1.00  0.00           C  
ATOM   1344  CE  LYS    87      22.871  46.269  37.129  1.00  0.00           C  
ATOM   1345  NZ  LYS    87      22.061  46.828  36.011  1.00  0.00           N1+
ATOM   1346  H   LYS    87      27.404  44.744  38.530  1.00  0.00           H  
ATOM   1347  HA  LYS    87      27.088  46.390  36.189  1.00  0.00           H  
ATOM   1348  HB2 LYS    87      26.877  46.723  39.230  1.00  0.00           H  
ATOM   1349  HB3 LYS    87      26.345  48.006  38.180  1.00  0.00           H  
ATOM   1350  HG2 LYS    87      25.048  45.230  38.264  1.00  0.00           H  
ATOM   1351  HG3 LYS    87      24.578  46.762  39.063  1.00  0.00           H  
ATOM   1352  HD2 LYS    87      24.490  47.799  36.887  1.00  0.00           H  
ATOM   1353  HD3 LYS    87      24.861  46.180  36.217  1.00  0.00           H  
ATOM   1354  HE2 LYS    87      22.806  45.183  37.200  1.00  0.00           H  
ATOM   1355  HE3 LYS    87      22.526  46.688  38.074  1.00  0.00           H  
ATOM   1356  HZ1 LYS    87      22.394  46.615  35.081  1.00  0.00           H  
ATOM   1357  HZ2 LYS    87      21.107  46.507  36.097  1.00  0.00           H  
ATOM   1358  HZ3 LYS    87      22.128  47.836  35.987  1.00  0.00           H  
ATOM   1359  N   ALA    88      28.737  48.256  36.515  1.00  0.00           N  
ATOM   1360  CA  ALA    88      29.613  49.406  36.738  1.00  0.00           C  
ATOM   1361  C   ALA    88      29.245  50.265  37.964  1.00  0.00           C  
ATOM   1362  O   ALA    88      28.076  50.475  38.289  1.00  0.00           O  
ATOM   1363  CB  ALA    88      29.602  50.185  35.464  1.00  0.00           C  
ATOM   1364  H   ALA    88      28.040  48.352  35.791  1.00  0.00           H  
ATOM   1365  HA  ALA    88      30.555  48.970  37.072  1.00  0.00           H  
ATOM   1366  HB1 ALA    88      30.163  51.080  35.736  1.00  0.00           H  
ATOM   1367  HB2 ALA    88      30.075  49.606  34.671  1.00  0.00           H  
ATOM   1368  HB3 ALA    88      28.604  50.533  35.197  1.00  0.00           H  
ATOM   1369  N   VAL    89      30.275  50.877  38.627  1.00  0.00           N  
ATOM   1370  CA  VAL    89      30.167  51.580  39.930  1.00  0.00           C  
ATOM   1371  C   VAL    89      31.208  52.712  40.051  1.00  0.00           C  
ATOM   1372  O   VAL    89      32.350  52.506  39.693  1.00  0.00           O  
ATOM   1373  CB  VAL    89      30.310  50.681  41.200  1.00  0.00           C  
ATOM   1374  CG1 VAL    89      29.105  49.859  41.444  1.00  0.00           C  
ATOM   1375  CG2 VAL    89      31.503  49.759  41.159  1.00  0.00           C  
ATOM   1376  H   VAL    89      31.160  50.707  38.171  1.00  0.00           H  
ATOM   1377  HA  VAL    89      29.160  51.978  40.058  1.00  0.00           H  
ATOM   1378  HB  VAL    89      30.494  51.435  41.966  1.00  0.00           H  
ATOM   1379 HG11 VAL    89      28.913  49.040  40.752  1.00  0.00           H  
ATOM   1380 HG12 VAL    89      29.210  49.552  42.485  1.00  0.00           H  
ATOM   1381 HG13 VAL    89      28.228  50.506  41.465  1.00  0.00           H  
ATOM   1382 HG21 VAL    89      31.268  49.152  42.033  1.00  0.00           H  
ATOM   1383 HG22 VAL    89      31.359  49.046  40.347  1.00  0.00           H  
ATOM   1384 HG23 VAL    89      32.454  50.273  41.299  1.00  0.00           H  
ATOM   1385  N   GLU    90      30.789  53.834  40.651  1.00  0.00           N  
ATOM   1386  CA  GLU    90      31.594  54.995  41.045  1.00  0.00           C  
ATOM   1387  C   GLU    90      31.555  55.125  42.564  1.00  0.00           C  
ATOM   1388  O   GLU    90      30.508  55.068  43.188  1.00  0.00           O  
ATOM   1389  CB  GLU    90      31.267  56.214  40.242  1.00  0.00           C  
ATOM   1390  CG  GLU    90      31.553  56.034  38.761  1.00  0.00           C  
ATOM   1391  CD  GLU    90      30.959  57.165  37.927  1.00  0.00           C  
ATOM   1392  OE1 GLU    90      29.891  57.696  38.275  1.00  0.00           O  
ATOM   1393  OE2 GLU    90      31.510  57.470  36.813  1.00  0.00           O1-
ATOM   1394  H   GLU    90      29.853  53.930  41.016  1.00  0.00           H  
ATOM   1395  HA  GLU    90      32.626  54.788  40.762  1.00  0.00           H  
ATOM   1396  HB2 GLU    90      30.200  56.358  40.413  1.00  0.00           H  
ATOM   1397  HB3 GLU    90      31.795  57.061  40.678  1.00  0.00           H  
ATOM   1398  HG2 GLU    90      32.638  56.049  38.664  1.00  0.00           H  
ATOM   1399  HG3 GLU    90      31.222  55.066  38.385  1.00  0.00           H  
ATOM   1400  N   HIS    91      32.706  55.315  43.153  1.00  0.00           N  
ATOM   1401  CA  HIS    91      32.930  55.003  44.536  1.00  0.00           C  
ATOM   1402  C   HIS    91      33.948  55.943  45.208  1.00  0.00           C  
ATOM   1403  O   HIS    91      35.063  56.240  44.769  1.00  0.00           O  
ATOM   1404  CB  HIS    91      33.367  53.485  44.468  1.00  0.00           C  
ATOM   1405  CG  HIS    91      33.702  52.827  45.783  1.00  0.00           C  
ATOM   1406  ND1 HIS    91      34.630  51.858  45.946  1.00  0.00           N  
ATOM   1407  CE1 HIS    91      34.650  51.539  47.248  1.00  0.00           C  
ATOM   1408  NE2 HIS    91      33.703  52.234  47.933  1.00  0.00           N  
ATOM   1409  CD2 HIS    91      33.063  53.013  46.993  1.00  0.00           C  
ATOM   1410  H   HIS    91      33.485  55.495  42.535  1.00  0.00           H  
ATOM   1411  HA  HIS    91      31.985  55.091  45.072  1.00  0.00           H  
ATOM   1412  HB2 HIS    91      32.489  52.995  44.050  1.00  0.00           H  
ATOM   1413  HB3 HIS    91      34.261  53.442  43.846  1.00  0.00           H  
ATOM   1414  HE1 HIS    91      35.310  50.852  47.756  1.00  0.00           H  
ATOM   1415  HE2 HIS    91      33.440  52.190  48.907  1.00  0.00           H  
ATOM   1416  HD2 HIS    91      32.305  53.752  47.206  1.00  0.00           H  
ATOM   1417  N   MET    92      33.559  56.581  46.320  1.00  0.00           N  
ATOM   1418  CA  MET    92      34.174  57.708  47.053  1.00  0.00           C  
ATOM   1419  C   MET    92      35.294  57.290  47.991  1.00  0.00           C  
ATOM   1420  O   MET    92      35.149  56.438  48.817  1.00  0.00           O  
ATOM   1421  CB  MET    92      33.109  58.514  47.855  1.00  0.00           C  
ATOM   1422  CG  MET    92      32.138  59.095  46.839  1.00  0.00           C  
ATOM   1423  SD  MET    92      32.803  60.555  45.911  1.00  0.00           S  
ATOM   1424  CE  MET    92      31.268  61.351  45.425  1.00  0.00           C  
ATOM   1425  H   MET    92      32.633  56.295  46.602  1.00  0.00           H  
ATOM   1426  HA  MET    92      34.701  58.355  46.352  1.00  0.00           H  
ATOM   1427  HB2 MET    92      32.612  57.894  48.601  1.00  0.00           H  
ATOM   1428  HB3 MET    92      33.463  59.316  48.503  1.00  0.00           H  
ATOM   1429  HG2 MET    92      31.788  58.316  46.162  1.00  0.00           H  
ATOM   1430  HG3 MET    92      31.337  59.505  47.455  1.00  0.00           H  
ATOM   1431  HE1 MET    92      30.801  61.647  46.365  1.00  0.00           H  
ATOM   1432  HE2 MET    92      31.325  62.238  44.795  1.00  0.00           H  
ATOM   1433  HE3 MET    92      30.584  60.663  44.928  1.00  0.00           H  
ATOM   1434  N   PHE    93      36.476  57.962  47.883  1.00  0.00           N  
ATOM   1435  CA  PHE    93      37.591  57.837  48.775  1.00  0.00           C  
ATOM   1436  C   PHE    93      38.089  59.255  49.127  1.00  0.00           C  
ATOM   1437  O   PHE    93      38.250  60.089  48.212  1.00  0.00           O  
ATOM   1438  CB  PHE    93      38.691  57.065  48.170  1.00  0.00           C  
ATOM   1439  CG  PHE    93      38.456  55.584  47.755  1.00  0.00           C  
ATOM   1440  CD1 PHE    93      38.123  55.289  46.425  1.00  0.00           C  
ATOM   1441  CE1 PHE    93      38.006  53.895  46.037  1.00  0.00           C  
ATOM   1442  CZ  PHE    93      38.303  52.890  46.985  1.00  0.00           C  
ATOM   1443  CE2 PHE    93      38.519  53.242  48.324  1.00  0.00           C  
ATOM   1444  CD2 PHE    93      38.651  54.564  48.739  1.00  0.00           C  
ATOM   1445  H   PHE    93      36.624  58.522  47.055  1.00  0.00           H  
ATOM   1446  HA  PHE    93      37.244  57.336  49.678  1.00  0.00           H  
ATOM   1447  HB2 PHE    93      38.984  57.655  47.302  1.00  0.00           H  
ATOM   1448  HB3 PHE    93      39.523  57.087  48.873  1.00  0.00           H  
ATOM   1449  HD1 PHE    93      38.056  56.099  45.715  1.00  0.00           H  
ATOM   1450  HE1 PHE    93      37.712  53.660  45.024  1.00  0.00           H  
ATOM   1451  HZ  PHE    93      38.224  51.847  46.718  1.00  0.00           H  
ATOM   1452  HE2 PHE    93      38.669  52.454  49.048  1.00  0.00           H  
ATOM   1453  HD2 PHE    93      38.886  54.857  49.751  1.00  0.00           H  
ATOM   1454  N   GLU    94      38.442  59.547  50.380  1.00  0.00           N  
ATOM   1455  CA  GLU    94      39.220  60.727  50.772  1.00  0.00           C  
ATOM   1456  C   GLU    94      40.624  60.625  50.129  1.00  0.00           C  
ATOM   1457  O   GLU    94      41.264  59.639  50.353  1.00  0.00           O  
ATOM   1458  CB  GLU    94      39.234  61.001  52.294  1.00  0.00           C  
ATOM   1459  CG  GLU    94      40.257  62.162  52.542  1.00  0.00           C  
ATOM   1460  CD  GLU    94      40.028  62.930  53.836  1.00  0.00           C  
ATOM   1461  OE1 GLU    94      39.876  64.185  53.720  1.00  0.00           O  
ATOM   1462  OE2 GLU    94      39.969  62.286  54.899  1.00  0.00           O1-
ATOM   1463  H   GLU    94      38.215  58.918  51.137  1.00  0.00           H  
ATOM   1464  HA  GLU    94      38.697  61.575  50.329  1.00  0.00           H  
ATOM   1465  HB2 GLU    94      38.213  61.163  52.640  1.00  0.00           H  
ATOM   1466  HB3 GLU    94      39.559  60.088  52.794  1.00  0.00           H  
ATOM   1467  HG2 GLU    94      41.231  61.683  52.635  1.00  0.00           H  
ATOM   1468  HG3 GLU    94      40.210  62.807  51.665  1.00  0.00           H  
ATOM   1469  N   THR    95      41.139  61.575  49.355  1.00  0.00           N  
ATOM   1470  CA  THR    95      42.499  61.488  48.792  1.00  0.00           C  
ATOM   1471  C   THR    95      43.501  61.790  49.915  1.00  0.00           C  
ATOM   1472  O   THR    95      43.233  62.411  50.941  1.00  0.00           O  
ATOM   1473  CB  THR    95      42.638  62.637  47.698  1.00  0.00           C  
ATOM   1474  CG2 THR    95      41.603  62.633  46.560  1.00  0.00           C  
ATOM   1475  OG1 THR    95      42.534  63.968  48.226  1.00  0.00           O  
ATOM   1476  H   THR    95      40.626  62.444  49.385  1.00  0.00           H  
ATOM   1477  HA  THR    95      42.779  60.526  48.364  1.00  0.00           H  
ATOM   1478  HB  THR    95      43.578  62.395  47.202  1.00  0.00           H  
ATOM   1479 HG21 THR    95      40.615  62.704  47.017  1.00  0.00           H  
ATOM   1480 HG22 THR    95      41.718  63.554  45.989  1.00  0.00           H  
ATOM   1481 HG23 THR    95      41.667  61.740  45.938  1.00  0.00           H  
ATOM   1482  HG1 THR    95      41.634  64.283  48.113  1.00  0.00           H  
ATOM   1483  N   GLU    96      44.718  61.404  49.615  1.00  0.00           N  
ATOM   1484  CA  GLU    96      45.874  61.557  50.459  1.00  0.00           C  
ATOM   1485  C   GLU    96      46.262  63.063  50.607  1.00  0.00           C  
ATOM   1486  O   GLU    96      46.976  63.454  51.515  1.00  0.00           O  
ATOM   1487  CB  GLU    96      47.136  60.800  50.029  1.00  0.00           C  
ATOM   1488  CG  GLU    96      47.368  59.562  50.771  1.00  0.00           C  
ATOM   1489  CD  GLU    96      48.786  58.904  50.538  1.00  0.00           C  
ATOM   1490  OE1 GLU    96      49.125  58.001  51.325  1.00  0.00           O  
ATOM   1491  OE2 GLU    96      49.438  59.143  49.510  1.00  0.00           O1-
ATOM   1492  H   GLU    96      44.927  61.038  48.697  1.00  0.00           H  
ATOM   1493  HA  GLU    96      45.568  61.303  51.474  1.00  0.00           H  
ATOM   1494  HB2 GLU    96      47.079  60.592  48.961  1.00  0.00           H  
ATOM   1495  HB3 GLU    96      48.013  61.398  50.278  1.00  0.00           H  
ATOM   1496  HG2 GLU    96      47.185  59.733  51.832  1.00  0.00           H  
ATOM   1497  HG3 GLU    96      46.670  58.857  50.319  1.00  0.00           H  
ATOM   1498  N   ASP    97      45.736  63.875  49.729  1.00  0.00           N  
ATOM   1499  CA  ASP    97      45.633  65.378  49.878  1.00  0.00           C  
ATOM   1500  C   ASP    97      44.666  65.772  50.992  1.00  0.00           C  
ATOM   1501  O   ASP    97      45.075  66.171  52.098  1.00  0.00           O  
ATOM   1502  CB  ASP    97      45.268  66.059  48.480  1.00  0.00           C  
ATOM   1503  CG  ASP    97      45.471  67.609  48.557  1.00  0.00           C  
ATOM   1504  OD1 ASP    97      46.024  68.241  49.477  1.00  0.00           O  
ATOM   1505  OD2 ASP    97      45.101  68.200  47.493  1.00  0.00           O1-
ATOM   1506  H   ASP    97      45.088  63.466  49.071  1.00  0.00           H  
ATOM   1507  HA  ASP    97      46.646  65.677  50.151  1.00  0.00           H  
ATOM   1508  HB2 ASP    97      45.967  65.655  47.748  1.00  0.00           H  
ATOM   1509  HB3 ASP    97      44.275  65.771  48.134  1.00  0.00           H  
ATOM   1510  N   GLY    98      43.368  65.671  50.757  1.00  0.00           N  
ATOM   1511  CA  GLY    98      42.228  65.827  51.678  1.00  0.00           C  
ATOM   1512  C   GLY    98      41.005  66.037  50.674  1.00  0.00           C  
ATOM   1513  O   GLY    98      41.144  66.571  49.563  1.00  0.00           O  
ATOM   1514  H   GLY    98      43.126  65.173  49.913  1.00  0.00           H  
ATOM   1515  HA2 GLY    98      42.094  64.935  52.289  1.00  0.00           H  
ATOM   1516  HA3 GLY    98      42.242  66.733  52.284  1.00  0.00           H  
ATOM   1517  N   SER    99      39.810  65.704  51.154  1.00  0.00           N  
ATOM   1518  CA  SER    99      38.553  65.690  50.428  1.00  0.00           C  
ATOM   1519  C   SER    99      38.332  64.466  49.408  1.00  0.00           C  
ATOM   1520  O   SER    99      39.278  63.990  48.832  1.00  0.00           O  
ATOM   1521  CB  SER    99      38.332  67.080  49.746  1.00  0.00           C  
ATOM   1522  OG  SER    99      36.972  67.100  49.337  1.00  0.00           O  
ATOM   1523  H   SER    99      39.807  65.147  51.996  1.00  0.00           H  
ATOM   1524  HA  SER    99      37.705  65.665  51.112  1.00  0.00           H  
ATOM   1525  HB2 SER    99      38.525  67.881  50.459  1.00  0.00           H  
ATOM   1526  HB3 SER    99      38.973  67.197  48.872  1.00  0.00           H  
ATOM   1527  HG  SER    99      36.556  67.870  49.732  1.00  0.00           H  
ATOM   1528  N   LYS   100      37.114  64.009  49.321  1.00  0.00           N  
ATOM   1529  CA  LYS   100      36.645  62.870  48.520  1.00  0.00           C  
ATOM   1530  C   LYS   100      36.878  62.933  47.024  1.00  0.00           C  
ATOM   1531  O   LYS   100      36.730  64.002  46.457  1.00  0.00           O  
ATOM   1532  CB  LYS   100      35.064  62.697  48.679  1.00  0.00           C  
ATOM   1533  CG  LYS   100      34.740  62.475  50.220  1.00  0.00           C  
ATOM   1534  CD  LYS   100      33.347  62.031  50.517  1.00  0.00           C  
ATOM   1535  CE  LYS   100      33.090  61.719  52.021  1.00  0.00           C  
ATOM   1536  NZ  LYS   100      31.651  61.368  52.178  1.00  0.00           N1+
ATOM   1537  H   LYS   100      36.432  64.463  49.912  1.00  0.00           H  
ATOM   1538  HA  LYS   100      37.138  61.952  48.841  1.00  0.00           H  
ATOM   1539  HB2 LYS   100      34.515  63.531  48.242  1.00  0.00           H  
ATOM   1540  HB3 LYS   100      34.798  61.738  48.235  1.00  0.00           H  
ATOM   1541  HG2 LYS   100      35.382  61.643  50.511  1.00  0.00           H  
ATOM   1542  HG3 LYS   100      34.928  63.426  50.718  1.00  0.00           H  
ATOM   1543  HD2 LYS   100      32.653  62.811  50.203  1.00  0.00           H  
ATOM   1544  HD3 LYS   100      33.049  61.135  49.972  1.00  0.00           H  
ATOM   1545  HE2 LYS   100      33.629  60.825  52.334  1.00  0.00           H  
ATOM   1546  HE3 LYS   100      33.413  62.581  52.605  1.00  0.00           H  
ATOM   1547  HZ1 LYS   100      31.534  61.186  53.165  1.00  0.00           H  
ATOM   1548  HZ2 LYS   100      31.164  62.180  51.827  1.00  0.00           H  
ATOM   1549  HZ3 LYS   100      31.358  60.540  51.679  1.00  0.00           H  
ATOM   1550  N   ASP   101      37.014  61.783  46.351  1.00  0.00           N  
ATOM   1551  CA  ASP   101      36.958  61.692  44.933  1.00  0.00           C  
ATOM   1552  C   ASP   101      36.536  60.302  44.604  1.00  0.00           C  
ATOM   1553  O   ASP   101      36.813  59.246  45.266  1.00  0.00           O  
ATOM   1554  CB  ASP   101      38.334  61.928  44.275  1.00  0.00           C  
ATOM   1555  CG  ASP   101      38.223  62.137  42.736  1.00  0.00           C  
ATOM   1556  OD1 ASP   101      37.096  62.521  42.366  1.00  0.00           O  
ATOM   1557  OD2 ASP   101      39.185  61.975  41.921  1.00  0.00           O1-
ATOM   1558  H   ASP   101      37.118  60.908  46.844  1.00  0.00           H  
ATOM   1559  HA  ASP   101      36.280  62.385  44.434  1.00  0.00           H  
ATOM   1560  HB2 ASP   101      38.868  62.710  44.815  1.00  0.00           H  
ATOM   1561  HB3 ASP   101      38.948  61.028  44.292  1.00  0.00           H  
ATOM   1562  N   GLU   102      35.903  60.238  43.453  1.00  0.00           N  
ATOM   1563  CA  GLU   102      35.340  59.090  42.854  1.00  0.00           C  
ATOM   1564  C   GLU   102      36.387  58.253  42.115  1.00  0.00           C  
ATOM   1565  O   GLU   102      36.942  58.856  41.234  1.00  0.00           O  
ATOM   1566  CB  GLU   102      34.130  59.468  41.906  1.00  0.00           C  
ATOM   1567  CG  GLU   102      33.149  60.523  42.514  1.00  0.00           C  
ATOM   1568  CD  GLU   102      31.927  60.918  41.612  1.00  0.00           C  
ATOM   1569  OE1 GLU   102      30.859  61.243  42.128  1.00  0.00           O  
ATOM   1570  OE2 GLU   102      32.001  60.613  40.393  1.00  0.00           O1-
ATOM   1571  H   GLU   102      35.889  61.025  42.820  1.00  0.00           H  
ATOM   1572  HA  GLU   102      35.098  58.350  43.617  1.00  0.00           H  
ATOM   1573  HB2 GLU   102      34.545  59.797  40.953  1.00  0.00           H  
ATOM   1574  HB3 GLU   102      33.500  58.602  41.706  1.00  0.00           H  
ATOM   1575  HG2 GLU   102      32.767  60.021  43.403  1.00  0.00           H  
ATOM   1576  HG3 GLU   102      33.756  61.391  42.768  1.00  0.00           H  
ATOM   1577  N   TRP   103      36.615  56.980  42.377  1.00  0.00           N  
ATOM   1578  CA  TRP   103      37.199  56.037  41.427  1.00  0.00           C  
ATOM   1579  C   TRP   103      36.097  55.343  40.658  1.00  0.00           C  
ATOM   1580  O   TRP   103      35.084  54.950  41.188  1.00  0.00           O  
ATOM   1581  CB  TRP   103      38.170  55.017  41.992  1.00  0.00           C  
ATOM   1582  CG  TRP   103      39.426  55.560  42.667  1.00  0.00           C  
ATOM   1583  CD1 TRP   103      39.572  56.704  43.365  1.00  0.00           C  
ATOM   1584  NE1 TRP   103      40.937  56.993  43.582  1.00  0.00           N  
ATOM   1585  CE2 TRP   103      41.678  55.952  43.046  1.00  0.00           C  
ATOM   1586  CZ2 TRP   103      43.059  55.611  43.052  1.00  0.00           C  
ATOM   1587  CH2 TRP   103      43.506  54.363  42.585  1.00  0.00           C  
ATOM   1588  CZ3 TRP   103      42.597  53.454  42.011  1.00  0.00           C  
ATOM   1589  CE3 TRP   103      41.237  53.747  42.064  1.00  0.00           C  
ATOM   1590  CD2 TRP   103      40.738  55.006  42.578  1.00  0.00           C  
ATOM   1591  H   TRP   103      36.357  56.616  43.283  1.00  0.00           H  
ATOM   1592  HA  TRP   103      37.811  56.561  40.693  1.00  0.00           H  
ATOM   1593  HB2 TRP   103      37.681  54.291  42.641  1.00  0.00           H  
ATOM   1594  HB3 TRP   103      38.616  54.573  41.102  1.00  0.00           H  
ATOM   1595  HD1 TRP   103      38.729  57.319  43.642  1.00  0.00           H  
ATOM   1596  HE1 TRP   103      41.272  57.814  44.066  1.00  0.00           H  
ATOM   1597  HZ2 TRP   103      43.817  56.184  43.564  1.00  0.00           H  
ATOM   1598  HH2 TRP   103      44.557  54.118  42.563  1.00  0.00           H  
ATOM   1599  HZ3 TRP   103      42.948  52.491  41.669  1.00  0.00           H  
ATOM   1600  HE3 TRP   103      40.513  52.993  41.793  1.00  0.00           H  
ATOM   1601  N   ARG   104      36.249  55.106  39.355  1.00  0.00           N  
ATOM   1602  CA  ARG   104      35.302  54.213  38.539  1.00  0.00           C  
ATOM   1603  C   ARG   104      35.844  52.767  38.477  1.00  0.00           C  
ATOM   1604  O   ARG   104      37.087  52.555  38.554  1.00  0.00           O  
ATOM   1605  CB  ARG   104      35.187  54.772  37.054  1.00  0.00           C  
ATOM   1606  CG  ARG   104      34.038  54.035  36.339  1.00  0.00           C  
ATOM   1607  CD  ARG   104      33.857  54.715  34.893  1.00  0.00           C  
ATOM   1608  NE  ARG   104      33.201  56.016  35.058  1.00  0.00           N  
ATOM   1609  CZ  ARG   104      32.870  56.806  34.038  1.00  0.00           C  
ATOM   1610  NH1 ARG   104      33.388  56.681  32.856  1.00  0.00           N  
ATOM   1611  NH2 ARG   104      32.147  57.858  34.220  1.00  0.00           N1+
ATOM   1612  H   ARG   104      37.130  55.393  38.955  1.00  0.00           H  
ATOM   1613  HA  ARG   104      34.346  54.212  39.062  1.00  0.00           H  
ATOM   1614  HB2 ARG   104      35.150  55.862  37.043  1.00  0.00           H  
ATOM   1615  HB3 ARG   104      36.145  54.659  36.547  1.00  0.00           H  
ATOM   1616  HG2 ARG   104      34.164  52.973  36.124  1.00  0.00           H  
ATOM   1617  HG3 ARG   104      33.134  54.197  36.925  1.00  0.00           H  
ATOM   1618  HD2 ARG   104      34.870  54.884  34.528  1.00  0.00           H  
ATOM   1619  HD3 ARG   104      33.290  54.010  34.284  1.00  0.00           H  
ATOM   1620  HE  ARG   104      32.795  56.368  35.913  1.00  0.00           H  
ATOM   1621 HH11 ARG   104      34.167  56.039  32.813  1.00  0.00           H  
ATOM   1622 HH12 ARG   104      32.980  57.180  32.079  1.00  0.00           H  
ATOM   1623 HH21 ARG   104      31.777  58.010  35.147  1.00  0.00           H  
ATOM   1624 HH22 ARG   104      31.578  58.065  33.411  1.00  0.00           H  
ATOM   1625  N   GLY   105      34.977  51.760  38.430  1.00  0.00           N  
ATOM   1626  CA  GLY   105      35.350  50.375  38.459  1.00  0.00           C  
ATOM   1627  C   GLY   105      34.198  49.465  38.158  1.00  0.00           C  
ATOM   1628  O   GLY   105      33.142  49.902  37.610  1.00  0.00           O  
ATOM   1629  H   GLY   105      33.995  51.942  38.580  1.00  0.00           H  
ATOM   1630  HA2 GLY   105      36.192  50.184  37.794  1.00  0.00           H  
ATOM   1631  HA3 GLY   105      35.727  50.159  39.459  1.00  0.00           H  
ATOM   1632  N   MET   106      34.317  48.181  38.528  1.00  0.00           N  
ATOM   1633  CA  MET   106      33.262  47.183  38.357  1.00  0.00           C  
ATOM   1634  C   MET   106      33.276  46.199  39.519  1.00  0.00           C  
ATOM   1635  O   MET   106      34.283  45.695  39.952  1.00  0.00           O  
ATOM   1636  CB  MET   106      33.437  46.368  36.991  1.00  0.00           C  
ATOM   1637  CG  MET   106      34.631  45.486  36.908  1.00  0.00           C  
ATOM   1638  SD  MET   106      35.104  45.071  35.193  1.00  0.00           S  
ATOM   1639  CE  MET   106      33.861  43.797  34.711  1.00  0.00           C  
ATOM   1640  H   MET   106      35.169  47.854  38.960  1.00  0.00           H  
ATOM   1641  HA  MET   106      32.298  47.692  38.370  1.00  0.00           H  
ATOM   1642  HB2 MET   106      32.532  45.794  36.790  1.00  0.00           H  
ATOM   1643  HB3 MET   106      33.409  47.076  36.163  1.00  0.00           H  
ATOM   1644  HG2 MET   106      35.470  45.972  37.406  1.00  0.00           H  
ATOM   1645  HG3 MET   106      34.330  44.570  37.416  1.00  0.00           H  
ATOM   1646  HE1 MET   106      33.628  43.892  33.650  1.00  0.00           H  
ATOM   1647  HE2 MET   106      34.347  42.836  34.880  1.00  0.00           H  
ATOM   1648  HE3 MET   106      33.072  43.852  35.460  1.00  0.00           H  
ATOM   1649  N   VAL   107      32.041  45.723  39.854  1.00  0.00           N  
ATOM   1650  CA  VAL   107      31.766  44.583  40.810  1.00  0.00           C  
ATOM   1651  C   VAL   107      31.926  43.239  40.025  1.00  0.00           C  
ATOM   1652  O   VAL   107      31.504  43.209  38.893  1.00  0.00           O  
ATOM   1653  CB  VAL   107      30.399  44.733  41.468  1.00  0.00           C  
ATOM   1654  CG1 VAL   107      30.054  43.773  42.593  1.00  0.00           C  
ATOM   1655  CG2 VAL   107      30.229  46.181  41.962  1.00  0.00           C  
ATOM   1656  H   VAL   107      31.198  46.088  39.435  1.00  0.00           H  
ATOM   1657  HA  VAL   107      32.513  44.582  41.604  1.00  0.00           H  
ATOM   1658  HB  VAL   107      29.719  44.572  40.631  1.00  0.00           H  
ATOM   1659 HG11 VAL   107      29.919  42.754  42.229  1.00  0.00           H  
ATOM   1660 HG12 VAL   107      30.854  43.797  43.333  1.00  0.00           H  
ATOM   1661 HG13 VAL   107      29.091  44.107  42.978  1.00  0.00           H  
ATOM   1662 HG21 VAL   107      29.778  46.815  41.198  1.00  0.00           H  
ATOM   1663 HG22 VAL   107      29.492  46.287  42.758  1.00  0.00           H  
ATOM   1664 HG23 VAL   107      31.193  46.596  42.253  1.00  0.00           H  
ATOM   1665  N   LEU   108      32.468  42.149  40.636  1.00  0.00           N  
ATOM   1666  CA  LEU   108      32.534  40.849  39.950  1.00  0.00           C  
ATOM   1667  C   LEU   108      31.713  39.729  40.607  1.00  0.00           C  
ATOM   1668  O   LEU   108      31.086  39.006  39.924  1.00  0.00           O  
ATOM   1669  CB  LEU   108      33.961  40.344  39.780  1.00  0.00           C  
ATOM   1670  CG  LEU   108      34.889  41.114  38.832  1.00  0.00           C  
ATOM   1671  CD1 LEU   108      36.293  40.583  39.024  1.00  0.00           C  
ATOM   1672  CD2 LEU   108      34.612  41.034  37.310  1.00  0.00           C  
ATOM   1673  H   LEU   108      32.859  42.296  41.555  1.00  0.00           H  
ATOM   1674  HA  LEU   108      32.185  40.924  38.920  1.00  0.00           H  
ATOM   1675  HB2 LEU   108      34.316  40.416  40.808  1.00  0.00           H  
ATOM   1676  HB3 LEU   108      33.877  39.348  39.345  1.00  0.00           H  
ATOM   1677  HG  LEU   108      34.918  42.171  39.097  1.00  0.00           H  
ATOM   1678 HD11 LEU   108      36.287  39.564  38.635  1.00  0.00           H  
ATOM   1679 HD12 LEU   108      37.072  41.179  38.549  1.00  0.00           H  
ATOM   1680 HD13 LEU   108      36.480  40.511  40.096  1.00  0.00           H  
ATOM   1681 HD21 LEU   108      33.728  41.633  37.091  1.00  0.00           H  
ATOM   1682 HD22 LEU   108      35.499  41.349  36.760  1.00  0.00           H  
ATOM   1683 HD23 LEU   108      34.399  39.993  37.070  1.00  0.00           H  
ATOM   1684  N   ALA   109      31.605  39.849  41.973  1.00  0.00           N  
ATOM   1685  CA  ALA   109      30.952  38.801  42.760  1.00  0.00           C  
ATOM   1686  C   ALA   109      30.851  39.259  44.298  1.00  0.00           C  
ATOM   1687  O   ALA   109      31.505  40.244  44.641  1.00  0.00           O  
ATOM   1688  CB  ALA   109      31.779  37.479  42.772  1.00  0.00           C  
ATOM   1689  H   ALA   109      32.030  40.674  42.370  1.00  0.00           H  
ATOM   1690  HA  ALA   109      29.944  38.555  42.426  1.00  0.00           H  
ATOM   1691  HB1 ALA   109      31.862  37.026  41.785  1.00  0.00           H  
ATOM   1692  HB2 ALA   109      32.738  37.828  43.159  1.00  0.00           H  
ATOM   1693  HB3 ALA   109      31.349  36.808  43.516  1.00  0.00           H  
ATOM   1694  N   ARG   110      30.085  38.556  45.152  1.00  0.00           N  
ATOM   1695  CA  ARG   110      30.226  38.607  46.613  1.00  0.00           C  
ATOM   1696  C   ARG   110      31.122  37.420  47.102  1.00  0.00           C  
ATOM   1697  O   ARG   110      31.105  36.296  46.562  1.00  0.00           O  
ATOM   1698  CB  ARG   110      28.870  38.493  47.325  1.00  0.00           C  
ATOM   1699  CG  ARG   110      27.992  39.664  47.125  1.00  0.00           C  
ATOM   1700  CD  ARG   110      26.628  39.838  47.804  1.00  0.00           C  
ATOM   1701  NE  ARG   110      25.774  38.638  47.582  1.00  0.00           N  
ATOM   1702  CZ  ARG   110      25.309  37.852  48.564  1.00  0.00           C  
ATOM   1703  NH1 ARG   110      25.830  37.685  49.731  1.00  0.00           N  
ATOM   1704  NH2 ARG   110      24.168  37.304  48.388  1.00  0.00           N1+
ATOM   1705  H   ARG   110      29.441  37.842  44.841  1.00  0.00           H  
ATOM   1706  HA  ARG   110      30.715  39.544  46.876  1.00  0.00           H  
ATOM   1707  HB2 ARG   110      28.281  37.745  46.794  1.00  0.00           H  
ATOM   1708  HB3 ARG   110      28.986  38.328  48.396  1.00  0.00           H  
ATOM   1709  HG2 ARG   110      28.598  40.568  47.188  1.00  0.00           H  
ATOM   1710  HG3 ARG   110      27.609  39.623  46.105  1.00  0.00           H  
ATOM   1711  HD2 ARG   110      26.728  39.942  48.884  1.00  0.00           H  
ATOM   1712  HD3 ARG   110      26.108  40.672  47.334  1.00  0.00           H  
ATOM   1713  HE  ARG   110      25.151  38.682  46.789  1.00  0.00           H  
ATOM   1714 HH11 ARG   110      26.494  38.346  50.107  1.00  0.00           H  
ATOM   1715 HH12 ARG   110      25.404  37.065  50.405  1.00  0.00           H  
ATOM   1716 HH21 ARG   110      23.663  37.464  47.529  1.00  0.00           H  
ATOM   1717 HH22 ARG   110      23.753  36.615  49.000  1.00  0.00           H  
ATOM   1718  N   ALA   111      31.896  37.658  48.115  1.00  0.00           N  
ATOM   1719  CA  ALA   111      32.865  36.692  48.552  1.00  0.00           C  
ATOM   1720  C   ALA   111      32.222  35.376  49.170  1.00  0.00           C  
ATOM   1721  O   ALA   111      31.133  35.497  49.801  1.00  0.00           O  
ATOM   1722  CB  ALA   111      33.856  37.299  49.558  1.00  0.00           C  
ATOM   1723  H   ALA   111      31.824  38.553  48.578  1.00  0.00           H  
ATOM   1724  HA  ALA   111      33.494  36.342  47.733  1.00  0.00           H  
ATOM   1725  HB1 ALA   111      34.484  38.008  49.017  1.00  0.00           H  
ATOM   1726  HB2 ALA   111      33.278  37.858  50.293  1.00  0.00           H  
ATOM   1727  HB3 ALA   111      34.413  36.555  50.128  1.00  0.00           H  
ATOM   1728  N   PRO   112      32.885  34.187  49.193  1.00  0.00           N  
ATOM   1729  CA  PRO   112      32.665  33.077  50.078  1.00  0.00           C  
ATOM   1730  C   PRO   112      32.960  33.577  51.478  1.00  0.00           C  
ATOM   1731  O   PRO   112      33.694  34.482  51.644  1.00  0.00           O  
ATOM   1732  CD  PRO   112      34.023  33.913  48.322  1.00  0.00           C  
ATOM   1733  CG  PRO   112      34.031  32.430  48.187  1.00  0.00           C  
ATOM   1734  CB  PRO   112      33.518  31.978  49.564  1.00  0.00           C  
ATOM   1735  HD2 PRO   112      34.985  34.338  48.608  1.00  0.00           H  
ATOM   1736  HD3 PRO   112      33.806  34.288  47.321  1.00  0.00           H  
ATOM   1737  HG2 PRO   112      35.025  31.992  48.093  1.00  0.00           H  
ATOM   1738  HG3 PRO   112      33.450  32.089  47.331  1.00  0.00           H  
ATOM   1739  HB2 PRO   112      34.422  31.900  50.169  1.00  0.00           H  
ATOM   1740  HB3 PRO   112      33.069  30.986  49.511  1.00  0.00           H  
ATOM   1741  HA  PRO   112      31.589  32.901  50.091  1.00  0.00           H  
ATOM   1742  N   VAL   113      32.431  32.814  52.416  1.00  0.00           N  
ATOM   1743  CA  VAL   113      32.774  33.006  53.820  1.00  0.00           C  
ATOM   1744  C   VAL   113      32.155  34.274  54.425  1.00  0.00           C  
ATOM   1745  O   VAL   113      31.253  34.231  55.207  1.00  0.00           O  
ATOM   1746  CB  VAL   113      34.262  32.702  54.193  1.00  0.00           C  
ATOM   1747  CG1 VAL   113      34.335  32.757  55.690  1.00  0.00           C  
ATOM   1748  CG2 VAL   113      34.695  31.267  53.833  1.00  0.00           C  
ATOM   1749  H   VAL   113      31.732  32.109  52.232  1.00  0.00           H  
ATOM   1750  HA  VAL   113      32.366  32.145  54.350  1.00  0.00           H  
ATOM   1751  HB  VAL   113      34.905  33.373  53.622  1.00  0.00           H  
ATOM   1752 HG11 VAL   113      33.804  31.956  56.203  1.00  0.00           H  
ATOM   1753 HG12 VAL   113      35.358  32.597  56.030  1.00  0.00           H  
ATOM   1754 HG13 VAL   113      33.981  33.720  56.061  1.00  0.00           H  
ATOM   1755 HG21 VAL   113      34.268  31.007  52.864  1.00  0.00           H  
ATOM   1756 HG22 VAL   113      35.754  31.015  53.894  1.00  0.00           H  
ATOM   1757 HG23 VAL   113      34.238  30.604  54.566  1.00  0.00           H  
ATOM   1758  N   MET   114      32.640  35.416  53.968  1.00  0.00           N  
ATOM   1759  CA  MET   114      32.249  36.774  54.499  1.00  0.00           C  
ATOM   1760  C   MET   114      31.042  37.511  53.674  1.00  0.00           C  
ATOM   1761  O   MET   114      31.268  38.439  52.873  1.00  0.00           O  
ATOM   1762  CB  MET   114      33.521  37.681  54.678  1.00  0.00           C  
ATOM   1763  CG  MET   114      34.691  37.105  55.499  1.00  0.00           C  
ATOM   1764  SD  MET   114      36.170  38.267  55.598  1.00  0.00           S  
ATOM   1765  CE  MET   114      35.506  39.500  56.743  1.00  0.00           C  
ATOM   1766  H   MET   114      33.262  35.532  53.181  1.00  0.00           H  
ATOM   1767  HA  MET   114      31.852  36.598  55.499  1.00  0.00           H  
ATOM   1768  HB2 MET   114      33.951  37.814  53.685  1.00  0.00           H  
ATOM   1769  HB3 MET   114      33.242  38.706  54.924  1.00  0.00           H  
ATOM   1770  HG2 MET   114      34.211  37.043  56.476  1.00  0.00           H  
ATOM   1771  HG3 MET   114      35.094  36.166  55.120  1.00  0.00           H  
ATOM   1772  HE1 MET   114      35.530  39.175  57.783  1.00  0.00           H  
ATOM   1773  HE2 MET   114      36.176  40.349  56.607  1.00  0.00           H  
ATOM   1774  HE3 MET   114      34.518  39.839  56.433  1.00  0.00           H  
ATOM   1775  N   ASN   115      29.809  36.940  53.573  1.00  0.00           N  
ATOM   1776  CA  ASN   115      28.885  37.173  52.427  1.00  0.00           C  
ATOM   1777  C   ASN   115      28.357  38.632  52.385  1.00  0.00           C  
ATOM   1778  O   ASN   115      27.689  38.967  51.429  1.00  0.00           O  
ATOM   1779  CB  ASN   115      27.854  36.030  52.302  1.00  0.00           C  
ATOM   1780  CG  ASN   115      28.346  34.653  52.543  1.00  0.00           C  
ATOM   1781  OD1 ASN   115      28.022  33.996  53.556  1.00  0.00           O  
ATOM   1782  ND2 ASN   115      29.077  34.124  51.587  1.00  0.00           N  
ATOM   1783  H   ASN   115      29.471  36.430  54.377  1.00  0.00           H  
ATOM   1784  HA  ASN   115      29.538  37.249  51.557  1.00  0.00           H  
ATOM   1785  HB2 ASN   115      27.160  36.231  53.118  1.00  0.00           H  
ATOM   1786  HB3 ASN   115      27.277  36.134  51.383  1.00  0.00           H  
ATOM   1787 HD21 ASN   115      29.469  34.701  50.857  1.00  0.00           H  
ATOM   1788 HD22 ASN   115      29.421  33.175  51.608  1.00  0.00           H  
ATOM   1789  N   THR   116      28.632  39.511  53.393  1.00  0.00           N  
ATOM   1790  CA  THR   116      28.458  40.902  53.238  1.00  0.00           C  
ATOM   1791  C   THR   116      29.399  41.627  52.255  1.00  0.00           C  
ATOM   1792  O   THR   116      29.111  42.771  51.836  1.00  0.00           O  
ATOM   1793  CB  THR   116      28.276  41.581  54.590  1.00  0.00           C  
ATOM   1794  CG2 THR   116      27.292  40.931  55.541  1.00  0.00           C  
ATOM   1795  OG1 THR   116      29.446  41.694  55.390  1.00  0.00           O  
ATOM   1796  H   THR   116      29.300  39.163  54.066  1.00  0.00           H  
ATOM   1797  HA  THR   116      27.604  41.112  52.594  1.00  0.00           H  
ATOM   1798  HB  THR   116      27.984  42.622  54.452  1.00  0.00           H  
ATOM   1799 HG21 THR   116      26.912  40.009  55.103  1.00  0.00           H  
ATOM   1800 HG22 THR   116      27.710  40.772  56.535  1.00  0.00           H  
ATOM   1801 HG23 THR   116      26.547  41.713  55.690  1.00  0.00           H  
ATOM   1802  HG1 THR   116      29.741  40.781  55.368  1.00  0.00           H  
ATOM   1803  N   TRP   117      30.510  41.048  51.833  1.00  0.00           N  
ATOM   1804  CA  TRP   117      31.618  41.873  51.306  1.00  0.00           C  
ATOM   1805  C   TRP   117      31.633  41.583  49.765  1.00  0.00           C  
ATOM   1806  O   TRP   117      31.390  40.419  49.311  1.00  0.00           O  
ATOM   1807  CB  TRP   117      32.985  41.443  51.939  1.00  0.00           C  
ATOM   1808  CG  TRP   117      33.229  41.808  53.381  1.00  0.00           C  
ATOM   1809  CD1 TRP   117      32.430  41.356  54.392  1.00  0.00           C  
ATOM   1810  NE1 TRP   117      32.773  42.027  55.544  1.00  0.00           N  
ATOM   1811  CE2 TRP   117      33.711  42.973  55.325  1.00  0.00           C  
ATOM   1812  CZ2 TRP   117      34.441  43.820  56.220  1.00  0.00           C  
ATOM   1813  CH2 TRP   117      35.542  44.565  55.697  1.00  0.00           C  
ATOM   1814  CZ3 TRP   117      35.677  44.557  54.290  1.00  0.00           C  
ATOM   1815  CE3 TRP   117      34.988  43.785  53.376  1.00  0.00           C  
ATOM   1816  CD2 TRP   117      33.996  42.991  53.943  1.00  0.00           C  
ATOM   1817  H   TRP   117      30.780  40.164  52.240  1.00  0.00           H  
ATOM   1818  HA  TRP   117      31.543  42.947  51.474  1.00  0.00           H  
ATOM   1819  HB2 TRP   117      33.119  40.372  51.781  1.00  0.00           H  
ATOM   1820  HB3 TRP   117      33.777  41.970  51.407  1.00  0.00           H  
ATOM   1821  HD1 TRP   117      31.684  40.586  54.259  1.00  0.00           H  
ATOM   1822  HE1 TRP   117      32.448  41.922  56.495  1.00  0.00           H  
ATOM   1823  HZ2 TRP   117      34.117  43.856  57.250  1.00  0.00           H  
ATOM   1824  HH2 TRP   117      36.271  45.045  56.334  1.00  0.00           H  
ATOM   1825  HZ3 TRP   117      36.406  45.181  53.794  1.00  0.00           H  
ATOM   1826  HE3 TRP   117      35.310  43.635  52.356  1.00  0.00           H  
ATOM   1827  N   PHE   118      31.878  42.583  48.901  1.00  0.00           N  
ATOM   1828  CA  PHE   118      31.933  42.467  47.418  1.00  0.00           C  
ATOM   1829  C   PHE   118      33.390  42.429  46.934  1.00  0.00           C  
ATOM   1830  O   PHE   118      34.187  43.209  47.340  1.00  0.00           O  
ATOM   1831  CB  PHE   118      31.144  43.597  46.687  1.00  0.00           C  
ATOM   1832  CG  PHE   118      29.659  43.515  46.844  1.00  0.00           C  
ATOM   1833  CD1 PHE   118      29.102  44.151  47.991  1.00  0.00           C  
ATOM   1834  CE1 PHE   118      27.685  44.281  48.115  1.00  0.00           C  
ATOM   1835  CZ  PHE   118      26.852  43.777  47.083  1.00  0.00           C  
ATOM   1836  CE2 PHE   118      27.439  43.092  46.024  1.00  0.00           C  
ATOM   1837  CD2 PHE   118      28.815  43.012  45.877  1.00  0.00           C  
ATOM   1838  H   PHE   118      31.974  43.526  49.249  1.00  0.00           H  
ATOM   1839  HA  PHE   118      31.468  41.511  47.176  1.00  0.00           H  
ATOM   1840  HB2 PHE   118      31.388  44.574  47.106  1.00  0.00           H  
ATOM   1841  HB3 PHE   118      31.482  43.518  45.654  1.00  0.00           H  
ATOM   1842  HD1 PHE   118      29.858  44.509  48.673  1.00  0.00           H  
ATOM   1843  HE1 PHE   118      27.355  44.850  48.971  1.00  0.00           H  
ATOM   1844  HZ  PHE   118      25.794  43.976  47.160  1.00  0.00           H  
ATOM   1845  HE2 PHE   118      26.829  42.596  45.283  1.00  0.00           H  
ATOM   1846  HD2 PHE   118      29.214  42.624  44.951  1.00  0.00           H  
ATOM   1847  N   TYR   119      33.695  41.605  45.911  1.00  0.00           N  
ATOM   1848  CA  TYR   119      34.811  41.599  45.024  1.00  0.00           C  
ATOM   1849  C   TYR   119      34.632  42.696  43.932  1.00  0.00           C  
ATOM   1850  O   TYR   119      33.688  42.750  43.109  1.00  0.00           O  
ATOM   1851  CB  TYR   119      34.961  40.200  44.438  1.00  0.00           C  
ATOM   1852  CG  TYR   119      35.365  39.024  45.402  1.00  0.00           C  
ATOM   1853  CD1 TYR   119      35.211  37.737  44.924  1.00  0.00           C  
ATOM   1854  CE1 TYR   119      35.786  36.682  45.563  1.00  0.00           C  
ATOM   1855  CZ  TYR   119      36.414  36.860  46.775  1.00  0.00           C  
ATOM   1856  OH  TYR   119      36.813  35.729  47.431  1.00  0.00           O  
ATOM   1857  CE2 TYR   119      36.497  38.165  47.342  1.00  0.00           C  
ATOM   1858  CD2 TYR   119      35.917  39.272  46.687  1.00  0.00           C  
ATOM   1859  H   TYR   119      32.986  40.939  45.640  1.00  0.00           H  
ATOM   1860  HA  TYR   119      35.686  41.852  45.623  1.00  0.00           H  
ATOM   1861  HB2 TYR   119      34.028  39.898  43.964  1.00  0.00           H  
ATOM   1862  HB3 TYR   119      35.669  40.203  43.609  1.00  0.00           H  
ATOM   1863  HD1 TYR   119      34.890  37.629  43.898  1.00  0.00           H  
ATOM   1864  HE1 TYR   119      35.705  35.712  45.095  1.00  0.00           H  
ATOM   1865  HH  TYR   119      36.902  34.961  46.863  1.00  0.00           H  
ATOM   1866  HE2 TYR   119      36.923  38.258  48.330  1.00  0.00           H  
ATOM   1867  HD2 TYR   119      35.863  40.260  47.120  1.00  0.00           H  
ATOM   1868  N   ILE   120      35.585  43.614  43.828  1.00  0.00           N  
ATOM   1869  CA  ILE   120      35.681  44.736  42.875  1.00  0.00           C  
ATOM   1870  C   ILE   120      37.160  44.887  42.338  1.00  0.00           C  
ATOM   1871  O   ILE   120      38.178  44.386  42.881  1.00  0.00           O  
ATOM   1872  CB  ILE   120      35.137  46.045  43.576  1.00  0.00           C  
ATOM   1873  CG2 ILE   120      35.566  46.368  45.006  1.00  0.00           C  
ATOM   1874  CG1 ILE   120      35.352  47.394  42.742  1.00  0.00           C  
ATOM   1875  CD1 ILE   120      34.437  48.644  42.941  1.00  0.00           C  
ATOM   1876  H   ILE   120      36.282  43.662  44.559  1.00  0.00           H  
ATOM   1877  HA  ILE   120      35.079  44.493  41.999  1.00  0.00           H  
ATOM   1878  HB  ILE   120      34.048  45.992  43.591  1.00  0.00           H  
ATOM   1879 HG21 ILE   120      35.322  45.606  45.747  1.00  0.00           H  
ATOM   1880 HG22 ILE   120      36.647  46.445  44.889  1.00  0.00           H  
ATOM   1881 HG23 ILE   120      35.206  47.330  45.371  1.00  0.00           H  
ATOM   1882 HG12 ILE   120      36.387  47.735  42.781  1.00  0.00           H  
ATOM   1883 HG13 ILE   120      35.228  46.989  41.738  1.00  0.00           H  
ATOM   1884 HD11 ILE   120      33.373  48.412  42.987  1.00  0.00           H  
ATOM   1885 HD12 ILE   120      34.697  49.137  43.878  1.00  0.00           H  
ATOM   1886 HD13 ILE   120      34.664  49.368  42.159  1.00  0.00           H  
ATOM   1887  N   THR   121      37.208  45.440  41.093  1.00  0.00           N  
ATOM   1888  CA  THR   121      38.462  45.843  40.406  1.00  0.00           C  
ATOM   1889  C   THR   121      38.206  47.092  39.546  1.00  0.00           C  
ATOM   1890  O   THR   121      36.961  47.407  39.293  1.00  0.00           O  
ATOM   1891  CB  THR   121      38.983  44.634  39.675  1.00  0.00           C  
ATOM   1892  CG2 THR   121      37.976  44.146  38.707  1.00  0.00           C  
ATOM   1893  OG1 THR   121      40.127  44.950  38.903  1.00  0.00           O  
ATOM   1894  H   THR   121      36.325  45.716  40.686  1.00  0.00           H  
ATOM   1895  HA  THR   121      39.112  46.179  41.214  1.00  0.00           H  
ATOM   1896  HB  THR   121      39.270  43.875  40.403  1.00  0.00           H  
ATOM   1897 HG21 THR   121      37.195  43.659  39.291  1.00  0.00           H  
ATOM   1898 HG22 THR   121      37.460  44.954  38.188  1.00  0.00           H  
ATOM   1899 HG23 THR   121      38.436  43.347  38.125  1.00  0.00           H  
ATOM   1900  HG1 THR   121      40.807  45.004  39.579  1.00  0.00           H  
ATOM   1901  N   TYR   122      39.231  47.899  39.225  1.00  0.00           N  
ATOM   1902  CA  TYR   122      38.991  49.276  38.870  1.00  0.00           C  
ATOM   1903  C   TYR   122      39.633  49.620  37.498  1.00  0.00           C  
ATOM   1904  O   TYR   122      40.484  48.855  37.043  1.00  0.00           O  
ATOM   1905  CB  TYR   122      39.640  50.177  39.887  1.00  0.00           C  
ATOM   1906  CG  TYR   122      38.894  50.273  41.177  1.00  0.00           C  
ATOM   1907  CD1 TYR   122      39.079  49.288  42.138  1.00  0.00           C  
ATOM   1908  CE1 TYR   122      38.471  49.355  43.369  1.00  0.00           C  
ATOM   1909  CZ  TYR   122      37.641  50.432  43.652  1.00  0.00           C  
ATOM   1910  OH  TYR   122      36.997  50.457  44.865  1.00  0.00           O  
ATOM   1911  CE2 TYR   122      37.511  51.550  42.737  1.00  0.00           C  
ATOM   1912  CD2 TYR   122      38.099  51.429  41.503  1.00  0.00           C  
ATOM   1913  H   TYR   122      40.162  47.533  39.364  1.00  0.00           H  
ATOM   1914  HA  TYR   122      37.928  49.513  38.838  1.00  0.00           H  
ATOM   1915  HB2 TYR   122      40.663  49.887  40.127  1.00  0.00           H  
ATOM   1916  HB3 TYR   122      39.667  51.173  39.447  1.00  0.00           H  
ATOM   1917  HD1 TYR   122      39.719  48.438  41.950  1.00  0.00           H  
ATOM   1918  HE1 TYR   122      38.655  48.590  44.109  1.00  0.00           H  
ATOM   1919  HH  TYR   122      36.115  50.831  44.804  1.00  0.00           H  
ATOM   1920  HE2 TYR   122      36.806  52.326  42.997  1.00  0.00           H  
ATOM   1921  HD2 TYR   122      37.916  52.191  40.759  1.00  0.00           H  
ATOM   1922  N   GLU   123      39.231  50.745  36.862  1.00  0.00           N  
ATOM   1923  CA  GLU   123      39.860  51.187  35.596  1.00  0.00           C  
ATOM   1924  C   GLU   123      41.314  51.526  35.818  1.00  0.00           C  
ATOM   1925  O   GLU   123      42.114  51.411  34.842  1.00  0.00           O  
ATOM   1926  CB  GLU   123      39.067  52.326  34.947  1.00  0.00           C  
ATOM   1927  CG  GLU   123      37.685  51.996  34.419  1.00  0.00           C  
ATOM   1928  CD  GLU   123      37.737  50.823  33.388  1.00  0.00           C  
ATOM   1929  OE1 GLU   123      38.556  50.870  32.379  1.00  0.00           O  
ATOM   1930  OE2 GLU   123      36.959  49.845  33.603  1.00  0.00           O1-
ATOM   1931  H   GLU   123      38.483  51.274  37.289  1.00  0.00           H  
ATOM   1932  HA  GLU   123      39.812  50.313  34.946  1.00  0.00           H  
ATOM   1933  HB2 GLU   123      39.163  53.262  35.497  1.00  0.00           H  
ATOM   1934  HB3 GLU   123      39.644  52.586  34.059  1.00  0.00           H  
ATOM   1935  HG2 GLU   123      36.947  51.825  35.203  1.00  0.00           H  
ATOM   1936  HG3 GLU   123      37.446  52.913  33.882  1.00  0.00           H  
ATOM   1937  N   LYS   124      41.781  51.916  37.042  1.00  0.00           N  
ATOM   1938  CA  LYS   124      43.138  52.317  37.466  1.00  0.00           C  
ATOM   1939  C   LYS   124      43.900  51.164  38.136  1.00  0.00           C  
ATOM   1940  O   LYS   124      45.086  51.386  38.425  1.00  0.00           O  
ATOM   1941  CB  LYS   124      43.085  53.649  38.327  1.00  0.00           C  
ATOM   1942  CG  LYS   124      42.516  55.007  37.744  1.00  0.00           C  
ATOM   1943  CD  LYS   124      42.575  56.067  38.830  1.00  0.00           C  
ATOM   1944  CE  LYS   124      41.957  57.359  38.206  1.00  0.00           C  
ATOM   1945  NZ  LYS   124      41.776  58.467  39.251  1.00  0.00           N1+
ATOM   1946  H   LYS   124      41.079  52.184  37.717  1.00  0.00           H  
ATOM   1947  HA  LYS   124      43.585  52.569  36.505  1.00  0.00           H  
ATOM   1948  HB2 LYS   124      42.414  53.466  39.166  1.00  0.00           H  
ATOM   1949  HB3 LYS   124      44.064  53.928  38.716  1.00  0.00           H  
ATOM   1950  HG2 LYS   124      43.192  55.352  36.961  1.00  0.00           H  
ATOM   1951  HG3 LYS   124      41.511  54.864  37.348  1.00  0.00           H  
ATOM   1952  HD2 LYS   124      42.047  55.741  39.726  1.00  0.00           H  
ATOM   1953  HD3 LYS   124      43.633  56.250  39.018  1.00  0.00           H  
ATOM   1954  HE2 LYS   124      42.734  57.732  37.539  1.00  0.00           H  
ATOM   1955  HE3 LYS   124      40.996  57.093  37.766  1.00  0.00           H  
ATOM   1956  HZ1 LYS   124      41.027  58.349  39.918  1.00  0.00           H  
ATOM   1957  HZ2 LYS   124      42.656  58.521  39.743  1.00  0.00           H  
ATOM   1958  HZ3 LYS   124      41.646  59.344  38.766  1.00  0.00           H  
ATOM   1959  N   ASP   125      43.360  49.980  38.421  1.00  0.00           N  
ATOM   1960  CA  ASP   125      44.098  48.757  39.010  1.00  0.00           C  
ATOM   1961  C   ASP   125      43.454  47.384  38.685  1.00  0.00           C  
ATOM   1962  O   ASP   125      42.258  47.257  39.133  1.00  0.00           O  
ATOM   1963  CB  ASP   125      44.230  49.040  40.505  1.00  0.00           C  
ATOM   1964  CG  ASP   125      45.312  48.237  41.125  1.00  0.00           C  
ATOM   1965  OD1 ASP   125      45.646  48.561  42.258  1.00  0.00           O  
ATOM   1966  OD2 ASP   125      45.779  47.182  40.541  1.00  0.00           O1-
ATOM   1967  H   ASP   125      42.405  49.879  38.107  1.00  0.00           H  
ATOM   1968  HA  ASP   125      45.114  48.789  38.619  1.00  0.00           H  
ATOM   1969  HB2 ASP   125      44.589  50.066  40.587  1.00  0.00           H  
ATOM   1970  HB3 ASP   125      43.236  49.035  40.952  1.00  0.00           H  
ATOM   1971  N   PRO   126      44.081  46.464  37.994  1.00  0.00           N  
ATOM   1972  CA  PRO   126      43.493  45.085  37.862  1.00  0.00           C  
ATOM   1973  C   PRO   126      43.597  44.259  39.235  1.00  0.00           C  
ATOM   1974  O   PRO   126      43.247  43.016  39.219  1.00  0.00           O  
ATOM   1975  CD  PRO   126      45.193  46.617  37.116  1.00  0.00           C  
ATOM   1976  CG  PRO   126      45.546  45.201  36.789  1.00  0.00           C  
ATOM   1977  CB  PRO   126      44.267  44.374  36.729  1.00  0.00           C  
ATOM   1978  HD2 PRO   126      46.073  47.109  37.531  1.00  0.00           H  
ATOM   1979  HD3 PRO   126      44.847  47.209  36.268  1.00  0.00           H  
ATOM   1980  HG2 PRO   126      46.210  44.802  37.556  1.00  0.00           H  
ATOM   1981  HG3 PRO   126      46.036  45.205  35.815  1.00  0.00           H  
ATOM   1982  HB2 PRO   126      44.450  43.329  36.980  1.00  0.00           H  
ATOM   1983  HB3 PRO   126      43.852  44.418  35.722  1.00  0.00           H  
ATOM   1984  HA  PRO   126      42.473  45.231  37.506  1.00  0.00           H  
ATOM   1985  N   VAL   127      44.144  44.750  40.349  1.00  0.00           N  
ATOM   1986  CA  VAL   127      44.212  44.044  41.645  1.00  0.00           C  
ATOM   1987  C   VAL   127      42.695  43.852  42.112  1.00  0.00           C  
ATOM   1988  O   VAL   127      41.815  44.655  41.973  1.00  0.00           O  
ATOM   1989  CB  VAL   127      45.076  44.852  42.674  1.00  0.00           C  
ATOM   1990  CG1 VAL   127      44.771  44.519  44.157  1.00  0.00           C  
ATOM   1991  CG2 VAL   127      46.581  44.619  42.396  1.00  0.00           C  
ATOM   1992  H   VAL   127      44.646  45.616  40.209  1.00  0.00           H  
ATOM   1993  HA  VAL   127      44.662  43.064  41.488  1.00  0.00           H  
ATOM   1994  HB  VAL   127      44.872  45.922  42.621  1.00  0.00           H  
ATOM   1995 HG11 VAL   127      43.771  44.710  44.546  1.00  0.00           H  
ATOM   1996 HG12 VAL   127      44.948  43.446  44.232  1.00  0.00           H  
ATOM   1997 HG13 VAL   127      45.512  45.031  44.771  1.00  0.00           H  
ATOM   1998 HG21 VAL   127      47.249  45.180  43.050  1.00  0.00           H  
ATOM   1999 HG22 VAL   127      46.833  43.560  42.456  1.00  0.00           H  
ATOM   2000 HG23 VAL   127      46.720  44.998  41.383  1.00  0.00           H  
ATOM   2001  N   LEU   128      42.482  42.720  42.798  1.00  0.00           N  
ATOM   2002  CA  LEU   128      41.223  42.384  43.528  1.00  0.00           C  
ATOM   2003  C   LEU   128      41.013  42.919  44.928  1.00  0.00           C  
ATOM   2004  O   LEU   128      41.711  42.428  45.842  1.00  0.00           O  
ATOM   2005  CB  LEU   128      41.118  40.757  43.499  1.00  0.00           C  
ATOM   2006  CG  LEU   128      39.847  40.233  44.200  1.00  0.00           C  
ATOM   2007  CD1 LEU   128      38.486  40.758  43.645  1.00  0.00           C  
ATOM   2008  CD2 LEU   128      39.881  38.728  44.217  1.00  0.00           C  
ATOM   2009  H   LEU   128      43.157  41.969  42.781  1.00  0.00           H  
ATOM   2010  HA  LEU   128      40.377  42.657  42.897  1.00  0.00           H  
ATOM   2011  HB2 LEU   128      41.116  40.417  42.463  1.00  0.00           H  
ATOM   2012  HB3 LEU   128      41.967  40.247  43.955  1.00  0.00           H  
ATOM   2013  HG  LEU   128      39.813  40.486  45.260  1.00  0.00           H  
ATOM   2014 HD11 LEU   128      38.338  41.837  43.701  1.00  0.00           H  
ATOM   2015 HD12 LEU   128      38.375  40.371  42.632  1.00  0.00           H  
ATOM   2016 HD13 LEU   128      37.788  40.258  44.316  1.00  0.00           H  
ATOM   2017 HD21 LEU   128      40.814  38.342  44.628  1.00  0.00           H  
ATOM   2018 HD22 LEU   128      39.060  38.235  44.735  1.00  0.00           H  
ATOM   2019 HD23 LEU   128      39.849  38.322  43.206  1.00  0.00           H  
ATOM   2020  N   TYR   129      40.100  43.815  45.102  1.00  0.00           N  
ATOM   2021  CA  TYR   129      39.733  44.574  46.323  1.00  0.00           C  
ATOM   2022  C   TYR   129      38.370  43.995  46.835  1.00  0.00           C  
ATOM   2023  O   TYR   129      37.481  43.566  46.061  1.00  0.00           O  
ATOM   2024  CB  TYR   129      39.588  46.076  45.969  1.00  0.00           C  
ATOM   2025  CG  TYR   129      40.922  46.733  45.620  1.00  0.00           C  
ATOM   2026  CD1 TYR   129      41.392  46.813  44.261  1.00  0.00           C  
ATOM   2027  CE1 TYR   129      42.550  47.455  43.892  1.00  0.00           C  
ATOM   2028  CZ  TYR   129      43.336  48.095  44.917  1.00  0.00           C  
ATOM   2029  OH  TYR   129      44.525  48.645  44.606  1.00  0.00           O  
ATOM   2030  CE2 TYR   129      42.920  48.068  46.286  1.00  0.00           C  
ATOM   2031  CD2 TYR   129      41.726  47.299  46.597  1.00  0.00           C  
ATOM   2032  H   TYR   129      39.580  44.035  44.264  1.00  0.00           H  
ATOM   2033  HA  TYR   129      40.599  44.519  46.983  1.00  0.00           H  
ATOM   2034  HB2 TYR   129      38.830  46.185  45.193  1.00  0.00           H  
ATOM   2035  HB3 TYR   129      39.089  46.498  46.841  1.00  0.00           H  
ATOM   2036  HD1 TYR   129      40.726  46.322  43.566  1.00  0.00           H  
ATOM   2037  HE1 TYR   129      42.919  47.431  42.878  1.00  0.00           H  
ATOM   2038  HH  TYR   129      44.778  48.546  43.686  1.00  0.00           H  
ATOM   2039  HE2 TYR   129      43.582  48.515  47.013  1.00  0.00           H  
ATOM   2040  HD2 TYR   129      41.381  47.476  47.606  1.00  0.00           H  
ATOM   2041  N   MET   130      38.215  44.178  48.136  1.00  0.00           N  
ATOM   2042  CA  MET   130      37.052  43.644  48.865  1.00  0.00           C  
ATOM   2043  C   MET   130      36.507  44.613  49.905  1.00  0.00           C  
ATOM   2044  O   MET   130      37.225  45.057  50.808  1.00  0.00           O  
ATOM   2045  CB  MET   130      37.493  42.260  49.418  1.00  0.00           C  
ATOM   2046  CG  MET   130      36.480  41.468  50.112  1.00  0.00           C  
ATOM   2047  SD  MET   130      37.104  39.800  50.583  1.00  0.00           S  
ATOM   2048  CE  MET   130      35.972  39.160  51.918  1.00  0.00           C  
ATOM   2049  H   MET   130      38.959  44.582  48.688  1.00  0.00           H  
ATOM   2050  HA  MET   130      36.280  43.426  48.127  1.00  0.00           H  
ATOM   2051  HB2 MET   130      38.066  41.667  48.705  1.00  0.00           H  
ATOM   2052  HB3 MET   130      38.268  42.572  50.119  1.00  0.00           H  
ATOM   2053  HG2 MET   130      36.128  41.957  51.020  1.00  0.00           H  
ATOM   2054  HG3 MET   130      35.675  41.262  49.407  1.00  0.00           H  
ATOM   2055  HE1 MET   130      35.076  38.706  51.497  1.00  0.00           H  
ATOM   2056  HE2 MET   130      36.603  38.417  52.407  1.00  0.00           H  
ATOM   2057  HE3 MET   130      35.676  39.913  52.648  1.00  0.00           H  
ATOM   2058  N   TYR   131      35.233  45.012  49.794  1.00  0.00           N  
ATOM   2059  CA  TYR   131      34.629  46.146  50.612  1.00  0.00           C  
ATOM   2060  C   TYR   131      33.198  45.903  50.772  1.00  0.00           C  
ATOM   2061  O   TYR   131      32.579  45.328  49.898  1.00  0.00           O  
ATOM   2062  CB  TYR   131      34.882  47.522  50.010  1.00  0.00           C  
ATOM   2063  CG  TYR   131      36.262  47.945  49.630  1.00  0.00           C  
ATOM   2064  CD1 TYR   131      36.564  48.028  48.279  1.00  0.00           C  
ATOM   2065  CE1 TYR   131      37.785  48.651  47.822  1.00  0.00           C  
ATOM   2066  CZ  TYR   131      38.729  49.026  48.824  1.00  0.00           C  
ATOM   2067  OH  TYR   131      39.865  49.564  48.404  1.00  0.00           O  
ATOM   2068  CE2 TYR   131      38.345  49.041  50.157  1.00  0.00           C  
ATOM   2069  CD2 TYR   131      37.125  48.482  50.575  1.00  0.00           C  
ATOM   2070  H   TYR   131      34.700  44.600  49.041  1.00  0.00           H  
ATOM   2071  HA  TYR   131      35.006  46.024  51.628  1.00  0.00           H  
ATOM   2072  HB2 TYR   131      34.250  47.657  49.133  1.00  0.00           H  
ATOM   2073  HB3 TYR   131      34.490  48.293  50.674  1.00  0.00           H  
ATOM   2074  HD1 TYR   131      35.830  47.630  47.593  1.00  0.00           H  
ATOM   2075  HE1 TYR   131      37.977  48.692  46.760  1.00  0.00           H  
ATOM   2076  HH  TYR   131      40.375  49.882  49.153  1.00  0.00           H  
ATOM   2077  HE2 TYR   131      39.022  49.349  50.940  1.00  0.00           H  
ATOM   2078  HD2 TYR   131      36.820  48.712  51.585  1.00  0.00           H  
ATOM   2079  N   GLN   132      32.596  46.283  51.826  1.00  0.00           N  
ATOM   2080  CA  GLN   132      31.131  46.261  51.937  1.00  0.00           C  
ATOM   2081  C   GLN   132      30.597  47.427  51.127  1.00  0.00           C  
ATOM   2082  O   GLN   132      30.292  48.511  51.692  1.00  0.00           O  
ATOM   2083  CB  GLN   132      30.707  46.395  53.423  1.00  0.00           C  
ATOM   2084  CG  GLN   132      31.051  45.250  54.364  1.00  0.00           C  
ATOM   2085  CD  GLN   132      30.591  45.444  55.874  1.00  0.00           C  
ATOM   2086  OE1 GLN   132      30.308  46.556  56.336  1.00  0.00           O  
ATOM   2087  NE2 GLN   132      30.491  44.367  56.621  1.00  0.00           N  
ATOM   2088  H   GLN   132      33.234  46.669  52.507  1.00  0.00           H  
ATOM   2089  HA  GLN   132      30.823  45.352  51.420  1.00  0.00           H  
ATOM   2090  HB2 GLN   132      31.156  47.304  53.822  1.00  0.00           H  
ATOM   2091  HB3 GLN   132      29.625  46.528  53.430  1.00  0.00           H  
ATOM   2092  HG2 GLN   132      30.608  44.283  54.125  1.00  0.00           H  
ATOM   2093  HG3 GLN   132      32.124  45.065  54.399  1.00  0.00           H  
ATOM   2094 HE21 GLN   132      30.632  43.493  56.135  1.00  0.00           H  
ATOM   2095 HE22 GLN   132      30.287  44.447  57.607  1.00  0.00           H  
ATOM   2096  N   LEU   133      30.512  47.264  49.809  1.00  0.00           N  
ATOM   2097  CA  LEU   133      30.098  48.410  48.959  1.00  0.00           C  
ATOM   2098  C   LEU   133      28.598  48.856  49.155  1.00  0.00           C  
ATOM   2099  O   LEU   133      28.293  50.043  48.917  1.00  0.00           O  
ATOM   2100  CB  LEU   133      30.313  48.048  47.486  1.00  0.00           C  
ATOM   2101  CG  LEU   133      31.774  47.714  47.067  1.00  0.00           C  
ATOM   2102  CD1 LEU   133      31.733  47.175  45.611  1.00  0.00           C  
ATOM   2103  CD2 LEU   133      32.628  48.987  46.981  1.00  0.00           C  
ATOM   2104  H   LEU   133      30.776  46.377  49.406  1.00  0.00           H  
ATOM   2105  HA  LEU   133      30.764  49.267  49.058  1.00  0.00           H  
ATOM   2106  HB2 LEU   133      29.610  47.251  47.244  1.00  0.00           H  
ATOM   2107  HB3 LEU   133      29.871  48.824  46.860  1.00  0.00           H  
ATOM   2108  HG  LEU   133      32.247  46.959  47.695  1.00  0.00           H  
ATOM   2109 HD11 LEU   133      31.391  47.975  44.955  1.00  0.00           H  
ATOM   2110 HD12 LEU   133      32.712  46.863  45.248  1.00  0.00           H  
ATOM   2111 HD13 LEU   133      31.068  46.313  45.555  1.00  0.00           H  
ATOM   2112 HD21 LEU   133      32.471  49.600  47.868  1.00  0.00           H  
ATOM   2113 HD22 LEU   133      33.655  48.623  46.945  1.00  0.00           H  
ATOM   2114 HD23 LEU   133      32.370  49.608  46.123  1.00  0.00           H  
ATOM   2115  N   LEU   134      27.748  47.956  49.635  1.00  0.00           N  
ATOM   2116  CA  LEU   134      26.380  48.346  50.137  1.00  0.00           C  
ATOM   2117  C   LEU   134      26.322  49.249  51.367  1.00  0.00           C  
ATOM   2118  O   LEU   134      25.344  49.988  51.529  1.00  0.00           O  
ATOM   2119  CB  LEU   134      25.655  46.935  50.336  1.00  0.00           C  
ATOM   2120  CG  LEU   134      24.189  47.009  50.663  1.00  0.00           C  
ATOM   2121  CD1 LEU   134      23.481  47.749  49.560  1.00  0.00           C  
ATOM   2122  CD2 LEU   134      23.385  45.734  50.849  1.00  0.00           C  
ATOM   2123  H   LEU   134      28.201  47.118  49.970  1.00  0.00           H  
ATOM   2124  HA  LEU   134      26.001  48.876  49.262  1.00  0.00           H  
ATOM   2125  HB2 LEU   134      25.785  46.319  49.446  1.00  0.00           H  
ATOM   2126  HB3 LEU   134      26.091  46.478  51.224  1.00  0.00           H  
ATOM   2127  HG  LEU   134      24.215  47.567  51.599  1.00  0.00           H  
ATOM   2128 HD11 LEU   134      23.635  48.814  49.735  1.00  0.00           H  
ATOM   2129 HD12 LEU   134      23.811  47.422  48.574  1.00  0.00           H  
ATOM   2130 HD13 LEU   134      22.395  47.711  49.638  1.00  0.00           H  
ATOM   2131 HD21 LEU   134      23.696  45.172  51.730  1.00  0.00           H  
ATOM   2132 HD22 LEU   134      22.332  45.938  51.044  1.00  0.00           H  
ATOM   2133 HD23 LEU   134      23.465  45.099  49.966  1.00  0.00           H  
ATOM   2134  N   ASP   135      27.279  49.250  52.267  1.00  0.00           N  
ATOM   2135  CA  ASP   135      27.360  50.221  53.337  1.00  0.00           C  
ATOM   2136  C   ASP   135      27.686  51.690  52.792  1.00  0.00           C  
ATOM   2137  O   ASP   135      27.160  52.646  53.302  1.00  0.00           O  
ATOM   2138  CB  ASP   135      28.283  49.682  54.417  1.00  0.00           C  
ATOM   2139  CG  ASP   135      28.477  50.661  55.594  1.00  0.00           C  
ATOM   2140  OD1 ASP   135      27.532  50.876  56.413  1.00  0.00           O  
ATOM   2141  OD2 ASP   135      29.553  51.229  55.803  1.00  0.00           O1-
ATOM   2142  H   ASP   135      27.962  48.512  52.177  1.00  0.00           H  
ATOM   2143  HA  ASP   135      26.324  50.229  53.677  1.00  0.00           H  
ATOM   2144  HB2 ASP   135      27.725  48.810  54.759  1.00  0.00           H  
ATOM   2145  HB3 ASP   135      29.263  49.440  54.007  1.00  0.00           H  
ATOM   2146  N   ASP   136      28.550  51.800  51.770  1.00  0.00           N  
ATOM   2147  CA  ASP   136      28.804  53.034  51.105  1.00  0.00           C  
ATOM   2148  C   ASP   136      27.576  53.459  50.311  1.00  0.00           C  
ATOM   2149  O   ASP   136      27.303  54.665  50.244  1.00  0.00           O  
ATOM   2150  CB  ASP   136      30.028  52.757  50.170  1.00  0.00           C  
ATOM   2151  CG  ASP   136      31.361  52.450  50.935  1.00  0.00           C  
ATOM   2152  OD1 ASP   136      31.363  52.336  52.202  1.00  0.00           O  
ATOM   2153  OD2 ASP   136      32.348  52.075  50.342  1.00  0.00           O1-
ATOM   2154  H   ASP   136      28.970  50.957  51.406  1.00  0.00           H  
ATOM   2155  HA  ASP   136      29.169  53.815  51.772  1.00  0.00           H  
ATOM   2156  HB2 ASP   136      29.786  51.903  49.537  1.00  0.00           H  
ATOM   2157  HB3 ASP   136      30.176  53.617  49.517  1.00  0.00           H  
ATOM   2158  N   TYR   137      26.795  52.491  49.746  1.00  0.00           N  
ATOM   2159  CA  TYR   137      25.413  52.760  49.198  1.00  0.00           C  
ATOM   2160  C   TYR   137      24.396  53.313  50.159  1.00  0.00           C  
ATOM   2161  O   TYR   137      23.637  54.192  49.785  1.00  0.00           O  
ATOM   2162  CB  TYR   137      24.898  51.504  48.392  1.00  0.00           C  
ATOM   2163  CG  TYR   137      23.673  51.794  47.590  1.00  0.00           C  
ATOM   2164  CD1 TYR   137      22.400  51.414  48.137  1.00  0.00           C  
ATOM   2165  CE1 TYR   137      21.296  51.913  47.452  1.00  0.00           C  
ATOM   2166  CZ  TYR   137      21.359  52.536  46.168  1.00  0.00           C  
ATOM   2167  OH  TYR   137      20.204  52.780  45.558  1.00  0.00           O  
ATOM   2168  CE2 TYR   137      22.610  52.776  45.591  1.00  0.00           C  
ATOM   2169  CD2 TYR   137      23.703  52.441  46.328  1.00  0.00           C  
ATOM   2170  H   TYR   137      27.161  51.555  49.646  1.00  0.00           H  
ATOM   2171  HA  TYR   137      25.610  53.507  48.429  1.00  0.00           H  
ATOM   2172  HB2 TYR   137      25.690  51.174  47.719  1.00  0.00           H  
ATOM   2173  HB3 TYR   137      24.708  50.749  49.155  1.00  0.00           H  
ATOM   2174  HD1 TYR   137      22.315  51.026  49.141  1.00  0.00           H  
ATOM   2175  HE1 TYR   137      20.301  51.657  47.786  1.00  0.00           H  
ATOM   2176  HH  TYR   137      20.236  53.261  44.728  1.00  0.00           H  
ATOM   2177  HE2 TYR   137      22.629  53.232  44.613  1.00  0.00           H  
ATOM   2178  HD2 TYR   137      24.668  52.779  45.979  1.00  0.00           H  
ATOM   2179  N   LYS   138      24.368  52.896  51.451  1.00  0.00           N  
ATOM   2180  CA  LYS   138      23.497  53.469  52.475  1.00  0.00           C  
ATOM   2181  C   LYS   138      23.800  54.986  52.770  1.00  0.00           C  
ATOM   2182  O   LYS   138      22.957  55.820  52.913  1.00  0.00           O  
ATOM   2183  CB  LYS   138      23.496  52.616  53.761  1.00  0.00           C  
ATOM   2184  CG  LYS   138      22.610  53.104  54.959  1.00  0.00           C  
ATOM   2185  CD  LYS   138      22.464  51.996  56.009  1.00  0.00           C  
ATOM   2186  CE  LYS   138      21.591  52.273  57.249  1.00  0.00           C  
ATOM   2187  NZ  LYS   138      20.176  52.453  56.914  1.00  0.00           N1+
ATOM   2188  H   LYS   138      24.984  52.145  51.727  1.00  0.00           H  
ATOM   2189  HA  LYS   138      22.453  53.497  52.161  1.00  0.00           H  
ATOM   2190  HB2 LYS   138      23.294  51.575  53.511  1.00  0.00           H  
ATOM   2191  HB3 LYS   138      24.535  52.752  54.066  1.00  0.00           H  
ATOM   2192  HG2 LYS   138      23.079  53.992  55.383  1.00  0.00           H  
ATOM   2193  HG3 LYS   138      21.704  53.402  54.432  1.00  0.00           H  
ATOM   2194  HD2 LYS   138      22.088  51.060  55.596  1.00  0.00           H  
ATOM   2195  HD3 LYS   138      23.428  51.754  56.457  1.00  0.00           H  
ATOM   2196  HE2 LYS   138      21.750  51.491  57.991  1.00  0.00           H  
ATOM   2197  HE3 LYS   138      22.045  53.153  57.706  1.00  0.00           H  
ATOM   2198  HZ1 LYS   138      19.804  51.619  56.482  1.00  0.00           H  
ATOM   2199  HZ2 LYS   138      19.705  52.403  57.807  1.00  0.00           H  
ATOM   2200  HZ3 LYS   138      20.059  53.275  56.340  1.00  0.00           H  
ATOM   2201  N   GLU   139      25.115  55.232  52.973  1.00  0.00           N  
ATOM   2202  CA  GLU   139      25.757  56.463  53.259  1.00  0.00           C  
ATOM   2203  C   GLU   139      25.664  57.400  52.086  1.00  0.00           C  
ATOM   2204  O   GLU   139      25.588  58.589  52.388  1.00  0.00           O  
ATOM   2205  CB  GLU   139      27.267  56.209  53.580  1.00  0.00           C  
ATOM   2206  CG  GLU   139      27.990  57.539  53.903  1.00  0.00           C  
ATOM   2207  CD  GLU   139      27.745  58.255  55.274  1.00  0.00           C  
ATOM   2208  OE1 GLU   139      28.598  59.064  55.699  1.00  0.00           O  
ATOM   2209  OE2 GLU   139      26.607  58.105  55.867  1.00  0.00           O1-
ATOM   2210  H   GLU   139      25.656  54.388  52.856  1.00  0.00           H  
ATOM   2211  HA  GLU   139      25.334  56.905  54.161  1.00  0.00           H  
ATOM   2212  HB2 GLU   139      27.207  55.576  54.465  1.00  0.00           H  
ATOM   2213  HB3 GLU   139      27.841  55.742  52.779  1.00  0.00           H  
ATOM   2214  HG2 GLU   139      29.035  57.297  53.710  1.00  0.00           H  
ATOM   2215  HG3 GLU   139      27.921  58.199  53.038  1.00  0.00           H  
ATOM   2216  N   GLY   140      25.906  56.936  50.833  1.00  0.00           N  
ATOM   2217  CA  GLY   140      25.898  57.776  49.665  1.00  0.00           C  
ATOM   2218  C   GLY   140      27.292  57.865  48.967  1.00  0.00           C  
ATOM   2219  O   GLY   140      27.499  58.538  47.950  1.00  0.00           O  
ATOM   2220  H   GLY   140      26.171  55.966  50.739  1.00  0.00           H  
ATOM   2221  HA2 GLY   140      25.252  57.299  48.927  1.00  0.00           H  
ATOM   2222  HA3 GLY   140      25.501  58.788  49.742  1.00  0.00           H  
ATOM   2223  N   ASP   141      28.312  57.169  49.504  1.00  0.00           N  
ATOM   2224  CA  ASP   141      29.681  57.124  48.968  1.00  0.00           C  
ATOM   2225  C   ASP   141      29.766  56.055  47.886  1.00  0.00           C  
ATOM   2226  O   ASP   141      30.864  55.845  47.389  1.00  0.00           O  
ATOM   2227  CB  ASP   141      30.710  56.854  50.098  1.00  0.00           C  
ATOM   2228  CG  ASP   141      30.998  58.104  50.881  1.00  0.00           C  
ATOM   2229  OD1 ASP   141      30.228  59.106  50.863  1.00  0.00           O  
ATOM   2230  OD2 ASP   141      32.039  58.158  51.575  1.00  0.00           O1-
ATOM   2231  H   ASP   141      28.102  56.551  50.275  1.00  0.00           H  
ATOM   2232  HA  ASP   141      29.896  58.063  48.459  1.00  0.00           H  
ATOM   2233  HB2 ASP   141      30.280  56.135  50.795  1.00  0.00           H  
ATOM   2234  HB3 ASP   141      31.614  56.321  49.800  1.00  0.00           H  
ATOM   2235  N   LEU   142      28.696  55.495  47.344  1.00  0.00           N  
ATOM   2236  CA  LEU   142      28.731  54.700  46.089  1.00  0.00           C  
ATOM   2237  C   LEU   142      27.508  54.955  45.190  1.00  0.00           C  
ATOM   2238  O   LEU   142      26.433  55.289  45.643  1.00  0.00           O  
ATOM   2239  CB  LEU   142      28.975  53.285  46.428  1.00  0.00           C  
ATOM   2240  CG  LEU   142      29.021  52.301  45.218  1.00  0.00           C  
ATOM   2241  CD1 LEU   142      30.132  51.301  45.158  1.00  0.00           C  
ATOM   2242  CD2 LEU   142      27.741  51.538  45.064  1.00  0.00           C  
ATOM   2243  H   LEU   142      27.771  55.751  47.660  1.00  0.00           H  
ATOM   2244  HA  LEU   142      29.710  54.899  45.654  1.00  0.00           H  
ATOM   2245  HB2 LEU   142      29.874  53.224  47.042  1.00  0.00           H  
ATOM   2246  HB3 LEU   142      28.161  52.860  47.016  1.00  0.00           H  
ATOM   2247  HG  LEU   142      29.095  52.845  44.277  1.00  0.00           H  
ATOM   2248 HD11 LEU   142      30.924  51.744  44.554  1.00  0.00           H  
ATOM   2249 HD12 LEU   142      30.477  51.105  46.173  1.00  0.00           H  
ATOM   2250 HD13 LEU   142      29.811  50.412  44.614  1.00  0.00           H  
ATOM   2251 HD21 LEU   142      27.803  50.693  45.750  1.00  0.00           H  
ATOM   2252 HD22 LEU   142      26.838  52.139  45.169  1.00  0.00           H  
ATOM   2253 HD23 LEU   142      27.621  51.185  44.040  1.00  0.00           H  
ATOM   2254  N   ARG   143      27.663  54.823  43.871  1.00  0.00           N  
ATOM   2255  CA  ARG   143      26.739  55.085  42.798  1.00  0.00           C  
ATOM   2256  C   ARG   143      26.918  54.039  41.663  1.00  0.00           C  
ATOM   2257  O   ARG   143      28.051  53.764  41.204  1.00  0.00           O  
ATOM   2258  CB  ARG   143      26.924  56.566  42.340  1.00  0.00           C  
ATOM   2259  CG  ARG   143      25.787  57.079  41.440  1.00  0.00           C  
ATOM   2260  CD  ARG   143      25.940  58.580  41.051  1.00  0.00           C  
ATOM   2261  NE  ARG   143      27.209  58.854  40.308  1.00  0.00           N  
ATOM   2262  CZ  ARG   143      28.195  59.642  40.704  1.00  0.00           C  
ATOM   2263  NH1 ARG   143      28.246  60.371  41.788  1.00  0.00           N  
ATOM   2264  NH2 ARG   143      29.308  59.667  40.025  1.00  0.00           N1+
ATOM   2265  H   ARG   143      28.562  54.491  43.550  1.00  0.00           H  
ATOM   2266  HA  ARG   143      25.743  54.942  43.218  1.00  0.00           H  
ATOM   2267  HB2 ARG   143      27.021  57.210  43.215  1.00  0.00           H  
ATOM   2268  HB3 ARG   143      27.847  56.715  41.779  1.00  0.00           H  
ATOM   2269  HG2 ARG   143      25.801  56.486  40.525  1.00  0.00           H  
ATOM   2270  HG3 ARG   143      24.842  56.786  41.898  1.00  0.00           H  
ATOM   2271  HD2 ARG   143      25.145  58.819  40.345  1.00  0.00           H  
ATOM   2272  HD3 ARG   143      25.948  59.087  42.015  1.00  0.00           H  
ATOM   2273  HE  ARG   143      27.501  58.210  39.587  1.00  0.00           H  
ATOM   2274 HH11 ARG   143      27.443  60.444  42.396  1.00  0.00           H  
ATOM   2275 HH12 ARG   143      29.053  60.884  42.113  1.00  0.00           H  
ATOM   2276 HH21 ARG   143      29.453  59.020  39.263  1.00  0.00           H  
ATOM   2277 HH22 ARG   143      30.144  60.098  40.393  1.00  0.00           H  
ATOM   2278  N   ILE   144      25.774  53.443  41.336  1.00  0.00           N  
ATOM   2279  CA  ILE   144      25.694  52.447  40.235  1.00  0.00           C  
ATOM   2280  C   ILE   144      25.502  53.179  38.952  1.00  0.00           C  
ATOM   2281  O   ILE   144      24.636  54.019  38.793  1.00  0.00           O  
ATOM   2282  CB  ILE   144      24.646  51.347  40.531  1.00  0.00           C  
ATOM   2283  CG2 ILE   144      24.493  50.446  39.310  1.00  0.00           C  
ATOM   2284  CG1 ILE   144      24.951  50.477  41.807  1.00  0.00           C  
ATOM   2285  CD1 ILE   144      23.767  49.684  42.409  1.00  0.00           C  
ATOM   2286  H   ILE   144      24.900  53.828  41.665  1.00  0.00           H  
ATOM   2287  HA  ILE   144      26.651  51.926  40.252  1.00  0.00           H  
ATOM   2288  HB  ILE   144      23.736  51.930  40.677  1.00  0.00           H  
ATOM   2289 HG21 ILE   144      25.373  49.951  38.899  1.00  0.00           H  
ATOM   2290 HG22 ILE   144      23.923  49.569  39.614  1.00  0.00           H  
ATOM   2291 HG23 ILE   144      23.907  50.925  38.525  1.00  0.00           H  
ATOM   2292 HG12 ILE   144      25.675  49.739  41.460  1.00  0.00           H  
ATOM   2293 HG13 ILE   144      25.312  51.058  42.655  1.00  0.00           H  
ATOM   2294 HD11 ILE   144      24.089  49.190  43.326  1.00  0.00           H  
ATOM   2295 HD12 ILE   144      22.898  50.255  42.737  1.00  0.00           H  
ATOM   2296 HD13 ILE   144      23.361  48.966  41.697  1.00  0.00           H  
ATOM   2297  N   MET   145      26.247  52.788  37.900  1.00  0.00           N  
ATOM   2298  CA  MET   145      26.176  53.390  36.528  1.00  0.00           C  
ATOM   2299  C   MET   145      25.099  52.664  35.613  1.00  0.00           C  
ATOM   2300  O   MET   145      24.742  51.448  35.815  1.00  0.00           O  
ATOM   2301  CB  MET   145      27.561  53.368  35.760  1.00  0.00           C  
ATOM   2302  CG  MET   145      28.637  54.390  36.260  1.00  0.00           C  
ATOM   2303  SD  MET   145      30.290  54.026  35.780  1.00  0.00           S  
ATOM   2304  CE  MET   145      30.051  54.581  34.001  1.00  0.00           C  
ATOM   2305  H   MET   145      27.054  52.215  38.104  1.00  0.00           H  
ATOM   2306  HA  MET   145      25.961  54.442  36.715  1.00  0.00           H  
ATOM   2307  HB2 MET   145      28.015  52.382  35.860  1.00  0.00           H  
ATOM   2308  HB3 MET   145      27.299  53.579  34.724  1.00  0.00           H  
ATOM   2309  HG2 MET   145      28.272  55.341  35.871  1.00  0.00           H  
ATOM   2310  HG3 MET   145      28.669  54.395  37.350  1.00  0.00           H  
ATOM   2311  HE1 MET   145      29.433  55.477  33.954  1.00  0.00           H  
ATOM   2312  HE2 MET   145      31.028  54.765  33.553  1.00  0.00           H  
ATOM   2313  HE3 MET   145      29.534  53.771  33.487  1.00  0.00           H  
ATOM   2314  N   PRO   146      24.632  53.327  34.558  1.00  0.00           N  
ATOM   2315  CA  PRO   146      23.725  52.791  33.510  1.00  0.00           C  
ATOM   2316  C   PRO   146      24.332  51.582  32.711  1.00  0.00           C  
ATOM   2317  O   PRO   146      25.564  51.521  32.535  1.00  0.00           O  
ATOM   2318  CD  PRO   146      24.756  54.767  34.380  1.00  0.00           C  
ATOM   2319  CG  PRO   146      23.593  55.214  33.487  1.00  0.00           C  
ATOM   2320  CB  PRO   146      23.395  53.984  32.633  1.00  0.00           C  
ATOM   2321  HD2 PRO   146      25.703  54.964  33.878  1.00  0.00           H  
ATOM   2322  HD3 PRO   146      24.759  55.335  35.310  1.00  0.00           H  
ATOM   2323  HG2 PRO   146      23.894  56.100  32.928  1.00  0.00           H  
ATOM   2324  HG3 PRO   146      22.803  55.410  34.212  1.00  0.00           H  
ATOM   2325  HB2 PRO   146      24.119  54.018  31.818  1.00  0.00           H  
ATOM   2326  HB3 PRO   146      22.361  53.969  32.287  1.00  0.00           H  
ATOM   2327  HA  PRO   146      22.814  52.437  33.992  1.00  0.00           H  
ATOM   2328  N   ASP   147      23.529  50.570  32.399  1.00  0.00           N  
ATOM   2329  CA  ASP   147      23.930  49.431  31.528  1.00  0.00           C  
ATOM   2330  C   ASP   147      24.074  49.733  30.002  1.00  0.00           C  
ATOM   2331  O   ASP   147      24.792  49.054  29.362  1.00  0.00           O  
ATOM   2332  CB  ASP   147      23.061  48.194  31.594  1.00  0.00           C  
ATOM   2333  CG  ASP   147      23.005  47.613  32.980  1.00  0.00           C  
ATOM   2334  OD1 ASP   147      23.839  47.917  33.815  1.00  0.00           O  
ATOM   2335  OD2 ASP   147      22.043  46.786  33.247  1.00  0.00           O1-
ATOM   2336  H   ASP   147      22.561  50.575  32.689  1.00  0.00           H  
ATOM   2337  HA  ASP   147      24.938  49.142  31.825  1.00  0.00           H  
ATOM   2338  HB2 ASP   147      22.037  48.447  31.319  1.00  0.00           H  
ATOM   2339  HB3 ASP   147      23.346  47.355  30.957  1.00  0.00           H  
ATOM   2340  N   SER   148      23.631  50.904  29.472  1.00  0.00           N  
ATOM   2341  CA  SER   148      22.289  51.493  29.779  1.00  0.00           C  
ATOM   2342  C   SER   148      21.150  50.492  29.574  1.00  0.00           C  
ATOM   2343  O   SER   148      21.385  49.437  29.050  1.00  0.00           O  
ATOM   2344  CB  SER   148      22.136  52.778  28.887  1.00  0.00           C  
ATOM   2345  OG  SER   148      21.918  52.395  27.534  1.00  0.00           O  
ATOM   2346  H   SER   148      23.892  50.925  28.496  1.00  0.00           H  
ATOM   2347  HA  SER   148      22.292  51.934  30.776  1.00  0.00           H  
ATOM   2348  HB2 SER   148      21.321  53.368  29.308  1.00  0.00           H  
ATOM   2349  HB3 SER   148      23.006  53.427  28.987  1.00  0.00           H  
ATOM   2350  HG  SER   148      22.746  52.097  27.150  1.00  0.00           H  
ATOM   2351  N   ASN   149      19.955  50.836  30.037  1.00  0.00           N  
ATOM   2352  CA  ASN   149      18.756  50.044  29.822  1.00  0.00           C  
ATOM   2353  C   ASN   149      18.515  49.582  28.355  1.00  0.00           C  
ATOM   2354  O   ASN   149      18.074  48.484  28.115  1.00  0.00           O  
ATOM   2355  CB  ASN   149      17.624  50.901  30.345  1.00  0.00           C  
ATOM   2356  CG  ASN   149      17.350  50.562  31.717  1.00  0.00           C  
ATOM   2357  OD1 ASN   149      16.986  49.453  31.995  1.00  0.00           O  
ATOM   2358  ND2 ASN   149      17.596  51.452  32.661  1.00  0.00           N  
ATOM   2359  H   ASN   149      19.781  51.694  30.541  1.00  0.00           H  
ATOM   2360  HA  ASN   149      18.874  49.089  30.335  1.00  0.00           H  
ATOM   2361  HB2 ASN   149      17.900  51.913  30.049  1.00  0.00           H  
ATOM   2362  HB3 ASN   149      16.745  50.632  29.759  1.00  0.00           H  
ATOM   2363 HD21 ASN   149      17.827  52.416  32.463  1.00  0.00           H  
ATOM   2364 HD22 ASN   149      17.338  51.214  33.608  1.00  0.00           H  
ATOM   2365  N   ASP   150      19.029  50.367  27.365  1.00  0.00           N  
ATOM   2366  CA  ASP   150      19.072  50.091  25.927  1.00  0.00           C  
ATOM   2367  C   ASP   150      20.232  49.134  25.449  1.00  0.00           C  
ATOM   2368  O   ASP   150      20.326  48.799  24.259  1.00  0.00           O  
ATOM   2369  CB  ASP   150      19.221  51.445  25.202  1.00  0.00           C  
ATOM   2370  CG  ASP   150      17.942  52.174  24.858  1.00  0.00           C  
ATOM   2371  OD1 ASP   150      16.803  51.760  25.209  1.00  0.00           O  
ATOM   2372  OD2 ASP   150      18.002  53.167  24.106  1.00  0.00           O1-
ATOM   2373  H   ASP   150      19.514  51.213  27.630  1.00  0.00           H  
ATOM   2374  HA  ASP   150      18.199  49.479  25.701  1.00  0.00           H  
ATOM   2375  HB2 ASP   150      19.902  52.037  25.814  1.00  0.00           H  
ATOM   2376  HB3 ASP   150      19.757  51.271  24.270  1.00  0.00           H  
ATOM   2377  N   SER   151      21.142  48.712  26.356  1.00  0.00           N  
ATOM   2378  CA  SER   151      22.238  47.797  25.997  1.00  0.00           C  
ATOM   2379  C   SER   151      21.838  46.284  26.049  1.00  0.00           C  
ATOM   2380  O   SER   151      21.789  45.671  24.993  1.00  0.00           O  
ATOM   2381  CB  SER   151      23.507  47.974  26.830  1.00  0.00           C  
ATOM   2382  OG  SER   151      24.472  47.224  26.134  1.00  0.00           O  
ATOM   2383  H   SER   151      21.075  49.111  27.281  1.00  0.00           H  
ATOM   2384  HA  SER   151      22.439  48.008  24.947  1.00  0.00           H  
ATOM   2385  HB2 SER   151      23.782  49.026  26.902  1.00  0.00           H  
ATOM   2386  HB3 SER   151      23.433  47.493  27.806  1.00  0.00           H  
ATOM   2387  HG  SER   151      25.088  47.699  25.572  1.00  0.00           H  
ATOM   2388  N   PRO   152      21.316  45.766  27.175  1.00  0.00           N  
ATOM   2389  CA  PRO   152      21.166  44.331  27.241  1.00  0.00           C  
ATOM   2390  C   PRO   152      20.176  43.639  26.262  1.00  0.00           C  
ATOM   2391  O   PRO   152      20.475  42.473  26.006  1.00  0.00           O  
ATOM   2392  CD  PRO   152      21.168  46.261  28.530  1.00  0.00           C  
ATOM   2393  CG  PRO   152      21.482  45.091  29.455  1.00  0.00           C  
ATOM   2394  CB  PRO   152      20.819  43.962  28.696  1.00  0.00           C  
ATOM   2395  HD2 PRO   152      20.105  46.405  28.719  1.00  0.00           H  
ATOM   2396  HD3 PRO   152      21.728  47.181  28.698  1.00  0.00           H  
ATOM   2397  HG2 PRO   152      20.960  45.251  30.398  1.00  0.00           H  
ATOM   2398  HG3 PRO   152      22.571  45.030  29.472  1.00  0.00           H  
ATOM   2399  HB2 PRO   152      19.733  43.943  28.793  1.00  0.00           H  
ATOM   2400  HB3 PRO   152      21.248  43.014  29.019  1.00  0.00           H  
ATOM   2401  HA  PRO   152      22.106  43.807  27.074  1.00  0.00           H  
ATOM   2402  N   PRO   153      19.169  44.314  25.634  1.00  0.00           N  
ATOM   2403  CA  PRO   153      18.390  43.698  24.574  1.00  0.00           C  
ATOM   2404  C   PRO   153      19.059  43.418  23.268  1.00  0.00           C  
ATOM   2405  O   PRO   153      18.338  42.920  22.331  1.00  0.00           O  
ATOM   2406  CD  PRO   153      18.524  45.547  26.068  1.00  0.00           C  
ATOM   2407  CG  PRO   153      17.030  45.426  25.582  1.00  0.00           C  
ATOM   2408  CB  PRO   153      17.265  44.699  24.265  1.00  0.00           C  
ATOM   2409  HD2 PRO   153      18.964  46.384  25.526  1.00  0.00           H  
ATOM   2410  HD3 PRO   153      18.543  45.728  27.142  1.00  0.00           H  
ATOM   2411  HG2 PRO   153      16.603  46.409  25.384  1.00  0.00           H  
ATOM   2412  HG3 PRO   153      16.493  44.772  26.269  1.00  0.00           H  
ATOM   2413  HB2 PRO   153      17.710  45.364  23.525  1.00  0.00           H  
ATOM   2414  HB3 PRO   153      16.354  44.277  23.841  1.00  0.00           H  
ATOM   2415  HA  PRO   153      18.004  42.748  24.944  1.00  0.00           H  
ATOM   2416  N   ALA   154      20.380  43.698  23.196  1.00  0.00           N  
ATOM   2417  CA  ALA   154      21.248  43.327  22.091  1.00  0.00           C  
ATOM   2418  C   ALA   154      22.512  42.591  22.518  1.00  0.00           C  
ATOM   2419  O   ALA   154      23.248  42.061  21.655  1.00  0.00           O  
ATOM   2420  CB  ALA   154      21.478  44.681  21.439  1.00  0.00           C  
ATOM   2421  H   ALA   154      20.800  44.352  23.840  1.00  0.00           H  
ATOM   2422  HA  ALA   154      20.725  42.692  21.376  1.00  0.00           H  
ATOM   2423  HB1 ALA   154      22.118  45.368  21.993  1.00  0.00           H  
ATOM   2424  HB2 ALA   154      22.023  44.480  20.516  1.00  0.00           H  
ATOM   2425  HB3 ALA   154      20.506  45.134  21.245  1.00  0.00           H  
ATOM   2426  N   GLU   155      22.728  42.496  23.840  1.00  0.00           N  
ATOM   2427  CA  GLU   155      24.036  41.943  24.343  1.00  0.00           C  
ATOM   2428  C   GLU   155      24.075  40.375  24.252  1.00  0.00           C  
ATOM   2429  O   GLU   155      23.065  39.610  24.219  1.00  0.00           O  
ATOM   2430  CB  GLU   155      24.503  42.492  25.669  1.00  0.00           C  
ATOM   2431  CG  GLU   155      24.780  44.075  25.657  1.00  0.00           C  
ATOM   2432  CD  GLU   155      25.891  44.459  24.617  1.00  0.00           C  
ATOM   2433  OE1 GLU   155      25.743  45.501  23.914  1.00  0.00           O  
ATOM   2434  OE2 GLU   155      26.855  43.674  24.454  1.00  0.00           O1-
ATOM   2435  H   GLU   155      22.039  42.862  24.481  1.00  0.00           H  
ATOM   2436  HA  GLU   155      24.721  42.305  23.576  1.00  0.00           H  
ATOM   2437  HB2 GLU   155      23.650  42.242  26.301  1.00  0.00           H  
ATOM   2438  HB3 GLU   155      25.452  42.070  25.999  1.00  0.00           H  
ATOM   2439  HG2 GLU   155      23.871  44.549  25.288  1.00  0.00           H  
ATOM   2440  HG3 GLU   155      25.028  44.472  26.642  1.00  0.00           H  
ATOM   2441  N   ARG   156      25.288  39.856  24.393  1.00  0.00           N  
ATOM   2442  CA  ARG   156      25.619  38.440  24.278  1.00  0.00           C  
ATOM   2443  C   ARG   156      25.007  37.561  25.349  1.00  0.00           C  
ATOM   2444  O   ARG   156      24.662  38.022  26.466  1.00  0.00           O  
ATOM   2445  CB  ARG   156      27.124  38.143  24.339  1.00  0.00           C  
ATOM   2446  CG  ARG   156      27.817  38.618  25.659  1.00  0.00           C  
ATOM   2447  CD  ARG   156      29.288  38.292  25.744  1.00  0.00           C  
ATOM   2448  NE  ARG   156      29.457  36.869  25.763  1.00  0.00           N  
ATOM   2449  CZ  ARG   156      30.583  36.189  25.819  1.00  0.00           C  
ATOM   2450  NH1 ARG   156      31.761  36.764  25.787  1.00  0.00           N  
ATOM   2451  NH2 ARG   156      30.533  34.885  25.905  1.00  0.00           N1+
ATOM   2452  H   ARG   156      26.040  40.512  24.551  1.00  0.00           H  
ATOM   2453  HA  ARG   156      25.290  38.038  23.320  1.00  0.00           H  
ATOM   2454  HB2 ARG   156      27.386  37.089  24.241  1.00  0.00           H  
ATOM   2455  HB3 ARG   156      27.572  38.617  23.465  1.00  0.00           H  
ATOM   2456  HG2 ARG   156      27.648  39.693  25.731  1.00  0.00           H  
ATOM   2457  HG3 ARG   156      27.312  38.168  26.514  1.00  0.00           H  
ATOM   2458  HD2 ARG   156      29.835  38.896  25.020  1.00  0.00           H  
ATOM   2459  HD3 ARG   156      29.725  38.689  26.660  1.00  0.00           H  
ATOM   2460  HE  ARG   156      28.654  36.288  25.568  1.00  0.00           H  
ATOM   2461 HH11 ARG   156      31.803  37.761  25.631  1.00  0.00           H  
ATOM   2462 HH12 ARG   156      32.463  36.063  25.978  1.00  0.00           H  
ATOM   2463 HH21 ARG   156      29.635  34.429  25.827  1.00  0.00           H  
ATOM   2464 HH22 ARG   156      31.366  34.314  25.925  1.00  0.00           H  
ATOM   2465  N   GLU   157      25.079  36.283  25.132  1.00  0.00           N  
ATOM   2466  CA  GLU   157      24.963  35.213  26.126  1.00  0.00           C  
ATOM   2467  C   GLU   157      26.331  35.202  26.932  1.00  0.00           C  
ATOM   2468  O   GLU   157      27.341  34.988  26.225  1.00  0.00           O  
ATOM   2469  CB  GLU   157      24.654  33.895  25.446  1.00  0.00           C  
ATOM   2470  CG  GLU   157      24.882  32.653  26.264  1.00  0.00           C  
ATOM   2471  CD  GLU   157      24.338  32.682  27.684  1.00  0.00           C  
ATOM   2472  OE1 GLU   157      23.249  33.315  27.849  1.00  0.00           O  
ATOM   2473  OE2 GLU   157      24.968  32.157  28.625  1.00  0.00           O1-
ATOM   2474  H   GLU   157      25.401  35.882  24.263  1.00  0.00           H  
ATOM   2475  HA  GLU   157      24.183  35.390  26.867  1.00  0.00           H  
ATOM   2476  HB2 GLU   157      23.642  33.850  25.043  1.00  0.00           H  
ATOM   2477  HB3 GLU   157      25.187  33.722  24.512  1.00  0.00           H  
ATOM   2478  HG2 GLU   157      24.544  31.719  25.815  1.00  0.00           H  
ATOM   2479  HG3 GLU   157      25.948  32.462  26.391  1.00  0.00           H  
ATOM   2480  N   PRO   158      26.360  35.239  28.274  1.00  0.00           N  
ATOM   2481  CA  PRO   158      27.692  35.314  28.987  1.00  0.00           C  
ATOM   2482  C   PRO   158      28.571  34.113  28.777  1.00  0.00           C  
ATOM   2483  O   PRO   158      29.784  34.157  28.958  1.00  0.00           O  
ATOM   2484  CD  PRO   158      25.283  35.610  29.124  1.00  0.00           C  
ATOM   2485  CG  PRO   158      25.887  36.178  30.359  1.00  0.00           C  
ATOM   2486  CB  PRO   158      27.305  35.662  30.478  1.00  0.00           C  
ATOM   2487  HD2 PRO   158      24.752  34.696  29.390  1.00  0.00           H  
ATOM   2488  HD3 PRO   158      24.584  36.297  28.647  1.00  0.00           H  
ATOM   2489  HG2 PRO   158      25.231  36.106  31.227  1.00  0.00           H  
ATOM   2490  HG3 PRO   158      25.984  37.255  30.223  1.00  0.00           H  
ATOM   2491  HB2 PRO   158      27.399  34.709  31.000  1.00  0.00           H  
ATOM   2492  HB3 PRO   158      27.965  36.427  30.886  1.00  0.00           H  
ATOM   2493  HA  PRO   158      28.284  36.064  28.463  1.00  0.00           H  
ATOM   2494  N   GLY   159      27.983  32.996  28.322  1.00  0.00           N  
ATOM   2495  CA  GLY   159      28.679  31.705  28.145  1.00  0.00           C  
ATOM   2496  C   GLY   159      29.533  31.705  26.898  1.00  0.00           C  
ATOM   2497  O   GLY   159      29.182  32.212  25.815  1.00  0.00           O  
ATOM   2498  H   GLY   159      26.979  32.966  28.219  1.00  0.00           H  
ATOM   2499  HA2 GLY   159      29.332  31.573  29.007  1.00  0.00           H  
ATOM   2500  HA3 GLY   159      28.027  30.834  28.078  1.00  0.00           H  
ATOM   2501  N   GLU   160      30.737  31.131  27.149  1.00  0.00           N  
ATOM   2502  CA  GLU   160      31.720  31.059  26.114  1.00  0.00           C  
ATOM   2503  C   GLU   160      31.571  29.775  25.295  1.00  0.00           C  
ATOM   2504  O   GLU   160      31.276  28.758  25.919  1.00  0.00           O  
ATOM   2505  CB  GLU   160      33.181  31.262  26.619  1.00  0.00           C  
ATOM   2506  CG  GLU   160      33.329  32.543  27.479  1.00  0.00           C  
ATOM   2507  CD  GLU   160      33.439  33.858  26.719  1.00  0.00           C  
ATOM   2508  OE1 GLU   160      33.234  33.924  25.486  1.00  0.00           O  
ATOM   2509  OE2 GLU   160      33.294  34.959  27.434  1.00  0.00           O1-
ATOM   2510  H   GLU   160      30.938  30.899  28.111  1.00  0.00           H  
ATOM   2511  HA  GLU   160      31.481  31.865  25.420  1.00  0.00           H  
ATOM   2512  HB2 GLU   160      33.454  30.354  27.156  1.00  0.00           H  
ATOM   2513  HB3 GLU   160      33.898  31.285  25.798  1.00  0.00           H  
ATOM   2514  HG2 GLU   160      32.527  32.619  28.213  1.00  0.00           H  
ATOM   2515  HG3 GLU   160      34.215  32.394  28.096  1.00  0.00           H  
ATOM   2516  N   VAL   161      31.792  29.760  23.986  1.00  0.00           N  
ATOM   2517  CA  VAL   161      31.942  28.465  23.219  1.00  0.00           C  
ATOM   2518  C   VAL   161      33.374  27.955  23.323  1.00  0.00           C  
ATOM   2519  O   VAL   161      33.585  26.802  23.527  1.00  0.00           O  
ATOM   2520  CB  VAL   161      31.496  28.588  21.828  1.00  0.00           C  
ATOM   2521  CG1 VAL   161      31.420  27.198  21.194  1.00  0.00           C  
ATOM   2522  CG2 VAL   161      30.127  29.309  21.557  1.00  0.00           C  
ATOM   2523  H   VAL   161      32.238  30.562  23.565  1.00  0.00           H  
ATOM   2524  HA  VAL   161      31.283  27.708  23.644  1.00  0.00           H  
ATOM   2525  HB  VAL   161      32.219  29.191  21.279  1.00  0.00           H  
ATOM   2526 HG11 VAL   161      31.047  27.348  20.180  1.00  0.00           H  
ATOM   2527 HG12 VAL   161      32.447  26.839  21.141  1.00  0.00           H  
ATOM   2528 HG13 VAL   161      30.850  26.543  21.853  1.00  0.00           H  
ATOM   2529 HG21 VAL   161      30.067  29.493  20.484  1.00  0.00           H  
ATOM   2530 HG22 VAL   161      29.300  28.670  21.865  1.00  0.00           H  
ATOM   2531 HG23 VAL   161      30.037  30.224  22.142  1.00  0.00           H  
ATOM   2532  N   VAL   162      34.383  28.846  23.274  1.00  0.00           N  
ATOM   2533  CA  VAL   162      35.844  28.483  23.322  1.00  0.00           C  
ATOM   2534  C   VAL   162      36.279  28.006  24.678  1.00  0.00           C  
ATOM   2535  O   VAL   162      35.959  28.657  25.697  1.00  0.00           O  
ATOM   2536  CB  VAL   162      36.659  29.704  22.895  1.00  0.00           C  
ATOM   2537  CG1 VAL   162      38.183  29.272  22.798  1.00  0.00           C  
ATOM   2538  CG2 VAL   162      36.344  30.266  21.543  1.00  0.00           C  
ATOM   2539  H   VAL   162      34.217  29.829  23.110  1.00  0.00           H  
ATOM   2540  HA  VAL   162      36.023  27.641  22.653  1.00  0.00           H  
ATOM   2541  HB  VAL   162      36.628  30.551  23.580  1.00  0.00           H  
ATOM   2542 HG11 VAL   162      38.623  28.834  23.694  1.00  0.00           H  
ATOM   2543 HG12 VAL   162      38.208  28.512  22.017  1.00  0.00           H  
ATOM   2544 HG13 VAL   162      38.753  30.188  22.644  1.00  0.00           H  
ATOM   2545 HG21 VAL   162      35.301  30.580  21.534  1.00  0.00           H  
ATOM   2546 HG22 VAL   162      36.979  31.143  21.410  1.00  0.00           H  
ATOM   2547 HG23 VAL   162      36.510  29.564  20.726  1.00  0.00           H  
ATOM   2548  N   ASP   163      37.268  27.050  24.715  1.00  0.00           N  
ATOM   2549  CA  ASP   163      37.680  26.237  25.788  1.00  0.00           C  
ATOM   2550  C   ASP   163      38.042  27.092  27.067  1.00  0.00           C  
ATOM   2551  O   ASP   163      38.690  28.158  26.947  1.00  0.00           O  
ATOM   2552  CB  ASP   163      38.715  25.194  25.432  1.00  0.00           C  
ATOM   2553  CG  ASP   163      38.209  24.072  24.510  1.00  0.00           C  
ATOM   2554  OD1 ASP   163      37.390  24.354  23.605  1.00  0.00           O  
ATOM   2555  OD2 ASP   163      38.510  22.903  24.664  1.00  0.00           O1-
ATOM   2556  H   ASP   163      37.561  26.703  23.813  1.00  0.00           H  
ATOM   2557  HA  ASP   163      36.780  25.667  26.019  1.00  0.00           H  
ATOM   2558  HB2 ASP   163      39.547  25.649  24.895  1.00  0.00           H  
ATOM   2559  HB3 ASP   163      38.964  24.693  26.367  1.00  0.00           H  
ATOM   2560  N   SER   164      37.715  26.493  28.231  1.00  0.00           N  
ATOM   2561  CA  SER   164      38.025  27.140  29.506  1.00  0.00           C  
ATOM   2562  C   SER   164      39.525  27.315  29.716  1.00  0.00           C  
ATOM   2563  O   SER   164      40.329  26.471  29.326  1.00  0.00           O  
ATOM   2564  CB  SER   164      37.512  26.312  30.657  1.00  0.00           C  
ATOM   2565  OG  SER   164      38.066  26.819  31.825  1.00  0.00           O  
ATOM   2566  H   SER   164      37.207  25.624  28.150  1.00  0.00           H  
ATOM   2567  HA  SER   164      37.449  28.060  29.601  1.00  0.00           H  
ATOM   2568  HB2 SER   164      36.431  26.432  30.584  1.00  0.00           H  
ATOM   2569  HB3 SER   164      37.690  25.241  30.554  1.00  0.00           H  
ATOM   2570  HG  SER   164      37.758  26.178  32.470  1.00  0.00           H  
ATOM   2571  N   LEU   165      39.818  28.481  30.257  1.00  0.00           N  
ATOM   2572  CA  LEU   165      41.207  28.920  30.453  1.00  0.00           C  
ATOM   2573  C   LEU   165      41.672  28.690  31.839  1.00  0.00           C  
ATOM   2574  O   LEU   165      42.745  29.128  32.180  1.00  0.00           O  
ATOM   2575  CB  LEU   165      41.354  30.398  30.036  1.00  0.00           C  
ATOM   2576  CG  LEU   165      40.914  30.738  28.617  1.00  0.00           C  
ATOM   2577  CD1 LEU   165      41.060  32.280  28.381  1.00  0.00           C  
ATOM   2578  CD2 LEU   165      41.562  29.820  27.688  1.00  0.00           C  
ATOM   2579  H   LEU   165      39.065  29.117  30.474  1.00  0.00           H  
ATOM   2580  HA  LEU   165      41.903  28.353  29.834  1.00  0.00           H  
ATOM   2581  HB2 LEU   165      40.700  30.996  30.672  1.00  0.00           H  
ATOM   2582  HB3 LEU   165      42.395  30.701  30.148  1.00  0.00           H  
ATOM   2583  HG  LEU   165      39.846  30.521  28.576  1.00  0.00           H  
ATOM   2584 HD11 LEU   165      40.509  32.738  27.560  1.00  0.00           H  
ATOM   2585 HD12 LEU   165      40.849  32.786  29.324  1.00  0.00           H  
ATOM   2586 HD13 LEU   165      42.118  32.455  28.186  1.00  0.00           H  
ATOM   2587 HD21 LEU   165      41.244  28.787  27.834  1.00  0.00           H  
ATOM   2588 HD22 LEU   165      41.309  30.101  26.666  1.00  0.00           H  
ATOM   2589 HD23 LEU   165      42.635  30.009  27.713  1.00  0.00           H  
ATOM   2590  N   VAL   166      41.000  27.913  32.694  1.00  0.00           N  
ATOM   2591  CA  VAL   166      41.508  27.596  34.074  1.00  0.00           C  
ATOM   2592  C   VAL   166      42.788  26.788  34.066  1.00  0.00           C  
ATOM   2593  O   VAL   166      42.873  25.764  33.409  1.00  0.00           O  
ATOM   2594  CB  VAL   166      40.331  27.018  34.964  1.00  0.00           C  
ATOM   2595  CG1 VAL   166      40.785  26.701  36.349  1.00  0.00           C  
ATOM   2596  CG2 VAL   166      39.217  28.012  35.031  1.00  0.00           C  
ATOM   2597  H   VAL   166      40.067  27.623  32.441  1.00  0.00           H  
ATOM   2598  HA  VAL   166      41.870  28.478  34.603  1.00  0.00           H  
ATOM   2599  HB  VAL   166      39.935  26.113  34.502  1.00  0.00           H  
ATOM   2600 HG11 VAL   166      39.961  26.302  36.939  1.00  0.00           H  
ATOM   2601 HG12 VAL   166      41.581  25.960  36.275  1.00  0.00           H  
ATOM   2602 HG13 VAL   166      40.961  27.653  36.852  1.00  0.00           H  
ATOM   2603 HG21 VAL   166      38.807  28.174  34.034  1.00  0.00           H  
ATOM   2604 HG22 VAL   166      38.364  27.647  35.604  1.00  0.00           H  
ATOM   2605 HG23 VAL   166      39.575  28.923  35.511  1.00  0.00           H  
ATOM   2606  N   GLY   167      43.746  27.273  34.865  1.00  0.00           N  
ATOM   2607  CA  GLY   167      44.985  26.645  35.176  1.00  0.00           C  
ATOM   2608  C   GLY   167      46.161  26.832  34.175  1.00  0.00           C  
ATOM   2609  O   GLY   167      47.274  26.456  34.356  1.00  0.00           O  
ATOM   2610  H   GLY   167      43.592  28.130  35.379  1.00  0.00           H  
ATOM   2611  HA2 GLY   167      45.216  26.996  36.182  1.00  0.00           H  
ATOM   2612  HA3 GLY   167      44.845  25.567  35.256  1.00  0.00           H  
ATOM   2613  N   LYS   168      45.817  27.622  33.146  1.00  0.00           N  
ATOM   2614  CA  LYS   168      46.826  28.022  32.073  1.00  0.00           C  
ATOM   2615  C   LYS   168      47.816  29.042  32.708  1.00  0.00           C  
ATOM   2616  O   LYS   168      47.393  29.877  33.500  1.00  0.00           O  
ATOM   2617  CB  LYS   168      46.064  28.621  30.825  1.00  0.00           C  
ATOM   2618  CG  LYS   168      45.224  27.462  30.061  1.00  0.00           C  
ATOM   2619  CD  LYS   168      45.401  27.438  28.554  1.00  0.00           C  
ATOM   2620  CE  LYS   168      44.428  26.442  28.030  1.00  0.00           C  
ATOM   2621  NZ  LYS   168      44.222  26.505  26.589  1.00  0.00           N1+
ATOM   2622  H   LYS   168      44.890  27.984  32.973  1.00  0.00           H  
ATOM   2623  HA  LYS   168      47.418  27.234  31.607  1.00  0.00           H  
ATOM   2624  HB2 LYS   168      45.411  29.435  31.142  1.00  0.00           H  
ATOM   2625  HB3 LYS   168      46.771  29.064  30.124  1.00  0.00           H  
ATOM   2626  HG2 LYS   168      45.546  26.509  30.482  1.00  0.00           H  
ATOM   2627  HG3 LYS   168      44.191  27.592  30.383  1.00  0.00           H  
ATOM   2628  HD2 LYS   168      45.169  28.439  28.191  1.00  0.00           H  
ATOM   2629  HD3 LYS   168      46.396  27.168  28.200  1.00  0.00           H  
ATOM   2630  HE2 LYS   168      44.719  25.429  28.308  1.00  0.00           H  
ATOM   2631  HE3 LYS   168      43.449  26.612  28.478  1.00  0.00           H  
ATOM   2632  HZ1 LYS   168      43.443  25.909  26.350  1.00  0.00           H  
ATOM   2633  HZ2 LYS   168      43.944  27.375  26.157  1.00  0.00           H  
ATOM   2634  HZ3 LYS   168      44.953  26.038  26.071  1.00  0.00           H  
ATOM   2635  N   GLN   169      49.106  28.931  32.359  1.00  0.00           N  
ATOM   2636  CA  GLN   169      50.152  29.938  32.660  1.00  0.00           C  
ATOM   2637  C   GLN   169      49.971  31.260  31.805  1.00  0.00           C  
ATOM   2638  O   GLN   169      49.522  31.176  30.648  1.00  0.00           O  
ATOM   2639  CB  GLN   169      51.621  29.395  32.584  1.00  0.00           C  
ATOM   2640  CG  GLN   169      51.786  28.074  33.397  1.00  0.00           C  
ATOM   2641  CD  GLN   169      53.219  27.475  33.381  1.00  0.00           C  
ATOM   2642  OE1 GLN   169      54.118  28.139  32.892  1.00  0.00           O  
ATOM   2643  NE2 GLN   169      53.493  26.297  33.854  1.00  0.00           N  
ATOM   2644  H   GLN   169      49.396  28.275  31.648  1.00  0.00           H  
ATOM   2645  HA  GLN   169      49.975  30.238  33.692  1.00  0.00           H  
ATOM   2646  HB2 GLN   169      51.919  29.285  31.542  1.00  0.00           H  
ATOM   2647  HB3 GLN   169      52.307  30.118  33.026  1.00  0.00           H  
ATOM   2648  HG2 GLN   169      51.356  28.108  34.398  1.00  0.00           H  
ATOM   2649  HG3 GLN   169      51.114  27.312  33.003  1.00  0.00           H  
ATOM   2650 HE21 GLN   169      52.743  25.804  34.318  1.00  0.00           H  
ATOM   2651 HE22 GLN   169      54.433  25.933  33.927  1.00  0.00           H  
ATOM   2652  N   VAL   170      50.386  32.418  32.260  1.00  0.00           N  
ATOM   2653  CA  VAL   170      50.384  33.650  31.429  1.00  0.00           C  
ATOM   2654  C   VAL   170      51.764  34.304  31.553  1.00  0.00           C  
ATOM   2655  O   VAL   170      52.437  34.080  32.537  1.00  0.00           O  
ATOM   2656  CB  VAL   170      49.214  34.607  31.928  1.00  0.00           C  
ATOM   2657  CG1 VAL   170      47.858  34.039  31.539  1.00  0.00           C  
ATOM   2658  CG2 VAL   170      49.207  34.909  33.450  1.00  0.00           C  
ATOM   2659  H   VAL   170      50.791  32.482  33.183  1.00  0.00           H  
ATOM   2660  HA  VAL   170      50.251  33.403  30.376  1.00  0.00           H  
ATOM   2661  HB  VAL   170      49.375  35.511  31.339  1.00  0.00           H  
ATOM   2662 HG11 VAL   170      47.697  33.061  31.993  1.00  0.00           H  
ATOM   2663 HG12 VAL   170      47.151  34.738  31.985  1.00  0.00           H  
ATOM   2664 HG13 VAL   170      47.767  33.985  30.454  1.00  0.00           H  
ATOM   2665 HG21 VAL   170      48.463  35.700  33.555  1.00  0.00           H  
ATOM   2666 HG22 VAL   170      48.956  33.991  33.981  1.00  0.00           H  
ATOM   2667 HG23 VAL   170      50.113  35.340  33.874  1.00  0.00           H  
ATOM   2668  N   GLU   171      52.223  35.038  30.534  1.00  0.00           N  
ATOM   2669  CA  GLU   171      53.529  35.752  30.478  1.00  0.00           C  
ATOM   2670  C   GLU   171      53.194  37.249  30.353  1.00  0.00           C  
ATOM   2671  O   GLU   171      52.934  37.788  29.283  1.00  0.00           O  
ATOM   2672  CB  GLU   171      54.549  35.264  29.423  1.00  0.00           C  
ATOM   2673  CG  GLU   171      55.799  36.113  29.424  1.00  0.00           C  
ATOM   2674  CD  GLU   171      56.819  35.631  28.421  1.00  0.00           C  
ATOM   2675  OE1 GLU   171      56.505  35.183  27.283  1.00  0.00           O  
ATOM   2676  OE2 GLU   171      58.054  35.760  28.710  1.00  0.00           O1-
ATOM   2677  H   GLU   171      51.554  35.147  29.785  1.00  0.00           H  
ATOM   2678  HA  GLU   171      54.122  35.707  31.391  1.00  0.00           H  
ATOM   2679  HB2 GLU   171      54.727  34.222  29.687  1.00  0.00           H  
ATOM   2680  HB3 GLU   171      54.083  35.207  28.439  1.00  0.00           H  
ATOM   2681  HG2 GLU   171      55.503  37.157  29.316  1.00  0.00           H  
ATOM   2682  HG3 GLU   171      56.156  35.991  30.447  1.00  0.00           H  
ATOM   2683  N   TYR   172      53.313  38.049  31.443  1.00  0.00           N  
ATOM   2684  CA  TYR   172      52.877  39.439  31.489  1.00  0.00           C  
ATOM   2685  C   TYR   172      53.999  40.466  31.680  1.00  0.00           C  
ATOM   2686  O   TYR   172      55.196  40.102  31.789  1.00  0.00           O  
ATOM   2687  CB  TYR   172      51.833  39.476  32.699  1.00  0.00           C  
ATOM   2688  CG  TYR   172      50.399  39.472  32.204  1.00  0.00           C  
ATOM   2689  CD1 TYR   172      49.531  40.546  32.414  1.00  0.00           C  
ATOM   2690  CE1 TYR   172      48.266  40.606  31.813  1.00  0.00           C  
ATOM   2691  CZ  TYR   172      47.867  39.561  31.020  1.00  0.00           C  
ATOM   2692  OH  TYR   172      46.706  39.539  30.355  1.00  0.00           O  
ATOM   2693  CE2 TYR   172      48.634  38.412  30.947  1.00  0.00           C  
ATOM   2694  CD2 TYR   172      49.950  38.419  31.505  1.00  0.00           C  
ATOM   2695  H   TYR   172      53.760  37.684  32.272  1.00  0.00           H  
ATOM   2696  HA  TYR   172      52.293  39.638  30.591  1.00  0.00           H  
ATOM   2697  HB2 TYR   172      51.978  38.590  33.317  1.00  0.00           H  
ATOM   2698  HB3 TYR   172      51.871  40.366  33.327  1.00  0.00           H  
ATOM   2699  HD1 TYR   172      49.782  41.464  32.924  1.00  0.00           H  
ATOM   2700  HE1 TYR   172      47.575  41.434  31.862  1.00  0.00           H  
ATOM   2701  HH  TYR   172      46.763  38.951  29.599  1.00  0.00           H  
ATOM   2702  HE2 TYR   172      48.309  37.577  30.345  1.00  0.00           H  
ATOM   2703  HD2 TYR   172      50.597  37.567  31.356  1.00  0.00           H  
ATOM   2704  N   ALA   173      53.737  41.762  31.748  1.00  0.00           N  
ATOM   2705  CA  ALA   173      54.759  42.764  32.077  1.00  0.00           C  
ATOM   2706  C   ALA   173      54.273  43.496  33.377  1.00  0.00           C  
ATOM   2707  O   ALA   173      53.089  43.431  33.780  1.00  0.00           O  
ATOM   2708  CB  ALA   173      54.966  43.716  30.866  1.00  0.00           C  
ATOM   2709  H   ALA   173      52.805  42.126  31.615  1.00  0.00           H  
ATOM   2710  HA  ALA   173      55.674  42.226  32.322  1.00  0.00           H  
ATOM   2711  HB1 ALA   173      55.819  44.353  31.100  1.00  0.00           H  
ATOM   2712  HB2 ALA   173      55.274  43.139  29.994  1.00  0.00           H  
ATOM   2713  HB3 ALA   173      54.077  44.272  30.567  1.00  0.00           H  
ATOM   2714  N   LYS   174      55.199  44.140  34.071  1.00  0.00           N  
ATOM   2715  CA  LYS   174      55.022  44.968  35.305  1.00  0.00           C  
ATOM   2716  C   LYS   174      55.116  46.456  34.966  1.00  0.00           C  
ATOM   2717  O   LYS   174      55.520  46.830  33.887  1.00  0.00           O  
ATOM   2718  CB  LYS   174      56.113  44.455  36.251  1.00  0.00           C  
ATOM   2719  CG  LYS   174      56.179  45.067  37.632  1.00  0.00           C  
ATOM   2720  CD  LYS   174      57.036  44.260  38.612  1.00  0.00           C  
ATOM   2721  CE  LYS   174      57.371  45.031  39.890  1.00  0.00           C  
ATOM   2722  NZ  LYS   174      58.150  46.286  39.613  1.00  0.00           N1+
ATOM   2723  H   LYS   174      56.143  44.173  33.715  1.00  0.00           H  
ATOM   2724  HA  LYS   174      54.041  44.754  35.730  1.00  0.00           H  
ATOM   2725  HB2 LYS   174      55.822  43.408  36.345  1.00  0.00           H  
ATOM   2726  HB3 LYS   174      57.084  44.578  35.771  1.00  0.00           H  
ATOM   2727  HG2 LYS   174      56.573  46.074  37.497  1.00  0.00           H  
ATOM   2728  HG3 LYS   174      55.140  45.201  37.933  1.00  0.00           H  
ATOM   2729  HD2 LYS   174      56.388  43.414  38.840  1.00  0.00           H  
ATOM   2730  HD3 LYS   174      57.988  43.973  38.167  1.00  0.00           H  
ATOM   2731  HE2 LYS   174      56.402  45.269  40.329  1.00  0.00           H  
ATOM   2732  HE3 LYS   174      57.876  44.370  40.595  1.00  0.00           H  
ATOM   2733  HZ1 LYS   174      58.446  46.648  40.508  1.00  0.00           H  
ATOM   2734  HZ2 LYS   174      58.925  46.167  38.977  1.00  0.00           H  
ATOM   2735  HZ3 LYS   174      57.459  46.939  39.273  1.00  0.00           H  
ATOM   2736  N   GLU   175      54.760  47.275  35.923  1.00  0.00           N  
ATOM   2737  CA  GLU   175      54.949  48.732  35.949  1.00  0.00           C  
ATOM   2738  C   GLU   175      56.302  49.285  35.710  1.00  0.00           C  
ATOM   2739  O   GLU   175      56.391  50.512  35.478  1.00  0.00           O  
ATOM   2740  CB  GLU   175      54.190  49.287  37.184  1.00  0.00           C  
ATOM   2741  CG  GLU   175      54.702  48.941  38.545  1.00  0.00           C  
ATOM   2742  CD  GLU   175      56.102  49.458  38.918  1.00  0.00           C  
ATOM   2743  OE1 GLU   175      56.958  48.617  39.104  1.00  0.00           O  
ATOM   2744  OE2 GLU   175      56.332  50.629  39.054  1.00  0.00           O1-
ATOM   2745  H   GLU   175      54.095  46.847  36.551  1.00  0.00           H  
ATOM   2746  HA  GLU   175      54.322  49.103  35.138  1.00  0.00           H  
ATOM   2747  HB2 GLU   175      54.118  50.375  37.189  1.00  0.00           H  
ATOM   2748  HB3 GLU   175      53.173  48.904  37.100  1.00  0.00           H  
ATOM   2749  HG2 GLU   175      53.995  49.364  39.259  1.00  0.00           H  
ATOM   2750  HG3 GLU   175      54.723  47.862  38.692  1.00  0.00           H  
ATOM   2751  N   ASP   176      57.346  48.448  35.626  1.00  0.00           N  
ATOM   2752  CA  ASP   176      58.748  48.792  35.381  1.00  0.00           C  
ATOM   2753  C   ASP   176      59.270  48.437  34.023  1.00  0.00           C  
ATOM   2754  O   ASP   176      60.416  48.609  33.623  1.00  0.00           O  
ATOM   2755  CB  ASP   176      59.636  48.247  36.491  1.00  0.00           C  
ATOM   2756  CG  ASP   176      59.772  46.727  36.695  1.00  0.00           C  
ATOM   2757  OD1 ASP   176      60.252  46.335  37.818  1.00  0.00           O  
ATOM   2758  OD2 ASP   176      59.080  46.025  35.954  1.00  0.00           O1-
ATOM   2759  H   ASP   176      57.264  47.507  35.984  1.00  0.00           H  
ATOM   2760  HA  ASP   176      58.821  49.878  35.326  1.00  0.00           H  
ATOM   2761  HB2 ASP   176      60.605  48.737  36.396  1.00  0.00           H  
ATOM   2762  HB3 ASP   176      59.180  48.628  37.405  1.00  0.00           H  
ATOM   2763  N   GLY   177      58.355  48.002  33.169  1.00  0.00           N  
ATOM   2764  CA  GLY   177      58.651  47.472  31.830  1.00  0.00           C  
ATOM   2765  C   GLY   177      59.131  46.072  31.825  1.00  0.00           C  
ATOM   2766  O   GLY   177      59.379  45.604  30.683  1.00  0.00           O  
ATOM   2767  H   GLY   177      57.408  47.892  33.504  1.00  0.00           H  
ATOM   2768  HA2 GLY   177      57.663  47.388  31.377  1.00  0.00           H  
ATOM   2769  HA3 GLY   177      59.266  48.154  31.244  1.00  0.00           H  
ATOM   2770  N   SER   178      59.389  45.344  32.900  1.00  0.00           N  
ATOM   2771  CA  SER   178      59.925  43.943  32.917  1.00  0.00           C  
ATOM   2772  C   SER   178      58.827  42.926  32.974  1.00  0.00           C  
ATOM   2773  O   SER   178      57.715  43.218  33.336  1.00  0.00           O  
ATOM   2774  CB  SER   178      60.802  43.716  34.136  1.00  0.00           C  
ATOM   2775  OG  SER   178      59.962  43.619  35.313  1.00  0.00           O  
ATOM   2776  H   SER   178      59.272  45.767  33.810  1.00  0.00           H  
ATOM   2777  HA  SER   178      60.630  43.855  32.091  1.00  0.00           H  
ATOM   2778  HB2 SER   178      61.124  42.681  34.019  1.00  0.00           H  
ATOM   2779  HB3 SER   178      61.637  44.398  34.295  1.00  0.00           H  
ATOM   2780  HG  SER   178      59.441  44.414  35.454  1.00  0.00           H  
ATOM   2781  N   LYS   179      59.233  41.639  32.719  1.00  0.00           N  
ATOM   2782  CA  LYS   179      58.418  40.457  32.555  1.00  0.00           C  
ATOM   2783  C   LYS   179      58.094  39.847  33.985  1.00  0.00           C  
ATOM   2784  O   LYS   179      59.050  39.892  34.798  1.00  0.00           O  
ATOM   2785  CB  LYS   179      59.084  39.437  31.691  1.00  0.00           C  
ATOM   2786  CG  LYS   179      59.338  39.641  30.208  1.00  0.00           C  
ATOM   2787  CD  LYS   179      58.061  39.428  29.301  1.00  0.00           C  
ATOM   2788  CE  LYS   179      58.389  39.294  27.764  1.00  0.00           C  
ATOM   2789  NZ  LYS   179      58.850  40.502  27.083  1.00  0.00           N1+
ATOM   2790  H   LYS   179      60.234  41.613  32.587  1.00  0.00           H  
ATOM   2791  HA  LYS   179      57.498  40.765  32.058  1.00  0.00           H  
ATOM   2792  HB2 LYS   179      60.055  39.281  32.161  1.00  0.00           H  
ATOM   2793  HB3 LYS   179      58.557  38.484  31.702  1.00  0.00           H  
ATOM   2794  HG2 LYS   179      59.753  40.638  30.056  1.00  0.00           H  
ATOM   2795  HG3 LYS   179      60.118  38.961  29.868  1.00  0.00           H  
ATOM   2796  HD2 LYS   179      57.512  38.530  29.583  1.00  0.00           H  
ATOM   2797  HD3 LYS   179      57.390  40.267  29.485  1.00  0.00           H  
ATOM   2798  HE2 LYS   179      59.104  38.472  27.755  1.00  0.00           H  
ATOM   2799  HE3 LYS   179      57.511  38.929  27.232  1.00  0.00           H  
ATOM   2800  HZ1 LYS   179      59.841  40.617  27.241  1.00  0.00           H  
ATOM   2801  HZ2 LYS   179      58.752  40.301  26.098  1.00  0.00           H  
ATOM   2802  HZ3 LYS   179      58.411  41.374  27.341  1.00  0.00           H  
ATOM   2803  N   ARG   180      56.883  39.307  34.096  1.00  0.00           N  
ATOM   2804  CA  ARG   180      56.561  38.467  35.255  1.00  0.00           C  
ATOM   2805  C   ARG   180      55.807  37.166  34.755  1.00  0.00           C  
ATOM   2806  O   ARG   180      55.125  37.302  33.742  1.00  0.00           O  
ATOM   2807  CB  ARG   180      55.774  39.226  36.298  1.00  0.00           C  
ATOM   2808  CG  ARG   180      54.254  39.390  35.937  1.00  0.00           C  
ATOM   2809  CD  ARG   180      53.531  40.507  36.619  1.00  0.00           C  
ATOM   2810  NE  ARG   180      53.792  40.562  38.066  1.00  0.00           N  
ATOM   2811  CZ  ARG   180      53.703  41.649  38.940  1.00  0.00           C  
ATOM   2812  NH1 ARG   180      53.205  42.767  38.555  1.00  0.00           N  
ATOM   2813  NH2 ARG   180      54.275  41.566  40.105  1.00  0.00           N1+
ATOM   2814  H   ARG   180      56.340  39.229  33.248  1.00  0.00           H  
ATOM   2815  HA  ARG   180      57.494  38.180  35.738  1.00  0.00           H  
ATOM   2816  HB2 ARG   180      55.794  38.701  37.253  1.00  0.00           H  
ATOM   2817  HB3 ARG   180      56.191  40.212  36.504  1.00  0.00           H  
ATOM   2818  HG2 ARG   180      54.136  39.580  34.870  1.00  0.00           H  
ATOM   2819  HG3 ARG   180      53.806  38.426  36.181  1.00  0.00           H  
ATOM   2820  HD2 ARG   180      53.876  41.451  36.197  1.00  0.00           H  
ATOM   2821  HD3 ARG   180      52.473  40.296  36.460  1.00  0.00           H  
ATOM   2822  HE  ARG   180      54.147  39.734  38.524  1.00  0.00           H  
ATOM   2823 HH11 ARG   180      52.669  42.851  37.703  1.00  0.00           H  
ATOM   2824 HH12 ARG   180      53.178  43.542  39.202  1.00  0.00           H  
ATOM   2825 HH21 ARG   180      54.739  40.684  40.270  1.00  0.00           H  
ATOM   2826 HH22 ARG   180      54.218  42.280  40.817  1.00  0.00           H  
ATOM   2827  N   THR   181      55.839  35.990  35.426  1.00  0.00           N  
ATOM   2828  CA  THR   181      54.952  34.866  35.054  1.00  0.00           C  
ATOM   2829  C   THR   181      53.846  34.551  36.050  1.00  0.00           C  
ATOM   2830  O   THR   181      53.699  35.147  37.158  1.00  0.00           O  
ATOM   2831  CB  THR   181      55.700  33.588  34.645  1.00  0.00           C  
ATOM   2832  CG2 THR   181      56.555  33.894  33.392  1.00  0.00           C  
ATOM   2833  OG1 THR   181      56.519  33.121  35.773  1.00  0.00           O  
ATOM   2834  H   THR   181      56.496  35.888  36.187  1.00  0.00           H  
ATOM   2835  HA  THR   181      54.481  35.116  34.103  1.00  0.00           H  
ATOM   2836  HB  THR   181      54.946  32.845  34.384  1.00  0.00           H  
ATOM   2837 HG21 THR   181      57.250  34.728  33.486  1.00  0.00           H  
ATOM   2838 HG22 THR   181      57.222  33.043  33.248  1.00  0.00           H  
ATOM   2839 HG23 THR   181      56.006  33.854  32.451  1.00  0.00           H  
ATOM   2840  HG1 THR   181      55.936  32.887  36.499  1.00  0.00           H  
ATOM   2841  N   GLY   182      52.799  33.805  35.728  1.00  0.00           N  
ATOM   2842  CA  GLY   182      51.678  33.488  36.527  1.00  0.00           C  
ATOM   2843  C   GLY   182      50.794  32.373  35.966  1.00  0.00           C  
ATOM   2844  O   GLY   182      50.973  31.815  34.830  1.00  0.00           O  
ATOM   2845  H   GLY   182      52.712  33.273  34.873  1.00  0.00           H  
ATOM   2846  HA2 GLY   182      52.097  33.185  37.486  1.00  0.00           H  
ATOM   2847  HA3 GLY   182      51.043  34.368  36.633  1.00  0.00           H  
ATOM   2848  N   MET   183      49.657  32.080  36.605  1.00  0.00           N  
ATOM   2849  CA  MET   183      48.639  31.085  36.277  1.00  0.00           C  
ATOM   2850  C   MET   183      47.263  31.536  36.674  1.00  0.00           C  
ATOM   2851  O   MET   183      47.055  32.177  37.731  1.00  0.00           O  
ATOM   2852  CB  MET   183      49.048  29.724  36.855  1.00  0.00           C  
ATOM   2853  CG  MET   183      47.975  28.676  36.767  1.00  0.00           C  
ATOM   2854  SD  MET   183      48.286  27.013  37.213  1.00  0.00           S  
ATOM   2855  CE  MET   183      48.877  27.311  38.939  1.00  0.00           C  
ATOM   2856  H   MET   183      49.469  32.681  37.395  1.00  0.00           H  
ATOM   2857  HA  MET   183      48.631  31.009  35.190  1.00  0.00           H  
ATOM   2858  HB2 MET   183      49.953  29.467  36.304  1.00  0.00           H  
ATOM   2859  HB3 MET   183      49.262  29.717  37.923  1.00  0.00           H  
ATOM   2860  HG2 MET   183      47.184  28.993  37.447  1.00  0.00           H  
ATOM   2861  HG3 MET   183      47.677  28.615  35.720  1.00  0.00           H  
ATOM   2862  HE1 MET   183      48.012  27.639  39.514  1.00  0.00           H  
ATOM   2863  HE2 MET   183      49.295  26.424  39.415  1.00  0.00           H  
ATOM   2864  HE3 MET   183      49.704  28.017  39.016  1.00  0.00           H  
ATOM   2865  N   VAL   184      46.279  31.157  35.797  1.00  0.00           N  
ATOM   2866  CA  VAL   184      44.812  31.310  36.032  1.00  0.00           C  
ATOM   2867  C   VAL   184      44.245  30.357  37.105  1.00  0.00           C  
ATOM   2868  O   VAL   184      44.555  29.176  37.068  1.00  0.00           O  
ATOM   2869  CB  VAL   184      44.189  30.980  34.695  1.00  0.00           C  
ATOM   2870  CG1 VAL   184      42.658  31.316  34.842  1.00  0.00           C  
ATOM   2871  CG2 VAL   184      44.610  31.793  33.514  1.00  0.00           C  
ATOM   2872  H   VAL   184      46.559  30.733  34.924  1.00  0.00           H  
ATOM   2873  HA  VAL   184      44.654  32.370  36.229  1.00  0.00           H  
ATOM   2874  HB  VAL   184      44.273  29.933  34.403  1.00  0.00           H  
ATOM   2875 HG11 VAL   184      42.221  30.682  35.614  1.00  0.00           H  
ATOM   2876 HG12 VAL   184      42.568  32.373  35.089  1.00  0.00           H  
ATOM   2877 HG13 VAL   184      42.047  31.091  33.967  1.00  0.00           H  
ATOM   2878 HG21 VAL   184      44.236  31.219  32.667  1.00  0.00           H  
ATOM   2879 HG22 VAL   184      44.265  32.826  33.552  1.00  0.00           H  
ATOM   2880 HG23 VAL   184      45.696  31.738  33.589  1.00  0.00           H  
ATOM   2881  N   ILE   185      43.505  30.906  38.081  1.00  0.00           N  
ATOM   2882  CA  ILE   185      43.165  30.114  39.310  1.00  0.00           C  
ATOM   2883  C   ILE   185      41.639  29.803  39.365  1.00  0.00           C  
ATOM   2884  O   ILE   185      41.255  28.744  39.835  1.00  0.00           O  
ATOM   2885  CB  ILE   185      43.645  30.773  40.623  1.00  0.00           C  
ATOM   2886  CG2 ILE   185      45.170  30.977  40.565  1.00  0.00           C  
ATOM   2887  CG1 ILE   185      42.964  32.103  40.989  1.00  0.00           C  
ATOM   2888  CD1 ILE   185      43.558  32.757  42.299  1.00  0.00           C  
ATOM   2889  H   ILE   185      43.476  31.910  38.187  1.00  0.00           H  
ATOM   2890  HA  ILE   185      43.633  29.130  39.286  1.00  0.00           H  
ATOM   2891  HB  ILE   185      43.484  30.075  41.444  1.00  0.00           H  
ATOM   2892 HG21 ILE   185      45.524  31.219  41.567  1.00  0.00           H  
ATOM   2893 HG22 ILE   185      45.578  30.112  40.043  1.00  0.00           H  
ATOM   2894 HG23 ILE   185      45.434  31.866  39.992  1.00  0.00           H  
ATOM   2895 HG12 ILE   185      43.138  32.788  40.159  1.00  0.00           H  
ATOM   2896 HG13 ILE   185      41.885  31.950  41.017  1.00  0.00           H  
ATOM   2897 HD11 ILE   185      42.880  33.559  42.591  1.00  0.00           H  
ATOM   2898 HD12 ILE   185      43.686  32.123  43.176  1.00  0.00           H  
ATOM   2899 HD13 ILE   185      44.473  33.288  42.037  1.00  0.00           H  
ATOM   2900  N   HIS   186      40.831  30.744  38.836  1.00  0.00           N  
ATOM   2901  CA  HIS   186      39.353  30.713  38.847  1.00  0.00           C  
ATOM   2902  C   HIS   186      38.765  31.523  37.673  1.00  0.00           C  
ATOM   2903  O   HIS   186      39.425  32.167  36.810  1.00  0.00           O  
ATOM   2904  CB  HIS   186      38.707  31.114  40.230  1.00  0.00           C  
ATOM   2905  CG  HIS   186      39.013  30.401  41.521  1.00  0.00           C  
ATOM   2906  ND1 HIS   186      39.807  30.915  42.543  1.00  0.00           N  
ATOM   2907  CE1 HIS   186      39.826  30.024  43.570  1.00  0.00           C  
ATOM   2908  NE2 HIS   186      38.999  29.026  43.228  1.00  0.00           N  
ATOM   2909  CD2 HIS   186      38.582  29.163  41.927  1.00  0.00           C  
ATOM   2910  H   HIS   186      41.382  31.364  38.259  1.00  0.00           H  
ATOM   2911  HA  HIS   186      39.044  29.684  38.660  1.00  0.00           H  
ATOM   2912  HB2 HIS   186      38.935  32.171  40.367  1.00  0.00           H  
ATOM   2913  HB3 HIS   186      37.617  31.102  40.222  1.00  0.00           H  
ATOM   2914  HE1 HIS   186      40.339  30.133  44.515  1.00  0.00           H  
ATOM   2915  HE2 HIS   186      38.778  28.293  43.887  1.00  0.00           H  
ATOM   2916  HD2 HIS   186      37.901  28.546  41.359  1.00  0.00           H  
ATOM   2917  N   GLN   187      37.466  31.249  37.438  1.00  0.00           N  
ATOM   2918  CA  GLN   187      36.583  31.941  36.402  1.00  0.00           C  
ATOM   2919  C   GLN   187      35.478  32.715  37.128  1.00  0.00           C  
ATOM   2920  O   GLN   187      34.926  32.271  38.138  1.00  0.00           O  
ATOM   2921  CB  GLN   187      36.151  30.910  35.373  1.00  0.00           C  
ATOM   2922  CG  GLN   187      35.126  31.464  34.384  1.00  0.00           C  
ATOM   2923  CD  GLN   187      34.817  30.483  33.308  1.00  0.00           C  
ATOM   2924  OE1 GLN   187      34.197  29.410  33.444  1.00  0.00           O  
ATOM   2925  NE2 GLN   187      34.965  30.844  32.098  1.00  0.00           N  
ATOM   2926  H   GLN   187      36.923  30.854  38.193  1.00  0.00           H  
ATOM   2927  HA  GLN   187      37.231  32.674  35.922  1.00  0.00           H  
ATOM   2928  HB2 GLN   187      37.087  30.662  34.873  1.00  0.00           H  
ATOM   2929  HB3 GLN   187      35.784  29.995  35.839  1.00  0.00           H  
ATOM   2930  HG2 GLN   187      34.190  31.698  34.891  1.00  0.00           H  
ATOM   2931  HG3 GLN   187      35.558  32.387  33.995  1.00  0.00           H  
ATOM   2932 HE21 GLN   187      35.431  31.727  31.945  1.00  0.00           H  
ATOM   2933 HE22 GLN   187      34.781  30.136  31.401  1.00  0.00           H  
ATOM   2934  N   VAL   188      34.994  33.867  36.539  1.00  0.00           N  
ATOM   2935  CA  VAL   188      33.855  34.571  37.076  1.00  0.00           C  
ATOM   2936  C   VAL   188      32.529  34.136  36.570  1.00  0.00           C  
ATOM   2937  O   VAL   188      32.257  34.240  35.422  1.00  0.00           O  
ATOM   2938  CB  VAL   188      34.005  36.061  36.792  1.00  0.00           C  
ATOM   2939  CG1 VAL   188      32.872  36.914  37.445  1.00  0.00           C  
ATOM   2940  CG2 VAL   188      35.197  36.596  37.441  1.00  0.00           C  
ATOM   2941  H   VAL   188      35.472  34.261  35.741  1.00  0.00           H  
ATOM   2942  HA  VAL   188      33.822  34.518  38.164  1.00  0.00           H  
ATOM   2943  HB  VAL   188      33.945  36.357  35.745  1.00  0.00           H  
ATOM   2944 HG11 VAL   188      32.933  36.643  38.500  1.00  0.00           H  
ATOM   2945 HG12 VAL   188      33.077  37.978  37.330  1.00  0.00           H  
ATOM   2946 HG13 VAL   188      31.877  36.743  37.033  1.00  0.00           H  
ATOM   2947 HG21 VAL   188      36.066  36.379  36.820  1.00  0.00           H  
ATOM   2948 HG22 VAL   188      35.218  37.665  37.658  1.00  0.00           H  
ATOM   2949 HG23 VAL   188      35.370  36.059  38.374  1.00  0.00           H  
ATOM   2950  N   GLU   189      31.540  33.792  37.396  1.00  0.00           N  
ATOM   2951  CA  GLU   189      30.237  33.176  36.845  1.00  0.00           C  
ATOM   2952  C   GLU   189      29.213  34.198  36.247  1.00  0.00           C  
ATOM   2953  O   GLU   189      28.594  33.965  35.206  1.00  0.00           O  
ATOM   2954  CB  GLU   189      29.546  32.424  37.994  1.00  0.00           C  
ATOM   2955  CG  GLU   189      28.360  31.506  37.582  1.00  0.00           C  
ATOM   2956  CD  GLU   189      28.843  30.203  36.888  1.00  0.00           C  
ATOM   2957  OE1 GLU   189      29.802  29.527  37.329  1.00  0.00           O  
ATOM   2958  OE2 GLU   189      28.155  29.907  35.881  1.00  0.00           O1-
ATOM   2959  H   GLU   189      31.753  33.660  38.375  1.00  0.00           H  
ATOM   2960  HA  GLU   189      30.499  32.587  35.966  1.00  0.00           H  
ATOM   2961  HB2 GLU   189      30.230  31.912  38.670  1.00  0.00           H  
ATOM   2962  HB3 GLU   189      29.073  33.229  38.557  1.00  0.00           H  
ATOM   2963  HG2 GLU   189      27.731  31.305  38.449  1.00  0.00           H  
ATOM   2964  HG3 GLU   189      27.738  32.067  36.885  1.00  0.00           H  
ATOM   2965  N   ALA   190      29.183  35.474  36.702  1.00  0.00           N  
ATOM   2966  CA  ALA   190      28.581  36.675  36.041  1.00  0.00           C  
ATOM   2967  C   ALA   190      29.130  37.006  34.653  1.00  0.00           C  
ATOM   2968  O   ALA   190      28.447  37.357  33.693  1.00  0.00           O  
ATOM   2969  CB  ALA   190      28.412  37.885  37.012  1.00  0.00           C  
ATOM   2970  H   ALA   190      29.751  35.638  37.520  1.00  0.00           H  
ATOM   2971  HA  ALA   190      27.554  36.345  35.888  1.00  0.00           H  
ATOM   2972  HB1 ALA   190      29.320  38.466  37.173  1.00  0.00           H  
ATOM   2973  HB2 ALA   190      27.558  38.468  36.669  1.00  0.00           H  
ATOM   2974  HB3 ALA   190      28.038  37.408  37.918  1.00  0.00           H  
ATOM   2975  N   LYS   191      30.476  36.950  34.489  1.00  0.00           N  
ATOM   2976  CA  LYS   191      31.072  37.234  33.249  1.00  0.00           C  
ATOM   2977  C   LYS   191      32.207  36.191  32.988  1.00  0.00           C  
ATOM   2978  O   LYS   191      33.419  36.408  33.347  1.00  0.00           O  
ATOM   2979  CB  LYS   191      31.558  38.667  33.253  1.00  0.00           C  
ATOM   2980  CG  LYS   191      32.131  39.136  31.959  1.00  0.00           C  
ATOM   2981  CD  LYS   191      30.917  39.170  30.906  1.00  0.00           C  
ATOM   2982  CE  LYS   191      31.240  39.870  29.591  1.00  0.00           C  
ATOM   2983  NZ  LYS   191      32.245  39.189  28.749  1.00  0.00           N1+
ATOM   2984  H   LYS   191      31.024  36.463  35.183  1.00  0.00           H  
ATOM   2985  HA  LYS   191      30.314  37.164  32.469  1.00  0.00           H  
ATOM   2986  HB2 LYS   191      30.705  39.286  33.531  1.00  0.00           H  
ATOM   2987  HB3 LYS   191      32.301  38.785  34.042  1.00  0.00           H  
ATOM   2988  HG2 LYS   191      32.556  40.139  31.928  1.00  0.00           H  
ATOM   2989  HG3 LYS   191      32.940  38.536  31.542  1.00  0.00           H  
ATOM   2990  HD2 LYS   191      30.496  38.199  30.645  1.00  0.00           H  
ATOM   2991  HD3 LYS   191      30.145  39.817  31.324  1.00  0.00           H  
ATOM   2992  HE2 LYS   191      30.338  39.975  28.989  1.00  0.00           H  
ATOM   2993  HE3 LYS   191      31.577  40.891  29.769  1.00  0.00           H  
ATOM   2994  HZ1 LYS   191      32.320  39.547  27.807  1.00  0.00           H  
ATOM   2995  HZ2 LYS   191      33.046  38.960  29.319  1.00  0.00           H  
ATOM   2996  HZ3 LYS   191      31.840  38.311  28.455  1.00  0.00           H  
ATOM   2997  N   PRO   192      31.869  35.033  32.309  1.00  0.00           N  
ATOM   2998  CA  PRO   192      32.817  34.006  32.048  1.00  0.00           C  
ATOM   2999  C   PRO   192      33.955  34.289  31.093  1.00  0.00           C  
ATOM   3000  O   PRO   192      34.868  33.502  31.137  1.00  0.00           O  
ATOM   3001  CD  PRO   192      30.522  34.597  32.120  1.00  0.00           C  
ATOM   3002  CG  PRO   192      30.609  33.044  32.104  1.00  0.00           C  
ATOM   3003  CB  PRO   192      31.971  32.831  31.495  1.00  0.00           C  
ATOM   3004  HD2 PRO   192      30.215  34.942  31.132  1.00  0.00           H  
ATOM   3005  HD3 PRO   192      29.757  34.970  32.801  1.00  0.00           H  
ATOM   3006  HG2 PRO   192      29.853  32.514  31.524  1.00  0.00           H  
ATOM   3007  HG3 PRO   192      30.533  32.657  33.120  1.00  0.00           H  
ATOM   3008  HB2 PRO   192      31.850  32.976  30.422  1.00  0.00           H  
ATOM   3009  HB3 PRO   192      32.481  31.892  31.712  1.00  0.00           H  
ATOM   3010  HA  PRO   192      33.278  33.663  32.974  1.00  0.00           H  
ATOM   3011  N   SER   193      34.059  35.385  30.352  1.00  0.00           N  
ATOM   3012  CA  SER   193      35.337  35.774  29.800  1.00  0.00           C  
ATOM   3013  C   SER   193      36.384  36.180  30.840  1.00  0.00           C  
ATOM   3014  O   SER   193      37.586  36.278  30.439  1.00  0.00           O  
ATOM   3015  CB  SER   193      35.146  37.046  28.933  1.00  0.00           C  
ATOM   3016  OG  SER   193      34.719  38.198  29.695  1.00  0.00           O  
ATOM   3017  H   SER   193      33.320  36.064  30.464  1.00  0.00           H  
ATOM   3018  HA  SER   193      35.678  34.889  29.262  1.00  0.00           H  
ATOM   3019  HB2 SER   193      36.094  37.257  28.438  1.00  0.00           H  
ATOM   3020  HB3 SER   193      34.443  36.845  28.124  1.00  0.00           H  
ATOM   3021  HG  SER   193      35.366  38.878  29.491  1.00  0.00           H  
ATOM   3022  N   VAL   194      36.094  36.631  32.097  1.00  0.00           N  
ATOM   3023  CA  VAL   194      37.036  37.079  33.125  1.00  0.00           C  
ATOM   3024  C   VAL   194      37.533  35.985  34.038  1.00  0.00           C  
ATOM   3025  O   VAL   194      36.705  35.155  34.438  1.00  0.00           O  
ATOM   3026  CB  VAL   194      36.373  38.180  33.957  1.00  0.00           C  
ATOM   3027  CG1 VAL   194      37.264  38.904  34.989  1.00  0.00           C  
ATOM   3028  CG2 VAL   194      35.619  39.264  33.196  1.00  0.00           C  
ATOM   3029  H   VAL   194      35.104  36.603  32.298  1.00  0.00           H  
ATOM   3030  HA  VAL   194      37.857  37.607  32.640  1.00  0.00           H  
ATOM   3031  HB  VAL   194      35.615  37.710  34.584  1.00  0.00           H  
ATOM   3032 HG11 VAL   194      38.124  39.248  34.414  1.00  0.00           H  
ATOM   3033 HG12 VAL   194      36.739  39.763  35.407  1.00  0.00           H  
ATOM   3034 HG13 VAL   194      37.458  38.279  35.861  1.00  0.00           H  
ATOM   3035 HG21 VAL   194      34.930  38.768  32.512  1.00  0.00           H  
ATOM   3036 HG22 VAL   194      35.149  39.896  33.950  1.00  0.00           H  
ATOM   3037 HG23 VAL   194      36.349  39.796  32.585  1.00  0.00           H  
ATOM   3038  N   TYR   195      38.776  35.957  34.452  1.00  0.00           N  
ATOM   3039  CA  TYR   195      39.385  34.901  35.218  1.00  0.00           C  
ATOM   3040  C   TYR   195      40.342  35.530  36.230  1.00  0.00           C  
ATOM   3041  O   TYR   195      40.948  36.592  35.948  1.00  0.00           O  
ATOM   3042  CB  TYR   195      40.102  34.055  34.169  1.00  0.00           C  
ATOM   3043  CG  TYR   195      39.241  33.204  33.261  1.00  0.00           C  
ATOM   3044  CD1 TYR   195      38.678  33.705  32.075  1.00  0.00           C  
ATOM   3045  CE1 TYR   195      38.002  32.889  31.163  1.00  0.00           C  
ATOM   3046  CZ  TYR   195      38.124  31.515  31.296  1.00  0.00           C  
ATOM   3047  OH  TYR   195      37.864  30.610  30.286  1.00  0.00           O  
ATOM   3048  CE2 TYR   195      38.719  30.987  32.483  1.00  0.00           C  
ATOM   3049  CD2 TYR   195      39.177  31.786  33.538  1.00  0.00           C  
ATOM   3050  H   TYR   195      39.323  36.731  34.102  1.00  0.00           H  
ATOM   3051  HA  TYR   195      38.624  34.330  35.750  1.00  0.00           H  
ATOM   3052  HB2 TYR   195      40.634  34.693  33.464  1.00  0.00           H  
ATOM   3053  HB3 TYR   195      40.884  33.457  34.637  1.00  0.00           H  
ATOM   3054  HD1 TYR   195      38.670  34.748  31.793  1.00  0.00           H  
ATOM   3055  HE1 TYR   195      37.445  33.249  30.311  1.00  0.00           H  
ATOM   3056  HH  TYR   195      37.172  30.966  29.724  1.00  0.00           H  
ATOM   3057  HE2 TYR   195      38.630  29.915  32.575  1.00  0.00           H  
ATOM   3058  HD2 TYR   195      39.628  31.411  34.445  1.00  0.00           H  
ATOM   3059  N   PHE   196      40.441  34.940  37.424  1.00  0.00           N  
ATOM   3060  CA  PHE   196      41.338  35.490  38.492  1.00  0.00           C  
ATOM   3061  C   PHE   196      42.722  34.892  38.126  1.00  0.00           C  
ATOM   3062  O   PHE   196      42.858  33.703  37.803  1.00  0.00           O  
ATOM   3063  CB  PHE   196      41.004  34.929  39.886  1.00  0.00           C  
ATOM   3064  CG  PHE   196      39.943  35.656  40.650  1.00  0.00           C  
ATOM   3065  CD1 PHE   196      39.720  35.291  41.996  1.00  0.00           C  
ATOM   3066  CE1 PHE   196      38.606  35.747  42.641  1.00  0.00           C  
ATOM   3067  CZ  PHE   196      37.760  36.731  42.045  1.00  0.00           C  
ATOM   3068  CE2 PHE   196      38.119  37.267  40.803  1.00  0.00           C  
ATOM   3069  CD2 PHE   196      39.162  36.725  40.099  1.00  0.00           C  
ATOM   3070  H   PHE   196      40.020  34.023  37.479  1.00  0.00           H  
ATOM   3071  HA  PHE   196      41.375  36.579  38.497  1.00  0.00           H  
ATOM   3072  HB2 PHE   196      40.760  33.867  39.901  1.00  0.00           H  
ATOM   3073  HB3 PHE   196      41.839  35.163  40.546  1.00  0.00           H  
ATOM   3074  HD1 PHE   196      40.402  34.605  42.479  1.00  0.00           H  
ATOM   3075  HE1 PHE   196      38.266  35.448  43.621  1.00  0.00           H  
ATOM   3076  HZ  PHE   196      36.889  37.119  42.553  1.00  0.00           H  
ATOM   3077  HE2 PHE   196      37.431  37.955  40.335  1.00  0.00           H  
ATOM   3078  HD2 PHE   196      39.323  37.085  39.093  1.00  0.00           H  
ATOM   3079  N   ILE   197      43.675  35.820  37.968  1.00  0.00           N  
ATOM   3080  CA  ILE   197      45.092  35.631  37.828  1.00  0.00           C  
ATOM   3081  C   ILE   197      45.731  35.761  39.198  1.00  0.00           C  
ATOM   3082  O   ILE   197      45.473  36.635  40.010  1.00  0.00           O  
ATOM   3083  CB  ILE   197      45.855  36.546  36.764  1.00  0.00           C  
ATOM   3084  CG2 ILE   197      47.382  36.231  36.688  1.00  0.00           C  
ATOM   3085  CG1 ILE   197      45.264  36.416  35.367  1.00  0.00           C  
ATOM   3086  CD1 ILE   197      45.059  35.069  34.745  1.00  0.00           C  
ATOM   3087  H   ILE   197      43.457  36.704  38.405  1.00  0.00           H  
ATOM   3088  HA  ILE   197      45.191  34.575  37.576  1.00  0.00           H  
ATOM   3089  HB  ILE   197      45.706  37.561  37.132  1.00  0.00           H  
ATOM   3090 HG21 ILE   197      47.790  36.709  35.798  1.00  0.00           H  
ATOM   3091 HG22 ILE   197      47.920  36.659  37.534  1.00  0.00           H  
ATOM   3092 HG23 ILE   197      47.408  35.147  36.576  1.00  0.00           H  
ATOM   3093 HG12 ILE   197      44.264  36.812  35.546  1.00  0.00           H  
ATOM   3094 HG13 ILE   197      45.697  37.109  34.647  1.00  0.00           H  
ATOM   3095 HD11 ILE   197      45.948  34.466  34.561  1.00  0.00           H  
ATOM   3096 HD12 ILE   197      44.358  34.468  35.325  1.00  0.00           H  
ATOM   3097 HD13 ILE   197      44.700  35.184  33.722  1.00  0.00           H  
ATOM   3098  N   LYS   198      46.669  34.854  39.452  1.00  0.00           N  
ATOM   3099  CA  LYS   198      47.757  34.945  40.475  1.00  0.00           C  
ATOM   3100  C   LYS   198      49.156  34.976  39.723  1.00  0.00           C  
ATOM   3101  O   LYS   198      49.558  33.899  39.242  1.00  0.00           O  
ATOM   3102  CB  LYS   198      47.546  33.835  41.436  1.00  0.00           C  
ATOM   3103  CG  LYS   198      48.599  33.499  42.467  1.00  0.00           C  
ATOM   3104  CD  LYS   198      48.578  34.443  43.686  1.00  0.00           C  
ATOM   3105  CE  LYS   198      49.633  34.266  44.725  1.00  0.00           C  
ATOM   3106  NZ  LYS   198      50.968  34.261  44.130  1.00  0.00           N1+
ATOM   3107  H   LYS   198      46.825  34.219  38.683  1.00  0.00           H  
ATOM   3108  HA  LYS   198      47.511  35.872  40.992  1.00  0.00           H  
ATOM   3109  HB2 LYS   198      46.644  34.092  41.993  1.00  0.00           H  
ATOM   3110  HB3 LYS   198      47.224  33.002  40.811  1.00  0.00           H  
ATOM   3111  HG2 LYS   198      48.376  32.504  42.850  1.00  0.00           H  
ATOM   3112  HG3 LYS   198      49.561  33.547  41.957  1.00  0.00           H  
ATOM   3113  HD2 LYS   198      48.785  35.410  43.228  1.00  0.00           H  
ATOM   3114  HD3 LYS   198      47.596  34.273  44.129  1.00  0.00           H  
ATOM   3115  HE2 LYS   198      49.593  35.146  45.367  1.00  0.00           H  
ATOM   3116  HE3 LYS   198      49.418  33.416  45.373  1.00  0.00           H  
ATOM   3117  HZ1 LYS   198      51.165  33.427  43.596  1.00  0.00           H  
ATOM   3118  HZ2 LYS   198      51.090  35.086  43.560  1.00  0.00           H  
ATOM   3119  HZ3 LYS   198      51.700  34.209  44.824  1.00  0.00           H  
ATOM   3120  N   PHE   199      49.909  36.056  39.745  1.00  0.00           N  
ATOM   3121  CA  PHE   199      51.325  36.109  39.267  1.00  0.00           C  
ATOM   3122  C   PHE   199      52.051  35.408  40.392  1.00  0.00           C  
ATOM   3123  O   PHE   199      51.694  35.423  41.554  1.00  0.00           O  
ATOM   3124  CB  PHE   199      51.803  37.606  39.144  1.00  0.00           C  
ATOM   3125  CG  PHE   199      51.037  38.337  38.110  1.00  0.00           C  
ATOM   3126  CD1 PHE   199      50.509  39.635  38.406  1.00  0.00           C  
ATOM   3127  CE1 PHE   199      49.847  40.353  37.413  1.00  0.00           C  
ATOM   3128  CZ  PHE   199      49.719  39.859  36.114  1.00  0.00           C  
ATOM   3129  CE2 PHE   199      50.302  38.613  35.812  1.00  0.00           C  
ATOM   3130  CD2 PHE   199      50.851  37.759  36.801  1.00  0.00           C  
ATOM   3131  H   PHE   199      49.571  36.795  40.346  1.00  0.00           H  
ATOM   3132  HA  PHE   199      51.479  35.517  38.365  1.00  0.00           H  
ATOM   3133  HB2 PHE   199      51.578  38.019  40.127  1.00  0.00           H  
ATOM   3134  HB3 PHE   199      52.872  37.570  38.933  1.00  0.00           H  
ATOM   3135  HD1 PHE   199      50.768  40.115  39.338  1.00  0.00           H  
ATOM   3136  HE1 PHE   199      49.472  41.346  37.612  1.00  0.00           H  
ATOM   3137  HZ  PHE   199      49.116  40.376  35.382  1.00  0.00           H  
ATOM   3138  HE2 PHE   199      50.082  38.155  34.859  1.00  0.00           H  
ATOM   3139  HD2 PHE   199      51.126  36.748  36.541  1.00  0.00           H  
ATOM   3140  N   ASP   200      53.202  34.831  39.953  1.00  0.00           N  
ATOM   3141  CA  ASP   200      54.114  34.202  40.816  1.00  0.00           C  
ATOM   3142  C   ASP   200      54.853  35.000  41.814  1.00  0.00           C  
ATOM   3143  O   ASP   200      55.133  34.574  42.939  1.00  0.00           O  
ATOM   3144  CB  ASP   200      55.200  33.543  39.922  1.00  0.00           C  
ATOM   3145  CG  ASP   200      54.682  32.515  38.970  1.00  0.00           C  
ATOM   3146  OD1 ASP   200      55.324  32.384  37.902  1.00  0.00           O  
ATOM   3147  OD2 ASP   200      53.711  31.771  39.293  1.00  0.00           O1-
ATOM   3148  H   ASP   200      53.383  34.918  38.963  1.00  0.00           H  
ATOM   3149  HA  ASP   200      53.671  33.360  41.347  1.00  0.00           H  
ATOM   3150  HB2 ASP   200      55.693  34.298  39.310  1.00  0.00           H  
ATOM   3151  HB3 ASP   200      55.970  33.113  40.562  1.00  0.00           H  
ATOM   3152  N   ASP   201      55.107  36.245  41.471  1.00  0.00           N  
ATOM   3153  CA  ASP   201      56.023  37.163  42.191  1.00  0.00           C  
ATOM   3154  C   ASP   201      55.379  37.963  43.347  1.00  0.00           C  
ATOM   3155  O   ASP   201      56.090  38.699  44.003  1.00  0.00           O  
ATOM   3156  CB  ASP   201      56.930  38.045  41.309  1.00  0.00           C  
ATOM   3157  CG  ASP   201      56.191  39.105  40.585  1.00  0.00           C  
ATOM   3158  OD1 ASP   201      56.614  40.269  40.479  1.00  0.00           O  
ATOM   3159  OD2 ASP   201      55.062  38.874  40.131  1.00  0.00           O1-
ATOM   3160  H   ASP   201      54.523  36.597  40.726  1.00  0.00           H  
ATOM   3161  HA  ASP   201      56.736  36.504  42.686  1.00  0.00           H  
ATOM   3162  HB2 ASP   201      57.769  38.398  41.909  1.00  0.00           H  
ATOM   3163  HB3 ASP   201      57.292  37.473  40.455  1.00  0.00           H  
ATOM   3164  N   ASP   202      54.049  37.731  43.570  1.00  0.00           N  
ATOM   3165  CA  ASP   202      53.164  38.670  44.263  1.00  0.00           C  
ATOM   3166  C   ASP   202      51.980  37.986  44.908  1.00  0.00           C  
ATOM   3167  O   ASP   202      51.451  37.045  44.420  1.00  0.00           O  
ATOM   3168  CB  ASP   202      52.720  39.780  43.260  1.00  0.00           C  
ATOM   3169  CG  ASP   202      51.985  40.916  43.909  1.00  0.00           C  
ATOM   3170  OD1 ASP   202      51.364  41.800  43.241  1.00  0.00           O  
ATOM   3171  OD2 ASP   202      51.817  40.845  45.170  1.00  0.00           O1-
ATOM   3172  H   ASP   202      53.602  37.055  42.967  1.00  0.00           H  
ATOM   3173  HA  ASP   202      53.835  39.104  45.004  1.00  0.00           H  
ATOM   3174  HB2 ASP   202      53.644  40.102  42.778  1.00  0.00           H  
ATOM   3175  HB3 ASP   202      52.158  39.351  42.431  1.00  0.00           H  
ATOM   3176  N   PHE   203      51.662  38.392  46.155  1.00  0.00           N  
ATOM   3177  CA  PHE   203      50.568  37.910  46.937  1.00  0.00           C  
ATOM   3178  C   PHE   203      49.164  38.533  46.597  1.00  0.00           C  
ATOM   3179  O   PHE   203      48.198  37.939  47.000  1.00  0.00           O  
ATOM   3180  CB  PHE   203      51.021  37.854  48.400  1.00  0.00           C  
ATOM   3181  CG  PHE   203      51.508  39.248  48.834  1.00  0.00           C  
ATOM   3182  CD1 PHE   203      50.707  40.140  49.532  1.00  0.00           C  
ATOM   3183  CE1 PHE   203      51.198  41.385  50.019  1.00  0.00           C  
ATOM   3184  CZ  PHE   203      52.527  41.707  49.781  1.00  0.00           C  
ATOM   3185  CE2 PHE   203      53.351  40.803  49.071  1.00  0.00           C  
ATOM   3186  CD2 PHE   203      52.875  39.555  48.635  1.00  0.00           C  
ATOM   3187  H   PHE   203      52.128  39.215  46.507  1.00  0.00           H  
ATOM   3188  HA  PHE   203      50.482  36.854  46.682  1.00  0.00           H  
ATOM   3189  HB2 PHE   203      50.206  37.634  49.089  1.00  0.00           H  
ATOM   3190  HB3 PHE   203      51.922  37.242  48.424  1.00  0.00           H  
ATOM   3191  HD1 PHE   203      49.659  39.891  49.607  1.00  0.00           H  
ATOM   3192  HE1 PHE   203      50.621  42.183  50.463  1.00  0.00           H  
ATOM   3193  HZ  PHE   203      52.936  42.668  50.056  1.00  0.00           H  
ATOM   3194  HE2 PHE   203      54.366  41.131  48.903  1.00  0.00           H  
ATOM   3195  HD2 PHE   203      53.539  38.903  48.088  1.00  0.00           H  
ATOM   3196  N   HIS   204      49.091  39.713  45.927  1.00  0.00           N  
ATOM   3197  CA  HIS   204      47.874  40.328  45.604  1.00  0.00           C  
ATOM   3198  C   HIS   204      47.230  39.451  44.480  1.00  0.00           C  
ATOM   3199  O   HIS   204      47.910  39.053  43.561  1.00  0.00           O  
ATOM   3200  CB  HIS   204      47.990  41.807  45.135  1.00  0.00           C  
ATOM   3201  CG  HIS   204      48.725  42.813  46.002  1.00  0.00           C  
ATOM   3202  ND1 HIS   204      50.084  42.840  46.236  1.00  0.00           N1+
ATOM   3203  CE1 HIS   204      50.301  43.784  47.170  1.00  0.00           C  
ATOM   3204  NE2 HIS   204      49.072  44.389  47.377  1.00  0.00           N  
ATOM   3205  CD2 HIS   204      48.133  43.897  46.573  1.00  0.00           C  
ATOM   3206  H   HIS   204      49.914  40.104  45.492  1.00  0.00           H  
ATOM   3207  HA  HIS   204      47.141  40.371  46.409  1.00  0.00           H  
ATOM   3208  HB2 HIS   204      48.573  41.875  44.217  1.00  0.00           H  
ATOM   3209  HB3 HIS   204      47.045  42.239  44.805  1.00  0.00           H  
ATOM   3210  HD1 HIS   204      50.693  42.157  45.809  1.00  0.00           H  
ATOM   3211  HE1 HIS   204      51.133  43.980  47.830  1.00  0.00           H  
ATOM   3212  HE2 HIS   204      48.952  45.174  48.001  1.00  0.00           H  
ATOM   3213  HD2 HIS   204      47.114  44.223  46.430  1.00  0.00           H  
ATOM   3214  N   ILE   205      45.934  39.101  44.624  1.00  0.00           N  
ATOM   3215  CA  ILE   205      45.090  38.438  43.573  1.00  0.00           C  
ATOM   3216  C   ILE   205      44.660  39.517  42.546  1.00  0.00           C  
ATOM   3217  O   ILE   205      44.448  40.656  42.889  1.00  0.00           O  
ATOM   3218  CB  ILE   205      43.888  37.764  44.274  1.00  0.00           C  
ATOM   3219  CG2 ILE   205      42.982  37.052  43.285  1.00  0.00           C  
ATOM   3220  CG1 ILE   205      44.452  36.678  45.227  1.00  0.00           C  
ATOM   3221  CD1 ILE   205      45.323  35.632  44.659  1.00  0.00           C  
ATOM   3222  H   ILE   205      45.477  39.336  45.493  1.00  0.00           H  
ATOM   3223  HA  ILE   205      45.633  37.655  43.045  1.00  0.00           H  
ATOM   3224  HB  ILE   205      43.272  38.495  44.799  1.00  0.00           H  
ATOM   3225 HG21 ILE   205      43.431  36.654  42.375  1.00  0.00           H  
ATOM   3226 HG22 ILE   205      42.491  36.185  43.727  1.00  0.00           H  
ATOM   3227 HG23 ILE   205      42.146  37.683  42.985  1.00  0.00           H  
ATOM   3228 HG12 ILE   205      45.082  37.186  45.957  1.00  0.00           H  
ATOM   3229 HG13 ILE   205      43.569  36.247  45.701  1.00  0.00           H  
ATOM   3230 HD11 ILE   205      44.837  34.976  43.936  1.00  0.00           H  
ATOM   3231 HD12 ILE   205      46.162  35.909  44.021  1.00  0.00           H  
ATOM   3232 HD13 ILE   205      45.732  34.978  45.428  1.00  0.00           H  
ATOM   3233  N   TYR   206      44.607  39.115  41.345  1.00  0.00           N  
ATOM   3234  CA  TYR   206      44.472  39.905  40.167  1.00  0.00           C  
ATOM   3235  C   TYR   206      43.441  39.308  39.256  1.00  0.00           C  
ATOM   3236  O   TYR   206      42.943  38.154  39.469  1.00  0.00           O  
ATOM   3237  CB  TYR   206      45.787  40.009  39.309  1.00  0.00           C  
ATOM   3238  CG  TYR   206      46.945  40.766  39.858  1.00  0.00           C  
ATOM   3239  CD1 TYR   206      47.882  40.097  40.641  1.00  0.00           C  
ATOM   3240  CE1 TYR   206      49.039  40.804  41.122  1.00  0.00           C  
ATOM   3241  CZ  TYR   206      49.157  42.191  40.697  1.00  0.00           C  
ATOM   3242  OH  TYR   206      50.171  42.883  41.159  1.00  0.00           O  
ATOM   3243  CE2 TYR   206      48.198  42.825  39.937  1.00  0.00           C  
ATOM   3244  CD2 TYR   206      47.073  42.091  39.522  1.00  0.00           C  
ATOM   3245  H   TYR   206      44.765  38.128  41.203  1.00  0.00           H  
ATOM   3246  HA  TYR   206      44.113  40.881  40.496  1.00  0.00           H  
ATOM   3247  HB2 TYR   206      46.065  38.962  39.189  1.00  0.00           H  
ATOM   3248  HB3 TYR   206      45.682  40.371  38.286  1.00  0.00           H  
ATOM   3249  HD1 TYR   206      47.640  39.075  40.893  1.00  0.00           H  
ATOM   3250  HE1 TYR   206      49.731  40.331  41.803  1.00  0.00           H  
ATOM   3251  HH  TYR   206      50.672  42.346  41.777  1.00  0.00           H  
ATOM   3252  HE2 TYR   206      48.299  43.866  39.667  1.00  0.00           H  
ATOM   3253  HD2 TYR   206      46.362  42.625  38.909  1.00  0.00           H  
ATOM   3254  N   VAL   207      42.935  40.070  38.264  1.00  0.00           N  
ATOM   3255  CA  VAL   207      41.789  39.676  37.413  1.00  0.00           C  
ATOM   3256  C   VAL   207      41.857  40.387  36.067  1.00  0.00           C  
ATOM   3257  O   VAL   207      41.997  41.608  35.915  1.00  0.00           O  
ATOM   3258  CB  VAL   207      40.499  39.954  38.190  1.00  0.00           C  
ATOM   3259  CG1 VAL   207      40.306  41.304  38.732  1.00  0.00           C  
ATOM   3260  CG2 VAL   207      39.174  39.599  37.463  1.00  0.00           C  
ATOM   3261  H   VAL   207      43.267  41.020  38.181  1.00  0.00           H  
ATOM   3262  HA  VAL   207      41.907  38.630  37.131  1.00  0.00           H  
ATOM   3263  HB  VAL   207      40.497  39.335  39.088  1.00  0.00           H  
ATOM   3264 HG11 VAL   207      40.508  42.105  38.021  1.00  0.00           H  
ATOM   3265 HG12 VAL   207      39.282  41.493  39.055  1.00  0.00           H  
ATOM   3266 HG13 VAL   207      40.878  41.615  39.607  1.00  0.00           H  
ATOM   3267 HG21 VAL   207      38.423  39.411  38.230  1.00  0.00           H  
ATOM   3268 HG22 VAL   207      38.894  40.453  36.847  1.00  0.00           H  
ATOM   3269 HG23 VAL   207      39.409  38.654  36.974  1.00  0.00           H  
ATOM   3270  N   TYR   208      41.575  39.632  35.001  1.00  0.00           N  
ATOM   3271  CA  TYR   208      41.665  40.035  33.575  1.00  0.00           C  
ATOM   3272  C   TYR   208      40.650  39.374  32.583  1.00  0.00           C  
ATOM   3273  O   TYR   208      40.398  38.138  32.756  1.00  0.00           O  
ATOM   3274  CB  TYR   208      43.086  39.778  33.050  1.00  0.00           C  
ATOM   3275  CG  TYR   208      44.148  40.536  33.816  1.00  0.00           C  
ATOM   3276  CD1 TYR   208      44.646  41.712  33.271  1.00  0.00           C  
ATOM   3277  CE1 TYR   208      45.753  42.341  33.890  1.00  0.00           C  
ATOM   3278  CZ  TYR   208      46.382  41.745  34.990  1.00  0.00           C  
ATOM   3279  OH  TYR   208      47.414  42.401  35.605  1.00  0.00           O  
ATOM   3280  CE2 TYR   208      45.882  40.475  35.473  1.00  0.00           C  
ATOM   3281  CD2 TYR   208      44.767  39.869  34.846  1.00  0.00           C  
ATOM   3282  H   TYR   208      41.340  38.666  35.178  1.00  0.00           H  
ATOM   3283  HA  TYR   208      41.492  41.103  33.440  1.00  0.00           H  
ATOM   3284  HB2 TYR   208      43.193  38.716  33.273  1.00  0.00           H  
ATOM   3285  HB3 TYR   208      43.123  40.023  31.988  1.00  0.00           H  
ATOM   3286  HD1 TYR   208      44.079  42.193  32.487  1.00  0.00           H  
ATOM   3287  HE1 TYR   208      46.093  43.269  33.454  1.00  0.00           H  
ATOM   3288  HH  TYR   208      47.877  42.934  34.955  1.00  0.00           H  
ATOM   3289  HE2 TYR   208      46.471  39.945  36.207  1.00  0.00           H  
ATOM   3290  HD2 TYR   208      44.315  38.944  35.173  1.00  0.00           H  
ATOM   3291  N   ASP   209      40.184  40.106  31.534  1.00  0.00           N  
ATOM   3292  CA  ASP   209      39.182  39.625  30.563  1.00  0.00           C  
ATOM   3293  C   ASP   209      39.954  38.963  29.431  1.00  0.00           C  
ATOM   3294  O   ASP   209      40.286  39.586  28.395  1.00  0.00           O  
ATOM   3295  CB  ASP   209      38.326  40.916  30.203  1.00  0.00           C  
ATOM   3296  CG  ASP   209      37.166  40.661  29.213  1.00  0.00           C  
ATOM   3297  OD1 ASP   209      36.448  41.590  28.753  1.00  0.00           O  
ATOM   3298  OD2 ASP   209      36.914  39.506  28.812  1.00  0.00           O1-
ATOM   3299  H   ASP   209      40.463  41.067  31.396  1.00  0.00           H  
ATOM   3300  HA  ASP   209      38.552  38.832  30.967  1.00  0.00           H  
ATOM   3301  HB2 ASP   209      37.940  41.367  31.117  1.00  0.00           H  
ATOM   3302  HB3 ASP   209      39.031  41.594  29.722  1.00  0.00           H  
ATOM   3303  N   LEU   210      40.346  37.722  29.735  1.00  0.00           N  
ATOM   3304  CA  LEU   210      41.310  36.959  28.893  1.00  0.00           C  
ATOM   3305  C   LEU   210      40.793  36.361  27.657  1.00  0.00           C  
ATOM   3306  O   LEU   210      41.492  36.263  26.662  1.00  0.00           O  
ATOM   3307  CB  LEU   210      42.002  35.925  29.847  1.00  0.00           C  
ATOM   3308  CG  LEU   210      43.238  35.159  29.400  1.00  0.00           C  
ATOM   3309  CD1 LEU   210      44.385  36.069  29.058  1.00  0.00           C  
ATOM   3310  CD2 LEU   210      43.566  34.173  30.526  1.00  0.00           C  
ATOM   3311  H   LEU   210      40.021  37.363  30.622  1.00  0.00           H  
ATOM   3312  HA  LEU   210      42.111  37.633  28.590  1.00  0.00           H  
ATOM   3313  HB2 LEU   210      42.296  36.504  30.723  1.00  0.00           H  
ATOM   3314  HB3 LEU   210      41.139  35.339  30.161  1.00  0.00           H  
ATOM   3315  HG  LEU   210      42.972  34.529  28.551  1.00  0.00           H  
ATOM   3316 HD11 LEU   210      44.359  36.905  29.757  1.00  0.00           H  
ATOM   3317 HD12 LEU   210      45.313  35.546  29.287  1.00  0.00           H  
ATOM   3318 HD13 LEU   210      44.496  36.487  28.057  1.00  0.00           H  
ATOM   3319 HD21 LEU   210      42.747  33.476  30.701  1.00  0.00           H  
ATOM   3320 HD22 LEU   210      44.411  33.539  30.255  1.00  0.00           H  
ATOM   3321 HD23 LEU   210      43.590  34.660  31.500  1.00  0.00           H  
ATOM   3322  N   VAL   211      39.546  35.849  27.655  1.00  0.00           N  
ATOM   3323  CA  VAL   211      38.918  35.415  26.414  1.00  0.00           C  
ATOM   3324  C   VAL   211      39.007  36.390  25.241  1.00  0.00           C  
ATOM   3325  O   VAL   211      38.766  37.545  25.322  1.00  0.00           O  
ATOM   3326  CB  VAL   211      37.438  35.074  26.620  1.00  0.00           C  
ATOM   3327  CG1 VAL   211      36.805  34.498  25.333  1.00  0.00           C  
ATOM   3328  CG2 VAL   211      37.424  33.877  27.568  1.00  0.00           C  
ATOM   3329  H   VAL   211      38.950  35.870  28.470  1.00  0.00           H  
ATOM   3330  HA  VAL   211      39.330  34.448  26.128  1.00  0.00           H  
ATOM   3331  HB  VAL   211      36.907  35.951  26.990  1.00  0.00           H  
ATOM   3332 HG11 VAL   211      37.460  33.749  24.886  1.00  0.00           H  
ATOM   3333 HG12 VAL   211      35.806  34.098  25.506  1.00  0.00           H  
ATOM   3334 HG13 VAL   211      36.751  35.298  24.594  1.00  0.00           H  
ATOM   3335 HG21 VAL   211      38.107  33.111  27.201  1.00  0.00           H  
ATOM   3336 HG22 VAL   211      37.816  34.217  28.527  1.00  0.00           H  
ATOM   3337 HG23 VAL   211      36.400  33.507  27.626  1.00  0.00           H  
ATOM   3338  N   LYS   212      39.560  35.794  24.188  1.00  0.00           N  
ATOM   3339  CA  LYS   212      40.047  36.437  22.960  1.00  0.00           C  
ATOM   3340  C   LYS   212      38.862  37.165  22.218  1.00  0.00           C  
ATOM   3341  O   LYS   212      37.732  36.739  22.286  1.00  0.00           O  
ATOM   3342  CB  LYS   212      40.631  35.300  22.064  1.00  0.00           C  
ATOM   3343  CG  LYS   212      39.757  34.140  21.546  1.00  0.00           C  
ATOM   3344  CD  LYS   212      40.623  33.182  20.767  1.00  0.00           C  
ATOM   3345  CE  LYS   212      39.782  32.229  19.922  1.00  0.00           C  
ATOM   3346  NZ  LYS   212      40.653  31.446  19.038  1.00  0.00           N1+
ATOM   3347  H   LYS   212      39.905  34.854  24.322  1.00  0.00           H  
ATOM   3348  HA  LYS   212      40.821  37.176  23.166  1.00  0.00           H  
ATOM   3349  HB2 LYS   212      41.087  35.806  21.212  1.00  0.00           H  
ATOM   3350  HB3 LYS   212      41.484  34.880  22.598  1.00  0.00           H  
ATOM   3351  HG2 LYS   212      39.169  33.703  22.353  1.00  0.00           H  
ATOM   3352  HG3 LYS   212      39.134  34.536  20.744  1.00  0.00           H  
ATOM   3353  HD2 LYS   212      41.247  33.756  20.081  1.00  0.00           H  
ATOM   3354  HD3 LYS   212      41.330  32.637  21.393  1.00  0.00           H  
ATOM   3355  HE2 LYS   212      39.131  31.664  20.589  1.00  0.00           H  
ATOM   3356  HE3 LYS   212      39.124  32.907  19.379  1.00  0.00           H  
ATOM   3357  HZ1 LYS   212      40.911  31.938  18.195  1.00  0.00           H  
ATOM   3358  HZ2 LYS   212      41.447  31.218  19.619  1.00  0.00           H  
ATOM   3359  HZ3 LYS   212      40.208  30.599  18.713  1.00  0.00           H  
ATOM   3360  N   NME   213      39.279  38.132  21.398  1.00  0.00           N  
ATOM   3361  C   NME   213      38.493  38.925  20.451  1.00  0.00           C  
ATOM   3362  H   NME   213      40.270  38.328  21.421  1.00  0.00           H  
ATOM   3363  H1  NME   213      37.799  38.382  19.810  1.00  0.00           H  
ATOM   3364  H2  NME   213      37.881  39.629  21.014  1.00  0.00           H  
ATOM   3365  H3  NME   213      39.119  39.448  19.728  1.00  0.00           H  
TER    3366      NME   213
CONECT 3361 3363 3364 3365
CONECT 3363 3361
CONECT 3364 3361
CONECT 3365 3361
END   
